# Supplementary material for: Genome-scale metabolic modeling reveals metabolic trade-offs associated with lipid production in Rhodotorula toruloides
Source: PLoS Comput Biol. 2023 Apr 26;19(4):e1011009. doi: 10.1371/journal.pcbi.1011009 (PMC10204961; doi:10.1371/journal.pcbi.1011009)
Supplement: S1 Table — (XLSX) [file pcbi.1011009.s001.xlsx]

## Sheet: S1 Table
S1 Table. Physiological characterization parameters in R. toruloides CCT 7815 batch cultivations on three different carbon substrates - glucose (G) (63 g/L, C/N 68.6), xylose (X) (70g/L, C/N 80) and acetate (A) (20 g/L, C/N 80) at exponential growth (exp) and nitrogen limitation (Nlim) phases.
Phase		Glucose	Xylose	Acetate
Exponential phase		20 - 24 h	24 - 48 h	0 - 36 h
N limitation phase		24 - 75 h	48 - 96 h*	36 - 84 h
Phase	C balance	SD	rCO2 (mmol/gDCW.h)	SD	rO2 (mmol/gDCW.h)	SD	RQ (mmolCO2/mmolO2)	SD	Yxs (gDCW/gsub)	SD	Ypx (glipid/gDCW)	SD	Ypx (gprotein/gDCW)	SD	rsubstrate (mmol/gDCW.h)	SD	rlipid (g/gDCW.h)	SD	µ_average (h-1)	SD	rxylitol (mmol/gDCW.h)	SD	rarabinitol (mmol/gDCW.h)	SD	rcitrate (mmol/gDCW.h)	SD	rglycerol (mmol/gDCW.h)	SD	CO2 (mmol)	SD	O2 (mmol)	SD
Gexp	1.06086	0.155024	2.68452	0.584421	-1.42255	0.779107	2.57087	1.70296	0.515236	0.0271623	0.0567658	0.00223279	0.635815	0.0235973	-2.09564	0.55675	0.0114567	0.00115933	0.190695	0.0245649	-		-		-		0.0492242	0.0162086	69.0745	26.4002	-16.7274	3.90856
GNlim	0.685108	0.0558019	1.54742	0.519224	-0.70403	0.338385	2.85867	1.99552	0.23621	0.029223	0.483402	0.0406983	0.226856	0.0311664	-0.410224	0.00659856	0.0126881	0.00219379	0.0210778	0.0074141	-		-		-		-0.00659921	0.000366156	587.497	6.41069	-137.825	35.213
Xexp	0.893405	0.0561731	2.84523	0.325353	-2.67803	0.0124205	0.998235	0.0261534	0.192879	0.00605923	0.202411	0.0251852	0.438467	0.0134693	-1.85921	0.0222269	0.0109083	0.00156769	0.0538268	0.00104765	0.223025	0.0263119	0.36743	0.0433483	-		-		169.715	3.65475	-179.182	11.1876
XNlim	1.08607	0.182573	1.27736	0.139268	-1.02826	0.0117884	1.12351	0.0194525	0.315752	0.0336983	0.289686	0.0061663	0.197067	0.00199438	-0.434497	0.0262581	0.00591757	0.000107592	0.0205304	0.000953438	0.00395334	0.00432068	0.0773709	0.0117648	-		-		407.231	22.9789	-358.646	13.8284
Aexp	0.849457	0.0455619	5.22443	0.723618	-7.14426		0.832563	-	0.185403	0.0238593	0.175477	0.0191677	0.386061	0.0119191	-6.62681	0.557302	0.0127623	0.000582471	0.0729833	0.00328998	-		-		0.121622	0.0164189	-		123.116	31.4179	-165.369	-
ANlim	0.665076	0.029312	2.22928	0.197918	-2.26465		0.896989	-	0.108634	0.0201471	0.34059	0.0130787	0.217037	0.0123908	-1.97064	0.42925	0.00419785	3.90603e-05	0.0123365	0.000416067	-		-		-0.0432928	0.0013754	-		178.381	2.41096	-195.793	-
Legend:
Grey fill denotes input for ecRhtoGEM
orange or red notation denotes non-functional as an input to ecRhtoGEM, fitted during model reconstruction
SD calculated from 2 replicates
Asterisk (*) denotes when all xylose values calculated from 2 replicates corresponding to proteomics samples analyzed in this study
Legend
µ	Specific growth rate
rCO2	Specific CO2 production rate
rO2	Specific O2 consumption rate
RQ	Respiratory quotient
rS	Specific substrate consumption rate
rXYLITOL	Specific xylitol production/consumption rate
rARABITOL	Specific arabitol production/consumption rate
rLIP	Specific lipid production rate
YLIP/S	Lipid yield on substrate
