# Supplementary material for: Genome-scale metabolic modeling reveals metabolic trade-offs associated with lipid production in Rhodotorula toruloides
Source: PLoS Comput Biol. 2023 Apr 26;19(4):e1011009. doi: 10.1371/journal.pcbi.1011009 (PMC10204961; doi:10.1371/journal.pcbi.1011009)
Supplement: S2 Table — (XLSX) [file pcbi.1011009.s002.xlsx]

## Sheet: S2 Table
S2 Table. Gene and metabolite names of R. toruloides selected for annotation in Figs 2-4 in main text.
Protein ID	Gene names	Subsystem as defined for Figure 2 in main text.	Gene name as defined in Figures 3 and 4 in main text.	Subsystem as defined for Figures 3 and 4 in main text.	Reaction ID for enzymes in Figures 3 and 4 in main text.	Protein names
M7WDG2	RHTO_05978	Uncharacterized				uncharacterized protein
M7WDI1	RHTO_05998	Uncharacterized				uncharacterized protein
M7WDQ9	RHTO_05804	Uncharacterized				uncharacterized protein
M7WEF8	RHTO_05539	Uncharacterized				uncharacterized protein
M7WGI1	RHTO_04316	Uncharacterized				uncharacterized protein
M7WGW3	RHTO_04227	Uncharacterized				uncharacterized protein
M7WIF6	RHTO_03523	Uncharacterized				uncharacterized protein
M7WJ87	RHTO_07062	Uncharacterized				uncharacterized protein
M7WJS3	RHTO_06567	Uncharacterized				uncharacterized protein
M7WK18	RHTO_06444	Uncharacterized				uncharacterized protein
M7WK93	RHTO_02221	Uncharacterized				uncharacterized protein
M7WKR2	RHTO_05951	Uncharacterized				uncharacterized protein
M7WKZ2	RHTO_02023	Uncharacterized				uncharacterized protein
M7WL92	RHTO_02108	Uncharacterized				protein of uncharacterized protein family upf0662
M7WM96	RHTO_05329	Uncharacterized				uncharacterized protein
M7WML8	RHTO_05268	Uncharacterized				uncharacterized protein
M7WMM7	RHTO_01399	Uncharacterized				uncharacterized protein
M7WN33	RHTO_04260	Uncharacterized				uncharacterized protein
M7WN82	RHTO_01222	Uncharacterized				uncharacterized protein
M7WND6	RHTO_01272	Uncharacterized				uncharacterized protein
M7WNE8	RHTO_04361	Uncharacterized				uncharacterized protein
M7WNH9	RHTO_01312	Uncharacterized				uncharacterized protein
M7WNM0	RHTO_04441	Uncharacterized				uncharacterized protein
M7WQ06	RHTO_07970	Uncharacterized				uncharacterized protein
M7WQ69	RHTO_03823	Uncharacterized				uncharacterized protein
M7WQC1	RHTO_03883	Uncharacterized				uncharacterized protein
M7WQG6	RHTO_03527	Uncharacterized				uncharacterized protein
M7WQU3	RHTO_03375	Uncharacterized				uncharacterized protein
M7WR37	RHTO_03576	Uncharacterized				uncharacterized protein
M7WR72	RHTO_03616	Uncharacterized				uncharacterized protein
M7WRP2	RHTO_07559	Uncharacterized				uncharacterized protein
M7WRQ9	RHTO_02340	Uncharacterized				uncharacterized protein
M7WRT6	RHTO_02371	Uncharacterized				uncharacterized protein
M7WSB9	RHTO_02375	Uncharacterized				uncharacterized protein
M7WSI5	RHTO_07271	Uncharacterized				uncharacterized protein
M7WSL2	RHTO_07296	Uncharacterized				uncharacterized protein
M7WSP6	RHTO_02322	Uncharacterized				uncharacterized protein
M7WSY0	RHTO_06731	Uncharacterized				uncharacterized protein
M7WT89	RHTO_06826	Uncharacterized				uncharacterized protein
M7WU35	RHTO_06106	Uncharacterized				uncharacterized protein
M7WUI1	RHTO_01368	Uncharacterized				uncharacterized protein
M7WUP3	RHTO_06306	Uncharacterized				uncharacterized protein
M7WUY5	RHTO_01100	Uncharacterized				uncharacterized protein
M7WVG7	RHTO_01301	Uncharacterized				uncharacterized protein
M7WVX9	RHTO_01225	Uncharacterized				uncharacterized protein
M7WW21	RHTO_01040	Uncharacterized				uncharacterized protein
M7WW34	RHTO_01280	Uncharacterized				uncharacterized protein
M7WXF9	RHTO_08089	Uncharacterized				uncharacterized protein
M7WXK5	RHTO_08144	Uncharacterized				uncharacterized protein
M7WXN6	RHTO_07978	Uncharacterized				uncharacterized protein
M7WXV8	RHTO_07786	Uncharacterized				uncharacterized protein
M7WY84	RHTO_08148	Uncharacterized				uncharacterized protein
M7WYW9	RHTO_00245	Uncharacterized				uncharacterized protein
M7WZ69	RHTO_07110	Uncharacterized				uncharacterized protein
M7WZL9	RHTO_07597	Uncharacterized				uncharacterized protein
M7X0B8	RHTO_07289	Uncharacterized				uncharacterized protein
M7X0E5	RHTO_06805	Uncharacterized				uncharacterized protein
M7X0S0	RHTO_06754	Uncharacterized				uncharacterized protein
M7X134	RHTO_06849	Uncharacterized				uncharacterized protein
M7X184	RHTO_06909	Uncharacterized				uncharacterized protein
M7X1U9	RHTO_06275	Uncharacterized				uncharacterized protein
M7X1W9	RHTO_06114	Uncharacterized				uncharacterized protein
M7X206	RHTO_06144	Uncharacterized				uncharacterized protein
M7X238	RHTO_06385	Uncharacterized				uncharacterized protein
M7X2G3	RHTO_04700	Uncharacterized				uncharacterized protein
M7X2M3	RHTO_06349	Uncharacterized				uncharacterized protein
M7X3S3	RHTO_02717	Uncharacterized				uncharacterized protein
M7X3T4	RHTO_06529	Uncharacterized				uncharacterized protein
M7X440	RHTO_05960	Uncharacterized				uncharacterized protein
M7X4E2	RHTO_05931	Uncharacterized				uncharacterized protein
M7X4E8	RHTO_02711	Uncharacterized				uncharacterized protein
M7X4L4	RHTO_02787	Uncharacterized				uncharacterized protein
M7X4V7	RHTO_03089	Uncharacterized				uncharacterized protein
M7X515	RHTO_02918	Uncharacterized				uncharacterized protein
M7X577	RHTO_05556	Uncharacterized				uncharacterized protein
M7X5K6	RHTO_03103	Uncharacterized				uncharacterized protein
M7X5W1	RHTO_05436	Uncharacterized				uncharacterized protein
M7X5W7	RHTO_03219	Uncharacterized				uncharacterized protein
M7X5X5	RHTO_05241	Uncharacterized				uncharacterized protein
M7X5Y2	RHTO_00154	Uncharacterized				uncharacterized protein
M7X680	RHTO_05126	Uncharacterized				uncharacterized protein
M7X6H8	RHTO_00389	Uncharacterized				uncharacterized protein
M7X6U1	RHTO_04400	Uncharacterized				uncharacterized protein
M7X760	RHTO_04288	Uncharacterized				uncharacterized protein
M7X7K1	RHTO_00503	Uncharacterized				uncharacterized protein
M7X7M4	RHTO_04194	Uncharacterized				uncharacterized protein
M7X7W4	RHTO_04021	Uncharacterized				uncharacterized protein
M7X9H5	RHTO_03595	Uncharacterized				uncharacterized protein
M7X9S5	RHTO_03403	Uncharacterized				uncharacterized protein
M7X9Z6	RHTO_02507	Uncharacterized				uncharacterized protein
M7XA91	RHTO_02602	Uncharacterized				uncharacterized protein
M7XAN3	RHTO_02405	Uncharacterized				uncharacterized protein
M7XBR9	RHTO_02075	Uncharacterized				uncharacterized protein
M7XCE4	RHTO_01905	Uncharacterized				uncharacterized protein
M7XCS3	RHTO_01649	Uncharacterized				uncharacterized protein
M7XD67	RHTO_06683	Uncharacterized				uncharacterized protein
M7XD95	RHTO_01391	Uncharacterized				uncharacterized protein
M7WUZ9	RHTO_04595	Uncharacterized				uncharacterized protein
M7XEL5	RHTO_01003	Uncharacterized				uncharacterized protein
M7XEZ9	RHTO_05786	Uncharacterized				uncharacterized protein
M7XF06	RHTO_05791	Uncharacterized				uncharacterized protein
M7XF35	RHTO_05643	Uncharacterized				uncharacterized protein
M7XFH3	RHTO_05610	Uncharacterized				uncharacterized protein
M7XFK1	RHTO_07967	Uncharacterized				protein of uncharacterized protein family serf
M7XFN5	RHTO_05511	Uncharacterized				uncharacterized protein
M7XFX0	RHTO_05415	Uncharacterized				uncharacterized protein
M7XG46	RHTO_05281	Uncharacterized				uncharacterized protein
M7XGT3	RHTO_07426	Uncharacterized				uncharacterized protein
M7XGV9	RHTO_04555	Uncharacterized				uncharacterized protein
M7XGW2	RHTO_07456	Uncharacterized				uncharacterized protein
M7XGX9	RHTO_07471	Uncharacterized				uncharacterized protein
M7XH75	RHTO_04277	Uncharacterized				uncharacterized protein
M7XHA9	RHTO_07586	Uncharacterized				uncharacterized protein
M7XIG5	RHTO_03997	Uncharacterized				uncharacterized protein
M7XCA3	RHTO_01865	Uncharacterized				uncharacterized protein
M7XIW6	RHTO_03652	Uncharacterized				uncharacterized protein
M7XK28	RHTO_03437	Uncharacterized				uncharacterized protein
M7XKB6	RHTO_02561	Uncharacterized				uncharacterized protein
M7XLM2	RHTO_04959	Uncharacterized				uncharacterized protein
M7XME0	RHTO_01794	Uncharacterized				uncharacterized protein
M7XMS0	RHTO_02922	Uncharacterized				uncharacterized protein
M7XMX7	RHTO_02967	Uncharacterized				uncharacterized protein
M7XNF1	RHTO_01360	Uncharacterized				uncharacterized protein
M7WT71	RHTO_02132	Uncharacterized				uncharacterized protein
M7XP81	RHTO_00137	Uncharacterized				uncharacterized protein
M7XPK9	RHTO_00902	Uncharacterized				uncharacterized protein
M7XR15	RHTO_08016	Uncharacterized				uncharacterized protein
M7XR48	RHTO_08051	Uncharacterized				uncharacterized protein
M7XRH4	RHTO_08166	Uncharacterized				uncharacterized protein
M7XRM0	RHTO_07733	Uncharacterized				uncharacterized protein
M7XS41	RHTO_07914	Uncharacterized				uncharacterized protein
M7XUD8	RHTO_06912	Uncharacterized				uncharacterized protein
M7XW45	RHTO_04647	Uncharacterized				uncharacterized protein
M7XWT6	RHTO_04893	Uncharacterized				uncharacterized protein
M7XWU2	RHTO_04898	Uncharacterized				uncharacterized protein
M7XX18	RHTO_04963	Uncharacterized				uncharacterized protein
M7XXA4	RHTO_05068	Uncharacterized				uncharacterized protein
M7XYN0	RHTO_03141	Uncharacterized				uncharacterized protein
M7XYY8	RHTO_03257	Uncharacterized				uncharacterized protein
M7XZE2	RHTO_00121	Uncharacterized				uncharacterized protein
M7Y0R1	RHTO_00586	Uncharacterized				uncharacterized protein
M7XMS4	RHTO_01543	Uncharacterized				uncharacterized protein
M7XML8	RHTO_01884	Uncharacterized				uncharacterized protein
M7X226	RHTO_06370	Uncharacterized				uncharacterized protein
M7XJK1	RHTO_06073	Uncharacterized				uncharacterized protein
M7X7H5	RHTO_04149	Uncharacterized				uncharacterized protein
M7XHA1	RHTO_07576	Uncharacterized				uncharacterized protein
M7XQH9	RHTO_00592	Uncharacterized				uncharacterized protein
M7WV33	RHTO_01161	Uncharacterized				uncharacterized protein
M7X2T5	RHTO_04598	Uncharacterized				uncharacterized protein
M7X266	RHTO_06199	Uncharacterized				uncharacterized protein
M7X3R5	RHTO_06504	Uncharacterized				uncharacterized protein
M7WYT7	RHTO_00200	Uncharacterized				uncharacterized protein
M7WK35	RHTO_02468	Uncharacterized				uncharacterized protein
M7WYB0	RHTO_07700	Uncharacterized				uncharacterized protein
M7WLW1	RHTO_05567	Uncharacterized				uncharacterized protein
M7WKS6	RHTO_05966	Uncharacterized				uncharacterized protein
M7WP23	RHTO_04088	Uncharacterized				uncharacterized protein
M7WXA0	RHTO_08054	Uncharacterized				uncharacterized protein
M7WMK4	RHTO_05253	Uncharacterized				uncharacterized protein
M7WRA8	RHTO_07434	Uncharacterized				uncharacterized protein
M7WKP3	RHTO_02315	Uncharacterized				uncharacterized protein
M7WWB6	RHTO_05067	Uncharacterized				uncharacterized protein
M7X437	RHTO_02833	Uncharacterized				uncharacterized protein
M7XJY8	RHTO_06183	Uncharacterized				uncharacterized protein
M7WX47	RHTO_00709	Uncharacterized				uncharacterized protein
M7WQU7	RHTO_03380	Uncharacterized				uncharacterized protein
M7XQT3	RHTO_07936	Uncharacterized				uncharacterized protein
M7WWT9	RHTO_01049	Uncharacterized				uncharacterized protein
M7WZL4	RHTO_00520	Uncharacterized				uncharacterized protein
M7X4R0	RHTO_05757	Uncharacterized				uncharacterized protein
M7WJV8	RHTO_06675	Uncharacterized				uncharacterized protein
M7XI47	RHTO_04100	Uncharacterized				uncharacterized protein
M7XDY7	RHTO_06451	Uncharacterized				uncharacterized protein
M7WJU0	RHTO_06521	Uncharacterized				uncharacterized protein
M7XXG1	RHTO_02679	Uncharacterized				uncharacterized protein
M7XE79	RHTO_05954	Uncharacterized				uncharacterized protein
M7XJZ1	RHTO_03397	Uncharacterized				uncharacterized protein
M7WMS1	RHTO_04548	Uncharacterized				uncharacterized protein
M7WKU2	RHTO_05759	Uncharacterized				uncharacterized protein
M7WGY5	RHTO_04247	Uncharacterized				uncharacterized protein
M7XS69	RHTO_07415	Uncharacterized				protein of uncharacterized protein family upf0390
M7WMQ2	RHTO_01434	Uncharacterized				uncharacterized protein
M7XIF3	RHTO_03982	Uncharacterized				uncharacterized protein
M7XFF4	RHTO_00848	Uncharacterized				uncharacterized protein
M7X753	RHTO_00609	Uncharacterized				uncharacterized protein
M7X7D0	RHTO_00423	Uncharacterized				uncharacterized protein
M7XJV9	RHTO_03367	Uncharacterized				uncharacterized protein
M7XBK3	RHTO_02015	Uncharacterized				uncharacterized protein
M7X3J6	RHTO_05081	Uncharacterized				uncharacterized protein
M7WTY3	RHTO_01801	Uncharacterized				uncharacterized protein
M7WYW5	RHTO_07593	Uncharacterized				uncharacterized protein
M7WX56	RHTO_02930	Uncharacterized				uncharacterized protein
M7WS50	RHTO_07121	Uncharacterized				uncharacterized protein
M7WKX6	RHTO_05892	Uncharacterized				uncharacterized protein
M7X5F2	RHTO_05467	Uncharacterized				uncharacterized protein
M7XL62	RHTO_04798	Uncharacterized				uncharacterized protein
M7XPT4	RHTO_00362	Uncharacterized				uncharacterized protein
M7X570	RHTO_03215	Uncharacterized				uncharacterized protein
M7XNS9	RHTO_01480	Uncharacterized				uncharacterized protein
M7XEA7	RHTO_00908	Uncharacterized				uncharacterized protein
M7X4Y4	RHTO_02888	Uncharacterized				uncharacterized protein
M7X3X1	RHTO_04965	Uncharacterized				uncharacterized protein
M7X3S2	RHTO_06514	Uncharacterized				uncharacterized protein
M7WKV6	RHTO_05867	Uncharacterized				uncharacterized protein
M7X5Y3	RHTO_05252	Uncharacterized				uncharacterized protein
M7X5E5	RHTO_03295	Uncharacterized				uncharacterized protein
M7XEI0	RHTO_05795	Uncharacterized				uncharacterized protein
M7XLT9	RHTO_02024	Uncharacterized				uncharacterized protein
M7WY54	RHTO_03291	Uncharacterized				uncharacterized protein
M7WHN1	RHTO_03785	Uncharacterized				uncharacterized protein
M7X0I1	RHTO_07349	Uncharacterized				uncharacterized protein
M7XZZ6	RHTO_00341	Uncharacterized				uncharacterized protein
M7WF07	RHTO_05379	Uncharacterized				uncharacterized protein
M7WUE7	RHTO_06211	Uncharacterized				uncharacterized protein
M7XDX2	RHTO_01234	Uncharacterized				uncharacterized protein
M7XZA9	RHTO_00086	Uncharacterized				uncharacterized protein
M7Y086	RHTO_00431	Uncharacterized				uncharacterized protein
M7XK76	RHTO_06253	Uncharacterized				uncharacterized protein
M7WNS1	RHTO_04274	Uncharacterized				uncharacterized protein
M7XJQ7	RHTO_03317	Uncharacterized				uncharacterized protein
M7XXY0	RHTO_02865	Uncharacterized				uncharacterized protein
M7XZ62	RHTO_00031	Uncharacterized				uncharacterized protein
M7WPP3	RHTO_03834	Uncharacterized				uncharacterized protein
M7X6U4	RHTO_00203	Uncharacterized				uncharacterized protein
M7WMP1	RHTO_01419	Uncharacterized				uncharacterized protein
M7XPL2	RHTO_00272	Uncharacterized				uncharacterized protein
M7XK78	RHTO_02526	Uncharacterized				uncharacterized protein
M7XLA5	RHTO_02203	Uncharacterized				uncharacterized protein
M7WTH6	RHTO_02051	Uncharacterized				uncharacterized protein
M7WNP2	RHTO_04466	Uncharacterized				uncharacterized protein
M7WYS5	RHTO_07881	Uncharacterized				uncharacterized protein
M7XGL7	RHTO_05195	Uncharacterized				uncharacterized protein
M7WF27	RHTO_05399	Uncharacterized				uncharacterized protein
M7WUY9	RHTO_01105	Uncharacterized				uncharacterized protein
M7XGN8	RHTO_07910	Uncharacterized				uncharacterized protein
M7X6S8	RHTO_00183	Uncharacterized				uncharacterized protein
M7WXI9	RHTO_08124	Uncharacterized				uncharacterized protein
M7X1V6	RHTO_06285	Uncharacterized				uncharacterized protein
M7WZ87	RHTO_07130	Uncharacterized				uncharacterized protein
M7WPY5	RHTO_03974	Uncharacterized				uncharacterized protein
M7XN47	RHTO_01678	Uncharacterized				uncharacterized protein
M7WIH9	RHTO_03558	Uncharacterized				uncharacterized protein
M7X4U1	RHTO_03074	Uncharacterized				uncharacterized protein
M7X5S2	RHTO_03169	Uncharacterized				uncharacterized protein
M7XHN7	RHTO_07148	Uncharacterized				uncharacterized protein
M7WDH6	RHTO_05993	AA biosynthesis				glutamate-5-semialdehyde dehydrogenase
M7WFJ0	RHTO_05134	AA biosynthesis				arginine biosynthesis bifunctional protein argj, mitochondrial [cleaved into: arginine biosynthesis bifunctional protein argj al... <Preview truncated at 128 characters>
M7WFL8	RHTO_05159	AA biosynthesis				threonine aldolase
M7WHB3	RHTO_03895	AA biosynthesis				chorismate mutase (ec 5.4.99.5)
M7WI96	RHTO_03746	AA biosynthesis	GAPDH2			glyceraldehyde-3-phosphate dehydrogenase (ec 1.2.1.12)
M7WKX0	RHTO_05784	AA biosynthesis				chorismate synthase (ec 4.2.3.5)
M7WKY2	RHTO_02013	AA biosynthesis				homoserine kinase
M7WL24	RHTO_05802	AA biosynthesis				homoserine dehydrogenase
M7WMD7	RHTO_01732	AA biosynthesis				3-methylcrotonyl-coa carboxylase alpha subunit
M7WME7	RHTO_01329	AA biosynthesis	TPI			triosephosphate isomerase (ec 5.3.1.1)
M7WMT2	RHTO_05318	AA biosynthesis				homoaconitase, mitochondrial (ec 4.2.1.36) (homoaconitate hydratase)
M7WMU5	RHTO_01494	AA biosynthesis				l-aminoadipate-semialdehyde dehydrogenase
M7WMY0	RHTO_05147	AA biosynthesis				argininosuccinate synthase
M7WN97	RHTO_04315	AA biosynthesis	IDP			isocitrate dehydrogenase (nadp+), mitochondrial
M7WNF8	RHTO_01292	AA biosynthesis	GAPDH1			glyceraldehyde 4-phosphate dehydrogenase
M7WP35	RHTO_04103	AA biosynthesis				1-aminocyclopropane-1-carboxylate synthase
M7WQ73	RHTO_08030	AA biosynthesis	ACO2			aconitate hydratase, mitochondrial (aconitase) (ec 4.2.1.-)
M7WQ90	RHTO_08045	AA biosynthesis				branched-chain-amino-acid aminotransferase (ec 2.6.1.42)
M7WQA8	RHTO_03868	AA biosynthesis				ca2+-transporting atpase
M7WR95	RHTO_03324	AA biosynthesis				alpha-aminoadipic semialdehyde synthase
M7WRD1	RHTO_02564	AA biosynthesis				multifunctional tryptophan biosynthesis protein [includes: anthranilate synthase component 2 (as) (ec 4.1.3.27) (anthranilate sy... <Preview truncated at 128 characters>
M7WS17	RHTO_02628	AA biosynthesis	PYC			pyruvate carboxylase (ec 6.4.1.1)
M7WS43	RHTO_02272	AA biosynthesis				3-deoxy-7-phosphoheptulonate synthase
M7WSB2	RHTO_07196	AA biosynthesis				3-isopropylmalate dehydrogenase (ec 1.1.1.85)
M7WT15	RHTO_02077	AA biosynthesis				imidazoleglycerol-phosphate dehydratase (ec 4.2.1.19)
M7WT61	RHTO_02122	AA biosynthesis				cystathionine beta-lyase
M7WT77	RHTO_06811	AA biosynthesis				aspartate-semialdehyde dehydrogenase
M7WUI5	RHTO_01610	AA biosynthesis	PYK			pyruvate kinase (ec 2.7.1.40)
M7WUP8	RHTO_06311	AA biosynthesis	RPI			ribose 5-phosphate isomerase a
M7WUR1	RHTO_06326	AA biosynthesis				ornithine carbamoyltransferase
M7WUV4	RHTO_01498	AA biosynthesis				cystathionine gamma-lyase
M7WV12	RHTO_01136	AA biosynthesis				tyrosine aminotransferase
M7WV85	RHTO_01392	AA biosynthesis				n-acetyl-gamma-glutamyl-phosphate reductase / acetylglutamate kinase
M7WW42	RHTO_01290	AA biosynthesis	IDH2			isocitrate dehydrogenase [nad] subunit, mitochondrial
M7WWQ2	RHTO_00815	AA biosynthesis				cystathionine gamma-synthase
M7WXM9	RHTO_07691	AA biosynthesis				5-methyltetrahydropteroyltriglutamate-homocysteine s-methyltransferase
M7WY92	RHTO_00025	AA biosynthesis				gogat, glutamate synthase
M7WYE8	RHTO_07750	AA biosynthesis				atp phosphoribosyltransferase
M7WYZ8	RHTO_00280	AA biosynthesis				imidazole glycerol phosphate synthase hishf [includes: glutaminase (ec 3.5.1.2); cyclase]
M7WZ44	RHTO_07080	AA biosynthesis				s-adenosylmethionine synthase (ec 2.5.1.6)
M7WZC3	RHTO_00425	AA biosynthesis				aspartate aminotransferase (ec 2.6.1.1)
M7X0R7	RHTO_06955	AA biosynthesis	TAL			transaldolase (ec 2.2.1.2)
M7X0Z1	RHTO_07040	AA biosynthesis				3-isopropylmalate dehydratase (ec 4.2.1.33) (alpha-ipm isomerase) (isopropylmalate isomerase)
M7X1E3	RHTO_06979	AA biosynthesis				homocitrate synthase
M7X1K9	RHTO_06004	AA biosynthesis				threonine dehydratase (ec 4.3.1.19) (threonine deaminase)
M7X2E6	RHTO_06254	AA biosynthesis				histidinol-phosphate transaminase
M7X369	RHTO_06694	AA biosynthesis				dihydroxy-acid dehydratase
M7X4X3	RHTO_03109	AA biosynthesis				2-isopropylmalate synthase
M7X5E3	RHTO_03027	AA biosynthesis				phosphoserine aminotransferase
M7X5F4	RHTO_03043	AA biosynthesis	FBA			fructose-bisphosphate aldolase (fbp aldolase) (ec 4.1.2.13)
M7X5H7	RHTO_00024	AA biosynthesis				cystathionine beta-synthase
M7X688	RHTO_00279	AA biosynthesis				d-3-phosphoglycerate dehydrogenase (ec 1.1.1.399) (ec 1.1.1.95)
M7X689	RHTO_00033	AA biosynthesis	PGK			phosphoglycerate kinase (ec 2.7.2.3)
M7X6L8	RHTO_00143	AA biosynthesis				aromatic amino acid aminotransferase i
M7X6S3	RHTO_00494	AA biosynthesis	PFK			atp-dependent 6-phosphofructokinase (atp-pfk) (phosphofructokinase) (ec 2.7.1.11) (phosphohexokinase)
M7X6U2	RHTO_00514	AA biosynthesis				phosphoribosyl-atp pyrophosphohydrolase / phosphoribosyl-amp cyclohydrolase
M7X6X3	RHTO_00539	AA biosynthesis	ACO1			aconitate hydratase, mitochondrial (aconitase) (ec 4.2.1.-)
M7X749	RHTO_00323	AA biosynthesis	ENO			enolase
M7X7J9	RHTO_04169	AA biosynthesis				l-serine dehydratase
M7X7L3	RHTO_00518	AA biosynthesis				histidinol dehydrogenase (hdh) (ec 1.1.1.23)
M7X7Q0	RHTO_04214	AA biosynthesis				tryptophan synthase (ec 4.2.1.20)
M7X7Q5	RHTO_00558	AA biosynthesis				argininosuccinate lyase
M7X852	RHTO_04131	AA biosynthesis				glycine hydroxymethyltransferase
M7X896	RHTO_03928	AA biosynthesis				threonine synthase
M7X8E9	RHTO_03988	AA biosynthesis				acetolactate synthase small subunit
M7XE28	RHTO_01289	AA biosynthesis	IDH1			isocitrate dehydrogenase [nad] subunit, mitochondrial
M7XE29	RHTO_06406	AA biosynthesis	CIT1			citrate synthase
M7XEA2	RHTO_05984	AA biosynthesis	RPE			ribulose-phosphate 3-epimerase (ec 5.1.3.1)
M7XEY4	RHTO_00673	AA biosynthesis				glutamine synthetase (ec 6.3.1.2)
M7XFU7	RHTO_08062	AA biosynthesis				dihydroxy-acid dehydratase
M7XFZ0	RHTO_08097	AA biosynthesis				aspartate kinase
M7XGF4	RHTO_05160	AA biosynthesis				arginase (ec 3.5.3.1)
M7XGU7	RHTO_04540	AA biosynthesis				saccharopine dehydrogenase (nadp+, l-glutamate forming)
M7XH05	RHTO_04419	AA biosynthesis				pyrroline-5-carboxylate reductase (ec 1.5.1.2)
M7XHB5	RHTO_04328	AA biosynthesis				ribose-phosphate pyrophosphokinase
M7XHQ6	RHTO_04213	AA biosynthesis				tryptophan synthase (ec 4.2.1.20)
M7XIA6	RHTO_07353	AA biosynthesis				aspartate aminotransferase
M7XJ70	RHTO_07003	AA biosynthesis				acetylornithine aminotransferase
M7XJ78	RHTO_03757	AA biosynthesis				phospho-2-dehydro-3-deoxyheptonate aldolase (ec 2.5.1.54)
M7XJK5	RHTO_03579	AA biosynthesis				saccharopine dehydrogenase [nad(+), l-lysine-forming] (sdh) (ec 1.5.1.7) (lysine--2-oxoglutarate reductase)
M7XKF0	RHTO_02591	AA biosynthesis				ribose-phosphate pyrophosphokinase
M7XKI3	RHTO_02616	AA biosynthesis				o-acetylhomoserine aminocarboxypropyltransferase
M7XM58	RHTO_02730	AA biosynthesis				anthranilate synthase component i
M7XME8	RHTO_02811	AA biosynthesis				glutamate 5-kinase
M7XNE0	RHTO_01350	AA biosynthesis				urea carboxylase / allophanate hydrolase
M7XNL9	RHTO_03248	AA biosynthesis	TKT1			transketolase (ec 2.2.1.1)
M7XNS5	RHTO_03298	AA biosynthesis				acetolactate synthase (ec 2.2.1.6)
M7XQ01	RHTO_01027	AA biosynthesis				aspartate aminotransferase (ec 2.6.1.1)
M7XQ28	RHTO_01057	AA biosynthesis				pentafunctional arom polypeptide [includes: 3-dehydroquinate synthase (dhqs) (ec 4.2.3.4); 3-phosphoshikimate 1-carboxyvinyltran... <Preview truncated at 128 characters>
M7XRP3	RHTO_07763	AA biosynthesis				anthranilate phosphoribosyltransferase
M7XRQ3	RHTO_07773	AA biosynthesis	PGM			protein of phosphoglycerate mutase 1 family
M7XSI3	RHTO_07535	AA biosynthesis				fructose-2,6-bisphosphatase
M7XTU8	RHTO_06717	AA biosynthesis				homoisocitrate dehydrogenase
M7XVW7	RHTO_04566	AA biosynthesis				ketol-acid reductoisomerase (fragment)
M7Y0M2	RHTO_00551	AA biosynthesis				1-(5-phosphoribosyl)-5-[(5-phosphoribosylamino)methylideneamino] imidazole-4-carboxamide isomerase (ec 5.3.1.16) (5-profar isome... <Preview truncated at 128 characters>
M7WD99	RHTO_06415	ETC				cytochrome c oxidase subunit
M7WI20	RHTO_03666	ETC				cytochrome c oxidase subunit va
M7WMJ7	RHTO_05208	ETC				cytochrome c
M7WNN8	RHTO_00906	ETC				nadh dehydrogenase [ubiquinone] flavoprotein 1, mitochondrial (ec 1.6.99.3) (ec 7.1.1.2)
M7WUI0	RHTO_01605	ETC				cytochrome c oxidase, subunit via
M7WWJ6	RHTO_00755	ETC				cytochrome c oxidase subunit 7a (ec 1.9.3.1) (cytochrome c oxidase polypeptide viia)
M7X3R7	RHTO_04910	ETC				cytochrome c oxidase, subunit viia
M7X560	RHTO_05714	ETC	SDH2*			succinate dehydrogenase [ubiquinone] flavoprotein subunit, mitochondrial (ec 1.3.5.1)
M7X6W8	RHTO_00534	ETC	SDH3*			succinate dehydrogenase (ubiquinone) cytochrome b subunit
M7XEQ0	RHTO_01048	ETC				acyl carrier protein
M7XEY0	RHTO_00668	ETC				nadh:ubiquinone oxidoreductase, 17.2kda subunit
M7XJJ4	RHTO_06068	ETC	SDH4*			succinate dehydrogenase [ubiquinone] iron-sulfur subunit, mitochondrial (ec 1.3.5.1)
M7XKJ8	RHTO_04577	ETC				cytochrome c oxidase, subunit vb
M7XMJ4	RHTO_01854	ETC				cytochrome c oxidase subunit iv
M7XPE3	RHTO_00177	ETC				inorganic pyrophosphatase
M7XUQ1	RHTO_07027	ETC				nadh dehydrogenase [ubiquinone] 1 alpha subcomplex subunit
M7WSW5	RHTO_02032	FA metabolism	FAS2*	FA metabolism	r_2141No1	fatty acid synthase subunit beta, fungi type
M7XM89	RHTO_02139	FA metabolism	FAS1*	FA metabolism	r_2141No1	fatty acid synthase subunit alpha, fungi type
M7WHA9	RHTO_03890	FA metabolism				acyl-coenzyme a oxidase
M7WHA9	RHTO_03890	FA metabolism				acyl-coenzyme a oxidase
M7WL18	RHTO_02048	FA metabolism				acetyl-coa c-acetyltransferase
M7WMY6	RHTO_01116	FA metabolism				acyl-coa thioesterase 8
M7WN91	RHTO_04310	FA metabolism	ALDH2			aldehyde dehydrogenase
M7WSZ7	RHTO_02062	FA metabolism	ALDH1			succinate-semialdehyde dehydrogenase (ec 1.2.1.16)
M7WW26	RHTO_04957	FA metabolism				long-chain acyl-coa synthetase
M7WZ16	RHTO_00300	FA metabolism				peroxisomal 3-ketoacyl-coa thiolase
M7X456	RHTO_02848	FA metabolism				3-ketoacyl-coa thiolase (pot1)
M7X5K1	RHTO_03098	FA metabolism				alcohol dehydrogenase
M7X6W7	RHTO_04425	FA metabolism	ALDH3			aldehyde dehydrogenase, mitochondrial
M7XHL1	RHTO_07118	FA metabolism				3-ketoacyl-coa thiolase peroxisomal a
M7XJI6	RHTO_03559	FA metabolism				s-(hydroxymethyl)glutathione dehydrogenase (ec 1.1.1.284)
M7XKX2	RHTO_04708	FA metabolism				iron-containing alcohol dehydrogenase
M7XLR4	RHTO_02004	FA metabolism	ACC	FA metabolism	r_0109No1	acetyl-coa carboxylase
M7XN51	RHTO_03062	FA metabolism	ADH	other		alcohol dehydrogenase
M7Y0E0	RHTO_00476	FA metabolism				3-ketoacyl-coa thiolase, mitochondrial
M7WHC9	RHTO_03915	FA metabolism	ACL	FA metabolism	y200003No1	atp citrate synthase
M7WI96	RHTO_03746	Gluconeogenesis	GAPDH2			glyceraldehyde-3-phosphate dehydrogenase (ec 1.2.1.12)
M7WLP6	RHTO_05680	Gluconeogenesis	ALDH4			aldehyde dehydrogenase
M7WME7	RHTO_01329	Gluconeogenesis	TPI			triosephosphate isomerase (ec 5.3.1.1)
M7WN91	RHTO_04310	Gluconeogenesis	ALDH2			aldehyde dehydrogenase
M7WNF8	RHTO_01292	Gluconeogenesis	GAPDH1			glyceraldehyde 4-phosphate dehydrogenase
M7WNZ9	RHTO_04058	Gluconeogenesis	GPI			glucose-6-phosphate isomerase (ec 5.3.1.9)
M7WSZ7	RHTO_02062	Gluconeogenesis	ALDH1			succinate-semialdehyde dehydrogenase (ec 1.2.1.16)
M7WTN9	RHTO_01922	Gluconeogenesis	ADH	other		alcohol dehydrogenase (nadp+)
M7WTV5	RHTO_01766	Gluconeogenesis				phosphoglucomutase
M7WUI5	RHTO_01610	Gluconeogenesis	PYK			pyruvate kinase (ec 2.7.1.40)
M7WYL9	RHTO_07820	Gluconeogenesis				phosphoglucomutase
M7X080	RHTO_07249	Gluconeogenesis				zinc-binding alcohol
M7X0J8	RHTO_06870	Gluconeogenesis				phosphotransferase (ec 2.7.1.-)
M7X3P9	RHTO_06555	Gluconeogenesis				aldo/keto reductase
M7X5F4	RHTO_03043	Gluconeogenesis	FBA			fructose-bisphosphate aldolase (fbp aldolase) (ec 4.1.2.13)
M7X5K1	RHTO_03098	Gluconeogenesis				alcohol dehydrogenase
M7X689	RHTO_00033	Gluconeogenesis	PGK			phosphoglycerate kinase (ec 2.7.2.3)
M7X6G2	RHTO_00098	Gluconeogenesis	PDC			pyruvate decarboxylase
M7X6S3	RHTO_00494	Gluconeogenesis	PFK			atp-dependent 6-phosphofructokinase (atp-pfk) (phosphofructokinase) (ec 2.7.1.11) (phosphohexokinase)
M7X6W7	RHTO_04425	Gluconeogenesis	ALDH3			aldehyde dehydrogenase, mitochondrial
M7X749	RHTO_00323	Gluconeogenesis	ENO			enolase
M7XFR0	RHTO_08027	Gluconeogenesis	ACS			acetyl-coenzyme a synthetase (ec 6.2.1.1)
M7XJI6	RHTO_03559	Gluconeogenesis				s-(hydroxymethyl)glutathione dehydrogenase (ec 1.1.1.284)
M7XKX2	RHTO_04708	Gluconeogenesis				iron-containing alcohol dehydrogenase
M7XN51	RHTO_03062	Gluconeogenesis	ADH	other		alcohol dehydrogenase
M7XRQ3	RHTO_07773	Gluconeogenesis	PGM			protein of phosphoglycerate mutase 1 family
M7XS16	RHTO_07889	Gluconeogenesis				zinc-type alcohol dehydrogenase
M7XSI3	RHTO_07535	Gluconeogenesis				fructose-2,6-bisphosphatase
M7XUZ4	RHTO_06072	Gluconeogenesis				phosphotransferase (ec 2.7.1.-)
M7XYF1	RHTO_03041	Gluconeogenesis				dtdp-glucose 4,6-dehydratase
M7XYF6	RHTO_03046	Gluconeogenesis	FBP			fructose-1,6-bisphosphatase i
M7Y042	RHTO_00391	Gluconeogenesis				udp-glucose 4-epimerase (ec 5.1.3.2)
M7WI96	RHTO_03746	Glycolysis	GAPDH2	glycolysis	G,X: r_0486No2, A: r_0486_REVNo2	glyceraldehyde-3-phosphate dehydrogenase (ec 1.2.1.12)
M7WIG9	RHTO_03543	Glycolysis	PDH			acetyltransferase component of pyruvate dehydrogenase complex (ec 2.3.1.12)
M7WKF8	RHTO_02312	Glycolysis	KGD1*			2-oxoglutarate dehydrogenase e2 component (dihydrolipoamide succinyltransferase)
M7WLP6	RHTO_05680	Glycolysis	ALDH4			aldehyde dehydrogenase
M7WME7	RHTO_01329	Glycolysis	TPI			triosephosphate isomerase (ec 5.3.1.1)
M7WN91	RHTO_04310	Glycolysis	ALDH2			aldehyde dehydrogenase
M7WNF8	RHTO_01292	Glycolysis	GAPDH1	glycolysis	r_0486No1	glyceraldehyde 4-phosphate dehydrogenase
M7WNZ9	RHTO_04058	Glycolysis	GPI			glucose-6-phosphate isomerase (ec 5.3.1.9)
M7WPA0	RHTO_00641	Glycolysis				aldo/keto reductase
M7WPA9	RHTO_04225	Glycolysis				oxoglutarate dehydrogenase (succinyl-transferring)
M7WR40	RHTO_07893	Glycolysis	KGD2*			dihydrolipoyl dehydrogenase (ec 1.8.1.4)
M7WSZ7	RHTO_02062	Glycolysis	ALDH1			succinate-semialdehyde dehydrogenase (ec 1.2.1.16)
M7WTI0	RHTO_01852	Glycolysis	PDH			pyruvate dehydrogenase e1 component subunit alpha (ec 1.2.4.1)
M7WTN9	RHTO_01922	Glycolysis	ADH	other		alcohol dehydrogenase (nadp+)
M7WTV5	RHTO_01766	Glycolysis				phosphoglucomutase
M7WUI5	RHTO_01610	Glycolysis	PYK	glycolysis	r_0962No1	pyruvate kinase (ec 2.7.1.40)
M7WYL9	RHTO_07820	Glycolysis				phosphoglucomutase
M7WZJ7	RHTO_07250	Glycolysis	PDH			pyruvate dehydrogenase e1 component subunit beta (ec 1.2.4.1)
M7X080	RHTO_07249	Glycolysis				zinc-binding alcohol
M7X0J8	RHTO_06870	Glycolysis				phosphotransferase (ec 2.7.1.-)
M7X0P4	RHTO_06925	Glycolysis				glycine dehydrogenase
M7X3G0	RHTO_05036	Glycolysis				phosphoglycerate mutase
M7X3P9	RHTO_06555	Glycolysis				aldo/keto reductase
M7X413	RHTO_02808	Glycolysis				glycine cleavage system h protein
M7X4S8	RHTO_03059	Glycolysis				2-oxoisovalerate dehydrogenase e1 component, beta subunit
M7X5F4	RHTO_03043	Glycolysis	FBA			fructose-bisphosphate aldolase (fbp aldolase) (ec 4.1.2.13)
M7X5K1	RHTO_03098	Glycolysis				alcohol dehydrogenase
M7X689	RHTO_00033	Glycolysis	PGK	glycolysis	G,X: r_0892No1, A: r_0892_REVNo1	phosphoglycerate kinase (ec 2.7.2.3)
M7X6G2	RHTO_00098	Glycolysis	PDC			pyruvate decarboxylase
M7X6S3	RHTO_00494	Glycolysis	PFK			atp-dependent 6-phosphofructokinase (atp-pfk) (phosphofructokinase) (ec 2.7.1.11) (phosphohexokinase)
M7X6W7	RHTO_04425	Glycolysis	ALDH3			aldehyde dehydrogenase, mitochondrial
M7X749	RHTO_00323	Glycolysis	ENO	glycolysis	G,X: r_0366No1, A: r_0366_REVNo1	enolase
M7X8C7	RHTO_03963	Glycolysis	XR	Xylose metabolism	r_1093No1	xylose reductase
M7XCY6	RHTO_01709	Glycolysis				aminomethyltransferase (ec 2.1.2.10) (glycine cleavage system t protein)
M7XFR0	RHTO_08027	Glycolysis	ACS			acetyl-coenzyme a synthetase (ec 6.2.1.1)
M7XGI7	RHTO_07860	Glycolysis	LPD1*			2-oxoglutarate dehydrogenase e1 component (succinyl-transferring)
M7XJI6	RHTO_03559	Glycolysis				s-(hydroxymethyl)glutathione dehydrogenase (ec 1.1.1.284)
M7XKX2	RHTO_04708	Glycolysis				iron-containing alcohol dehydrogenase
M7XMA7	RHTO_01754	Glycolysis	PDH			pyruvate dehydrogenase x component
M7XN51	RHTO_03062	Glycolysis	ADH	other		alcohol dehydrogenase
M7XRQ3	RHTO_07773	Glycolysis	PGM	glycolysis	G,X: r_0893No3, A: r_0893_REVNo3	protein of phosphoglycerate mutase 1 family
M7XS16	RHTO_07889	Glycolysis				zinc-type alcohol dehydrogenase
M7XSC4	RHTO_07480	Glycolysis	PEPCK			phosphoenolpyruvate carboxykinase (atp)
M7XSI3	RHTO_07535	Glycolysis				fructose-2,6-bisphosphatase
M7XUZ4	RHTO_06072	Glycolysis				phosphotransferase (ec 2.7.1.-)
M7XYF1	RHTO_03041	Glycolysis				dtdp-glucose 4,6-dehydratase
M7XYF6	RHTO_03046	Glycolysis	FBP			fructose-1,6-bisphosphatase i
M7Y042	RHTO_00391	Glycolysis				udp-glucose 4-epimerase (ec 5.1.3.2)
M7WGA7	RHTO_04463	PPP	PKT	PPP	t_0081No1	phosphoketolase
M7WNZ9	RHTO_04058	PPP	GPI	PPP	G,X:r_0467No1, A:r_0467_REVNo1	glucose-6-phosphate isomerase (ec 5.3.1.9)
M7WR01	RHTO_07853	PPP	ZWF	PPP	r_0466No1	glucose-6-phosphate 1-dehydrogenase (ec 1.1.1.49)
M7WTV5	RHTO_01766	PPP				phosphoglucomutase
M7WUP8	RHTO_06311	PPP	RPI	PPP	r_0982No1	ribose 5-phosphate isomerase a
M7WWW0	RHTO_07939	PPP	PGLS	PPP	r_0091No1	6-phosphogluconolactonase (6pgl) (ec 3.1.1.31)
M7WYL9	RHTO_07820	PPP				phosphoglucomutase
M7X0R7	RHTO_06955	PPP	TAL	PPP	r_1048No1, except Anlim	transaldolase (ec 2.2.1.2)
M7X3Z4	RHTO_02788	PPP	GND1	PPP	r_0091No1	6-phosphogluconate dehydrogenase, decarboxylating (ec 1.1.1.44)
M7X5F4	RHTO_03043	PPP	FBA	PPP	G: r_0450No1; A: r_0450_REVNo1; X: r_0990No1	fructose-bisphosphate aldolase (fbp aldolase) (ec 4.1.2.13)
M7X6S3	RHTO_00494	PPP	PFK	PPP	G:r_0886No1, X:r_0887No1	atp-dependent 6-phosphofructokinase (atp-pfk) (phosphofructokinase) (ec 2.7.1.11) (phosphohexokinase)
M7WME7	RHTO_01329	PPP	TPI	PPP	G,X: r_1054No1; A: r_1054_REVNo1	triosephosphate isomerase (ec 5.3.1.1)
M7XEA2	RHTO_05984	PPP	RPE	PPP	r_0984No1, except Anlim	ribulose-phosphate 3-epimerase (ec 5.1.3.1)
M7XHB5	RHTO_04328	PPP				ribose-phosphate pyrophosphokinase
M7XKF0	RHTO_02591	PPP				ribose-phosphate pyrophosphokinase
M7XNL9	RHTO_03248	PPP	TKT1	PPP	r_1049No1	transketolase (ec 2.2.1.1)
M7WY13	RHTO_03251	PPP	TKT2	PPP	r_1049No2	transketolase
M7XYF6	RHTO_03046	PPP	FBP	PPP	r_0449No1	fructose-1,6-bisphosphatase i
M7XZ45	RHTO_00011	PPP	GND2	PPP		phosphogluconate dehydrogenase (decarboxylating)
M7WIG9	RHTO_03543	Pyruvate metabolism	PDH	Pyruvate metabolism	r_0961No1	acetyltransferase component of pyruvate dehydrogenase complex (ec 2.3.1.12)
M7WJ06	RHTO_03406	Pyruvate metabolism				d-lactaldehyde dehydrogenase
M7WJN6	RHTO_02645	Pyruvate metabolism				d-lactate dehydrogenase 2, mitochondrial
M7WKF8	RHTO_02312	Pyruvate metabolism	KGD1*			2-oxoglutarate dehydrogenase e2 component (dihydrolipoamide succinyltransferase)
M7WL18	RHTO_02048	Pyruvate metabolism				acetyl-coa c-acetyltransferase
M7WMD7	RHTO_01732	Pyruvate metabolism				3-methylcrotonyl-coa carboxylase alpha subunit
M7WMJ7	RHTO_05208	Pyruvate metabolism				cytochrome c
M7WMR9	RHTO_01459	Pyruvate metabolism	MS			malate synthase
M7WN91	RHTO_04310	Pyruvate metabolism	ALDH2	Pyruvate metabolism	r_2116No2	aldehyde dehydrogenase
M7WPA0	RHTO_00641	Pyruvate metabolism				aldo/keto reductase
M7WPA9	RHTO_04225	Pyruvate metabolism				oxoglutarate dehydrogenase (succinyl-transferring)
M7WQ86	RHTO_03745	Pyruvate metabolism	MDH2	Pyruvate metabolism	G,X: r_0714_REVNo1, A:r_0714No1	l-malate dehydrogenase
M7WR40	RHTO_07893	Pyruvate metabolism	KGD2*			dihydrolipoyl dehydrogenase (ec 1.8.1.4)
M7WS17	RHTO_02628	Pyruvate metabolism	PYC	Pyruvate metabolism	r_0958No2	pyruvate carboxylase (ec 6.4.1.1)
M7XNE0	RHTO_01350		PYC	Pyruvate metabolism	r_0958No1	urea carboxylase / allophanate hydrolase
M7WS38	RHTO_07106	Pyruvate metabolism				acetyl-coa hydrolase
M7WSE0	RHTO_02328	Pyruvate metabolism				glutamine-fructose-6-phosphate transaminase
M7WSZ7	RHTO_02062	Pyruvate metabolism	ALDH1	Pyruvate metabolism	r_2116No1	succinate-semialdehyde dehydrogenase (ec 1.2.1.16)
M7WTI0	RHTO_01852	Pyruvate metabolism	PDH	Pyruvate metabolism	r_0961No1	pyruvate dehydrogenase e1 component subunit alpha (ec 1.2.4.1)
M7WUI5	RHTO_01610	Pyruvate metabolism	PYK			pyruvate kinase (ec 2.7.1.40)
M7WZJ7	RHTO_07250	Pyruvate metabolism	PDH	Pyruvate metabolism	r_0961No1	pyruvate dehydrogenase e1 component subunit beta (ec 1.2.4.1)
M7X0P4	RHTO_06925	Pyruvate metabolism				glycine dehydrogenase
M7X1E3	RHTO_06979	Pyruvate metabolism				homocitrate synthase
M7X413	RHTO_02808	Pyruvate metabolism				glycine cleavage system h protein
M7X456	RHTO_02848	Pyruvate metabolism				3-ketoacyl-coa thiolase (pot1)
M7X4S8	RHTO_03059	Pyruvate metabolism				2-oxoisovalerate dehydrogenase e1 component, beta subunit
M7X4X3	RHTO_03109	Pyruvate metabolism				2-isopropylmalate synthase
M7X6W7	RHTO_04425	Pyruvate metabolism	ALDH3	Pyruvate metabolism	r_2116No3	aldehyde dehydrogenase, mitochondrial
M7WLP6	RHTO_05680	Pyruvate metabolism	ALDH4	Pyruvate metabolism	r_2116No4	aldehyde dehydrogenase
M7WKL7	RHTO_05838	Pyruvate metabolism	ALDH5	Pyruvate metabolism	r_2116No5	aldehyde dehydrogenase (nad)
M7X8C7	RHTO_03963	Pyruvate metabolism	XR	Xylose metabolism	r_1093No1	xylose reductase
M7XAJ6	RHTO_02358	Pyruvate metabolism				ornithine aminotransferase (ec 2.6.1.13)
M7XCY6	RHTO_01709	Pyruvate metabolism				aminomethyltransferase (ec 2.1.2.10) (glycine cleavage system t protein)
M7XEU6	RHTO_05746	Pyruvate metabolism	FUM			fumarate hydratase, class ii
M7XFE4	RHTO_00838	Pyruvate metabolism				hydroxyacylglutathione hydrolase
M7XFR0	RHTO_08027	Pyruvate metabolism	ACS	Pyruvate metabolism	r_0112No1	acetyl-coenzyme a synthetase (ec 6.2.1.1)
M7XGI7	RHTO_07860	Pyruvate metabolism	LPD1*			2-oxoglutarate dehydrogenase e1 component (succinyl-transferring)
M7XHF8	RHTO_04363	Pyruvate metabolism	MDH1			malate dehydrogenase (ec 1.1.1.37)
M7XHV2	RHTO_07218	Pyruvate metabolism				malic enzyme
M7XLR4	RHTO_02004	Pyruvate metabolism	ACC			acetyl-coa carboxylase
M7XMA7	RHTO_01754	Pyruvate metabolism	PDH	Pyruvate metabolism	r_0961No1	pyruvate dehydrogenase x component
M7X6G2	RHTO_00098	Pyruvate metabolism	PDC	Pyruvate metabolism	r_0959No1	pyruvate decarboxylase
M7XNE0	RHTO_01350	Pyruvate metabolism				urea carboxylase / allophanate hydrolase
M7XSC4	RHTO_07480	Pyruvate metabolism	PEPCK	Pyruvate metabolism	r_0884No1	phosphoenolpyruvate carboxykinase (atp)
M7XVT2	RHTO_06352	Pyruvate metabolism				d-lactate dehydrogenase
M7Y0E0	RHTO_00476	Pyruvate metabolism				3-ketoacyl-coa thiolase, mitochondrial
M7WHN9	RHTO_03795	Pyruvate metabolism	ME	Pyruvate metabolism	t_0027No1	malic enzyme
M7WH92	RHTO_04114	Ribosome				60s ribosomal protein l18
M7WI49	RHTO_03696	Ribosome				small subunit ribosomal protein s16
M7WI85	RHTO_03736	Ribosome				mitochondrial small subunit ribosomal protein s19
M7WIC0	RHTO_03468	Ribosome				50s ribosomal protein l1
M7WJP1	RHTO_07683	Ribosome				40s ribosomal protein s2 (fragment)
M7WJY9	RHTO_02403	Ribosome				40s ribosomal protein s25
M7WK47	RHTO_02483	Ribosome				40s ribosomal protein s27
M7WK67	RHTO_02144	Ribosome				37s ribosomal protein s5
M7WKZ9	RHTO_05917	Ribosome				60s ribosomal protein l2
M7WLM0	RHTO_01873	Ribosome				60s ribosomal protein l5
M7WLQ9	RHTO_05368	Ribosome				40s ribosomal protein s26
M7WLT0	RHTO_01933	Ribosome				60s ribosomal protein l39
M7WM05	RHTO_05617	Ribosome				60s ribosomal protein l11
M7WMA5	RHTO_01697	Ribosome				ribosomal rna-processing protein 15
M7WMX0	RHTO_05137	Ribosome				mitochondrial small subunit ribosomal protein s5e
M7WNA8	RHTO_04326	Ribosome				40s ribosomal protein s13
M7WNR0	RHTO_04216	Ribosome				40s ribosomal protein s14
M7WNW6	RHTO_04325	Ribosome				40s ribosomal protein s6
M7WNY9	RHTO_04048	Ribosome				60s ribosomal protein l24
M7WP17	RHTO_01016	Ribosome				40s ribosomal protein s28
M7WPC7	RHTO_03965	Ribosome				60s ribosomal protein l7
M7WPD1	RHTO_03970	Ribosome				50s ribosomal protein l22
M7WPZ9	RHTO_03665	Ribosome				60s ribosomal protein l21
M7WQ42	RHTO_03705	Ribosome				large subunit ribosomal protein l40e
M7WQJ9	RHTO_03572	Ribosome				3-methyl-2-oxobutanoate hydroxymethyltransferase
M7WQK0	RHTO_08150	Ribosome				40s ribosomal protein s8
M7WQK2	RHTO_03699	Ribosome				60s ribosomal protein l28
M7WQP6	RHTO_03740	Ribosome				60s ribosomal protein
M7WR15	RHTO_03551	Ribosome				ribosome biogenesis protein ytm1
M7WR16	RHTO_07868	Ribosome				60s ribosomal protein l2
M7WRF4	RHTO_02584	Ribosome				60s ribosomal protein l29
M7WRM5	RHTO_02644	Ribosome				ribosomal protein l32
M7WSJ5	RHTO_02466	Ribosome				ribosomal rna-processing protein 8 (ec 2.1.1.-)
M7WSK1	RHTO_07286	Ribosome				ribosome assembly factor mrt4
M7WSR6	RHTO_02296	Ribosome				50s ribosomal protein l24
M7WT03	RHTO_02067	Ribosome				40s ribosomal protein s4
M7WT18	RHTO_06766	Ribosome				60s ribosomal protein l44
M7WTL5	RHTO_06981	Ribosome				50s ribosomal protein l19
M7WTL8	RHTO_06986	Ribosome				ribosomal rna-processing protein 14, rrp14
M7WTR2	RHTO_02116	Ribosome				ribosomal protein l37
M7WTW0	RHTO_01771	Ribosome				ribosome biogenesis protein nop16
M7WTY1	RHTO_01596	Ribosome				ribosomal protein
M7WU96	RHTO_06166	Ribosome				40s ribosomal protein s0
M7WUI8	RHTO_06236	Ribosome				ribosomal protein s8e/ribosomal biogenesis nsa2 family protein
M7WUN0	RHTO_01398	Ribosome				ribosome assembly protein noc2
M7WV44	RHTO_01367	Ribosome				37s ribosomal protein s24
M7WVB6	RHTO_04721	Ribosome				small subunit ribosomal protein s2
M7WVL3	RHTO_04816	Ribosome				60s ribosomal protein l19
M7WVU2	RHTO_00955	Ribosome				ribosome biogenesis large subunit gtpase 1
M7WVZ3	RHTO_01240	Ribosome				50s ribosomal protein l13
M7WWX9	RHTO_07954	Ribosome				60s ribosomal protein l3
M7WXQ8	RHTO_03125	Ribosome				37s ribosomal protein
M7WXT3	RHTO_07756	Ribosome				large subunit ribosomal protein l17e
M7WXT8	RHTO_03161	Ribosome				60s ribosomal protein l22
M7WXU4	RHTO_07771	Ribosome				60s ribosomal protein l12
M7WYK1	RHTO_00125	Ribosome				small subunit ribosomal protein s17
M7WYS8	RHTO_07886	Ribosome				60s ribosomal protein l23a
M7WYV6	RHTO_00230	Ribosome				50s ribosomal protein l27
M7WYV8	RHTO_07911	Ribosome				40s ribosomal protein s20
M7WZB1	RHTO_00410	Ribosome				50s ribosomal protein l15
M7X074	RHTO_07244	Ribosome				mitochondrial small subunit ribosomal protein s28
M7X0F2	RHTO_06815	Ribosome				40s ribosomal protein s1
M7X0J9	RHTO_07364	Ribosome				ribosome assembly protein 1
M7X0L1	RHTO_07374	Ribosome				30s ribosomal protein s13
M7X113	RHTO_06010	Ribosome				40s ribosomal protein s23
M7X1F6	RHTO_06994	Ribosome				40s ribosomal protein s21
M7X1K0	RHTO_06190	Ribosome				60s ribosomal protein l27
M7X2E5	RHTO_06249	Ribosome				40s ribosomal protein s17
M7X2K5	RHTO_04740	Ribosome				40s ribosomal protein s18
M7X2T0	RHTO_04593	Ribosome				large subunit ribosomal protein l31e
M7X338	RHTO_04709	Ribosome				37s ribosomal protein
M7X3A0	RHTO_06633	Ribosome				ribosomal large subunit assembly and maintenance-related protein
M7X3A3	RHTO_04769	Ribosome				mitochondrial large subunit ribosomal protein l23
M7X3D9	RHTO_05011	Ribosome				40s ribosomal protein s3
M7X3I2	RHTO_04839	Ribosome				ribosomal protein l15
M7X3N3	RHTO_04890	Ribosome				40s ribosomal protein s7
M7X428	RHTO_05035	Ribosome				60s ribosomal protein l43
M7X4B1	RHTO_02676	Ribosome				ribosome biogenesis protein tsr1
M7X4J0	RHTO_05841	Ribosome				60s ribosomal export protein nmd3
M7X5D5	RHTO_05447	Ribosome				40s ribosomal protein s16
M7X5J4	RHTO_05517	Ribosome				60s ribosomal protein l6
M7X5L6	RHTO_03113	Ribosome				60s ribosomal protein l16
M7X6E8	RHTO_00354	Ribosome				40s ribosomal protein s10
M7X6J9	RHTO_00128	Ribosome				ribosome biogenesis regulatory protein
M7X6K7	RHTO_04481	Ribosome				30s ribosomal protein s10
M7X6Q2	RHTO_00469	Ribosome				60s ribosomal protein l34
M7X7F7	RHTO_00453	Ribosome				ribosomal biogenesis protein gar2
M7X8D2	RHTO_03968	Ribosome				large subunit ribosomal protein l7ae
M7X8U4	RHTO_03637	Ribosome				40s ribosomal protein s9
M7X8W9	RHTO_03663	Ribosome				50s ribosomal protein l10
M7XA66	RHTO_02577	Ribosome				60s ribosomal protein l23
M7XAQ2	RHTO_02430	Ribosome				60s ribosomal protein l7 l12
M7XAS2	RHTO_02455	Ribosome				60s ribosomal protein l26
M7XAY4	RHTO_02290	Ribosome				60s ribosomal protein l10
M7XAZ8	RHTO_02175	Ribosome				60s acidic ribosomal protein p2
M7XB33	RHTO_02232	Ribosome				60s acidic ribosomal protein p0
M7XB76	RHTO_02176	Ribosome				40s ribosomal protein s15
M7XBX1	RHTO_02115	Ribosome				small subunit ribosomal protein s27ae
M7XC49	RHTO_01805	Ribosome				60s ribosomal protein l3
M7XD11	RHTO_01321	Ribosome				ribosomal rna-processing protein 12
M7XDT3	RHTO_06539	Ribosome				40s ribosomal protein s12
M7XE86	RHTO_05964	Ribosome				60s ribosomal protein l9
M7XEW0	RHTO_05756	Ribosome				50s ribosomal protein l17
M7XFE5	RHTO_05575	Ribosome				ribosome biogenesis protein bms1
M7XFZ3	RHTO_08102	Ribosome				ribosome maturation protein sdo1
M7XFZ9	RHTO_05242	Ribosome				ribosome recycling factor
M7XG68	RHTO_05301	Ribosome				ribosomal protein
M7XGB9	RHTO_05130	Ribosome				40s ribosomal protein s19
M7XGP7	RHTO_04480	Ribosome				mitochondrial small subunit ribosomal protein s8
M7XH78	RHTO_04282	Ribosome				50s ribosomal protein
M7XHD7	RHTO_07626	Ribosome				ribosomal protein l1 superfamily protein
M7XIE1	RHTO_03967	Ribosome				60s ribosomal protein l36
M7XIG2	RHTO_06728	Ribosome				60s ribosome subunit biogenesis protein nip7
M7XJ39	RHTO_03722	Ribosome				mitochondrial 40s ribosomal protein mrp2
M7XJ56	RHTO_03737	Ribosome				60s ribosomal protein l20
M7XK41	RHTO_06228	Ribosome				30s ribosomal protein s9
M7XK72	RHTO_06248	Ribosome				40s ribosomal protein s22
M7XKK7	RHTO_04592	Ribosome				60s ribosomal protein l33
M7XKU4	RHTO_02373	Ribosome				large subunit ribosomal protein l14e
M7XLG8	RHTO_04904	Ribosome				large subunit ribosomal protein l4
M7XLJ9	RHTO_04929	Ribosome				ribosome biogenesis protein nop53
M7XLS1	RHTO_02009	Ribosome				60s ribosomal protein l30
M7XLZ6	RHTO_05119	Ribosome				60s ribosomal protein l13
M7XM82	RHTO_02750	Ribosome				60s acidic ribosomal protein p1
M7XMB1	RHTO_01759	Ribosome				50s ribosomal subunit l30
M7XMP2	RHTO_01914	Ribosome				large subunit ribosomal protein l14
M7XN69	RHTO_01698	Ribosome				ribosomal lysine n-methyltransferase 4 (ec 2.1.1.-)
M7XPI9	RHTO_00242	Ribosome				ribosomal protein l9 family protein
M7XPZ4	RHTO_01017	Ribosome				40s ribosomal protein s5
M7XQ42	RHTO_01072	Ribosome				30s ribosomal protein s12
M7XQ75	RHTO_00632	Ribosome				large subunit ribosomal protein l27ae
M7XRG0	RHTO_08151	Ribosome				40s ribosomal protein s29
M7XSS5	RHTO_07600	Ribosome				50s ribosomal protein l35
M7XSV6	RHTO_07640	Ribosome				mitochondrial large subunit ribosomal protein l4
M7XT68	RHTO_07157	Ribosome				large subunit ribosomal protein l24e
M7XTX7	RHTO_06742	Ribosome				ribosome biogenesis protein erb1 (eukaryotic ribosome biogenesis protein 1)
M7XU45	RHTO_06792	Ribosome				60s ribosomal protein l35
M7XUB5	RHTO_06882	Ribosome				nam9 protein, mitochondrial
M7XUJ0	RHTO_06967	Ribosome				mitochondrial large subunit ribosomal protein l11
M7XVS5	RHTO_06342	Ribosome				54s ribosomal protein l16
M7XXD2	RHTO_05103	Ribosome				60s ribosomal protein l32
M7XXH0	RHTO_02689	Ribosome				37s ribosomal protein mrp17
M7XXM3	RHTO_02744	Ribosome				50s ribosomal protein l3
M7XYI4	RHTO_03081	Ribosome				40s ribosomal protein s30
M7XYR3	RHTO_03177	Ribosome				ribosome biogenesis protein rpf2
M7XZD9	RHTO_00116	Ribosome				mitochondrial large subunit ribosomal protein l23
M7Y0C4	RHTO_00461	Ribosome				ribosomal protein s21
M7WHC9	RHTO_03915	TCA cycle	ACL			atp citrate synthase
M7WIG9	RHTO_03543	TCA cycle	PDH			acetyltransferase component of pyruvate dehydrogenase complex (ec 2.3.1.12)
M7WKF8	RHTO_02312	TCA cycle	KGD1*	TCA cycle	r_0831No1,r_0832No1	2-oxoglutarate dehydrogenase e2 component (dihydrolipoamide succinyltransferase)
M7WLP6	RHTO_05680	TCA cycle	ALDH4			aldehyde dehydrogenase
M7WM30	RHTO_05264	TCA cycle	LSC1*	TCA cycle	r_1022No1	succinate--coa ligase [adp-forming] subunit beta, mitochondrial (ec 6.2.1.5) (succinyl-coa synthetase beta chain) (scs-beta)
M7WMD7	RHTO_01732	TCA cycle				3-methylcrotonyl-coa carboxylase alpha subunit
M7WN91	RHTO_04310	TCA cycle	ALDH2			aldehyde dehydrogenase
M7WN97	RHTO_04315	TCA cycle	IDP	TCA cycle	r_2131No1	isocitrate dehydrogenase (nadp+), mitochondrial
M7WPA0	RHTO_00641	TCA cycle				aldo/keto reductase
M7WPA9	RHTO_04225	TCA cycle				oxoglutarate dehydrogenase (succinyl-transferring)
M7WQ73	RHTO_08030	TCA cycle	ACO2	TCA cycle	r_0280No2	aconitate hydratase, mitochondrial (aconitase) (ec 4.2.1.-)
M7WQ86	RHTO_03745	TCA cycle	MDH2			l-malate dehydrogenase
M7WR40	RHTO_07893	TCA cycle	KGD2*	TCA cycle	r_0831No1,r_0832No1	dihydrolipoyl dehydrogenase (ec 1.8.1.4)
M7WS17	RHTO_02628	TCA cycle	PYC			pyruvate carboxylase (ec 6.4.1.1)
M7WSZ7	RHTO_02062	TCA cycle	ALDH1			succinate-semialdehyde dehydrogenase (ec 1.2.1.16)
M7WTI0	RHTO_01852	TCA cycle	PDH			pyruvate dehydrogenase e1 component subunit alpha (ec 1.2.4.1)
M7WTN9	RHTO_01922	TCA cycle	ADH	other		alcohol dehydrogenase (nadp+)
M7WVW2	RHTO_01205	TCA cycle	LSC2*	TCA cycle	r_1022No1	succinate--coa ligase [adp-forming] subunit alpha, mitochondrial (ec 6.2.1.5) (succinyl-coa synthetase subunit alpha) (scs-alpha... <Preview truncated at 128 characters>
M7WW42	RHTO_01290	TCA cycle	IDH2	TCA cycle	r_0658No2	isocitrate dehydrogenase [nad] subunit, mitochondrial
M7WZJ7	RHTO_07250	TCA cycle	PDH			pyruvate dehydrogenase e1 component subunit beta (ec 1.2.4.1)
M7WZV2	RHTO_07345	TCA cycle				citrate synthase
M7X080	RHTO_07249	TCA cycle				zinc-binding alcohol
M7X0P4	RHTO_06925	TCA cycle				glycine dehydrogenase
M7X3P9	RHTO_06555	TCA cycle				aldo/keto reductase
M7X413	RHTO_02808	TCA cycle				glycine cleavage system h protein
M7X4S8	RHTO_03059	TCA cycle				2-oxoisovalerate dehydrogenase e1 component, beta subunit
M7X560	RHTO_05714	TCA cycle	SDH2*	TCA cycle	r_1021No1	succinate dehydrogenase [ubiquinone] flavoprotein subunit, mitochondrial (ec 1.3.5.1)
M7X5K1	RHTO_03098	TCA cycle				alcohol dehydrogenase
M7X6G2	RHTO_00098	TCA cycle	PDC			pyruvate decarboxylase
M7X6W7	RHTO_04425	TCA cycle	ALDH3			aldehyde dehydrogenase, mitochondrial
M7X6W8	RHTO_00534	TCA cycle	SHD3*	TCA cycle	r_1021No1	succinate dehydrogenase (ubiquinone) cytochrome b subunit
M7X332	RHTO_07066	TCA cycle	SDH1*	TCA cycle		succinate dehydrogenase assembly factor 2, mitochondrial (sdh assembly factor 2) (sdhaf2)
M7X6X3	RHTO_00539	TCA cycle	ACO1	TCA cycle	r_0280No1	aconitate hydratase, mitochondrial (aconitase) (ec 4.2.1.-)
M7XCY6	RHTO_01709	TCA cycle				aminomethyltransferase (ec 2.1.2.10) (glycine cleavage system t protein)
M7XE28	RHTO_01289	TCA cycle	IDH1	TCA cycle	r_0658No1	isocitrate dehydrogenase [nad] subunit, mitochondrial
M7XE29	RHTO_06406	TCA cycle	CIT1	TCA cycle	r_0300No1	citrate synthase
M7XEU6	RHTO_05746	TCA cycle	FUM	TCA cycle	r_0451No1	fumarate hydratase, class ii
M7XFR0	RHTO_08027	TCA cycle	ACS			acetyl-coenzyme a synthetase (ec 6.2.1.1)
M7XGI7	RHTO_07860	TCA cycle	LPD1*	TCA cycle	r_0831No1,r_0832No1	2-oxoglutarate dehydrogenase e1 component (succinyl-transferring)
M7XHF8	RHTO_04363	TCA cycle	MDH1	TCA cycle	r_0713No1	malate dehydrogenase (ec 1.1.1.37)
M7XHV2	RHTO_07218	TCA cycle				malic enzyme
M7XJI6	RHTO_03559	TCA cycle				s-(hydroxymethyl)glutathione dehydrogenase (ec 1.1.1.284)
M7XJJ4	RHTO_06068	TCA cycle	SDH4*	TCA cycle	r_1021No1	succinate dehydrogenase [ubiquinone] iron-sulfur subunit, mitochondrial (ec 1.3.5.1)
M7XKX2	RHTO_04708	TCA cycle				iron-containing alcohol dehydrogenase
M7XMA7	RHTO_01754	TCA cycle	PDH			pyruvate dehydrogenase x component
M7XN51	RHTO_03062	TCA cycle	ADH	other		alcohol dehydrogenase
M7XNE0	RHTO_01350	TCA cycle				urea carboxylase / allophanate hydrolase
M7XS16	RHTO_07889	TCA cycle				zinc-type alcohol dehydrogenase
M7XSC4	RHTO_07480	TCA cycle	PEPCK			phosphoenolpyruvate carboxykinase (atp)
M7XTU8	RHTO_06717	TCA cycle				homoisocitrate dehydrogenase
M7WQF1	RHTO_03507		ICL1	Glyoxylate shunt	r_0662No1	isocitrate lyase
M7WLD5	RHTO_05768		ICL2	Glyoxylate shunt	r_0662No2	isocitrate lyase
M7WMR9	RHTO_01459		MS	Glyoxylate shunt	r_0716No1	malate synthase
M7WI80	RHTO_03731		ODC	other	r_2132No1	mitochondrial 2-oxodicarboxylate carrier
M7WMP3	RHTO_04513		AGC	other	r_1118No1	mitochondrial carrier protein
M7WEL7	RHTO_05609		CTP1	other	r_1112No1	mitochondrial carrier protein, tricarboxylate carrier
M7WQJ3	RHTO_08140		CTP2	other	r_1112No2	mitochondrial carrier protein
M7WW62	RHTO_05007		SFC	other	r_1265No1	mitochondrial carrier protein, succinate:fumarate antiporter
M7WMH0	RHTO_01354		CRC	other	r_1120No1	carnitine acyl carnitine carrier, mitochondrial
M7WT79	RHTO_01970		XDH	xylose metabolism	r_1092No1	xylitol dehydrogenase
M7X6R2	RHTO_04556		XK	xylose metabolism	r_1094No1	xylulokinase
M7XGH5	RHTO_07844		DAD-4	xylose metabolism	t_0883No1	d-arabinitol dehydrogenase
M7X791	RHTO_00373		DAD02/LXR	xylose metabolism	t_0884_REVNo1	l-xylulose reductase
M7WVT6	RHTO_00950		RK	xylose metabolism	t_0885No1	protein of carbohydrate kinase, fggy type family
