# Supplementary material for: Genome-scale metabolic modeling reveals metabolic trade-offs associated with lipid production in Rhodotorula toruloides
Source: PLoS Comput Biol. 2023 Apr 26;19(4):e1011009. doi: 10.1371/journal.pcbi.1011009 (PMC10204961; doi:10.1371/journal.pcbi.1011009)
Supplement: S3 Table — (XLSX) [file pcbi.1011009.s003.xlsx]

## Sheet: S3 Table
S3 Table. Using absolute proteomic data to calculate translation rate in R. toruloides batch cultivations on three different carbon substrates – glucose (G), xylose (X) and acetate (A) - during exponential growth (exp) and nitrogen limitation (Nlim) phases.
Parameter	Gexp	GNlim	Xexp	XNlim	Aexp	ANlim
ribo_mmol_gDCW (median):	4.21e-05	1.3e-05	2.76e-05	9.82e-06	2.25e-05	9.87e-06
all_protein_mmol_gDCW (recov-adj):	0.00765	0.00321	0.00538	0.00288	0.00541	0.00332
av. AA in euk. protein:			472
all_prot_mmolAA_gDCW:	3.61	1.52	2.54	1.36	2.55	1.57
ratio(mmolAA/ribo_mmol):	85900	117000	92000	138000	114000	159000
doubling time (h):	3.62904	36.4814	12.8361	38.5082	9.49517	57.7623
doubling time (s):	13064.6	131333	46209.8	138629	34182.6	207944
translation rate (1/s):	6.57253	0.888201	1.99173	0.996988	3.32223	0.763893
μ (1/h):	0.190695	0.0210778	0.0538268	0.0205304	0.0729833	0.0123365
all_prot_mmolAA_gDCW = all_protein_mmol_gDCW * av. AA in euk. protein
ratio(mmolAA/ribo_mmol) = all_prot_mmolAA_gDCW / ribo_mmol_gDCW (median)
doubling time (h) = ln(2) / μ (1/h)
doubling time (s) = doubling time (h) * 3600
translation rate (1/s) = ratio(mmolAA/ribo_mmol) / doubling time (s)
