# Supplementary material for: Genome-scale metabolic modeling reveals metabolic trade-offs associated with lipid production in Rhodotorula toruloides
Source: PLoS Comput Biol. 2023 Apr 26;19(4):e1011009. doi: 10.1371/journal.pcbi.1011009 (PMC10204961; doi:10.1371/journal.pcbi.1011009)
Supplement: S4 Table — Proteins required EC numbers to allow the algorithm to query their kcat values, therefore the existing and new EC numbers were provided to the input file (uniprot.tab) for the GECKO algorithm (columns J-K). In case of multiple EC numbers found for the same gene in rhto-GEM, EC numbers were combined. For further details on how the algorithm selected the kcat values based on their EC numbers, see [17]. (XLSX) [file pcbi.1011009.s004.xlsx]

## Sheet: S4 Table
S4 Table. Proteins whose concentration and the kcat value were integrated in the enzyme-constrained models of R. toruloides representing batch cultivations on three different carbon substrates – glucose (G), xylose (X) and acetate (A) - during exponential growth (exp) and nitrogen limitation (Nlim) phases. Proteins required EC numbers to allow the algorithm to query their kcat values, therefore t…
Protein ID	Gene names	Protein names	Gexp	GNlim	Xexp	XNlim	Aexp	ANlim	EC number	Manual curation of EC numbers for the input of ec-model (uniprot.tab)
M7WXL1	RHTO_03075	aryl-alcohol dehydrogenase	measured	measured	measured	measured	measured	measured	1.1.1.-	database search
M7XN51	RHTO_03062	alcohol dehydrogenase	measured	measured	measured	measured	measured	measured	1.1.1.-;1.1.1.1;1.1.1.284,1.2.1.48	rhto-GEM
M7WTN9	RHTO_01922	alcohol dehydrogenase (nadp+)	measured	measured	measured	measured	measured	measured	1.1.1.-;1.1.1.2	database search
M7X080	RHTO_07249	zinc-binding alcohol	measured	measured	measured	pooled	measured	measured	1.1.1.-;1.1.1.2	database search
M7WCH0	RHTO_07387	xylose and arabinose reductase	measured	measured	measured	measured	measured	measured	1.1.1.-;1.1.1.21;1.1.1.156	database search
M7WJ06	RHTO_03406	d-lactaldehyde dehydrogenase	measured	measured	measured	measured	measured	measured	1.1.1.-;1.1.1.21;1.1.1.265;1.1.1.283	database search
M7WPA0	RHTO_00641	aldo/keto reductase	measured	measured	measured	measured	measured	measured	1.1.1.-;1.1.1.21;1.1.1.265;1.1.1.283;1.1.1.2;1.1.1.117;1.1.1.156	rhto-GEM
M7XKX2	RHTO_04708	iron-containing alcohol dehydrogenase	measured	measured	measured	measured	measured	measured	1.1.1.1	database search
M7X791	RHTO_00373	l-xylulose reductase	measured	measured	measured	measured	measured	measured	1.1.1.10;1.1.1.138	rhto-GEM
M7XGH5	RHTO_07844	d-arabinitol dehydrogenase	measured	measured	measured	measured	measured	measured	1.1.1.11,1.1.1.138	rhto-GEM
M7WEJ4	RHTO_05579	d-arabinose 1-dehydrogenase	measured	measured	measured	measured	measured	pooled	1.1.1.116	rhto-GEM
M7XCQ6	RHTO_01629	l-iditol 2-dehydrogenase	measured	measured	measured	measured	measured	measured	1.1.1.12,1.1.1.14	rhto-GEM
M7X6U2	RHTO_00514	phosphoribosyl-atp pyrophosphohydrolase / phosphoribosyl-amp cyclohydrolase	measured	measured	measured	measured	measured	measured	1.1.1.23;3.5.4.19;3.6.1.31	rhto-GEM
M7X4I3	RHTO_05831	2-hydroxyacid dehydrogenase	measured	pooled	pooled	pooled	measured	measured	1.1.1.26	rhto-GEM
M7WS89	RHTO_07171	short-chain dehydrogenase/reductase sdr family protein	measured	measured	measured	measured	measured	measured	1.1.1.270	rhto-GEM
M7WL24	RHTO_05802	homoserine dehydrogenase	measured	measured	measured	measured	measured	measured	1.1.1.3	rhto-GEM
M7X8C7	RHTO_03963	xylose reductase	measured	measured	measured	measured	measured	measured	1.1.1.307;1.1.1.21;1.1.1.265;1.1.1.283;1.1.1.-;1.1.1.2;1.1.1.117;1.1.1.156	rhto-GEM
M7XXS3	RHTO_02800	3-hydroxybutyryl-coa dehydrogenase	measured	measured	measured	pooled	measured	measured	1.1.1.35	database search
M7WEV1	RHTO_05520	3-hydroxyacyl-coa dehyrogenase	measured	measured	measured	measured	measured	measured	1.1.1.35	rhto-GEM
M7WQ86	RHTO_03745	l-malate dehydrogenase	measured	measured	measured	measured	measured	measured	1.1.1.37	rhto-GEM
M7XHV2	RHTO_07218	malic enzyme	measured	measured	measured	measured	measured	pooled	1.1.1.38	rhto-GEM
M7X192	RHTO_06919	short-chain dehydrogenase/reductase sdr family protein	measured	measured	measured	measured	measured	measured	1.1.1.381	rhto-GEM
M7WHN9	RHTO_03795	malic enzyme	measured	measured	measured	measured	measured	measured	1.1.1.40	rhto-GEM
M7XE28	RHTO_01289	isocitrate dehydrogenase [nad] subunit, mitochondrial	measured	measured	measured	measured	measured	measured	1.1.1.41	database search
M7WW42	RHTO_01290	isocitrate dehydrogenase [nad] subunit, mitochondrial	measured	measured	measured	measured	measured	measured	1.1.1.41	database search
M7WN97	RHTO_04315	isocitrate dehydrogenase (nadp+), mitochondrial	measured	measured	measured	measured	measured	measured	1.1.1.42	rhto-GEM
M7Y0M8	RHTO_00556	pyridoxine 4-dehydrogenase	measured	measured	measured	measured	measured	measured	1.1.1.65	rhto-GEM
M7XVW7	RHTO_04566	ketol-acid reductoisomerase (fragment)	measured	measured	measured	measured	measured	measured	1.1.1.86	rhto-GEM
M7X3J1	RHTO_06581	multifunctional beta-oxidation protein	measured	measured	measured	measured	measured	measured	1.1.1.n12;4.2.1.119	rhto-GEM
M7WJN6	RHTO_02645	d-lactate dehydrogenase 2, mitochondrial	measured	measured	measured	measured	measured	measured	1.1.2.4;1.1.99.-	database search
M7XVT2	RHTO_06352	d-lactate dehydrogenase	measured	measured	measured	pooled	measured	measured	1.1.2.4;1.1.99.-	database search
M7WMJ7	RHTO_05208	cytochrome c	measured	measured	measured	measured	measured	measured	1.1.2.4;1.1.99.-;1.1.2.3;1.11.1.5;1.9.3.1	database search
M7WWF7	RHTO_05117	peroxiredoxin (alkyl hydroperoxide reductase subunit c)	measured	measured	measured	measured	measured	measured	1.11.1.15	database search
M7X0P7	RHTO_06930	mitochondrial peroxiredoxin 6, 1-cys peroxiredoxin	measured	measured	measured	measured	measured	measured	1.11.1.15	database search
M7WYV4	RHTO_00225	glutathione peroxidase	measured	measured	pooled	measured	measured	measured	1.11.1.15;1.11.1.9	database search
M7WHV7	RHTO_03865	cytochrome p450, family 51 (sterol 14-demethylase)	measured	measured	measured	measured	measured	measured	1.14.13.70;1.6.2.4	database search
M7WNB5	RHTO_01252	c-22 sterol desaturase	measured	measured	measured	pooled	measured	measured	1.14.19.41	rhto-GEM
M7XYT4	RHTO_03202	adrenodoxin-type ferredoxin	measured	measured	pooled	measured	measured	measured	1.18.1.6	database search
M7WT77	RHTO_06811	aspartate-semialdehyde dehydrogenase	measured	measured	measured	measured	measured	measured	1.2.1.11	rhto-GEM
M7WLP6	RHTO_05680	aldehyde dehydrogenase	measured	measured	measured	measured	measured	measured	1.2.1.3	database search
M7WKL7	RHTO_05838	aldehyde dehydrogenase (nad)	measured	measured	measured	measured	measured	measured	1.2.1.3;1.2.1.4;1.2.1.5	database search
M7X6W7	RHTO_04425	aldehyde dehydrogenase, mitochondrial	measured	measured	measured	measured	measured	measured	1.2.1.3;1.2.1.4;1.2.1.5;1.2.1.16	database search
M7WMU5	RHTO_01494	l-aminoadipate-semialdehyde dehydrogenase	measured	measured	measured	measured	measured	measured	1.2.1.31;1.2.1.95;2.7.8.7	database search
M7WV85	RHTO_01392	n-acetyl-gamma-glutamyl-phosphate reductase / acetylglutamate kinase	measured	measured	measured	measured	measured	measured	1.2.1.38;2.7.2.8	rhto-GEM
M7WDH6	RHTO_05993	glutamate-5-semialdehyde dehydrogenase	measured	measured	measured	measured	measured	measured	1.2.1.41	rhto-GEM
M7XMA7	RHTO_01754	pyruvate dehydrogenase x component	measured	measured	measured	measured	measured	measured	1.2.4.1;1.8.1.4;2.3.1.12	database search
M7WPA9	RHTO_04225	oxoglutarate dehydrogenase (succinyl-transferring)	measured	measured	measured	measured	measured	measured	1.2.4.2;1.4.4.2;1.8.1.4;2.1.2.10;2.3.1.61	database search
M7X0P4	RHTO_06925	glycine dehydrogenase	measured	measured	measured	measured	measured	measured	1.2.4.2;1.4.4.2;1.8.1.4;2.1.2.10;2.3.1.61	database search
M7XGI7	RHTO_07860	2-oxoglutarate dehydrogenase e1 component (succinyl-transferring)	measured	measured	measured	measured	measured	measured	1.2.4.2;1.4.4.2;1.8.1.4;2.1.2.10;2.3.1.61	database search
M7WKF8	RHTO_02312	2-oxoglutarate dehydrogenase e2 component (dihydrolipoamide succinyltransferase)	measured	measured	measured	measured	measured	measured	1.2.4.2;1.4.4.2;1.8.1.4;2.1.2.10;2.3.1.61;2.3.1.61	database search
M7WUD3	RHTO_01560	fumarate reductase flavoprotein subunit	measured	measured	measured	measured	measured	measured	1.3.1.6	rhto-GEM
M7WQC9	RHTO_03472	coproporphyrinogen iii oxidase	measured	measured	measured	measured	measured	measured	1.3.3.3	rhto-GEM
M7XPW4	RHTO_00397	acyl-coa dehydrogenase	measured	measured	measured	measured	measured	measured	1.3.3.6	database search
M7XJM1	RHTO_03594	short/branched chain acyl-coa dehydrogenase	measured	measured	measured	measured	measured	measured	1.3.3.6	database search
M7X3A8	RHTO_04971	medium-chain-acyl-coa dehydrogenase	measured	measured	measured	measured	measured	measured	1.3.3.6	database search
M7XIH3	RHTO_06738	acyl-coa dehydrogenase	measured	measured	measured	measured	measured	measured	1.3.3.6	database search
M7X6W8	RHTO_00534	succinate dehydrogenase (ubiquinone) cytochrome b subunit	measured	measured	measured	measured	measured	measured	1.3.5.1	database search
M7XKL7	RHTO_04602	phytoene dehydrogenase	measured	pooled	measured	measured	measured	measured	1.3.99.28;1.3.99.31	rhto-GEM
M7WY92	RHTO_00025	gogat, glutamate synthase	measured	measured	measured	measured	measured	measured	1.4.1.14	rhto-GEM
M7X2B5	RHTO_04650	glutamate dehydrogenase	measured	measured	measured	measured	measured	measured	1.4.1.4	rhto-GEM
M7XLR5	RHTO_05024	methylenetetrahydrofolate dehydrogenase (nad+)	measured	measured	measured	measured	measured	measured	1.5.1.15	rhto-GEM
M7X4L7	RHTO_02988	c-1-tetrahydrofolate synthase	measured	measured	measured	measured	measured	measured	1.5.1.5;3.5.4.9;6.3.4.3	rhto-GEM
M7WD54	RHTO_06455	cytochrome-b5 reductase	measured	measured	measured	measured	measured	measured	1.6.2.2	database search
M7XEY0	RHTO_00668	nadh:ubiquinone oxidoreductase, 17.2kda subunit	measured	measured	measured	measured	measured	measured	1.6.5.3	database search
M7XUQ1	RHTO_07027	nadh dehydrogenase [ubiquinone] 1 alpha subcomplex subunit	measured	measured	measured	measured	measured	measured	1.6.5.3	database search
M7WU06	RHTO_01826	nadph2:quinone reductase	measured	measured	measured	measured	measured	measured	1.6.5.5	rhto-GEM
M7X7A4	RHTO_00388	nadh dehydrogenase	measured	measured	measured	measured	measured	measured	1.6.5.9	rhto-GEM
M7WZ39	RHTO_07075	nadh-ubiquinone oxidoreductase 64 kda subunit	measured	measured	measured	pooled	measured	measured	1.6.5.9	database search
M7WL95	RHTO_02113	sulfite reductase (nadph) hemoprotein beta-component	measured	measured	measured	measured	measured	measured	1.8.1.2	database search
M7X0T7	RHTO_06769	sulfite reductase (nadph) flavoprotein alpha-component	measured	measured	measured	pooled	measured	measured	1.8.1.2	database search
M7WGU3	RHTO_04201	monothiol glutaredoxin	measured	measured	pooled	measured	measured	measured	1.8.1.7	database search
M7X622	RHTO_00199	peptide-methionine (s)-s-oxide reductase	measured	measured	measured	measured	measured	measured	1.8.4.11	rhto-GEM
M7X4V7	RHTO_03089	uncharacterized protein	measured	pooled	pooled	measured	pooled	pooled	1.8.4.14	rhto-GEM
M7WWF5	RHTO_00710	glutathione s-transferase	measured	measured	measured	measured	measured	measured	1.8.5.1;2.5.1.18	rhto-GEM
M7WUI0	RHTO_01605	cytochrome c oxidase, subunit via	measured	measured	measured	measured	measured	measured	1.9.3.1	database search
M7XMJ4	RHTO_01854	cytochrome c oxidase subunit iv	measured	measured	measured	measured	measured	measured	1.9.3.1	database search
M7WI20	RHTO_03666	cytochrome c oxidase subunit va	measured	measured	measured	measured	measured	measured	1.9.3.1	database search
M7XKJ8	RHTO_04577	cytochrome c oxidase, subunit vb	measured	measured	measured	measured	measured	measured	1.9.3.1	database search
M7X3R7	RHTO_04910	cytochrome c oxidase, subunit viia	measured	measured	measured	measured	measured	measured	1.9.3.1	database search
M7WD99	RHTO_06415	cytochrome c oxidase subunit	measured	measured	measured	measured	measured	measured	1.9.3.1	database search
M7WLS9	RHTO_05715	protein arginine n-methyltransferase 1	measured	measured	measured	measured	measured	measured	2.1.1.-	rhto-GEM
M7XHH2	RHTO_07676	uroporphyrin-iii c-methyltransferase	measured	pooled	pooled	pooled	pooled	measured	2.1.1.107	rhto-GEM
M7WXM9	RHTO_07691	5-methyltetrahydropteroyltriglutamate-homocysteine s-methyltransferase	measured	measured	measured	measured	measured	measured	2.1.1.14	rhto-GEM
M7XK58	RHTO_02506	diphthine synthase	measured	measured	pooled	pooled	measured	measured	2.1.1.314	rhto-GEM
M7WPW0	RHTO_00856	sterol 24-c-methyltransferase	measured	measured	measured	measured	measured	measured	2.1.1.41	rhto-GEM
M7X852	RHTO_04131	glycine hydroxymethyltransferase	measured	measured	measured	measured	measured	measured	2.1.2.1	rhto-GEM
M7X3F9	RHTO_04819	phosphoribosylaminoimidazolecarboxamide formyltransferase / imp cyclohydrolase	measured	measured	measured	measured	measured	measured	2.1.2.3;3.5.4.10	rhto-GEM
M7XKW6	RHTO_04703	carbamoyl-phosphate synthase large subunit	measured	measured	measured	measured	measured	measured	2.1.3.2;6.3.5.5	database search
M7WEG7	RHTO_05549	carbamoyl-phosphate synthase / aspartate carbamoyltransferase	measured	measured	measured	measured	measured	measured	2.1.3.2;6.3.5.5	database search
M7WUQ8	RHTO_06321	carbamoyl-phosphate synthase small subunit	measured	measured	measured	pooled	measured	measured	2.1.3.2;6.3.5.5	database search
M7WUR1	RHTO_06326	ornithine carbamoyltransferase	measured	measured	measured	measured	measured	measured	2.1.3.3	rhto-GEM
M7WZ16	RHTO_00300	peroxisomal 3-ketoacyl-coa thiolase	measured	measured	measured	measured	measured	measured	2.3.1.16	database search
M7XEQ0	RHTO_01048	acyl carrier protein	measured	measured	measured	measured	measured	measured	2.3.1.39	database search
M7X5G5	RHTO_03058	glycerol-3-phosphate o-acyltransferase / dihydroxyacetone phosphate acyltransferase	measured	measured	measured	pooled	measured	measured	2.3.1.42	database search
M7WWV0	RHTO_01064	carnitine o-acetyltransferase	measured	measured	measured	measured	measured	measured	2.3.1.7	rhto-GEM
M7XD32	RHTO_01341	carnitine o-acetyltransferase	measured	measured	measured	pooled	measured	measured	2.3.1.7	database search
M7WLQ0	RHTO_01903	carnitine o-acetyltransferase	measured	measured	measured	measured	measured	measured	2.3.1.7	rhto-GEM
M7WSW5	RHTO_02032	fatty acid synthase subunit beta, fungi type	measured	measured	measured	measured	measured	measured	2.3.1.86	database search
M7XM89	RHTO_02139	fatty acid synthase subunit alpha, fungi type	measured	measured	measured	measured	measured	measured	2.3.1.86	database search
M7Y0E0	RHTO_00476	3-ketoacyl-coa thiolase, mitochondrial	measured	measured	pooled	measured	measured	measured	2.3.1.9	rhto-GEM
M7WL18	RHTO_02048	acetyl-coa c-acetyltransferase	measured	measured	measured	measured	measured	measured	2.3.1.9	rhto-GEM
M7X456	RHTO_02848	3-ketoacyl-coa thiolase (pot1)	measured	measured	measured	measured	measured	measured	2.3.1.9;2.3.1.16	database search
M7XHL1	RHTO_07118	3-ketoacyl-coa thiolase peroxisomal a	measured	measured	measured	pooled	measured	measured	2.3.1.9;2.3.1.16	database search
M7WZV2	RHTO_07345	citrate synthase	measured	measured	measured	measured	measured	measured	2.3.3.1	rhto-GEM
M7XE29	RHTO_06406	citrate synthase	measured	measured	measured	measured	measured	measured	2.3.3.1,2.3.3.16	rhto-GEM
M7X4X3	RHTO_03109	2-isopropylmalate synthase	measured	measured	measured	measured	measured	measured	2.3.3.13	rhto-GEM
M7X1E3	RHTO_06979	homocitrate synthase	measured	measured	measured	measured	measured	measured	2.3.3.14	rhto-GEM
M7WHC9	RHTO_03915	atp citrate synthase	measured	measured	measured	measured	measured	measured	2.3.3.8	database search
M7WMR9	RHTO_01459	malate synthase	measured	measured	measured	measured	measured	measured	2.3.3.9	rhto-GEM
M7XBY2	RHTO_02130	dolichyl-phosphate-mannose-protein mannosyltransferase, glycosyltransferase family 39 protein	measured	pooled	pooled	measured	pooled	measured	2.4.1.109	database search
M7XCG8	RHTO_01529	alpha,alpha-trehalose-phosphate synthase, glycosyltransferase family 20 protein	measured	measured	measured	measured	measured	measured	2.4.1.15;3.1.3.12	rhto-GEM
M7XV41	RHTO_06117	trehalose 6-p phosphatase, glycosyltransferase family 20 protein	measured	measured	measured	measured	measured	measured	2.4.1.15;3.1.3.12	database search
M7XLS6	RHTO_05039	glycogen debranching enzyme, glycoside hydrolase family 13 protein	measured	measured	measured	measured	measured	measured	2.4.1.25;3.2.1.33	rhto-GEM
M7WFB4	RHTO_05280	1,3-beta-glucan synthase, glycosyltransferase family 48 protein	measured	measured	pooled	pooled	measured	measured	2.4.1.34	rhto-GEM
M7WQ31	RHTO_03695	orotate phosphoribosyltransferase	measured	measured	pooled	measured	measured	measured	2.4.2.10	rhto-GEM
M7WYE8	RHTO_07750	atp phosphoribosyltransferase	measured	measured	measured	measured	measured	measured	2.4.2.17	rhto-GEM
M7XRP3	RHTO_07763	anthranilate phosphoribosyltransferase	measured	measured	measured	measured	measured	measured	2.4.2.18	rhto-GEM
M7WFK5	RHTO_05149	adenine phosphoribosyltransferase	measured	measured	measured	pooled	measured	measured	2.4.2.7	rhto-GEM
M7WVP5	RHTO_04846	xanthine phosphoribosyltransferase	measured	measured	measured	measured	measured	measured	2.4.2.8	rhto-GEM
M7XQ37	RHTO_01067	uracil phosphoribosyltransferase	measured	measured	measured	measured	measured	measured	2.4.2.9,2.7.1.48	rhto-GEM
M7X6P6	RHTO_00464	hexaprenyl-diphosphate synthase	measured	pooled	measured	pooled	measured	measured	2.5.1.-	rhto-GEM
M7WUP1	RHTO_01660	farnesyl diphosphate synthase	measured	measured	measured	measured	measured	measured	2.5.1.1;2.5.1.10	rhto-GEM
M7WZE5	RHTO_00450	glutathione s-transferase	measured	measured	measured	measured	measured	measured	2.5.1.18	rhto-GEM
M7WJI1	RHTO_02590	farnesyl-diphosphate farnesyltransferase	measured	measured	measured	measured	measured	measured	2.5.1.21	rhto-GEM
M7XGU7	RHTO_04540	saccharopine dehydrogenase (nadp+, l-glutamate forming)	measured	measured	measured	measured	measured	measured	2.5.1.22;2.5.1.16;1.5.1.10	rhto-GEM
M7XKI3	RHTO_02616	o-acetylhomoserine aminocarboxypropyltransferase	measured	measured	measured	pooled	measured	measured	2.5.1.47;2.5.1.49	rhto-GEM
M7WS43	RHTO_02272	3-deoxy-7-phosphoheptulonate synthase	measured	measured	measured	measured	measured	measured	2.5.1.54	database search
M7XJ70	RHTO_07003	acetylornithine aminotransferase	measured	measured	measured	measured	measured	measured	2.6.1.11	rhto-GEM
M7WSE0	RHTO_02328	glutamine-fructose-6-phosphate transaminase	measured	measured	measured	measured	measured	measured	2.6.1.16	database search
M7XPG3	RHTO_00202	4-aminobutyrate transaminase	measured	measured	measured	measured	measured	measured	2.6.1.19	rhto-GEM
M7WP35	RHTO_04103	1-aminocyclopropane-1-carboxylate synthase	measured	measured	measured	measured	measured	measured	2.6.1.2	rhto-GEM
M7X6H1	RHTO_05191	alanine-glyoxylate transaminase / serine-glyoxylate transaminase / serine-pyruvate transaminase	measured	measured	measured	measured	measured	measured	2.6.1.44;2.6.1.45;2.6.1.51	rhto-GEM
M7X5E3	RHTO_03027	phosphoserine aminotransferase	measured	measured	measured	measured	measured	measured	2.6.1.52	rhto-GEM
M7XKN4	RHTO_02661	gluconokinase	measured	measured	measured	pooled	measured	measured	2.7.1.12	rhto-GEM
M7WVT6	RHTO_00950	protein of carbohydrate kinase, fggy type family	measured	measured	measured	measured	measured	measured	2.7.1.16;2.7.1.47	rhto-GEM
M7XEG0	RHTO_05920	adenosine kinase	measured	measured	measured	measured	measured	measured	2.7.1.20	rhto-GEM
M7X302	RHTO_04669	glycerone kinase	measured	measured	measured	measured	measured	measured	2.7.1.28;2.7.1.29	rhto-GEM
M7WRY8	RHTO_07649	glycerol kinase	measured	measured	measured	measured	measured	measured	2.7.1.30	rhto-GEM
M7WIC9	RHTO_03483	type ii pantothenate kinase	measured	pooled	pooled	pooled	measured	measured	2.7.1.33	rhto-GEM
M7WX10	RHTO_07984	pyridoxine kinase	measured	measured	measured	measured	measured	measured	2.7.1.35	rhto-GEM
M7X4N6	RHTO_05737	galactokinase	measured	measured	measured	measured	measured	measured	2.7.1.6	rhto-GEM
M7XXQ5	RHTO_02780	phosphatidylinositol 4-kinase	measured	measured	measured	pooled	measured	measured	2.7.1.67	database search
M7XFZ0	RHTO_08097	aspartate kinase	measured	measured	measured	measured	measured	measured	2.7.2.4	rhto-GEM
M7WX90	RHTO_00759	guanylate kinase	measured	measured	measured	pooled	measured	measured	2.7.4.8	rhto-GEM
M7XKF0	RHTO_02591	ribose-phosphate pyrophosphokinase	measured	measured	measured	measured	measured	measured	2.7.6.1	database search
M7XHB5	RHTO_04328	ribose-phosphate pyrophosphokinase	measured	measured	measured	measured	measured	measured	2.7.6.1	database search
M7WK31	RHTO_02463	mannose-1-phosphate guanylyltransferase	measured	measured	measured	pooled	measured	measured	2.7.7.13	rhto-GEM
M7WQS7	RHTO_03360	choline-phosphate cytidylyltransferase	measured	measured	pooled	measured	pooled	measured	2.7.7.15;2.7.7.14	rhto-GEM
M7XE45	RHTO_06426	mitochondrial import protein mmp37	measured	measured	measured	measured	measured	measured	2.7.7.41	rhto-GEM
M7X711	RHTO_00574	phosphatidylserine synthase	measured	measured	measured	measured	measured	measured	2.7.8.8	database search
M7X693	RHTO_05136	thiosulfate/3-mercaptopyruvate sulfurtransferase	measured	measured	pooled	measured	measured	measured	2.8.1.1;2.8.1.-	database search
M7WKH8	RHTO_06458	endoplasmic reticulum protein	measured	measured	pooled	measured	measured	measured	2.8.1.1;2.8.1.-	database search
M7WYU1	RHTO_00205	biotin synthase	measured	measured	measured	measured	measured	measured	2.8.1.6	rhto-GEM
M7WTT0	RHTO_01735	cysteine desulfurase	measured	measured	measured	measured	measured	measured	2.8.1.7	rhto-GEM
M7XMK5	RHTO_02861	gdsl lipase/acylhydrolase family protein	measured	measured	measured	measured	measured	measured	3.1.-.-	rhto-GEM
M7WQY0	RHTO_03511	alpha/beta hydrolase fold protein	measured	pooled	pooled	pooled	pooled	pooled	3.1.1.23	database search
M7WS38	RHTO_07106	acetyl-coa hydrolase	measured	measured	measured	measured	measured	measured	3.1.2.1	rhto-GEM
M7XFE4	RHTO_00838	hydroxyacylglutathione hydrolase	measured	measured	measured	measured	measured	measured	3.1.2.6	rhto-GEM
M7XYF6	RHTO_03046	fructose-1,6-bisphosphatase i	measured	measured	measured	measured	measured	measured	3.1.3.11	rhto-GEM
M7WZC2	RHTO_07522	phytase	measured	pooled	measured	measured	measured	measured	3.1.3.2	rhto-GEM
M7X8V9	RHTO_03653	3(2), 5-bisphosphate nucleotidase	measured	measured	measured	measured	measured	measured	3.1.3.7	rhto-GEM
M7WKV3	RHTO_05769	phospholipase d	measured	measured	measured	measured	pooled	measured	3.1.4.4	database search
M7X7W6	RHTO_00613	alpha-mannosidase, glycoside hydrolase family 38 protein	measured	measured	measured	measured	measured	measured	3.2.1.24	rhto-GEM
M7WU99	RHTO_01931	glycoside hydrolase family 61 protein	measured	pooled	measured	pooled	measured	pooled	3.2.1.58;3.2.1.6	database search
M7XHE8	RHTO_07641	leukotriene-a4 hydrolase	measured	measured	pooled	measured	measured	measured	3.3.2.6	rhto-GEM
M7WTG7	RHTO_06921	glutamate carboxypeptidase	measured	measured	measured	pooled	measured	measured	3.4.13.-	rhto-GEM
M7WMD7	RHTO_01732	3-methylcrotonyl-coa carboxylase alpha subunit	measured	measured	measured	measured	measured	measured	3.5.1.54;6.3.4.6;6.4.1.1	rhto-GEM
M7XNE0	RHTO_01350	urea carboxylase / allophanate hydrolase	measured	measured	measured	measured	measured	measured	3.5.1.54;6.3.4.6;6.4.1.1,6.4.1.4	database search
M7X2F3	RHTO_04690	dihydroorotase	measured	measured	measured	measured	measured	measured	3.5.2.3	rhto-GEM
M7XMV4	RHTO_02952	5-oxoprolinase	measured	measured	measured	measured	measured	measured	3.5.2.9	database search
M7WMS7	RHTO_05313	5-oxoprolinase	measured	pooled	measured	measured	pooled	measured	3.5.2.9	database search
M7WXL3	RHTO_08154	allantoicase	measured	measured	measured	measured	measured	measured	3.5.3.4,4.3.2.3	rhto-GEM
M7WXR0	RHTO_07998	cytosine deaminase	measured	measured	measured	measured	measured	measured	3.5.4.1	rhto-GEM
M7XPE3	RHTO_00177	inorganic pyrophosphatase	measured	measured	measured	measured	measured	measured	3.6.1.1	rhto-GEM
M7XA01	RHTO_02512	adp-ribose pyrophosphatase	measured	measured	measured	measured	measured	measured	3.6.1.13	rhto-GEM
M7X2V8	RHTO_04835	nad+ diphosphatase	measured	measured	measured	measured	measured	measured	3.6.1.22	rhto-GEM
M7WKC7	RHTO_05908	dutp pyrophosphatase	measured	measured	pooled	measured	measured	pooled	3.6.1.23	database search
M7WVW4	RHTO_00975	translation initiation factor 5b	measured	measured	measured	measured	measured	measured	3.6.1.5	database search
M7WX06	RHTO_02880	vpsa protein	measured	measured	measured	measured	measured	measured	3.6.1.5	database search
M7WLR9	RHTO_05705	dynamin gtpase	measured	measured	measured	measured	measured	measured	3.6.1.5	database search
M7X6G2	RHTO_00098	pyruvate decarboxylase	measured	measured	measured	measured	measured	measured	4.1.1.-;4.1.1.1;4.1.1.43;4.1.1.74	rhto-GEM
M7XB86	RHTO_02309	orotidine-5-phosphate decarboxylase	measured	measured	measured	measured	measured	measured	4.1.1.23	rhto-GEM
M7XSC4	RHTO_07480	phosphoenolpyruvate carboxykinase (atp)	measured	measured	measured	measured	measured	measured	4.1.1.49	rhto-GEM
M7XFN1	RHTO_05506	s-adenosylmethionine decarboxylase	measured	measured	measured	measured	measured	measured	4.1.1.50	rhto-GEM
M7WRH3	RHTO_03399	phosphatidylserine decarboxylase	measured	measured	measured	measured	measured	measured	4.1.1.65	database search
M7XJD3	RHTO_06018	sphinganine-1-phosphate aldolase	measured	measured	measured	measured	measured	measured	4.1.2.27	rhto-GEM
M7WGA7	RHTO_04463	phosphoketolase	measured	measured	measured	measured	measured	measured	4.1.2.9	rhto-GEM
M7WQF1	RHTO_03507	isocitrate lyase	measured	measured	measured	measured	measured	measured	4.1.3.1;4.1.3.30	database search
M7WLD5	RHTO_05768	isocitrate lyase	measured	measured	measured	measured	measured	measured	4.1.3.1;4.1.3.30	database search
M7XZ40	RHTO_00006	hydroxymethylglutaryl-coa lyase	measured	pooled	pooled	measured	measured	pooled	4.1.3.4	rhto-GEM
M7X749	RHTO_00323	enolase	measured	measured	measured	measured	measured	measured	4.2.1.11	rhto-GEM
M7X774	RHTO_04298	enoyl-coa hydratase/isomerase family protein	measured	measured	measured	measured	measured	measured	4.2.1.119	database search
M7WMF3	RHTO_05407	enoyl-coa hydratase	measured	measured	measured	measured	measured	measured	4.2.1.119;4.2.1.17	database search
M7WVH9	RHTO_04781	thij/pfpi domain protein	measured	measured	measured	measured	measured	measured	4.2.1.130	rhto-GEM
M7XEU6	RHTO_05746	fumarate hydratase, class ii	measured	measured	measured	measured	measured	measured	4.2.1.2	rhto-GEM
M7X5H7	RHTO_00024	cystathionine beta-synthase	measured	measured	measured	pooled	measured	measured	4.2.1.22	rhto-GEM
M7WW95	RHTO_05042	2-methylcitrate dehydratase	measured	measured	measured	measured	measured	measured	4.2.1.79	rhto-GEM
M7X369	RHTO_06694	dihydroxy-acid dehydratase	measured	measured	measured	measured	measured	measured	4.2.1.9	database search
M7X896	RHTO_03928	threonine synthase	measured	measured	measured	measured	measured	measured	4.2.3.1	rhto-GEM
M7X7Q5	RHTO_00558	argininosuccinate lyase	measured	measured	measured	measured	measured	measured	4.3.2.1	rhto-GEM
M7WUV4	RHTO_01498	cystathionine gamma-lyase	measured	pooled	measured	pooled	pooled	measured	4.4.1.1	database search
M7WT61	RHTO_02122	cystathionine beta-lyase	measured	measured	measured	measured	measured	measured	4.4.1.1;4.4.1.8;2.7.1.36	rhto-GEM
M7X2H6	RHTO_06289	lactoylglutathione lyase	measured	measured	measured	measured	measured	measured	4.4.1.5	database search
M7WUP8	RHTO_06311	ribose 5-phosphate isomerase a	measured	measured	measured	measured	measured	measured	5.3.1.6	rhto-GEM
M7WMC4	RHTO_05138	isopentenyl-diphosphate delta-isomerase	measured	measured	measured	measured	measured	measured	5.3.3.2	rhto-GEM
M7XSI3	RHTO_07535	fructose-2,6-bisphosphatase	measured	pooled	pooled	pooled	measured	pooled	5.4.2.11	database search
M7XRQ3	RHTO_07773	protein of phosphoglycerate mutase 1 family	measured	measured	measured	measured	measured	measured	5.4.2.11	rhto-GEM
M7WTV5	RHTO_01766	phosphoglucomutase	measured	measured	measured	measured	measured	pooled	5.4.2.2;5.4.2.7	database search
M7WYL9	RHTO_07820	phosphoglucomutase	measured	measured	measured	measured	measured	measured	5.4.2.2;5.4.2.7	rhto-GEM
M7WKI7	RHTO_06468	inositol-3-phosphate synthase	measured	measured	measured	measured	measured	measured	5.5.1.4	rhto-GEM
M7XJX2	RHTO_06168	methionyl-trna synthetase	measured	measured	measured	measured	measured	measured	6.1.1.10	rhto-GEM
M7WTD9	RHTO_06886	serine-trna ligase	measured	measured	measured	measured	measured	measured	6.1.1.11	database search
M7WP44	RHTO_01051	asparaginyl-trna synthetase	measured	measured	measured	measured	measured	measured	6.1.1.12	rhto-GEM
M7XYM0	RHTO_03126	glycyl-trna synthetase	measured	measured	measured	measured	measured	measured	6.1.1.14	rhto-GEM
M7WXC3	RHTO_00794	proline-trna ligase	measured	measured	measured	measured	measured	measured	6.1.1.15	rhto-GEM
M7WQN8	RHTO_07717	cysteinyl-trna synthetase	measured	measured	measured	pooled	measured	measured	6.1.1.16	rhto-GEM
M7XIT2	RHTO_03621	glutamyl-trna synthetase	measured	measured	measured	measured	measured	measured	6.1.1.17	rhto-GEM
M7X4A4	RHTO_02671	arginyl-trna synthetase	measured	measured	measured	measured	measured	measured	6.1.1.19	rhto-GEM
M7WXK0	RHTO_08139	tryptophanyl-trna synthetase	measured	measured	measured	measured	measured	measured	6.1.1.2	rhto-GEM
M7WMZ5	RHTO_04447	phenylalanyl-trna synthetase alpha chain	measured	pooled	pooled	pooled	measured	measured	6.1.1.20	rhto-GEM
M7X2Z7	RHTO_04871	phenylalanyl-trna synthetase alpha chain	measured	measured	measured	measured	measured	measured	6.1.1.20	database search
M7XK91	RHTO_06273	phenylalanyl-trna synthetase beta chain	measured	measured	measured	measured	measured	measured	6.1.1.20	database search
M7WUY3	RHTO_04575	asparaginyl-trna synthetase	measured	measured	measured	measured	measured	measured	6.1.1.22	rhto-GEM
M7XPA1	RHTO_00152	threonyl-trna synthetase	measured	measured	measured	measured	measured	measured	6.1.1.3	rhto-GEM
M7X3V9	RHTO_06477	leucine-trna ligase	measured	measured	measured	measured	measured	measured	6.1.1.4	rhto-GEM
M7X6U6	RHTO_04405	isoleucyl-trna synthetase	measured	measured	measured	measured	measured	measured	6.1.1.5	rhto-GEM
M7XK83	RHTO_02531	valyl-trna synthetase	measured	measured	measured	measured	measured	measured	6.1.1.9	rhto-GEM
M7X6B9	RHTO_00058	long-chain acyl-coa synthetase	measured	measured	measured	measured	measured	measured	6.2.1.3	database search
M7WW26	RHTO_04957	long-chain acyl-coa synthetase	measured	measured	measured	measured	measured	measured	6.2.1.3	database search
M7XHL0	RHTO_04173	phosphoribosylaminoimidazolesuccinocarboxamide synthase	measured	measured	measured	pooled	measured	measured	6.3.2.6	rhto-GEM
M7WW40	RHTO_01050	phosphoribosylamine--glycine ligase / phosphoribosylformylglycinamidine cyclo-ligase	measured	measured	measured	measured	measured	measured	6.3.3.1;6.3.4.13	rhto-GEM
M7WMY0	RHTO_05147	argininosuccinate synthase	measured	measured	measured	measured	measured	measured	6.3.4.5	rhto-GEM
M7XZ93	RHTO_00066	gmp synthase (glutamine-hydrolysing)	measured	measured	measured	measured	measured	measured	6.3.5.2	rhto-GEM
M7XKV7	RHTO_02389	phosphoribosylformylglycinamidine synthase	measured	measured	measured	measured	measured	measured	6.3.5.3	rhto-GEM
M7XXN8	RHTO_02759	asparagine synthase (glutamine-hydrolyzing)	measured	measured	measured	measured	measured	measured	6.3.5.4	rhto-GEM
M7XLR4	RHTO_02004	acetyl-coa carboxylase	measured	measured	measured	measured	measured	measured	6.4.1.2	rhto-GEM
M7WMH0	RHTO_01354	carnitine acyl carnitine carrier, mitochondrial	measured	measured	measured	measured	measured	measured	7.-.-.-	database search
M7WI80	RHTO_03731	mitochondrial 2-oxodicarboxylate carrier	measured	measured	measured	measured	measured	measured	7.-.-.-	database search
M7WMP3	RHTO_04513	mitochondrial carrier protein	measured	measured	measured	measured	measured	measured	7.-.-.-	database search
M7WW62	RHTO_05007	mitochondrial carrier protein, succinate:fumarate antiporter	measured	measured	measured	measured	measured	measured	7.-.-.-	database search
M7WEL7	RHTO_05609	mitochondrial carrier protein, tricarboxylate carrier	measured	measured	measured	measured	measured	measured	7.-.-.-	database search
M7WQJ3	RHTO_08140	mitochondrial carrier protein	measured	measured	measured	measured	measured	measured	7.-.-.-	database search
M7X1K7	RHTO_06195	abc fatty acid transporter	measured	pooled	pooled	measured	measured	measured	7.6.2.4	database search
M7WP55	RHTO_04128	ceramide very long chain fatty acid hydroxylase (ec 1.-.-.-)	measured	pooled	measured	measured	measured	measured	1.-.-.-
M7WKZ4	RHTO_05912	inosine-5-monophosphate dehydrogenase (imp dehydrogenase) (impd) (impdh) (ec 1.1.1.205)	measured	measured	measured	measured	measured	measured	1.1.1.205
M7WX81	RHTO_00749	udp-glucose 6-dehydrogenase (ec 1.1.1.22)	measured	measured	measured	measured	measured	measured	1.1.1.22
M7X7L3	RHTO_00518	histidinol dehydrogenase (hdh) (ec 1.1.1.23)	measured	measured	measured	measured	measured	measured	1.1.1.23
M7XJI6	RHTO_03559	s-(hydroxymethyl)glutathione dehydrogenase (ec 1.1.1.284)	measured	measured	measured	measured	measured	measured	1.1.1.284
M7WLV7	RHTO_05562	very-long-chain 3-oxoacyl-coa reductase (ec 1.1.1.330) (3-ketoacyl-coa reductase) (3-ketoreductase) (kar) (microsomal beta-keto-... <Preview truncated at 128 characters>	measured	pooled	measured	measured	measured	measured	1.1.1.330
M7XHF8	RHTO_04363	malate dehydrogenase (ec 1.1.1.37)	measured	measured	measured	measured	measured	measured	1.1.1.37
M7X688	RHTO_00279	d-3-phosphoglycerate dehydrogenase (ec 1.1.1.399) (ec 1.1.1.95)	measured	measured	measured	measured	measured	measured	1.1.1.399; 1.1.1.95
M7X3Z4	RHTO_02788	6-phosphogluconate dehydrogenase, decarboxylating (ec 1.1.1.44)	measured	measured	measured	measured	measured	measured	1.1.1.44
M7WR01	RHTO_07853	glucose-6-phosphate 1-dehydrogenase (ec 1.1.1.49)	measured	measured	measured	measured	measured	measured	1.1.1.49
M7WSY9	RHTO_02273	glycerol-3-phosphate dehydrogenase [nad(+)] (ec 1.1.1.8)	measured	measured	measured	measured	measured	measured	1.1.1.8
M7WXS9	RHTO_08013	glycerol-3-phosphate dehydrogenase [nad(+)] (ec 1.1.1.8) (fragment)	measured	measured	measured	measured	measured	measured	1.1.1.8
M7WSB2	RHTO_07196	3-isopropylmalate dehydrogenase (ec 1.1.1.85)	measured	measured	measured	measured	measured	measured	1.1.1.85
M7XSX2	RHTO_07665	glycerol-3-phosphate dehydrogenase (ec 1.1.5.3)	measured	measured	measured	measured	measured	measured	1.1.5.3
M7XK01	RHTO_06193	peroxidase (ec 1.11.1.-)	measured	measured	measured	measured	measured	measured	1.11.1.-
M7WUM6	RHTO_06286	peroxiredoxin (ec 1.11.1.15)	measured	measured	measured	measured	measured	measured	1.11.1.15
M7XF80	RHTO_05673	1,2-dihydroxy-3-keto-5-methylthiopentene dioxygenase (ec 1.13.11.54) (acireductone dioxygenase (fe(2+)-requiring)) (ard) (fe-ard... <Preview truncated at 128 characters>	measured	measured	measured	measured	measured	measured	1.13.11.54
M7XZM3	RHTO_00206	superoxide dismutase (ec 1.15.1.1)	measured	measured	measured	measured	measured	measured	1.15.1.1
M7XUW4	RHTO_06042	formate dehydrogenase (fdh) (ec 1.17.1.9) (nad-dependent formate dehydrogenase)	measured	measured	measured	measured	measured	measured	1.17.1.9
M7WDC1	RHTO_06445	ribonucleoside-diphosphate reductase (ec 1.17.4.1)	measured	measured	measured	measured	measured	measured	1.17.4.1
M7WI96	RHTO_03746	glyceraldehyde-3-phosphate dehydrogenase (ec 1.2.1.12)	measured	measured	measured	measured	measured	measured	1.2.1.12
M7WSZ7	RHTO_02062	succinate-semialdehyde dehydrogenase (ec 1.2.1.16)	measured	measured	measured	measured	measured	measured	1.2.1.16
M7XID1	RHTO_07378	multifunctional fusion protein [includes: l-glutamate gamma-semialdehyde dehydrogenase (ec 1.2.1.88) (l-glutamate gamma-semialde... <Preview truncated at 128 characters>	measured	measured	measured	measured	measured	measured	1.2.1.88
M7WTI0	RHTO_01852	pyruvate dehydrogenase e1 component subunit alpha (ec 1.2.4.1)	measured	measured	measured	measured	measured	measured	1.2.4.1
M7WZJ7	RHTO_07250	pyruvate dehydrogenase e1 component subunit beta (ec 1.2.4.1)	measured	measured	measured	measured	measured	measured	1.2.4.1
M7X560	RHTO_05714	succinate dehydrogenase [ubiquinone] flavoprotein subunit, mitochondrial (ec 1.3.5.1)	measured	measured	measured	measured	measured	measured	1.3.5.1
M7XJJ4	RHTO_06068	succinate dehydrogenase [ubiquinone] iron-sulfur subunit, mitochondrial (ec 1.3.5.1)	measured	measured	measured	measured	measured	measured	1.3.5.1
M7WN54	RHTO_05197	dihydroorotate dehydrogenase (quinone), mitochondrial (dhodehase) (ec 1.3.5.2)	measured	measured	measured	pooled	measured	measured	1.3.5.2
M7XRK5	RHTO_07718	nad-specific glutamate dehydrogenase (ec 1.4.1.2)	measured	measured	measured	measured	measured	measured	1.4.1.2
M7XH05	RHTO_04419	pyrroline-5-carboxylate reductase (ec 1.5.1.2)	measured	measured	measured	pooled	measured	measured	1.5.1.2
M7WNN9	RHTO_04196	methylenetetrahydrofolate reductase (ec 1.5.1.20)	measured	measured	measured	measured	measured	measured	1.5.1.20
M7XJK5	RHTO_03579	saccharopine dehydrogenase [nad(+), l-lysine-forming] (sdh) (ec 1.5.1.7) (lysine--2-oxoglutarate reductase)	measured	measured	measured	measured	measured	measured	1.5.1.7
M7WUH8	RHTO_06231	nadh-cytochrome b5 reductase (ec 1.6.2.2)	measured	measured	measured	measured	measured	measured	1.6.2.2
M7X2J2	RHTO_06309	nadph--cytochrome p450 reductase (cpr) (p450r) (ec 1.6.2.4)	measured	measured	measured	measured	measured	measured	1.6.2.4
M7WNN8	RHTO_00906	nadh dehydrogenase [ubiquinone] flavoprotein 1, mitochondrial (ec 1.6.99.3) (ec 7.1.1.2)	measured	measured	measured	measured	measured	measured	1.6.99.3; 7.1.1.2
M7WIR6	RHTO_03331	uricase (ec 1.7.3.3) (urate oxidase)	measured	measured	measured	measured	measured	measured	1.7.3.3
M7WR40	RHTO_07893	dihydrolipoyl dehydrogenase (ec 1.8.1.4)	measured	measured	measured	measured	measured	measured	1.8.1.4
M7X4W9	RHTO_03104	glutathione reductase (ec 1.8.1.7)	measured	measured	measured	measured	measured	measured	1.8.1.7
M7XD79	RHTO_06693	thioredoxin reductase (ec 1.8.1.9)	measured	measured	pooled	measured	measured	measured	1.8.1.9
M7WWJ6	RHTO_00755	cytochrome c oxidase subunit 7a (ec 1.9.3.1) (cytochrome c oxidase polypeptide viia)	measured	measured	measured	measured	measured	measured	1.9.3.1
M7XIZ5	RHTO_06918	2-methoxy-6-polyprenyl-1,4-benzoquinol methylase, mitochondrial (ec 2.1.1.201) (ubiquinone biosynthesis methyltransferase coq5)	measured	measured	measured	pooled	measured	measured	2.1.1.201
M7WQ32	RHTO_03783	phosphatidyl-n-methylethanolamine n-methyltransferase (ec 2.1.1.71) (phospholipid methyltransferase) (plmt)	measured	measured	measured	measured	measured	measured	2.1.1.71
M7XCY6	RHTO_01709	aminomethyltransferase (ec 2.1.2.10) (glycine cleavage system t protein)	measured	measured	measured	measured	measured	measured	2.1.2.10
M7XNL9	RHTO_03248	transketolase (ec 2.2.1.1)	measured	measured	measured	measured	measured	measured	2.2.1.1
M7X0R7	RHTO_06955	transaldolase (ec 2.2.1.2)	measured	measured	measured	measured	measured	measured	2.2.1.2
M7XNS5	RHTO_03298	acetolactate synthase (ec 2.2.1.6)	measured	measured	measured	measured	measured	measured	2.2.1.6
M7WIG9	RHTO_03543	acetyltransferase component of pyruvate dehydrogenase complex (ec 2.3.1.12)	measured	measured	measured	measured	measured	measured	2.3.1.12
M7WFJ0	RHTO_05134	arginine biosynthesis bifunctional protein argj, mitochondrial [cleaved into: arginine biosynthesis bifunctional protein argj al... <Preview truncated at 128 characters>	measured	measured	measured	measured	measured	measured	2.3.1.35; 2.3.1.1
M7WSY2	RHTO_02047	5-aminolevulinate synthase (ec 2.3.1.37) (5-aminolevulinic acid synthase) (delta-ala synthase) (delta-aminolevulinate synthase)	measured	measured	pooled	pooled	measured	measured	2.3.1.37
M7X304	RHTO_04876	glucosamine 6-phosphate n-acetyltransferase (ec 2.3.1.4)	measured	measured	measured	measured	measured	measured	2.3.1.4
M7XIE8	RHTO_06718	1-acyl-sn-glycerol-3-phosphate acyltransferase (ec 2.3.1.51)	measured	measured	measured	measured	measured	measured	2.3.1.51
M7XBA0	RHTO_02305	3-hydroxy-3-methylglutaryl coenzyme a synthase (hmg-coa synthase) (ec 2.3.3.10)	measured	measured	measured	measured	measured	measured	2.3.3.10
M7XZX7	RHTO_00321	mannosyltransferase (ec 2.4.1.-)	measured	measured	measured	pooled	measured	measured	2.4.1.-
M7XEQ5	RHTO_01053	alpha-1,4 glucan phosphorylase (ec 2.4.1.1)	measured	measured	measured	measured	measured	measured	2.4.1.1
M7XI20	RHTO_04065	glycogen [starch] synthase (ec 2.4.1.11)	measured	measured	measured	measured	measured	measured	2.4.1.11
M7XL11	RHTO_02459	chitin synthase (ec 2.4.1.16)	measured	measured	measured	measured	measured	measured	2.4.1.16
M7XIC1	RHTO_03942	chitin synthase (ec 2.4.1.16)	measured	measured	measured	measured	pooled	measured	2.4.1.16
M7XHM9	RHTO_07138	sterol 3-beta-glucosyltransferase (ec 2.4.1.173) (autophagy-related protein 26)	measured	measured	measured	measured	measured	measured	2.4.1.173
M7X4E5	RHTO_02924	amidophosphoribosyltransferase (atase) (ec 2.4.2.14) (glutamine phosphoribosylpyrophosphate amidotransferase)	measured	measured	pooled	measured	measured	measured	2.4.2.14
M7X0E7	RHTO_06810	nicotinate-nucleotide pyrophosphorylase [carboxylating] (ec 2.4.2.19) (quinolinate phosphoribosyltransferase [decarboxylating])	measured	measured	measured	measured	measured	measured	2.4.2.19
M7WDP6	RHTO_05934	s-methyl-5-thioadenosine phosphorylase (ec 2.4.2.28) (5-methylthioadenosine phosphorylase) (mta phosphorylase) (mtap) (mtapase... <Preview truncated at 128 characters>	measured	measured	measured	measured	measured	measured	2.4.2.28
M7XJ78	RHTO_03757	phospho-2-dehydro-3-deoxyheptonate aldolase (ec 2.5.1.54)	measured	measured	measured	measured	measured	measured	2.5.1.54
M7WZ44	RHTO_07080	s-adenosylmethionine synthase (ec 2.5.1.6)	measured	measured	measured	measured	measured	measured	2.5.1.6
M7X7R6	RHTO_04229	6,7-dimethyl-8-ribityllumazine synthase (dmrl synthase) (ec 2.5.1.78)	measured	measured	measured	measured	measured	measured	2.5.1.78
M7WZC3	RHTO_00425	aspartate aminotransferase (ec 2.6.1.1)	measured	measured	measured	measured	measured	measured	2.6.1.1
M7XQ01	RHTO_01027	aspartate aminotransferase (ec 2.6.1.1)	measured	measured	measured	measured	measured	measured	2.6.1.1
M7WQ90	RHTO_08045	branched-chain-amino-acid aminotransferase (ec 2.6.1.42)	measured	measured	measured	pooled	measured	measured	2.6.1.42
M7XUZ4	RHTO_06072	phosphotransferase (ec 2.7.1.-)	measured	measured	measured	pooled	measured	measured	2.7.1.-
M7X0J8	RHTO_06870	phosphotransferase (ec 2.7.1.-)	measured	measured	measured	measured	measured	measured	2.7.1.-
M7X6S3	RHTO_00494	atp-dependent 6-phosphofructokinase (atp-pfk) (phosphofructokinase) (ec 2.7.1.11) (phosphohexokinase)	measured	measured	measured	measured	measured	measured	2.7.1.11
M7XM07	RHTO_02079	adenylyl-sulfate kinase (ec 2.7.1.25)	measured	measured	measured	measured	measured	measured	2.7.1.25
M7WUI5	RHTO_01610	pyruvate kinase (ec 2.7.1.40)	measured	measured	measured	measured	measured	measured	2.7.1.40
M7WTA9	RHTO_01996	uridine kinase (ec 2.7.1.48)	measured	measured	measured	measured	measured	measured	2.7.1.48
M7X689	RHTO_00033	phosphoglycerate kinase (ec 2.7.2.3)	measured	measured	measured	measured	measured	measured	2.7.2.3
M7WUF2	RHTO_06216	uridylate kinase (uk) (ec 2.7.4.14) (atp:ump phosphotransferase) (deoxycytidylate kinase) (ck) (dcmp kinase) (uridine monophosph... <Preview truncated at 128 characters>	measured	measured	measured	measured	measured	measured	2.7.4.14
M7WL39	RHTO_02073	phosphomevalonate kinase (ec 2.7.4.2)	measured	pooled	pooled	pooled	pooled	measured	2.7.4.2
M7X0Y9	RHTO_06799	inositol hexakisphosphate and diphosphoinositol-pentakisphosphate kinase (ec 2.7.4.21) (ec 2.7.4.24)	measured	measured	measured	measured	measured	measured	2.7.4.21; 2.7.4.24
M7XN95	RHTO_03117	adenylate kinase (ec 2.7.4.3) (atp-amp transphosphorylase) (atp:amp phosphotransferase) (adenylate kinase cytosolic and mitochon... <Preview truncated at 128 characters>	measured	measured	measured	measured	measured	measured	2.7.4.3
M7XZ23	RHTO_03292	nucleoside diphosphate kinase (ec 2.7.4.6)	measured	measured	measured	measured	measured	measured	2.7.4.6
M7WG58	RHTO_04408	sulfate adenylyltransferase (ec 2.7.7.4) (atp-sulfurylase) (sulfate adenylate transferase) (sat)	measured	measured	measured	measured	measured	measured	2.7.7.4
M7WKC4	RHTO_06551	utp--glucose-1-phosphate uridylyltransferase (ec 2.7.7.9)	measured	measured	measured	measured	measured	measured	2.7.7.9
M7X1C7	RHTO_06125	succinyl-coa:3-ketoacid-coenzyme a transferase (ec 2.8.3.5)	measured	measured	measured	measured	measured	measured	2.8.3.5
M7XX64	RHTO_05018	d-aminoacyl-trna deacylase (ec 3.1.1.-) (ec 3.1.1.96)	measured	measured	measured	measured	measured	measured	3.1.1.-; 3.1.1.96
M7WWW0	RHTO_07939	6-phosphogluconolactonase (6pgl) (ec 3.1.1.31)	measured	measured	measured	measured	measured	measured	3.1.1.31
M7WLI2	RHTO_05640	inositol-1-monophosphatase (ec 3.1.3.25)	measured	measured	measured	measured	measured	measured	3.1.3.25
M7WPU4	RHTO_00841	4-nitrophenylphosphatase (pnppase) (ec 3.1.3.41)	measured	measured	measured	measured	measured	measured	3.1.3.41
M7X6P0	RHTO_04526	phospholipase (ec 3.1.4.4)	measured	measured	pooled	measured	measured	measured	3.1.4.4
M7WLX6	RHTO_05582	beta-glucosidase (ec 3.2.1.21)	measured	measured	measured	measured	measured	measured	3.2.1.21
M7XZN8	RHTO_00226	trehalase (ec 3.2.1.28) (alpha-trehalose glucohydrolase)	measured	measured	measured	measured	measured	measured	3.2.1.28
M7WUU3	RHTO_01695	adenosylhomocysteinase (ec 3.3.1.1)	measured	measured	measured	measured	measured	measured	3.3.1.1
M7WXZ0	RHTO_03226	methionine aminopeptidase (ec 3.4.11.18)	measured	measured	measured	pooled	measured	pooled	3.4.11.18
M7WYZ8	RHTO_00280	imidazole glycerol phosphate synthase hishf [includes: glutaminase (ec 3.5.1.2); cyclase]	measured	measured	measured	measured	measured	measured	3.5.1.2
M7WQ95	RHTO_08050	atpase get3 (ec 3.6.-.-) (arsenical pump-driving atpase) (arsenite-stimulated atpase) (golgi to er traffic protein 3) (guided en... <Preview truncated at 128 characters>	measured	measured	measured	measured	measured	measured	3.6.-.-
M7XTB2	RHTO_07202	inosine triphosphate pyrophosphatase (itpase) (inosine triphosphatase) (ec 3.6.1.9) (non-canonical purine ntp pyrophosphatase) (... <Preview truncated at 128 characters>	measured	measured	measured	measured	measured	measured	3.6.1.9
M7XNP4	RHTO_01440	glutamate decarboxylase (ec 4.1.1.15)	measured	measured	measured	measured	measured	measured	4.1.1.15
M7WI54	RHTO_03701	glutamate decarboxylase (ec 4.1.1.15)	measured	measured	measured	measured	measured	measured	4.1.1.15
M7XB28	RHTO_02297	phosphoribosylaminoimidazole carboxylase (ec 4.1.1.21)	measured	measured	measured	measured	measured	measured	4.1.1.21
M7X998	RHTO_03490	uroporphyrinogen decarboxylase (ec 4.1.1.37)	measured	measured	measured	pooled	measured	measured	4.1.1.37
M7WX25	RHTO_07994	phosphatidylserine decarboxylase proenzyme 1, mitochondrial (ec 4.1.1.65) [cleaved into: phosphatidylserine decarboxylase 1 beta... <Preview truncated at 128 characters>	measured	measured	measured	pooled	measured	measured	4.1.1.65
M7X5F4	RHTO_03043	fructose-bisphosphate aldolase (fbp aldolase) (ec 4.1.2.13)	measured	measured	measured	measured	measured	measured	4.1.2.13
M7WRD1	RHTO_02564	multifunctional tryptophan biosynthesis protein [includes: anthranilate synthase component 2 (as) (ec 4.1.3.27) (anthranilate sy... <Preview truncated at 128 characters>	measured	measured	measured	measured	measured	measured	4.1.3.27; 4.1.1.48; 5.3.1.24
M7WEF4	RHTO_05534	3,4-dihydroxy-2-butanone 4-phosphate synthase (dhbp synthase) (ec 4.1.99.12)	measured	measured	pooled	measured	measured	measured	4.1.99.12
M7X6X3	RHTO_00539	aconitate hydratase, mitochondrial (aconitase) (ec 4.2.1.-)	measured	measured	measured	measured	measured	measured	4.2.1.-
M7WQ73	RHTO_08030	aconitate hydratase, mitochondrial (aconitase) (ec 4.2.1.-)	measured	measured	measured	measured	measured	measured	4.2.1.-
M7WT15	RHTO_02077	imidazoleglycerol-phosphate dehydratase (ec 4.2.1.19)	measured	measured	measured	measured	measured	measured	4.2.1.19
M7XHQ6	RHTO_04213	tryptophan synthase (ec 4.2.1.20)	measured	measured	measured	measured	measured	measured	4.2.1.20
M7X0Z1	RHTO_07040	3-isopropylmalate dehydratase (ec 4.2.1.33) (alpha-ipm isomerase) (isopropylmalate isomerase)	measured	measured	measured	measured	measured	measured	4.2.1.33
M7WMT2	RHTO_05318	homoaconitase, mitochondrial (ec 4.2.1.36) (homoaconitate hydratase)	measured	measured	measured	measured	measured	measured	4.2.1.36
M7XQ28	RHTO_01057	pentafunctional arom polypeptide [includes: 3-dehydroquinate synthase (dhqs) (ec 4.2.3.4); 3-phosphoshikimate 1-carboxyvinyltran... <Preview truncated at 128 characters>	measured	measured	measured	measured	measured	measured	4.2.3.4; 2.5.1.19; 2.7.1.71; 4.2.1.10; 1.1.1.25
M7WKX0	RHTO_05784	chorismate synthase (ec 4.2.3.5)	measured	measured	measured	measured	measured	measured	4.2.3.5
M7X1K9	RHTO_06004	threonine dehydratase (ec 4.3.1.19) (threonine deaminase)	measured	measured	measured	measured	measured	measured	4.3.1.19
M7XZD3	RHTO_00111	adenylosuccinate lyase (asl) (ec 4.3.2.2) (adenylosuccinase)	measured	measured	measured	measured	measured	measured	4.3.2.2
M7XLF1	RHTO_02286	cytochrome c heme lyase (ec 4.4.1.17)	measured	measured	pooled	pooled	measured	measured	4.4.1.17
M7X476	RHTO_05995	ferrochelatase (ec 4.99.1.1)	measured	measured	measured	measured	measured	measured	4.99.1.1
M7XEA2	RHTO_05984	ribulose-phosphate 3-epimerase (ec 5.1.3.1)	measured	measured	measured	measured	measured	measured	5.1.3.1
M7XKI7	RHTO_02621	glucose-6-phosphate 1-epimerase (ec 5.1.3.15)	measured	measured	measured	measured	measured	measured	5.1.3.15
M7Y042	RHTO_00391	udp-glucose 4-epimerase (ec 5.1.3.2)	measured	measured	measured	measured	measured	measured	5.1.3.2
M7WME7	RHTO_01329	triosephosphate isomerase (ec 5.3.1.1)	measured	measured	measured	measured	measured	measured	5.3.1.1
M7XH40	RHTO_04459	methylthioribose-1-phosphate isomerase (m1pi) (mtr-1-p isomerase) (ec 5.3.1.23) (s-methyl-5-thioribose-1-phosphate isomerase) (t... <Preview truncated at 128 characters>	measured	measured	measured	measured	measured	measured	5.3.1.23
M7XW21	RHTO_04622	mannose-6-phosphate isomerase (ec 5.3.1.8)	measured	measured	measured	measured	measured	measured	5.3.1.8
M7WNZ9	RHTO_04058	glucose-6-phosphate isomerase (ec 5.3.1.9)	measured	measured	measured	measured	measured	measured	5.3.1.9
M7XCR6	RHTO_01639	phosphoacetylglucosamine mutase (pagm) (ec 5.4.2.3) (acetylglucosamine phosphomutase) (n-acetylglucosamine-phosphate mutase)	measured	measured	measured	measured	measured	measured	5.4.2.3
M7XHN3	RHTO_04193	phosphomannomutase (ec 5.4.2.8)	measured	measured	measured	measured	measured	measured	5.4.2.8
M7WGT6	RHTO_04192	terpene cyclase/mutase family member (ec 5.4.99.-)	measured	pooled	pooled	measured	measured	measured	5.4.99.-
M7WHB3	RHTO_03895	chorismate mutase (ec 5.4.99.5)	measured	measured	measured	measured	measured	measured	5.4.99.5
M7WS33	RHTO_02643	tyrosine--trna ligase (ec 6.1.1.1) (tyrosyl-trna synthetase)	measured	measured	measured	measured	measured	measured	6.1.1.1
M7WUA2	RHTO_06171	tyrosine--trna ligase (ec 6.1.1.1) (tyrosyl-trna synthetase)	measured	measured	pooled	measured	measured	measured	6.1.1.1
M7X137	RHTO_06035	lysine--trna ligase (ec 6.1.1.6) (lysyl-trna synthetase)	measured	measured	measured	measured	measured	measured	6.1.1.6
M7X1R6	RHTO_06064	alanine--trna ligase (ec 6.1.1.7) (alanyl-trna synthetase) (alars)	measured	measured	measured	measured	measured	measured	6.1.1.7
M7XFR0	RHTO_08027	acetyl-coenzyme a synthetase (ec 6.2.1.1)	measured	measured	measured	measured	measured	measured	6.2.1.1
M7WVW2	RHTO_01205	succinate--coa ligase [adp-forming] subunit alpha, mitochondrial (ec 6.2.1.5) (succinyl-coa synthetase subunit alpha) (scs-alpha... <Preview truncated at 128 characters>	measured	measured	measured	measured	measured	measured	6.2.1.5
M7WM30	RHTO_05264	succinate--coa ligase [adp-forming] subunit beta, mitochondrial (ec 6.2.1.5) (succinyl-coa synthetase beta chain) (scs-beta)	measured	measured	measured	measured	measured	measured	6.2.1.5
M7XEY4	RHTO_00673	glutamine synthetase (ec 6.3.1.2)	measured	measured	measured	measured	measured	measured	6.3.1.2
M7XLM3	RHTO_04964	5-formyltetrahydrofolate cyclo-ligase (ec 6.3.3.2)	measured	pooled	pooled	pooled	pooled	measured	6.3.3.2
M7WKR4	RHTO_01947	ctp synthase (ec 6.3.4.2) (utp--ammonia ligase)	measured	measured	measured	measured	measured	measured	6.3.4.2
M7XIT7	RHTO_06843	nicotinate phosphoribosyltransferase (ec 6.3.4.21)	measured	measured	measured	measured	measured	measured	6.3.4.21
M7WSH3	RHTO_02257	adenylosuccinate synthetase (ampsase) (adss) (ec 6.3.4.4) (imp--aspartate ligase)	measured	measured	measured	measured	measured	measured	6.3.4.4
M7WPB7	RHTO_04235	glutamine-dependent nad(+) synthetase (ec 6.3.5.1) (nad(+) synthase [glutamine-hydrolyzing])	measured	measured	measured	measured	measured	measured	6.3.5.1
M7WS17	RHTO_02628	pyruvate carboxylase (ec 6.4.1.1)	measured	measured	measured	measured	measured	measured	6.4.1.1
M7X0B3	RHTO_07284	cation-transporting atpase (ec 7.2.2.-)	measured	measured	measured	measured	measured	measured	7.2.2.-
M7X6E8	RHTO_00354	40s ribosomal protein s10	measured	measured	measured	measured	measured	measured
M7X6Q2	RHTO_00469	60s ribosomal protein l34	measured	measured	measured	measured	measured	measured
M7XQ75	RHTO_00632	large subunit ribosomal protein l27ae	measured	measured	measured	measured	measured	measured
M7XF32	RHTO_00723	succinate dehydrogenase [ubiquinone] cytochrome b small subunit	measured	measured	measured	measured	measured	measured
M7XPJ7	RHTO_00892	pseudouridylate synthase	measured	pooled	measured	pooled	pooled	pooled
M7WP17	RHTO_01016	40s ribosomal protein s28	measured	measured	measured	measured	measured	measured
M7XPZ4	RHTO_01017	40s ribosomal protein s5	measured	measured	measured	measured	measured	measured
M7WV44	RHTO_01367	37s ribosomal protein s24	measured	measured	measured	measured	measured	measured
M7WUJ6	RHTO_01625	acyl-coa dehydrogenase	measured	measured	measured	measured	measured	measured
M7WLM0	RHTO_01873	60s ribosomal protein l5	measured	measured	measured	measured	measured	measured
M7WLT0	RHTO_01933	60s ribosomal protein l39	measured	measured	measured	measured	measured	measured
M7XLS1	RHTO_02009	60s ribosomal protein l30	measured	measured	measured	measured	measured	measured
M7WT03	RHTO_02067	40s ribosomal protein s4	measured	measured	measured	measured	measured	measured
M7XBX1	RHTO_02115	small subunit ribosomal protein s27ae	measured	measured	measured	measured	measured	measured
M7WTR2	RHTO_02116	ribosomal protein l37	measured	measured	measured	measured	measured	measured
M7XAZ8	RHTO_02175	60s acidic ribosomal protein p2	measured	measured	measured	measured	measured	measured
M7XB76	RHTO_02176	40s ribosomal protein s15	measured	measured	measured	measured	measured	measured
M7XB33	RHTO_02232	60s acidic ribosomal protein p0	measured	measured	measured	measured	measured	measured
M7XAY4	RHTO_02290	60s ribosomal protein l10	measured	measured	measured	measured	measured	measured
M7XKU4	RHTO_02373	large subunit ribosomal protein l14e	measured	measured	measured	measured	measured	measured
M7XAS2	RHTO_02455	60s ribosomal protein l26	measured	measured	measured	measured	measured	measured
M7WK47	RHTO_02483	40s ribosomal protein s27	measured	measured	measured	measured	measured	measured
M7XA66	RHTO_02577	60s ribosomal protein l23	measured	measured	measured	measured	measured	measured
M7WRF4	RHTO_02584	60s ribosomal protein l29	measured	measured	measured	measured	measured	measured
M7XM82	RHTO_02750	60s acidic ribosomal protein p1	measured	measured	measured	measured	measured	measured
M7XYI4	RHTO_03081	40s ribosomal protein s30	measured	measured	measured	measured	measured	measured
M7X5L6	RHTO_03113	60s ribosomal protein l16	measured	measured	measured	measured	measured	measured
M7WXT8	RHTO_03161	60s ribosomal protein l22	measured	measured	measured	measured	measured	measured
M7WY13	RHTO_03251	transketolase	measured	pooled	measured	measured	measured	measured
M7X8U4	RHTO_03637	40s ribosomal protein s9	measured	measured	measured	measured	measured	measured
M7WPZ9	RHTO_03665	60s ribosomal protein l21	measured	measured	measured	measured	measured	measured
M7WQ42	RHTO_03705	large subunit ribosomal protein l40e	measured	measured	measured	measured	measured	measured
M7XJ56	RHTO_03737	60s ribosomal protein l20	measured	measured	measured	measured	measured	measured
M7WPC7	RHTO_03965	60s ribosomal protein l7	measured	measured	measured	measured	measured	measured
M7XIE1	RHTO_03967	60s ribosomal protein l36	measured	measured	measured	measured	measured	measured
M7X8D2	RHTO_03968	large subunit ribosomal protein l7ae	measured	measured	measured	measured	measured	measured
M7WNY9	RHTO_04048	60s ribosomal protein l24	measured	measured	measured	measured	measured	measured
M7WH92	RHTO_04114	60s ribosomal protein l18	measured	measured	measured	measured	measured	measured
M7WNR0	RHTO_04216	40s ribosomal protein s14	measured	measured	measured	measured	measured	measured
M7WNW6	RHTO_04325	40s ribosomal protein s6	measured	measured	measured	measured	measured	measured
M7WNA8	RHTO_04326	40s ribosomal protein s13	measured	measured	measured	measured	measured	measured
M7XKK7	RHTO_04592	60s ribosomal protein l33	measured	measured	measured	measured	measured	measured
M7X2T0	RHTO_04593	large subunit ribosomal protein l31e	measured	measured	measured	measured	measured	measured
M7X2K5	RHTO_04740	40s ribosomal protein s18	measured	measured	measured	measured	measured	measured
M7WVL3	RHTO_04816	60s ribosomal protein l19	measured	measured	measured	measured	measured	measured
M7X3I2	RHTO_04839	ribosomal protein l15	measured	measured	measured	measured	measured	measured
M7X3N3	RHTO_04890	40s ribosomal protein s7	measured	measured	measured	measured	measured	measured
M7X3D9	RHTO_05011	40s ribosomal protein s3	measured	measured	measured	measured	measured	measured
M7X428	RHTO_05035	60s ribosomal protein l43	measured	measured	measured	measured	measured	measured
M7XXD2	RHTO_05103	60s ribosomal protein l32	measured	measured	measured	measured	measured	measured
M7XLZ6	RHTO_05119	60s ribosomal protein l13	measured	measured	measured	measured	measured	measured
M7XGB9	RHTO_05130	40s ribosomal protein s19	measured	measured	measured	measured	measured	measured
M7WFU6	RHTO_05219	monothiol glutaredoxin-5	measured	measured	measured	measured	measured	measured
M7XG68	RHTO_05301	ribosomal protein	measured	measured	measured	measured	measured	measured
M7WLQ9	RHTO_05368	40s ribosomal protein s26	measured	measured	measured	measured	measured	measured
M7X5D5	RHTO_05447	40s ribosomal protein s16	measured	measured	measured	measured	measured	measured
M7X5J4	RHTO_05517	60s ribosomal protein l6	measured	measured	measured	measured	measured	measured
M7WM05	RHTO_05617	60s ribosomal protein l11	measured	measured	measured	measured	measured	measured
M7WL19	RHTO_05797	acyl-coa dehydrogenase	measured	measured	measured	measured	measured	measured
M7WKZ9	RHTO_05917	60s ribosomal protein l2	measured	measured	measured	measured	measured	measured
M7XE86	RHTO_05964	60s ribosomal protein l9	measured	measured	measured	measured	measured	measured
M7X113	RHTO_06010	40s ribosomal protein s23	measured	measured	measured	measured	measured	measured
M7WU96	RHTO_06166	40s ribosomal protein s0	measured	measured	measured	measured	measured	measured
M7X1K0	RHTO_06190	60s ribosomal protein l27	measured	measured	measured	measured	measured	measured
M7XK72	RHTO_06248	40s ribosomal protein s22	measured	measured	measured	measured	measured	measured
M7X2E5	RHTO_06249	40s ribosomal protein s17	measured	measured	measured	measured	measured	measured
M7XKA8	RHTO_06298	cytochrome c oxidase subunit viic	measured	measured	measured	measured	measured	measured
M7XDT3	RHTO_06539	40s ribosomal protein s12	measured	measured	measured	measured	measured	measured
M7WJQ7	RHTO_06542	phosphoadenosine phosphosulfate reductase	measured	pooled	pooled	pooled	pooled	pooled
M7WT18	RHTO_06766	60s ribosomal protein l44	measured	measured	measured	measured	measured	measured
M7XU45	RHTO_06792	60s ribosomal protein l35	measured	measured	measured	measured	measured	measured
M7X0F2	RHTO_06815	40s ribosomal protein s1	measured	measured	measured	measured	measured	measured
M7X1F6	RHTO_06994	40s ribosomal protein s21	measured	measured	measured	measured	measured	measured
M7XUQ9	RHTO_07037	abc-2 type transporter, pleiotropic drug resistance	measured	measured	measured	measured	measured	measured
M7WJP1	RHTO_07683	40s ribosomal protein s2 (fragment)	measured	measured	measured	measured	measured	measured
M7WXT3	RHTO_07756	large subunit ribosomal protein l17e	measured	measured	measured	measured	measured	measured
M7WXU4	RHTO_07771	60s ribosomal protein l12	measured	measured	measured	measured	measured	measured
M7WR16	RHTO_07868	60s ribosomal protein l2	measured	measured	measured	measured	measured	measured
M7WYS8	RHTO_07886	60s ribosomal protein l23a	measured	measured	measured	measured	measured	measured
M7WYV8	RHTO_07911	40s ribosomal protein s20	measured	measured	measured	measured	measured	measured
M7WWX9	RHTO_07954	60s ribosomal protein l3	measured	measured	measured	measured	measured	measured
M7WQK0	RHTO_08150	40s ribosomal protein s8	measured	measured	measured	measured	measured	measured
M7XRG0	RHTO_08151	40s ribosomal protein s29	measured	measured	measured	measured	measured	measured
M7X540	RHTO_02938	sphingosine hydroxylase	pooled	pooled	pooled	pooled	pooled	pooled	1.-.-.-	rhto-GEM
M7WK50	RHTO_05962	aryl-alcohol dehydrogenase	pooled	measured	measured	measured	measured	pooled	1.1.1.-	database search
M7X5K1	RHTO_03098	alcohol dehydrogenase	pooled	pooled	pooled	measured	pooled	pooled	1.1.1.-;1.1.1.1;1.1.1.284;1.2.1.48	database search
M7X3P9	RHTO_06555	aldo/keto reductase	pooled	pooled	measured	pooled	pooled	pooled	1.1.1.-;1.1.1.21;1.1.1.2;1.1.1.117;1.1.1.156	database search
M7XNG3	RHTO_03193	1-acylglycerone phosphate reductase	pooled	pooled	pooled	pooled	pooled	pooled	1.1.1.101	database search
M7XRW5	RHTO_07838	3-dehydrosphinganine reductase	pooled	pooled	pooled	pooled	pooled	pooled	1.1.1.102	rhto-GEM
M7WT79	RHTO_01970	xylitol dehydrogenase	pooled	measured	measured	measured	pooled	measured	1.1.1.14	rhto-GEM
M7XN27	RHTO_03032	indole-3-acetaldehyde reductase (nadph)	pooled	measured	measured	pooled	measured	pooled	1.1.1.156	database search
M7WP29	RHTO_01031	2-dehydropantoate 2-reductase	pooled	pooled	pooled	pooled	pooled	pooled	1.1.1.169	rhto-GEM
M7X6F0	RHTO_05176	c-3 sterol dehydrogenase	pooled	measured	measured	pooled	measured	pooled	1.1.1.170	rhto-GEM
M7WG08	RHTO_04544	2,5-diamino-6-(ribosylamino)-4(3h)-pyrimidinone 5-phosphate reductase	pooled	pooled	pooled	pooled	pooled	pooled	1.1.1.302	rhto-GEM
M7X6P2	RHTO_00459	tropine dehydrogenase	pooled	measured	pooled	measured	measured	pooled	1.1.1.320	rhto-GEM
M7WPN2	RHTO_04102	(r,r)-butanediol dehydrogenase / diacetyl reductase	pooled	pooled	pooled	pooled	pooled	pooled	1.1.1.4,1.1.1.303	rhto-GEM
M7XTU8	RHTO_06717	homoisocitrate dehydrogenase	pooled	measured	pooled	measured	measured	measured	1.1.1.87	rhto-GEM
M7WT83	RHTO_01742	d-arabinono-1,4-lactone oxidase	pooled	pooled	pooled	pooled	pooled	pooled	1.1.3.37	rhto-GEM
M7XII3	RHTO_03771	thioredoxin	pooled	measured	pooled	pooled	pooled	pooled	1.11.1.15,1.8.1.9,1.8.4.8	database search
M7WRR3	RHTO_07569	glutathione s-transferase	pooled	measured	measured	pooled	measured	measured	1.11.1.15;1.11.1.9	database search
M7WSV5	RHTO_07381	indoleamine 2,3-dioxygenase	pooled	pooled	pooled	pooled	pooled	pooled	1.13.11.52	rhto-GEM
M7WT97	RHTO_01986	alpha-ketoglutarate dependent taurine dioxygenase	pooled	pooled	pooled	pooled	pooled	pooled	1.14.11.-	database search
M7X0M6	RHTO_06905	alpha-ketoglutarate dependent taurine dioxygenase	pooled	pooled	pooled	pooled	pooled	pooled	1.14.11.-	database search
M7WQ70	RHTO_03730	molecular chaperone	pooled	pooled	pooled	pooled	pooled	pooled	1.14.13.-;2.1.1.114;2.1.1.201;2.1.1.64;2.7.-.-	database search
M7XAC9	RHTO_02642	c-4 methylsterol oxidase	pooled	pooled	pooled	pooled	pooled	pooled	1.14.13.72	rhto-GEM
M7XBZ9	RHTO_01745	squalene monooxygenase	pooled	pooled	measured	pooled	measured	measured	1.14.14.17	rhto-GEM
M7XI95	RHTO_03911	delta-9 fatty acid desaturase	pooled	measured	measured	measured	measured	measured	1.14.19.1	rhto-GEM
M7WFV3	RHTO_05229	c-5 sterol desaturase	pooled	pooled	pooled	pooled	pooled	pooled	1.14.19.20	rhto-GEM
M7WWK7	RHTO_00765	ferric-chelate reductase	pooled	pooled	pooled	pooled	pooled	pooled	1.16.1.7	rhto-GEM
M7WKC9	RHTO_06556	ferric-chelate reductase	pooled	pooled	pooled	pooled	pooled	pooled	1.16.1.7	database search
M7X5J0	RHTO_00034	alpha-ketoglutarate dependent xanthine dioxygenase	pooled	measured	pooled	pooled	pooled	measured	1.17.1.4	rhto-GEM
M7WW56	RHTO_01070	ribonucleoside-diphosphate reductase subunit m2	pooled	measured	pooled	pooled	pooled	pooled	1.17.4.1	database search
M7WN91	RHTO_04310	aldehyde dehydrogenase	pooled	measured	measured	measured	measured	measured	1.2.1.3;1.2.1.4;1.2.1.5	database search
M7WVH5	RHTO_01311	hydroxyacid-oxoacid transhydrogenase	pooled	measured	measured	measured	measured	measured	1.2.1.48	database search
M7X413	RHTO_02808	glycine cleavage system h protein	pooled	measured	pooled	pooled	measured	measured	1.2.4.2;1.4.4.2;1.8.1.4;2.1.2.10;2.3.1.61	database search
M7WWD6	RHTO_00685	mitochondrial trans-2-enoyl-coa reductase	pooled	measured	measured	measured	measured	measured	1.3.1.104	rhto-GEM
M7XE69	RHTO_05944	prephenate dehydrogenase (nadp+)	pooled	pooled	pooled	measured	pooled	pooled	1.3.1.13	rhto-GEM
M7XVK5	RHTO_06252	short-chain dehydrogenase/reductase	pooled	pooled	measured	pooled	measured	pooled	1.3.1.34	rhto-GEM
M7WL03	RHTO_02033	c-14 sterol reductase	pooled	pooled	pooled	pooled	pooled	pooled	1.3.1.70	rhto-GEM
M7WYZ4	RHTO_07628	delta24(24(1))-sterol reductase	pooled	pooled	pooled	pooled	pooled	pooled	1.3.1.71	rhto-GEM
M7XCF3	RHTO_01915	precorrin-2 dehydrogenase / sirohydrochlorin ferrochelatase	pooled	pooled	pooled	pooled	pooled	pooled	1.3.1.76;4.99.1.4	rhto-GEM
M7WDE2	RHTO_05958	enoyl reductase	pooled	pooled	pooled	pooled	pooled	pooled	1.3.1.93	rhto-GEM
M7WHA9	RHTO_03890	acyl-coenzyme a oxidase	pooled	measured	measured	pooled	measured	measured	1.3.3.6	rhto-GEM
M7X256	RHTO_04579	acyl-coa dehydrogenase	pooled	pooled	pooled	pooled	pooled	pooled	1.3.3.6	database search
M7X450	RHTO_05970	acyl-coa dehydrogenase	pooled	pooled	measured	pooled	measured	measured	1.3.3.6	database search
M7X1T3	RHTO_06079	glutaryl-coa dehydrogenase	pooled	measured	measured	measured	measured	measured	1.3.8.6	rhto-GEM
M7WPZ4	RHTO_03660	pyridoxamine 5-phosphate oxidase	pooled	measured	pooled	pooled	measured	measured	1.4.3.5	rhto-GEM
M7WKJ2	RHTO_02268	dihydrofolate reductase	pooled	pooled	pooled	pooled	pooled	pooled	1.5.1.3	rhto-GEM
M7X5X1	RHTO_05237	flavin containing amine oxidase	pooled	pooled	pooled	pooled	pooled	pooled	1.5.3.17	rhto-GEM
M7XG92	RHTO_05321	thioredoxin	pooled	measured	measured	pooled	measured	measured	1.8.1.7;1.8.1.9,1.11.1.15	database search
M7WFX8	RHTO_04504	phosphatidylinositol glycan, class n	pooled	pooled	pooled	pooled	pooled	pooled	2.-.-.-	rhto-GEM
M7XLA4	RHTO_04838	phosphatidylinositol glycan, class o	pooled	pooled	pooled	pooled	pooled	pooled	2.-.-.-	rhto-GEM
M7XKB7	RHTO_06308	nicotinamide n-methyltransferase, putative	pooled	pooled	pooled	pooled	pooled	pooled	2.1.1.-	rhto-GEM
M7XZ96	RHTO_00071	homocysteine s-methyltransferase	pooled	pooled	pooled	pooled	pooled	pooled	2.1.1.10	rhto-GEM
M7WJW3	RHTO_02367	trans-aconitate 3-methyltransferase	pooled	pooled	pooled	pooled	pooled	pooled	2.1.1.145	rhto-GEM
M7WYH9	RHTO_07483	thymidylate synthase	pooled	pooled	pooled	pooled	pooled	pooled	2.1.1.45	database search
M7WLN5	RHTO_01888	phosphoribosylglycinamide formyltransferase	pooled	pooled	pooled	pooled	pooled	pooled	2.1.2.2	rhto-GEM
M7X8E9	RHTO_03988	acetolactate synthase small subunit	pooled	measured	pooled	pooled	measured	measured	2.2.1.6	database search
M7WHZ8	RHTO_03646	glycerol-3-phosphate-acyltransferase	pooled	pooled	pooled	pooled	pooled	pooled	2.3.1.15	database search
M7WNV7	RHTO_04314	acyltransferase	pooled	pooled	pooled	pooled	pooled	pooled	2.3.1.15	database search
M7WT53	RHTO_01945	phospholipid:diacylglycerol acyltransferase	pooled	measured	pooled	pooled	measured	measured	2.3.1.158	database search
M7WMG1	RHTO_05417	lipoyl(octanoyl) transferase	pooled	pooled	pooled	pooled	measured	measured	2.3.1.181	rhto-GEM
M7WKS9	RHTO_01962	2-acylglycerol o-acyltransferase 2	pooled	pooled	pooled	pooled	pooled	pooled	2.3.1.22	database search
M7WMW4	RHTO_01519	lysocardiolipin and lysophospholipid acyltransferase	pooled	pooled	pooled	pooled	pooled	pooled	2.3.1.23	database search
M7WPH1	RHTO_00726	o-acyltransferase	pooled	pooled	pooled	pooled	pooled	pooled	2.3.1.26	rhto-GEM
M7WVZ5	RHTO_04917	homoserine o-acetyltransferase	pooled	pooled	pooled	pooled	pooled	pooled	2.3.1.31	rhto-GEM
M7WVB7	RHTO_01432	serine palmitoyltransferase	pooled	pooled	pooled	pooled	pooled	pooled	2.3.1.50	database search
M7X121	RHTO_06834	serine palmitoyltransferase	pooled	measured	pooled	pooled	measured	pooled	2.3.1.50	database search
M7WYG5	RHTO_00095	carnitine o-acetyltransferase	pooled	measured	measured	measured	measured	measured	2.3.1.7	database search
M7XRJ2	RHTO_07703	gamma-glutamyltranspeptidase	pooled	pooled	pooled	pooled	pooled	pooled	2.3.2.2;3.4.19.13	rhto-GEM
M7WJZ1	RHTO_06409	citrate synthase	pooled	pooled	pooled	pooled	pooled	pooled	2.3.3.1	rhto-GEM
M7XNF8	RHTO_03188	alpha 1,2-mannosyltransferase, glycosyltransferase family 15 protein	pooled	pooled	pooled	pooled	pooled	pooled	2.4.1.-	database search
M7WT33	RHTO_02306	dol-p-man:protein alpha-mannosyltransferase, glycosyltransferase family 39 protein	pooled	pooled	pooled	pooled	pooled	pooled	2.4.1.109	database search
M7WZY6	RHTO_07144	protein o-mannosyl transferase, glycosyltransferase family 39 protein	pooled	pooled	pooled	pooled	pooled	pooled	2.4.1.109	database search
M7WWG0	RHTO_00715	glycosyltransferase family 2 protein	pooled	pooled	measured	pooled	pooled	pooled	2.4.1.117	rhto-GEM
M7X3P6	RHTO_02687	alpha-1,3/alpha-1,6-mannosyltransferase, glycosyltransferase family 4 protein	pooled	pooled	pooled	pooled	pooled	pooled	2.4.1.132;2.4.1.257	rhto-GEM
M7XRC2	RHTO_08101	beta-1,4-mannosyltransferase, glycosyltransferase family 33 protein	pooled	pooled	pooled	pooled	pooled	pooled	2.4.1.142	rhto-GEM
M7X6K6	RHTO_00133	chitin synthase, glycosyltransferase family 2 protein	pooled	pooled	pooled	pooled	pooled	measured	2.4.1.16	database search
M7Y0B9	RHTO_00456	chitin synthase, glycosyltransferase family 2 protein	pooled	measured	pooled	pooled	pooled	pooled	2.4.1.16	database search
M7WSN0	RHTO_07316	chitin synthase, glycosyltransferase family 2 protein	pooled	measured	measured	pooled	measured	measured	2.4.1.16	database search
M7WQ19	RHTO_07980	chitin synthase, glycosyltransferase family 2 protein	pooled	pooled	pooled	pooled	pooled	pooled	2.4.1.16	database search
M7WK86	RHTO_05997	purine-nucleoside phosphorylase	pooled	pooled	pooled	pooled	pooled	pooled	2.4.2.1;2.4.2.28;3.2.2.3	rhto-GEM
M7X531	RHTO_05679	thiamine biosynthetic enzyme	pooled	pooled	pooled	measured	pooled	pooled	2.4.2.60	database search
M7XAZ3	RHTO_02269	oligosaccharyl transferase stt3 subunit	pooled	pooled	pooled	pooled	pooled	pooled	2.4.99.18	rhto-GEM
M7WGF6	RHTO_04291	protoheme ix farnesyltransferase	pooled	pooled	pooled	pooled	pooled	pooled	2.5.1.-	rhto-GEM
M7WR53	RHTO_02504	geranylgeranyl diphosphate synthase, type iii	pooled	pooled	pooled	pooled	pooled	pooled	2.5.1.-;2.5.1.1;2.5.1.10;2.5.1.29	rhto-GEM
M7XPQ0	RHTO_00942	folic acid synthesis protein	pooled	measured	pooled	pooled	measured	measured	2.5.1.15;2.7.6.3;4.1.2.25	rhto-GEM
M7WFI6	RHTO_05129	thiamine-phosphate diphosphorylase / hydroxyethylthiazole kinase	pooled	measured	pooled	pooled	measured	measured	2.5.1.3;2.7.1.50	rhto-GEM
M7XUF7	RHTO_06932	deoxyhypusine synthase	pooled	pooled	pooled	pooled	pooled	pooled	2.5.1.46	rhto-GEM
M7X200	RHTO_06139	cysteine synthase	pooled	pooled	pooled	pooled	pooled	pooled	2.5.1.47	rhto-GEM
M7WWQ2	RHTO_00815	cystathionine gamma-synthase	pooled	pooled	pooled	pooled	pooled	pooled	2.5.1.48;4.4.1.1	rhto-GEM
M7WXK9	RHTO_08149	hydroxymethylbilane synthase	pooled	measured	pooled	pooled	measured	measured	2.5.1.61	rhto-GEM
M7XWU8	RHTO_04903	riboflavin synthase	pooled	measured	pooled	pooled	measured	measured	2.5.1.9	rhto-GEM
M7X6L8	RHTO_00143	aromatic amino acid aminotransferase i	pooled	pooled	measured	pooled	pooled	measured	2.6.1.39;2.6.1.57	database search
M7XIA6	RHTO_07353	aspartate aminotransferase	pooled	measured	measured	pooled	measured	measured	2.6.1.39;2.6.1.57;2.6.1.7	rhto-GEM
M7WE11	RHTO_05760	branched-chain amino acid aminotransferase	pooled	pooled	pooled	pooled	pooled	pooled	2.6.1.42	rhto-GEM
M7X1I9	RHTO_07034	aromatic amino acid aminotransferase i	pooled	pooled	pooled	pooled	pooled	pooled	2.6.1.57;2.6.1.7	rhto-GEM
M7WTZ3	RHTO_01811	para-aminobenzoate synthetase	pooled	pooled	pooled	pooled	pooled	pooled	2.6.1.85	rhto-GEM
M7X2E6	RHTO_06254	histidinol-phosphate transaminase	pooled	measured	pooled	measured	measured	pooled	2.6.1.9	rhto-GEM
M7X422	RHTO_02818	6-phosphofructo-2-kinase / fructose-2,6-bisphosphatase	pooled	measured	pooled	measured	measured	measured	2.7.1.105,3.1.3.46	rhto-GEM
M7XZ85	RHTO_00056	6-phosphofructo-2-kinase / fructose-2,6-bisphosphatase	pooled	measured	measured	measured	measured	measured	2.7.1.105;3.1.3.46	rhto-GEM
M7XQ21	RHTO_00452	dolichol kinase	pooled	pooled	pooled	pooled	pooled	pooled	2.7.1.108	rhto-GEM
M7WIF9	RHTO_03528	1-phosphatidylinositol-3-phosphate 5-kinase	pooled	pooled	pooled	pooled	pooled	pooled	2.7.1.150	database search
M7X6R2	RHTO_04556	xylulokinase	pooled	pooled	pooled	pooled	pooled	pooled	2.7.1.17	rhto-GEM
M7XFP7	RHTO_08012	nicotinamide riboside kinase	pooled	pooled	pooled	pooled	pooled	pooled	2.7.1.173;2.7.1.22	rhto-GEM
M7X0S9	RHTO_06970	diacylglycerol kinase	pooled	pooled	pooled	pooled	pooled	pooled	2.7.1.174	database search
M7XUH0	RHTO_06947	nad+ kinase	pooled	pooled	pooled	pooled	pooled	pooled	2.7.1.23;2.7.1.86	rhto-GEM
M7XH91	RHTO_04302	dephospho-coa kinase	pooled	pooled	pooled	pooled	pooled	pooled	2.7.1.24	rhto-GEM
M7XNA4	RHTO_01320	riboflavin kinase	pooled	pooled	pooled	pooled	pooled	pooled	2.7.1.26	rhto-GEM
M7WMN2	RHTO_05278	choline kinase	pooled	pooled	pooled	pooled	pooled	pooled	2.7.1.32;2.7.1.82	rhto-GEM
M7WKY2	RHTO_02013	homoserine kinase	pooled	pooled	pooled	pooled	pooled	pooled	2.7.1.39	rhto-GEM
M7WHQ7	RHTO_03810	hydroxymethylpyrimidine/phosphomethylpyrimidine kinase	pooled	measured	pooled	pooled	pooled	pooled	2.7.1.49;2.7.4.7	rhto-GEM
M7XAF7	RHTO_02338	phosphatidylinositol 4-kinase type ii subunit alpha	pooled	pooled	pooled	pooled	pooled	pooled	2.7.1.67	database search
M7WHH3	RHTO_03971	1-phosphatidylinositol 4-kinase	pooled	pooled	pooled	pooled	pooled	pooled	2.7.1.67	database search
M7WPA3	RHTO_00646	1-phosphatidylinositol-4-phosphate 5-kinase	pooled	measured	pooled	measured	measured	measured	2.7.1.68	database search
M7XII9	RHTO_06753	sphingosine kinase	pooled	measured	measured	pooled	pooled	pooled	2.7.1.91	rhto-GEM
M7XME8	RHTO_02811	glutamate 5-kinase	pooled	pooled	pooled	pooled	pooled	pooled	2.7.2.11	rhto-GEM
M7XXM8	RHTO_02749	adenylate kinase	pooled	pooled	pooled	pooled	pooled	pooled	2.7.4.10;2.7.4.3	rhto-GEM
M7WX00	RHTO_02875	thymidylate kinase	pooled	pooled	pooled	pooled	pooled	pooled	2.7.4.9	rhto-GEM
M7X759	RHTO_00614	fad synthetase	pooled	pooled	pooled	pooled	pooled	pooled	2.7.7.2	rhto-GEM
M7XPM3	RHTO_00287	udp-n-acetylglucosamine pyrophosphorylase	pooled	measured	measured	pooled	measured	measured	2.7.7.23	rhto-GEM
M7WJX6	RHTO_06489	phosphopantetheine adenylyltransferase / dephospho-coa kinase	pooled	measured	pooled	pooled	measured	measured	2.7.7.3	rhto-GEM
M7XA42	RHTO_02552	apa2p	pooled	pooled	pooled	measured	measured	pooled	2.7.7.5;2.7.7.53	rhto-GEM
M7WJS0	RHTO_06562	translation initiation protein sua5	pooled	pooled	pooled	pooled	pooled	pooled	2.7.7.87	rhto-GEM
M7X3I0	RHTO_06571	ethanolaminephosphotransferase	pooled	pooled	pooled	pooled	pooled	pooled	2.7.8.1	database search
M7XFP4	RHTO_05521	udp-n-acetylglucosamine-dolichyl-phosphate n-acetylglucosaminephosphotransferase	pooled	pooled	pooled	pooled	pooled	pooled	2.7.8.15	rhto-GEM
M7XZT2	RHTO_00276	diacylglycerol cholinephosphotransferase	pooled	pooled	pooled	pooled	pooled	pooled	2.7.8.2	database search
M7WSE5	RHTO_02172	cardiolipin synthase	pooled	pooled	pooled	pooled	pooled	pooled	2.7.8.41	database search
M7XQ33	RHTO_01062	ab-hydrolase associated lipase	pooled	pooled	pooled	pooled	pooled	pooled	3.1.1.13	rhto-GEM
M7Y014	RHTO_00361	triacylglycerol lipase atg15-like protein	pooled	pooled	pooled	pooled	pooled	pooled	3.1.1.3	database search
M7WMY6	RHTO_01116	acyl-coa thioesterase 8	pooled	measured	pooled	pooled	measured	measured	3.1.2.2	rhto-GEM
M7XU83	RHTO_06842	peroxisomal 3,2-trans-enoyl-coa isomerase	pooled	pooled	pooled	pooled	pooled	pooled	3.1.2.4;5.3.3.8	rhto-GEM
M7XZS5	RHTO_00266	abc transporter	pooled	measured	pooled	measured	pooled	measured	3.1.3.-	database search
M7XI63	RHTO_04120	atp-binding cassette, subfamily g (white), member 2	pooled	pooled	pooled	pooled	pooled	pooled	3.1.3.-	database search
M7X6X6	RHTO_04435	sphingosine-1-phosphate phosphatase 1	pooled	pooled	pooled	pooled	pooled	pooled	3.1.3.-	rhto-GEM
M7XRX5	RHTO_07849	pyrimidine 5-nucleotidase	pooled	pooled	pooled	pooled	pooled	pooled	3.1.3.-	rhto-GEM
M7WWA7	RHTO_00655	acid phosphatase, phytase	pooled	pooled	pooled	pooled	pooled	pooled	3.1.3.2	rhto-GEM
M7XH17	RHTO_04434	2-deoxyglucose-6-phosphatase	pooled	pooled	pooled	pooled	measured	measured	3.1.3.21	rhto-GEM
M7WYP1	RHTO_07538	protein of had-superfamily phosphatase, subfamily iiia	pooled	pooled	pooled	pooled	pooled	pooled	3.1.3.27	database search
M7WQA8	RHTO_03868	ca2+-transporting atpase	pooled	pooled	pooled	pooled	measured	measured	3.1.3.3	rhto-GEM
M7X3G0	RHTO_05036	phosphoglycerate mutase	pooled	measured	measured	measured	measured	measured	3.1.3.37	rhto-GEM
M7WYQ3	RHTO_00160	inositol phosphorylsphingolipid-phospholipase c	pooled	pooled	pooled	pooled	pooled	pooled	3.1.4.-	rhto-GEM
M7X646	RHTO_00229	alpha-glucosidase, glycoside hydrolase family 13 protein	pooled	pooled	pooled	pooled	pooled	pooled	3.2.1.10;3.2.1.20	rhto-GEM
M7WRJ4	RHTO_03419	endo-polygalacturonase, glycoside hydrolase family 28 protein	pooled	pooled	pooled	pooled	pooled	pooled	3.2.1.15	rhto-GEM
M7X5U7	RHTO_05421	beta-fructofuranosidase, glycoside hydrolase family 32 protein	pooled	pooled	pooled	pooled	pooled	pooled	3.2.1.26	rhto-GEM
M7WTK2	RHTO_02076	glycoside hydrolase family 17 protein	pooled	pooled	pooled	pooled	pooled	pooled	3.2.1.58;3.2.1.6	database search
M7XJ24	RHTO_06958	alpha 1,3-glucosidase, glycoside hydrolase family 31 protein	pooled	pooled	pooled	pooled	pooled	pooled	3.2.1.84	rhto-GEM
M7X3C1	RHTO_04784	uridine nucleosidase urh1	pooled	measured	pooled	pooled	pooled	pooled	3.2.2.3	rhto-GEM
M7X586	RHTO_05571	aspartyl aminopeptidase	pooled	measured	measured	measured	measured	measured	3.4.11.22	rhto-GEM
M7XTZ9	RHTO_06762	gamma-glutamyltranspeptidase	pooled	measured	pooled	pooled	pooled	pooled	3.4.19.13	rhto-GEM
M7XWK0	RHTO_04812	bis(5-adenosyl)-triphosphatase	pooled	pooled	pooled	pooled	pooled	pooled	3.5.1.-	rhto-GEM
M7WK45	RHTO_05957	nad-dependent deacetylase sirtuin 1	pooled	pooled	pooled	pooled	pooled	pooled	3.5.1.-	database search
M7XC95	RHTO_01855	l-asparaginase	pooled	pooled	pooled	pooled	pooled	pooled	3.5.1.1	database search
M7WYU3	RHTO_07901	l-asparaginase	pooled	measured	pooled	pooled	pooled	pooled	3.5.1.1	rhto-GEM
M7WW70	RHTO_01315	nicotinamidase	pooled	pooled	pooled	pooled	pooled	pooled	3.5.1.19	rhto-GEM
M7WGI6	RHTO_04321	pyridoxine biosynthesis protein	pooled	pooled	pooled	pooled	pooled	pooled	3.5.1.2;4.3.3.6	rhto-GEM
M7X100	RHTO_07050	omega-amidase	pooled	pooled	pooled	pooled	measured	pooled	3.5.1.3	rhto-GEM
M7X090	RHTO_07259	chitin deacetylase, carbohydrate esterase family 4 protein	pooled	pooled	pooled	pooled	pooled	pooled	3.5.1.41	rhto-GEM
M7XG99	RHTO_07749	n-acetylglucosaminylphosphatidylinositol deacetylase	pooled	pooled	pooled	pooled	pooled	pooled	3.5.1.89	rhto-GEM
M7WWZ0	RHTO_00639	allantoinase	pooled	measured	pooled	pooled	measured	pooled	3.5.2.5	rhto-GEM
M7X655	RHTO_00239	dcmp deaminase	pooled	pooled	pooled	pooled	pooled	pooled	3.5.4.12	rhto-GEM
M7X101	RHTO_06809	gtp cyclohydrolase i	pooled	measured	measured	pooled	measured	measured	3.5.4.16	rhto-GEM
M7XX10	RHTO_04953	gtp cyclohydrolase ii	pooled	pooled	pooled	pooled	pooled	pooled	3.5.4.25	rhto-GEM
M7X3I4	RHTO_05066	drap deaminase	pooled	pooled	pooled	pooled	pooled	pooled	3.5.4.26;5.4.99.28	rhto-GEM
M7XPP0	RHTO_00312	guanine deaminase	pooled	measured	measured	measured	pooled	measured	3.5.4.3	rhto-GEM
M7WWP7	RHTO_00810	amp deaminase	pooled	pooled	pooled	pooled	pooled	pooled	3.5.4.6	rhto-GEM
M7XJ86	RHTO_07023	exopolyphosphatase	pooled	pooled	measured	pooled	pooled	measured	3.6.1.10;3.6.1.-;3.6.1.11	rhto-GEM
M7XTH3	RHTO_07257	bis(5-adenosyl)-triphosphatase	pooled	pooled	pooled	pooled	pooled	pooled	3.6.1.29	rhto-GEM
M7WQ02	RHTO_03994	guanosine-diphosphatase	pooled	pooled	pooled	pooled	pooled	pooled	3.6.1.42	rhto-GEM
M7XCL8	RHTO_01584	dynamin gtpase	pooled	pooled	pooled	pooled	pooled	pooled	3.6.1.5	database search
M7WZ93	RHTO_00390	golgi apyrase	pooled	pooled	pooled	pooled	pooled	pooled	3.6.1.5;3.6.3.6	rhto-GEM
M7XY91	RHTO_02966	cu2+-exporting atpase	pooled	pooled	pooled	pooled	pooled	pooled	3.6.3.54	rhto-GEM
M7XLS3	RHTO_05034	ornithine decarboxylase	pooled	pooled	pooled	pooled	pooled	pooled	4.1.1.17	rhto-GEM
M7XTR5	RHTO_07357	phosphopantothenoylcysteine decarboxylase	pooled	pooled	pooled	pooled	pooled	pooled	4.1.1.36	rhto-GEM
M7WLZ2	RHTO_01587	phosphatidylserine decarboxylase	pooled	measured	pooled	pooled	measured	measured	4.1.1.65	database search
M7WP57	RHTO_04175	threonine aldolase	pooled	pooled	pooled	pooled	pooled	pooled	4.1.2.48	database search
M7WFL8	RHTO_05159	threonine aldolase	pooled	pooled	measured	pooled	pooled	pooled	4.1.2.48	database search
M7XM58	RHTO_02730	anthranilate synthase component i	pooled	pooled	pooled	pooled	measured	measured	4.1.3.27	database search
M7WVT8	RHTO_04877	para-aminobenzoate synthase, component i	pooled	pooled	pooled	pooled	pooled	pooled	4.1.3.38	rhto-GEM
M7XA05	RHTO_02517	enoyl-coa hydratase	pooled	pooled	pooled	pooled	pooled	pooled	4.2.1.119	database search
M7XJB2	RHTO_03474	chorismate mutase / prephenate dehydratase	pooled	pooled	pooled	pooled	pooled	pooled	4.2.1.51	rhto-GEM
M7X9Q9	RHTO_03383	uroporphyrinogen-iii synthase	pooled	pooled	pooled	pooled	pooled	pooled	4.2.1.75	rhto-GEM
M7XFU7	RHTO_08062	dihydroxy-acid dehydratase	pooled	pooled	measured	measured	pooled	pooled	4.2.1.9	database search
M7X7J9	RHTO_04169	l-serine dehydratase	pooled	pooled	pooled	pooled	pooled	pooled	4.3.1.17;4.3.1.19	rhto-GEM
M7WNA2	RHTO_04320	glutamine amidotransferase	pooled	pooled	pooled	pooled	pooled	pooled	4.3.3.6;3.5.1.2	rhto-GEM
M7XA12	RHTO_02522	lactoylglutathione lyase glo1	pooled	pooled	pooled	pooled	pooled	pooled	4.4.1.5	database search
M7X1X8	RHTO_06310	adenylate cyclase	pooled	measured	measured	pooled	measured	pooled	4.6.1.1	rhto-GEM
M7XXJ2	RHTO_02709	c-8 sterol isomerase (erg-1)	pooled	pooled	pooled	pooled	pooled	measured	5.-.-.-	rhto-GEM
M7XP29	RHTO_01163	trna pseudouridine synthase b	pooled	measured	pooled	pooled	pooled	pooled	5.4.99.-;5.4.99.25;5.4.99.44;5.4.99.45	database search
M7WS58	RHTO_02180	trna pseudouridine synthase a	pooled	pooled	pooled	pooled	pooled	pooled	5.4.99.-;5.4.99.25;5.4.99.44;5.4.99.45	database search
M7WV09	RHTO_04605	phytoene synthase	pooled	pooled	pooled	pooled	pooled	pooled	5.5.1.19;2.5.1.32	rhto-GEM
M7X4Z9	RHTO_03139	methionyl-trna synthetase	pooled	pooled	pooled	measured	measured	measured	6.1.1.10	rhto-GEM
M7WX37	RHTO_08004	glutamyl-trna synthetase	pooled	pooled	pooled	pooled	pooled	pooled	6.1.1.17	rhto-GEM
M7X5Q7	RHTO_03153	tryptophanyl-trna synthetase	pooled	pooled	pooled	pooled	pooled	pooled	6.1.1.2	rhto-GEM
M7XLD5	RHTO_02304	asparaginyl-trna synthetase	pooled	pooled	pooled	pooled	pooled	pooled	6.1.1.22	rhto-GEM
M7WXV0	RHTO_03176	isoleucyl-trna synthetase	pooled	pooled	pooled	pooled	pooled	measured	6.1.1.5	rhto-GEM
M7WNY8	RHTO_04350	long-chain acyl-coa synthetase	pooled	measured	pooled	measured	measured	measured	6.2.1.3	database search
M7X383	RHTO_04941	long-chain acyl-coa synthetase, putative	pooled	pooled	pooled	pooled	pooled	pooled	6.2.1.3	database search
M7XJ01	RHTO_03687	atp binding domain containing protein	pooled	pooled	pooled	pooled	pooled	pooled	6.3.1.14	rhto-GEM
M7WSB6	RHTO_07201	lipoate-protein ligase a	pooled	pooled	pooled	pooled	pooled	pooled	6.3.1.20	rhto-GEM
M7WJ30	RHTO_03426	pantoate-beta-alanine ligase	pooled	measured	measured	measured	measured	measured	6.3.2.1	rhto-GEM
M7WR18	RHTO_03440	tetrahydrofolylpolyglutamate synthase	pooled	pooled	pooled	pooled	measured	pooled	6.3.2.12	rhto-GEM
M7X197	RHTO_06095	glutamate-cysteine ligase catalytic subunit	pooled	pooled	pooled	pooled	pooled	pooled	6.3.2.2	rhto-GEM
M7X7I4	RHTO_00483	phosphopantothenate-cysteine ligase	pooled	pooled	pooled	pooled	pooled	pooled	6.3.2.5	rhto-GEM
M7WSJ0	RHTO_02161	biotin-[acetyl-coa-carboxylase] ligase	pooled	pooled	pooled	pooled	pooled	pooled	6.3.4.-;6.3.4.10;6.3.4.11;6.3.4.15;6.3.4.9	rhto-GEM
M7XKA2	RHTO_06288	abc metal ion transporter, putative	pooled	measured	measured	measured	measured	measured	7.4.2.10;7.6.2.3	database search
M7XI50	RHTO_04105	peroxisomal abc transporter	pooled	pooled	pooled	pooled	measured	measured	7.6.2.4	database search
M7XI04	RHTO_04045	3-hydroxy-3-methylglutaryl coenzyme a reductase (hmg-coa reductase) (ec 1.1.1.34)	pooled	measured	measured	measured	measured	measured	1.1.1.34
M7XNG2	RHTO_01370	catalase (ec 1.11.1.6)	pooled	measured	measured	measured	measured	measured	1.11.1.6
M7XKN2	RHTO_04617	3-hydroxyanthranilate 3,4-dioxygenase (ec 1.13.11.6) (3-hydroxyanthranilate oxygenase) (3-hao) (3-hydroxyanthranilic acid dioxyg... <Preview truncated at 128 characters>	pooled	measured	measured	pooled	measured	measured	1.13.11.6
M7XNY3	RHTO_01107	5-demethoxyubiquinone hydroxylase, mitochondrial (dmq hydroxylase) (ec 1.14.13.-) (ubiquinone biosynthesis monooxygenase coq7)	pooled	pooled	pooled	pooled	pooled	measured	1.14.13.-
M7X6A5	RHTO_05146	ubiquinone biosynthesis monooxygenase coq6, mitochondrial (ec 1.14.13.-)	pooled	pooled	pooled	pooled	pooled	pooled	1.14.13.-
M7XHR0	RHTO_04218	kynurenine 3-monooxygenase (ec 1.14.13.9) (biosynthesis of nicotinic acid protein 4) (kynurenine 3-hydroxylase)	pooled	pooled	pooled	pooled	measured	measured	1.14.13.9
M7X6L4	RHTO_04491	nadph:adrenodoxin oxidoreductase, mitochondrial (ec 1.18.1.6)	pooled	measured	pooled	pooled	pooled	pooled	1.18.1.6
M7XEX0	RHTO_00658	protoporphyrinogen oxidase (ec 1.3.3.4)	pooled	pooled	pooled	pooled	pooled	pooled	1.3.3.4
M7WXP1	RHTO_03105	methylenetetrahydrofolate reductase (ec 1.5.1.20)	pooled	pooled	pooled	pooled	measured	measured	1.5.1.20
M7WVT2	RHTO_04872	nadh-cytochrome b5 reductase (ec 1.6.2.2)	pooled	pooled	pooled	pooled	pooled	pooled	1.6.2.2
M7XKR8	RHTO_04658	protein-s-isoprenylcysteine o-methyltransferase (ec 2.1.1.100)	pooled	pooled	pooled	pooled	pooled	pooled	2.1.1.100
M7X9L7	RHTO_03333	histone-lysine n-methyltransferase (ec 2.1.1.43)	pooled	pooled	pooled	pooled	pooled	pooled	2.1.1.43
M7XIQ8	RHTO_06808	histone-lysine n-methyltransferase (ec 2.1.1.43)	pooled	pooled	pooled	pooled	pooled	pooled	2.1.1.43
M7WXM5	RHTO_07968	histone-lysine n-methyltransferase, h3 lysine-79 specific (ec 2.1.1.43) (histone h3-k79 methyltransferase)	pooled	pooled	pooled	pooled	pooled	pooled	2.1.1.43
M7XFB7	RHTO_00813	ubiquinone biosynthesis o-methyltransferase, mitochondrial (3-demethylubiquinol 3-o-methyltransferase) (ec 2.1.1.64) (polyprenyl... <Preview truncated at 128 characters>	pooled	pooled	pooled	pooled	measured	pooled	2.1.1.64; 2.1.1.114
M7XDH5	RHTO_06605	3-methyl-2-oxobutanoate hydroxymethyltransferase (ec 2.1.2.11)	pooled	pooled	pooled	pooled	pooled	pooled	2.1.2.11
M7WVD1	RHTO_01266	gpi-anchored wall transfer protein (ec 2.3.-.-)	pooled	pooled	pooled	pooled	pooled	pooled	2.3.-.-
M7XAE2	RHTO_02657	elongation of fatty acids protein (ec 2.3.1.199) (very-long-chain 3-oxoacyl-coa synthase)	pooled	pooled	pooled	pooled	pooled	pooled	2.3.1.199
M7XFA9	RHTO_00803	nad-dependent protein deacetylase (ec 2.3.1.286)	pooled	pooled	pooled	pooled	pooled	pooled	2.3.1.286
M7X3T2	RHTO_04920	arginyl-trna--protein transferase 1 (arginyltransferase 1) (r-transferase 1) (ec 2.3.2.8) (arginine-trna--protein transferase 1)	pooled	pooled	pooled	pooled	pooled	pooled	2.3.2.8
M7XMW4	RHTO_01588	gpi mannosyltransferase 2 (ec 2.4.1.-)	pooled	pooled	pooled	pooled	pooled	pooled	2.4.1.-
M7XKZ3	RHTO_02439	alpha-1,3-glucosyltransferase (ec 2.4.1.-)	pooled	pooled	pooled	pooled	pooled	pooled	2.4.1.-
M7WLF3	RHTO_05449	mannosyltransferase (ec 2.4.1.-)	pooled	pooled	pooled	pooled	pooled	pooled	2.4.1.-
M7WZK3	RHTO_07577	alpha-1,3-glucosyltransferase (ec 2.4.1.-)	pooled	pooled	pooled	pooled	pooled	pooled	2.4.1.-
M7WCS9	RHTO_06603	chitin synthase (ec 2.4.1.16)	pooled	pooled	pooled	pooled	pooled	pooled	2.4.1.16
M7WJE8	RHTO_06635	dolichol-phosphate mannosyltransferase subunit 1 (ec 2.4.1.83)	pooled	pooled	pooled	measured	pooled	pooled	2.4.1.83
M7X438	RHTO_05050	alkyl transferase (ec 2.5.1.-)	pooled	pooled	pooled	pooled	pooled	pooled	2.5.1.-
M7X469	RHTO_02858	4-hydroxybenzoate polyprenyltransferase, mitochondrial (4-hb polyprenyltransferase) (ec 2.5.1.39) (para-hydroxybenzoate--polypre... <Preview truncated at 128 characters>	pooled	pooled	pooled	pooled	pooled	pooled	2.5.1.39
M7XAJ6	RHTO_02358	ornithine aminotransferase (ec 2.6.1.13)	pooled	measured	measured	pooled	measured	measured	2.6.1.13
M7X2H2	RHTO_06284	kinase (ec 2.7.-.-)	pooled	pooled	pooled	pooled	pooled	pooled	2.7.-.-
M7WT20	RHTO_02082	phosphatidylinositol 3-kinase vps34 (ec 2.7.1.137)	pooled	pooled	pooled	pooled	pooled	pooled	2.7.1.137
M7WZA8	RHTO_07507	ribokinase (rk) (ec 2.7.1.15)	pooled	pooled	pooled	pooled	pooled	pooled	2.7.1.15
M7WV94	RHTO_04701	adenylate kinase isoenzyme 6 homolog (ak6) (ec 2.7.4.3) (dual activity adenylate kinase/atpase) (ak/atpase)	pooled	pooled	pooled	pooled	pooled	pooled	2.7.4.3
M7XLK0	RHTO_01938	thiamine pyrophosphokinase (ec 2.7.6.2)	pooled	pooled	pooled	pooled	pooled	pooled	2.7.6.2
M7X005	RHTO_06715	nicotinamide-nucleotide adenylyltransferase (ec 2.7.7.1)	pooled	pooled	pooled	pooled	pooled	pooled	2.7.7.1
M7WD91	RHTO_06405	galactose-1-phosphate uridylyltransferase (ec 2.7.7.12)	pooled	pooled	pooled	pooled	pooled	pooled	2.7.7.12
M7XN88	RHTO_01718	phosphatidate cytidylyltransferase (ec 2.7.7.41)	pooled	measured	pooled	measured	pooled	measured	2.7.7.41
M7X4H7	RHTO_02741	cdp-diacylglycerol--inositol 3-phosphatidyltransferase (ec 2.7.8.11)	pooled	measured	pooled	pooled	pooled	pooled	2.7.8.11
M7XX48	RHTO_04998	cdp-diacylglycerol--glycerol-3-phosphate 3-phosphatidyltransferase (ec 2.7.8.5)	pooled	pooled	pooled	pooled	pooled	pooled	2.7.8.5
M7WR32	RHTO_03571	lipoyl synthase, mitochondrial (ec 2.8.1.8) (lipoate synthase) (ls) (lip-syn) (lipoic acid synthase)	pooled	measured	pooled	measured	measured	pooled	2.8.1.8
M7WP06	RHTO_01001	lysophospholipase nte1 (ec 3.1.1.5) (intracellular phospholipase b)	pooled	pooled	pooled	pooled	pooled	pooled	3.1.1.5
M7X2Q1	RHTO_04785	lysophospholipase (ec 3.1.1.5)	pooled	pooled	pooled	pooled	pooled	pooled	3.1.1.5
M7WH87	RHTO_04109	s-formylglutathione hydrolase (ec 3.1.2.12)	pooled	measured	measured	pooled	measured	measured	3.1.2.12
M7WG85	RHTO_04438	alkaline phosphatase (ec 3.1.3.1)	pooled	pooled	pooled	pooled	pooled	pooled	3.1.3.1
M7X195	RHTO_06924	histidinol-phosphatase (holpase) (ec 3.1.3.15)	pooled	pooled	pooled	pooled	pooled	pooled	3.1.3.15
M7XQH4	RHTO_00737	phosphodiesterase (ec 3.1.4.-)	pooled	pooled	pooled	pooled	pooled	pooled	3.1.4.-
M7XIS4	RHTO_03876	phosphoinositide phospholipase c (ec 3.1.4.11)	pooled	pooled	pooled	pooled	pooled	pooled	3.1.4.11
M7X6L5	RHTO_00429	alpha-1,2-mannosidase (ec 3.2.1.-)	pooled	measured	measured	pooled	measured	pooled	3.2.1.-
M7X597	RHTO_05581	beta-glucosidase (ec 3.2.1.21)	pooled	pooled	pooled	pooled	pooled	pooled	3.2.1.21
M7XDB8	RHTO_06637	beta-glucosidase (ec 3.2.1.21)	pooled	pooled	pooled	pooled	pooled	pooled	3.2.1.21
M7WZG4	RHTO_00470	methionine aminopeptidase 2 (map 2) (metap 2) (ec 3.4.11.18) (peptidase m)	pooled	measured	measured	pooled	measured	measured	3.4.11.18
M7XYW0	RHTO_03227	methionine aminopeptidase (ec 3.4.11.18)	pooled	pooled	pooled	pooled	pooled	pooled	3.4.11.18
M7XGF4	RHTO_05160	arginase (ec 3.5.3.1)	pooled	measured	measured	pooled	measured	measured	3.5.3.1
M7WLY9	RHTO_05597	adenine deaminase (ade) (ec 3.5.4.2) (adenine aminohydrolase) (aah)	pooled	pooled	pooled	pooled	pooled	pooled	3.5.4.2
M7XBT5	RHTO_02095	kynureninase (ec 3.7.1.3) (biosynthesis of nicotinic acid protein 5) (l-kynurenine hydrolase)	pooled	pooled	pooled	pooled	pooled	pooled	3.7.1.3
M7X109	RHTO_06005	diphosphomevalonate decarboxylase (ec 4.1.1.33)	pooled	measured	measured	pooled	measured	measured	4.1.1.33
M7X3Y4	RHTO_04980	carbonic anhydrase (ec 4.2.1.1) (carbonate dehydratase)	pooled	pooled	pooled	pooled	pooled	pooled	4.2.1.1
M7X5V2	RHTO_00134	methylthioribulose-1-phosphate dehydratase (mtru-1-p dehydratase) (ec 4.2.1.109)	pooled	measured	measured	pooled	measured	measured	4.2.1.109
M7XIX2	RHTO_03657	very-long-chain (3r)-3-hydroxyacyl-coa dehydratase (ec 4.2.1.134)	pooled	pooled	pooled	pooled	pooled	pooled	4.2.1.134
M7X7Q0	RHTO_04214	tryptophan synthase (ec 4.2.1.20)	pooled	measured	pooled	pooled	measured	pooled	4.2.1.20
M7X6Z4	RHTO_04450	delta-aminolevulinic acid dehydratase (ec 4.2.1.24)	pooled	measured	measured	measured	measured	measured	4.2.1.24
M7WVH1	RHTO_01306	gamma-glutamylcyclotransferase (ec 4.3.2.-)	pooled	pooled	pooled	pooled	pooled	pooled	4.3.2.-
M7WXN3	RHTO_07696	cytochrome c heme lyase (ec 4.4.1.17)	pooled	measured	measured	pooled	measured	pooled	4.4.1.17
M7Y0M2	RHTO_00551	1-(5-phosphoribosyl)-5-[(5-phosphoribosylamino)methylideneamino] imidazole-4-carboxamide isomerase (ec 5.3.1.16) (5-profar isome... <Preview truncated at 128 characters>	pooled	measured	measured	pooled	pooled	measured	5.3.1.16
M7XL58	RHTO_04793	phosphoglycerate mutase (ec 5.4.2.11)	pooled	pooled	pooled	pooled	pooled	pooled	5.4.2.11
M7XFW1	RHTO_05405	folylpolyglutamate synthase (ec 6.3.2.17) (folylpoly-gamma-glutamate synthetase) (tetrahydrofolylpolyglutamate synthase)	pooled	measured	pooled	pooled	measured	measured	6.3.2.17
M7XGD3	RHTO_07794	glutathione synthetase (gsh-s) (ec 6.3.2.3)	pooled	pooled	pooled	measured	pooled	pooled	6.3.2.3
M7XMV1	RHTO_01573	glutamyl-trna(gln) amidotransferase subunit b, mitochondrial (glu-adt subunit b) (ec 6.3.5.-)	pooled	pooled	pooled	pooled	pooled	pooled	6.3.5.-
M7X429	RHTO_05040	glutamyl-trna(gln) amidotransferase subunit a, mitochondrial (glu-adt subunit a) (ec 6.3.5.7)	pooled	measured	pooled	pooled	pooled	measured	6.3.5.7
M7XLQ4	RHTO_01994	calcium-transporting atpase (ec 7.2.2.10)	pooled	pooled	pooled	pooled	pooled	pooled	7.2.2.10
M7WVM4	RHTO_04826	calcium-transporting atpase (ec 7.2.2.10)	pooled	pooled	pooled	pooled	pooled	pooled	7.2.2.10
M7WXI4	RHTO_03050	phospholipid-transporting atpase (ec 7.6.2.1)	pooled	pooled	pooled	pooled	pooled	pooled	7.6.2.1
M7XXB6	RHTO_05083	phospholipid-transporting atpase (ec 7.6.2.1)	pooled	pooled	pooled	pooled	pooled	pooled	7.6.2.1
M7XZR1	RHTO_00251	l-lactate dehydrogenase (cytochrome)	pooled	pooled	pooled	pooled	pooled	pooled
M7X6D9	RHTO_00339	rta-like protein	pooled	pooled	pooled	pooled	pooled	pooled
M7Y005	RHTO_00351	phosphoinositide-3-kinase, regulatory subunit 4, p150	pooled	pooled	pooled	pooled	pooled	pooled
M7XES9	RHTO_01083	serine-trna ligase	pooled	pooled	pooled	pooled	pooled	pooled
M7WV59	RHTO_01191	methylglutaconyl-coa hydratase	pooled	pooled	pooled	pooled	pooled	pooled
M7WNF8	RHTO_01292	glyceraldehyde 4-phosphate dehydrogenase	pooled	pooled	pooled	pooled	measured	pooled
M7WV68	RHTO_01377	abc efflux transporter	pooled	pooled	pooled	pooled	pooled	pooled
M7WLF7	RHTO_01788	camp-specific phosphodiesterase	pooled	pooled	pooled	pooled	pooled	pooled
M7XC53	RHTO_01810	atp-binding cassette, subfamily g (white), member 2, pdr	pooled	pooled	pooled	pooled	pooled	pooled
M7XCG4	RHTO_01930	alcohol dehydrogenase (nadp+)	pooled	pooled	pooled	pooled	pooled	pooled
M7WSS6	RHTO_02329	glutamine-fructose-6-phosphate transaminase	pooled	pooled	pooled	pooled	pooled	pooled
M7WRW9	RHTO_02583	abc transporter	pooled	pooled	measured	pooled	pooled	pooled
M7X4E9	RHTO_02929	catalase	pooled	pooled	pooled	pooled	pooled	pooled
M7WY37	RHTO_03276	alpha-1,2-mannosyltransferase, glycosyltransferase family 15 protein	pooled	pooled	pooled	pooled	pooled	pooled
M7WRL1	RHTO_03439	alpha 1,2-mannosyltransferase, glycosyltransferase family 15 protein	pooled	pooled	pooled	pooled	pooled	pooled
M7WHB7	RHTO_03900	glycosyltransferase family 2 protein	pooled	pooled	pooled	pooled	pooled	pooled
M7X8A4	RHTO_03938	alpha-1,2-mannosyltransferase (ktr4), glycosyltransferase family 15 protein	pooled	pooled	pooled	pooled	pooled	pooled
M7WGZ0	RHTO_04009	5-oxoprolinase	pooled	pooled	pooled	pooled	pooled	pooled
M7XHU8	RHTO_04010	5-oxoprolinase	pooled	pooled	pooled	pooled	pooled	pooled
M7WNE2	RHTO_04356	ribonucleoside-diphosphate reductase subunit m2	pooled	pooled	pooled	pooled	pooled	pooled
M7XWH3	RHTO_04782	abc drug exporter atrf	pooled	pooled	pooled	pooled	pooled	pooled
M7WW46	RHTO_04987	putative neuronal calcium sensor ncs1	pooled	measured	pooled	pooled	measured	measured
M7X666	RHTO_05332	lysophospholipid acyltransferase	pooled	pooled	pooled	pooled	pooled	pooled
M7WKT2	RHTO_05749	glycosyltransferase family 8 protein	pooled	measured	pooled	pooled	pooled	pooled
M7WCK1	RHTO_06687	ubiquinone biosynthesis protein coq4, mitochondrial (coenzyme q biosynthesis protein 4)	pooled	pooled	pooled	pooled	pooled	pooled
M7XIY2	RHTO_06903	cytochrome c oxidase assembly protein cox15	pooled	pooled	pooled	pooled	pooled	pooled
M7WTF8	RHTO_06911	4-phosphopantetheinyl transferase	pooled	pooled	pooled	pooled	pooled	pooled
M7XHJ1	RHTO_07093	d-mandelate dehydrogenase	pooled	pooled	pooled	pooled	pooled	pooled
M7WZ79	RHTO_07482	thymidylate synthase	pooled	pooled	pooled	pooled	pooled	pooled
M7XS16	RHTO_07889	zinc-type alcohol dehydrogenase	pooled	measured	measured	measured	measured	measured
M7WIC5	RHTO_03473	3-hydroxyacyl-coa-dehydrogenase, mitochondrial							1.1.1.138	database search
M7WRL6	RHTO_03444	gluconate 5-dehydrogenase							1.1.1.138,1.1.1.381	database search
M7WT91	RHTO_01752	c-3 sterol dehydrogenase (c-4 sterol decarboxylase)							1.1.1.170	database search
M7WVY3	RHTO_01230	short-chain dehydrogenase/reductase sdr family protein							1.1.1.320	database search
M7XJT3	RHTO_03342	3-oxoacyl-[acyl-carrier protein] reductase							1.1.1.n12;4.2.1.119	database search
M7X9N1	RHTO_03348	3-oxoacyl-[acyl-carrier protein] reductase							1.1.1.n12;4.2.1.119	database search
M7X4S8	RHTO_03059	2-oxoisovalerate dehydrogenase e1 component, beta subunit							1.2.4.1;1.8.1.4;2.3.1.12	database search
M7WR95	RHTO_03324	alpha-aminoadipic semialdehyde synthase							1.5.1.10	database search
M7XRZ5	RHTO_07869	protein arginine n-methyltransferase 3							2.1.1.-	database search
M7XXY5	RHTO_02871	homoserine o-acetyltransferase							2.3.1.31	database search
M7XJQ5	RHTO_06113	cysteine synthase							2.5.1.47	database search
M7WV12	RHTO_01136	tyrosine aminotransferase							2.6.1.39;2.6.1.57	database search
M7XYF1	RHTO_03041	dtdp-glucose 4,6-dehydratase							5.1.3.2;5.1.3.3	database search
M7WQ83	RHTO_08040	glutamate-trna ligase							6.1.1.17	database search

## Sheet: Reference
[1] Sánchez BJ, Zhang C, Nilsson A, Lahtvee P, Kerkhoven EJ, Nielsen J. Improving the phenotype predictions of a yeast genome‐scale metabolic model by incorporating enzymatic constraints. Mol Syst Biol. 2017;13: 935. doi:10.15252/msb.20167411
