# Supplementary material for: Genome-scale metabolic modeling reveals metabolic trade-offs associated with lipid production in Rhodotorula toruloides
Source: PLoS Comput Biol. 2023 Apr 26;19(4):e1011009. doi: 10.1371/journal.pcbi.1011009 (PMC10204961; doi:10.1371/journal.pcbi.1011009)
Supplement: S5 Table — (XLSX) [file pcbi.1011009.s005.xlsx]

## Sheet: S5 Table
S5 Table. Enzymatic reactions constrained with enzyme abundances in enzyme-constrained genome-scale models of R. toruloides for batch cultivations on three different carbon substrates – glucose (G), xylose (X) and acetate (A) - during exponential growth (exp) and nitrogen limitation (Nlim) phases.
Reaction ID	Reaction names	Reaction equations	Gexp	GNlim	Xexp	XNlim	Aexp	ANlim
r_0001	(R)-lactate:ferricytochrome-c 2-oxidoreductase	(R)-lactate[c] + 2 ferricytochrome c[m] => 2 ferrocytochrome c[m] + pyruvate[c]	yes	yes	yes	yes	yes	yes
r_0002	(R)-lactate:ferricytochrome-c 2-oxidoreductase	(R)-lactate[m] + 2 ferricytochrome c[m] => 2 ferrocytochrome c[m] + pyruvate[m]	yes	yes	yes	yes	yes	yes
r_0003	(R,R)-butanediol dehydrogenase	(R,R)-2,3-butanediol[c] + NAD[c] <=> (R)-acetoin[c] + H+[c] + NADH[c]	yes	yes	yes	yes	yes	yes
r_0004	(S)-lactate:ferricytochrome-c 2-oxidoreductase	(S)-lactate[c] + 2 ferricytochrome c[m] => 2 ferrocytochrome c[m] + pyruvate[c]	yes	yes	yes	yes	yes	yes
r_0005	1,3-beta-glucan synthase	UDP-D-glucose[c] => (1->3)-beta-D-glucan[ce] + H+[c] + UDP[c]	yes	yes	yes	yes	yes	yes
r_0007	1-(5-phosphoribosyl)-5-[(5-phosphoribosylamino)methylideneamino)imidazole-4-carboxamide isomerase	1-(5-phospho-D-ribosyl)-5-[(5-phospho-D-ribosylamino)methylideneamino]imidazole-4-carboxamide [cytoplasm][c] => 5-[(5-phospho-1-deoxy-D-ribulos-1-ylamino)methylideneamino]-1-(5-phospho-D-ribosyl)imidazole-4-carboxamide [cytoplasm][c]	yes	yes	yes	yes	yes	yes
r_0012	1-pyrroline-5-carboxylate dehydrogenase	1-pyrroline-5-carboxylate[m] + 2 H2O[m] + NAD[m] <=> H+[m] + L-glutamate[m] + NADH[m]	yes	yes	yes	yes	yes	yes
r_0013	2,3-diketo-5-methylthio-1-phosphopentane degradation reaction	5-(methylsulfanyl)-2,3-dioxopentyl phosphate[c] + 3 H2O[c] => 4-methylthio-2-oxobutanoate[c] + formate[c] + 6 H+[c] + phosphate[c]	yes	yes	yes	yes	yes	yes
r_0014	2,5-diamino-6-ribitylamino-4(3H)-pyrimidinone 5'-phosphate deaminase	2,5-diamino-6-(5-phosphono)ribitylamino-4(3H)-pyrimidinone[c] + H+[c] + H2O[c] => 5-amino-6-(5-phosphoribitylamino)uracil[c] + ammonium[c]	yes	yes	yes	yes	yes	yes
r_0015	2,5-diamino-6-ribosylamino-4(3H)-pyrimidinone 5'-phosphate reductase (NADPH)	2,5-diamino-4-hydroxy-6-(5-phosphoribosylamino)pyrimidine[c] + H+[c] + NADPH[c] => 2,5-diamino-6-(5-phosphono)ribitylamino-4(3H)-pyrimidinone[c] + NADP(+)[c]	yes	yes	yes	yes	yes	yes
r_0016	2-aceto-2-hydroxybutanoate synthase	2-oxobutanoate[m] + H+[m] + pyruvate[m] => (S)-2-acetyl-2-hydroxybutanoate[m] + carbon dioxide[m]	yes	yes	yes	yes	yes	yes
r_0017	2-amino-4-hydroxy-6-hydroxymethyldihydropteridine diphosphokinase	2-amino-6-(hydroxymethyl)-7,8-dihydropteridin-4-ol[m] + ATP[m] => (2-amino-4-hydroxy-7,8-dihydropteridin-6-yl)methyl trihydrogen diphosphate[m] + AMP[m] + H+[m]	yes	yes	yes	yes	yes	yes
r_0018	2-aminoadipate transaminase	2-oxoadipic acid[c] + L-glutamate[c] <=> 2-oxoglutarate[c] + L-2-aminoadipate[c]	yes	yes	yes	yes	yes	yes
r_0019	2-dehydropantoate 2-reductase	2-dehydropantoate[c] + H+[c] + NADPH[c] => (R)-pantoate[c] + NADP(+)[c]	yes	yes	yes	yes	yes	yes
r_0020	2-deoxy-D-arabino-heptulosonate 7-phosphate synthetase	D-erythrose 4-phosphate[m] + H2O[m] + phosphoenolpyruvate[m] => 7-phospho-2-dehydro-3-deoxy-D-arabino-heptonic acid[m] + phosphate[m]	yes	yes	yes	yes	yes	yes
r_0021	2-hexaprenyl-6-methoxy-1,4-benzoquinone methyltransferase	2-hexaprenyl-6-methoxy-1,4-benzoquinone[m] + S-adenosyl-L-methionine[m] => 2-hexaprenyl-6-methoxy-3-methyl-1,4-benzoquinone[m] + H+[m] + S-adenosyl-L-homocysteine[m]	yes	yes	yes	yes	yes	yes
r_0022	2-hexaprenyl-6-methoxyphenol monooxygenase	2-hexaprenyl-6-methoxyphenol[m] + oxygen[m] => 2-hexaprenyl-6-methoxy-1,4-benzoquinone[m] + H2O[m]	yes	yes	yes	yes	yes	yes
r_0023	2-isopropylmalate hydratase	2-isopropylmaleic acid[c] + H2O[c] <=> 2-isopropylmalate[c]	yes	yes	yes	yes	yes	yes
r_0024	2-isopropylmalate synthase	3-methyl-2-oxobutanoate[c] + acetyl-CoA[c] + H2O[c] => 2-isopropylmalate[c] + coenzyme A[c] + H+[c]	yes	yes	yes	yes	yes	yes
r_0025	2-isopropylmalate synthase	3-methyl-2-oxobutanoate[m] + acetyl-CoA[m] + H2O[m] => 2-isopropylmalate[m] + coenzyme A[m] + H+[m]	yes	yes	yes	yes	yes	yes
r_0026	2-keto-4-methylthiobutyrate transamination	4-methylthio-2-oxobutanoate[c] + L-glutamate[c] => 2-oxoglutarate[c] + L-methionine[c]	yes	yes	yes	yes	yes	yes
r_0027	2-methylcitrate dehydratase	homocitrate[m] <=> but-1-ene-1,2,4-tricarboxylic acid[m] + H2O[m]	yes	yes	yes	yes	yes	yes
r_0028	2-methylcitrate synthase	H2O[m] + oxaloacetate[m] + propionyl-CoA[m] => 2-methylcitrate[m] + coenzyme A[m] + H+[m]	yes	yes	yes	yes	yes	yes
r_0029	2-oxo-4-methyl-3-carboxypentanoate decarboxylation	(2S)-2-isopropyl-3-oxosuccinate[c] + H+[c] => 4-methyl-2-oxopentanoate[c] + carbon dioxide[c]	yes	yes	yes	yes	yes	yes
r_0030	2-oxo-4-methyl-3-carboxypentanoate decarboxylation	(2S)-2-isopropyl-3-oxosuccinate[m] + H+[m] => 4-methyl-2-oxopentanoate[m] + carbon dioxide[m]	yes	yes	yes	yes	yes	yes
r_0032	3',5'-bisphosphate nucleotidase	adenosine 3',5'-bismonophosphate[c] + H2O[c] => AMP[c] + phosphate[c]	yes	yes	yes	yes	yes	yes
r_0033	3',5'-cyclic-nucleotide phosphodiesterase	3',5'-cyclic AMP[c] + H2O[c] => AMP[c] + H+[c]	yes	yes	yes	yes	yes	yes
r_0034	3',5'-cyclic-nucleotide phosphodiesterase	3',5'-cyclic dAMP[c] + H2O[c] => dAMP[c] + H+[c]	yes	yes	yes	yes	yes	yes
r_0035	3',5'-cyclic-nucleotide phosphodiesterase	3',5'-cyclic IMP[c] + H2O[c] => H+[c] + IMP[c]	yes	yes	yes	yes	yes	yes
r_0036	3',5'-cyclic-nucleotide phosphodiesterase	3',5'-cyclic GMP[c] + H2O[c] => GMP[c] + H+[c]	yes	yes	yes	yes	yes	yes
r_0037	3',5'-cyclic-nucleotide phosphodiesterase	3',5'-cyclic CMP[c] + H2O[c] => CMP[c] + H+[c]	yes	yes	yes	yes	yes	yes
r_0038	3,4-dihydroxy-2-butanone-4-phosphate synthase	D-ribulose 5-phosphate[c] => 2-hydroxy-3-oxobutyl phosphate[c] + formate[c] + H+[c]	yes	yes	yes	yes	yes	yes
r_0039	3-dehydroquinate dehydratase	3-dehydroquinate[c] => 3-dehydroshikimate[c] + H2O[c]	yes	yes	yes	yes	yes	yes
r_0040	3-dehydroquinate synthase	7-phospho-2-dehydro-3-deoxy-D-arabino-heptonic acid[c] => 3-dehydroquinate[c] + phosphate[c]	yes	yes	yes	yes	yes	yes
r_0041	3-dehydrosphinganine reductase	3-ketosphinganine[er] + 2 H+[er] + NADPH[er] => NADP(+)[er] + sphinganine[er]	yes	yes	yes	yes	yes	yes
r_0042	3-deoxy-D-arabino-heptulosonate 7-phosphate synthetase	D-erythrose 4-phosphate[c] + H2O[c] + phosphoenolpyruvate[c] => 7-phospho-2-dehydro-3-deoxy-D-arabino-heptonic acid[c] + phosphate[c]	yes	yes	yes	yes	yes	yes
r_0043	3-hexaprenyl-4,5-dihydroxybenzoate hydroxylase	3-hexaprenyl-4-hydroxybenzoic acid[c] + 0.5 oxygen[c] => 3-hexaprenyl-4,5-dihydroxybenzoic acid[c]	yes	yes	yes	yes	yes	yes
r_0045	3-hydroxy-L-kynurenine hydrolase	3-hydroxy-L-kynurenine[c] + H2O[c] => 3-hydroxyanthranilate[c] + L-alanine[c]	yes	yes	yes	yes	yes	yes
r_0057	3-hydroxyacyl-CoA dehydrogenase (3-oxotetradecanoyl-CoA)	(S)-3-hydroxytetradecanoyl-CoA[p] + NAD[p] => 3-oxotetradecanoyl-CoA[p] + H+[p] + NADH[p]	yes	yes	yes	yes	yes	yes
r_0058	3-hydroxyanthranilate 3,4-dioxygenase	3-hydroxyanthranilate[c] + oxygen[c] => 2-amino-3-carboxymuconate-6-semialdehyde[c] + H+[c]	yes	yes	yes	yes	yes	yes
r_0059	3-isopropylmalate 3-methyltransferase	(2R,3S)-3-isopropylmalate[c] + S-adenosyl-L-methionine[c] => 3-hydroxy-2-isopropyl-4-methoxy-4-oxobutanoate[c] + S-adenosyl-L-homocysteine[c]	yes	yes	yes	yes	yes	yes
r_0060	3-isopropylmalate dehydratase	(2R,3S)-3-isopropylmalate[c] <=> 2-isopropylmaleic acid[c] + H2O[c]	yes	yes	yes	yes	yes	yes
r_0061	3-isopropylmalate dehydrogenase	(2R,3S)-3-isopropylmalate[c] + NAD[c] => (2S)-2-isopropyl-3-oxosuccinate[c] + H+[c] + NADH[c]	yes	yes	yes	yes	yes	yes
r_0062	3-methyl-2-oxobutanoate decarboxylase	3-methyl-2-oxobutanoate[c] + H+[c] => carbon dioxide[c] + isobutyraldehyde[c]	yes	yes	yes	yes	yes	yes
r_0063	3-methyl-2-oxobutanoate hydroxymethyltransferase	3-methyl-2-oxobutanoate[m] + 5,10-methylenetetrahydrofolate[m] + H2O[m] => 2-dehydropantoate[m] + THF[m]	yes	yes	yes	yes	yes	yes
r_0064	3-methyl-2-oxopentanoate decarboxylase	(S)-3-methyl-2-oxopentanoate[c] + H+[c] => 2-methylbutanal[c] + carbon dioxide[c]	yes	yes	yes	yes	yes	yes
r_0065	3-phosphoshikimate 1-carboxyvinyltransferase	3-phosphoshikimic acid[c] + phosphoenolpyruvate[c] => 5-O-(1-carboxyvinyl)-3-phosphoshikimic acid[c] + phosphate[c]	yes	yes	yes	yes	yes	yes
r_0066	4-amino-4-deoxychorismate synthase	chorismate[c] + L-glutamine[c] => 4-amino-4-deoxychorismate[c] + L-glutamate[c]	yes	yes	yes	yes	yes	yes
r_0067	4-aminobenzoate synthase	4-amino-4-deoxychorismate[c] => 4-aminobenzoate[c] + H+[c] + pyruvate[c]	yes	yes	yes	yes	yes	yes
r_0068	4-aminobutyrate transaminase	2-oxoglutarate[c] + gamma-aminobutyrate[c] => L-glutamate[c] + succinic semialdehyde[c]	yes	yes	yes	yes	yes	yes
r_0069	4-hydroxy-L-threonine synthase	4-(phosphonooxy)-L-threonine[c] + H2O[c] => 4-hydroxy-L-threonine[c] + phosphate[c]	yes	yes	yes	yes	yes	yes
r_0072	4-methyl-2-oxopentanoate decarboxylase	4-methyl-2-oxopentanoate[c] + H+[c] => 3-methylbutanal[c] + carbon dioxide[c]	yes	yes	yes	yes	yes	yes
r_0073	4PP-IP5 depyrophosphorylation to IP6	4-diphospho-1D-myo-inositol pentakisphosphate[c] + H2O[c] <=> 2 H+[c] + myo-inositol hexakisphosphate[c] + phosphate[c]	yes	yes	yes	yes	yes	yes
r_0075	5'-methylthioadenosine phosphorylase	5'-S-methyl-5'-thioadenosine[c] + phosphate[c] => adenine[c] + S-methyl-5-thio-alpha-D-ribose 1-phosphate[c]	yes	yes	yes	yes	yes	yes
r_0076	5'-nucleotidase (CMP)	CMP[c] + H2O[c] => cytidine[c] + phosphate[c]	yes	yes	yes	yes	yes	yes
r_0078	5'-nucleotidase (UMP)	H2O[c] + UMP[c] => phosphate[c] + uridine[c]	yes	yes	yes	yes	yes	yes
r_0079	5'-phosphoribosylformyl glycinamidine synthetase	5'-phosphoribosyl-N-formylglycineamide[c] + ATP[c] + H2O[c] + L-glutamine[c] => 5'-phosphoribosyl-N-formylglycineamidine[c] + ADP[c] + H+[c] + L-glutamate[c] + phosphate[c]	yes	yes	yes	yes	yes	yes
r_0080	5,10-methylenetetrahydrofolate reductase (NADPH)	5,10-methylenetetrahydrofolate[c] + 2 H+[c] + NADPH[c] => 5-methyltetrahydrofolate[c] + NADP(+)[c]	yes	yes	yes	yes	yes	yes
r_0081	5-aminolevulinate synthase	H+[m] + L-glycine[m] + succinyl-CoA[m] => 5-aminolevulinate[m] + carbon dioxide[m] + coenzyme A[m]	yes	yes	yes	yes	yes	yes
r_0084	5-formethyltetrahydrofolate cyclo-ligase	5-formyltetrahydrofolic acid[c] + ATP[c] => 5,10-methenyl-THF[c] + ADP[c] + phosphate[c]	yes	yes	yes	yes	yes	yes
r_0085	5-methyltetrahydropteroyltriglutamate-homocysteine S-methyltransferase	5-methyltetrahydropteroyltri-L-glutamic acid[c] + L-homocysteine[c] => L-methionine[c] + tetrahydropteroyltri-L-glutamic acid[c]	yes	yes	yes	yes	yes	yes
r_0086	5-methylthio-5-deoxy-D-ribulose 1-phosphate dehydratase	S-methyl-5-thio-D-ribulose 1-phosphate[c] => 5-(methylsulfanyl)-2,3-dioxopentyl phosphate[c] + H2O[c]	yes	yes	yes	yes	yes	yes
r_0087	5-methylthioribose-1-phosphate isomerase	S-methyl-5-thio-alpha-D-ribose 1-phosphate[c] <=> S-methyl-5-thio-D-ribulose 1-phosphate[c]	yes	yes	yes	yes	yes	yes
r_0088	5PP-IP5 pyrophosphorylation to 4,5-PP2-IP4	5-diphospho-1D-myo-inositol pentakisphosphate[c] + 2 H+[c] + phosphate[c] <=> 4,5-bis(diphospho)-1D-myo-inositol tetrakisphosphate[c] + H2O[c]	yes	yes	yes	yes	yes	yes
r_0089	5PP-IP5 pyrophosphorylation to 5,6-PP2-IP4	5-diphospho-1D-myo-inositol pentakisphosphate[c] + 2 H+[c] + phosphate[c] <=> 5,6-bis(diphospho)-1D-myo-inositol tetrakisphosphate[c] + H2O[c]	yes	yes	yes	yes	yes	yes
r_0090	6-phosphofructo-2-kinase	ATP[c] + D-fructose 6-phosphate[c] => ADP[c] + beta-D-fructose 2,6-bisphosphate[c] + H+[c]	yes	yes	yes	yes	yes	yes
r_0091	6-phosphogluconolactonase	6-O-phosphono-D-glucono-1,5-lactone[c] + H2O[c] => 6-phospho-D-gluconate[c] + H+[c]	yes	yes	yes	yes	yes	yes
r_0092	6PP-IP5 depyrophosphorylation to IP6	6-diphospho-1D-myo-inositol pentakisphosphate[c] + H2O[c] <=> 2 H+[c] + myo-inositol hexakisphosphate[c] + phosphate[c]	yes	yes	yes	yes	yes	yes
r_0095	acetaldehyde condensation	2 acetaldehyde[c] => (R)-acetoin[c]	yes	yes	yes	yes	yes	yes
r_0096	acetohydroxy acid isomeroreductase	2-acetyllactic acid[m] + H+[m] + NADPH[m] => (R)-2,3-dihydroxy-3-methylbutanoate[m] + NADP(+)[m]	yes	yes	yes	yes	yes	yes
r_0097	acetolactate synthase	H+[m] + 2 pyruvate[m] => 2-acetyllactic acid[m] + carbon dioxide[m]	yes	yes	yes	yes	yes	yes
r_0099	acetyl-CoA ACP transacylase	acetyl-CoA[m] + ACP1[m] <=> acetyl-ACP[m] + coenzyme A[m]	yes	yes	yes	yes	yes	yes
r_0100	acetyl-CoA C-acyltransferase (palmitoyl-CoA)	3-oxooctadecanoyl-CoA[p] + coenzyme A[p] => acetyl-CoA[p] + palmitoyl-CoA[p]	yes	yes	yes	yes	yes	yes
r_0101	acetyl-CoA C-acyltransferase (tetracosanoyl-CoA)	3-oxohexacosanoyl-CoA[p] + coenzyme A[p] => acetyl-CoA[p] + tetracosanoyl-CoA[p]	yes	yes	yes	yes	yes	yes
r_0102	acetyl-CoA C-acyltransferase (myristoyl-CoA)	3-oxopalmitoyl-CoA[p] + coenzyme A[p] => acetyl-CoA[p] + myristoyl-CoA[p]	yes	yes	yes	yes	yes	yes
r_0103	acetyl-CoA C-acetyltransferase	2 acetyl-CoA[c] => acetoacetyl-CoA[c] + coenzyme A[c]	yes	yes	yes	yes	yes	yes
r_0104	acetyl-CoA C-acetyltransferase	2 acetyl-CoA[m] => acetoacetyl-CoA[m] + coenzyme A[m]	yes	yes	yes	yes	yes	yes
r_0105	acetyl-CoA C-acyltransferase (lauroyl-CoA)	3-oxotetradecanoyl-CoA[p] + coenzyme A[p] => acetyl-CoA[p] + lauroyl-CoA[p]	yes	yes	yes	yes	yes	yes
r_0106	acetyl-CoA C-acyltransferase (octanoyl-CoA)	3-oxodecanoyl-CoA[p] + coenzyme A[p] => acetyl-CoA[p] + octanoyl-CoA[p]	yes	yes	yes	yes	yes	yes
r_0107	acetyl-CoA C-acyltransferase (decanoyl-CoA)	3-oxolauroyl-CoA[p] + coenzyme A[p] => acetyl-CoA[p] + decanoyl-CoA[p]	yes	yes	yes	yes	yes	yes
r_0108	acetyl-Coa carboxylase	acetyl-CoA[m] + ATP[m] + bicarbonate[m] => ADP[m] + H+[m] + malonyl-CoA[m] + phosphate[m]	yes	yes	yes	yes	yes	yes
r_0109	acetyl-CoA carboxylase, reaction	acetyl-CoA[c] + ATP[c] + bicarbonate[c] => ADP[c] + H+[c] + malonyl-CoA[c] + phosphate[c]	yes	yes	yes	yes	yes	yes
r_0111	acetyl-CoA hydrolase	acetyl-CoA[m] + H2O[m] => acetate[m] + coenzyme A[m] + H+[m]	yes	yes	yes	yes	yes	yes
r_0112	acetyl-CoA synthetase	acetate[c] + ATP[c] + coenzyme A[c] => acetyl-CoA[c] + AMP[c] + diphosphate[c]	yes	yes	yes	yes	yes	yes
r_0113	acetyl-CoA synthetase	acetate[m] + ATP[m] + coenzyme A[m] => acetyl-CoA[m] + AMP[m] + diphosphate[m]	yes	yes	yes	yes	yes	yes
r_0114	acetyl-CoA synthetase nuclear	acetate[n] + ATP[n] + coenzyme A[n] => acetyl-CoA[n] + AMP[n] + diphosphate[n]	yes	yes	yes	yes	yes	yes
r_0115	acetylglutamate kinase	ATP[m] + N-acetyl-L-glutamate[m] => ADP[m] + N-acetyl-L-gamma-glutamyl phosphate[m]	yes	yes	yes	yes	yes	yes
r_0116	acid phosphatase (secreted)	FMN[e] + H2O[e] => phosphate[e] + riboflavin[e]	yes	yes	yes	yes	yes	yes
r_0117	aconitase	2-methylcitrate[m] <=> (2S,3R)-3-hydroxybutane-1,2,3-tricarboxylic acid[m]	yes	yes	yes	yes	yes	yes
r_0118	acteylornithine transaminase	2-acetamido-5-oxopentanoate[m] + L-glutamate[m] => 2-oxoglutarate[m] + N(2)-acetyl-L-ornithine[m]	yes	yes	yes	yes	yes	yes
r_0120	acyl-CoA oxidase (decanoyl-CoA)	decanoyl-CoA[p] + oxygen[p] => hydrogen peroxide[p] + trans-dec-2-enoyl-CoA[p]	yes	yes	yes	yes	yes	yes
r_0121	acyl-CoA oxidase (dodecanoyl-CoA)	lauroyl-CoA[p] + oxygen[p] => hydrogen peroxide[p] + trans-dodec-2-enoyl-CoA[p]	yes	yes	yes	yes	yes	yes
r_0122	acyl-CoA oxidase (hexacosanoyl-CoA)	hexacosanoyl-CoA[p] + oxygen[p] => hydrogen peroxide[p] + trans-hexacos-2-enoyl-CoA[p]	yes	yes	yes	yes	yes	yes
r_0123	acyl-CoA oxidase (hexadecanoyl-CoA)	oxygen[p] + palmitoyl-CoA[p] => hexadec-2-enoyl-CoA[p] + hydrogen peroxide[p]	yes	yes	yes	yes	yes	yes
r_0124	acyl-CoA oxidase (octadecanoyl-CoA)	oxygen[p] + stearoyl-CoA[p] => hydrogen peroxide[p] + trans-octadec-2-enoyl-CoA[p]	yes	yes	yes	yes	yes	yes
r_0125	acyl-CoA oxidase (tetradecanoyl-CoA)	myristoyl-CoA[p] + oxygen[p] => hydrogen peroxide[p] + trans-tetradec-2-enoyl-CoA[p]	yes	yes	yes	yes	yes	yes
r_0126	acyl-CoA:sterol acyltransferase (oleoyl-CoA:episterol), ER membrane	oleoyl-CoA[erm] + episterol[erm] <=> coenzyme A[erm] + episteryl oleate[erm]	yes	yes	yes	yes	yes	yes
r_0127	acyl-CoA:sterol acyltransferase (oleoyl-CoA:ergosterol), ER membrane	oleoyl-CoA[erm] + ergosterol[erm] <=> coenzyme A[erm] + ergosteryl oleate[erm]	yes	yes	yes	yes	yes	yes
r_0128	acyl-CoA:sterol acyltransferase (oleoyl-CoA:fecosterol), ER membrane	oleoyl-CoA[erm] + fecosterol[erm] <=> coenzyme A[erm] + fecosteryl oleate[erm]	yes	yes	yes	yes	yes	yes
r_0129	acyl-CoA:sterol acyltransferase (oleoyl-CoA:lanosterol), ER membrane	oleoyl-CoA[erm] + lanosterol[erm] <=> coenzyme A[erm] + lanosteryl oleate[erm]	yes	yes	yes	yes	yes	yes
r_0130	acyl-CoA:sterol acyltransferase (oleoyl-CoA:zymosterol), ER membrane	oleoyl-CoA[erm] + zymosterol[erm] <=> coenzyme A[erm] + zymosteryl oleate[erm]	yes	yes	yes	yes	yes	yes
r_0131	acyl-CoA:sterol acyltransferase (palmitoleoyl-CoA:episterol), ER membrane	palmitoleoyl-CoA(4-)[erm] + episterol[erm] <=> coenzyme A[erm] + episteryl palmitoleate[erm]	yes	yes	yes	yes	yes	yes
r_0132	acyl-CoA:sterol acyltransferase (palmitoleoyl-CoA:ergosterol), ER membrane	palmitoleoyl-CoA(4-)[erm] + ergosterol[erm] <=> coenzyme A[erm] + ergosteryl palmitoleate[erm]	yes	yes	yes	yes	yes	yes
r_0133	acyl-CoA:sterol acyltransferase (palmitoleoyl-CoA:fecosterol), ER membrane	palmitoleoyl-CoA(4-)[erm] + fecosterol[erm] <=> coenzyme A[erm] + fecosteryl palmitoleate[erm]	yes	yes	yes	yes	yes	yes
r_0134	acyl-CoA:sterol acyltransferase (palmitoleoyl-CoA:lanosterol), ER membrane	palmitoleoyl-CoA(4-)[erm] + lanosterol[erm] <=> coenzyme A[erm] + lanosteryl palmitoleate[erm]	yes	yes	yes	yes	yes	yes
r_0135	acyl-CoA:sterol acyltransferase (palmitoleoyl-CoA:zymosterol), ER membrane	palmitoleoyl-CoA(4-)[erm] + zymosterol[erm] <=> coenzyme A[erm] + zymosteryl palmitoleate[erm]	yes	yes	yes	yes	yes	yes
r_0137	acylation of GPI inositol at 2 position, GPI-anchor assembly, step 3	6-(alpha-D-glucosaminyl)-1-phosphatidyl-1D-myo-inositol[er] + palmitoyl-CoA[er] <=> 6-(alpha-D-glucosaminyl)-O-acyl-1-phosphatidyl-1D-myo-inositol[er] + coenzyme A[er]	yes	yes	yes	yes	yes	yes
r_0138	adenine deaminase	adenine[c] + H+[c] + H2O[c] => ammonium[c] + hypoxanthine[c]	yes	yes	yes	yes	yes	yes
r_0139	adenine phosphoribosyltransferase	adenine[c] + PRPP[c] => AMP[c] + diphosphate[c]	yes	yes	yes	yes	yes	yes
r_0140	adenosine deaminase	adenosine[c] + H+[c] + H2O[c] => ammonium[c] + inosine[c]	yes	yes	yes	yes	yes	yes
r_0142	adenosine kinase	adenosine[c] + ATP[c] => ADP[c] + AMP[c] + H+[c]	yes	yes	yes	yes	yes	yes
r_0143	adenosine monophosphate deaminase	AMP[c] + H+[c] + H2O[c] => ammonium[c] + IMP[c]	yes	yes	yes	yes	yes	yes
r_0144	adenosylhomocysteinase	H2O[c] + S-adenosyl-L-homocysteine[c] => adenosine[c] + L-homocysteine[c]	yes	yes	yes	yes	yes	yes
r_0145	adenosylmethionine decarboxylase	H+[c] + S-adenosyl-L-methionine[c] => carbon dioxide[c] + S-adenosylmethioninamine[c]	yes	yes	yes	yes	yes	yes
r_0146	adenosylmethionine-8-amino-7-oxononanoate transaminase	8-amino-7-oxononanoate[c] + S-adenosyl-L-methionine[c] <=> 7,8-diaminononanoate[c] + S-adenosyl-4-methylthio-2-oxobutanoate[c]	yes	yes	yes	yes	yes	yes
r_0147	adenylate cyclase	ATP[c] => 3',5'-cyclic AMP[c] + diphosphate[c]	yes	yes	yes	yes	yes	yes
r_0148	adenylate kinase	AMP[c] + ATP[c] => 2 ADP[c]	yes	yes	yes	yes	yes	yes
r_0149	adenylate kinase	AMP[m] + ATP[m] => 2 ADP[m]	yes	yes	yes	yes	yes	yes
r_0150	adenylate kinase (GTP)	AMP[m] + GTP[m] <=> ADP[m] + GDP[m]	yes	yes	yes	yes	yes	yes
r_0151	adenylosuccinate lyase (AICAR)	5'-phosphoribosyl-4-(N-succinocarboxamide)-5-aminoimidazole[c] => AICAR[c] + fumarate[c]	yes	yes	yes	yes	yes	yes
r_0152	adenylosuccinate lyase	adenylo-succinate[c] <=> AMP[c] + fumarate[c]	yes	yes	yes	yes	yes	yes
r_0153	adenylosuccinate synthase	GTP[c] + IMP[c] + L-aspartate[c] => adenylo-succinate[c] + GDP[c] + 2 H+[c] + phosphate[c]	yes	yes	yes	yes	yes	yes
r_0154	adenylyl-sulfate kinase	5'-adenylyl sulfate[c] + ATP[c] => 3'-phospho-5'-adenylyl sulfate[c] + ADP[c] + H+[c]	yes	yes	yes	yes	yes	yes
r_0156	alanine glyoxylate aminotransferase	glyoxylate[c] + L-alanine[c] => L-glycine[c] + pyruvate[c]	yes	yes	yes	yes	yes	yes
r_0157	alanyl-tRNA synthetase	ATP[c] + L-alanine[c] + tRNA(Ala)[c] => Ala-tRNA(Ala)[c] + AMP[c] + diphosphate[c]	yes	yes	yes	yes	yes	yes
r_0163	alcohol dehydrogenase (ethanol to acetaldehyde)	ethanol[c] + NAD[c] => acetaldehyde[c] + H+[c] + NADH[c]	yes	yes	yes	yes	yes	yes
r_0164	alcohol dehydrogenase (glycerol, NADP)	D-glyceraldehyde[c] + H+[c] + NADPH[c] => glycerol[c] + NADP(+)[c]	yes	yes	yes	yes	yes	yes
r_0165	mitochondrial alcohol dehydrogenase	acetaldehyde[m] + H+[m] + NADH[m] => ethanol[m] + NAD[m]	yes	yes	yes	yes	yes	yes
r_0166	aldehyde dehydrogenase (2-methylbutanol, NAD)	2-methylbutanal[c] + H+[c] + NADH[c] => 2-methylbutanol[c] + NAD[c]	yes	yes	yes	yes	yes	yes
r_0167	aldehyde dehydrogenase (2-methylbutanol, NAD)	2-methylbutanal[m] + H+[m] + NADH[m] => 2-methylbutanol[m] + NAD[m]	yes	yes	yes	yes	yes	yes
r_0168	aldehyde dehydrogenase (2-methylbutanol, NADP)	2-methylbutanal[c] + H+[c] + NADPH[c] => 2-methylbutanol[c] + NADP(+)[c]	yes	yes	yes	yes	yes	yes
r_0169	aldehyde dehydrogenase (2-phenylethanol, NAD)	H+[c] + NADH[c] + phenylacetaldehyde[c] => 2-phenylethanol[c] + NAD[c]	yes	yes	yes	yes	yes	yes
r_0170	aldehyde dehydrogenase (2-phenylethanol, NAD)	H+[m] + NADH[m] + phenylacetaldehyde[m] => 2-phenylethanol[m] + NAD[m]	yes	yes	yes	yes	yes	yes
r_0171	aldehyde dehydrogenase (2-phenylethanol, NADP)	H+[c] + NADPH[c] + phenylacetaldehyde[c] => 2-phenylethanol[c] + NADP(+)[c]	yes	yes	yes	yes	yes	yes
r_0172	aldehyde dehydrogenase (3-aminopropanal, NAD)	3-aminopropanal[c] + H2O[c] + NAD[c] => beta-alanine[c] + 2 H+[c] + NADH[c]	yes	yes	yes	yes	yes	yes
r_0173	aldehyde dehydrogenase (acetaldehyde, NADP)	acetaldehyde[c] + H2O[c] + NADP(+)[c] => acetate[c] + 2 H+[c] + NADPH[c]	yes	yes	yes	yes	yes	yes
r_0174	aldehyde dehydrogenase (acetylaldehyde, NAD)	acetaldehyde[m] + H2O[m] + NAD[m] => acetate[m] + 2 H+[m] + NADH[m]	yes	yes	yes	yes	yes	yes
r_0175	aldehyde dehydrogenase (acetylaldehyde, NADP)	acetaldehyde[m] + H2O[m] + NADP(+)[m] => acetate[m] + 2 H+[m] + NADPH[m]	yes	yes	yes	yes	yes	yes
r_0176	aldehyde dehydrogenase (indole-3-acetaldehyde, NAD)	H2O[m] + indol-3-ylacetaldehyde[m] + NAD[m] => 2 H+[m] + indole-3-acetate[m] + NADH[m]	yes	yes	yes	yes	yes	yes
r_0177	aldehyde dehydrogenase (indole-3-acetaldehyde, NADP)	H2O[c] + indol-3-ylacetaldehyde[c] + NADP(+)[c] => 2 H+[c] + indole-3-acetate[c] + NADPH[c]	yes	yes	yes	yes	yes	yes
r_0178	aldehyde dehydrogenase (indole-3-acetaldehyde, NADP)	H2O[m] + indol-3-ylacetaldehyde[m] + NADP(+)[m] => 2 H+[m] + indole-3-acetate[m] + NADPH[m]	yes	yes	yes	yes	yes	yes
r_0179	aldehyde dehydrogenase (isoamyl alcohol, NAD)	3-methylbutanal[c] + H+[c] + NADH[c] => isoamylol[c] + NAD[c]	yes	yes	yes	yes	yes	yes
r_0180	aldehyde dehydrogenase (isoamyl alcohol, NAD)	3-methylbutanal[m] + H+[m] + NADH[m] => isoamylol[m] + NAD[m]	yes	yes	yes	yes	yes	yes
r_0181	aldehyde dehydrogenase (isoamyl alcohol, NADP)	3-methylbutanal[c] + H+[c] + NADPH[c] => isoamylol[c] + NADP(+)[c]	yes	yes	yes	yes	yes	yes
r_0182	aldehyde dehydrogenase (isobutyl alcohol, NAD)	H+[c] + isobutyraldehyde[c] + NADH[c] => isobutanol[c] + NAD[c]	yes	yes	yes	yes	yes	yes
r_0183	aldehyde dehydrogenase (isobutyl alcohol, NAD)	H+[m] + isobutyraldehyde[m] + NADH[m] => isobutanol[m] + NAD[m]	yes	yes	yes	yes	yes	yes
r_0184	aldehyde dehydrogenase (isobutyl alcohol, NADP)	H+[c] + isobutyraldehyde[c] + NADPH[c] => isobutanol[c] + NADP(+)[c]	yes	yes	yes	yes	yes	yes
r_0185	aldehyde dehydrogenase (phenylacetaldehyde, NAD)	H2O[c] + NAD[c] + phenylacetaldehyde[c] => 2 H+[c] + NADH[c] + phenylacetic acid[c]	yes	yes	yes	yes	yes	yes
r_0186	aldehyde dehydrogenase (tryptophol, NAD)	H+[c] + indol-3-ylacetaldehyde[c] + NADH[c] => NAD[c] + tryptophol[c]	yes	yes	yes	yes	yes	yes
r_0187	aldehyde dehydrogenase (tryptophol, NAD)	H+[m] + indol-3-ylacetaldehyde[m] + NADH[m] => NAD[m] + tryptophol[m]	yes	yes	yes	yes	yes	yes
r_0188	alkaline phosphatase (dihydroneopterin)	7,8-dihydroneopterin 3'-triphosphate[c] + 3 H2O[c] => 7,8-dihydroneopterin[c] + 2 H+[c] + 3 phosphate[c]	yes	yes	yes	yes	yes	yes
r_0189	allantoate amidinohydrolase	allantoate[c] + H2O[c] <=> urea[c] + ureidoglycolic acid[c]	yes	yes	yes	yes	yes	yes
r_0190	allantoinase, reaction	allantoin[c] + H2O[c] <=> allantoate[c] + H+[c]	yes	yes	yes	yes	yes	yes
r_0191	allophanate hydrolase	3 H+[c] + H2O[c] + urea-1-carboxylic acid[c] => 2 ammonium[c] + 2 carbon dioxide[c]	yes	yes	yes	yes	yes	yes
r_0192	alpha 1,2-mannosyltransferase	beta-D-mannosyldiacetylchitobiosyldiphosphodolichol[g] + GDP-alpha-D-mannose[g] => alpha-D-mannosyl-beta-D-mannosyldiacetylchitobiosyldiphosphodolichol[g] + GDP[g] + H+[g]	yes	yes	yes	yes	yes	yes
r_0193	alpha,alpha-trehalase	H2O[v] + trehalose[v] => 2 D-glucose[v]	yes	yes	yes	yes	yes	yes
r_0194	alpha,alpha-trehalase	H2O[c] + trehalose[c] => 2 D-glucose[c]	yes	yes	yes	yes	yes	yes
r_0195	alpha,alpha-trehalose-phosphate synthase (UDP-forming)	D-glucose 6-phosphate[c] + UDP-D-glucose[c] => alpha,alpha-trehalose 6-phosphate[c] + H+[c] + UDP[c]	yes	yes	yes	yes	yes	yes
r_0198	alpha-glucosidase	H2O[c] + maltose[c] => 2 D-glucose[c]	yes	yes	yes	yes	yes	yes
r_0199	amidase	4-guanidinobutanamide[c] + H2O[c] => 4-guanidinobutanoic acid[c] + ammonium[c]	yes	yes	yes	yes	yes	yes
r_0201	Aminobutyraldehyde dehydrogenase	4-aminobutanal[m] + H2O[m] + NAD[m] => gamma-aminobutyrate[m] + 2 H+[m] + NADH[m]	yes	yes	yes	yes	yes	yes
r_0202	anthranilate phosphoribosyltransferase	anthranilate[c] + PRPP[c] => diphosphate[c] + N-(5-phospho-beta-D-ribosyl)anthranilate[c]	yes	yes	yes	yes	yes	yes
r_0203	anthranilate synthase	chorismate[c] + L-glutamine[c] => anthranilate[c] + H+[c] + L-glutamate[c] + pyruvate[c]	yes	yes	yes	yes	yes	yes
r_0204	Ap4A hydrolase	H2O[c] + P(1),P(4)-bis(5'-adenosyl) tetraphosphate[c] <=> 2 ADP[c] + 2 H+[c]	yes	yes	yes	yes	yes	yes
r_0205	arabinose reductase	H+[c] + L-arabinose[c] + NADPH[c] => L-arabinitol[c] + NADP(+)[c]	yes	yes	yes	yes	yes	yes
r_0206	arginase	H2O[c] + L-arginine[c] => ornithine[c] + urea[c]	yes	yes	yes	yes	yes	yes
r_0207	argininosuccinate lyase	(N(omega)-L-arginino)succinic acid[c] <=> fumarate[c] + L-arginine[c]	yes	yes	yes	yes	yes	yes
r_0208	argininosuccinate synthase	ATP[c] + L-aspartate[c] + L-citrulline[c] <=> (N(omega)-L-arginino)succinic acid[c] + AMP[c] + diphosphate[c] + H+[c]	yes	yes	yes	yes	yes	yes
r_0209	arginyl-tRNA synthetase	ATP[c] + L-arginine[c] + tRNA(Arg)[c] => AMP[c] + Arg-tRNA(Arg)[c] + diphosphate[c]	yes	yes	yes	yes	yes	yes
r_0210	arginyl-tRNA synthetase	ATP[m] + L-arginine[m] + tRNA(Arg)[m] => AMP[m] + Arg-tRNA(Arg)[m] + diphosphate[m]	yes	yes	yes	yes	yes	yes
r_0211	asparagine synthase (glutamine-hydrolysing)	ATP[c] + H2O[c] + L-aspartate[c] + L-glutamine[c] => AMP[c] + diphosphate[c] + H+[c] + L-asparagine[c] + L-glutamate[c]	yes	yes	yes	yes	yes	yes
r_0212	Asparaginyl-tRNA synthetase	ATP[c] + L-asparagine[c] + tRNA(Asn)[c] => AMP[c] + Asn-tRNA(Asn)[c] + diphosphate[c]	yes	yes	yes	yes	yes	yes
r_0213	asparaginyl-tRNA synthetase, miotchondrial	ATP[m] + L-asparagine[m] + tRNA(Asn)[m] => AMP[m] + Asn-tRNA(Asn)[m] + diphosphate[m]	yes	yes	yes	yes	yes	yes
r_0214	aspartate carbamoyltransferase	carbamoyl phosphate[c] + L-aspartate[c] => H+[c] + N-carbamoyl-L-aspartate[c] + phosphate[c]	yes	yes	yes	yes	yes	yes
r_0215	aspartate kinase	ATP[c] + L-aspartate[c] => 4-phospho-L-aspartate[c] + ADP[c]	yes	yes	yes	yes	yes	yes
r_0216	aspartate transaminase	2-oxoglutarate[c] + L-aspartate[c] <=> L-glutamate[c] + oxaloacetate[c]	yes	yes	yes	yes	yes	yes
r_0217	aspartate transaminase	L-glutamate[m] + oxaloacetate[m] => 2-oxoglutarate[m] + L-aspartate[m]	yes	yes	yes	yes	yes	yes
r_0218	aspartate transaminase	2-oxoglutarate[p] + L-aspartate[p] <=> L-glutamate[p] + oxaloacetate[p]	yes	yes	yes	yes	yes	yes
r_0219	aspartate-semialdehyde dehydrogenase	4-phospho-L-aspartate[c] + H+[c] + NADPH[c] => L-aspartate 4-semialdehyde[c] + NADP(+)[c] + phosphate[c]	yes	yes	yes	yes	yes	yes
r_0220	Aspartyl-tRNA synthetase	ATP[c] + L-aspartate[c] + tRNA(Asp)[c] => AMP[c] + Asp-tRNA(Asp)[c] + diphosphate[c]	yes	yes	yes	yes	yes	yes
r_0222	ATP adenylyltransferase	ADP[c] + ATP[c] + H+[c] => P(1),P(4)-bis(5'-adenosyl) tetraphosphate[c] + phosphate[c]	yes	yes	yes	yes	yes	yes
r_0225	ATP phosphoribosyltransferase	ATP[c] + PRPP[c] => 5-phosphoribosyl-ATP[c] + diphosphate[c]	yes	yes	yes	yes	yes	yes
r_0227	ATPase, cytosolic	ATP[c] + H2O[c] => ADP[c] + H+[e] + phosphate[c]	yes	yes	yes	yes	yes	yes
r_0228	beta-1,4 mannosyltransferase	GDP-alpha-D-mannose[c] + N,N'-diacetylchitobiosyldiphosphodolichol[c] => beta-D-mannosyldiacetylchitobiosyldiphosphodolichol[c] + GDP[c]	yes	yes	yes	yes	yes	yes
r_0229	biotin synthase	dethiobiotin[c] + polysulphur[c] <=> biotin[c] + 2 H+[c]	yes	yes	yes	yes	yes	yes
r_0230	biotin-[acetyl-CoA-carboxylase] ligase	ATP[c] + biotin[c] + H+[c] => biotinyl-5'-AMP[c] + diphosphate[c]	yes	yes	yes	yes	yes	yes
r_0231	C-14 sterol reductase	4,4-dimethyl-5alpha-cholesta-8,14,24-trien-3beta-ol[c] + H+[c] + NADPH[c] => 14-demethyllanosterol[c] + NADP(+)[c]	yes	yes	yes	yes	yes	yes
r_0233	C-22 sterol desaturase (NADP)	ergosta-5,7,24(28)-trien-3beta-ol[c] + H+[c] + NADPH[c] + oxygen[c] => ergosta-5,7,22,24(28)-tetraen-3beta-ol[c] + 2 H2O[c] + NADP(+)[c]	yes	yes	yes	yes	yes	yes
r_0234	C-3 sterol dehydrogenase	NADP(+)[c] + zymosterol intermediate 1c[c] => carbon dioxide[c] + H+[c] + NADPH[c] + zymosterol intermediate 2[c]	yes	yes	yes	yes	yes	yes
r_0235	C-3 sterol dehydrogenase (4-methylzymosterol)	4beta-methylzymosterol-4alpha-carboxylic acid[c] + NAD[c] => 3-dehydro-4-methylzymosterol[c] + carbon dioxide[c] + H+[c] + NADH[c]	yes	yes	yes	yes	yes	yes
r_0236	C-3 sterol keto reductase (4-methylzymosterol)	3-dehydro-4-methylzymosterol[c] + H+[c] + NADPH[c] => 4alpha-methylzymosterol[c] + NADP(+)[c]	yes	yes	yes	yes	yes	yes
r_0237	C-3 sterol keto reductase (zymosterol)	H+[c] + NADPH[c] + zymosterol intermediate 2[c] => NADP(+)[c] + zymosterol[c]	yes	yes	yes	yes	yes	yes
r_0238	C-4 methyl sterol oxidase	4alpha-methylzymosterol[c] + H+[c] + NADPH[c] + oxygen[c] => H2O[c] + NADP(+)[c] + zymosterol intermediate 1a[c]	yes	yes	yes	yes	yes	yes
r_0239	C-4 methyl sterol oxidase	H+[c] + NADPH[c] + oxygen[c] + zymosterol intermediate 1a[c] => 2 H2O[c] + NADP(+)[c] + zymosterol intermediate 1b[c]	yes	yes	yes	yes	yes	yes
r_0240	C-4 methyl sterol oxidase	H+[c] + NADPH[c] + oxygen[c] + zymosterol intermediate 1b[c] => H2O[c] + NADP(+)[c] + zymosterol intermediate 1c[c]	yes	yes	yes	yes	yes	yes
r_0241	C-4 sterol methyl oxidase (4,4-dimethylzymosterol)	14-demethyllanosterol[c] + 3 H+[c] + 3 NADPH[c] + 3 oxygen[c] => 4beta-methylzymosterol-4alpha-carboxylic acid[c] + 4 H2O[c] + 3 NADP(+)[c]	yes	yes	yes	yes	yes	yes
r_0242	C-5 sterol desaturase	episterol[c] + H+[c] + NADPH[c] + oxygen[c] => ergosta-5,7,24(28)-trien-3beta-ol[c] + 2 H2O[c] + NADP(+)[c]	yes	yes	yes	yes	yes	yes
r_0243	C-8 sterol isomerase	fecosterol[c] => episterol[c]	yes	yes	yes	yes	yes	yes
r_0244	C-s24 sterol reductase	ergosta-5,7,22,24(28)-tetraen-3beta-ol[er] + H+[er] + NADPH[er] => ergosterol[er] + NADP(+)[er]	yes	yes	yes	yes	yes	yes
r_0250	carbamoyl-phosphate synthase (glutamine-hydrolysing)	2 ATP[c] + bicarbonate[c] + H2O[c] + L-glutamine[c] => 2 ADP[c] + carbamoyl phosphate[c] + 2 H+[c] + L-glutamate[c] + phosphate[c]	yes	yes	yes	yes	yes	yes
r_0252	carnitine O-acetyltransferase	(R)-carnitine[c] + acetyl-CoA[c] => coenzyme A[c] + O-acetylcarnitine[c]	yes	yes	yes	yes	yes	yes
r_0253	carnitine O-acetyltransferase	(R)-carnitine[p] + acetyl-CoA[p] => coenzyme A[p] + O-acetylcarnitine[p]	yes	yes	yes	yes	yes	yes
r_0254	carnitine O-acetyltransferase	coenzyme A[m] + O-acetylcarnitine[m] => (R)-carnitine[m] + acetyl-CoA[m]	yes	yes	yes	yes	yes	yes
r_0255	catalase	2 hydrogen peroxide[c] => 2 H2O[c] + oxygen[c]	yes	yes	yes	yes	yes	yes
r_0256	catalase	2 hydrogen peroxide[p] => 2 H2O[p] + oxygen[p]	yes	yes	yes	yes	yes	yes
r_0259	ceramide-1 hydroxylase (24C)	ceramide-1 (C24)[er] + H+[er] + NADPH[er] + oxygen[er] => ceramide-2 (C24)[er] + H2O[er] + NADP(+)[er]	yes	yes	yes	yes	yes	yes
r_0260	ceramide-1 hydroxylase (24C)	ceramide-1 (C24)[er] + H+[er] + NADPH[er] + oxygen[er] => ceramide-2' (C24)[er] + H2O[er] + NADP(+)[er]	yes	yes	yes	yes	yes	yes
r_0261	ceramide-1 hydroxylase (26C)	ceramide-1 (C26)[er] + H+[er] + NADPH[er] + oxygen[er] => ceramide-2 (C26)[er] + H2O[er] + NADP(+)[er]	yes	yes	yes	yes	yes	yes
r_0262	ceramide-1 hydroxylase (26C)	ceramide-1 (C26)[er] + H+[er] + NADPH[er] + oxygen[er] => ceramide-2' (C26)[er] + H2O[er] + NADP(+)[er]	yes	yes	yes	yes	yes	yes
r_0267	ceramide-3 synthase (24C)	ceramide-2 (C24)[er] + H+[er] + NADPH[er] + oxygen[er] => ceramide-3 (C24)[er] + H2O[er] + NADP(+)[er]	yes	yes	yes	yes	yes	yes
r_0268	ceramide-3 synthase (26C)	ceramide-2 (C26)[er] + H+[er] + NADPH[er] + oxygen[er] => ceramide-3 (C26)[er] + H2O[er] + NADP(+)[er]	yes	yes	yes	yes	yes	yes
r_0269	ceramide-4 synthase (24C)	ceramide-3 (C24)[er] + H+[er] + NADPH[er] + oxygen[er] => ceramide-4 (C24)[er] + H2O[er] + NADP(+)[er]	yes	yes	yes	yes	yes	yes
r_0270	ceramide-4 synthase (26C)	ceramide-3 (C26)[er] + H+[er] + NADPH[er] + oxygen[er] => ceramide-4 (C26)[er] + H2O[er] + NADP(+)[er]	yes	yes	yes	yes	yes	yes
r_0271	chitin deacetylase	chitin[c] + H2O[c] => acetate[c] + chitosan[ce] + H+[c]	yes	yes	yes	yes	yes	yes
r_0272	chitin synthase	UDP-N-acetyl-alpha-D-glucosamine[c] => chitin[c] + H+[c] + UDP[c]	yes	yes	yes	yes	yes	yes
r_0273	choline kinase	ATP[c] + choline[c] => ADP[c] + choline phosphate[c] + H+[c]	yes	yes	yes	yes	yes	yes
r_0274	choline phosphate cytididyltransferase	choline phosphate[c] + CTP[c] + H+[c] => CDP-choline[c] + diphosphate[c]	yes	yes	yes	yes	yes	yes
r_0278	chorismate mutase	chorismate[c] => prephenate[c]	yes	yes	yes	yes	yes	yes
r_0279	chorismate synthase	5-O-(1-carboxyvinyl)-3-phosphoshikimic acid[c] => chorismate[c] + phosphate[c]	yes	yes	yes	yes	yes	yes
r_0280	cis-aconitate(3-) to isocitrate	cis-aconitate[m] + H2O[m] <=> isocitrate[m]	yes	yes	yes	yes	yes	yes
r_0281	cis-prenyltransferase step 01	farnesyl diphosphate[lp] + isopentenyl diphosphate[lp] => diphosphate[lp] + geranylgeranyl diphosphate[lp]	yes	yes	yes	yes	yes	yes
r_0282	cis-prenyltransferase step 02	geranylgeranyl diphosphate[lp] + isopentenyl diphosphate[lp] => diphosphate[lp] + pentaprenyl diphosphate[lp]	yes	yes	yes	yes	yes	yes
r_0283	cis-prenyltransferase step 03	isopentenyl diphosphate[lp] + pentaprenyl diphosphate[lp] => diphosphate[lp] + hexaprenyl diphosphate[lp]	yes	yes	yes	yes	yes	yes
r_0284	cis-prenyltransferase step 04	hexaprenyl diphosphate[lp] + isopentenyl diphosphate[lp] => diphosphate[lp] + heptaprenyl diphosphate[lp]	yes	yes	yes	yes	yes	yes
r_0285	cis-prenyltransferase step 05	heptaprenyl diphosphate[lp] + isopentenyl diphosphate[lp] => diphosphate[lp] + octaprenyl diphosphate[lp]	yes	yes	yes	yes	yes	yes
r_0286	cis-prenyltransferase step 06	isopentenyl diphosphate[lp] + octaprenyl diphosphate[lp] => diphosphate[lp] + nonaprenyl diphosphate[lp]	yes	yes	yes	yes	yes	yes
r_0287	cis-prenyltransferase step 07	isopentenyl diphosphate[lp] + nonaprenyl diphosphate[lp] => decaprenyl diphosphate[lp] + diphosphate[lp]	yes	yes	yes	yes	yes	yes
r_0288	cis-prenyltransferase step 08	decaprenyl diphosphate[lp] + isopentenyl diphosphate[lp] => diphosphate[lp] + undecaprenyl diphosphate[lp]	yes	yes	yes	yes	yes	yes
r_0289	cis-prenyltransferase step 09	isopentenyl diphosphate[lp] + undecaprenyl diphosphate[lp] => diphosphate[lp] + dodecaprenyl diphosphate[lp]	yes	yes	yes	yes	yes	yes
r_0290	cis-prenyltransferase step 10	dodecaprenyl diphosphate[lp] + isopentenyl diphosphate[lp] => diphosphate[lp] + tridecaprenyl diphosphate[lp]	yes	yes	yes	yes	yes	yes
r_0291	cis-prenyltransferase step 11	isopentenyl diphosphate[lp] + tridecaprenyl diphosphate[lp] => diphosphate[lp] + tetradecaprenyl diphosphate[lp]	yes	yes	yes	yes	yes	yes
r_0292	cis-prenyltransferase step 12	isopentenyl diphosphate[lp] + tetradecaprenyl diphosphate[lp] => diphosphate[lp] + pentadecaprenyl diphosphate[lp]	yes	yes	yes	yes	yes	yes
r_0293	cis-prenyltransferase step 13	isopentenyl diphosphate[lp] + pentadecaprenyl diphosphate[lp] => diphosphate[lp] + hexadecaprenyl diphosphate[lp]	yes	yes	yes	yes	yes	yes
r_0294	cis-prenyltransferase step 14	hexadecaprenyl diphosphate[lp] + isopentenyl diphosphate[lp] <=> diphosphate[lp] + heptadecaprenyl diphosphate[lp]	yes	yes	yes	yes	yes	yes
r_0295	cis-prenyltransferase step 15	heptadecaprenyl diphosphate[lp] + isopentenyl diphosphate[lp] <=> diphosphate[lp] + octadecaprenyl diphosphate[lp]	yes	yes	yes	yes	yes	yes
r_0296	cis-prenyltransferase step 16	isopentenyl diphosphate[lp] + octadecaprenyl diphosphate[lp] => diphosphate[lp] + nonadecaprenyl diphosphate[lp]	yes	yes	yes	yes	yes	yes
r_0297	cis-prenyltransferase step 17	isopentenyl diphosphate[lp] + nonadecaprenyl diphosphate[lp] => diphosphate[lp] + icosaprenyl diphosphate[lp]	yes	yes	yes	yes	yes	yes
r_0298	cis-prenyltransferase step 18	icosaprenyl diphosphate[lp] + isopentenyl diphosphate[lp] => diphosphate[lp] + henicosaprenyl diphosphate[lp]	yes	yes	yes	yes	yes	yes
r_0299	cis-prenyltransferase step 19	henicosaprenyl diphosphate[lp] + isopentenyl diphosphate[lp] => diphosphate[lp] + docosaprenyl diphosphate[lp]	yes	yes	yes	yes	yes	yes
r_0300	citrate synthase	acetyl-CoA[m] + H2O[m] + oxaloacetate[m] => citrate[m] + coenzyme A[m] + H+[m]	yes	yes	yes	yes	yes	yes
r_0301	citrate synthase, peroxisomal	acetyl-CoA[p] + H2O[p] + oxaloacetate[p] => citrate[p] + coenzyme A[p] + H+[p]	yes	yes	yes	yes	yes	yes
r_0302	citrate to cis-aconitate(3-)	citrate[m] <=> cis-aconitate[m] + H2O[m]	yes	yes	yes	yes	yes	yes
r_0303	citrate to cis-aconitate(3-), cytoplasmic	citrate[c] <=> cis-aconitate[c] + H2O[c]	yes	yes	yes	yes	yes	yes
r_0304	coproporphyrinogen oxidase (O2 required)	coproporphyrinogen III[c] + 2 H+[c] + oxygen[c] => 2 carbon dioxide[c] + 2 H2O[c] + protoporphyrinogen[c]	yes	yes	yes	yes	yes	yes
r_0306	CTP synthase (glutamine)	ATP[c] + H2O[c] + L-glutamine[c] + UTP[c] => ADP[c] + CTP[c] + 2 H+[c] + L-glutamate[c] + phosphate[c]	yes	yes	yes	yes	yes	yes
r_0307	CTP synthase (NH3)	ammonium[c] + ATP[c] + UTP[c] => ADP[c] + CTP[c] + 2 H+[c] + phosphate[c]	yes	yes	yes	yes	yes	yes
r_0308	cystathionine b-lyase	H2O[c] + L-cystathionine[c] => ammonium[c] + L-homocysteine[c] + pyruvate[c]	yes	yes	yes	yes	yes	yes
r_0309	cystathionine beta-synthase	L-homocysteine[c] + L-serine[c] => H2O[c] + L-cystathionine[c]	yes	yes	yes	yes	yes	yes
r_0310	cystathionine g-lyase	H2O[c] + L-cystathionine[c] => 2-oxobutanoate[c] + ammonium[c] + L-cysteine[c]	yes	yes	yes	yes	yes	yes
r_0311	cystathionine gamma-synthase	L-cysteine[c] + O-acetyl-L-homoserine[c] => acetate[c] + H+[c] + L-cystathionine[c]	yes	yes	yes	yes	yes	yes
r_0312	cysteine synthase	hydrogen sulfide[c] + O-acetyl-L-serine[c] => acetate[c] + H+[c] + L-cysteine[c]	yes	yes	yes	yes	yes	yes
r_0313	cysteinyl-tRNA synthetase	ATP[c] + L-cysteine[c] + tRNA(Cys)[c] => AMP[c] + Cys-tRNA(Cys)[c] + diphosphate[c]	yes	yes	yes	yes	yes	yes
r_0315	cytidine kinase (GTP)	cytidine[c] + GTP[c] => CMP[c] + GDP[c] + H+[c]	yes	yes	yes	yes	yes	yes
r_0317	cytochrome P450 lanosterol 14-alpha-demethylase (NADP)	2 H+[c] + lanosterol[c] + 3 NADPH[c] + 3 oxygen[c] => 4,4-dimethyl-5alpha-cholesta-8,14,24-trien-3beta-ol[c] + formate[c] + 4 H2O[c] + 3 NADP(+)[c]	yes	yes	yes	yes	yes	yes
r_0318	cytosine deaminase	cytosine[c] + H+[c] + H2O[c] => ammonium[c] + uracil[c]	yes	yes	yes	yes	yes	yes
r_0319	D-arabinono-1,4-lactone oxidase	D-arabinono-1,4-lactone[c] + oxygen[c] <=> dehydro-D-arabinono-1,4-lactone[c] + hydrogen peroxide[c]	yes	yes	yes	yes	yes	yes
r_0320	D-arabinose 1-dehydrogenase (NAD)	D-arabinose[c] + NAD[c] => D-arabinono-1,4-lactone[c] + H+[c] + NADH[c]	yes	yes	yes	yes	yes	yes
r_0321	D-arabinose 1-dehydrogenase (NADP)	D-arabinose[c] + NADP(+)[c] => D-arabinono-1,4-lactone[c] + H+[c] + NADPH[c]	yes	yes	yes	yes	yes	yes
r_0322	D-fructose 1-phosphate D-glyceraldehyde-3-phosphate-lyase	D-fructose 1-phosphate[c] <=> D-glyceraldehyde[c] + dihydroxyacetone phosphate[c]	yes	yes	yes	yes	yes	yes
r_0323	D-sorbitol dehydrogenase (D-fructose producing)	D-glucitol[c] + NAD[c] => D-fructose[c] + H+[c] + NADH[c]	yes	yes	yes	yes	yes	yes
r_0326	dCMP deaminase	dCMP[c] + H+[c] + H2O[c] <=> ammonium[c] + dUMP[c]	yes	yes	yes	yes	yes	yes
r_0327	dCTP deaminase	dCTP[c] + H+[c] + H2O[c] => ammonium[c] + dUTP[c]	yes	yes	yes	yes	yes	yes
r_0328	deoxyadenosine deaminase	2'-deoxyadenosine[c] + H+[c] + H2O[c] => 2'-deoxyinosine[c] + ammonium[c]	yes	yes	yes	yes	yes	yes
r_0330	deoxyguanylate kinase (dGMP:ATP)	ATP[c] + dGMP[c] <=> ADP[c] + dGDP[c]	yes	yes	yes	yes	yes	yes
r_0331	deoxyhypusine synthase, cytosolic/mitochondrial	H2O[c] + spermidine[c] + ubiquinone-6[m] => 4-aminobutanal[c] + trimethylenediamine[c] + ubiquinol-6[m]	yes	yes	yes	yes	yes	yes
r_0332	deoxyribokinase	2-deoxy-D-ribose[c] + ATP[c] => 2-deoxy-D-ribose 5-phosphate[c] + ADP[c] + H+[c]	yes	yes	yes	yes	yes	yes
r_0334	dephospho-CoA kinase	3'-dephospho-CoA[m] + ATP[m] => ADP[m] + coenzyme A[m] + H+[m]	yes	yes	yes	yes	yes	yes
r_0344	dihydrofolate reductase	dihydrofolic acid[c] + H+[c] + NADPH[c] => NADP(+)[c] + THF[c]	yes	yes	yes	yes	yes	yes
r_0345	dihydrofolate reductase	dihydrofolic acid[m] + H+[m] + NADPH[m] => NADP(+)[m] + THF[m]	yes	yes	yes	yes	yes	yes
r_0346	dihydrofolate synthase	7,8-dihydropteroate[c] + ATP[c] + L-glutamate[c] => ADP[c] + dihydrofolic acid[c] + H+[c] + phosphate[c]	yes	yes	yes	yes	yes	yes
r_0347	dihydroneopterin aldolase	7,8-dihydroneopterin[m] => 2-amino-6-(hydroxymethyl)-7,8-dihydropteridin-4-ol[m] + glycolaldehyde[m]	yes	yes	yes	yes	yes	yes
r_0348	dihydroneopterin monophosphate dephosphorylase	7,8-dihydroneopterin 3'-phosphate[c] + H2O[c] => 7,8-dihydroneopterin[c] + phosphate[c]	yes	yes	yes	yes	yes	yes
r_0349	dihydroorotase	(S)-dihydroorotate[c] + H2O[c] <=> H+[c] + N-carbamoyl-L-aspartate[c]	yes	yes	yes	yes	yes	yes
r_0350	dihydropteroate synthase	2-amino-6-(hydroxymethyl)-7,8-dihydropteridin-4-ol[m] + 4-aminobenzoate[m] => 7,8-dihydropteroate[m] + H2O[m]	yes	yes	yes	yes	yes	yes
r_0351	dihydropteroate synthase	(2-amino-4-hydroxy-7,8-dihydropteridin-6-yl)methyl trihydrogen diphosphate[m] + 4-aminobenzoate[m] => 7,8-dihydropteroate[m] + diphosphate[m]	yes	yes	yes	yes	yes	yes
r_0352	dihydroxy-acid dehydratase (2,3-dihydroxy-3-methylbutanoate)	(R)-2,3-dihydroxy-3-methylbutanoate[m] => 3-methyl-2-oxobutanoate[m] + H2O[m]	yes	yes	yes	yes	yes	yes
r_0353	dihydroxy-acid dehydratase (2,3-dihydroxy-3-methylpentanoate)	(2R,3R)-2,3-dihydroxy-3-methylpentanoate[m] => (S)-3-methyl-2-oxopentanoate[m] + H2O[m]	yes	yes	yes	yes	yes	yes
r_0354	dihydroxyacetone kinase	ATP[c] + glycerone[c] => ADP[c] + dihydroxyacetone phosphate[c] + H+[c]	yes	yes	yes	yes	yes	yes
r_0355	dimethylallyltranstransferase	isopentenyl diphosphate[c] + prenyl diphosphate(3-)[c] => diphosphate[c] + geranyl diphosphate[c]	yes	yes	yes	yes	yes	yes
r_0356	diphosphoglyceromutase	1,3-bisphospho-D-glycerate[c] <=> 2,3-bisphospho-D-glyceric acid[c] + H+[c]	yes	yes	yes	yes	yes	yes
r_0359	diphthine synthase	2-(3-amino-3-carboxypropyl)-L-histidine[c] + S-adenosyl-L-methionine[c] => 2-[3-carboxy-3-(methylammonio)propyl]-L-histidine [cytoplasm][c] + H+[c] + S-adenosyl-L-homocysteine[c]	yes	yes	yes	yes	yes	yes
r_0360	dolichol kinase	CTP[c] + dolichol[c] => CDP[c] + dolichyl phosphate[c] + H+[c]	yes	yes	yes	yes	yes	yes
r_0361	dolichyl-phosphate D-mannosyltransferase	dolichyl phosphate[c] + GDP-alpha-D-mannose[c] => dolichyl D-mannosyl phosphate[er] + GDP[c]	yes	yes	yes	yes	yes	yes
r_0362	dolichyl-phosphate-mannose--protein mannosyltransferase	dolichyl D-mannosyl phosphate[er] => dolichyl phosphate[er] + H+[er] + mannan[er]	yes	yes	yes	yes	yes	yes
r_0363	dTMP kinase	ATP[c] + dTMP[c] => ADP[c] + dTDP[c]	yes	yes	yes	yes	yes	yes
r_0364	dUTP diphosphatase	dUTP[c] + H2O[c] => diphosphate[c] + dUMP[c] + H+[c]	yes	yes	yes	yes	yes	yes
r_0365	endopolygalacturonase	H2O[e] + pectin[e] => D-galacturonate[e]	yes	yes	yes	yes	yes	yes
r_0366	enolase	2-phospho-D-glyceric acid[c] <=> H2O[c] + phosphoenolpyruvate[c]	yes	yes	yes	yes	yes	yes
r_0368	ethanolamine kinase	ATP[c] + ethanolamine[c] => ADP[c] + H+[c] + O-phosphoethanolamine[c]	yes	yes	yes	yes	yes	yes
r_0369	ethyl acetate-hydrolyzing esterase	ethyl acetate[c] + H2O[c] => acetate[c] + ethanol[c] + H+[c]	yes	yes	yes	yes	yes	yes
r_0370	exo-1,3-beta-glucan glucohydrase	(1->3)-beta-D-glucan[e] + H2O[e] => D-glucose[e]	yes	yes	yes	yes	yes	yes
r_0373	farnesyltranstransferase	farnesyl diphosphate[c] + isopentenyl diphosphate[c] => geranylgeranyl diphosphate[c] + diphosphate[c]	yes	yes	yes	yes	yes	yes
r_0436	ferrochelatase	iron(2+)[m] + protoporphyrin[m] => ferroheme b[m] + 2 H+[m]	yes	yes	yes	yes	yes	yes
r_0437	ferrocytochrome-c:hydrogen-peroxide oxidoreductase	2 ferrocytochrome c[m] + hydrogen peroxide[m] => 2 ferricytochrome c[m] + 2 H2O[m]	yes	yes	yes	yes	yes	yes
r_0438	ferrocytochrome-c:oxygen oxidoreductase	ferrocytochrome c[m] + 1.266 H+[m] + 0.25 oxygen[m] => ferricytochrome c[m] + 0.633 H+[c] + 0.5 H2O[m]	yes	yes	yes	yes	yes	yes
r_0440	FMN adenylyltransferase	ATP[c] + FMN[c] + H+[c] => diphosphate[c] + FAD[c]	yes	yes	yes	yes	yes	yes
r_0443	formaldehyde dehydrogenase	formaldehyde[c] + glutathione[c] + NAD[c] => H+[c] + NADH[c] + S-formylglutathione[c]	yes	yes	yes	yes	yes	yes
r_0445	formate dehydrogenase	formate[c] + NAD[c] => carbon dioxide[c] + NADH[c]	yes	yes	yes	yes	yes	yes
r_0446	formate-tetrahydrofolate ligase	ATP[c] + formate[c] + THF[c] => 10-formyl-THF[c] + ADP[c] + phosphate[c]	yes	yes	yes	yes	yes	yes
r_0447	formate-tetrahydrofolate ligase	ATP[m] + formate[m] + THF[m] <=> 10-formyl-THF[m] + ADP[m] + phosphate[m]	yes	yes	yes	yes	yes	yes
r_0448	fructose-2,6-bisphosphate 2-phosphatase	beta-D-fructose 2,6-bisphosphate[c] + H2O[c] => D-fructose 6-phosphate[c] + phosphate[c]	yes	yes	yes	yes	yes	yes
r_0449	fructose-bisphosphatase	D-fructose 1,6-bisphosphate[c] + H2O[c] => D-fructose 6-phosphate[c] + phosphate[c]	yes	yes	yes	yes	yes	yes
r_0450	fructose-bisphosphate aldolase	D-fructose 1,6-bisphosphate[c] <=> dihydroxyacetone phosphate[c] + glyceraldehyde 3-phosphate[c]	yes	yes	yes	yes	yes	yes
r_0451	fumarase	fumarate[m] + H2O[m] <=> (S)-malate[m]	yes	yes	yes	yes	yes	yes
r_0452	fumarase, cytoplasmic	fumarate[c] + H2O[c] <=> (S)-malate[c]	yes	yes	yes	yes	yes	yes
r_0453	dihydoorotic acid dehydrogenase	(S)-dihydroorotate[c] + fumarate[c] => orotate[c] + succinate[c]	yes	yes	yes	yes	yes	yes
r_0454	fumarate reductase	FADH2[m] + fumarate[m] <=> FAD[m] + succinate[m]	yes	yes	yes	yes	yes	yes
r_0455	soluble fumarate reductase	FADH2[c] + fumarate[c] <=> FAD[c] + succinate[c]	yes	yes	yes	yes	yes	yes
r_0457	g-glutamyltransferase	glutathione[c] + L-alanine[c] => L-cysteinylglycine[c] + L-gamma-glutamyl-L-alanine[c]	yes	yes	yes	yes	yes	yes
r_0458	galactokinase	ATP[c] + D-galactose[c] => ADP[c] + alpha-D-galactose 1-phosphate[c] + H+[c]	yes	yes	yes	yes	yes	yes
r_0459	galactose-1-phosphate uridylyltransferase	alpha-D-galactose 1-phosphate[c] + H+[c] + UTP[c] => diphosphate[c] + UDP-D-galactose[c]	yes	yes	yes	yes	yes	yes
r_0460	gamma-glutamylcysteine synthetase	ATP[c] + L-cysteine[c] + L-glutamate[c] => ADP[c] + H+[c] + L-gamma-glutamyl-L-cysteine[c] + phosphate[c]	yes	yes	yes	yes	yes	yes
r_0462	geranyltranstransferase	geranyl diphosphate[c] + isopentenyl diphosphate[c] => farnesyl diphosphate[c] + diphosphate[c]	yes	yes	yes	yes	yes	yes
r_0463	glucan 1,4-alpha-glucosidase	glycogen[c] + H2O[c] => D-glucose[c]	yes	yes	yes	yes	yes	yes
r_0466	glucose 6-phosphate dehydrogenase	D-glucose 6-phosphate[c] + NADP(+)[c] => 6-O-phosphono-D-glucono-1,5-lactone[c] + H+[c] + NADPH[c]	yes	yes	yes	yes	yes	yes
r_0467	glucose-6-phosphate isomerase	D-glucose 6-phosphate[c] <=> D-fructose 6-phosphate[c]	yes	yes	yes	yes	yes	yes
r_0468	glutamate 5-kinase	ATP[c] + L-glutamate[c] => ADP[c] + L-gamma-glutamyl phosphate[c]	yes	yes	yes	yes	yes	yes
r_0469	glutamate decarboxylase	H+[c] + L-glutamate[c] => carbon dioxide[c] + gamma-aminobutyrate[c]	yes	yes	yes	yes	yes	yes
r_0470	glutamate dehydrogenase (NAD)	H2O[c] + L-glutamate[c] + NAD[c] => 2-oxoglutarate[c] + ammonium[c] + H+[c] + NADH[c]	yes	yes	yes	yes	yes	yes
r_0471	glutamate dehydrogenase (NADP)	2-oxoglutarate[c] + ammonium[c] + H+[c] + NADPH[c] => H2O[c] + L-glutamate[c] + NADP(+)[c]	yes	yes	yes	yes	yes	yes
r_0472	glutamate synthase (NADH2)	2-oxoglutarate[c] + H+[c] + L-glutamine[c] + NADH[c] => 2 L-glutamate[c] + NAD[c]	yes	yes	yes	yes	yes	yes
r_0473	glutamate-5-semialdehyde dehydrogenase	H+[c] + L-gamma-glutamyl phosphate[c] + NADPH[c] => L-glutamic 5-semialdehyde[c] + NADP(+)[c] + phosphate[c]	yes	yes	yes	yes	yes	yes
r_0475	glutaminase	H2O[c] + L-glutamine[c] => ammonium[c] + L-glutamate[c]	yes	yes	yes	yes	yes	yes
r_0476	glutamine synthetase	ammonium[c] + ATP[c] + L-glutamate[c] => ADP[c] + H+[c] + L-glutamine[c] + phosphate[c]	yes	yes	yes	yes	yes	yes
r_0477	glutamine-fructose-6-phosphate transaminase	D-fructose 6-phosphate[c] + L-glutamine[c] => alpha-D-glucosamine 6-phosphate[c] + L-glutamate[c]	yes	yes	yes	yes	yes	yes
r_0479	glutamyl-tRNA synthetase	ATP[c] + L-glutamate[c] + tRNA(Glu)[c] => AMP[c] + diphosphate[c] + Glu-tRNA(Glu)[c]	yes	yes	yes	yes	yes	yes
r_0480	glutamyl-tRNA synthetase	ATP[m] + L-glutamate[m] + tRNA(Glu)[m] => AMP[m] + diphosphate[m] + Glu-tRNA(Glu)[m]	yes	yes	yes	yes	yes	yes
r_0481	glutathione oxidoreductase	glutathione disulfide[c] + H+[c] + NADPH[c] => 2 glutathione[c] + NADP(+)[c]	yes	yes	yes	yes	yes	yes
r_0482	glutathione oxidoreductase	glutathione disulfide[m] + H+[m] + NADPH[m] => 2 glutathione[m] + NADP(+)[m]	yes	yes	yes	yes	yes	yes
r_0483	glutathione peridoxase	2 glutathione[c] + hydrogen peroxide[c] <=> glutathione disulfide[c] + 2 H2O[c]	yes	yes	yes	yes	yes	yes
r_0484	glutathione peroxidase, mitochondria	2 glutathione[m] + hydrogen peroxide[m] <=> glutathione disulfide[m] + 2 H2O[m]	yes	yes	yes	yes	yes	yes
r_0485	glutathione synthetase	ATP[c] + L-gamma-glutamyl-L-cysteine[c] + L-glycine[c] => ADP[c] + glutathione[c] + H+[c] + phosphate[c]	yes	yes	yes	yes	yes	yes
r_0486	glyceraldehyde-3-phosphate dehydrogenase	glyceraldehyde 3-phosphate[c] + NAD[c] + phosphate[c] <=> 1,3-bisphospho-D-glycerate[c] + H+[c] + NADH[c]	yes	yes	yes	yes	yes	yes
r_0487	glycerol dehydrogenase (NADP-dependent)	glycerol[c] + NADP(+)[c] => glycerone[c] + H+[c] + NADPH[c]	yes	yes	yes	yes	yes	yes
r_0488	glycerol kinase	ATP[c] + glycerol[c] => ADP[c] + glycerol 3-phosphate[c] + H+[c]	yes	yes	yes	yes	yes	yes
r_0489	glycerol-3-phosphatase	glycerol 3-phosphate[c] + H2O[c] => glycerol[c] + phosphate[c]	yes	yes	yes	yes	yes	yes
r_0490	glycerol-3-phosphate dehydrogenase (fad)	FAD[m] + glycerol 3-phosphate[m] => dihydroxyacetone phosphate[m] + FADH2[m]	yes	yes	yes	yes	yes	yes
r_0491	glycerol-3-phosphate dehydrogenase (NAD)	dihydroxyacetone phosphate[c] + H+[c] + NADH[c] => glycerol 3-phosphate[c] + NAD[c]	yes	yes	yes	yes	yes	yes
r_0492	glycerol-3-phosphate dehydrogenase (NAD)	dihydroxyacetone phosphate[m] + H+[m] + NADH[m] => glycerol 3-phosphate[m] + NAD[m]	yes	yes	yes	yes	yes	yes
r_0499	glycinamide ribotide transformylase	10-formyl-THF[c] + 5-phospho-ribosyl-glycineamide[c] => 5'-phosphoribosyl-N-formylglycineamide[c] + H+[c] + THF[c]	yes	yes	yes	yes	yes	yes
r_0501	glycine cleavage system	L-glycine[m] + NAD[m] + THF[m] => 5,10-methylenetetrahydrofolate[m] + ammonium[m] + carbon dioxide[m] + NADH[m]	yes	yes	yes	yes	yes	yes
r_0502	glycine hydroxymethyltransferase	L-serine[c] + THF[c] <=> 5,10-methylenetetrahydrofolate[c] + H2O[c] + L-glycine[c]	yes	yes	yes	yes	yes	yes
r_0503	glycine hydroxymethyltransferase	L-serine[m] + THF[m] <=> 5,10-methylenetetrahydrofolate[m] + H2O[m] + L-glycine[m]	yes	yes	yes	yes	yes	yes
r_0504	glycine-cleavage complex (lipoamide)	H+[m] + L-glycine[m] + lipoamide[m] => carbon dioxide[m] + S(8)-aminomethyldihydrolipoamide[m]	yes	yes	yes	yes	yes	yes
r_0505	glycine-cleavage complex (lipoamide)	dihydrolipoamide[m] + NAD[m] => H+[m] + lipoamide[m] + NADH[m]	yes	yes	yes	yes	yes	yes
r_0506	glycine-cleavage complex (lipoylprotein)	H+[m] + L-glycine[m] + lipoylprotein[m] => carbon dioxide[m] + S(8)-aminomethyldihydrolipoylprotein[m]	yes	yes	yes	yes	yes	yes
r_0507	glycine-cleavage complex (lipoylprotein)	S(8)-aminomethyldihydrolipoylprotein[m] + THF[m] => 5,10-methylenetetrahydrofolate[m] + ammonium[m] + dihydrolipoylprotein[m]	yes	yes	yes	yes	yes	yes
r_0508	glycine-cleavage complex (lipoylprotein)	dihydrolipoylprotein[m] + NAD[m] => H+[m] + lipoylprotein[m] + NADH[m]	yes	yes	yes	yes	yes	yes
r_0509	glycine-cleavage system (lipoamide)	S(8)-aminomethyldihydrolipoamide[m] + THF[m] => 5,10-methylenetetrahydrofolate[m] + ammonium[m] + dihydrolipoamide[m]	yes	yes	yes	yes	yes	yes
r_0510	glycogen (starch) synthase	H2O[c] + UDP-D-glucose[c] => glycogen[c] + H+[c] + UDP[c]	yes	yes	yes	yes	yes	yes
r_0511	glycogen phosphorylase	glycogen[c] + phosphate[c] => D-glucose 1-phosphate[c]	yes	yes	yes	yes	yes	yes
r_0512	glycyl-tRNA synthetase	ATP[c] + L-glycine[c] + tRNA(Gly)[c] => AMP[c] + diphosphate[c] + Gly-tRNA(Gly)[c]	yes	yes	yes	yes	yes	yes
r_0514	GMP synthase	ATP[c] + H2O[c] + L-glutamine[c] + xanthosine-5-phosphate[c] => AMP[c] + diphosphate[c] + GMP[c] + 2 H+[c] + L-glutamate[c]	yes	yes	yes	yes	yes	yes
r_0518	GPI-anchor assembly, step 2	6-(N-acetyl-alpha-D-glucosaminyl)-1-phosphatidyl-1D-myo-inositol[er] + H2O[er] <=> 6-(alpha-D-glucosaminyl)-1-phosphatidyl-1D-myo-inositol[er] + acetate[er] + H+[er]	yes	yes	yes	yes	yes	yes
r_0520	GPI-anchor assembly, step 6	6-O-[alpha-D-mannosyl-(1->4)-alpha-D-glucosaminyl]-O-acyl-1-phosphatidyl-1D-myo-inositol [endoplasmic reticulum][er] + phosphatidylethanolamine backbone[er] <=> 6-O-{2-O-[(2-aminoethyl)phosphoryl]-alpha-D-mannosyl-(1->4)-alpha-D-glucosaminyl}-O-acyl-1-phosphatidyl-1D-myo-inositol [endoplasmic reticulum][er]	yes	yes	yes	yes	yes	yes
r_0521	GPI-anchor assembly, step 7	6-O-{2-O-[(2-aminoethyl)phosphoryl]-alpha-D-mannosyl-(1->4)-alpha-D-glucosaminyl}-O-acyl-1-phosphatidyl-1D-myo-inositol [endoplasmic reticulum][er] + dolichyl D-mannosyl phosphate[er] <=> 6-O-{alpha-D-mannosyl-(1->6)-2-O-[(2-aminoethyl)phosphoryl]-alpha-D-mannosyl-(1->4)-alpha-D-glucosaminyl}-O-acyl-1-phosphatidyl-1D-myo-inositol [endoplasmic reticulum][er] + dolichyl phosphate[er]	yes	yes	yes	yes	yes	yes
r_0523	GPI-anchor assembly, step 9	6-O-{alpha-D-mannosyl-(1->2)-alpha-D-mannosyl-(1->6)-2-O-[(2-aminoethyl)phosphoryl]-alpha-D-mannosyl-(1->4)-alpha-D-glucosaminyl}-O-acyl-1-phosphatidyl-1D-myo-inositol [endoplasmic reticulum][er] + phosphatidylethanolamine backbone[er] <=> 6-[6-(2-aminoethylphosphoryl)-alpha-mannosyl-(1->6)-2-(2-aminoethylphosphoryl)-alpha-mannosyl-(1->6)-alpha-2-(2-aminoethylphosphoryl)mannosyl-(1->4)-alpha-gluc…	yes	yes	yes	yes	yes	yes
r_0524	GTP cyclohydrolase I	GTP[c] + H2O[c] => 7,8-dihydroneopterin 3'-triphosphate[c] + formate[c] + H+[c]	yes	yes	yes	yes	yes	yes
r_0525	GTP cyclohydrolase II	GTP[c] + 3 H2O[c] => 2,5-diamino-4-hydroxy-6-(5-phosphoribosylamino)pyrimidine[c] + diphosphate[c] + formate[c] + 2 H+[c]	yes	yes	yes	yes	yes	yes
r_0526	guanine deaminase	guanine[c] + H+[c] + H2O[c] => 9H-xanthine[c] + ammonium[c]	yes	yes	yes	yes	yes	yes
r_0527	guanine phosphoribosyltransferase	guanine[c] + PRPP[c] => diphosphate[c] + GMP[c]	yes	yes	yes	yes	yes	yes
r_0528	guanylate kinase	ATP[c] + GMP[c] => ADP[c] + GDP[c]	yes	yes	yes	yes	yes	yes
r_0529	guanylate kinase (GMP:dATP)	dATP[c] + GMP[c] <=> dADP[c] + GDP[c]	yes	yes	yes	yes	yes	yes
r_0530	heme O monooxygenase	heme o[m] + NADH[m] + oxygen[m] => H2O[m] + heme a[m] + NAD[m]	yes	yes	yes	yes	yes	yes
r_0531	Heme O synthase	farnesyl diphosphate[m] + ferroheme b[m] + H2O[m] => diphosphate[m] + heme o[m]	yes	yes	yes	yes	yes	yes
r_0532	hexaprenyldihydroxybenzoate methyltransferase	2-hexaprenyl-5-hydroxy-6-methoxy-3-methyl-1,4-benzoquinone[m] + H+[m] + S-adenosyl-L-methionine[m] => S-adenosyl-L-homocysteine[m] + ubiquinol-6[m]	yes	yes	yes	yes	yes	yes
r_0533	hexokinase (D-fructose:ATP)	ATP[c] + D-fructose[c] => ADP[c] + D-fructose 6-phosphate[c] + H+[c]	yes	yes	yes	yes	yes	yes
r_0534	hexokinase (D-glucose:ATP)	ATP[c] + D-glucose[c] => ADP[c] + D-glucose 6-phosphate[c] + H+[c]	yes	yes	yes	yes	yes	yes
r_0535	hexokinase (D-mannose:ATP)	ATP[c] + D-mannose[c] => ADP[c] + D-mannose 6-phosphate[c] + H+[c]	yes	yes	yes	yes	yes	yes
r_0536	histidinol dehydrogenase	H2O[c] + L-histidinol[c] + 2 NAD[c] => 3 H+[c] + L-histidine[c] + 2 NADH[c]	yes	yes	yes	yes	yes	yes
r_0537	histidinol-phosphatase	H2O[c] + L-histidinol phosphate[c] => L-histidinol[c] + phosphate[c]	yes	yes	yes	yes	yes	yes
r_0538	histidinol-phosphate transaminase	3-(imidazol-4-yl)-2-oxopropyl dihydrogen phosphate[c] + L-glutamate[c] => 2-oxoglutarate[c] + L-histidinol phosphate[c]	yes	yes	yes	yes	yes	yes
r_0541	hnRNP arginine N-methyltransferase	L-histidine[c] + S-adenosyl-L-methionine[c] => H+[c] + N(pros)-methyl-L-histidine[c] + S-adenosyl-L-homocysteine[c]	yes	yes	yes	yes	yes	yes
r_0542	homoacontinate hydratase	but-1-ene-1,2,4-tricarboxylic acid[m] + H2O[m] <=> homoisocitrate[m]	yes	yes	yes	yes	yes	yes
r_0543	homocitrate synthase	2-oxoglutarate[n] + acetyl-CoA[n] + H2O[n] => coenzyme A[n] + H+[n] + homocitrate[n]	yes	yes	yes	yes	yes	yes
r_0544	homocysteine S-methyltransferase	L-homocysteine[c] + S-adenosyl-L-methionine[c] => H+[c] + L-methionine[c] + S-adenosyl-L-homocysteine[c]	yes	yes	yes	yes	yes	yes
r_0545	homoisocitrate dehydrogenase	homoisocitrate[m] + NAD[m] => 2-oxoadipic acid[m] + carbon dioxide[m] + H+[m] + NADH[m]	yes	yes	yes	yes	yes	yes
r_0546	homoserine dehydrogenase (NADH)	H+[c] + L-aspartate 4-semialdehyde[c] + NADH[c] => L-homoserine[c] + NAD[c]	yes	yes	yes	yes	yes	yes
r_0547	homoserine dehydrogenase (NADP)	H+[c] + L-aspartate 4-semialdehyde[c] + NADPH[c] => L-homoserine[c] + NADP(+)[c]	yes	yes	yes	yes	yes	yes
r_0548	homoserine kinase	ATP[c] + L-homoserine[c] => ADP[c] + H+[c] + O-phospho-L-homoserine[c]	yes	yes	yes	yes	yes	yes
r_0549	homoserine O-trans-acetylase	acetyl-CoA[c] + L-homoserine[c] => coenzyme A[c] + O-acetyl-L-homoserine[c]	yes	yes	yes	yes	yes	yes
r_0550	hydrogen peroxide reductase (thioredoxin)	hydrogen peroxide[c] + TRX1[c] => 2 H2O[c] + TRX1 disulphide[c]	yes	yes	yes	yes	yes	yes
r_0551	hydrogen peroxide reductase (thioredoxin)	hydrogen peroxide[m] + TRX1[m] => 2 H2O[m] + TRX1 disulphide[m]	yes	yes	yes	yes	yes	yes
r_0552	hydrogen peroxide reductase (thioredoxin)	hydrogen peroxide[p] + TRX1[p] => 2 H2O[p] + TRX1 disulphide[p]	yes	yes	yes	yes	yes	yes
r_0553	hydroxyacylglutathione hydrolase	(R)-S-lactoylglutathione[c] + H2O[c] => (R)-lactate[c] + glutathione[c] + H+[c]	yes	yes	yes	yes	yes	yes
r_0554	hydroxyacylglutathione hydrolase	(R)-S-lactoylglutathione[m] + H2O[m] => (R)-lactate[m] + glutathione[m] + H+[m]	yes	yes	yes	yes	yes	yes
r_0555	hydroxybenzoate octaprenyltransferase	4-hydroxybenzoate[m] + hexaprenyl diphosphate[m] => 3-hexaprenyl-4-hydroxybenzoic acid[m] + diphosphate[m]	yes	yes	yes	yes	yes	yes
r_0556	hydroxyethylthiazole kinase	5-(2-hydroxyethyl)-4-methylthiazole[c] + ATP[c] => 4-methyl-5-(2-phosphonooxyethyl)thiazole[c] + ADP[c] + H+[c]	yes	yes	yes	yes	yes	yes
r_0557	hydroxymethylbilane synthase	H2O[c] + 4 porphobilinogen[c] => 4 ammonium[c] + preuroporphyrinogen[c]	yes	yes	yes	yes	yes	yes
r_0558	hydroxymethylglutaryl CoA reductase	3-hydroxy-3-methylglutaryl-CoA[c] + 2 H+[c] + 2 NADPH[c] => (R)-mevalonate[c] + coenzyme A[c] + 2 NADP(+)[c]	yes	yes	yes	yes	yes	yes
r_0559	hydroxymethylglutaryl CoA synthase	acetoacetyl-CoA[c] + acetyl-CoA[c] + H2O[c] => 3-hydroxy-3-methylglutaryl-CoA[c] + coenzyme A[c] + H+[c]	yes	yes	yes	yes	yes	yes
r_0560	hydroxymethylglutaryl CoA synthase	acetoacetyl-CoA[m] + acetyl-CoA[m] + H2O[m] => 3-hydroxy-3-methylglutaryl-CoA[m] + coenzyme A[m] + H+[m]	yes	yes	yes	yes	yes	yes
r_0561	hydroxymethylpyrimidine kinase (ATP)	4-amino-5-hydroxymethyl-2-methylpyrimidine[c] + ATP[c] => 4-amino-2-methyl-5-phosphomethylpyrimidine[c] + ADP[c] + H+[c]	yes	yes	yes	yes	yes	yes
r_0562	hypoxanthine phosphoribosyltransferase (Hypoxanthine)	hypoxanthine[c] + PRPP[c] => diphosphate[c] + IMP[c]	yes	yes	yes	yes	yes	yes
r_0563	Imidazole-glycerol-3-phosphate synthase	5-[(5-phospho-1-deoxy-D-ribulos-1-ylamino)methylideneamino]-1-(5-phospho-D-ribosyl)imidazole-4-carboxamide [cytoplasm][c] + L-glutamine[c] => AICAR[c] + D-erythro-1-(imidazol-4-yl)glycerol 3-phosphate[c] + H+[c] + L-glutamate[c]	yes	yes	yes	yes	yes	yes
r_0564	imidazoleglycerol-phosphate dehydratase	D-erythro-1-(imidazol-4-yl)glycerol 3-phosphate[c] => 3-(imidazol-4-yl)-2-oxopropyl dihydrogen phosphate[c] + H2O[c]	yes	yes	yes	yes	yes	yes
r_0565	IMP dehydrogenase	H2O[c] + IMP[c] + NAD[c] => H+[c] + NADH[c] + xanthosine-5-phosphate[c]	yes	yes	yes	yes	yes	yes
r_0566	indole-3-glycerol-phosphate synthase	1-(2-carboxyphenylamino)-1-deoxy-D-ribulose 5-phosphate[c] + H+[c] => 1-C-(indol-3-yl)glycerol 3-phosphate[c] + carbon dioxide[c] + H2O[c]	yes	yes	yes	yes	yes	yes
r_0567	indole-3-pyruvate decarboxylase	H+[c] + indole-3-pyruvate[c] => carbon dioxide[c] + indol-3-ylacetaldehyde[c]	yes	yes	yes	yes	yes	yes
r_0568	inorganic diphosphatase	diphosphate[c] + H2O[c] => H+[c] + 2 phosphate[c]	yes	yes	yes	yes	yes	yes
r_0569	inorganic diphosphatase	diphosphate[m] + H2O[m] => H+[m] + 2 phosphate[m]	yes	yes	yes	yes	yes	yes
r_0570	inosine monophosphate cyclohydrolase	phosphoribosyl-formamido-carboxamide[c] <=> H2O[c] + IMP[c]	yes	yes	yes	yes	yes	yes
r_0572	inositol-1,3,4,5-triphosphate 6-kinase, nucleus	1D-myo-inositol 1,3,4,5-tetrakisphosphate[n] + ATP[n] + H+[n] => ADP[n] + myo-inositol 1,3,4,5,6-pentakisphosphate[n]	yes	yes	yes	yes	yes	yes
r_0573	inositol-1,4,5,6- tetrakisphosphate 3-kinase, nucleus	1D-myo-inositol 1,4,5,6-tetrakisphosphate[n] + ATP[n] + H+[n] => ADP[n] + myo-inositol 1,3,4,5,6-pentakisphosphate[n]	yes	yes	yes	yes	yes	yes
r_0574	inositol-1,4,5-triphosphate 6-kinase, nucleus	1D-myo-inositol 1,4,5-trisphosphate[n] + ATP[n] + H+[n] => 1D-myo-inositol 1,4,5,6-tetrakisphosphate[n] + ADP[n]	yes	yes	yes	yes	yes	yes
r_0575	inositol-1,4,5-trisphosphate 3-kinase, nucleus	1D-myo-inositol 1,4,5-trisphosphate[n] + ATP[n] + H+[n] => 1D-myo-inositol 1,3,4,5-tetrakisphosphate[n] + ADP[n]	yes	yes	yes	yes	yes	yes
r_0596	IPS phospholipase C	H2O[er] + mannosylinositol phosphorylceramide A (C24)[er] => ceramide-1 (C24)[er] + mannose-1D-myo-inositol 1-phosphate[er]	yes	yes	yes	yes	yes	yes
r_0597	IPS phospholipase C	H2O[er] + mannosylinositol phosphorylceramide A (C26)[er] => ceramide-1 (C26)[er] + mannose-1D-myo-inositol 1-phosphate[er]	yes	yes	yes	yes	yes	yes
r_0598	IPS phospholipase C	H2O[er] + mannosylinositol phosphorylceramide B' (C24)[er] => ceramide-2' (C24)[er] + mannose-1D-myo-inositol 1-phosphate[er]	yes	yes	yes	yes	yes	yes
r_0599	IPS phospholipase C	H2O[er] + mannosylinositol phosphorylceramide B' (C26)[er] => ceramide-2' (C26)[er] + mannose-1D-myo-inositol 1-phosphate[er]	yes	yes	yes	yes	yes	yes
r_0600	IPS phospholipase C	H2O[er] + mannosylinositol phosphorylceramide B (C24)[er] => ceramide-2 (C24)[er] + mannose-1D-myo-inositol 1-phosphate[er]	yes	yes	yes	yes	yes	yes
r_0601	IPS phospholipase C	H2O[er] + mannosylinositol phosphorylceramide B (C26)[er] => ceramide-2 (C26)[er] + mannose-1D-myo-inositol 1-phosphate[er]	yes	yes	yes	yes	yes	yes
r_0602	IPS phospholipase C	H2O[er] + mannosylinositol phosphorylceramide C (C24)[er] => ceramide-3 (C24)[er] + mannose-1D-myo-inositol 1-phosphate[er]	yes	yes	yes	yes	yes	yes
r_0603	IPS phospholipase C	H2O[er] + mannosylinositol phosphorylceramide C (C26)[er] => ceramide-3 (C26)[er] + mannose-1D-myo-inositol 1-phosphate[er]	yes	yes	yes	yes	yes	yes
r_0604	IPS phospholipase C	H2O[er] + mannosylinositol phosphorylceramide D (C24)[er] => ceramide-4 (C24)[er] + mannose-1D-myo-inositol 1-phosphate[er]	yes	yes	yes	yes	yes	yes
r_0605	IPS phospholipase C	H2O[er] + mannosylinositol phosphorylceramide D (C26)[er] => ceramide-4 (C26)[er] + mannose-1D-myo-inositol 1-phosphate[er]	yes	yes	yes	yes	yes	yes
r_0606	IPS phospholipase C	H2O[er] + inositol phosphomannosylinositol phosphoceramide A (C24)[er] => ceramide-1 (C24)[er] + mannose-(1D-myo-inositol 1-phosphate)2[er]	yes	yes	yes	yes	yes	yes
r_0607	IPS phospholipase C	H2O[er] + inositol phosphomannosylinositol phosphoceramide A (C26)[er] => ceramide-1 (C26)[er] + mannose-(1D-myo-inositol 1-phosphate)2[er]	yes	yes	yes	yes	yes	yes
r_0608	IPS phospholipase C	H2O[er] + inositol phosphomannosylinositol phosphoceramide B' (C24)[er] => ceramide-2' (C24)[er] + mannose-(1D-myo-inositol 1-phosphate)2[er]	yes	yes	yes	yes	yes	yes
r_0609	IPS phospholipase C	H2O[er] + inositol phosphomannosylinositol phosphoceramide B' (C26)[er] => ceramide-2' (C26)[er] + mannose-(1D-myo-inositol 1-phosphate)2[er]	yes	yes	yes	yes	yes	yes
r_0610	IPS phospholipase C	H2O[er] + inositol phosphomannosylinositol phosphoceramide B (C24)[er] => ceramide-2 (C24)[er] + mannose-(1D-myo-inositol 1-phosphate)2[er]	yes	yes	yes	yes	yes	yes
r_0611	IPS phospholipase C	H2O[er] + inositol phosphomannosylinositol phosphoceramide B (C26)[er] => ceramide-2 (C26)[er] + mannose-(1D-myo-inositol 1-phosphate)2[er]	yes	yes	yes	yes	yes	yes
r_0612	IPS phospholipase C	H2O[er] + inositol phosphomannosylinositol phosphoceramide C (C24)[er] => ceramide-3 (C24)[er] + mannose-(1D-myo-inositol 1-phosphate)2[er]	yes	yes	yes	yes	yes	yes
r_0613	IPS phospholipase C	H2O[er] + inositol phosphomannosylinositol phosphoceramide C (C26)[er] => ceramide-3 (C26)[er] + mannose-(1D-myo-inositol 1-phosphate)2[er]	yes	yes	yes	yes	yes	yes
r_0614	IPS phospholipase C	H2O[er] + inositol phosphomannosylinositol phosphoceramide D (C24)[er] => ceramide-4 (C24)[er] + mannose-(1D-myo-inositol 1-phosphate)2[er]	yes	yes	yes	yes	yes	yes
r_0615	IPS phospholipase C	H2O[er] + inositol phosphomannosylinositol phosphoceramide D (C26)[er] => ceramide-4 (C26)[er] + mannose-(1D-myo-inositol 1-phosphate)2[er]	yes	yes	yes	yes	yes	yes
r_0616	IPS phospholipase C	H2O[m] + inositol-P-ceramide A (C24)[m] => 1D-myo-inositol 3-phosphate[m] + ceramide-1 (C24)[m]	yes	yes	yes	yes	yes	yes
r_0617	IPS phospholipase C	H2O[m] + inositol-P-ceramide A (C26)[m] => 1D-myo-inositol 3-phosphate[m] + ceramide-1 (C26)[m]	yes	yes	yes	yes	yes	yes
r_0618	IPS phospholipase C	H2O[m] + inositol-P-ceramide B' (C24)[m] => 1D-myo-inositol 3-phosphate[m] + ceramide-2' (C24)[m]	yes	yes	yes	yes	yes	yes
r_0619	IPS phospholipase C	H2O[m] + inositol-P-ceramide B' (C26)[m] => 1D-myo-inositol 3-phosphate[m] + ceramide-2' (C26)[m]	yes	yes	yes	yes	yes	yes
r_0620	IPS phospholipase C	H2O[m] + inositol-P-ceramide B (C24)[m] => 1D-myo-inositol 3-phosphate[m] + ceramide-2 (C24)[m]	yes	yes	yes	yes	yes	yes
r_0621	IPS phospholipase C	H2O[m] + inositol-P-ceramide B (C26)[m] => 1D-myo-inositol 3-phosphate[m] + ceramide-2 (C26)[m]	yes	yes	yes	yes	yes	yes
r_0622	IPS phospholipase C	H2O[m] + inositol-P-ceramide C (C24)[m] => 1D-myo-inositol 3-phosphate[m] + ceramide-3 (C24)[m]	yes	yes	yes	yes	yes	yes
r_0623	IPS phospholipase C	H2O[m] + inositol-P-ceramide C (C26)[m] => 1D-myo-inositol 3-phosphate[m] + ceramide-3 (C26)[m]	yes	yes	yes	yes	yes	yes
r_0624	IPS phospholipase C	H2O[m] + inositol-P-ceramide D (C24)[m] => 1D-myo-inositol 3-phosphate[m] + ceramide-4 (C24)[m]	yes	yes	yes	yes	yes	yes
r_0625	IPS phospholipase C	H2O[m] + inositol-P-ceramide D (C26)[m] => 1D-myo-inositol 3-phosphate[m] + ceramide-4 (C26)[m]	yes	yes	yes	yes	yes	yes
r_0626	IPS phospholipase C	H2O[m] + mannosylinositol phosphorylceramide A (C24)[m] => ceramide-1 (C24)[m] + mannose-1D-myo-inositol 1-phosphate[m]	yes	yes	yes	yes	yes	yes
r_0627	IPS phospholipase C	H2O[m] + mannosylinositol phosphorylceramide A (C26)[m] => ceramide-1 (C26)[m] + mannose-1D-myo-inositol 1-phosphate[m]	yes	yes	yes	yes	yes	yes
r_0628	IPS phospholipase C	H2O[m] + mannosylinositol phosphorylceramide B' (C24)[m] => ceramide-2' (C24)[m] + mannose-1D-myo-inositol 1-phosphate[m]	yes	yes	yes	yes	yes	yes
r_0629	IPS phospholipase C	H2O[m] + mannosylinositol phosphorylceramide B' (C26)[m] => ceramide-2' (C26)[m] + mannose-1D-myo-inositol 1-phosphate[m]	yes	yes	yes	yes	yes	yes
r_0630	IPS phospholipase C	H2O[m] + mannosylinositol phosphorylceramide B (C24)[m] => ceramide-2 (C24)[m] + mannose-1D-myo-inositol 1-phosphate[m]	yes	yes	yes	yes	yes	yes
r_0631	IPS phospholipase C	H2O[m] + mannosylinositol phosphorylceramide B (C26)[m] => ceramide-2 (C26)[m] + mannose-1D-myo-inositol 1-phosphate[m]	yes	yes	yes	yes	yes	yes
r_0632	IPS phospholipase C	H2O[m] + mannosylinositol phosphorylceramide C (C24)[m] => ceramide-3 (C24)[m] + mannose-1D-myo-inositol 1-phosphate[m]	yes	yes	yes	yes	yes	yes
r_0633	IPS phospholipase C	H2O[m] + mannosylinositol phosphorylceramide C (C26)[m] => ceramide-3 (C26)[m] + mannose-1D-myo-inositol 1-phosphate[m]	yes	yes	yes	yes	yes	yes
r_0634	IPS phospholipase C	H2O[m] + mannosylinositol phosphorylceramide D (C24)[m] => ceramide-4 (C24)[m] + mannose-1D-myo-inositol 1-phosphate[m]	yes	yes	yes	yes	yes	yes
r_0635	IPS phospholipase C	H2O[m] + mannosylinositol phosphorylceramide D (C26)[m] => ceramide-4 (C26)[m] + mannose-1D-myo-inositol 1-phosphate[m]	yes	yes	yes	yes	yes	yes
r_0636	IPS phospholipase C	H2O[m] + inositol phosphomannosylinositol phosphoceramide A (C24)[m] => ceramide-1 (C24)[m] + mannose-(1D-myo-inositol 1-phosphate)2[m]	yes	yes	yes	yes	yes	yes
r_0637	IPS phospholipase C	H2O[m] + inositol phosphomannosylinositol phosphoceramide A (C26)[m] => ceramide-1 (C26)[m] + mannose-(1D-myo-inositol 1-phosphate)2[m]	yes	yes	yes	yes	yes	yes
r_0638	IPS phospholipase C	H2O[m] + inositol phosphomannosylinositol phosphoceramide B' (C24)[m] => ceramide-2' (C24)[m] + mannose-(1D-myo-inositol 1-phosphate)2[m]	yes	yes	yes	yes	yes	yes
r_0639	IPS phospholipase C	H2O[m] + inositol phosphomannosylinositol phosphoceramide B' (C26)[m] => ceramide-2' (C26)[m] + mannose-(1D-myo-inositol 1-phosphate)2[m]	yes	yes	yes	yes	yes	yes
r_0640	IPS phospholipase C	H2O[m] + inositol phosphomannosylinositol phosphoceramide B (C24)[m] => ceramide-2 (C24)[m] + mannose-(1D-myo-inositol 1-phosphate)2[m]	yes	yes	yes	yes	yes	yes
r_0641	IPS phospholipase C	H2O[m] + inositol phosphomannosylinositol phosphoceramide B (C26)[m] => ceramide-2 (C26)[m] + mannose-(1D-myo-inositol 1-phosphate)2[m]	yes	yes	yes	yes	yes	yes
r_0642	IPS phospholipase C	H2O[m] + inositol phosphomannosylinositol phosphoceramide C (C24)[m] => ceramide-3 (C24)[m] + mannose-(1D-myo-inositol 1-phosphate)2[m]	yes	yes	yes	yes	yes	yes
r_0643	IPS phospholipase C	H2O[m] + inositol phosphomannosylinositol phosphoceramide C (C26)[m] => ceramide-3 (C26)[m] + mannose-(1D-myo-inositol 1-phosphate)2[m]	yes	yes	yes	yes	yes	yes
r_0644	IPS phospholipase C	H2O[m] + inositol phosphomannosylinositol phosphoceramide D (C24)[m] => ceramide-4 (C24)[m] + mannose-(1D-myo-inositol 1-phosphate)2[m]	yes	yes	yes	yes	yes	yes
r_0645	IPS phospholipase C	H2O[m] + inositol phosphomannosylinositol phosphoceramide D (C26)[m] => ceramide-4 (C26)[m] + mannose-(1D-myo-inositol 1-phosphate)2[m]	yes	yes	yes	yes	yes	yes
r_0646	IPS phospholipase C	H2O[er] + inositol-P-ceramide A (C24)[er] => 1D-myo-inositol 1-phosphate[er] + ceramide-1 (C24)[er]	yes	yes	yes	yes	yes	yes
r_0647	IPS phospholipase C	H2O[er] + inositol-P-ceramide A (C26)[er] => 1D-myo-inositol 1-phosphate[er] + ceramide-1 (C26)[er]	yes	yes	yes	yes	yes	yes
r_0648	IPS phospholipase C	H2O[er] + inositol-P-ceramide B' (C24)[er] => 1D-myo-inositol 1-phosphate[er] + ceramide-2' (C24)[er]	yes	yes	yes	yes	yes	yes
r_0649	IPS phospholipase C	H2O[er] + inositol-P-ceramide B' (C26)[er] => 1D-myo-inositol 1-phosphate[er] + ceramide-2' (C26)[er]	yes	yes	yes	yes	yes	yes
r_0650	IPS phospholipase C	H2O[er] + inositol-P-ceramide B (C24)[er] => 1D-myo-inositol 1-phosphate[er] + ceramide-2 (C24)[er]	yes	yes	yes	yes	yes	yes
r_0651	IPS phospholipase C	H2O[er] + inositol-P-ceramide B (C26)[er] => 1D-myo-inositol 1-phosphate[er] + ceramide-2 (C26)[er]	yes	yes	yes	yes	yes	yes
r_0652	IPS phospholipase C	H2O[er] + inositol-P-ceramide C (C24)[er] => 1D-myo-inositol 1-phosphate[er] + ceramide-3 (C24)[er]	yes	yes	yes	yes	yes	yes
r_0653	IPS phospholipase C	H2O[er] + inositol-P-ceramide C (C26)[er] => 1D-myo-inositol 1-phosphate[er] + ceramide-3 (C26)[er]	yes	yes	yes	yes	yes	yes
r_0654	IPS phospholipase C	H2O[er] + inositol-P-ceramide D (C24)[er] => 1D-myo-inositol 1-phosphate[er] + ceramide-4 (C24)[er]	yes	yes	yes	yes	yes	yes
r_0655	IPS phospholipase C	H2O[er] + inositol-P-ceramide D (C26)[er] => 1D-myo-inositol 1-phosphate[er] + ceramide-4 (C26)[er]	yes	yes	yes	yes	yes	yes
r_0656	isoamyl acetate-hydrolyzing esterase	H2O[c] + isoamyl acetate[c] => acetate[c] + H+[c] + isoamylol[c]	yes	yes	yes	yes	yes	yes
r_0657	isobutyl acetate-hydrolyzing esterase	H2O[c] + isobutyl acetate[c] => acetate[c] + H+[c] + isobutanol[c]	yes	yes	yes	yes	yes	yes
r_0658	isocitrate dehydrogenase (NAD+)	isocitrate[m] + NAD[m] => 2-oxoglutarate[m] + carbon dioxide[m] + NADH[m]	yes	yes	yes	yes	yes	yes
r_0659	isocitrate dehydrogenase (NADP)	isocitrate[c] + NADP(+)[c] => 2-oxoglutarate[c] + carbon dioxide[c] + NADPH[c]	yes	yes	yes	yes	yes	yes
r_0661	isocitrate dehydrogenase (NADP+), peroxisomal	isocitrate[p] + NADP(+)[p] => 2-oxoglutarate[p] + carbon dioxide[p] + NADPH[p]	yes	yes	yes	yes	yes	yes
r_0662	isocitrate lyase	isocitrate[c] => glyoxylate[c] + succinate[c]	yes	yes	yes	yes	yes	yes
r_0663	isoleucine transaminase	2-oxoglutarate[c] + L-isoleucine[c] <=> (S)-3-methyl-2-oxopentanoate[c] + L-glutamate[c]	yes	yes	yes	yes	yes	yes
r_0664	isoleucine transaminase	2-oxoglutarate[m] + L-isoleucine[m] <=> (S)-3-methyl-2-oxopentanoate[m] + L-glutamate[m]	yes	yes	yes	yes	yes	yes
r_0665	isoleucyl-tRNA synthetase	ATP[c] + L-isoleucine[c] + tRNA(Ile)[c] => AMP[c] + diphosphate[c] + Ile-tRNA(Ile)[c]	yes	yes	yes	yes	yes	yes
r_0666	isoleucyl-tRNA synthetase	ATP[m] + L-isoleucine[m] + tRNA(Ile)[m] => AMP[m] + diphosphate[m] + Ile-tRNA(Ile)[m]	yes	yes	yes	yes	yes	yes
r_0667	isopentenyl-diphosphate D-isomerase	isopentenyl diphosphate[c] <=> prenyl diphosphate(3-)[c]	yes	yes	yes	yes	yes	yes
r_0668	itaconate-CoA ligase (ADP-forming)	ATP[m] + coenzyme A[m] + itaconate[m] <=> ADP[m] + itaconyl-CoA[m] + phosphate[m]	yes	yes	yes	yes	yes	yes
r_0669	ketol-acid reductoisomerase (2-aceto-2-hydroxybutanoate)	(S)-2-acetyl-2-hydroxybutanoate[m] + H+[m] + NADPH[m] => (2R,3R)-2,3-dihydroxy-3-methylpentanoate[m] + NADP(+)[m]	yes	yes	yes	yes	yes	yes
r_0670	kynureninase	H2O[c] + L-kynurenine[c] => anthranilate[c] + H+[c] + L-alanine[c]	yes	yes	yes	yes	yes	yes
r_0671	kynurenine 3-monooxygenase	H+[c] + L-kynurenine[c] + NADPH[c] + oxygen[c] => 3-hydroxy-L-kynurenine[c] + H2O[c] + NADP(+)[c]	yes	yes	yes	yes	yes	yes
r_0672	L-1-pyrroline-3-hydroxy-5-carboxylate dehydrogenase	1-pyrroline-3-hydroxy-5-carboxylic acid[m] + 2 H2O[m] + NAD[m] <=> erythro-4-hydroxy-L-glutamic acid[m] + H+[m] + NADH[m]	yes	yes	yes	yes	yes	yes
r_0673	L-4-hydroxyglutamate semialdehyde dehydrogenase	H2O[m] + L-4-hydroxyglutamic semialdehyde[m] + NAD[m] <=> erythro-4-hydroxy-L-glutamic acid[m] + 2 H+[m] + NADH[m]	yes	yes	yes	yes	yes	yes
r_0674	L-alanine transaminase	2-oxoglutarate[m] + L-alanine[m] <=> L-glutamate[m] + pyruvate[m]	yes	yes	yes	yes	yes	yes
r_0675	L-allo-threonine aldolase	L-allothreonine[c] => acetaldehyde[c] + L-glycine[c]	yes	yes	yes	yes	yes	yes
r_0676	L-allo-threonine dehydrogenase	L-allothreonine[c] + NADP(+)[c] <=> H+[c] + L-2-amino-3-oxobutanoate[c] + NADPH[c]	yes	yes	yes	yes	yes	yes
r_0678	L-aminoadipate-semialdehyde dehydrogenase (NADPH)	ATP[c] + H+[c] + L-2-aminoadipate[c] + NADPH[c] => AMP[c] + diphosphate[c] + L-allysine[c] + NADP(+)[c]	yes	yes	yes	yes	yes	yes
r_0679	L-asparaginase	H2O[c] + L-asparagine[c] => ammonium[c] + L-aspartate[c]	yes	yes	yes	yes	yes	yes
r_0680	L-asparaginase	H2O[e] + L-asparagine[e] => ammonium[e] + L-aspartate[e]	yes	yes	yes	yes	yes	yes
r_0681	L-erythro-4-hydroxyglutamate:2-oxoglutarate aminotransferase	2-oxoglutarate[c] + erythro-4-hydroxy-L-glutamic acid[c] => 4-hydroxy-2-oxoglutarate[c] + L-glutamate[c]	yes	yes	yes	yes	yes	yes
r_0682	L-erythro-4-hydroxyglutamate:2-oxoglutarate aminotransferase	2-oxoglutarate[m] + erythro-4-hydroxy-L-glutamic acid[m] => 4-hydroxy-2-oxoglutarate[m] + L-glutamate[m]	yes	yes	yes	yes	yes	yes
r_0683	L-erythro-4-hydroxyglutamate:2-oxoglutarate aminotransferase	2-oxoglutarate[p] + erythro-4-hydroxy-L-glutamic acid[p] => 4-hydroxy-2-oxoglutarate[p] + L-glutamate[p]	yes	yes	yes	yes	yes	yes
r_0687	L-hydroxyproline reductase (NADP)	1-pyrroline-3-hydroxy-5-carboxylic acid[c] + 2 H+[c] + NADPH[c] => L-proline[c] + NADP(+)[c]	yes	yes	yes	yes	yes	yes
r_0688	L-lactaldehyde:NADP+ 1-oxidoreductase	H+[c] + methylglyoxal[c] + NADPH[c] => (S)-lactaldehyde[c] + NADP(+)[c]	yes	yes	yes	yes	yes	yes
r_0689	L-serine deaminase	L-serine[c] => ammonium[c] + pyruvate[c]	yes	yes	yes	yes	yes	yes
r_0690	L-serine dehydrogenase	L-serine[c] + NADP(+)[c] => H+[c] + L-alpha-formylglycine[c] + NADPH[c]	yes	yes	yes	yes	yes	yes
r_0691	L-sorbitol dehydrogenase (L-sorbose-producing)	L-glucitol[c] + NAD[c] => H+[c] + L-sorbose[c] + NADH[c]	yes	yes	yes	yes	yes	yes
r_0692	L-threonine deaminase	L-threonine[c] => 2-oxobutanoate[c] + ammonium[c]	yes	yes	yes	yes	yes	yes
r_0693	L-threonine deaminase	L-threonine[m] => 2-oxobutanoate[m] + ammonium[m]	yes	yes	yes	yes	yes	yes
r_0694	L-tryptophan:oxygen 2,3-oxidoreductase (decyclizing)	L-tryptophan[c] + oxygen[c] => N-formyl-L-kynurenine[c]	yes	yes	yes	yes	yes	yes
r_0696	lactaldehyde dehydrogenase	(S)-lactaldehyde[c] + H2O[c] + NAD[c] => (S)-lactate[c] + 2 H+[c] + NADH[c]	yes	yes	yes	yes	yes	yes
r_0697	lactoylglutathione lyase	glutathione[c] + methylglyoxal[c] => (R)-S-lactoylglutathione[c]	yes	yes	yes	yes	yes	yes
r_0698	lanosterol synthase	(S)-2,3-epoxysqualene[c] => lanosterol[c]	yes	yes	yes	yes	yes	yes
r_0699	leucine transaminase	2-oxoglutarate[c] + L-leucine[c] <=> 4-methyl-2-oxopentanoate[c] + L-glutamate[c]	yes	yes	yes	yes	yes	yes
r_0700	leucine transaminase	2-oxoglutarate[m] + L-leucine[m] <=> 4-methyl-2-oxopentanoate[m] + L-glutamate[m]	yes	yes	yes	yes	yes	yes
r_0701	leucyl-tRNA synthetase	ATP[c] + L-leucine[c] + tRNA(Leu)[c] => AMP[c] + diphosphate[c] + Leu-tRNA(Leu)[c]	yes	yes	yes	yes	yes	yes
r_0703	leukotriene A4 hydrolase	H2O[c] + leukotriene A4[c] <=> (5S,6S)-di-HETE[c]	yes	yes	yes	yes	yes	yes
r_0704	leukotriene A4 hydrolase	H2O[n] + leukotriene A4[n] <=> (5S,6S)-di-HETE[n]	yes	yes	yes	yes	yes	yes
r_0705	leukotriene A4 hydrolase	H2O[c] + leukotriene A4[c] <=> Delta(6)-trans,Delta(8)-cis-leukotriene B4[c]	yes	yes	yes	yes	yes	yes
r_0706	leukotriene A4 hydrolase	H2O[n] + leukotriene A4[n] <=> Delta(6)-trans,Delta(8)-cis-leukotriene B4[n]	yes	yes	yes	yes	yes	yes
r_0707	leukotriene A4 hydrolase	H2O[c] + leukotriene A4[c] <=> leukotriene B4[c]	yes	yes	yes	yes	yes	yes
r_0708	leukotriene A4 hydrolase	H2O[n] + leukotriene A4[n] <=> leukotriene B4[n]	yes	yes	yes	yes	yes	yes
r_0711	lysyl-tRNA synthetase	ATP[c] + L-lysine[c] + tRNA(Lys)[c] => AMP[c] + diphosphate[c] + Lys-tRNA(Lys)[c]	yes	yes	yes	yes	yes	yes
r_0712	lysyl-tRNA synthetase	ATP[m] + L-lysine[m] + tRNA(Lys)[m] => AMP[m] + diphosphate[m] + Lys-tRNA(Lys)[m]	yes	yes	yes	yes	yes	yes
r_0713	malate dehydrogenase	(S)-malate[m] + NAD[m] <=> H+[m] + NADH[m] + oxaloacetate[m]	yes	yes	yes	yes	yes	yes
r_0714	malate dehydrogenase, cytoplasmic	(S)-malate[c] + NAD[c] <=> H+[c] + NADH[c] + oxaloacetate[c]	yes	yes	yes	yes	yes	yes
r_0715	malate dehydrogenase, peroxisomal	(S)-malate[p] + NAD[p] <=> H+[p] + NADH[p] + oxaloacetate[p]	yes	yes	yes	yes	yes	yes
r_0716	malate synthase	acetyl-CoA[c] + glyoxylate[c] + H2O[c] => (S)-malate[c] + coenzyme A[c] + H+[c]	yes	yes	yes	yes	yes	yes
r_0717	malate synthase	acetyl-CoA[p] + glyoxylate[p] + H2O[p] => (S)-malate[p] + coenzyme A[p] + H+[p]	yes	yes	yes	yes	yes	yes
r_0718	malic enzyme (NAD)	(S)-malate[m] + NAD[m] => carbon dioxide[m] + NADH[m] + pyruvate[m]	yes	yes	yes	yes	yes	yes
r_0719	malic enzyme (NADP)	(S)-malate[m] + NADP(+)[m] => carbon dioxide[m] + NADPH[m] + pyruvate[m]	yes	yes	yes	yes	yes	yes
r_0722	mannose-1-phosphate guanylyltransferase	D-mannose 1-phosphate[c] + GTP[c] + H+[c] => diphosphate[c] + GDP-alpha-D-mannose[c]	yes	yes	yes	yes	yes	yes
r_0723	mannose-6-phosphate isomerase	D-mannose 6-phosphate[c] <=> D-fructose 6-phosphate[c]	yes	yes	yes	yes	yes	yes
r_0724	methenyltetrahydrifikate cyclohydrolase	5,10-methenyl-THF[m] + H2O[m] <=> 10-formyl-THF[m] + H+[m]	yes	yes	yes	yes	yes	yes
r_0725	methenyltetrahydrofolate cyclohydrolase	5,10-methenyl-THF[c] + H2O[c] <=> 10-formyl-THF[c] + H+[c]	yes	yes	yes	yes	yes	yes
r_0726	methionine adenosyltransferase	ATP[c] + H2O[c] + L-methionine[c] => diphosphate[c] + phosphate[c] + S-adenosyl-L-methionine[c]	yes	yes	yes	yes	yes	yes
r_0727	methionine synthase	5-methyltetrahydrofolate[c] + L-homocysteine[c] => H+[c] + L-methionine[c] + THF[c]	yes	yes	yes	yes	yes	yes
r_0729	methionyl-tRNA synthetase	ATP[c] + L-methionine[c] + tRNA(Met)[c] => AMP[c] + diphosphate[c] + Met-tRNA(Met)[c]	yes	yes	yes	yes	yes	yes
r_0730	methionyl-tRNA synthetase	ATP[m] + L-methionine[m] + tRNA(Met)[m] => AMP[m] + diphosphate[m] + Met-tRNA(Met)[m]	yes	yes	yes	yes	yes	yes
r_0731	methylenetetrahydrofolate dehydrogenase (NAD)	5,10-methylenetetrahydrofolate[c] + NAD[c] => 5,10-methenyl-THF[c] + NADH[c]	yes	yes	yes	yes	yes	yes
r_0732	methylenetetrahydrofolate dehydrogenase (NADP)	5,10-methylenetetrahydrofolate[c] + NADP(+)[c] <=> 5,10-methenyl-THF[c] + NADPH[c]	yes	yes	yes	yes	yes	yes
r_0733	methylenetetrahydrofolate dehydrogenase (NADP)	5,10-methylenetetrahydrofolate[m] + NADP(+)[m] <=> 5,10-methenyl-THF[m] + NADPH[m]	yes	yes	yes	yes	yes	yes
r_0734	methylisocitrate lyase	(2S,3R)-3-hydroxybutane-1,2,3-tricarboxylic acid[m] => pyruvate[m] + succinate[m]	yes	yes	yes	yes	yes	yes
r_0735	mevalonate kinase (atp)	(R)-mevalonate[c] + ATP[c] => (R)-5-phosphomevalonic acid[c] + ADP[c] + H+[c]	yes	yes	yes	yes	yes	yes
r_0736	mevalonate kinase (ctp)	(R)-mevalonate[c] + CTP[c] => (R)-5-phosphomevalonic acid[c] + CDP[c] + H+[c]	yes	yes	yes	yes	yes	yes
r_0737	mevalonate kinase (gtp)	(R)-mevalonate[c] + GTP[c] => (R)-5-phosphomevalonic acid[c] + GDP[c] + H+[c]	yes	yes	yes	yes	yes	yes
r_0738	mevalonate kinase (UTP)	(R)-mevalonate[c] + UTP[c] => (R)-5-phosphomevalonic acid[c] + H+[c] + UDP[c]	yes	yes	yes	yes	yes	yes
r_0739	mevalonate pyrophoshate decarboxylase	(R)-5-diphosphomevalonic acid[c] + ATP[c] => ADP[c] + carbon dioxide[c] + isopentenyl diphosphate[c] + phosphate[c]	yes	yes	yes	yes	yes	yes
r_0757	myo-inositol 1-phosphatase	1D-myo-inositol 1-phosphate[c] + H2O[c] => myo-inositol[c] + phosphate[c]	yes	yes	yes	yes	yes	yes
r_0758	myo-inositol-1-phosphate synthase	D-glucose 6-phosphate[c] => 1D-myo-inositol 1-phosphate[c]	yes	yes	yes	yes	yes	yes
r_0759	N-acetyl-g-glutamyl-phosphate reductase	H+[m] + N-acetyl-L-gamma-glutamyl phosphate[m] + NADPH[m] => 2-acetamido-5-oxopentanoate[m] + NADP(+)[m] + phosphate[m]	yes	yes	yes	yes	yes	yes
r_0760	N-acetylglucosamine-6-phosphate synthase	acetyl-CoA[c] + alpha-D-glucosamine 6-phosphate[c] <=> coenzyme A[c] + H+[c] + N-acetyl-D-glucosamine 6-phosphate[c]	yes	yes	yes	yes	yes	yes
r_0761	N-acteylglutamate synthase	acetyl-CoA[m] + L-glutamate[m] => coenzyme A[m] + H+[m] + N-acetyl-L-glutamate[m]	yes	yes	yes	yes	yes	yes
r_0764	NAD diphosphatase	H2O[p] + NAD[p] => AMP[p] + 2 H+[p] + NMN[p]	yes	yes	yes	yes	yes	yes
r_0765	NAD kinase	ATP[c] + NAD[c] => ADP[c] + H+[c] + NADP(+)[c]	yes	yes	yes	yes	yes	yes
r_0766	NAD kinase	ATP[m] + NAD[m] => ADP[m] + H+[m] + NADP(+)[m]	yes	yes	yes	yes	yes	yes
r_0767	NAD nucleosidase nuclear	H2O[n] + NAD[n] => ADP-ribose[n] + H+[n] + nicotinamide[n]	yes	yes	yes	yes	yes	yes
r_0768	NAD synthase	ATP[c] + deamido-NAD(+)[c] + H2O[c] + L-glutamine[c] => AMP[c] + diphosphate[c] + H+[c] + L-glutamate[c] + NAD[c]	yes	yes	yes	yes	yes	yes
r_0769	NAD synthase	ATP[n] + deamido-NAD(+)[n] + H2O[n] + L-glutamine[n] <=> AMP[n] + diphosphate[n] + H+[n] + L-glutamate[n] + NAD[n]	yes	yes	yes	yes	yes	yes
r_0770	NADH dehydrogenase, cytosolic/mitochondrial	H+[c] + NADH[c] + ubiquinone-6[m] => NAD[c] + ubiquinol-6[m]	yes	yes	yes	yes	yes	yes
r_0771	NADH kinase	ATP[c] + NADH[c] => ADP[c] + H+[c] + NADPH[c]	yes	yes	yes	yes	yes	yes
r_0772	NADH kinase mitochondrial	ATP[m] + NADH[m] => ADP[m] + H+[m] + NADPH[m]	yes	yes	yes	yes	yes	yes
r_0773	NADH:ubiquinone oxidoreductase	H+[m] + NADH[m] + ubiquinone-6[m] => NAD[m] + ubiquinol-6[m]	yes	yes	yes	yes	yes	yes
r_0774	NAPRtase	H+[c] + nicotinate[c] + PRPP[c] => diphosphate[c] + nicotinic acid D-ribonucleotide[c]	yes	yes	yes	yes	yes	yes
r_0775	NAPRtase	H+[m] + nicotinate[m] + PRPP[m] => diphosphate[m] + nicotinic acid D-ribonucleotide[m]	yes	yes	yes	yes	yes	yes
r_0781	nicotinamidase	H2O[c] + nicotinamide[c] => ammonium[c] + nicotinate[c]	yes	yes	yes	yes	yes	yes
r_0782	nicotinamide N-methyltransferase	nicotinamide[c] + S-adenosyl-L-methionine[c] => 1-methylnicotinamide[c] + S-adenosyl-L-homocysteine[c]	yes	yes	yes	yes	yes	yes
r_0783	nicotinamide-nucleotide adenylyltransferase	ATP[c] + H+[c] + NMN[c] => diphosphate[c] + NAD[c]	yes	yes	yes	yes	yes	yes
r_0784	nicotinamide-nucleotide adenylyltransferase	ATP[n] + H+[n] + NMN[n] => diphosphate[n] + NAD[n]	yes	yes	yes	yes	yes	yes
r_0785	nicotinate-nucleotide adenylyltransferase	ATP[c] + H+[c] + nicotinic acid D-ribonucleotide[c] => deamido-NAD(+)[c] + diphosphate[c]	yes	yes	yes	yes	yes	yes
r_0786	nicotinate-nucleotide diphosphorylase (carboxylating)	2 H+[c] + PRPP[c] + quinolinate[c] => carbon dioxide[c] + diphosphate[c] + nicotinic acid D-ribonucleotide[c]	yes	yes	yes	yes	yes	yes
r_0787	nicotinate-nucleotide diphosphorylase (carboxylating)	2 H+[m] + PRPP[m] + quinolinate[m] => carbon dioxide[m] + diphosphate[m] + nicotinic acid D-ribonucleotide[m]	yes	yes	yes	yes	yes	yes
r_0788	nucleoside diphosphatase	ADP[c] + H2O[c] => AMP[c] + H+[c] + phosphate[c]	yes	yes	yes	yes	yes	yes
r_0789	nucleoside diphosphatase	GDP[c] + H2O[c] => GMP[c] + H+[c] + phosphate[c]	yes	yes	yes	yes	yes	yes
r_0790	nucleoside diphosphatase	H2O[c] + UDP[c] => H+[c] + phosphate[c] + UMP[c]	yes	yes	yes	yes	yes	yes
r_0791	nucleoside diphosphatase	H2O[g] + UDP[g] => H+[g] + phosphate[g] + UMP[g]	yes	yes	yes	yes	yes	yes
r_0792	nucleoside diphosphatase	CDP[c] + H2O[c] => CMP[c] + H+[c] + phosphate[c]	yes	yes	yes	yes	yes	yes
r_0793	nucleoside diphosphatase	H2O[c] + IDP[c] => H+[c] + IMP[c] + phosphate[c]	yes	yes	yes	yes	yes	yes
r_0795	nucleoside diphosphate kinase	ATP[c] + CDP[c] => ADP[c] + CTP[c]	yes	yes	yes	yes	yes	yes
r_0796	nucleoside diphosphate kinase	ATP[c] + dADP[c] => ADP[c] + dATP[c]	yes	yes	yes	yes	yes	yes
r_0797	nucleoside diphosphate kinase	ATP[c] + dCDP[c] => ADP[c] + dCTP[c]	yes	yes	yes	yes	yes	yes
r_0798	nucleoside diphosphate kinase	ATP[c] + dGDP[c] => ADP[c] + dGTP[c]	yes	yes	yes	yes	yes	yes
r_0799	nucleoside diphosphate kinase	ATP[c] + dTDP[c] => ADP[c] + dTTP[c]	yes	yes	yes	yes	yes	yes
r_0800	nucleoside diphosphate kinase	ATP[c] + GDP[c] => ADP[c] + GTP[c]	yes	yes	yes	yes	yes	yes
r_0801	nucleoside diphosphate kinase	ATP[c] + IDP[c] => ADP[c] + ITP[c]	yes	yes	yes	yes	yes	yes
r_0802	nucleoside diphosphate kinase	ATP[c] + dIDP[c] <=> ADP[c] + dITP[c]	yes	yes	yes	yes	yes	yes
r_0803	nucleoside diphosphate kinase	ATP[c] + dUDP[c] <=> ADP[c] + dUTP[c]	yes	yes	yes	yes	yes	yes
r_0804	nucleoside triphosphatase	GTP[c] + H2O[c] => GDP[c] + H+[c] + phosphate[c]	yes	yes	yes	yes	yes	yes
r_0805	nucleoside triphosphatase	H2O[c] + UTP[c] => H+[c] + phosphate[c] + UDP[c]	yes	yes	yes	yes	yes	yes
r_0806	nucleoside triphosphatase	CTP[c] + H2O[c] => CDP[c] + H+[c] + phosphate[c]	yes	yes	yes	yes	yes	yes
r_0807	nucleoside triphosphatase	H2O[c] + ITP[c] => H+[c] + IDP[c] + phosphate[c]	yes	yes	yes	yes	yes	yes
r_0810	nucleoside-diphosphatase (GDP), Golgi	GDP[g] + H2O[g] => GMP[g] + H+[g] + phosphate[g]	yes	yes	yes	yes	yes	yes
r_0811	nucleoside-diphosphate kinase (ATP:UDP)	ATP[c] + UDP[c] => ADP[c] + UTP[c]	yes	yes	yes	yes	yes	yes
r_0812	O-acetylhomoserine (thiol)-lyase	methanethiol[c] + O-acetyl-L-homoserine[c] => acetate[c] + H+[c] + L-methionine[c]	yes	yes	yes	yes	yes	yes
r_0813	O-acetylhomoserine (thiol)-lyase	hydrogen sulfide[c] + O-acetyl-L-homoserine[c] => acetate[c] + H+[c] + L-homocysteine[c]	yes	yes	yes	yes	yes	yes
r_0815	O-succinylhomoserine lyase (L-cysteine)	L-cysteine[c] + O-succinyl-L-homoserine[c] <=> H+[c] + L-cystathionine[c] + succinate[c]	yes	yes	yes	yes	yes	yes
r_0816	ornithine carbamoyltransferase	carbamoyl phosphate[c] + ornithine[c] => H+[c] + L-citrulline[c] + phosphate[c]	yes	yes	yes	yes	yes	yes
r_0817	ornithine decarboxylase	H+[c] + ornithine[c] => carbon dioxide[c] + putrescine[c]	yes	yes	yes	yes	yes	yes
r_0818	ornithine transacetylase	L-glutamate[m] + N(2)-acetyl-L-ornithine[m] => N-acetyl-L-glutamate[m] + ornithine[m]	yes	yes	yes	yes	yes	yes
r_0819	ornithine transaminase	2-oxoglutarate[c] + ornithine[c] => L-glutamate[c] + L-glutamic 5-semialdehyde[c]	yes	yes	yes	yes	yes	yes
r_0820	orotate phosphoribosyltransferase	diphosphate[c] + orotidine 5'-(dihydrogen phosphate)[c] <=> orotate[c] + PRPP[c]	yes	yes	yes	yes	yes	yes
r_0821	orotidine-5'-phosphate decarboxylase	H+[c] + orotidine 5'-(dihydrogen phosphate)[c] => carbon dioxide[c] + UMP[c]	yes	yes	yes	yes	yes	yes
r_0831	oxoglutarate dehydrogenase (dihydrolipoamide S-succinyltransferase)	coenzyme A[m] + S(8)-succinyldihydrolipoamide[m] => dihydrolipoamide[m] + succinyl-CoA[m]	yes	yes	yes	yes	yes	yes
r_0832	oxoglutarate dehydrogenase (lipoamide)	2-oxoglutarate[m] + H+[m] + lipoamide[m] => carbon dioxide[m] + S(8)-succinyldihydrolipoamide[m]	yes	yes	yes	yes	yes	yes
r_0841	pantetheine-phosphate adenylyltransferase	ATP[c] + H+[c] + pantetheine 4'-phosphate[c] => 3'-dephospho-CoA[c] + diphosphate[c]	yes	yes	yes	yes	yes	yes
r_0842	pantothenate kinase	(R)-pantothenate[c] + ATP[c] => (R)-4'-phosphopantothenic acid[c] + ADP[c] + H+[c]	yes	yes	yes	yes	yes	yes
r_0843	pantothenate synthase	(R)-pantoate[c] + ATP[c] + beta-alanine[c] => (R)-pantothenate[c] + AMP[c] + diphosphate[c] + H+[c]	yes	yes	yes	yes	yes	yes
r_0844	peroxisomal acyl-CoA thioesterase	decanoyl-CoA[p] + H2O[p] => coenzyme A[p] + decanoate[p] + H+[p]	yes	yes	yes	yes	yes	yes
r_0851	phenylalanine transaminase	2-oxoglutarate[c] + L-phenylalanine[c] <=> keto-phenylpyruvate[c] + L-glutamate[c]	yes	yes	yes	yes	yes	yes
r_0852	phenylalanyl-tRNA synthetase	ATP[c] + L-phenylalanine[c] + tRNA(Phe)[c] => AMP[c] + diphosphate[c] + Phe-tRNA(Phe)[c]	yes	yes	yes	yes	yes	yes
r_0853	phenylalanyl-tRNA synthetase	ATP[m] + L-phenylalanine[m] + tRNA(Phe)[m] => AMP[m] + diphosphate[m] + Phe-tRNA(Phe)[m]	yes	yes	yes	yes	yes	yes
r_0855	phopshoribosylaminoimidazole synthetase	5'-phosphoribosyl-N-formylglycineamidine[c] + ATP[c] => 5'-phosphoribosyl-5-aminoimidazole[c] + ADP[c] + 2 H+[c] + phosphate[c]	yes	yes	yes	yes	yes	yes
r_0882	phosphoacetylglucosamine mutase	N-acetyl-D-glucosamine 6-phosphate[c] <=> N-acetyl-alpha-D-glucosamine 1-phosphate[c]	yes	yes	yes	yes	yes	yes
r_0883	phosphoadenylyl-sulfate reductase (thioredoxin)	3'-phospho-5'-adenylyl sulfate[c] + TRX1[c] => adenosine 3',5'-bismonophosphate[c] + 2 H+[c] + sulphite[c] + TRX1 disulphide[c]	yes	yes	yes	yes	yes	yes
r_0884	phosphoenolpyruvate carboxykinase	ATP[c] + oxaloacetate[c] => ADP[c] + carbon dioxide[c] + phosphoenolpyruvate[c]	yes	yes	yes	yes	yes	yes
r_0885	phosphoethanolamine cytidyltransferase	CTP[c] + H+[c] + O-phosphoethanolamine[c] => CDP-ethanolamine[c] + diphosphate[c]	yes	yes	yes	yes	yes	yes
r_0886	phosphofructokinase	ATP[c] + D-fructose 6-phosphate[c] => ADP[c] + D-fructose 1,6-bisphosphate[c] + H+[c]	yes	yes	yes	yes	yes	yes
r_0887	phosphofructokinase (s7p)	ATP[c] + sedoheptulose 7-phosphate[c] => ADP[c] + H+[c] + sedoheptulose 1,7-bisphosphate[c]	yes	yes	yes	yes	yes	yes
r_0888	phosphoglucomutase	D-glucose 6-phosphate[c] <=> D-glucose 1-phosphate[c]	yes	yes	yes	yes	yes	yes
r_0889	phosphogluconate dehydrogenase	6-phospho-D-gluconate[c] + NADP(+)[c] => carbon dioxide[c] + D-ribulose 5-phosphate[c] + NADPH[c]	yes	yes	yes	yes	yes	yes
r_0890	phosphoglucosamine mutase	alpha-D-glucosamine 1-phosphate[c] <=> alpha-D-glucosamine 6-phosphate[c]	yes	yes	yes	yes	yes	yes
r_0891	phosphoglycerate dehydrogenase	3-phosphonato-D-glycerate(3-)[c] + NAD[c] => 3-phospho-hydroxypyruvate[c] + H+[c] + NADH[c]	yes	yes	yes	yes	yes	yes
r_0892	phosphoglycerate kinase	1,3-bisphospho-D-glycerate[c] + ADP[c] <=> 3-phosphonato-D-glycerate(3-)[c] + ATP[c]	yes	yes	yes	yes	yes	yes
r_0893	phosphoglycerate mutase	3-phosphonato-D-glycerate(3-)[c] <=> 2-phospho-D-glyceric acid[c]	yes	yes	yes	yes	yes	yes
r_0902	phosphomannomutase	D-mannose 1-phosphate[c] <=> D-mannose 6-phosphate[c]	yes	yes	yes	yes	yes	yes
r_0903	phosphomethylpyrimidine kinase	4-amino-2-methyl-5-phosphomethylpyrimidine[c] + ATP[c] => 4-amino-2-methyl-5-diphosphomethylpyrimidine[c] + ADP[c]	yes	yes	yes	yes	yes	yes
r_0904	phosphomevalonate kinase	(R)-5-phosphomevalonic acid[c] + ATP[c] => (R)-5-diphosphomevalonic acid[c] + ADP[c]	yes	yes	yes	yes	yes	yes
r_0905	phosphopantothenate-cysteine ligase	(R)-4'-phosphopantothenic acid[c] + CTP[c] + L-cysteine[c] => CMP[c] + diphosphate[c] + H+[c] + N-[(R)-4-phosphonopantothenoyl]-L-cysteine [cytoplasm][c]	yes	yes	yes	yes	yes	yes
r_0906	phosphopantothenoylcysteine decarboxylase	H+[c] + N-[(R)-4-phosphonopantothenoyl]-L-cysteine [cytoplasm][c] => carbon dioxide[c] + pantetheine 4'-phosphate[c]	yes	yes	yes	yes	yes	yes
r_0907	phosphopentomutase	alpha-D-ribose 1-phosphate(2-)[c] <=> ribose-5-phosphate[c]	yes	yes	yes	yes	yes	yes
r_0908	phosphoribosyl amino imidazolesuccinocarbozamide synthetase	ATP[c] + L-aspartate[c] + phosphoribosyl-carboxy-aminoimidazole[c] => 5'-phosphoribosyl-4-(N-succinocarboxamide)-5-aminoimidazole[c] + ADP[c] + H+[c] + phosphate[c]	yes	yes	yes	yes	yes	yes
r_0909	phosphoribosyl-AMP cyclohydrolase	1-(5-phosphoribosyl)-5'-AMP[c] + H2O[c] => 1-(5-phospho-D-ribosyl)-5-[(5-phospho-D-ribosylamino)methylideneamino]imidazole-4-carboxamide [cytoplasm][c]	yes	yes	yes	yes	yes	yes
r_0910	phosphoribosyl-ATP pyrophosphatase	5-phosphoribosyl-ATP[c] + H2O[c] => 1-(5-phosphoribosyl)-5'-AMP[c] + diphosphate[c] + H+[c]	yes	yes	yes	yes	yes	yes
r_0911	phosphoribosylaminoimidazole-carboxylase	5'-phosphoribosyl-5-aminoimidazole[c] + ATP[c] + carbon dioxide[c] + H2O[c] => ADP[c] + H+[c] + phosphate[c] + phosphoribosyl-carboxy-aminoimidazole[c]	yes	yes	yes	yes	yes	yes
r_0912	phosphoribosylaminoimidazolecarboxamide formyltransferase	10-formyl-THF[c] + AICAR[c] <=> phosphoribosyl-formamido-carboxamide[c] + THF[c]	yes	yes	yes	yes	yes	yes
r_0913	phosphoribosylanthranilate isomerase	N-(5-phospho-beta-D-ribosyl)anthranilate[c] => 1-(2-carboxyphenylamino)-1-deoxy-D-ribulose 5-phosphate[c]	yes	yes	yes	yes	yes	yes
r_0914	phosphoribosylglycinamidine synthetase	5-phosphoribosylamine[c] + ATP[c] + L-glycine[c] => 5-phospho-ribosyl-glycineamide[c] + ADP[c] + H+[c] + phosphate[c]	yes	yes	yes	yes	yes	yes
r_0915	phosphoribosylpyrophosphate amidotransferase	H2O[c] + L-glutamine[c] + PRPP[c] => 5-phosphoribosylamine[c] + diphosphate[c] + L-glutamate[c]	yes	yes	yes	yes	yes	yes
r_0916	phosphoribosylpyrophosphate synthetase	ATP[c] + ribose-5-phosphate[c] => AMP[c] + H+[c] + PRPP[c]	yes	yes	yes	yes	yes	yes
r_0917	phosphoserine phosphatase (L-serine)	3-phospho-serine[c] + H2O[c] => L-serine[c] + phosphate[c]	yes	yes	yes	yes	yes	yes
r_0918	phosphoserine transaminase	3-phospho-hydroxypyruvate[c] + L-glutamate[c] => 2-oxoglutarate[c] + 3-phospho-serine[c]	yes	yes	yes	yes	yes	yes
r_0921	Phytosphingosine phosphate lyase	phytosphingosine 1-phosphate[er] => 2-hydroxyhexadecanal[er] + O-phosphoethanolamine[er]	yes	yes	yes	yes	yes	yes
r_0922	phytosphingosine synthesis	H+[er] + NADPH[er] + oxygen[er] + sphinganine[er] => H2O[er] + NADP(+)[er] + phytosphingosine[er]	yes	yes	yes	yes	yes	yes
r_0935	porphobilinogen synthase	2 5-aminolevulinate[c] => H+[c] + 2 H2O[c] + porphobilinogen[c]	yes	yes	yes	yes	yes	yes
r_0937	poylamine oxidase	H2O[c] + oxygen[c] + spermine[c] => 3-aminopropanal[c] + hydrogen peroxide[c] + spermidine[c]	yes	yes	yes	yes	yes	yes
r_0938	prephenate dehydratase	H+[c] + prephenate[c] => carbon dioxide[c] + H2O[c] + keto-phenylpyruvate[c]	yes	yes	yes	yes	yes	yes
r_0939	prephenate dehydrogenase (NADP)	NADP(+)[c] + prephenate[c] => 3-(4-hydroxyphenyl)pyruvate[c] + carbon dioxide[c] + NADPH[c]	yes	yes	yes	yes	yes	yes
r_0941	prolyl-tRNA synthetase	ATP[c] + L-proline[c] + tRNA(Pro)[c] => AMP[c] + diphosphate[c] + H+[c] + Pro-tRNA(Pro)[c]	yes	yes	yes	yes	yes	yes
r_0942	protoporphyrinogen oxidase	3 oxygen[m] + 2 protoporphyrinogen[m] => 6 H2O[m] + 2 protoporphyrin[m]	yes	yes	yes	yes	yes	yes
r_0943	purine-nucleoside phosphorylase	nicotinamide ribose[c] + phosphate[c] => alpha-D-ribose 1-phosphate(2-)[c] + H+[c] + nicotinamide[c]	yes	yes	yes	yes	yes	yes
r_0949	guanosine phosphorylase	guanosine[c] + phosphate[c] <=> alpha-D-ribose 1-phosphate(2-)[c] + guanine[c]	yes	yes	yes	yes	yes	yes
r_0950	guanosine phosphorylase	guanosine[m] + phosphate[m] <=> alpha-D-ribose 1-phosphate(2-)[m] + guanine[m]	yes	yes	yes	yes	yes	yes
r_0951	inosine phosphorylase	inosine[c] + phosphate[c] <=> alpha-D-ribose 1-phosphate(2-)[c] + hypoxanthine[c]	yes	yes	yes	yes	yes	yes
r_0953	pyridoxal oxidase	ammonium[c] + 2 H2O[c] + 0.5 oxygen[c] + pyridoxal[c] => 2 hydrogen peroxide[c] + pyridoxamine[c]	yes	yes	yes	yes	yes	yes
r_0954	pyridoxamine 5'-phosphate oxidase	H2O[c] + oxygen[c] + pyridoxamine 5'-phosphate[c] => ammonium[c] + hydrogen peroxide[c] + pyridoxal 5'-phosphate[c]	yes	yes	yes	yes	yes	yes
r_0955	pyridoxine 5'-phosphate oxidase	oxygen[c] + pyridoxine 5'-phosphate[c] <=> hydrogen peroxide[c] + pyridoxal 5'-phosphate[c]	yes	yes	yes	yes	yes	yes
r_0956	pyridoxine oxidase	oxygen[c] + pyridoxine[c] => hydrogen peroxide[c] + pyridoxal[c]	yes	yes	yes	yes	yes	yes
r_0957	pyrroline-5-carboxylate reductase	1-pyrroline-5-carboxylate[c] + 2 H+[c] + NADPH[c] => L-proline[c] + NADP(+)[c]	yes	yes	yes	yes	yes	yes
r_0958	pyruvate carboxylase	ATP[c] + bicarbonate[c] + pyruvate[c] => ADP[c] + H+[c] + oxaloacetate[c] + phosphate[c]	yes	yes	yes	yes	yes	yes
r_0959	pyruvate decarboxylase	H+[c] + pyruvate[c] => acetaldehyde[c] + carbon dioxide[c]	yes	yes	yes	yes	yes	yes
r_0960	pyruvate decarboxylase (acetoin-forming)	acetaldehyde[c] + H+[c] + pyruvate[c] => (R)-acetoin[c] + carbon dioxide[c]	yes	yes	yes	yes	yes	yes
r_0961	pyruvate dehydrogenase	coenzyme A[m] + NAD[m] + pyruvate[m] => acetyl-CoA[m] + carbon dioxide[m] + NADH[m]	yes	yes	yes	yes	yes	yes
r_0962	pyruvate kinase	ADP[c] + H+[c] + phosphoenolpyruvate[c] => ATP[c] + pyruvate[c]	yes	yes	yes	yes	yes	yes
r_0963	quinone oxidoreductase	2-hexaprenyl-6-methoxy-3-methyl-1,4-benzoquinone[m] + H+[m] + NADH[m] + oxygen[m] => 2-hexaprenyl-5-hydroxy-6-methoxy-3-methyl-1,4-benzoquinone[m] + H2O[m] + NAD[m]	yes	yes	yes	yes	yes	yes
r_0964	reduced glutathione via ABC system	ATP[c] + glutathione[c] + H2O[c] => ADP[c] + glutathione[v] + H+[c] + phosphate[c]	yes	yes	yes	yes	yes	yes
r_0965	riboflavin kinase	ATP[c] + riboflavin[c] => ADP[c] + FMN[c] + H+[c]	yes	yes	yes	yes	yes	yes
r_0966	riboflavin kinase	ATP[m] + riboflavin[m] => ADP[m] + FMN[m] + H+[m]	yes	yes	yes	yes	yes	yes
r_0967	riboflavin synthase	2-hydroxy-3-oxobutyl phosphate[c] + 5-amino-6-(D-ribitylamino)uracil[c] => 6,7-dimethyl-8-(1-D-ribityl)lumazine[c] + 2 H2O[c] + phosphate[c]	yes	yes	yes	yes	yes	yes
r_0968	riboflavin synthase	2 6,7-dimethyl-8-(1-D-ribityl)lumazine[c] => 5-amino-6-(D-ribitylamino)uracil[c] + riboflavin[c]	yes	yes	yes	yes	yes	yes
r_0969	ribokinase	ATP[c] + D-ribose[c] => ADP[c] + H+[c] + ribose-5-phosphate[c]	yes	yes	yes	yes	yes	yes
r_0970	ribonucleoside-triphosphate reductase (ATP)	ATP[c] + TRX1[c] => dATP[c] + H2O[c] + TRX1 disulphide[c]	yes	yes	yes	yes	yes	yes
r_0971	ribonucleoside-triphosphate reductase (CTP)	CTP[c] + TRX1[c] => dCTP[c] + H2O[c] + TRX1 disulphide[c]	yes	yes	yes	yes	yes	yes
r_0972	ribonucleoside-triphosphate reductase (GTP)	GTP[c] + TRX1[c] => dGTP[c] + H2O[c] + TRX1 disulphide[c]	yes	yes	yes	yes	yes	yes
r_0973	ribonucleoside-triphosphate reductase (UTP)	UTP[c] + TRX1[c] => dUTP[c] + H2O[c] + TRX1 disulphide[c]	yes	yes	yes	yes	yes	yes
r_0974	ribonucleotide reductase	ADP[c] + TRX1[c] => dADP[c] + H2O[c] + TRX1 disulphide[c]	yes	yes	yes	yes	yes	yes
r_0975	ribonucleotide reductase	ADP[n] + TRX1[n] => dADP[n] + H2O[n] + TRX1 disulphide[n]	yes	yes	yes	yes	yes	yes
r_0976	ribonucleotide reductase	CDP[c] + TRX1[c] => dCDP[c] + H2O[c] + TRX1 disulphide[c]	yes	yes	yes	yes	yes	yes
r_0977	ribonucleotide reductase	CDP[n] + TRX1[n] => dCDP[n] + H2O[n] + TRX1 disulphide[n]	yes	yes	yes	yes	yes	yes
r_0978	ribonucleotide reductase	GDP[c] + TRX1[c] => dGDP[c] + H2O[c] + TRX1 disulphide[c]	yes	yes	yes	yes	yes	yes
r_0979	ribonucleotide reductase	GDP[n] + TRX1[n] => dGDP[n] + H2O[n] + TRX1 disulphide[n]	yes	yes	yes	yes	yes	yes
r_0982	ribose-5-phosphate isomerase	D-ribulose 5-phosphate[c] <=> ribose-5-phosphate[c]	yes	yes	yes	yes	yes	yes
r_0983	ribosylnicotinamide kinase	ATP[c] + nicotinamide ribose[c] => ADP[c] + H+[c] + NMN[c]	yes	yes	yes	yes	yes	yes
r_0984	ribulose 5-phosphate 3-epimerase	D-ribulose 5-phosphate[c] <=> D-xylulose 5-phosphate[c]	yes	yes	yes	yes	yes	yes
r_0985	S-adenosyl-L-methionine:3-hexaprenyl-4,5-dihydroxylate O-methyltransferase	3-hexaprenyl-4,5-dihydroxybenzoic acid[m] + S-adenosyl-L-methionine[m] => 3-hexaprenyl-4-hydroxy-5-methoxybenzoic acid[m] + H+[m] + S-adenosyl-L-homocysteine[m]	yes	yes	yes	yes	yes	yes
r_0986	S-adenosyl-methionine delta-24-sterol-c-methyltransferase	S-adenosyl-L-methionine[c] + zymosterol[c] => fecosterol[c] + H+[c] + S-adenosyl-L-homocysteine[c]	yes	yes	yes	yes	yes	yes
r_0987	S-formylglutathione hydralase	H2O[c] + S-formylglutathione[c] <=> formate[c] + glutathione[c] + H+[c]	yes	yes	yes	yes	yes	yes
r_0988	saccharopine dehydrogenase (NAD, L-lysine forming)	H2O[c] + L-saccharopine[c] + NAD[c] => 2-oxoglutarate[c] + H+[c] + L-lysine[c] + NADH[c]	yes	yes	yes	yes	yes	yes
r_0989	saccharopine dehydrogenase (NADP, L-glutamate forming)	H+[c] + L-allysine[c] + L-glutamate[c] + NADPH[c] => H2O[c] + L-saccharopine[c] + NADP(+)[c]	yes	yes	yes	yes	yes	yes
r_0990	sedoheptulose 1,7-bisphosphate D-glyceraldehyde-3-phosphate-lyase	sedoheptulose 1,7-bisphosphate[c] <=> D-erythrose 4-phosphate[c] + dihydroxyacetone phosphate[c]	yes	yes	yes	yes	yes	yes
r_0993	serine palmitotransferase	L-serine[er] + palmitoyl-CoA[er] => 3-ketosphinganine[er] + carbon dioxide[er] + coenzyme A[er]	yes	yes	yes	yes	yes	yes
r_0995	seryl-tRNA synthetase	ATP[c] + L-serine[c] + tRNA(Ser)[c] => AMP[c] + diphosphate[c] + Ser-tRNA(Ser)[c]	yes	yes	yes	yes	yes	yes
r_0996	shikimate dehydrogenase	3-dehydroshikimate[c] + H+[c] + NADPH[c] => NADP(+)[c] + shikimate[c]	yes	yes	yes	yes	yes	yes
r_0997	shikimate kinase	ATP[c] + shikimate[c] => 3-phosphoshikimic acid[c] + ADP[c] + H+[c]	yes	yes	yes	yes	yes	yes
r_0998	sirohydrochlorin dehydrogenase	NAD[c] + precorrin-2[c] => H+[c] + NADH[c] + sirohydrochlorin[c]	yes	yes	yes	yes	yes	yes
r_0999	sirohydrochlorin ferrochetalase	iron(2+)[c] + sirohydrochlorin[c] => 3 H+[c] + siroheme[c]	yes	yes	yes	yes	yes	yes
r_1001	spermidine synthase	putrescine[c] + S-adenosylmethioninamine[c] => 5'-S-methyl-5'-thioadenosine[c] + H+[c] + spermidine[c]	yes	yes	yes	yes	yes	yes
r_1002	spermine synthase	S-adenosylmethioninamine[c] + spermidine[c] => 5'-S-methyl-5'-thioadenosine[c] + H+[c] + spermine[c]	yes	yes	yes	yes	yes	yes
r_1003	sphinganine phosphate lyase	sphinganine 1-phosphate[er] => hexadecanal[er] + O-phosphoethanolamine[er]	yes	yes	yes	yes	yes	yes
r_1004	sphingoid base-phosphate phosphatase (phytosphingosine 1-phosphate)	H2O[er] + phytosphingosine 1-phosphate[er] => phosphate[er] + phytosphingosine[er]	yes	yes	yes	yes	yes	yes
r_1005	sphingoid base-phosphate phosphatase (sphinganine 1-phosphatase)	H2O[er] + sphinganine 1-phosphate[er] => phosphate[er] + sphinganine[er]	yes	yes	yes	yes	yes	yes
r_1006	sphingolipid long chain base kinase (phytosphingosine)	ATP[er] + phytosphingosine[er] => ADP[er] + H+[er] + phytosphingosine 1-phosphate[er]	yes	yes	yes	yes	yes	yes
r_1007	sphingolipid long chain base kinase (sphinganine)	ATP[er] + sphinganine[er] => ADP[er] + H+[er] + sphinganine 1-phosphate[er]	yes	yes	yes	yes	yes	yes
r_1010	squalene epoxidase (NAD)	H+[er] + NADH[er] + oxygen[er] + squalene[er] => (S)-2,3-epoxysqualene[er] + H2O[er] + NAD[er]	yes	yes	yes	yes	yes	yes
r_1011	squalene epoxidase (NADP)	H+[er] + NADPH[er] + oxygen[er] + squalene[er] => (S)-2,3-epoxysqualene[er] + H2O[er] + NADP(+)[er]	yes	yes	yes	yes	yes	yes
r_1012	squalene synthase	2 farnesyl diphosphate[c] + H+[c] + NADPH[c] => 2 diphosphate[c] + NADP(+)[c] + squalene[c]	yes	yes	yes	yes	yes	yes
r_1021	succinate dehydrogenase (ubiquinone-6)	succinate[m] + ubiquinone-6[m] <=> fumarate[m] + ubiquinol-6[m]	yes	yes	yes	yes	yes	yes
r_1022	succinate-CoA ligase (ADP-forming)	ADP[m] + phosphate[m] + succinyl-CoA[m] => ATP[m] + coenzyme A[m] + succinate[m]	yes	yes	yes	yes	yes	yes
r_1023	succinate-semialdehyde dehydrogenase (NADP)	H2O[c] + NADP(+)[c] + succinic semialdehyde[c] => 2 H+[c] + NADPH[c] + succinate[c]	yes	yes	yes	yes	yes	yes
r_1024	sucrose hydrolyzing enxyme	H2O[e] + sucrose[e] => D-fructose[e] + D-glucose[e]	yes	yes	yes	yes	yes	yes
r_1025	sulfate adenylyltransferase	ATP[c] + H+[c] + sulphate[c] => 5'-adenylyl sulfate[c] + diphosphate[c]	yes	yes	yes	yes	yes	yes
r_1026	sulfate adenylyltransferase (ADP)	ADP[c] + H+[c] + sulphate[c] => 5'-adenylyl sulfate[c] + phosphate[c]	yes	yes	yes	yes	yes	yes
r_1027	sulfite reductase (NADPH2)	5 H+[c] + 3 NADPH[c] + sulphite[c] => 3 H2O[c] + hydrogen sulfide[c] + 3 NADP(+)[c]	yes	yes	yes	yes	yes	yes
r_1029	taurine dioxygenase	2-oxoglutarate[c] + oxygen[c] + taurine[c] => aminoacetaldehyde[c] + carbon dioxide[c] + H+[c] + succinate[c] + sulphite[c]	yes	yes	yes	yes	yes	yes
r_1030	tetrahydrofolate aminomethyltransferase	5,10-methenyl-THF[m] + H2O[m] => 5-formyltetrahydrofolic acid[m] + H+[m]	yes	yes	yes	yes	yes	yes
r_1031	tetrahydrofolate:L-glutamate gamma-ligase (ADP-forming)	ATP[c] + L-glutamate[c] + THF[c] <=> 5,6,7,8-tetrahydrofolyl-L-glutamic acid[c] + ADP[c] + H+[c] + phosphate[c]	yes	yes	yes	yes	yes	yes
r_1032	thiamin diphosphatase	2 H2O[e] + TDP[e] => H+[e] + 2 phosphate[e] + thiamine[e]	yes	yes	yes	yes	yes	yes
r_1033	thiamin phosphatase	H2O[e] + TMP[e] => phosphate[e] + thiamine[e]	yes	yes	yes	yes	yes	yes
r_1034	thiamine diphosphokinase	ATP[c] + thiamine[c] => AMP[c] + H+[c] + TDP[c]	yes	yes	yes	yes	yes	yes
r_1035	thiamine-diphosphate kinase	ATP[c] + TDP[c] => ADP[c] + thiamine(1+) triphosphate(4-)[c]	yes	yes	yes	yes	yes	yes
r_1036	thiamine-phosphate diphosphorylase	4-amino-2-methyl-5-diphosphomethylpyrimidine[c] + 4-methyl-5-(2-phosphonooxyethyl)thiazole[c] + H+[c] => diphosphate[c] + TMP[c]	yes	yes	yes	yes	yes	yes
r_1038	thioredoxin reductase (NADPH)	H+[c] + NADPH[c] + TRX1 disulphide[c] => NADP(+)[c] + TRX1[c]	yes	yes	yes	yes	yes	yes
r_1039	thioredoxin reductase (NADPH)	H+[m] + NADPH[m] + TRX1 disulphide[m] => NADP(+)[m] + TRX1[m]	yes	yes	yes	yes	yes	yes
r_1040	threonine aldolase	L-threonine[c] => acetaldehyde[c] + L-glycine[c]	yes	yes	yes	yes	yes	yes
r_1041	threonine synthase	H2O[c] + O-phospho-L-homoserine[c] => L-threonine[c] + phosphate[c]	yes	yes	yes	yes	yes	yes
r_1042	threonyl-tRNA synthetase	ATP[c] + L-threonine[c] + tRNA(Thr)[c] => AMP[c] + diphosphate[c] + Thr-tRNA(Thr)[c]	yes	yes	yes	yes	yes	yes
r_1043	threonyl-tRNA synthetase	ATP[m] + L-threonine[m] + tRNA(Thr)[m] => AMP[m] + diphosphate[m] + Thr-tRNA(Thr)[m]	yes	yes	yes	yes	yes	yes
r_1045	thymidylate synthase	5,10-methylenetetrahydrofolate[c] + dUMP[c] => dihydrofolic acid[c] + dTMP[c]	yes	yes	yes	yes	yes	yes
r_1046	trans-aconitate 3-methyltransferase	S-adenosyl-L-methionine[c] + trans-aconitate[c] => (2E)-3-(methoxycarbonyl)pent-2-enedioic acid[c] + S-adenosyl-L-homocysteine[c]	yes	yes	yes	yes	yes	yes
r_1047	trans-pentaprenyltranstransferase	isopentenyl diphosphate[m] + pentaprenyl diphosphate[m] => diphosphate[m] + hexaprenyl diphosphate[m]	yes	yes	yes	yes	yes	yes
r_1048	transaldolase	glyceraldehyde 3-phosphate[c] + sedoheptulose 7-phosphate[c] <=> D-erythrose 4-phosphate[c] + D-fructose 6-phosphate[c]	yes	yes	yes	yes	yes	yes
r_1049	transketolase 1	D-xylulose 5-phosphate[c] + ribose-5-phosphate[c] <=> glyceraldehyde 3-phosphate[c] + sedoheptulose 7-phosphate[c]	yes	yes	yes	yes	yes	yes
r_1050	transketolase 2	D-erythrose 4-phosphate[c] + D-xylulose 5-phosphate[c] <=> D-fructose 6-phosphate[c] + glyceraldehyde 3-phosphate[c]	yes	yes	yes	yes	yes	yes
r_1051	trehalose-phosphatase	alpha,alpha-trehalose 6-phosphate[c] + H2O[c] => phosphate[c] + trehalose[c]	yes	yes	yes	yes	yes	yes
r_1054	triose-phosphate isomerase	dihydroxyacetone phosphate[c] <=> glyceraldehyde 3-phosphate[c]	yes	yes	yes	yes	yes	yes
r_1055	tryptophan synthase (indoleglycerol phosphate)	1-C-(indol-3-yl)glycerol 3-phosphate[c] + L-serine[c] => glyceraldehyde 3-phosphate[c] + H2O[c] + L-tryptophan[c]	yes	yes	yes	yes	yes	yes
r_1056	tryptophan transaminase	2-oxoglutarate[c] + L-tryptophan[c] => indole-3-pyruvate[c] + L-glutamate[c]	yes	yes	yes	yes	yes	yes
r_1057	tryptophanyl-tRNA synthetase	ATP[c] + L-tryptophan[c] + tRNA(Trp)[c] => AMP[c] + diphosphate[c] + Trp-tRNA(Trp)[c]	yes	yes	yes	yes	yes	yes
r_1058	tryptophanyl-tRNA synthetase	ATP[m] + L-tryptophan[m] + tRNA(Trp)[m] => AMP[m] + diphosphate[m] + Trp-tRNA(Trp)[m]	yes	yes	yes	yes	yes	yes
r_1063	tyrosine transaminase	3-(4-hydroxyphenyl)pyruvate[c] + L-glutamate[c] <=> 2-oxoglutarate[c] + L-tyrosine[c]	yes	yes	yes	yes	yes	yes
r_1065	tyrosine transaminase	3-(4-hydroxyphenyl)pyruvate[p] + L-glutamate[p] => 2-oxoglutarate[p] + L-tyrosine[p]	yes	yes	yes	yes	yes	yes
r_1066	tyrosyl-tRNA synthetase	ATP[c] + L-tyrosine[c] + tRNA(Tyr)[c] => AMP[c] + diphosphate[c] + Tyr-tRNA(Tyr)[c]	yes	yes	yes	yes	yes	yes
r_1067	tyrosyl-tRNA synthetase	ATP[m] + L-tyrosine[m] + tRNA(Tyr)[m] => AMP[m] + diphosphate[m] + Tyr-tRNA(Tyr)[m]	yes	yes	yes	yes	yes	yes
r_1068	UDP-glucose:ergosterol glucosyltransferase	ergosterol[c] + UDP-D-glucose[c] => ergosterol 3-beta-D-glucoside[c] + H+[c] + UDP[c]	yes	yes	yes	yes	yes	yes
r_1069	UDP-N-acetylglucosamine diphosphorylase	H+[c] + N-acetyl-alpha-D-glucosamine 1-phosphate[c] + UTP[c] <=> diphosphate[c] + UDP-N-acetyl-alpha-D-glucosamine[c]	yes	yes	yes	yes	yes	yes
r_1070	UDPglucose 4-epimerase	UDP-D-glucose[c] <=> UDP-D-galactose[c]	yes	yes	yes	yes	yes	yes
r_1071	UDPglucose--hexose-1-phosphate uridylyltransferase	alpha-D-galactose 1-phosphate[c] + UDP-D-glucose[c] <=> D-glucose 1-phosphate[c] + UDP-D-galactose[c]	yes	yes	yes	yes	yes	yes
r_1072	UMP kinase	ATP[c] + UMP[c] => ADP[c] + UDP[c]	yes	yes	yes	yes	yes	yes
r_1073	UMP kinase	ATP[n] + UMP[n] => ADP[n] + UDP[n]	yes	yes	yes	yes	yes	yes
r_1074	uracil phosphoribosyltransferase	PRPP[c] + uracil[c] => diphosphate[c] + UMP[c]	yes	yes	yes	yes	yes	yes
r_1075	urea carboxylase	ATP[c] + bicarbonate[c] + urea[c] => ADP[c] + H+[c] + phosphate[c] + urea-1-carboxylic acid[c]	yes	yes	yes	yes	yes	yes
r_1076	ureidoglycolate hydrolase	2 H+[c] + H2O[c] + ureidoglycolic acid[c] => 2 ammonium[c] + carbon dioxide[c] + glyoxylate[c]	yes	yes	yes	yes	yes	yes
r_1077	uridine kinase (ATP:uridine)	ATP[c] + uridine[c] => ADP[c] + H+[c] + UMP[c]	yes	yes	yes	yes	yes	yes
r_1078	uridine kinase (GTP:uridine)	GTP[c] + uridine[c] => GDP[c] + H+[c] + UMP[c]	yes	yes	yes	yes	yes	yes
r_1079	uridylate kinase (dUMP)	ATP[c] + dUMP[c] => ADP[c] + dUDP[c]	yes	yes	yes	yes	yes	yes
r_1080	uridylate kinase (dUMP)	ATP[n] + dUMP[n] => ADP[n] + dUDP[n]	yes	yes	yes	yes	yes	yes
r_1081	uroporphyrinogen decarboxylase (uroporphyrinogen III)	4 H+[c] + uroporphyrinogen III[c] => 4 carbon dioxide[c] + coproporphyrinogen III[c]	yes	yes	yes	yes	yes	yes
r_1082	uroporphyrinogen methyltransferase	2 S-adenosyl-L-methionine[c] + uroporphyrinogen III[c] => H+[c] + precorrin-2[c] + 2 S-adenosyl-L-homocysteine[c]	yes	yes	yes	yes	yes	yes
r_1083	uroporphyrinogen-III synthase	preuroporphyrinogen[c] => H2O[c] + uroporphyrinogen III[c]	yes	yes	yes	yes	yes	yes
r_1084	UTP-glucose-1-phosphate uridylyltransferase	D-glucose 1-phosphate[c] + H+[c] + UTP[c] <=> diphosphate[c] + UDP-D-glucose[c]	yes	yes	yes	yes	yes	yes
r_1087	valine transaminase	2-oxoglutarate[c] + L-valine[c] <=> 3-methyl-2-oxobutanoate[c] + L-glutamate[c]	yes	yes	yes	yes	yes	yes
r_1088	valine transaminase, mitochondiral	2-oxoglutarate[m] + L-valine[m] <=> 3-methyl-2-oxobutanoate[m] + L-glutamate[m]	yes	yes	yes	yes	yes	yes
r_1089	valyl-tRNA synthetase	ATP[c] + L-valine[c] + tRNA(Val)[c] => AMP[c] + diphosphate[c] + Val-tRNA(Val)[c]	yes	yes	yes	yes	yes	yes
r_1090	valyl-tRNA synthetase	ATP[m] + L-valine[m] + tRNA(Val)[m] => AMP[m] + diphosphate[m] + Val-tRNA(Val)[m]	yes	yes	yes	yes	yes	yes
r_1091	xanthine phosphoribosyltransferase	9H-xanthine[c] + PRPP[c] => diphosphate[c] + xanthosine-5-phosphate[c]	yes	yes	yes	yes	yes	yes
r_1092	xylitol dehydrogenase (D-xyulose-forming)	NAD[c] + xylitol[c] => D-xylulose[c] + H+[c] + NADH[c]	yes	yes	yes	yes	yes	yes
r_1093	xylose reductase	D-xylose[c] + H+[c] + NADPH[c] => NADP(+)[c] + xylitol[c]	yes	yes	yes	yes	yes	yes
r_1094	xylulokinase	ATP[c] + D-xylulose[c] => ADP[c] + D-xylulose 5-phosphate[c] + H+[c]	yes	yes	yes	yes	yes	yes
r_1095	yUMP synthetase	ribose-5-phosphate[c] + uracil[c] <=> H2O[c] + pseudouridine 5'-phosphate[c]	yes	yes	yes	yes	yes	yes
r_1099	2-oxoadipate and 2-oxoglutarate transport	2-oxoadipic acid[m] + 2-oxoglutarate[c] <=> 2-oxoadipic acid[c] + 2-oxoglutarate[m]	yes	yes	yes	yes	yes	yes
r_1112	AKG transporter, mitochonrial	2-oxoglutarate[c] + citrate[m] <=> 2-oxoglutarate[m] + citrate[c]	yes	yes	yes	yes	yes	yes
r_1118	aspartate-glutamate transporter	L-aspartate[m] + L-glutamate[c] => L-aspartate[c] + L-glutamate[m]	yes	yes	yes	yes	yes	yes
r_1120	carnithine-acetylcarnithine carrier	(R)-carnitine[m] + O-acetylcarnitine[c] => (R)-carnitine[c] + O-acetylcarnitine[m]	yes	yes	yes	yes	yes	yes
r_1146	episterol transport	episterol[e] <=> episterol[c]	yes	yes	yes	yes	yes	yes
r_1147	ergosterol transport	ergosterol[e] <=> ergosterol[c]	yes	yes	yes	yes	yes	yes
r_1161	fecosterol transport	fecosterol[e] <=> fecosterol[c]	yes	yes	yes	yes	yes	yes
r_1168	glutathione transport	glutathione[c] <=> glutathione[v]	yes	yes	yes	yes	yes	yes
r_1194	L-glutamate transport	L-glutamate[c] => L-glutamate[m]	yes	yes	yes	yes	yes	yes
r_1225	lanosterol transport	lanosterol[e] <=> lanosterol[c]	yes	yes	yes	yes	yes	yes
r_1265	succinate-fumarate transport	fumarate[m] + succinate[c] => fumarate[c] + succinate[m]	yes	yes	yes	yes	yes	yes
r_1619	5'-nucleotidase (GMP)	GMP[c] + H2O[c] => guanosine[c] + phosphate[c]	yes	yes	yes	yes	yes	yes
r_1623	5-formethyltetrahydrofolate cyclo-ligase	5-formyltetrahydrofolic acid[m] + ATP[m] => 5,10-methenyl-THF[m] + ADP[m] + phosphate[m]	yes	yes	yes	yes	yes	yes
r_1624	5-formyltetrahydrofolate:10-formyltetrahydrofolate isomerase	5-formyltetrahydrofolic acid[c] + ATP[c] + H2O[c] => 10-formyl-THF[c] + ADP[c] + H+[c] + phosphate[c]	yes	yes	yes	yes	yes	yes
r_1667	bicarbonate formation	carbon dioxide[c] + H2O[c] <=> bicarbonate[c] + H+[c]	yes	yes	yes	yes	yes	yes
r_1703	cytidylate kinase (CMP)	ATP[c] + CMP[c] => ADP[c] + CDP[c]	yes	yes	yes	yes	yes	yes
r_1704	cytidylate kinase (dCMP)	ATP[c] + dCMP[c] <=> ADP[c] + dCDP[c]	yes	yes	yes	yes	yes	yes
r_1729	deoxyadenylate kinase	ATP[c] + dAMP[c] <=> ADP[c] + dADP[c]	yes	yes	yes	yes	yes	yes
r_1790	FMN adenylyltransferase	ATP[m] + FMN[m] + H+[m] => diphosphate[m] + FAD[m]	yes	yes	yes	yes	yes	yes
r_1838	homocitrate synthase	2-oxoglutarate[m] + acetyl-CoA[m] + H2O[m] => coenzyme A[m] + H+[m] + homocitrate[m]	yes	yes	yes	yes	yes	yes
r_2025	pyridoxal kinase	ATP[c] + pyridoxal[c] => ADP[c] + H+[c] + pyridoxal 5'-phosphate[c]	yes	yes	yes	yes	yes	yes
r_2029	pyridoxine kinase	ATP[c] + pyridoxine[c] => ADP[c] + H+[c] + pyridoxine 5'-phosphate[c]	yes	yes	yes	yes	yes	yes
r_2112	kynurenine aminotransferase	L-kynurenine[c] + pyruvate[c] <=> L-alanine[c] + kynurenic acid[c]	yes	yes	yes	yes	yes	yes
r_2115	alcohol dehydrogenase, (acetaldehyde to ethanol)	acetaldehyde[c] + H+[c] + NADH[c] => ethanol[c] + NAD[c]	yes	yes	yes	yes	yes	yes
r_2116	acetaldehyde dehydrogenase	acetaldehyde[c] + H2O[c] + NAD[c] => acetate[c] + H+[c] + NADH[c]	yes	yes	yes	yes	yes	yes
r_2117	phenylalanine transaminase	L-phenylalanine[c] + pyruvate[c] <=> keto-phenylpyruvate[c] + L-alanine[c]	yes	yes	yes	yes	yes	yes
r_2118	tryptophan transaminase	keto-phenylpyruvate[c] + L-tryptophan[c] => indole-3-pyruvate[c] + L-phenylalanine[c]	yes	yes	yes	yes	yes	yes
r_2119	tyrosine transaminase	3-(4-hydroxyphenyl)pyruvate[c] + L-alanine[c] <=> L-tyrosine[c] + pyruvate[c]	yes	yes	yes	yes	yes	yes
r_2126	sedoheptulose bisphosphatase	sedoheptulose 1,7-bisphosphate[c] => phosphate[c] + sedoheptulose 7-phosphate[c]	yes	yes	yes	yes	yes	yes
r_2131	isocitrate dehydrogenase	isocitrate[m] + NADP(+)[m] => 2-oxoglutarate[m] + carbon dioxide[m] + NADPH[m]	yes	yes	yes	yes	yes	yes
r_2132	oxoglutarate/malate exchange	(S)-malate[c] + 2-oxoglutarate[m] => (S)-malate[m] + 2-oxoglutarate[c]	yes	yes	yes	yes	yes	yes
r_2140	fatty-acyl-CoA synthase (n-C16:0CoA)	acetyl-CoA[c] + 21 H+[c] + 7 malonyl-CoA[c] + 14 NADPH[c] => 7 carbon dioxide[c] + 7 coenzyme A[c] + 7 H2O[c] + 14 NADP(+)[c] + palmitoyl-CoA[c]	yes	yes	yes	yes	yes	yes
r_2141	fatty-acyl-CoA synthase (n-C18:0CoA)	acetyl-CoA[c] + 24 H+[c] + 8 malonyl-CoA[c] + 16 NADPH[c] => 8 carbon dioxide[c] + 8 coenzyme A[c] + 8 H2O[c] + 16 NADP(+)[c] + stearoyl-CoA[c]	yes	yes	yes	yes	yes	yes
r_2151	enoyl-ACP reductase (butanoyl-ACP)	H+[m] + NADPH[m] + trans-but-2-enoyl-ACP[m] => NADP(+)[m] + butanoyl-ACP[m]	yes	yes	yes	yes	yes	yes
r_2152	enoyl-ACP reductase (hexanoyl-ACP)	H+[m] + NADPH[m] + trans-hex-2-enoyl-ACP[m] => NADP(+)[m] + hexanoyl-ACP[m]	yes	yes	yes	yes	yes	yes
r_2153	enoyl-ACP reductase (octanoyl-ACP)	H+[m] + NADPH[m] + trans-oct-2-enoyl-ACP[m] => NADP(+)[m] + octanoyl-ACP[m]	yes	yes	yes	yes	yes	yes
r_2154	elongase I (3-oxotetradecanoyl-CoA)	lauroyl-CoA[erm] + malonyl-CoA[erm] + H+[erm] => carbon dioxide[erm] + coenzyme A[erm] + 3-oxotetradecanoyl-CoA[erm]	yes	yes	yes	yes	yes	yes
r_2155	elongase I (3-oxopalmitoyl-CoA)	malonyl-CoA[erm] + H+[erm] + myristoyl-CoA[erm] => carbon dioxide[erm] + coenzyme A[erm] + 3-oxopalmitoyl-CoA[erm]	yes	yes	yes	yes	yes	yes
r_2156	elongase II (3-oxooctadecanoyl-CoA)	malonyl-CoA[erm] + H+[erm] + palmitoyl-CoA[erm] => carbon dioxide[erm] + coenzyme A[erm] + 3-oxooctadecanoyl-CoA[erm]	yes	yes	yes	yes	yes	yes
r_2157	elongase II or III (3-oxoicosanoyl-CoA)	malonyl-CoA[erm] + H+[erm] + stearoyl-CoA[erm] => carbon dioxide[erm] + coenzyme A[erm] + 3-oxoicosanoyl-CoA[erm]	yes	yes	yes	yes	yes	yes
r_2158	elongase II or III (3-oxodocosanoyl-CoA)	malonyl-CoA[erm] + H+[erm] + icosanoyl-CoA[erm] => carbon dioxide[erm] + coenzyme A[erm] + 3-oxodocosanoyl-CoA[erm]	yes	yes	yes	yes	yes	yes
r_2159	elongase II or III (3-oxotetracosanoyl-CoA)	malonyl-CoA[erm] + H+[erm] + docosanoyl-CoA[erm] => carbon dioxide[erm] + coenzyme A[erm] + 3-oxotetracosanoyl-CoA[erm]	yes	yes	yes	yes	yes	yes
r_2160	elongase III (3-oxohexacosanoyl-CoA)	malonyl-CoA[erm] + H+[erm] + tetracosanoyl-CoA[erm] => carbon dioxide[erm] + coenzyme A[erm] + 3-oxohexacosanoyl-CoA[erm]	yes	yes	yes	yes	yes	yes
r_2161	B-ketoacyl-CoA reductase ((S)-3-hydroxytetradecanoyl-CoA)	H+[erm] + 3-oxotetradecanoyl-CoA[erm] + NADPH[erm] => NADP(+)[erm] + (S)-3-hydroxytetradecanoyl-CoA[erm]	yes	yes	yes	yes	yes	yes
r_2162	B-ketoacyl-CoA reductase ((S)-3-hydroxypalmitoyl-CoA)	H+[erm] + 3-oxopalmitoyl-CoA[erm] + NADPH[erm] => NADP(+)[erm] + (S)-3-hydroxypalmitoyl-CoA[erm]	yes	yes	yes	yes	yes	yes
r_2163	B-ketoacyl-CoA reductase (3-hydroxyoctadecanoyl-CoA)	H+[erm] + 3-oxooctadecanoyl-CoA[erm] + NADPH[erm] => NADP(+)[erm] + 3-hydroxyoctadecanoyl-CoA[erm]	yes	yes	yes	yes	yes	yes
r_2164	B-ketoacyl-CoA reductase (3-hydroxyicosanoyl-CoA)	H+[erm] + 3-oxoicosanoyl-CoA[erm] + NADPH[erm] => NADP(+)[erm] + 3-hydroxyicosanoyl-CoA[erm]	yes	yes	yes	yes	yes	yes
r_2165	B-ketoacyl-CoA reductase (3-hydroxydocosanoyl-CoA)	H+[erm] + 3-oxodocosanoyl-CoA[erm] + NADPH[erm] => NADP(+)[erm] + 3-hydroxydocosanoyl-CoA[erm]	yes	yes	yes	yes	yes	yes
r_2166	B-ketoacyl-CoA reductase (3-hydroxytetracosanoyl-CoA)	H+[erm] + 3-oxotetracosanoyl-CoA[erm] + NADPH[erm] => NADP(+)[erm] + 3-hydroxytetracosanoyl-CoA[erm]	yes	yes	yes	yes	yes	yes
r_2167	B-ketoacyl-CoA reductase ((S)-3-hydroxyhexacosanoyl-CoA)	H+[erm] + 3-oxohexacosanoyl-CoA[erm] + NADPH[erm] => NADP(+)[erm] + (S)-3-hydroxyhexacosanoyl-CoA[erm]	yes	yes	yes	yes	yes	yes
r_2168	B-hydroxyacyl-CoA dehydratase (trans-tetradec-2-enoyl-CoA)	(S)-3-hydroxytetradecanoyl-CoA[erm] <=> H2O[erm] + trans-tetradec-2-enoyl-CoA[erm]	yes	yes	yes	yes	yes	yes
r_2169	B-hydroxyacyl-CoA dehydratase (trans-hexadec-2-enoyl-CoA)	(S)-3-hydroxypalmitoyl-CoA[erm] <=> H2O[erm] + trans-hexadec-2-enoyl-CoA[erm]	yes	yes	yes	yes	yes	yes
r_2170	B-hydroxyacyl-CoA dehydratase (trans-octadec-2-enoyl-CoA)	3-hydroxyoctadecanoyl-CoA[erm] <=> H2O[erm] + trans-octadec-2-enoyl-CoA[erm]	yes	yes	yes	yes	yes	yes
r_2171	B-hydroxyacyl-CoA dehydratase (trans-icos-2-enoyl-CoA)	3-hydroxyicosanoyl-CoA[erm] <=> H2O[erm] + trans-icos-2-enoyl-CoA[erm]	yes	yes	yes	yes	yes	yes
r_2172	B-hydroxyacyl-CoA dehydratase (trans-docos-2-enoyl-CoA)	3-hydroxydocosanoyl-CoA[erm] <=> H2O[erm] + trans-docos-2-enoyl-CoA[erm]	yes	yes	yes	yes	yes	yes
r_2173	B-hydroxyacyl-CoA dehydratase (trans-tetracos-2-enoyl-CoA)	3-hydroxytetracosanoyl-CoA[erm] <=> H2O[erm] + trans-tetracos-2-enoyl-CoA[erm]	yes	yes	yes	yes	yes	yes
r_2174	B-hydroxyacyl-CoA dehydratase (trans-hexacos-2-enoyl-CoA)	(S)-3-hydroxyhexacosanoyl-CoA[erm] <=> H2O[erm] + trans-hexacos-2-enoyl-CoA[erm]	yes	yes	yes	yes	yes	yes
r_2175	trans-2-enoyl-CoA reductase (n-C14:0CoA)	H+[erm] + NADPH[erm] + trans-tetradec-2-enoyl-CoA[erm] => myristoyl-CoA[erm] + NADP(+)[erm]	yes	yes	yes	yes	yes	yes
r_2176	trans-2-enoyl-CoA reductase (n-C16:0CoA)	H+[erm] + NADPH[erm] + trans-hexadec-2-enoyl-CoA[erm] => palmitoyl-CoA[erm] + NADP(+)[erm]	yes	yes	yes	yes	yes	yes
r_2177	trans-2-enoyl-CoA reductase (n-C18:0CoA)	H+[erm] + NADPH[erm] + trans-octadec-2-enoyl-CoA[erm] => stearoyl-CoA[erm] + NADP(+)[erm]	yes	yes	yes	yes	yes	yes
r_2178	trans-2-enoyl-CoA reductase (n-C20:0CoA)	H+[erm] + NADPH[erm] + trans-icos-2-enoyl-CoA[erm] => icosanoyl-CoA[erm] + NADP(+)[erm]	yes	yes	yes	yes	yes	yes
r_2179	trans-2-enoyl-CoA reductase (n-C22:0CoA)	H+[erm] + NADPH[erm] + trans-docos-2-enoyl-CoA[erm] => docosanoyl-CoA[erm] + NADP(+)[erm]	yes	yes	yes	yes	yes	yes
r_2180	trans-2-enoyl-CoA reductase (n-C24:0CoA)	H+[erm] + NADPH[erm] + trans-tetracos-2-enoyl-CoA[erm] => tetracosanoyl-CoA[erm] + NADP(+)[erm]	yes	yes	yes	yes	yes	yes
r_2181	trans-2-enoyl-CoA reductase (n-C26:0CoA)	H+[erm] + NADPH[erm] + trans-hexacos-2-enoyl-CoA[erm] => NADP(+)[erm] + hexacosanoyl-CoA[erm]	yes	yes	yes	yes	yes	yes
r_2182	palmitoyl-CoA desaturase (n-C16:0CoA -> n-C16:1CoA), ER membrane	H+[erm] + palmitoyl-CoA[erm] + oxygen[erm] + NADH[erm] => 2 H2O[erm] + palmitoleoyl-CoA(4-)[erm] + NAD[erm]	yes	yes	yes	yes	yes	yes
r_2183	stearoyl-CoA desaturase (n-C18:0CoA -> n-C18:1CoA), ER membrane	H+[erm] + stearoyl-CoA[erm] + oxygen[erm] + NADH[erm] => 2 H2O[erm] + NAD[erm] + oleoyl-CoA[erm]	yes	yes	yes	yes	yes	yes
r_2219	fatty acyl-CoA transport via ABC system (C12:0)	ATP[c] + H2O[c] + lauroyl-CoA[c] => ADP[c] + H+[c] + lauroyl-CoA[p] + phosphate[c]	yes	yes	yes	yes	yes	yes
r_2220	fatty acyl-CoA transport via ABC system (C14:0)	ATP[c] + H2O[c] + myristoyl-CoA[c] => ADP[c] + H+[c] + myristoyl-CoA[p] + phosphate[c]	yes	yes	yes	yes	yes	yes
r_2221	fatty acyl-CoA transport via ABC system (C16:0)	ATP[c] + H2O[c] + palmitoyl-CoA[c] => ADP[c] + H+[c] + palmitoyl-CoA[p] + phosphate[c]	yes	yes	yes	yes	yes	yes
r_2222	fatty acyl-CoA transport via ABC system (C16:1)	ATP[c] + H2O[c] + palmitoleoyl-CoA(4-)[c] => ADP[c] + H+[c] + phosphate[c] + palmitoleoyl-CoA(4-)[p]	yes	yes	yes	yes	yes	yes
r_2223	fatty acyl-CoA transport via ABC system (C18:0)	ATP[c] + H2O[c] + stearoyl-CoA[c] => ADP[c] + H+[c] + phosphate[c] + stearoyl-CoA[p]	yes	yes	yes	yes	yes	yes
r_2224	fatty acyl-CoA transport via ABC system (C18:1)	ATP[c] + H2O[c] + oleoyl-CoA[c] => ADP[c] + H+[c] + oleoyl-CoA[p] + phosphate[c]	yes	yes	yes	yes	yes	yes
r_2225	fatty acyl-CoA transport via ABC system (C20:0)	ATP[c] + H2O[c] + icosanoyl-CoA[c] => ADP[c] + H+[c] + phosphate[c] + icosanoyl-CoA[p]	yes	yes	yes	yes	yes	yes
r_2226	fatty acyl-CoA transport via ABC system (C22:0)	ATP[c] + H2O[c] + docosanoyl-CoA[c] => ADP[c] + H+[c] + phosphate[c] + docosanoyl-CoA[p]	yes	yes	yes	yes	yes	yes
r_2227	fatty acyl-CoA transport via ABC system (C24:0)	ATP[c] + H2O[c] + tetracosanoyl-CoA[c] => ADP[c] + H+[c] + phosphate[c] + tetracosanoyl-CoA[p]	yes	yes	yes	yes	yes	yes
r_2228	fatty acyl-CoA transport via ABC system (C26:0)	ATP[c] + H2O[c] + hexacosanoyl-CoA[c] => ADP[c] + H+[c] + hexacosanoyl-CoA[p] + phosphate[c]	yes	yes	yes	yes	yes	yes
r_2232	peroxisomal acyl-CoA thioesterase (4:0)	H2O[p] + butanoyl-CoA[p] => coenzyme A[p] + H+[p] + butyrate[p]	yes	yes	yes	yes	yes	yes
r_2233	peroxisomal acyl-CoA thioesterase (6:0)	H2O[p] + hexanoyl-CoA[p] => coenzyme A[p] + H+[p] + hexanoate[p]	yes	yes	yes	yes	yes	yes
r_2236	acyl-CoA oxidase (butanoyl-CoA)	oxygen[p] + butanoyl-CoA[p] => hydrogen peroxide[p] + but-2-enoyl-CoA[p]	yes	yes	yes	yes	yes	yes
r_2237	acyl-CoA oxidase (hexanoyl-CoA)	oxygen[p] + hexanoyl-CoA[p] => hydrogen peroxide[p] + trans-hex-2-enoyl-CoA[p]	yes	yes	yes	yes	yes	yes
r_2238	acyl-CoA oxidase (octanoyl-CoA)	octanoyl-CoA[p] + oxygen[p] => hydrogen peroxide[p] + trans-oct-2-enoyl-CoA[p]	yes	yes	yes	yes	yes	yes
r_2239	acyl-CoA oxidase (icosanoyl-CoA)	oxygen[p] + icosanoyl-CoA[p] => hydrogen peroxide[p] + trans-icos-2-enoyl-CoA[p]	yes	yes	yes	yes	yes	yes
r_2240	acyl-CoA oxidase (docosanoyl-CoA)	oxygen[p] + docosanoyl-CoA[p] => hydrogen peroxide[p] + trans-docos-2-enoyl-CoA[p]	yes	yes	yes	yes	yes	yes
r_2241	acyl-CoA oxidase (tetracosanoyl-CoA)	oxygen[p] + tetracosanoyl-CoA[p] => hydrogen peroxide[p] + trans-tetracos-2-enoyl-CoA[p]	yes	yes	yes	yes	yes	yes
r_2242	acyl-CoA oxidase (palmitoleoyl-CoA)	oxygen[p] + palmitoleoyl-CoA(4-)[p] => hydrogen peroxide[p] + trans-2,cis-9-hexadecadienoyl-CoA[p]	yes	yes	yes	yes	yes	yes
r_2243	acyl-CoA oxidase (cis-tetradec-7-enoyl-CoA)	oxygen[p] + cis-tetradec-7-enoyl-CoA[p] => hydrogen peroxide[p] + trans-2,cis-7-tetradecadienoyl-CoA[p]	yes	yes	yes	yes	yes	yes
r_2244	acyl-CoA oxidase (cis-dodec-5-enoyl-CoA)	oxygen[p] + cis-dodec-5-enoyl-CoA[p] => hydrogen peroxide[p] + trans-2,cis-5-dodecadienoyl-CoA[p]	yes	yes	yes	yes	yes	yes
r_2245	acyl-CoA oxidase (oleoyl-CoA)	oleoyl-CoA[p] + oxygen[p] => hydrogen peroxide[p] + trans-2,cis-9-octadecadienoyl-CoA[p]	yes	yes	yes	yes	yes	yes
r_2246	acyl-CoA oxidase (cis-hexadec-7-enoyl-CoA)	oxygen[p] + cis-hexadec-7-enoyl-CoA[p] => hydrogen peroxide[p] + trans-2,cis-7-hexadecadienoyl-CoA[p]	yes	yes	yes	yes	yes	yes
r_2247	acyl-CoA oxidase (cis-tetradec-5-enoyl-CoA)	oxygen[p] + cis-tetradec-5-enoyl-CoA[p] => hydrogen peroxide[p] + trans-2,cis-5-tetradecadienoyl-CoA[p]	yes	yes	yes	yes	yes	yes
r_2248	2-enoyl-CoA hydratase (3-hydroxydecanoyl-CoA)	H2O[p] + trans-dec-2-enoyl-CoA[p] => (R)-3-hydroxydecanoyl-CoA[p]	yes	yes	yes	yes	yes	yes
r_2249	2-enoyl-CoA hydratase (3-hydroxydodecanoyl-CoA)	H2O[p] + trans-dodec-2-enoyl-CoA[p] => (R)-3-hydroxylauroyl-CoA[p]	yes	yes	yes	yes	yes	yes
r_2250	2-enoyl-CoA hydratase (3-hydroxytetradecanoyl-CoA)	H2O[p] + trans-tetradec-2-enoyl-CoA[p] => (S)-3-hydroxytetradecanoyl-CoA[p]	yes	yes	yes	yes	yes	yes
r_2251	2-enoyl-CoA hydratase (3-hydroxyhexadecanoyl-CoA)	H2O[p] + hexadec-2-enoyl-CoA[p] => (S)-3-hydroxypalmitoyl-CoA[p]	yes	yes	yes	yes	yes	yes
r_2252	2-enoyl-CoA hydratase (3-hydroxyoctadecanoyl-CoA)	H2O[p] + trans-octadec-2-enoyl-CoA[p] => 3-hydroxyoctadecanoyl-CoA[p]	yes	yes	yes	yes	yes	yes
r_2253	2-enoyl-CoA hydratase (3-hydroxyhexacosanoyl-CoA)	H2O[p] + trans-hexacos-2-enoyl-CoA[p] => (S)-3-hydroxyhexacosanoyl-CoA[p]	yes	yes	yes	yes	yes	yes
r_2254	2-enoyl-CoA hydratase (3-hydroxybutanoyl-CoA)	H2O[p] + but-2-enoyl-CoA[p] => (R)-3-hydroxybutanoyl-CoA[p]	yes	yes	yes	yes	yes	yes
r_2255	2-enoyl-CoA hydratase (3-hydroxyhexanoyl-CoA)	H2O[p] + trans-hex-2-enoyl-CoA[p] => (R)-3-hydroxyhexanoyl-CoA[p]	yes	yes	yes	yes	yes	yes
r_2256	2-enoyl-CoA hydratase (3-hydroxyoctanoyl-CoA)	H2O[p] + trans-oct-2-enoyl-CoA[p] => (R)-3-hydroxyoctanoyl-CoA[p]	yes	yes	yes	yes	yes	yes
r_2257	2-enoyl-CoA hydratase (3-hydroxyicosanoyl-CoA)	H2O[p] + trans-icos-2-enoyl-CoA[p] => (R)-3-hydroxyicosanoyl-CoA[p]	yes	yes	yes	yes	yes	yes
r_2258	2-enoyl-CoA hydratase (3-hydroxydocosanoyl-CoA)	H2O[p] + trans-docos-2-enoyl-CoA[p] => (R)-3-hydroxydocosanoyl-CoA[p]	yes	yes	yes	yes	yes	yes
r_2259	2-enoyl-CoA hydratase (3-hydroxytetracosanoyl-CoA)	H2O[p] + trans-tetracos-2-enoyl-CoA[p] => (R)-3-hydroxytetracosanoyl-CoA[p]	yes	yes	yes	yes	yes	yes
r_2260	2-enoyl-CoA hydratase (3-hydroxy-cis-hexadec-9-enoyl-CoA)	H2O[p] + trans-2,cis-9-hexadecadienoyl-CoA[p] => (R)-3-hydroxy-cis-hexadec-9-enoyl-CoA[p]	yes	yes	yes	yes	yes	yes
r_2261	2-enoyl-CoA hydratase (3-hydroxy-cis-tetradec-7-enoyl-CoA)	H2O[p] + trans-2,cis-7-tetradecadienoyl-CoA[p] => (R)-3-hydroxy-cis-tetradec-7-enoyl-CoA[p]	yes	yes	yes	yes	yes	yes
r_2262	2-enoyl-CoA hydratase (3-hydroxy-cis-dodec-5-enoyl-CoA)	H2O[p] + trans-2,cis-5-dodecadienoyl-CoA[p] => (R)-3-hydroxy-cis-dodec-5-enoyl-CoA[p]	yes	yes	yes	yes	yes	yes
r_2263	2-enoyl-CoA hydratase (3-hydroxy-cis-octadec-9-enoyl-CoA)	H2O[p] + trans-2,cis-9-octadecadienoyl-CoA[p] => (R)-3-hydroxy-cis-octadec-9-enoyl-CoA[p]	yes	yes	yes	yes	yes	yes
r_2264	2-enoyl-CoA hydratase (3-hydroxy-cis-hexadec-7-enoyl-CoA)	H2O[p] + trans-2,cis-7-hexadecadienoyl-CoA[p] => (R)-3-hydroxy-cis-hexadec-7-enoyl-CoA[p]	yes	yes	yes	yes	yes	yes
r_2265	2-enoyl-CoA hydratase (3-hydroxy-cis-tetradec-5-enoyl-CoA)	H2O[p] + trans-2,cis-5-tetradecadienoyl-CoA[p] => (R)-3-hydroxy-cis-tetradec-5-enoyl-CoA[p]	yes	yes	yes	yes	yes	yes
r_2266	3-hydroxyacyl-CoA dehydrogenase (3-oxodecanoyl-CoA)	(R)-3-hydroxydecanoyl-CoA[p] + NAD[p] => 3-oxodecanoyl-CoA[p] + H+[p] + NADH[p]	yes	yes	yes	yes	yes	yes
r_2267	3-hydroxyacyl-CoA dehydrogenase (3-oxododecanoyl-CoA)	(R)-3-hydroxylauroyl-CoA[p] + NAD[p] => 3-oxolauroyl-CoA[p] + H+[p] + NADH[p]	yes	yes	yes	yes	yes	yes
r_2268	3-hydroxyacyl-CoA dehydrogenase (3-oxohexadecanoyl-CoA)	(S)-3-hydroxypalmitoyl-CoA[p] + NAD[p] => 3-oxopalmitoyl-CoA[p] + H+[p] + NADH[p]	yes	yes	yes	yes	yes	yes
r_2269	3-hydroxyacyl-CoA dehydrogenase (3-oxooctadecanoyl-CoA)	3-hydroxyoctadecanoyl-CoA[p] + NAD[p] => 3-oxooctadecanoyl-CoA[p] + H+[p] + NADH[p]	yes	yes	yes	yes	yes	yes
r_2270	3-hydroxyacyl-CoA dehydrogenase (3-oxohexacosanoyl-CoA)	(S)-3-hydroxyhexacosanoyl-CoA[p] + NAD[p] => 3-oxohexacosanoyl-CoA[p] + H+[p] + NADH[p]	yes	yes	yes	yes	yes	yes
r_2271	3-hydroxyacyl-CoA dehydrogenase (3-oxobutanoyl-CoA)	NAD[p] + (R)-3-hydroxybutanoyl-CoA[p] => H+[p] + NADH[p] + acetoacetyl-CoA[p]	yes	yes	yes	yes	yes	yes
r_2272	3-hydroxyacyl-CoA dehydrogenase (3-oxohexanoyl-CoA)	NAD[p] + (R)-3-hydroxyhexanoyl-CoA[p] => H+[p] + NADH[p] + 3-oxohexanoyl-CoA[p]	yes	yes	yes	yes	yes	yes
r_2273	3-hydroxyacyl-CoA dehydrogenase (3-oxooctanoyl-CoA)	NAD[p] + (R)-3-hydroxyoctanoyl-CoA[p] => H+[p] + NADH[p] + 3-oxooctanoyl-CoA[p]	yes	yes	yes	yes	yes	yes
r_2274	3-hydroxyacyl-CoA dehydrogenase (3-oxoicosanoyl-CoA)	NAD[p] + (R)-3-hydroxyicosanoyl-CoA[p] => H+[p] + NADH[p] + 3-oxoicosanoyl-CoA[p]	yes	yes	yes	yes	yes	yes
r_2275	3-hydroxyacyl-CoA dehydrogenase (3-oxodocosanoyl-CoA)	NAD[p] + (R)-3-hydroxydocosanoyl-CoA[p] => H+[p] + NADH[p] + 3-oxodocosanoyl-CoA[p]	yes	yes	yes	yes	yes	yes
r_2276	3-hydroxyacyl-CoA dehydrogenase (3-oxotetracosanoyl-CoA)	NAD[p] + (R)-3-hydroxytetracosanoyl-CoA[p] => H+[p] + NADH[p] + 3-oxotetracosanoyl-CoA[p]	yes	yes	yes	yes	yes	yes
r_2277	3-hydroxyacyl-CoA dehydrogenase (3-oxo-cis-hexadec-9-enoyl-CoA)	NAD[p] + (R)-3-hydroxy-cis-hexadec-9-enoyl-CoA[p] => H+[p] + NADH[p] + 3-oxo-cis-hexadec-9-enoyl-CoA[p]	yes	yes	yes	yes	yes	yes
r_2278	3-hydroxyacyl-CoA dehydrogenase (3-oxo-cis-tetradec-7-enoyl-CoA)	NAD[p] + (R)-3-hydroxy-cis-tetradec-7-enoyl-CoA[p] => H+[p] + NADH[p] + 3-oxo-cis-tetradec-7-enoyl-CoA[p]	yes	yes	yes	yes	yes	yes
r_2279	3-hydroxyacyl-CoA dehydrogenase (3-oxo-cis-dodec-5-enoyl-CoA)	NAD[p] + (R)-3-hydroxy-cis-dodec-5-enoyl-CoA[p] => H+[p] + NADH[p] + 3-oxo-cis-dodec-5-enoyl-CoA[p]	yes	yes	yes	yes	yes	yes
r_2280	3-hydroxyacyl-CoA dehydrogenase (3-oxo-cis-octadec-9-enoyl-CoA)	NAD[p] + (R)-3-hydroxy-cis-octadec-9-enoyl-CoA[p] => H+[p] + NADH[p] + 3-oxo-cis-octadec-9-enoyl-CoA[p]	yes	yes	yes	yes	yes	yes
r_2281	3-hydroxyacyl-CoA dehydrogenase (3-oxo-cis-hexadec-7-enoyl-CoA)	NAD[p] + (R)-3-hydroxy-cis-hexadec-7-enoyl-CoA[p] => H+[p] + NADH[p] + 3-oxo-cis-hexadec-7-enoyl-CoA[p]	yes	yes	yes	yes	yes	yes
r_2282	3-hydroxyacyl-CoA dehydrogenase (3-oxo-cis-tetradec-5-enoyl-CoA)	NAD[p] + (R)-3-hydroxy-cis-tetradec-5-enoyl-CoA[p] => H+[p] + NADH[p] + 3-oxo-cis-tetradec-5-enoyl-CoA[p]	yes	yes	yes	yes	yes	yes
r_2283	acetyl-CoA C-acyltransferase (acetyl-CoA)	coenzyme A[p] + acetoacetyl-CoA[p] => 2 acetyl-CoA[p]	yes	yes	yes	yes	yes	yes
r_2284	acetyl-CoA C-acyltransferase (butanoyl-CoA)	coenzyme A[p] + 3-oxohexanoyl-CoA[p] => acetyl-CoA[p] + butanoyl-CoA[p]	yes	yes	yes	yes	yes	yes
r_2285	acetyl-CoA C-acyltransferase (hexanoyl-CoA)	coenzyme A[p] + 3-oxooctanoyl-CoA[p] => acetyl-CoA[p] + hexanoyl-CoA[p]	yes	yes	yes	yes	yes	yes
r_2286	acetyl-CoA C-acyltransferase (stearoyl-CoA)	coenzyme A[p] + 3-oxoicosanoyl-CoA[p] => acetyl-CoA[p] + stearoyl-CoA[p]	yes	yes	yes	yes	yes	yes
r_2287	acetyl-CoA C-acyltransferase (icosanoyl-CoA)	coenzyme A[p] + 3-oxodocosanoyl-CoA[p] => acetyl-CoA[p] + icosanoyl-CoA[p]	yes	yes	yes	yes	yes	yes
r_2288	acetyl-CoA C-acyltransferase (docosanoyl-CoA)	coenzyme A[p] + 3-oxotetracosanoyl-CoA[p] => acetyl-CoA[p] + docosanoyl-CoA[p]	yes	yes	yes	yes	yes	yes
r_2289	acetyl-CoA C-acyltransferase (cis-tetradec-7-enoyl-CoA)	coenzyme A[p] + 3-oxo-cis-hexadec-9-enoyl-CoA[p] => acetyl-CoA[p] + cis-tetradec-7-enoyl-CoA[p]	yes	yes	yes	yes	yes	yes
r_2290	acetyl-CoA C-acyltransferase (cis-dodec-5-enoyl-CoA)	coenzyme A[p] + 3-oxo-cis-tetradec-7-enoyl-CoA[p] => acetyl-CoA[p] + cis-dodec-5-enoyl-CoA[p]	yes	yes	yes	yes	yes	yes
r_2291	acetyl-CoA C-acyltransferase (cis-dec-3-enoyl-CoA)	coenzyme A[p] + 3-oxo-cis-dodec-5-enoyl-CoA[p] => acetyl-CoA[p] + cis-dec-3-enoyl-CoA[p]	yes	yes	yes	yes	yes	yes
r_2292	acetyl-CoA C-acyltransferase (cis-hexadec-7-enoyl-CoA)	coenzyme A[p] + 3-oxo-cis-octadec-9-enoyl-CoA[p] => acetyl-CoA[p] + cis-hexadec-7-enoyl-CoA[p]	yes	yes	yes	yes	yes	yes
r_2293	acetyl-CoA C-acyltransferase (cis-tetradec-5-enoyl-CoA)	coenzyme A[p] + 3-oxo-cis-hexadec-7-enoyl-CoA[p] => acetyl-CoA[p] + cis-tetradec-5-enoyl-CoA[p]	yes	yes	yes	yes	yes	yes
r_2294	acetyl-CoA C-acyltransferase (cis-dodec-3-enoyl-CoA)	coenzyme A[p] + 3-oxo-cis-tetradec-5-enoyl-CoA[p] => acetyl-CoA[p] + cis-dodec-3-enoyl-CoA[p]	yes	yes	yes	yes	yes	yes
r_2295	delta3,delta2-enoyl-CoA isomerase (cis-dec-3-enoyl-CoA)	cis-dec-3-enoyl-CoA[p] => trans-dec-2-enoyl-CoA[p]	yes	yes	yes	yes	yes	yes
r_2296	delta3,delta2-enoyl-CoA isomerase (trans-2,cis-5-dodecadienoyl-CoA)	trans-2,cis-5-dodecadienoyl-CoA[p] => trans-3,cis-5-dodecadienoyl-CoA[p]	yes	yes	yes	yes	yes	yes
r_2297	delta3,delta2-enoyl-CoA isomerase (trans-dodec-3-enoyl-CoA)	trans-dodec-3-enoyl-CoA[p] => trans-dodec-2-enoyl-CoA[p]	yes	yes	yes	yes	yes	yes
r_2298	delta3,delta2-enoyl-CoA isomerase (cis-dodec-3-enoyl-CoA)	cis-dodec-3-enoyl-CoA[p] => trans-dodec-2-enoyl-CoA[p]	yes	yes	yes	yes	yes	yes
r_2299	delta3,delta2-enoyl-CoA isomerase (trans-2,cis-5-tetradecadienoyl-CoA)	trans-2,cis-5-tetradecadienoyl-CoA[p] => trans-3,cis-5-tetradecadienoyl-CoA[p]	yes	yes	yes	yes	yes	yes
r_2300	delta3,delta2-enoyl-CoA isomerase (trans-tetradec-3-enoyl-CoA)	trans-tetradec-3-enoyl-CoA[p] => trans-tetradec-2-enoyl-CoA[p]	yes	yes	yes	yes	yes	yes
r_2303	2,4-dienoyl-CoA reductase (trans-2,trans-4-dodecadienoyl-CoA)	H+[p] + NADPH[p] + trans-2,trans-4-dodecadienoyl-CoA[p] => NADP(+)[p] + trans-dodec-3-enoyl-CoA[p]	yes	yes	yes	yes	yes	yes
r_2304	2,4-dienoyl-CoA reductase (trans-2,trans-4-tetradecadienoyl-CoA)	H+[p] + NADPH[p] + trans-2,trans-4-tetradecadienoyl-CoA[p] => NADP(+)[p] + trans-tetradec-3-enoyl-CoA[p]	yes	yes	yes	yes	yes	yes
r_2305	cis-aconitate(3-) to isocitrate	cis-aconitate[c] + H2O[c] <=> isocitrate[c]	yes	yes	yes	yes	yes	yes
r_2316	glycerol-3-phosphate acyltransferase (16:0), lipid particle	glycerol 3-phosphate[lp] + palmitoyl-CoA[lp] => coenzyme A[lp] + 1-acyl-sn-glycerol 3-phosphate (16:0)[lp]	yes	yes	yes	yes	yes	yes
r_2318	glycerol-3-phosphate acyltransferase (18:0), lipid particle	glycerol 3-phosphate[lp] + stearoyl-CoA[lp] => coenzyme A[lp] + 1-acyl-sn-glycerol 3-phosphate (18:0)[lp]	yes	yes	yes	yes	yes	yes
r_2320	dihydroxyacetone phosphate acyltransferase (16:0), lipid particle	dihydroxyacetone phosphate[lp] + palmitoyl-CoA[lp] => coenzyme A[lp] + acylglycerone phosphate (16:0)[lp]	yes	yes	yes	yes	yes	yes
r_2322	dihydroxyacetone phosphate acyltransferase (18:0), lipid particle	dihydroxyacetone phosphate[lp] + stearoyl-CoA[lp] => coenzyme A[lp] + acylglycerone phosphate (18:0)[lp]	yes	yes	yes	yes	yes	yes
r_2328	acyl dhap reductase (16:0), lipid particle	H+[lp] + acylglycerone phosphate (16:0)[lp] + NADPH[lp] => 1-acyl-sn-glycerol 3-phosphate (16:0)[lp] + NADP(+)[lp]	yes	yes	yes	yes	yes	yes
r_2330	acyl dhap reductase (18:0), lipid particle	H+[lp] + acylglycerone phosphate (18:0)[lp] + NADPH[lp] => 1-acyl-sn-glycerol 3-phosphate (18:0)[lp] + NADP(+)[lp]	yes	yes	yes	yes	yes	yes
r_2340	1-acyl-sn-glycerol-3-phosphate acyltransferase (1-16:0, 2-18:1), lipid particle	oleoyl-CoA[lp] + 1-acyl-sn-glycerol 3-phosphate (16:0)[lp] => coenzyme A[lp] + phosphatidate (1-16:0, 2-18:1)[lp]	yes	yes	yes	yes	yes	yes
r_2342	1-acyl-sn-glycerol-3-phosphate acyltransferase (1-18:0, 2-18:1), lipid particle	oleoyl-CoA[lp] + 1-acyl-sn-glycerol 3-phosphate (18:0)[lp] => coenzyme A[lp] + phosphatidate (1-18:0, 2-18:1)[lp]	yes	yes	yes	yes	yes	yes
r_2401	diacylglycerol acyltransferase (1-16:0, 2-18:1, 3-16:0), lipid particle	palmitoyl-CoA[lp] + diglyceride (1-16:0, 2-18:1)[lp] => coenzyme A[lp] + triglyceride (1-16:0, 2-18:1, 3-16:0)[lp]	yes	yes	yes	yes	yes	yes
r_2405	diacylglycerol acyltransferase (1-18:0, 2-18:1, 3-16:0), lipid particle	palmitoyl-CoA[lp] + diglyceride (1-18:0, 2-18:1)[lp] => coenzyme A[lp] + triglyceride (1-18:0, 2-18:1, 3-16:0)[lp]	yes	yes	yes	yes	yes	yes
r_2417	diacylglycerol acyltransferase (1-16:0, 2-18:1, 3-18:0), lipid particle	stearoyl-CoA[lp] + diglyceride (1-16:0, 2-18:1)[lp] => coenzyme A[lp] + triglyceride (1-16:0, 2-18:1, 3-18:0)[lp]	yes	yes	yes	yes	yes	yes
r_2421	diacylglycerol acyltransferase (1-18:0, 2-18:1, 3-18:0), lipid particle	stearoyl-CoA[lp] + diglyceride (1-18:0, 2-18:1)[lp] => coenzyme A[lp] + triglyceride (1-18:0, 2-18:1, 3-18:0)[lp]	yes	yes	yes	yes	yes	yes
r_2425	diacylglycerol acyltransferase (1-16:0, 2-18:1, 3-18:1), lipid particle	oleoyl-CoA[lp] + diglyceride (1-16:0, 2-18:1)[lp] => coenzyme A[lp] + triglyceride (1-16:0, 2-18:1, 3-18:1)[lp]	yes	yes	yes	yes	yes	yes
r_2429	diacylglycerol acyltransferase (1-18:0, 2-18:1, 3-18:1), lipid particle	oleoyl-CoA[lp] + diglyceride (1-18:0, 2-18:1)[lp] => coenzyme A[lp] + triglyceride (1-18:0, 2-18:1, 3-18:1)[lp]	yes	yes	yes	yes	yes	yes
r_2444	CDP-diacylglycerol synthase (1-16:0, 2-18:1), mitochondrial membrane	CTP[mm] + H+[mm] + phosphatidate (1-16:0, 2-18:1)[mm] <=> diphosphate[mm] + CDP-diacylglycerol (1-16:0, 2-18:1)[mm]	yes	yes	yes	yes	yes	yes
r_2468	PS decarboxylase (1-16:0, 2-18:1), mitochondrial membrane	H+[mm] + phosphatidyl-L-serine (1-16:0, 2-18:1)[mm] => carbon dioxide[mm] + phosphatidylethanolamine (1-16:0, 2-18:1)[mm]	yes	yes	yes	yes	yes	yes
r_2470	PS decarboxylase (1-18:0, 2-18:1), mitochondrial membrane	H+[mm] + phosphatidyl-L-serine (1-18:0, 2-18:1)[mm] => carbon dioxide[mm] + phosphatidylethanolamine (1-18:0, 2-18:1)[mm]	yes	yes	yes	yes	yes	yes
r_2484	PS decarboxylase (1-16:0, 2-18:1), vacuolar membrane	H+[vm] + phosphatidyl-L-serine (1-16:0, 2-18:1)[vm] => carbon dioxide[vm] + phosphatidylethanolamine (1-16:0, 2-18:1)[vm]	yes	yes	yes	yes	yes	yes
r_2486	PS decarboxylase (1-18:0, 2-18:1), vacuolar membrane	H+[vm] + phosphatidyl-L-serine (1-18:0, 2-18:1)[vm] => carbon dioxide[vm] + phosphatidylethanolamine (1-18:0, 2-18:1)[vm]	yes	yes	yes	yes	yes	yes
r_2540	phosphatidylglycerolphosphate synthase (1-16:0, 2-18:1), mitochondrial membrane	CDP-diacylglycerol (1-16:0, 2-18:1)[mm] + glycerol 3-phosphate[mm] => H+[mm] + CMP[mm] + 3-(3-sn-phosphatidyl)-sn-glycerol 1-phosphate (1-16:0, 2-18:1)[mm]	yes	yes	yes	yes	yes	yes
r_2546	PGP phosphatase (1-16:0, 2-18:1), mitochondrial membrane	3-(3-sn-phosphatidyl)-sn-glycerol 1-phosphate (1-16:0, 2-18:1)[mm] + H2O[mm] => phosphate[mm] + phosphatidylglycerol (1-16:0, 2-18:1)[mm]	yes	yes	yes	yes	yes	yes
r_2576	CL synthase (1-16:0, 2-18:1, 3-16:0, 4-18:1), mitochondrial membrane	CDP-diacylglycerol (1-16:0, 2-18:1)[mm] + phosphatidylglycerol (1-16:0, 2-18:1)[mm] => H+[mm] + CMP[mm] + cardiolipin (1-16:0, 2-18:1, 3-16:0, 4-18:1)[mm]	yes	yes	yes	yes	yes	yes
r_2824	phosphatidylinositol 4-kinase (1-16:0, 2-18:1), cell envelope	ATP[ce] + 1-phosphatidyl-1D-myo-inositol (1-16:0, 2-18:1)[ce] => H+[ce] + ADP[ce] + 1-phosphatidyl-1D-myo-inositol 4-phosphate (1-16:0, 2-18:1)[ce]	yes	yes	yes	yes	yes	yes
r_2826	phosphatidylinositol 4-kinase (1-18:0, 2-18:1), cell envelope	ATP[ce] + 1-phosphatidyl-1D-myo-inositol (1-18:0, 2-18:1)[ce] => H+[ce] + ADP[ce] + 1-phosphatidyl-1D-myo-inositol 4-phosphate (1-18:0, 2-18:1)[ce]	yes	yes	yes	yes	yes	yes
r_2832	phosphatidylinositol 4-kinase (1-16:0, 2-18:1), vacuolar membrane	ATP[vm] + 1-phosphatidyl-1D-myo-inositol (1-16:0, 2-18:1)[vm] => H+[vm] + ADP[vm] + 1-phosphatidyl-1D-myo-inositol 4-phosphate (1-16:0, 2-18:1)[vm]	yes	yes	yes	yes	yes	yes
r_2834	phosphatidylinositol 4-kinase (1-18:0, 2-18:1), vacuolar membrane	ATP[vm] + 1-phosphatidyl-1D-myo-inositol (1-18:0, 2-18:1)[vm] => H+[vm] + ADP[vm] + 1-phosphatidyl-1D-myo-inositol 4-phosphate (1-18:0, 2-18:1)[vm]	yes	yes	yes	yes	yes	yes
r_2840	phosphatidylinositol 4-kinase (1-16:0, 2-18:1), Golgi membrane	ATP[gm] + 1-phosphatidyl-1D-myo-inositol (1-16:0, 2-18:1)[gm] => H+[gm] + ADP[gm] + 1-phosphatidyl-1D-myo-inositol 4-phosphate (1-16:0, 2-18:1)[gm]	yes	yes	yes	yes	yes	yes
r_2842	phosphatidylinositol 4-kinase (1-18:0, 2-18:1), Golgi membrane	ATP[gm] + 1-phosphatidyl-1D-myo-inositol (1-18:0, 2-18:1)[gm] => H+[gm] + ADP[gm] + 1-phosphatidyl-1D-myo-inositol 4-phosphate (1-18:0, 2-18:1)[gm]	yes	yes	yes	yes	yes	yes
r_2848	phosphatidylinositol 4-kinase (1-16:0, 2-18:1), nucleus	ATP[n] + 1-phosphatidyl-1D-myo-inositol (1-16:0, 2-18:1)[n] => ADP[n] + H+[n] + 1-phosphatidyl-1D-myo-inositol 4-phosphate (1-16:0, 2-18:1)[n]	yes	yes	yes	yes	yes	yes
r_2850	phosphatidylinositol 4-kinase (1-18:0, 2-18:1), nucleus	ATP[n] + 1-phosphatidyl-1D-myo-inositol (1-18:0, 2-18:1)[n] => ADP[n] + H+[n] + 1-phosphatidyl-1D-myo-inositol 4-phosphate (1-18:0, 2-18:1)[n]	yes	yes	yes	yes	yes	yes
r_2856	phosphatidylinositol 3-kinase (1-16:0, 2-18:1), vacuolar membrane	ATP[vm] + 1-phosphatidyl-1D-myo-inositol (1-16:0, 2-18:1)[vm] => H+[vm] + ADP[vm] + 1-phosphatidyl-1D-myo-inositol 3-phosphate (1-16:0, 2-18:1)[vm]	yes	yes	yes	yes	yes	yes
r_2858	phosphatidylinositol 3-kinase (1-18:0, 2-18:1), vacuolar membrane	ATP[vm] + 1-phosphatidyl-1D-myo-inositol (1-18:0, 2-18:1)[vm] => H+[vm] + ADP[vm] + 1-phosphatidyl-1D-myo-inositol 3-phosphate (1-18:0, 2-18:1)[vm]	yes	yes	yes	yes	yes	yes
r_2864	PI 4-P 5-kinase (1-16:0, 2-18:1), nucleus	ATP[n] + 1-phosphatidyl-1D-myo-inositol 4-phosphate (1-16:0, 2-18:1)[n] => ADP[n] + H+[n] + 1-phosphatidyl-1D-myo-inositol 4,5-bisphosphate (1-16:0, 2-18:1)[n]	yes	yes	yes	yes	yes	yes
r_2866	PI 4-P 5-kinase (1-18:0, 2-18:1), nucleus	ATP[n] + 1-phosphatidyl-1D-myo-inositol 4-phosphate (1-18:0, 2-18:1)[n] => ADP[n] + H+[n] + 1-phosphatidyl-1D-myo-inositol 4,5-bisphosphate (1-18:0, 2-18:1)[n]	yes	yes	yes	yes	yes	yes
r_2872	PI 4-P 5-kinase (1-16:0, 2-18:1), cell envelope	ATP[ce] + 1-phosphatidyl-1D-myo-inositol 4-phosphate (1-16:0, 2-18:1)[ce] => H+[ce] + ADP[ce] + 1-phosphatidyl-1D-myo-inositol 4,5-bisphosphate (1-16:0, 2-18:1)[ce]	yes	yes	yes	yes	yes	yes
r_2874	PI 4-P 5-kinase (1-18:0, 2-18:1), cell envelope	ATP[ce] + 1-phosphatidyl-1D-myo-inositol 4-phosphate (1-18:0, 2-18:1)[ce] => H+[ce] + ADP[ce] + 1-phosphatidyl-1D-myo-inositol 4,5-bisphosphate (1-18:0, 2-18:1)[ce]	yes	yes	yes	yes	yes	yes
r_2880	PI 3-P 5-kinase (1-16:0, 2-18:1), vacuolar membrane	ATP[vm] + 1-phosphatidyl-1D-myo-inositol 3-phosphate (1-16:0, 2-18:1)[vm] => H+[vm] + ADP[vm] + 1-phosphatidyl-1D-myo-inositol 3,5-bisphosphate (1-16:0, 2-18:1)[vm]	yes	yes	yes	yes	yes	yes
r_2882	PI 3-P 5-kinase (1-18:0, 2-18:1), vacuolar membrane	ATP[vm] + 1-phosphatidyl-1D-myo-inositol 3-phosphate (1-18:0, 2-18:1)[vm] => H+[vm] + ADP[vm] + 1-phosphatidyl-1D-myo-inositol 3,5-bisphosphate (1-18:0, 2-18:1)[vm]	yes	yes	yes	yes	yes	yes
r_3038	PC phospholipase B (1-16:0, 2-18:1), cell envelope	H2O[ce] + phosphatidylcholine (1-16:0, 2-18:1)[ce] => H+[ce] + 1-acylglycerophosphocholine (16:0)[ce] + oleate[ce]	yes	yes	yes	yes	yes	yes
r_3040	PC phospholipase B (1-18:0, 2-18:1), cell envelope	H2O[ce] + phosphatidylcholine (1-18:0, 2-18:1)[ce] => H+[ce] + 1-acylglycerophosphocholine (18:0)[ce] + oleate[ce]	yes	yes	yes	yes	yes	yes
r_3042	LPC phospholipase B (16:0), cell envelope	H2O[ce] + 1-acylglycerophosphocholine (16:0)[ce] => H+[ce] + sn-glycero-3-phosphocholine[ce] + palmitate[ce]	yes	yes	yes	yes	yes	yes
r_3044	LPC phospholipase B (18:0), cell envelope	H2O[ce] + 1-acylglycerophosphocholine (18:0)[ce] => H+[ce] + sn-glycero-3-phosphocholine[ce] + stearate[ce]	yes	yes	yes	yes	yes	yes
r_3050	PE phospholipase B (1-16:0, 2-18:1), cell envelope	H2O[ce] + phosphatidylethanolamine (1-16:0, 2-18:1)[ce] => H+[ce] + oleate[ce] + 1-acylglycerophosphoethanolamine (16:0)[ce]	yes	yes	yes	yes	yes	yes
r_3052	PE phospholipase B (1-18:0, 2-18:1), cell envelope	H2O[ce] + phosphatidylethanolamine (1-18:0, 2-18:1)[ce] => H+[ce] + oleate[ce] + 1-acylglycerophosphoethanolamine (18:0)[ce]	yes	yes	yes	yes	yes	yes
r_3054	LPE phospholipase B (16:0), cell envelope	H2O[ce] + 1-acylglycerophosphoethanolamine (16:0)[ce] => H+[ce] + palmitate[ce] + sn-glycero-3-phosphoethanolamine[ce]	yes	yes	yes	yes	yes	yes
r_3056	LPE phospholipase B (18:0), cell envelope	H2O[ce] + 1-acylglycerophosphoethanolamine (18:0)[ce] => H+[ce] + stearate[ce] + sn-glycero-3-phosphoethanolamine[ce]	yes	yes	yes	yes	yes	yes
r_3062	PS phospholipase B (1-16:0, 2-18:1), cell envelope	H2O[ce] + phosphatidyl-L-serine (1-16:0, 2-18:1)[ce] => H+[ce] + oleate[ce] + 1-acylglycerophosphoserine (16:0)[ce]	yes	yes	yes	yes	yes	yes
r_3064	PS phospholipase B (1-18:0, 2-18:1), cell envelope	H2O[ce] + phosphatidyl-L-serine (1-18:0, 2-18:1)[ce] => H+[ce] + oleate[ce] + 1-acylglycerophosphoserine (18:0)[ce]	yes	yes	yes	yes	yes	yes
r_3066	LPS phospholipase B (16:0), cell envelope	H2O[ce] + 1-acylglycerophosphoserine (16:0)[ce] => H+[ce] + palmitate[ce] + sn-glycero-3-phosphoserine[ce]	yes	yes	yes	yes	yes	yes
r_3068	LPS phospholipase B (18:0), cell envelope	H2O[ce] + 1-acylglycerophosphoserine (18:0)[ce] => H+[ce] + stearate[ce] + sn-glycero-3-phosphoserine[ce]	yes	yes	yes	yes	yes	yes
r_3074	PI phospholipase B (1-16:0, 2-18:1), cell envelope	1-phosphatidyl-1D-myo-inositol (1-16:0, 2-18:1)[ce] + H2O[ce] => H+[ce] + oleate[ce] + 1-acylglycerophosphoinositol (16:0)[ce]	yes	yes	yes	yes	yes	yes
r_3076	PI phospholipase B (1-18:0, 2-18:1), cell envelope	1-phosphatidyl-1D-myo-inositol (1-18:0, 2-18:1)[ce] + H2O[ce] => H+[ce] + oleate[ce] + 1-acylglycerophosphoinositol (18:0)[ce]	yes	yes	yes	yes	yes	yes
r_3078	LPI phospholipase B (16:0), cell envelope	H2O[ce] + 1-acylglycerophosphoinositol (16:0)[ce] => sn-glycero-3-phosphoinositol[ce] + H+[ce] + palmitate[ce]	yes	yes	yes	yes	yes	yes
r_3080	LPI phospholipase B (18:0), cell envelope	H2O[ce] + 1-acylglycerophosphoinositol (18:0)[ce] => sn-glycero-3-phosphoinositol[ce] + H+[ce] + stearate[ce]	yes	yes	yes	yes	yes	yes
r_3094	PI 4,5-P2 phospholipase C (1-16:0, 2-18:1), nucleus	H2O[n] + 1-phosphatidyl-1D-myo-inositol 4,5-bisphosphate (1-16:0, 2-18:1)[n] => 1D-myo-inositol 1,4,5-trisphosphate[n] + H+[n] + diglyceride (1-16:0, 2-18:1)[n]	yes	yes	yes	yes	yes	yes
r_3096	PI 4,5-P2 phospholipase C (1-18:0, 2-18:1), nucleus	H2O[n] + 1-phosphatidyl-1D-myo-inositol 4,5-bisphosphate (1-18:0, 2-18:1)[n] => 1D-myo-inositol 1,4,5-trisphosphate[n] + H+[n] + diglyceride (1-18:0, 2-18:1)[n]	yes	yes	yes	yes	yes	yes
r_3108	PC phospholipase D (1-16:0, 2-18:1), cell envelope	H2O[ce] + phosphatidylcholine (1-16:0, 2-18:1)[ce] => choline[ce] + H+[ce] + phosphatidate (1-16:0, 2-18:1)[ce]	yes	yes	yes	yes	yes	yes
r_3110	PC phospholipase D (1-18:0, 2-18:1), cell envelope	H2O[ce] + phosphatidylcholine (1-18:0, 2-18:1)[ce] => choline[ce] + H+[ce] + phosphatidate (1-18:0, 2-18:1)[ce]	yes	yes	yes	yes	yes	yes
r_3252	ergosteryl ester hydrolase (16:1), lipid particle	ergosteryl palmitoleate[lp] + H2O[lp] => ergosterol[lp] + H+[lp] + palmitoleate[lp]	yes	yes	yes	yes	yes	yes
r_3253	ergosteryl ester hydrolase (18:1), lipid particle	H2O[lp] + ergosteryl oleate[lp] => ergosterol[lp] + H+[lp] + oleate[lp]	yes	yes	yes	yes	yes	yes
r_3254	episteryl ester hydrolase (16:1), lipid particle	H2O[lp] + episteryl palmitoleate[lp] => H+[lp] + palmitoleate[lp] + episterol[lp]	yes	yes	yes	yes	yes	yes
r_3255	episteryl ester hydrolase (18:1), lipid particle	H2O[lp] + episteryl oleate[lp] => H+[lp] + oleate[lp] + episterol[lp]	yes	yes	yes	yes	yes	yes
r_3256	fecosteryl ester hydrolase (16:1), lipid particle	H2O[lp] + fecosteryl palmitoleate[lp] => fecosterol[lp] + H+[lp] + palmitoleate[lp]	yes	yes	yes	yes	yes	yes
r_3257	fecosteryl ester hydrolase (18:1), lipid particle	H2O[lp] + fecosteryl oleate[lp] => fecosterol[lp] + H+[lp] + oleate[lp]	yes	yes	yes	yes	yes	yes
r_3258	lanosteryl ester hydrolase (16:1), lipid particle	H2O[lp] + lanosteryl palmitoleate[lp] => H+[lp] + palmitoleate[lp] + lanosterol[lp]	yes	yes	yes	yes	yes	yes
r_3259	lanosteryl ester hydrolase (18:1), lipid particle	H2O[lp] + lanosteryl oleate[lp] => H+[lp] + oleate[lp] + lanosterol[lp]	yes	yes	yes	yes	yes	yes
r_3260	zymosteryl ester hydrolase (16:1), lipid particle	H2O[lp] + zymosteryl palmitoleate[lp] => H+[lp] + zymosterol[lp] + palmitoleate[lp]	yes	yes	yes	yes	yes	yes
r_3261	zymosteryl ester hydrolase (18:1), lipid particle	H2O[lp] + zymosteryl oleate[lp] => H+[lp] + zymosterol[lp] + oleate[lp]	yes	yes	yes	yes	yes	yes
r_3262	zymosteryl ester hydrolase (16:1), cell envelope	H2O[ce] + zymosteryl palmitoleate[ce] => H+[ce] + zymosterol[ce] + palmitoleate[ce]	yes	yes	yes	yes	yes	yes
r_3263	zymosteryl ester hydrolase (18:1), cell envelope	H2O[ce] + zymosteryl oleate[ce] => H+[ce] + zymosterol[ce] + oleate[ce]	yes	yes	yes	yes	yes	yes
r_3280	TAG lipase (1-16:0, 2-18:1, 3-16:0), lipid particle	triglyceride (1-16:0, 2-18:1, 3-16:0)[lp] + H2O[lp] => H+[lp] + palmitate[lp] + diglyceride (1-16:0, 2-18:1)[lp]	yes	yes	yes	yes	yes	yes
r_3282	TAG lipase (1-16:0, 2-18:1, 3-18:0), lipid particle	triglyceride (1-16:0, 2-18:1, 3-18:0)[lp] + H2O[lp] => H+[lp] + stearate[lp] + diglyceride (1-16:0, 2-18:1)[lp]	yes	yes	yes	yes	yes	yes
r_3283	TAG lipase (1-16:0, 2-18:1, 3-18:1), lipid particle	triglyceride (1-16:0, 2-18:1, 3-18:1)[lp] + H2O[lp] => H+[lp] + oleate[lp] + diglyceride (1-16:0, 2-18:1)[lp]	yes	yes	yes	yes	yes	yes
r_3288	TAG lipase (1-18:0, 2-18:1, 3-16:0), lipid particle	triglyceride (1-18:0, 2-18:1, 3-16:0)[lp] + H2O[lp] => H+[lp] + palmitate[lp] + diglyceride (1-18:0, 2-18:1)[lp]	yes	yes	yes	yes	yes	yes
r_3290	TAG lipase (1-18:0, 2-18:1, 3-18:0), lipid particle	triglyceride (1-18:0, 2-18:1, 3-18:0)[lp] + H2O[lp] => H+[lp] + stearate[lp] + diglyceride (1-18:0, 2-18:1)[lp]	yes	yes	yes	yes	yes	yes
r_3291	TAG lipase (1-18:0, 2-18:1, 3-18:1), lipid particle	triglyceride (1-18:0, 2-18:1, 3-18:1)[lp] + H2O[lp] => H+[lp] + oleate[lp] + diglyceride (1-18:0, 2-18:1)[lp]	yes	yes	yes	yes	yes	yes
r_3300	DAG lipase (1-16:0, 2-18:1), lipid particle	diglyceride (1-16:0, 2-18:1)[lp] + H2O[lp] => H+[lp] + oleate[lp] + 1-monoglyceride (16:0)[lp]	yes	yes	yes	yes	yes	yes
r_3302	DAG lipase (1-18:0, 2-18:1), lipid particle	diglyceride (1-18:0, 2-18:1)[lp] + H2O[lp] => H+[lp] + oleate[lp] + 1-monoglyceride (18:0)[lp]	yes	yes	yes	yes	yes	yes
r_3328	PE phospholipase A2 (1-16:0, 2-18:1), lipid particle	H2O[lp] + phosphatidylethanolamine (1-16:0, 2-18:1)[lp] => H+[lp] + oleate[lp] + 1-acylglycerophosphoethanolamine (16:0)[lp]	yes	yes	yes	yes	yes	yes
r_3330	PE phospholipase A2 (1-18:0, 2-18:1), lipid particle	H2O[lp] + phosphatidylethanolamine (1-18:0, 2-18:1)[lp] => H+[lp] + oleate[lp] + 1-acylglycerophosphoethanolamine (18:0)[lp]	yes	yes	yes	yes	yes	yes
r_4039	succinyl-CoA:acetate CoA transferase	acetate[m] + succinyl-CoA[m] <=> acetyl-CoA[m] + succinate[m]	yes	yes	yes	yes	yes	yes
r_4042	raffinose invertase	raffinose[e] => D-fructose[e] + melibiose[e]	yes	yes	yes	yes	yes	yes
r_4045	uridine hydrolase	H2O[c] + uridine[c] => D-ribose[c] + uracil[c]	yes	yes	yes	yes	yes	yes
r_4152	Cytochrome c apocytochrome-c-lyase	Cytochrome c[m] <=> ferroheme b[m] + Apocytochrome c[m]	yes	yes	yes	yes	yes	yes
r_4153	(R)-Acetoin:NAD+ oxidoreductase	(R)-acetoin[c] + NAD[c] <=> H+[c] + NADH[c] + diacetyl[c]	yes	yes	yes	yes	yes	yes
r_4154	Probable diacetyl reductase [(R)-acetoin forming] 2 (EC 1.1.1.303)	NAD[n] + (R)-acetoin[n] <=> H+[c] + diacetyl[n] + NADH[n]	yes	yes	yes	yes	yes	yes
r_4155	Glutamyl-tRNA(Gln) amidotransferase subunit B, mitochondrial (Glu-AdT subunit B) (EC 6.3.5.-) (Cytochrome c oxidase assembly factor PET112)	ATP[m] + H2O[m] + L-glutamyl-tRNA(Gln)[m] + L-glutamine[m] => ADP[m] + 2 H+[m] + L-glutamate[m] + phosphate[m] + Gln-tRNA(Gln)[m]	yes	yes	yes	yes	yes	yes
r_4156	Methionine aminopeptidase 2 (MAP 2) (MetAP 2) (EC 3.4.11.18) (Peptidase M)	H2O[v] + Met-Ala[v] <=> L-methionine[v] + L-alanine[v]	yes	yes	yes	yes	yes	yes
r_4158	NADPH2:quinone oxidoreductase	H+[c] + NADPH[c] + 2 quinone[c] <=> NADP(+)[c] + 2 1,4-benzosemiquinone[c]	yes	yes	yes	yes	yes	yes
r_4160	ADP-ribose pyrophosphatase (EC 3.6.1.13) (ADP-ribose diphosphatase) (ADP-ribose phosphohydrolase) (Adenosine diphosphoribose pyrophosphatase) (ADPR-PPase)	H2O[c] + ADP-ribose[c] <=> AMP[c] + 2 H+[c] + D-ribofuranose 5-phosphate[c]	yes	yes	yes	yes	yes	yes
r_4165	Glucosidase 2 subunit alpha (EC 3.2.1.84) (Alpha-glucosidase II subunit alpha) (Glucosidase II subunit alpha) (Reversal of TOR2 lethality protein 2)	H2O[er] + G00171[er] <=> D-glucose[er] + G00010[er]	yes	yes	yes	yes	yes	yes
r_4166	Glucosidase 2 subunit alpha (EC 3.2.1.84) (Alpha-glucosidase II subunit alpha) (Glucosidase II subunit alpha) (Reversal of TOR2 lethality protein 2)	H2O[er] + G00010[er] <=> D-glucose[er] + G00011[er]	yes	yes	yes	yes	yes	yes
r_4170	UDP-N-acetyl-D-glucosamine:dolichyl-phosphate N-acetyl-D-glucosamine phosphotransferase	dolichyl phosphate[er] + UDP-N-acetyl-alpha-D-glucosamine[er] <=> N-Acetyl-D-glucosaminyldiphosphodolichol[er] + UMP[er]	yes	yes	yes	yes	yes	yes
r_4173	L-cysteine:sulfur-acceptor sulfurtransferase	(sulfur carrier)-H[m] + L-cysteine[m] <=> L-alanine[m] + (sulfur carrier)-SH[m]	yes	yes	yes	yes	yes	yes
r_4174	Probable ATP-dependent permease	cholesterol[er] <=> cholesterol[erm]	yes	yes	yes	yes	yes	yes
r_4175	Putative aryl-alcohol dehydrogenase AAD3 (EC 1.1.1.-)	NAD[c] + 3-chlorobenzyl alcohol[c] <=> H+[c] + NADH[c] + 3-chlorobenzaldehyde[c]	yes	yes	yes	yes	yes	yes
r_4176	Putative aryl-alcohol dehydrogenase AAD3 (EC 1.1.1.-)	NAD[c] + 3-hydroxybenzyl alcohol[c] <=> H+[c] + NADH[c] + 3-hydroxybenzaldehyde[c]	yes	yes	yes	yes	yes	yes
r_4177	Putative aryl-alcohol dehydrogenase AAD3 (EC 1.1.1.-)	NAD[c] + 3-methylbenzyl alcohol[c] <=> H+[c] + NADH[c] + 3-methylbenzaldehyde[c]	yes	yes	yes	yes	yes	yes
r_4178	Putative aryl-alcohol dehydrogenase AAD3 (EC 1.1.1.-)	NAD[c] + 4-isopropylbenzyl alcohol[c] <=> H+[c] + NADH[c] + p-cumic aldehyde[c]	yes	yes	yes	yes	yes	yes
r_4179	Putative aryl-alcohol dehydrogenase AAD3 (EC 1.1.1.-)	NAD[c] + 4-methylbenzyl alcohol[c] <=> H+[c] + NADH[c] + 4-methylbenzaldehyde[c]	yes	yes	yes	yes	yes	yes
r_4180	Benzyl alcohol:NAD+ oxidoreductase	NAD[c] + benzyl alcohol[c] <=> H+[c] + NADH[c] + benzaldehyde[c]	yes	yes	yes	yes	yes	yes
r_4181	Manganese-transporting ATPase 1 (EC 3.6.3.-)	ATP[c] + H2O[c] + Mn(2+)[c] <=> ADP[c] + H+[c] + phosphate[c] + Mn(2+)[er]	yes	yes	yes	yes	yes	yes
r_4186	L-methionine:thioredoxin-disulfide S-oxidoreductase	H2O[c] + L-methionine[c] + TRX1 disulphide[c] <=> TRX1[c] + L-methionine (S)-S-oxide[c]	yes	yes	yes	yes	yes	yes
r_4188	Glutathione-specific gamma-glutamylcyclotransferase (Gamma-GCG) (EC 4.3.2.-)	glutathione[c] => L-cysteinylglycine[c] + 5-oxo-L-proline[c]	yes	yes	yes	yes	yes	yes
r_4190	superoxide:superoxide oxidoreductase	2 H+[m] + 2 superoxide[m] <=> hydrogen peroxide[m] + oxygen[m]	yes	yes	yes	yes	yes	yes
r_4193	S-Adenosyl-L-methionine:histone-L-lysine N6-methyltransferase	S-adenosyl-L-methionine[n] + L-lysine-[histone] [nucleus][n] <=> H+[n] + S-adenosyl-L-homocysteine[n] + N6-methyl-L-lysine-[histone] [nucleus][n]	yes	yes	yes	yes	yes	yes
r_4196	NADH:ferricytochrome-b5 oxidoreductase	NADH[er] + 2 Ferricytochrome b5[er] <=> H+[er] + NAD[er] + 2 Ferrocytochrome b5[er]	yes	yes	yes	yes	yes	yes
r_4197	NADH-cytochrome b5 reductase 1 (EC 1.6.2.2) (Microsomal cytochrome b reductase) (P35)	NADH[m] + 2 Ferricytochrome b5[m] <=> H+[m] + NAD[m] + 2 Ferrocytochrome b5[m]	yes	yes	yes	yes	yes	yes
r_4198	Benzil reductase ((S)-benzoin forming) IRC24 (EC 1.1.1.320) (Increased recombination centers protein 24)	NADP(+)[c] + (S)-benzoin[c] <=> H+[c] + NADPH[c] + benzil[c]	yes	yes	yes	yes	yes	yes
r_4199	Glutathione S-transferase 1 (EC 2.5.1.18) (GST-I)	RX[er] + glutathione[er] <=> HX[er] + R-S-glutathione[er]	yes	yes	yes	yes	yes	yes
r_4200	Glutathione S-transferase 1 (EC 2.5.1.18) (GST-I)	glutathione[c] + RX[c] <=> HX[c] + R-S-glutathione[c]	yes	yes	yes	yes	yes	yes
r_4202	L-methionine:oxidized-thioredoxin S-oxidoreductase	H2O[c] + L-methionine[c] + TRX1 disulphide[c] <=> TRX1[c] + L-Methionine S-oxide[c]	yes	yes	yes	yes	yes	yes
r_4203	Vacuolar aminopeptidase 1 (EC 3.4.11.22) (Aminopeptidase yscI) (Leucine aminopeptidase IV) (LAPIV) (Lysosomal aminopeptidase III) (Polypeptidase) (Vacuolar aminopeptidase I)	H2O[v] + Ala-Gly[v] <=> L-alanine[v] + L-glycine[v]	yes	yes	yes	yes	yes	yes
r_4204	Vacuolar aminopeptidase 1 (EC 3.4.11.22) (Aminopeptidase yscI) (Leucine aminopeptidase IV) (LAPIV) (Lysosomal aminopeptidase III) (Polypeptidase) (Vacuolar aminopeptidase I)	H2O[v] + Ala-Leu[v] <=> L-leucine[v] + L-alanine[v]	yes	yes	yes	yes	yes	yes
r_4205	5-oxo-L-proline amidohydrolase (ATP-hydrolysing)	ATP[c] + 2 H2O[c] + 5-oxo-L-proline[c] => ADP[c] + H+[c] + L-glutamate[c] + phosphate[c]	yes	yes	yes	yes	yes	yes
r_4206	threo-3-hydroxy-L-aspartate ammonia-lyase	Threo-3-hydroxy-L-aspartate[c] <=> ammonium[c] + oxaloacetate[c]	yes	yes	yes	yes	yes	yes
r_4207	Glutathione S-transferase omega-like 2 (EC 2.5.1.18) (Extracellular mutant protein 4) (Glutathione-dependent dehydroascorbate reductase) (EC 1.8.5.1)	RX[p] + glutathione[p] <=> HX[p] + R-S-glutathione[p]	yes	yes	yes	yes	yes	yes
r_4208	glutathione:dehydroascorbate oxidoreductase	2 glutathione[c] + dehydroascorbate[c] <=> glutathione disulfide[c] + ascorbate[c]	yes	yes	yes	yes	yes	yes
r_4209	Glutathione S-transferase omega-like 2 (EC 2.5.1.18) (Extracellular mutant protein 4) (Glutathione-dependent dehydroascorbate reductase) (EC 1.8.5.1)	2 glutathione[p] + dehydroascorbate[p] <=> glutathione disulfide[p] + ascorbate[p]	yes	yes	yes	yes	yes	yes
r_4211	D-ribose 5-phosphate,D-glyceraldehyde 3-phosphate pyridoxal 5-phosphate-lyase (glutamine-hydrolyzing)	glyceraldehyde 3-phosphate[c] + L-glutamine[c] + aldehydo-D-ribose 5-phosphate[c] <=> H+[c] + 3 H2O[c] + L-glutamate[c] + phosphate[c] + pyridoxal 5'-phosphate[c]	yes	yes	yes	yes	yes	yes
r_4212	D-ribulose 5-phosphate,D-glyceraldehyde 3-phosphate pyridoxal 5-phosphate-lyase	D-ribulose 5-phosphate[c] + glyceraldehyde 3-phosphate[c] + L-glutamine[c] <=> H+[c] + 3 H2O[c] + L-glutamate[c] + phosphate[c] + pyridoxal 5'-phosphate[c]	yes	yes	yes	yes	yes	yes
r_4214	L-cysteinylglycine dipeptidase	H2O[c] + L-cysteinylglycine[c] <=> L-cysteine[c] + L-glycine[c]	yes	yes	yes	yes	yes	yes
r_4215	Cys-Gly metallodipeptidase DUG1 (EC 3.4.13.-) (Deficient in utilization of glutathione protein 1) (GSH degradosomal complex subunit DUG1)	H2O[c] + R-S-Cysteinylglycine[c] <=> L-glycine[c] + S-Substituted L-cysteine[c]	yes	yes	yes	yes	yes	yes
r_4218	D-aminoacyl-tRNA deacylase (DTD) (EC 3.1.1.96) (D-tyrosyl-tRNA(Tyr) deacylase) (Gly-tRNA(Ala) deacylase) (EC 3.1.1.-)	H2O[c] + Glycyl-tRNA(Ala)[c] <=> L-glycine[c] + tRNA(Ala)[c]	yes	yes	yes	yes	yes	yes
r_4219	D-aminoacyl-tRNA deacylase (DTD) (EC 3.1.1.96) (D-tyrosyl-tRNA(Tyr) deacylase) (Gly-tRNA(Ala) deacylase) (EC 3.1.1.-)	H2O[c] + D-tyrosyl-tRNA(Tyr)[c] <=> H+[c] + tRNA(Tyr)[c] + D-tyrosine[c]	yes	yes	yes	yes	yes	yes
r_4220	4-nitrophenyl phosphate phosphohydrolase	H2O[c] + 4-nitrophenyl phosphate[c] <=> H+[c] + phosphate[c] + 4-nitrophenol[c]	yes	yes	yes	yes	yes	yes
r_4221	D-Iditol:NAD+ 2-oxidoreductase	NAD[c] + L-iditol[c] <=> H+[c] + L-sorbose[c] + NADH[c]	yes	yes	yes	yes	yes	yes
r_4222	ATP:alpha-D-galactose 1-phosphotransferase	ATP[c] + alpha-D-Galactose[c] => ADP[c] + alpha-D-galactose 1-phosphate[c] + H+[c]	yes	yes	yes	yes	yes	yes
r_4223	3-Hydroxy-2-methylpropanoyl-CoA hydrolase	H2O[m] + 3-hydroxy-2-methylpropanoyl-CoA[m] <=> coenzyme A[m] + H+[m] + 3-hydroxy-2-methylpropanoate[m]	yes	yes	yes	yes	yes	yes
r_4224	Sodium transport ATPase 5 (EC 3.6.3.7)	ATP[c] + H2O[c] + sodium[c] => ADP[c] + H+[c] + phosphate[c] + sodium[e]	yes	yes	yes	yes	yes	yes
r_4225	Broad-range acid phosphatase DET1 (EC 3.1.3.-) (Decreased ergosterol transport protein 1)	ATP[c] + H2O[c] + sterols[e] <=> ADP[c] + H+[c] + phosphate[c] + sterols[c]	yes	yes	yes	yes	yes	yes
r_4226	L-Alanine:2-oxoglutarate aminotransferase	2-oxoglutarate[c] + L-alanine[c] <=> L-glutamate[c] + pyruvate[c]	yes	yes	yes	yes	yes	yes
r_4232	ATP:D-Gluconate 6-phosphotransferase	ATP[c] + D-gluconate[c] => 6-phospho-D-gluconate[c] + ADP[c] + H+[c]	yes	yes	yes	yes	yes	yes
r_4233	S-Adenosyl-L-methionine:protein-C-terminal-S-farnesyl-L-cysteine O-methyltransferase	S-adenosyl-L-methionine[c] + Protein C-terminal S-farnesyl-L-cysteine[c] <=> S-adenosyl-L-homocysteine[c] + Protein C-terminal S-farnesyl-L-cysteine methyl ester[c]	yes	yes	yes	yes	yes	yes
r_4236	(R)-lactate hydro-lyase	(R)-lactate[c] + H+[c] <=> H2O[c] + methylglyoxal[c]	yes	yes	yes	yes	yes	yes
r_4237	Calcium-transporting ATPase 2 (EC 3.6.3.8) (Vacuolar Ca(2+)-ATPase)	H2O[v] + Ca(2+)[c] + ATP[v] => H+[v] + phosphate[v] + Ca(2+)[v] + ADP[v]	yes	yes	yes	yes	yes	yes
r_4238	Calcium-transporting ATPase 2 (EC 3.6.3.8) (Vacuolar Ca(2+)-ATPase)	H2O[c] + Ca(2+)[c] + ATP[v] => H+[v] + phosphate[v] + Ca(2+)[v] + ADP[v]	yes	yes	yes	yes	yes	yes
r_4239	L-arginyl-tRNA(Arg):protein arginyltransferase	Arg-tRNA(Arg)[c] + Protein[c] <=> H+[c] + tRNA(Arg)[c] + L-Arginyl-protein[c]	yes	yes	yes	yes	yes	yes
r_4240	Dolichyl-diphosphooligosaccharide--protein glycosyltransferase subunit STT3 (Oligosaccharyl transferase subunit STT3) (EC 2.4.99.18)	Protein asparagine[er] + G00008[er] <=> H+[er] + Dolichyl diphosphate[er] + G00009[er]	yes	yes	yes	yes	yes	yes
r_4243	Alpha-1,3/1,6-mannosyltransferase ALG2 (EC 2.4.1.132) (EC 2.4.1.257) (Asparagine-linked glycosylation protein 2) (GDP-Man:Man(1)GlcNAc(2)-PP-Dol alpha-1,3-mannosyltransferase) (GDP-Man:Man(1)GlcNAc(2)-PP-dolichol mannosyltransferase) (GDP-Man:Man(2)GlcNAc(2)-PP-Dol alpha-1,6-mannosyltransferase)	GDP-alpha-D-mannose[er] + G00003[er] <=> H+[er] + GDP[er] + G00004[er]	yes	yes	yes	yes	yes	yes
r_4244	GDP-D-mannose:D-Man-alpha-(1->3)-D-Man-beta-(1->4)-D-GlcNAc-beta-(1->4)-D-GlcNAc-diphosphodolichol alpha-6-mannosyltransferase	GDP-alpha-D-mannose[er] + G00004[er] <=> H+[er] + GDP[er] + G00005[er]	yes	yes	yes	yes	yes	yes
r_4245	2-O-(6-phospho-alpha-D-mannosyl)-D-glycerate 6-phosphomannohydrolase	H2O[v] + 2-O-(6-phospho-alpha-D-mannosyl)-D-glycerate[v] => D-mannose 6-phosphate[v] + D-Glycerate[v]	yes	yes	yes	yes	yes	yes
r_4246	Alpha-mannosidase (EC 3.2.1.24) (Alpha-D-mannoside mannohydrolase)	H2O[v] + alpha-D-mannoside[v] => alpha-D-mannopyranose[v] + non glycosylated sugar acceptor[v]	yes	yes	yes	yes	yes	yes
r_4247	ATP:L-threonyl,bicarbonate adenylyltransferase	ATP[c] + bicarbonate[c] + L-threonine[c] => diphosphate[c] + H2O[c] + L-Threonylcarbamoyladenylate[c]	yes	yes	yes	yes	yes	yes
r_4249	O3-acetyl-L-serine:hydrogen-sulfide 2-amino-2-carboxyethyltransferase; O3-acetyl-L-serine acetate-lyase (adding hydrogen sulfide)	O-acetyl-L-serine[m] + hydrogen sulfide[m] <=> acetate[m] + L-cysteine[m]	yes	yes	yes	yes	yes	yes
r_4251	CTP:phosphatidate cytidyltransferase	CTP[m] + phosphatidate[m] <=> diphosphate[m] + H+[m] + CDP-diacylglycerol[m]	yes	yes	yes	yes	yes	yes
r_4252	Thiamine thiazole synthase (Thiazole biosynthetic enzyme)	L-glycine[c] + NAD[c] + Sulfur donor[c] <=> 3 H2O[c] + nicotinamide[c] + ADP-5-ethyl-4-methylthiazole-2-carboxylate[c]	yes	yes	yes	yes	yes	yes
r_4254	nitric oxide, NADPH2:oxygen oxidoreductase	NADH[c] + 2 oxygen[c] + 2 nitric oxide[c] => H+[c] + NAD[c] + 2 nitrate[c]	yes	yes	yes	yes	yes	yes
r_4255	Flavohemoprotein (EC 1.14.12.17) (Flavohemoglobin) (Hemoglobin-like protein) (Nitric oxide dioxygenase) (NO oxygenase) (NOD)	NADPH[c] + 2 oxygen[c] + 2 nitric oxide[c] => H+[c] + NADP(+)[c] + 2 nitrate[c]	yes	yes	yes	yes	yes	yes
r_4256	Putative lipoate-protein ligase A (EC 6.3.1.20) (Altered inheritance rate of mitochondria protein 22)	ATP[c] + H+[c] + (R)-Lipoate[c] => diphosphate[c] + Lipoyl-AMP[c]	yes	yes	yes	yes	yes	yes
r_4258	[lipoyl-carrier protein]-L-lysine:lipoate ligase (AMP-forming)	ATP[c] + (R)-Lipoate[c] + Apoprotein[c] => AMP[c] + diphosphate[c] + Protein N6-(lipoyl)lysine[c]	yes	yes	yes	yes	yes	yes
r_4260	Deaminated glutathione amidase (dGSH amidase) (EC 3.5.1.-) (Nitrilase homolog 1)	H2O[c] + N-(4-oxoglutarate)-L-cysteinylglycine[c] <=> 2-oxoglutarate[c] + L-cysteinylglycine[c]	yes	yes	yes	yes	yes	yes
r_4261	Deaminated glutathione amidase (dGSH amidase) (EC 3.5.1.-) (Nitrilase homolog 1)	H2O[m] + N-(4-oxoglutarate)-L-cysteinylglycine[m] <=> 2-oxoglutarate[m] + L-cysteinylglycine[m]	yes	yes	yes	yes	yes	yes
r_4265	nucleoside-triphosphate diphosphohydrolase	H2O[c] + ribonucleoside 5'-triphosphate[c] => diphosphate[c] + H+[c] + ribonucleoside 5'-phosphate[c]	yes	yes	yes	yes	yes	yes
r_4266	Inosine triphosphate pyrophosphatase (ITPase) (Inosine triphosphatase) (EC 3.6.1.9) (Hydroxylaminopurine sensitivity protein 1) (Non-canonical purine NTP pyrophosphatase) (Non-standard purine NTP pyrophosphatase) (Nucleoside-triphosphate diphosphatase) (Nucleoside-triphosphate pyrophosphatase) (NTPase)	dATP[c] + H2O[c] => dAMP[c] + diphosphate[c] + H+[c]	yes	yes	yes	yes	yes	yes
r_4267	2'-Deoxyguanosine 5'-triphosphate diphosphohydrolase	dGTP[c] + H2O[c] => dGMP[c] + diphosphate[c] + H+[c]	yes	yes	yes	yes	yes	yes
r_4268	dTTP diphosphohydrolase	dTTP[c] + H2O[c] => diphosphate[c] + dTMP[c] + H+[c]	yes	yes	yes	yes	yes	yes
r_4269	Inosine triphosphate pyrophosphatase (ITPase) (Inosine triphosphatase) (EC 3.6.1.9) (Hydroxylaminopurine sensitivity protein 1) (Non-canonical purine NTP pyrophosphatase) (Non-standard purine NTP pyrophosphatase) (Nucleoside-triphosphate diphosphatase) (Nucleoside-triphosphate pyrophosphatase) (NTPase)	H2O[c] + 2'-deoxyribonucleoside 5'-triphosphate[c] <=> diphosphate[c] + H+[c] + 2'-deoxyribonucleoside 5'-phosphate[c]	yes	yes	yes	yes	yes	yes
r_4271	Endoplasmic reticulum mannosyl-oligosaccharide 1,2-alpha-mannosidase (EC 3.2.1.113) (ER alpha-1,2-mannosidase) (Man(9)-alpha-mannosidase)	4 H2O[er] + G00011[er] <=> G00012[er] + 4 D-mannose[er]	yes	yes	yes	yes	yes	yes
r_4272	alpha 1,2-mannosyloligosaccharide alpha-D-mannohydrolase	H2O[er] + G00011[er] <=> G10694[er] + D-mannose[er]	yes	yes	yes	yes	yes	yes
r_4274	O-Succinyl-L-homoserine succinate-lyase (deaminating; 2-oxobutanoate-forming)	H2O[c] + O-succinyl-L-homoserine[c] <=> 2-oxobutanoate[c] + ammonium[c] + H+[c] + succinate[c]	yes	yes	yes	yes	yes	yes
r_4275	Fe(II):NADP+ oxidoreductase	NADPH[c] + 2 iron(3+)[e] <=> H+[c] + 2 iron(2+)[c] + NADP(+)[c]	yes	yes	yes	yes	yes	yes
r_4276	Fe(II):NADP+ oxidoreductase	NADPH[c] + 2 iron(3+)[v] <=> H+[c] + 2 iron(2+)[c] + NADP(+)[c]	yes	yes	yes	yes	yes	yes
r_4278	diphthine:ammonia ligase (AMP-forming)	ammonium[c] + ATP[c] + Peptide diphthine[c] => AMP[c] + diphosphate[c] + H+[c] + Peptide diphthamide[c]	yes	yes	yes	yes	yes	yes
r_4280	octanoyl-[acp]:protein N6-octanoyltransferase	octanoyl-ACP[m] + Apoprotein[m] <=> ACP1[m] + Protein N6-(octanoyl)lysine[m]	yes	yes	yes	yes	yes	yes
r_4281	lipoyl-[acp]:protein N6-lipoyltransferase	Apoprotein[m] + Lipoyl-[acp] [mitochondrion][m] <=> ACP1[m] + Protein N6-(lipoyl)lysine[m]	yes	yes	yes	yes	yes	yes
r_4282	ATP:D-fructose-6-phosphate 2-phosphotransferase	ATP[c] + beta-D-Fructose 6-phosphate[c] => ADP[c] + beta-D-fructose 2,6-bisphosphate[c] + H+[c]	yes	yes	yes	yes	yes	yes
r_4288	alpha-D-Glucose 6-phosphate ketol-isomerase	alpha-D-Glucose 6-phosphate[c] <=> beta-D-Glucose 6-phosphate[c]	yes	yes	yes	yes	yes	yes
r_4308	Probable phospholipid-transporting ATPase DNF3 (EC 3.6.3.1) (Aminophospholipid translocase) (APT) (Phospholipid translocase) (PLT)	H2O[erm] + ATP[erm] + phospholipid[erm] => H+[erm] + phosphate[erm] + phospholipid[gm] + ADP[erm]	yes	yes	yes	yes	yes	yes
r_4313	Alpha-1,2-mannosyltransferase ALG9 (EC 2.4.1.259) (EC 2.4.1.261) (Asparagine-linked glycosylation protein 9) (Dol-P-Man:Man(6)GlcNAc(2)-PP-Dol alpha-1,2-mannosyltransferase) (Dol-P-Man:Man(8)GlcNAc(2)-PP-Dol alpha-1,2-mannosyltransferase)	dolichyl D-mannosyl phosphate[er] + G10595[er] <=> dolichyl phosphate[er] + H+[er] + G10596[er]	yes	yes	yes	yes	yes	yes
r_4314	Alpha-1,2-mannosyltransferase ALG9 (EC 2.4.1.259) (EC 2.4.1.261) (Asparagine-linked glycosylation protein 9) (Dol-P-Man:Man(6)GlcNAc(2)-PP-Dol alpha-1,2-mannosyltransferase) (Dol-P-Man:Man(8)GlcNAc(2)-PP-Dol alpha-1,2-mannosyltransferase)	dolichyl D-mannosyl phosphate[er] + G10597[er] <=> dolichyl phosphate[er] + G00007[er]	yes	yes	yes	yes	yes	yes
r_4315	Glycolate:NAD+ oxidoreductase	NAD[c] + glycolate[c] <=> glyoxylate[c] + H+[c] + NADH[c]	yes	yes	yes	yes	yes	yes
r_4316	Dol-P-Man:Man(7)GlcNAc(2)-PP-Dol alpha-1,6-mannosyltransferase (EC 2.4.1.260) (Asparagine-linked glycosylation protein 12) (Dolichyl-P-Man:Man(7)GlcNAc(2)-PP-dolichyl-alpha-1,6-mannosyltransferase) (Extracellular mutant protein 39) (Mannosyltransferase ALG12)	dolichyl D-mannosyl phosphate[er] + G10596[er] <=> dolichyl phosphate[er] + G10597[er]	yes	yes	yes	yes	yes	yes
r_4317	sucrose glucohydrolase	H2O[c] + sucrose[c] <=> D-fructose[c] + D-glucose[c]	yes	yes	yes	yes	yes	yes
r_4318	Isomaltose 6-alpha-D-glucanohydrolase	H2O[c] + Isomaltose[c] <=> D-glucose[c] + alpha-D-Glucose[c]	yes	yes	yes	yes	yes	yes
r_4319	Dextrin 6-alpha-D-glucanohydrolase	2 H2O[c] + Dextrin[c] <=> 2 D-glucose[c]	yes	yes	yes	yes	yes	yes
r_4320	dolichyl beta-D-glucosyl phosphate:D-Man-alpha-(1->2)-D-Man-alpha-(1->2)-D-Man-alpha-(1->3)-[D-Man-alpha-(1->2)-D-Man-alpha-(1->3)-[D-Man-alpha-(1->2)-D-Man-alpha-(1->6)]-D-Man-alpha-(1->6)]-D-Man-beta-(1->4)-D-GlcNAc-beta-(1->4)-D-GlcNAc-diphosphodolichol alpha-1,3-glucosyltransferase	Dolichyl beta-D-glucosyl phosphate[er] + G00007[er] <=> dolichyl phosphate[er] + H+[er] + G10598[er]	yes	yes	yes	yes	yes	yes
r_4321	dolichyl beta-D-glucosyl phosphate:D-Glc-alpha-(1->3)-D-Man-alpha-(1->2)-D-Man-alpha-(1->2)-D-Man-alpha-(1->3)-[D-Man-alpha-(1->2)-D-Man-alpha-(1->3)-[D-Man-alpha-(1->2)-D-Man-alpha-(1->6)]-D-Man-alpha-(1->6)]-D-Man-beta-(1->4)-D-GlcNAc-beta-(1->4)-D-GlcNAc-diphosphodolichol alpha-1,3-glucosyltransferase	Dolichyl beta-D-glucosyl phosphate[er] + G10598[er] <=> dolichyl phosphate[er] + H+[er] + G10599[er]	yes	yes	yes	yes	yes	yes
r_4323	protein N6-(octanoyl)lysine:sulfur sulfurtransferase	2 S-adenosyl-L-methionine[m] + Protein N6-(octanoyl)lysine[m] + 2 Sulfur donor[m] <=> 2 L-methionine[m] + Protein N6-(lipoyl)lysine[m] + 2 5'-Deoxyadenosine[m]	yes	yes	yes	yes	yes	yes
r_4324	octanoyl-[acp]:sulfur sulfurtransferase	octanoyl-ACP[m] + 2 S-adenosyl-L-methionine[m] + 2 Sulfur donor[m] <=> 2 L-methionine[m] + Lipoyl-[acp] [mitochondrion][m] + 2 5'-Deoxyadenosine[m]	yes	yes	yes	yes	yes	yes
r_4326	thiosulfate:cyanide sulfurtranserase	hydrogen cyanide[m] + thiosulfate[m] <=> H+[m] + sulphite[m] + thiocyanate[m]	yes	yes	yes	yes	yes	yes
r_4328	UDPglucose:dolichyl-phosphate beta-D-glucosyltransferase	dolichyl phosphate[er] + UDP-D-glucose[er] <=> UDP[er] + Dolichyl beta-D-glucosyl phosphate[er]	yes	yes	yes	yes	yes	yes
r_4330	Pyridoxine:NADP+ 4-oxidoreductase	NADP(+)[c] + pyridoxine[c] <=> H+[c] + NADPH[c] + pyridoxal[c]	yes	yes	yes	yes	yes	yes
r_4333	Polyphosphate phosphohydrolase	H2O[c] + polyphosphate[c] <=> H+[c] + 2 phosphate[c]	yes	yes	yes	yes	yes	yes
r_4334	Copper-transporting ATPase (EC 3.6.3.54) (Cu(2+)-ATPase)	ATP[c] + H2O[c] + Cu2(+)[c] => ADP[c] + H+[c] + phosphate[c] + Cu2(+)[g]	yes	yes	yes	yes	yes	yes
r_4336	Monoamide of a dicarboxylic acid amidohydrolase	H2O[c] + 2-Oxoglutaramate[c] <=> 2-oxoglutarate[c] + ammonium[c]	yes	yes	yes	yes	yes	yes
r_4338	Oligo-1,6-glucosidase IMA2 (EC 3.2.1.10) (Alpha-glucosidase) (Isomaltase 2)	H2O[c] + Starch[c] <=> 2 alpha-D-Glucose[c]	yes	yes	yes	yes	yes	yes
t_0001	NADH dehydrogenase (complex I)	5 H+[m] + NADH[m] + ubiquinone-6[m] => 4 H+[c] + NAD[m] + ubiquinol-6[m]	yes	yes	yes	yes	yes	yes
t_0002	phytoene synthase	geranylgeranyl diphosphate[c] <=> 15-cis-phytoene[c] + diphosphate[c]	yes	yes	yes	yes	yes	yes
t_0003	phytoene dehydrogenase	15-cis-phytoene[c] + 3 NAD[c] <=> neurosporene[c] + 3 H+[c] + 3 NADH[c]	yes	yes	yes	yes	yes	yes
t_0004	phytoene dehydrogenase	neurosporene[c] + H+[c] + NADH[c] + oxygen[c] <=> lycopene[c] + 2 H2O[c] + NAD[c]	yes	yes	yes	yes	yes	yes
t_0005	phytoene synthase	lycopene[c] <=> gamma-carotene[c]	yes	yes	yes	yes	yes	yes
t_0006	phytoene synthase	gamma-carotene[c] <=> beta-carotene[c]	yes	yes	yes	yes	yes	yes
t_0007	phytoene synthase	gamma-carotene[c] <=> torulene[c]	yes	yes	yes	yes	yes	yes
t_0009	cytoplasmatic carnitine acyltransferase (C16:0)	(R)-carnitine[c] + palmitoyl-CoA[c] => O-palmitoylcarnitine[c] + coenzyme A[c]	yes	yes	yes	yes	yes	yes
t_0010	cytoplasmatic carnitine acyltransferase (C18:0)	(R)-carnitine[c] + stearoyl-CoA[c] => O-stearoylcarnitine[c] + coenzyme A[c]	yes	yes	yes	yes	yes	yes
t_0011	cytoplasmatic carnitine acyltransferase (C20:0)	(R)-carnitine[c] + icosanoyl-CoA[c] => O-icosanoylcarnitine[c] + coenzyme A[c]	yes	yes	yes	yes	yes	yes
t_0012	cytoplasmatic carnitine acyltransferase (C22:0)	(R)-carnitine[c] + docosanoyl-CoA[c] => O-docosanoylcarnitine[c] + coenzyme A[c]	yes	yes	yes	yes	yes	yes
t_0013	cytoplasmatic carnitine acyltransferase (C24:0)	(R)-carnitine[c] + tetracosanoyl-CoA[c] => O-tetracosanoylcarnitine[c] + coenzyme A[c]	yes	yes	yes	yes	yes	yes
t_0014	cytoplasmatic carnitine acyltransferase (C26:0)	(R)-carnitine[c] + hexacosanoyl-CoA[c] => O-hexacosanoylcarnitine[c] + coenzyme A[c]	yes	yes	yes	yes	yes	yes
t_0015	fatty acylcarnitine transport (C16:0)	O-palmitoylcarnitine[c] + (R)-carnitine[m] <=> O-palmitoylcarnitine[m] + (R)-carnitine[c]	yes	yes	yes	yes	yes	yes
t_0016	fatty acylcarnitine transport (C18:0)	O-stearoylcarnitine[c] + (R)-carnitine[m] <=> O-stearoylcarnitine[m] + (R)-carnitine[c]	yes	yes	yes	yes	yes	yes
t_0017	fatty acylcarnitine transport (C20:0)	O-icosanoylcarnitine[c] + (R)-carnitine[m] <=> O-icosanoylcarnitine[m] + (R)-carnitine[c]	yes	yes	yes	yes	yes	yes
t_0018	fatty acylcarnitine transport (C22:0)	O-docosanoylcarnitine[c] + (R)-carnitine[m] <=> O-docosanoylcarnitine[m] + (R)-carnitine[c]	yes	yes	yes	yes	yes	yes
t_0019	fatty acylcarnitine transport (C24:0)	O-tetracosanoylcarnitine[c] + (R)-carnitine[m] <=> O-tetracosanoylcarnitine[m] + (R)-carnitine[c]	yes	yes	yes	yes	yes	yes
t_0020	fatty acylcarnitine transport (C26:0)	O-hexacosanoylcarnitine[c] + (R)-carnitine[m] <=> O-hexacosanoylcarnitine[m] + (R)-carnitine[c]	yes	yes	yes	yes	yes	yes
t_0021	mitochondrial carnitine acyltransferase (C16:0)	O-palmitoylcarnitine[m] + coenzyme A[m] => palmitoyl-CoA[m] + (R)-carnitine[m]	yes	yes	yes	yes	yes	yes
t_0022	mitochondrial carnitine acyltransferase (C18:0)	O-stearoylcarnitine[m] + coenzyme A[m] => stearoyl-CoA[m] + (R)-carnitine[m]	yes	yes	yes	yes	yes	yes
t_0023	mitochondrial carnitine acyltransferase (C20:0)	O-icosanoylcarnitine[m] + coenzyme A[m] => icosanoyl-CoA[m] + (R)-carnitine[m]	yes	yes	yes	yes	yes	yes
t_0024	mitochondrial carnitine acyltransferase (C22:0)	O-docosanoylcarnitine[m] + coenzyme A[m] => docosanoyl-CoA[m] + (R)-carnitine[m]	yes	yes	yes	yes	yes	yes
t_0025	mitochondrial carnitine acyltransferase (C24:0)	O-tetracosanoylcarnitine[m] + coenzyme A[m] => tetracosanoyl-CoA[m] + (R)-carnitine[m]	yes	yes	yes	yes	yes	yes
t_0026	mitochondrial carnitine acyltransferase (C26:0)	O-hexacosanoylcarnitine[m] + coenzyme A[m] => hexacosanoyl-CoA[m] + (R)-carnitine[m]	yes	yes	yes	yes	yes	yes
t_0027	malic enzyme (NADP) cytoplasmic	(S)-malate[c] + NADP(+)[c] => carbon dioxide[c] + NADPH[c] + pyruvate[c]	yes	yes	yes	yes	yes	yes
t_0028	2-enoyl-CoA hydratase (3-hydroxybutanoyl-CoA)	trans-but-2-enoyl-CoA[m] + H2O[m] <=> (R)-3-hydroxybutanoyl-CoA[m]	yes	yes	yes	yes	yes	yes
t_0029	2-enoyl-CoA hydratase (3-hydroxydecanoyl-CoA)	trans-dec-2-enoyl-CoA[m] + H2O[m] <=> (R)-3-hydroxydecanoyl-CoA[m]	yes	yes	yes	yes	yes	yes
t_0030	2-enoyl-CoA hydratase (3-hydroxydocosanoyl-CoA)	trans-docos-2-enoyl-CoA[m] + H2O[m] <=> (R)-3-hydroxydocosanoyl-CoA[m]	yes	yes	yes	yes	yes	yes
t_0031	2-enoyl-CoA hydratase (3-hydroxydodecanoyl-CoA)	trans-dodec-2-enoyl-CoA[m] + H2O[m] <=> (R)-3-hydroxylauroyl-CoA[m]	yes	yes	yes	yes	yes	yes
t_0032	2-enoyl-CoA hydratase (3-hydroxyhexacosanoyl-CoA)	trans-hexacos-2-enoyl-CoA[m] + H2O[m] <=> (S)-3-hydroxyhexacosanoyl-CoA[m]	yes	yes	yes	yes	yes	yes
t_0033	2-enoyl-CoA hydratase (3-hydroxyhexadecanoyl-CoA)	hexadec-2-enoyl-CoA[m] + H2O[m] <=> (S)-3-hydroxypalmitoyl-CoA[m]	yes	yes	yes	yes	yes	yes
t_0034	2-enoyl-CoA hydratase (3-hydroxyhexanoyl-CoA)	trans-hex-2-enoyl-CoA[m] + H2O[m] <=> (R)-3-hydroxyhexanoyl-CoA[m]	yes	yes	yes	yes	yes	yes
t_0035	2-enoyl-CoA hydratase (3-hydroxyicosanoyl-CoA)	trans-icos-2-enoyl-CoA[m] + H2O[m] <=> (R)-3-hydroxyicosanoyl-CoA[m]	yes	yes	yes	yes	yes	yes
t_0036	2-enoyl-CoA hydratase (3-hydroxyoctadecanoyl-CoA)	trans-octadec-2-enoyl-CoA[m] + H2O[m] <=> 3-hydroxyoctadecanoyl-CoA[m]	yes	yes	yes	yes	yes	yes
t_0037	2-enoyl-CoA hydratase (3-hydroxyoctanoyl-CoA)	trans-oct-2-enoyl-CoA[m] + H2O[m] <=> (R)-3-hydroxyoctanoyl-CoA[m]	yes	yes	yes	yes	yes	yes
t_0038	2-enoyl-CoA hydratase (3-hydroxytetracosanoyl-CoA)	trans-tetracos-2-enoyl-CoA[m] + H2O[m] <=> (R)-3-hydroxytetracosanoyl-CoA[m]	yes	yes	yes	yes	yes	yes
t_0039	2-enoyl-CoA hydratase (3-hydroxytetradecanoyl-CoA)	trans-tetradec-2-enoyl-CoA[m] + H2O[m] <=> (S)-3-hydroxytetradecanoyl-CoA[m]	yes	yes	yes	yes	yes	yes
t_0040	3-hydroxyacyl-CoA dehydrogenase (3-oxobutanoyl-CoA)	(R)-3-hydroxybutanoyl-CoA[m] + NAD[m] <=> acetoacetyl-CoA[m] + H+[m] + NADH[m]	yes	yes	yes	yes	yes	yes
t_0041	3-hydroxyacyl-CoA dehydrogenase (3-oxodecanoyl-CoA)	(R)-3-hydroxydecanoyl-CoA[m] + NAD[m] <=> 3-oxodecanoyl-CoA[m] + H+[m] + NADH[m]	yes	yes	yes	yes	yes	yes
t_0042	3-hydroxyacyl-CoA dehydrogenase (3-oxodocosanoyl-CoA)	(R)-3-hydroxydocosanoyl-CoA[m] + NAD[m] <=> 3-oxodocosanoyl-CoA[m] + H+[m] + NADH[m]	yes	yes	yes	yes	yes	yes
t_0043	3-hydroxyacyl-CoA dehydrogenase (3-oxododecanoyl-CoA)	(R)-3-hydroxylauroyl-CoA[m] + NAD[m] <=> 3-oxolauroyl-CoA[m] + H+[m] + NADH[m]	yes	yes	yes	yes	yes	yes
t_0044	3-hydroxyacyl-CoA dehydrogenase (3-oxohexacosanoyl-CoA)	(S)-3-hydroxyhexacosanoyl-CoA[m] + NAD[m] <=> 3-oxohexacosanoyl-CoA[m] + H+[m] + NADH[m]	yes	yes	yes	yes	yes	yes
t_0045	3-hydroxyacyl-CoA dehydrogenase (3-oxohexadecanoyl-CoA)	(S)-3-hydroxypalmitoyl-CoA[m] + NAD[m] <=> 3-oxopalmitoyl-CoA[m] + H+[m] + NADH[m]	yes	yes	yes	yes	yes	yes
t_0046	3-hydroxyacyl-CoA dehydrogenase (3-oxohexanoyl-CoA)	(R)-3-hydroxyhexanoyl-CoA[m] + NAD[m] <=> 3-oxohexanoyl-CoA[m] + H+[m] + NADH[m]	yes	yes	yes	yes	yes	yes
t_0047	3-hydroxyacyl-CoA dehydrogenase (3-oxoicosanoyl-CoA)	(R)-3-hydroxyicosanoyl-CoA[m] + NAD[m] <=> 3-oxoicosanoyl-CoA[m] + H+[m] + NADH[m]	yes	yes	yes	yes	yes	yes
t_0048	3-hydroxyacyl-CoA dehydrogenase (3-oxooctadecanoyl-CoA)	3-hydroxyoctadecanoyl-CoA[m] + NAD[m] <=> 3-oxooctadecanoyl-CoA[m] + H+[m] + NADH[m]	yes	yes	yes	yes	yes	yes
t_0049	3-hydroxyacyl-CoA dehydrogenase (3-oxooctanoyl-CoA)	(R)-3-hydroxyoctanoyl-CoA[m] + NAD[m] <=> 3-oxooctanoyl-CoA[m] + H+[m] + NADH[m]	yes	yes	yes	yes	yes	yes
t_0050	3-hydroxyacyl-CoA dehydrogenase (3-oxotetracosanoyl-CoA)	(R)-3-hydroxytetracosanoyl-CoA[m] + NAD[m] <=> 3-oxotetracosanoyl-CoA[m] + H+[m] + NADH[m]	yes	yes	yes	yes	yes	yes
t_0051	3-hydroxyacyl-CoA dehydrogenase (3-oxotetradecanoyl-CoA)	(S)-3-hydroxytetradecanoyl-CoA[m] + NAD[m] <=> 3-oxotetradecanoyl-CoA[m] + H+[m] + NADH[m]	yes	yes	yes	yes	yes	yes
t_0052	acetyl-CoA C-acyltransferase (acetyl-CoA)	acetoacetyl-CoA[m] + coenzyme A[m] => 2 acetyl-CoA[m]	yes	yes	yes	yes	yes	yes
t_0053	acetyl-CoA C-acyltransferase (octanoyl-CoA)	3-oxodecanoyl-CoA[m] + coenzyme A[m] <=> octanoyl-CoA[m] + acetyl-CoA[m]	yes	yes	yes	yes	yes	yes
t_0054	acetyl-CoA C-acyltransferase (butanoyl-CoA)	3-oxohexanoyl-CoA[m] + coenzyme A[m] <=> butanoyl-CoA[m] + acetyl-CoA[m]	yes	yes	yes	yes	yes	yes
t_0055	acetyl-CoA C-acyltransferase (decanoyl-CoA)	3-oxolauroyl-CoA[m] + coenzyme A[m] <=> decanoyl-CoA[m] + acetyl-CoA[m]	yes	yes	yes	yes	yes	yes
t_0056	acetyl-CoA C-acyltransferase (docosanoyl-CoA)	3-oxotetracosanoyl-CoA[m] + coenzyme A[m] <=> docosanoyl-CoA[m] + acetyl-CoA[m]	yes	yes	yes	yes	yes	yes
t_0057	acetyl-CoA C-acyltransferase (hexanoyl-CoA)	3-oxooctanoyl-CoA[m] + coenzyme A[m] <=> hexanoyl-CoA[m] + acetyl-CoA[m]	yes	yes	yes	yes	yes	yes
t_0058	acetyl-CoA C-acyltransferase (icosanoyl-CoA)	3-oxodocosanoyl-CoA[m] + coenzyme A[m] <=> icosanoyl-CoA[m] + acetyl-CoA[m]	yes	yes	yes	yes	yes	yes
t_0059	acetyl-CoA C-acyltransferase (lauroyl-CoA)	3-oxotetradecanoyl-CoA[m] + coenzyme A[m] <=> lauroyl-CoA[m] + acetyl-CoA[m]	yes	yes	yes	yes	yes	yes
t_0060	acetyl-CoA C-acyltransferase (myristoyl-CoA)	3-oxopalmitoyl-CoA[m] + coenzyme A[m] <=> myristoyl-CoA[m] + acetyl-CoA[m]	yes	yes	yes	yes	yes	yes
t_0061	acetyl-CoA C-acyltransferase (palmitoyl-CoA)	3-oxooctadecanoyl-CoA[m] + coenzyme A[m] <=> palmitoyl-CoA[m] + acetyl-CoA[m]	yes	yes	yes	yes	yes	yes
t_0062	acetyl-CoA C-acyltransferase (stearoyl-CoA)	3-oxoicosanoyl-CoA[m] + coenzyme A[m] <=> stearoyl-CoA[m] + acetyl-CoA[m]	yes	yes	yes	yes	yes	yes
t_0063	acetyl-CoA C-acyltransferase (tetracosanoyl-CoA)	3-oxohexacosanoyl-CoA[m] + coenzyme A[m] <=> tetracosanoyl-CoA[m] + acetyl-CoA[m]	yes	yes	yes	yes	yes	yes
t_0064	acyl-CoA oxidase (butanoyl-CoA)	butanoyl-CoA[m] + FAD[m] <=> trans-but-2-enoyl-CoA[m] + FADH2[m]	yes	yes	yes	yes	yes	yes
t_0065	acyl-CoA oxidase (decanoyl-CoA)	decanoyl-CoA[m] + FAD[m] <=> trans-dec-2-enoyl-CoA[m] + FADH2[m]	yes	yes	yes	yes	yes	yes
t_0066	acyl-CoA oxidase (docosanoyl-CoA)	docosanoyl-CoA[m] + FAD[m] <=> trans-docos-2-enoyl-CoA[m] + FADH2[m]	yes	yes	yes	yes	yes	yes
t_0067	acyl-CoA oxidase (lauroyl-CoA)	lauroyl-CoA[m] + FAD[m] <=> trans-dodec-2-enoyl-CoA[m] + FADH2[m]	yes	yes	yes	yes	yes	yes
t_0068	acyl-CoA oxidase (hexacosanoyl-CoA)	hexacosanoyl-CoA[m] + FAD[m] <=> trans-hexacos-2-enoyl-CoA[m] + FADH2[m]	yes	yes	yes	yes	yes	yes
t_0069	acyl-CoA oxidase (palmitoyl-CoA)	palmitoyl-CoA[m] + FAD[m] <=> hexadec-2-enoyl-CoA[m] + FADH2[m]	yes	yes	yes	yes	yes	yes
t_0070	acyl-CoA oxidase (hexanoyl-CoA)	hexanoyl-CoA[m] + FAD[m] <=> trans-hex-2-enoyl-CoA[m] + FADH2[m]	yes	yes	yes	yes	yes	yes
t_0071	acyl-CoA oxidase (icosanoyl-CoA)	icosanoyl-CoA[m] + FAD[m] <=> trans-icos-2-enoyl-CoA[m] + FADH2[m]	yes	yes	yes	yes	yes	yes
t_0072	acyl-CoA oxidase (stearoyl-CoA)	stearoyl-CoA[m] + FAD[m] <=> trans-octadec-2-enoyl-CoA[m] + FADH2[m]	yes	yes	yes	yes	yes	yes
t_0073	acyl-CoA oxidase (octanoyl-CoA)	octanoyl-CoA[m] + FAD[m] <=> trans-oct-2-enoyl-CoA[m] + FADH2[m]	yes	yes	yes	yes	yes	yes
t_0074	acyl-CoA oxidase (tetracosanoyl-CoA)	tetracosanoyl-CoA[m] + FAD[m] <=> trans-tetracos-2-enoyl-CoA[m] + FADH2[m]	yes	yes	yes	yes	yes	yes
t_0075	acyl-CoA oxidase (tetradecanoyl-CoA)	myristoyl-CoA[m] + FAD[m] <=> trans-tetradec-2-enoyl-CoA[m] + FADH2[m]	yes	yes	yes	yes	yes	yes
t_0076	fatty acid oxidation (C18:2)	octadec-9-ynoyl-CoA[p] + 8 coenzyme A[p] + 8 H2O[p] + 8 NAD[p] + 6 oxygen[p] => 9 acetyl-CoA[p] + 8 H+[p] + 6 hydrogen peroxide[p] + 8 NADH[p]	yes	yes	yes	yes	yes	yes
t_0081	phosphoketolase	D-xylulose 5-phosphate[c] + phosphate[c] => acetyl-phosphate[c] + glyceraldehyde 3-phosphate[c] + H2O[c]	yes	yes	yes	yes	yes	yes
t_0083	1-acyl-sn-glycerol-3-phosphate acyltransferase (1-16:0, 2-18:1), endoplasmic reticulum membrane	oleoyl-CoA[erm] + 1-acyl-sn-glycerol 3-phosphate (16:0)[erm] => coenzyme A[erm] + phosphatidate (1-16:0, 2-18:1)[erm]	yes	yes	yes	yes	yes	yes
t_0084	1-acyl-sn-glycerol-3-phosphate acyltransferase (1-16:0, 2-18:2), endoplasmic reticulum membrane	linoleoyl-CoA[erm] + 1-acyl-sn-glycerol 3-phosphate (16:0)[erm] => phosphatidate (1-16:0, 2-18:2)[erm] + coenzyme A[erm]	yes	yes	yes	yes	yes	yes
t_0085	1-acyl-sn-glycerol-3-phosphate acyltransferase (1-16:0, 2-18:3), endoplasmic reticulum membrane	linolenoyl-CoA[erm] + 1-acyl-sn-glycerol 3-phosphate (16:0)[erm] => phosphatidate (1-16:0, 2-18:3)[erm] + coenzyme A[erm]	yes	yes	yes	yes	yes	yes
t_0086	1-acyl-sn-glycerol-3-phosphate acyltransferase (1-18:0, 2-18:1), endoplasmic reticulum membrane	oleoyl-CoA[erm] + 1-acyl-sn-glycerol 3-phosphate (18:0)[erm] => coenzyme A[erm] + phosphatidate (1-18:0, 2-18:1)[erm]	yes	yes	yes	yes	yes	yes
t_0087	1-acyl-sn-glycerol-3-phosphate acyltransferase (1-18:0, 2-18:2), endoplasmic reticulum membrane	linoleoyl-CoA[erm] + 1-acyl-sn-glycerol 3-phosphate (18:0)[erm] => phosphatidate (1-18:0, 2-18:2)[erm] + coenzyme A[erm]	yes	yes	yes	yes	yes	yes
t_0088	1-acyl-sn-glycerol-3-phosphate acyltransferase (1-18:0, 2-18:3), endoplasmic reticulum membrane	linolenoyl-CoA[erm] + 1-acyl-sn-glycerol 3-phosphate (18:0)[erm] => phosphatidate (1-18:0, 2-18:3)[erm] + coenzyme A[erm]	yes	yes	yes	yes	yes	yes
t_0090	1-acyl-sn-glycerol-3-phosphate acyltransferase (1-16:0, 2-18:2), lipid particle	linoleoyl-CoA[lp] + 1-acyl-sn-glycerol 3-phosphate (16:0)[lp] => phosphatidate (1-16:0, 2-18:2)[lp] + coenzyme A[lp]	yes	yes	yes	yes	yes	yes
t_0091	1-acyl-sn-glycerol-3-phosphate acyltransferase (1-16:0, 2-18:3), lipid particle	linolenoyl-CoA[lp] + 1-acyl-sn-glycerol 3-phosphate (16:0)[lp] => phosphatidate (1-16:0, 2-18:3)[lp] + coenzyme A[lp]	yes	yes	yes	yes	yes	yes
t_0093	1-acyl-sn-glycerol-3-phosphate acyltransferase (1-18:0, 2-18:2), lipid particle	linoleoyl-CoA[lp] + 1-acyl-sn-glycerol 3-phosphate (18:0)[lp] => phosphatidate (1-18:0, 2-18:2)[lp] + coenzyme A[lp]	yes	yes	yes	yes	yes	yes
t_0094	1-acyl-sn-glycerol-3-phosphate acyltransferase (1-18:0, 2-18:3), lipid particle	linolenoyl-CoA[lp] + 1-acyl-sn-glycerol 3-phosphate (18:0)[lp] => phosphatidate (1-18:0, 2-18:3)[lp] + coenzyme A[lp]	yes	yes	yes	yes	yes	yes
t_0095	acyl dhap reductase (16:0), endoplasmic reticulum membrane	H+[erm] + NADPH[erm] + acylglycerone phosphate (16:0)[erm] => NADP(+)[erm] + 1-acyl-sn-glycerol 3-phosphate (16:0)[erm]	yes	yes	yes	yes	yes	yes
t_0096	acyl dhap reductase (18:0), endoplasmic reticulum membrane	H+[erm] + NADPH[erm] + acylglycerone phosphate (18:0)[erm] => NADP(+)[erm] + 1-acyl-sn-glycerol 3-phosphate (18:0)[erm]	yes	yes	yes	yes	yes	yes
t_0097	CDP-diacylglycerol synthase (1-16:0, 2-18:1), endoplasmic reticulum membrane	H+[erm] + phosphatidate (1-16:0, 2-18:1)[erm] + CTP[erm] <=> diphosphate[erm] + CDP-diacylglycerol (1-16:0, 2-18:1)[erm]	yes	yes	yes	yes	yes	yes
t_0098	CDP-diacylglycerol synthase (1-16:0, 2-18:2), endoplasmic reticulum membrane	phosphatidate (1-16:0, 2-18:2)[erm] + H+[erm] + CTP[erm] <=> CDP-diacylglycerol (1-16:0, 2-18:2)[erm] + diphosphate[erm]	yes	yes	yes	yes	yes	yes
t_0099	CDP-diacylglycerol synthase (1-16:0, 2-18:3), endoplasmic reticulum membrane	phosphatidate (1-16:0, 2-18:3)[erm] + H+[erm] + CTP[erm] <=> CDP-diacylglycerol (1-16:0, 2-18:3)[erm] + diphosphate[erm]	yes	yes	yes	yes	yes	yes
t_0100	CDP-diacylglycerol synthase (1-18:0, 2-18:1), endoplasmic reticulum membrane	H+[erm] + phosphatidate (1-18:0, 2-18:1)[erm] + CTP[erm] <=> diphosphate[erm] + CDP-diacylglycerol (1-18:0, 2-18:1)[erm]	yes	yes	yes	yes	yes	yes
t_0101	CDP-diacylglycerol synthase (1-18:0, 2-18:2), endoplasmic reticulum membrane	phosphatidate (1-18:0, 2-18:2)[erm] + H+[erm] + CTP[erm] <=> CDP-diacylglycerol (1-18:0, 2-18:2)[erm] + diphosphate[erm]	yes	yes	yes	yes	yes	yes
t_0102	CDP-diacylglycerol synthase (1-18:0, 2-18:3), endoplasmic reticulum membrane	phosphatidate (1-18:0, 2-18:3)[erm] + H+[erm] + CTP[erm] <=> CDP-diacylglycerol (1-18:0, 2-18:3)[erm] + diphosphate[erm]	yes	yes	yes	yes	yes	yes
t_0104	CDP-diacylglycerol synthase (1-16:0, 2-18:2), mitochondrial membrane	phosphatidate (1-16:0, 2-18:2)[mm] + CTP[mm] + H+[mm] <=> CDP-diacylglycerol (1-16:0, 2-18:2)[mm] + diphosphate[mm]	yes	yes	yes	yes	yes	yes
t_0105	CDP-diacylglycerol synthase (1-16:0, 2-18:3), mitochondrial membrane	phosphatidate (1-16:0, 2-18:3)[mm] + CTP[mm] + H+[mm] <=> CDP-diacylglycerol (1-16:0, 2-18:3)[mm] + diphosphate[mm]	yes	yes	yes	yes	yes	yes
t_0106	CDP-diacylglycerol synthase (1-18:0, 2-18:1), mitochondrial membrane	phosphatidate (1-18:0, 2-18:1)[mm] + CTP[mm] + H+[mm] <=> CDP-diacylglycerol (1-18:0, 2-18:1)[mm] + diphosphate[mm]	yes	yes	yes	yes	yes	yes
t_0107	CDP-diacylglycerol synthase (1-18:0, 2-18:2), mitochondrial membrane	phosphatidate (1-18:0, 2-18:2)[mm] + CTP[mm] + H+[mm] <=> CDP-diacylglycerol (1-18:0, 2-18:2)[mm] + diphosphate[mm]	yes	yes	yes	yes	yes	yes
t_0108	CDP-diacylglycerol synthase (1-18:0, 2-18:3), mitochondrial membrane	phosphatidate (1-18:0, 2-18:3)[mm] + CTP[mm] + H+[mm] <=> CDP-diacylglycerol (1-18:0, 2-18:3)[mm] + diphosphate[mm]	yes	yes	yes	yes	yes	yes
t_0109	cholinephosphotransferase (1-16:0, 2-18:1), endoplasmic reticulum membrane	diglyceride (1-16:0, 2-18:1)[erm] + CDP-choline[erm] => H+[erm] + CMP[erm] + phosphatidylcholine (1-16:0, 2-18:1)[erm]	yes	yes	yes	yes	yes	yes
t_0110	cholinephosphotransferase (1-16:0, 2-18:2), endoplasmic reticulum membrane	diglyceride (1-16:0, 2-18:2)[erm] + CDP-choline[erm] => phosphatidylcholine (1-16:0, 2-18:2)[erm] + H+[erm] + CMP[erm]	yes	yes	yes	yes	yes	yes
t_0111	cholinephosphotransferase (1-16:0, 2-18:3), endoplasmic reticulum membrane	diglyceride (1-16:0, 2-18:3)[erm] + CDP-choline[erm] => phosphatidylcholine (1-16:0, 2-18:3)[erm] + H+[erm] + CMP[erm]	yes	yes	yes	yes	yes	yes
t_0112	cholinephosphotransferase (1-18:0, 2-18:1), endoplasmic reticulum membrane	diglyceride (1-18:0, 2-18:1)[erm] + CDP-choline[erm] => H+[erm] + CMP[erm] + phosphatidylcholine (1-18:0, 2-18:1)[erm]	yes	yes	yes	yes	yes	yes
t_0113	cholinephosphotransferase (1-18:0, 2-18:2), endoplasmic reticulum membrane	diglyceride (1-18:0, 2-18:2)[erm] + CDP-choline[erm] => phosphatidylcholine (1-18:0, 2-18:2)[erm] + H+[erm] + CMP[erm]	yes	yes	yes	yes	yes	yes
t_0114	cholinephosphotransferase (1-18:0, 2-18:3), endoplasmic reticulum membrane	diglyceride (1-18:0, 2-18:3)[erm] + CDP-choline[erm] => phosphatidylcholine (1-18:0, 2-18:3)[erm] + H+[erm] + CMP[erm]	yes	yes	yes	yes	yes	yes
t_0146	CL synthase (1-16:0, 2-18:1, 3-16:0, 4-18:2), mitochondrial membrane	phosphatidylglycerol (1-16:0, 2-18:2)[mm] + CDP-diacylglycerol (1-16:0, 2-18:1)[mm] => cardiolipin (1-16:0, 2-18:1, 3-16:0, 4-18:2)[mm] + H+[mm] + CMP[mm]	yes	yes	yes	yes	yes	yes
t_0147	CL synthase (1-16:0, 2-18:1, 3-16:0, 4-18:3), mitochondrial membrane	phosphatidylglycerol (1-16:0, 2-18:3)[mm] + CDP-diacylglycerol (1-16:0, 2-18:1)[mm] => cardiolipin (1-16:0, 2-18:1, 3-16:0, 4-18:3)[mm] + H+[mm] + CMP[mm]	yes	yes	yes	yes	yes	yes
t_0148	CL synthase (1-16:0, 2-18:2, 3-16:0, 4-18:2), mitochondrial membrane	CDP-diacylglycerol (1-16:0, 2-18:2)[mm] + phosphatidylglycerol (1-16:0, 2-18:2)[mm] => cardiolipin (1-16:0, 2-18:2, 3-16:0, 4-18:2)[mm] + H+[mm] + CMP[mm]	yes	yes	yes	yes	yes	yes
t_0149	CL synthase (1-16:0, 2-18:2, 3-16:0, 4-18:3), mitochondrial membrane	CDP-diacylglycerol (1-16:0, 2-18:2)[mm] + phosphatidylglycerol (1-16:0, 2-18:3)[mm] => cardiolipin (1-16:0, 2-18:2, 3-16:0, 4-18:3)[mm] + H+[mm] + CMP[mm]	yes	yes	yes	yes	yes	yes
t_0150	CL synthase (1-16:0, 2-18:3, 3-16:0, 4-18:3), mitochondrial membrane	CDP-diacylglycerol (1-16:0, 2-18:3)[mm] + phosphatidylglycerol (1-16:0, 2-18:3)[mm] => cardiolipin (1-16:0, 2-18:3, 3-16:0, 4-18:3)[mm] + H+[mm] + CMP[mm]	yes	yes	yes	yes	yes	yes
t_0151	CL synthase (1-16:0, 2-18:1, 3-18:0, 4-18:1), mitochondrial membrane	phosphatidylglycerol (1-18:0, 2-18:1)[mm] + CDP-diacylglycerol (1-16:0, 2-18:1)[mm] => cardiolipin (1-16:0, 2-18:1, 3-18:0, 4-18:1)[mm] + H+[mm] + CMP[mm]	yes	yes	yes	yes	yes	yes
t_0152	CL synthase (1-16:0, 2-18:1, 3-18:0, 4-18:2), mitochondrial membrane	phosphatidylglycerol (1-18:0, 2-18:2)[mm] + CDP-diacylglycerol (1-16:0, 2-18:1)[mm] => cardiolipin (1-16:0, 2-18:1, 3-18:0, 4-18:2)[mm] + H+[mm] + CMP[mm]	yes	yes	yes	yes	yes	yes
t_0153	CL synthase (1-16:0, 2-18:1, 3-18:0, 4-18:3), mitochondrial membrane	phosphatidylglycerol (1-18:0, 2-18:3)[mm] + CDP-diacylglycerol (1-16:0, 2-18:1)[mm] => cardiolipin (1-16:0, 2-18:1, 3-18:0, 4-18:3)[mm] + H+[mm] + CMP[mm]	yes	yes	yes	yes	yes	yes
t_0154	CL synthase (1-16:0, 2-18:2, 3-18:0, 4-18:2), mitochondrial membrane	CDP-diacylglycerol (1-16:0, 2-18:2)[mm] + phosphatidylglycerol (1-18:0, 2-18:2)[mm] => cardiolipin (1-16:0, 2-18:2, 3-18:0, 4-18:2)[mm] + H+[mm] + CMP[mm]	yes	yes	yes	yes	yes	yes
t_0155	CL synthase (1-16:0, 2-18:2, 3-18:0, 4-18:3), mitochondrial membrane	CDP-diacylglycerol (1-16:0, 2-18:2)[mm] + phosphatidylglycerol (1-18:0, 2-18:3)[mm] => cardiolipin (1-16:0, 2-18:2, 3-18:0, 4-18:3)[mm] + H+[mm] + CMP[mm]	yes	yes	yes	yes	yes	yes
t_0156	CL synthase (1-16:0, 2-18:3, 3-18:0, 4-18:3), mitochondrial membrane	CDP-diacylglycerol (1-16:0, 2-18:3)[mm] + phosphatidylglycerol (1-18:0, 2-18:3)[mm] => cardiolipin (1-16:0, 2-18:3, 3-18:0, 4-18:3)[mm] + H+[mm] + CMP[mm]	yes	yes	yes	yes	yes	yes
t_0157	CL synthase (1-18:0, 2-18:1, 3-18:0, 4-18:1), mitochondrial membrane	CDP-diacylglycerol (1-18:0, 2-18:1)[mm] + phosphatidylglycerol (1-18:0, 2-18:1)[mm] => cardiolipin (1-18:0, 2-18:1, 3-18:0, 4-18:1)[mm] + H+[mm] + CMP[mm]	yes	yes	yes	yes	yes	yes
t_0158	CL synthase (1-18:0, 2-18:1, 3-18:0, 4-18:2), mitochondrial membrane	CDP-diacylglycerol (1-18:0, 2-18:1)[mm] + phosphatidylglycerol (1-18:0, 2-18:2)[mm] => cardiolipin (1-18:0, 2-18:1, 3-18:0, 4-18:2)[mm] + H+[mm] + CMP[mm]	yes	yes	yes	yes	yes	yes
t_0159	CL synthase (1-18:0, 2-18:1, 3-18:0, 4-18:3), mitochondrial membrane	CDP-diacylglycerol (1-18:0, 2-18:1)[mm] + phosphatidylglycerol (1-18:0, 2-18:3)[mm] => cardiolipin (1-18:0, 2-18:1, 3-18:0, 4-18:3)[mm] + H+[mm] + CMP[mm]	yes	yes	yes	yes	yes	yes
t_0160	CL synthase (1-18:0, 2-18:2, 3-18:0, 4-18:2), mitochondrial membrane	CDP-diacylglycerol (1-18:0, 2-18:2)[mm] + phosphatidylglycerol (1-18:0, 2-18:2)[mm] => cardiolipin (1-18:0, 2-18:2, 3-18:0, 4-18:2)[mm] + H+[mm] + CMP[mm]	yes	yes	yes	yes	yes	yes
t_0161	CL synthase (1-18:0, 2-18:2, 3-18:0, 4-18:3), mitochondrial membrane	CDP-diacylglycerol (1-18:0, 2-18:2)[mm] + phosphatidylglycerol (1-18:0, 2-18:3)[mm] => cardiolipin (1-18:0, 2-18:2, 3-18:0, 4-18:3)[mm] + H+[mm] + CMP[mm]	yes	yes	yes	yes	yes	yes
t_0162	CL synthase (1-18:0, 2-18:3, 3-18:0, 4-18:3), mitochondrial membrane	CDP-diacylglycerol (1-18:0, 2-18:3)[mm] + phosphatidylglycerol (1-18:0, 2-18:3)[mm] => cardiolipin (1-18:0, 2-18:3, 3-18:0, 4-18:3)[mm] + H+[mm] + CMP[mm]	yes	yes	yes	yes	yes	yes
t_0163	DAG kinase (1-16:0, 2-18:1), endoplasmic reticulum membrane	diglyceride (1-16:0, 2-18:1)[erm] + CTP[erm] => H+[erm] + phosphatidate (1-16:0, 2-18:1)[erm] + CDP[erm]	yes	yes	yes	yes	yes	yes
t_0164	DAG kinase (1-16:0, 2-18:2), endoplasmic reticulum membrane	diglyceride (1-16:0, 2-18:2)[erm] + CTP[erm] => phosphatidate (1-16:0, 2-18:2)[erm] + H+[erm] + CDP[erm]	yes	yes	yes	yes	yes	yes
t_0165	DAG kinase (1-16:0, 2-18:3), endoplasmic reticulum membrane	diglyceride (1-16:0, 2-18:3)[erm] + CTP[erm] => phosphatidate (1-16:0, 2-18:3)[erm] + H+[erm] + CDP[erm]	yes	yes	yes	yes	yes	yes
t_0166	DAG kinase (1-18:0, 2-18:1), endoplasmic reticulum membrane	diglyceride (1-18:0, 2-18:1)[erm] + CTP[erm] => H+[erm] + phosphatidate (1-18:0, 2-18:1)[erm] + CDP[erm]	yes	yes	yes	yes	yes	yes
t_0167	DAG kinase (1-18:0, 2-18:2), endoplasmic reticulum membrane	diglyceride (1-18:0, 2-18:2)[erm] + CTP[erm] => phosphatidate (1-18:0, 2-18:2)[erm] + H+[erm] + CDP[erm]	yes	yes	yes	yes	yes	yes
t_0168	DAG kinase (1-18:0, 2-18:3), endoplasmic reticulum membrane	diglyceride (1-18:0, 2-18:3)[erm] + CTP[erm] => phosphatidate (1-18:0, 2-18:3)[erm] + H+[erm] + CDP[erm]	yes	yes	yes	yes	yes	yes
t_0170	DAG lipase (1-16:0, 2-18:2), lipid particle	diglyceride (1-16:0, 2-18:2)[lp] + H2O[lp] => linoleate[lp] + H+[lp] + 1-monoglyceride (16:0)[lp]	yes	yes	yes	yes	yes	yes
t_0171	DAG lipase (1-16:0, 2-18:3), lipid particle	diglyceride (1-16:0, 2-18:3)[lp] + H2O[lp] => linolenate[lp] + H+[lp] + 1-monoglyceride (16:0)[lp]	yes	yes	yes	yes	yes	yes
t_0173	DAG lipase (1-18:0, 2-18:2), lipid particle	diglyceride (1-18:0, 2-18:2)[lp] + H2O[lp] => linoleate[lp] + H+[lp] + 1-monoglyceride (18:0)[lp]	yes	yes	yes	yes	yes	yes
t_0174	DAG lipase (1-18:0, 2-18:3), lipid particle	diglyceride (1-18:0, 2-18:3)[lp] + H2O[lp] => linolenate[lp] + H+[lp] + 1-monoglyceride (18:0)[lp]	yes	yes	yes	yes	yes	yes
t_0181	diacylglycerol acyltransferase (1-16:0, 2-18:1, 3-16:0), endoplasmic reticulum membrane	palmitoyl-CoA[erm] + diglyceride (1-16:0, 2-18:1)[erm] => coenzyme A[erm] + triglyceride (1-16:0, 2-18:1, 3-16:0)[erm]	yes	yes	yes	yes	yes	yes
t_0182	diacylglycerol acyltransferase (1-16:0, 2-18:1, 3-18:0), endoplasmic reticulum membrane	stearoyl-CoA[erm] + diglyceride (1-16:0, 2-18:1)[erm] => coenzyme A[erm] + triglyceride (1-16:0, 2-18:1, 3-18:0)[erm]	yes	yes	yes	yes	yes	yes
t_0183	diacylglycerol acyltransferase (1-16:0, 2-18:1, 3-18:1), endoplasmic reticulum membrane	oleoyl-CoA[erm] + diglyceride (1-16:0, 2-18:1)[erm] => coenzyme A[erm] + triglyceride (1-16:0, 2-18:1, 3-18:1)[erm]	yes	yes	yes	yes	yes	yes
t_0184	diacylglycerol acyltransferase (1-16:0, 2-18:2, 3-16:0), endoplasmic reticulum membrane	diglyceride (1-16:0, 2-18:2)[erm] + palmitoyl-CoA[erm] => triglyceride (1-16:0, 2-18:2, 3-16:0)[erm] + coenzyme A[erm]	yes	yes	yes	yes	yes	yes
t_0185	diacylglycerol acyltransferase (1-16:0, 2-18:2, 3-18:0), endoplasmic reticulum membrane	diglyceride (1-16:0, 2-18:2)[erm] + stearoyl-CoA[erm] => triglyceride (1-16:0, 2-18:2, 3-18:0)[erm] + coenzyme A[erm]	yes	yes	yes	yes	yes	yes
t_0186	diacylglycerol acyltransferase (1-16:0, 2-18:2, 3-18:1), endoplasmic reticulum membrane	diglyceride (1-16:0, 2-18:2)[erm] + oleoyl-CoA[erm] => triglyceride (1-16:0, 2-18:2, 3-18:1)[erm] + coenzyme A[erm]	yes	yes	yes	yes	yes	yes
t_0187	diacylglycerol acyltransferase (1-16:0, 2-18:3, 3-16:0), endoplasmic reticulum membrane	diglyceride (1-16:0, 2-18:3)[erm] + palmitoyl-CoA[erm] => triglyceride (1-16:0, 2-18:3, 3-16:0)[erm] + coenzyme A[erm]	yes	yes	yes	yes	yes	yes
t_0188	diacylglycerol acyltransferase (1-16:0, 2-18:3, 3-18:0), endoplasmic reticulum membrane	diglyceride (1-16:0, 2-18:3)[erm] + stearoyl-CoA[erm] => triglyceride (1-16:0, 2-18:3, 3-18:0)[erm] + coenzyme A[erm]	yes	yes	yes	yes	yes	yes
t_0189	diacylglycerol acyltransferase (1-16:0, 2-18:3, 3-18:1), endoplasmic reticulum membrane	diglyceride (1-16:0, 2-18:3)[erm] + oleoyl-CoA[erm] => triglyceride (1-16:0, 2-18:3, 3-18:1)[erm] + coenzyme A[erm]	yes	yes	yes	yes	yes	yes
t_0190	diacylglycerol acyltransferase (1-18:0, 2-18:1, 3-16:0), endoplasmic reticulum membrane	palmitoyl-CoA[erm] + diglyceride (1-18:0, 2-18:1)[erm] => coenzyme A[erm] + triglyceride (1-18:0, 2-18:1, 3-16:0)[erm]	yes	yes	yes	yes	yes	yes
t_0191	diacylglycerol acyltransferase (1-18:0, 2-18:1, 3-18:0), endoplasmic reticulum membrane	stearoyl-CoA[erm] + diglyceride (1-18:0, 2-18:1)[erm] => coenzyme A[erm] + triglyceride (1-18:0, 2-18:1, 3-18:0)[erm]	yes	yes	yes	yes	yes	yes
t_0192	diacylglycerol acyltransferase (1-18:0, 2-18:1, 3-18:1), endoplasmic reticulum membrane	oleoyl-CoA[erm] + diglyceride (1-18:0, 2-18:1)[erm] => coenzyme A[erm] + triglyceride (1-18:0, 2-18:1, 3-18:1)[erm]	yes	yes	yes	yes	yes	yes
t_0193	diacylglycerol acyltransferase (1-18:0, 2-18:2, 3-16:0), endoplasmic reticulum membrane	diglyceride (1-18:0, 2-18:2)[erm] + palmitoyl-CoA[erm] => triglyceride (1-18:0, 2-18:2, 3-16:0)[erm] + coenzyme A[erm]	yes	yes	yes	yes	yes	yes
t_0194	diacylglycerol acyltransferase (1-18:0, 2-18:2, 3-18:0), endoplasmic reticulum membrane	diglyceride (1-18:0, 2-18:2)[erm] + stearoyl-CoA[erm] => triglyceride (1-18:0, 2-18:2, 3-18:0)[erm] + coenzyme A[erm]	yes	yes	yes	yes	yes	yes
t_0195	diacylglycerol acyltransferase (1-18:0, 2-18:2, 3-18:1), endoplasmic reticulum membrane	diglyceride (1-18:0, 2-18:2)[erm] + oleoyl-CoA[erm] => triglyceride (1-18:0, 2-18:2, 3-18:1)[erm] + coenzyme A[erm]	yes	yes	yes	yes	yes	yes
t_0196	diacylglycerol acyltransferase (1-18:0, 2-18:3, 3-16:0), endoplasmic reticulum membrane	diglyceride (1-18:0, 2-18:3)[erm] + palmitoyl-CoA[erm] => triglyceride (1-18:0, 2-18:3, 3-16:0)[erm] + coenzyme A[erm]	yes	yes	yes	yes	yes	yes
t_0197	diacylglycerol acyltransferase (1-18:0, 2-18:3, 3-18:0), endoplasmic reticulum membrane	diglyceride (1-18:0, 2-18:3)[erm] + stearoyl-CoA[erm] => triglyceride (1-18:0, 2-18:3, 3-18:0)[erm] + coenzyme A[erm]	yes	yes	yes	yes	yes	yes
t_0198	diacylglycerol acyltransferase (1-18:0, 2-18:3, 3-18:1), endoplasmic reticulum membrane	diglyceride (1-18:0, 2-18:3)[erm] + oleoyl-CoA[erm] => triglyceride (1-18:0, 2-18:3, 3-18:1)[erm] + coenzyme A[erm]	yes	yes	yes	yes	yes	yes
t_0202	diacylglycerol acyltransferase (1-16:0, 2-18:2, 3-16:0), lipid particle	diglyceride (1-16:0, 2-18:2)[lp] + palmitoyl-CoA[lp] => triglyceride (1-16:0, 2-18:2, 3-16:0)[lp] + coenzyme A[lp]	yes	yes	yes	yes	yes	yes
t_0203	diacylglycerol acyltransferase (1-16:0, 2-18:2, 3-18:0), lipid particle	diglyceride (1-16:0, 2-18:2)[lp] + stearoyl-CoA[lp] => triglyceride (1-16:0, 2-18:2, 3-18:0)[lp] + coenzyme A[lp]	yes	yes	yes	yes	yes	yes
t_0204	diacylglycerol acyltransferase (1-16:0, 2-18:2, 3-18:1), lipid particle	diglyceride (1-16:0, 2-18:2)[lp] + oleoyl-CoA[lp] => triglyceride (1-16:0, 2-18:2, 3-18:1)[lp] + coenzyme A[lp]	yes	yes	yes	yes	yes	yes
t_0205	diacylglycerol acyltransferase (1-16:0, 2-18:3, 3-16:0), lipid particle	diglyceride (1-16:0, 2-18:3)[lp] + palmitoyl-CoA[lp] => triglyceride (1-16:0, 2-18:3, 3-16:0)[lp] + coenzyme A[lp]	yes	yes	yes	yes	yes	yes
t_0206	diacylglycerol acyltransferase (1-16:0, 2-18:3, 3-18:0), lipid particle	diglyceride (1-16:0, 2-18:3)[lp] + stearoyl-CoA[lp] => triglyceride (1-16:0, 2-18:3, 3-18:0)[lp] + coenzyme A[lp]	yes	yes	yes	yes	yes	yes
t_0207	diacylglycerol acyltransferase (1-16:0, 2-18:3, 3-18:1), lipid particle	diglyceride (1-16:0, 2-18:3)[lp] + oleoyl-CoA[lp] => triglyceride (1-16:0, 2-18:3, 3-18:1)[lp] + coenzyme A[lp]	yes	yes	yes	yes	yes	yes
t_0211	diacylglycerol acyltransferase (1-18:0, 2-18:2, 3-16:0), lipid particle	diglyceride (1-18:0, 2-18:2)[lp] + palmitoyl-CoA[lp] => triglyceride (1-18:0, 2-18:2, 3-16:0)[lp] + coenzyme A[lp]	yes	yes	yes	yes	yes	yes
t_0212	diacylglycerol acyltransferase (1-18:0, 2-18:2, 3-18:0), lipid particle	diglyceride (1-18:0, 2-18:2)[lp] + stearoyl-CoA[lp] => triglyceride (1-18:0, 2-18:2, 3-18:0)[lp] + coenzyme A[lp]	yes	yes	yes	yes	yes	yes
t_0213	diacylglycerol acyltransferase (1-18:0, 2-18:2, 3-18:1), lipid particle	diglyceride (1-18:0, 2-18:2)[lp] + oleoyl-CoA[lp] => triglyceride (1-18:0, 2-18:2, 3-18:1)[lp] + coenzyme A[lp]	yes	yes	yes	yes	yes	yes
t_0214	diacylglycerol acyltransferase (1-18:0, 2-18:3, 3-16:0), lipid particle	diglyceride (1-18:0, 2-18:3)[lp] + palmitoyl-CoA[lp] => triglyceride (1-18:0, 2-18:3, 3-16:0)[lp] + coenzyme A[lp]	yes	yes	yes	yes	yes	yes
t_0215	diacylglycerol acyltransferase (1-18:0, 2-18:3, 3-18:0), lipid particle	diglyceride (1-18:0, 2-18:3)[lp] + stearoyl-CoA[lp] => triglyceride (1-18:0, 2-18:3, 3-18:0)[lp] + coenzyme A[lp]	yes	yes	yes	yes	yes	yes
t_0216	diacylglycerol acyltransferase (1-18:0, 2-18:3, 3-18:1), lipid particle	diglyceride (1-18:0, 2-18:3)[lp] + oleoyl-CoA[lp] => triglyceride (1-18:0, 2-18:3, 3-18:1)[lp] + coenzyme A[lp]	yes	yes	yes	yes	yes	yes
t_0217	dihydroxyacetone phosphate acyltransferase (16:0), endoplasmic reticulum membrane	palmitoyl-CoA[erm] + dihydroxyacetone phosphate[erm] => coenzyme A[erm] + acylglycerone phosphate (16:0)[erm]	yes	yes	yes	yes	yes	yes
t_0218	dihydroxyacetone phosphate acyltransferase (18:0), endoplasmic reticulum membrane	stearoyl-CoA[erm] + dihydroxyacetone phosphate[erm] => coenzyme A[erm] + acylglycerone phosphate (18:0)[erm]	yes	yes	yes	yes	yes	yes
t_0219	ethanolaminephosphotransferase (1-16:0, 2-18:1), endoplasmic reticulum membrane	diglyceride (1-16:0, 2-18:1)[erm] + CDP-ethanolamine[erm] => H+[erm] + CMP[erm] + phosphatidylethanolamine (1-16:0, 2-18:1)[erm]	yes	yes	yes	yes	yes	yes
t_0220	ethanolaminephosphotransferase (1-16:0, 2-18:2), endoplasmic reticulum membrane	diglyceride (1-16:0, 2-18:2)[erm] + CDP-ethanolamine[erm] => phosphatidylethanolamine (1-16:0, 2-18:2)[erm] + H+[erm] + CMP[erm]	yes	yes	yes	yes	yes	yes
t_0221	ethanolaminephosphotransferase (1-16:0, 2-18:3), endoplasmic reticulum membrane	diglyceride (1-16:0, 2-18:3)[erm] + CDP-ethanolamine[erm] => phosphatidylethanolamine (1-16:0, 2-18:3)[erm] + H+[erm] + CMP[erm]	yes	yes	yes	yes	yes	yes
t_0222	ethanolaminephosphotransferase (1-18:0, 2-18:1), endoplasmic reticulum membrane	diglyceride (1-18:0, 2-18:1)[erm] + CDP-ethanolamine[erm] => H+[erm] + CMP[erm] + phosphatidylethanolamine (1-18:0, 2-18:1)[erm]	yes	yes	yes	yes	yes	yes
t_0223	ethanolaminephosphotransferase (1-18:0, 2-18:2), endoplasmic reticulum membrane	diglyceride (1-18:0, 2-18:2)[erm] + CDP-ethanolamine[erm] => phosphatidylethanolamine (1-18:0, 2-18:2)[erm] + H+[erm] + CMP[erm]	yes	yes	yes	yes	yes	yes
t_0224	ethanolaminephosphotransferase (1-18:0, 2-18:3), endoplasmic reticulum membrane	diglyceride (1-18:0, 2-18:3)[erm] + CDP-ethanolamine[erm] => phosphatidylethanolamine (1-18:0, 2-18:3)[erm] + H+[erm] + CMP[erm]	yes	yes	yes	yes	yes	yes
t_0225	fatty-acid--CoA ligase (palmitate), endoplasmic reticulum membrane	coenzyme A[erm] + ATP[erm] + palmitate[erm] => palmitoyl-CoA[erm] + AMP[erm] + diphosphate[erm]	yes	yes	yes	yes	yes	yes
t_0226	fatty-acid--CoA ligase (stearate), endoplasmic reticulum membrane	coenzyme A[erm] + ATP[erm] + stearate[erm] => stearoyl-CoA[erm] + AMP[erm] + diphosphate[erm]	yes	yes	yes	yes	yes	yes
t_0227	fatty-acid--CoA ligase (oleate), endoplasmic reticulum membrane	coenzyme A[erm] + ATP[erm] + oleate[erm] => oleoyl-CoA[erm] + AMP[erm] + diphosphate[erm]	yes	yes	yes	yes	yes	yes
t_0228	fatty-acid--CoA ligase (linoleate), endoplasmic reticulum membrane	linoleate[erm] + coenzyme A[erm] + ATP[erm] => linoleoyl-CoA[erm] + AMP[erm] + diphosphate[erm]	yes	yes	yes	yes	yes	yes
t_0229	fatty-acid--CoA ligase (linolenate), endoplasmic reticulum membrane	linolenate[erm] + coenzyme A[erm] + ATP[erm] => linolenoyl-CoA[erm] + AMP[erm] + diphosphate[erm]	yes	yes	yes	yes	yes	yes
t_0230	fatty-acid--CoA ligase (palmitate), lipid particle	coenzyme A[lp] + ATP[lp] + palmitate[lp] => diphosphate[lp] + AMP[lp] + palmitoyl-CoA[lp]	yes	yes	yes	yes	yes	yes
t_0231	fatty-acid--CoA ligase (stearate), lipid particle	coenzyme A[lp] + ATP[lp] + stearate[lp] => diphosphate[lp] + AMP[lp] + stearoyl-CoA[lp]	yes	yes	yes	yes	yes	yes
t_0232	fatty-acid--CoA ligase (oleate), lipid particle	coenzyme A[lp] + ATP[lp] + oleate[lp] => diphosphate[lp] + AMP[lp] + oleoyl-CoA[lp]	yes	yes	yes	yes	yes	yes
t_0233	fatty-acid--CoA ligase (linoleate), lipid particle	linoleate[lp] + coenzyme A[lp] + ATP[lp] => linoleoyl-CoA[lp] + diphosphate[lp] + AMP[lp]	yes	yes	yes	yes	yes	yes
t_0234	fatty-acid--CoA ligase (linolenate), lipid particle	linolenate[lp] + coenzyme A[lp] + ATP[lp] => linolenoyl-CoA[lp] + diphosphate[lp] + AMP[lp]	yes	yes	yes	yes	yes	yes
t_0235	fatty-acid--CoA ligase (palmitate), peroxisome	ATP[p] + coenzyme A[p] + palmitate[p] => AMP[p] + diphosphate[p] + palmitoyl-CoA[p]	yes	yes	yes	yes	yes	yes
t_0236	fatty-acid--CoA ligase (stearate), peroxisome	ATP[p] + coenzyme A[p] + stearate[p] => AMP[p] + diphosphate[p] + stearoyl-CoA[p]	yes	yes	yes	yes	yes	yes
t_0237	fatty-acid--CoA ligase (oleate), peroxisome	ATP[p] + coenzyme A[p] + oleate[p] => AMP[p] + diphosphate[p] + oleoyl-CoA[p]	yes	yes	yes	yes	yes	yes
t_0238	fatty-acid--CoA ligase (linoleate), peroxisome	linoleate[p] + ATP[p] + coenzyme A[p] => linoleoyl-CoA[p] + AMP[p] + diphosphate[p]	yes	yes	yes	yes	yes	yes
t_0239	fatty-acid--CoA ligase (linolenate), peroxisome	linolenate[p] + ATP[p] + coenzyme A[p] => linolenoyl-CoA[p] + AMP[p] + diphosphate[p]	yes	yes	yes	yes	yes	yes
t_0240	glycerol-3-phosphate acyltransferase (16:0), endoplasmic reticulum membrane	palmitoyl-CoA[erm] + glycerol 3-phosphate[erm] => coenzyme A[erm] + 1-acyl-sn-glycerol 3-phosphate (16:0)[erm]	yes	yes	yes	yes	yes	yes
t_0241	glycerol-3-phosphate acyltransferase (18:0), endoplasmic reticulum membrane	stearoyl-CoA[erm] + glycerol 3-phosphate[erm] => coenzyme A[erm] + 1-acyl-sn-glycerol 3-phosphate (18:0)[erm]	yes	yes	yes	yes	yes	yes
t_0254	LPC phospholipase B (16:0), endoplasmic reticulum membrane	H2O[erm] + 1-acylglycerophosphocholine (16:0)[erm] => H+[erm] + palmitate[erm] + sn-glycero-3-phosphocholine[erm]	yes	yes	yes	yes	yes	yes
t_0255	LPC phospholipase B (18:0), endoplasmic reticulum membrane	H2O[erm] + 1-acylglycerophosphocholine (18:0)[erm] => H+[erm] + stearate[erm] + sn-glycero-3-phosphocholine[erm]	yes	yes	yes	yes	yes	yes
t_0268	lysoPI acyltransferase (1-16:0, 2-18:1), endoplasmic reticulum membrane	palmitoyl-CoA[erm] + sn-2-acyl-1-lysophosphatidylinositol (18:1)[erm] <=> 1-phosphatidyl-1D-myo-inositol (1-16:0, 18:1)[erm] + coenzyme A[erm]	yes	yes	yes	yes	yes	yes
t_0269	lysoPI acyltransferase (1-16:0, 2-18:2), endoplasmic reticulum membrane	sn-2-acyl-1-lysophosphatidylinositol (18:2)[erm] + palmitoyl-CoA[erm] <=> 1-phosphatidyl-1D-myo-inositol (1-16:0, 18:2)[erm] + coenzyme A[erm]	yes	yes	yes	yes	yes	yes
t_0270	lysoPI acyltransferase (1-16:0, 2-18:3), endoplasmic reticulum membrane	sn-2-acyl-1-lysophosphatidylinositol (18:3)[erm] + palmitoyl-CoA[erm] <=> 1-phosphatidyl-1D-myo-inositol (1-16:0, 18:3)[erm] + coenzyme A[erm]	yes	yes	yes	yes	yes	yes
t_0271	lysoPI acyltransferase (1-18:0, 2-18:1), endoplasmic reticulum membrane	stearoyl-CoA[erm] + sn-2-acyl-1-lysophosphatidylinositol (18:1)[erm] <=> 1-phosphatidyl-1D-myo-inositol (1-18:0, 18:1)[erm] + coenzyme A[erm]	yes	yes	yes	yes	yes	yes
t_0272	lysoPI acyltransferase (1-18:0, 2-18:2), endoplasmic reticulum membrane	sn-2-acyl-1-lysophosphatidylinositol (18:2)[erm] + stearoyl-CoA[erm] <=> 1-phosphatidyl-1D-myo-inositol (1-18:0, 18:2)[erm] + coenzyme A[erm]	yes	yes	yes	yes	yes	yes
t_0273	lysoPI acyltransferase (1-18:0, 2-18:3), endoplasmic reticulum membrane	sn-2-acyl-1-lysophosphatidylinositol (18:3)[erm] + stearoyl-CoA[erm] <=> 1-phosphatidyl-1D-myo-inositol (1-18:0, 18:3)[erm] + coenzyme A[erm]	yes	yes	yes	yes	yes	yes
t_0274	MAG lipase (1-16:0:0), lipid particle	H2O[lp] + 1-monoglyceride (16:0)[lp] => H+[lp] + palmitate[lp] + glycerol[lp]	yes	yes	yes	yes	yes	yes
t_0275	MAG lipase (1-18:0:0), lipid particle	H2O[lp] + 1-monoglyceride (18:0)[lp] => H+[lp] + palmitate[lp] + glycerol[lp]	yes	yes	yes	yes	yes	yes
t_0312	PC (1-16:0, 2-18:1) diacylglycerol (1-16:0, 2-18:1) acyltransferase, endoplasmic reticulum membrane	diglyceride (1-16:0, 2-18:1)[erm] + phosphatidylcholine (1-16:0, 2-18:1)[erm] <=> triglyceride (1-16:0, 2-18:1, 3-18:1)[erm] + 1-acylglycerophosphocholine (16:0)[erm]	yes	yes	yes	yes	yes	yes
t_0313	PC (1-16:0, 2-18:2) diacylglycerol (1-16:0, 2-18:1) acyltransferase, endoplasmic reticulum membrane	phosphatidylcholine (1-16:0, 2-18:2)[erm] + diglyceride (1-16:0, 2-18:1)[erm] <=> triglyceride (1-16:0, 2-18:1, 3-18:2)[erm] + 1-acylglycerophosphocholine (16:0)[erm]	yes	yes	yes	yes	yes	yes
t_0314	PC (1-16:0, 2-18:3) diacylglycerol (1-16:0, 2-18:1) acyltransferase, endoplasmic reticulum membrane	phosphatidylcholine (1-16:0, 2-18:3)[erm] + diglyceride (1-16:0, 2-18:1)[erm] <=> triglyceride (1-16:0, 2-18:1, 3-18:3)[erm] + 1-acylglycerophosphocholine (16:0)[erm]	yes	yes	yes	yes	yes	yes
t_0315	PC (1-16:0, 2-18:2) diacylglycerol (1-16:0, 2-18:2) acyltransferase, endoplasmic reticulum membrane	diglyceride (1-16:0, 2-18:2)[erm] + phosphatidylcholine (1-16:0, 2-18:2)[erm] <=> triglyceride (1-16:0, 2-18:2, 3-18:2)[erm] + 1-acylglycerophosphocholine (16:0)[erm]	yes	yes	yes	yes	yes	yes
t_0316	PC (1-16:0, 2-18:3) diacylglycerol (1-16:0, 2-18:2) acyltransferase, endoplasmic reticulum membrane	diglyceride (1-16:0, 2-18:2)[erm] + phosphatidylcholine (1-16:0, 2-18:3)[erm] <=> triglyceride (1-16:0, 2-18:2, 3-18:3)[erm] + 1-acylglycerophosphocholine (16:0)[erm]	yes	yes	yes	yes	yes	yes
t_0317	PC (1-16:0, 2-18:3) diacylglycerol (1-16:0, 2-18:3) acyltransferase, endoplasmic reticulum membrane	diglyceride (1-16:0, 2-18:3)[erm] + phosphatidylcholine (1-16:0, 2-18:3)[erm] <=> triglyceride (1-16:0, 2-18:3, 3-18:3)[erm] + 1-acylglycerophosphocholine (16:0)[erm]	yes	yes	yes	yes	yes	yes
t_0318	PC (1-18:0, 2-18:1) diacylglycerol (1-16:0, 2-18:1) acyltransferase, endoplasmic reticulum membrane	diglyceride (1-16:0, 2-18:1)[erm] + phosphatidylcholine (1-18:0, 2-18:1)[erm] <=> triglyceride (1-16:0, 2-18:1, 3-18:1)[erm] + 1-acylglycerophosphocholine (18:0)[erm]	yes	yes	yes	yes	yes	yes
t_0319	PC (1-18:0, 2-18:2) diacylglycerol (1-16:0, 2-18:1) acyltransferase, endoplasmic reticulum membrane	phosphatidylcholine (1-18:0, 2-18:2)[erm] + diglyceride (1-16:0, 2-18:1)[erm] <=> triglyceride (1-16:0, 2-18:1, 3-18:2)[erm] + 1-acylglycerophosphocholine (18:0)[erm]	yes	yes	yes	yes	yes	yes
t_0320	PC (1-18:0, 2-18:3) diacylglycerol (1-16:0, 2-18:1) acyltransferase, endoplasmic reticulum membrane	phosphatidylcholine (1-18:0, 2-18:3)[erm] + diglyceride (1-16:0, 2-18:1)[erm] <=> triglyceride (1-16:0, 2-18:1, 3-18:3)[erm] + 1-acylglycerophosphocholine (18:0)[erm]	yes	yes	yes	yes	yes	yes
t_0321	PC (1-18:0, 2-18:2) diacylglycerol (1-16:0, 2-18:2) acyltransferase, endoplasmic reticulum membrane	diglyceride (1-16:0, 2-18:2)[erm] + phosphatidylcholine (1-18:0, 2-18:2)[erm] <=> triglyceride (1-16:0, 2-18:2, 3-18:2)[erm] + 1-acylglycerophosphocholine (18:0)[erm]	yes	yes	yes	yes	yes	yes
t_0322	PC (1-18:0, 2-18:3) diacylglycerol (1-16:0, 2-18:2) acyltransferase, endoplasmic reticulum membrane	diglyceride (1-16:0, 2-18:2)[erm] + phosphatidylcholine (1-18:0, 2-18:3)[erm] <=> triglyceride (1-16:0, 2-18:2, 3-18:3)[erm] + 1-acylglycerophosphocholine (18:0)[erm]	yes	yes	yes	yes	yes	yes
t_0323	PC (1-18:0, 2-18:3) diacylglycerol (1-16:0, 2-18:3) acyltransferase, endoplasmic reticulum membrane	diglyceride (1-16:0, 2-18:3)[erm] + phosphatidylcholine (1-18:0, 2-18:3)[erm] <=> triglyceride (1-16:0, 2-18:3, 3-18:3)[erm] + 1-acylglycerophosphocholine (18:0)[erm]	yes	yes	yes	yes	yes	yes
t_0324	PC (1-18:0, 2-18:1) diacylglycerol (1-18:0, 2-18:1) acyltransferase, endoplasmic reticulum membrane	diglyceride (1-18:0, 2-18:1)[erm] + phosphatidylcholine (1-18:0, 2-18:1)[erm] <=> triglyceride (1-18:0, 2-18:1, 3-18:1)[erm] + 1-acylglycerophosphocholine (18:0)[erm]	yes	yes	yes	yes	yes	yes
t_0325	PC (1-18:0, 2-18:2) diacylglycerol (1-18:0, 2-18:1) acyltransferase, endoplasmic reticulum membrane	phosphatidylcholine (1-18:0, 2-18:2)[erm] + diglyceride (1-18:0, 2-18:1)[erm] <=> triglyceride (1-18:0, 2-18:1, 3-18:2)[erm] + 1-acylglycerophosphocholine (18:0)[erm]	yes	yes	yes	yes	yes	yes
t_0326	PC (1-18:0, 2-18:3) diacylglycerol (1-18:0, 2-18:1) acyltransferase, endoplasmic reticulum membrane	phosphatidylcholine (1-18:0, 2-18:3)[erm] + diglyceride (1-18:0, 2-18:1)[erm] <=> triglyceride (1-18:0, 2-18:1, 3-18:3)[erm] + 1-acylglycerophosphocholine (18:0)[erm]	yes	yes	yes	yes	yes	yes
t_0327	PC (1-18:0, 2-18:2) diacylglycerol (1-18:0, 2-18:2) acyltransferase, endoplasmic reticulum membrane	diglyceride (1-18:0, 2-18:2)[erm] + phosphatidylcholine (1-18:0, 2-18:2)[erm] <=> triglyceride (1-18:0, 2-18:2, 3-18:2)[erm] + 1-acylglycerophosphocholine (18:0)[erm]	yes	yes	yes	yes	yes	yes
t_0328	PC (1-18:0, 2-18:3) diacylglycerol (1-18:0, 2-18:2) acyltransferase, endoplasmic reticulum membrane	diglyceride (1-18:0, 2-18:2)[erm] + phosphatidylcholine (1-18:0, 2-18:3)[erm] <=> triglyceride (1-18:0, 2-18:2, 3-18:3)[erm] + 1-acylglycerophosphocholine (18:0)[erm]	yes	yes	yes	yes	yes	yes
t_0329	PC (1-18:0, 2-18:3) diacylglycerol (1-18:0, 2-18:3) acyltransferase, endoplasmic reticulum membrane	diglyceride (1-18:0, 2-18:3)[erm] + phosphatidylcholine (1-18:0, 2-18:3)[erm] <=> triglyceride (1-18:0, 2-18:3, 3-18:3)[erm] + 1-acylglycerophosphocholine (18:0)[erm]	yes	yes	yes	yes	yes	yes
t_0330	PC phospholipase B (1-16:0, 2-18:1), endoplasmic reticulum membrane	H2O[erm] + phosphatidylcholine (1-16:0, 2-18:1)[erm] => H+[erm] + oleate[erm] + 1-acylglycerophosphocholine (16:0)[erm]	yes	yes	yes	yes	yes	yes
t_0331	PC phospholipase B (1-16:0, 2-18:2), endoplasmic reticulum membrane	phosphatidylcholine (1-16:0, 2-18:2)[erm] + H2O[erm] => linoleate[erm] + H+[erm] + 1-acylglycerophosphocholine (16:0)[erm]	yes	yes	yes	yes	yes	yes
t_0332	PC phospholipase B (1-16:0, 2-18:3), endoplasmic reticulum membrane	phosphatidylcholine (1-16:0, 2-18:3)[erm] + H2O[erm] => linolenate[erm] + H+[erm] + 1-acylglycerophosphocholine (16:0)[erm]	yes	yes	yes	yes	yes	yes
t_0333	PC phospholipase B (1-18:0, 2-18:1), endoplasmic reticulum membrane	H2O[erm] + phosphatidylcholine (1-18:0, 2-18:1)[erm] => H+[erm] + oleate[erm] + 1-acylglycerophosphocholine (18:0)[erm]	yes	yes	yes	yes	yes	yes
t_0334	PC phospholipase B (1-18:0, 2-18:2), endoplasmic reticulum membrane	phosphatidylcholine (1-18:0, 2-18:2)[erm] + H2O[erm] => linoleate[erm] + H+[erm] + 1-acylglycerophosphocholine (18:0)[erm]	yes	yes	yes	yes	yes	yes
t_0335	PC phospholipase B (1-18:0, 2-18:3), endoplasmic reticulum membrane	phosphatidylcholine (1-18:0, 2-18:3)[erm] + H2O[erm] => linolenate[erm] + H+[erm] + 1-acylglycerophosphocholine (18:0)[erm]	yes	yes	yes	yes	yes	yes
t_0337	PC phospholipase B (1-16:0, 2-18:2), cell envelope	phosphatidylcholine (1-16:0, 2-18:2)[ce] + H2O[ce] => linoleate[ce] + H+[ce] + 1-acylglycerophosphocholine (16:0)[ce]	yes	yes	yes	yes	yes	yes
t_0338	PC phospholipase B (1-16:0, 2-18:3), cell envelope	phosphatidylcholine (1-16:0, 2-18:3)[ce] + H2O[ce] => linolenate[ce] + H+[ce] + 1-acylglycerophosphocholine (16:0)[ce]	yes	yes	yes	yes	yes	yes
t_0340	PC phospholipase B (1-18:0, 2-18:2), cell envelope	phosphatidylcholine (1-18:0, 2-18:2)[ce] + H2O[ce] => linoleate[ce] + H+[ce] + 1-acylglycerophosphocholine (18:0)[ce]	yes	yes	yes	yes	yes	yes
t_0341	PC phospholipase B (1-18:0, 2-18:3), cell envelope	phosphatidylcholine (1-18:0, 2-18:3)[ce] + H2O[ce] => linolenate[ce] + H+[ce] + 1-acylglycerophosphocholine (18:0)[ce]	yes	yes	yes	yes	yes	yes
t_0343	PC phospholipase D (1-16:0, 2-18:2), cell envelope	phosphatidylcholine (1-16:0, 2-18:2)[ce] + H2O[ce] => phosphatidate (1-16:0, 2-18:2)[ce] + choline[ce] + H+[ce]	yes	yes	yes	yes	yes	yes
t_0344	PC phospholipase D (1-16:0, 2-18:3), cell envelope	phosphatidylcholine (1-16:0, 2-18:3)[ce] + H2O[ce] => phosphatidate (1-16:0, 2-18:3)[ce] + choline[ce] + H+[ce]	yes	yes	yes	yes	yes	yes
t_0346	PC phospholipase D (1-18:0, 2-18:2), cell envelope	phosphatidylcholine (1-18:0, 2-18:2)[ce] + H2O[ce] => phosphatidate (1-18:0, 2-18:2)[ce] + choline[ce] + H+[ce]	yes	yes	yes	yes	yes	yes
t_0347	PC phospholipase D (1-18:0, 2-18:3), cell envelope	phosphatidylcholine (1-18:0, 2-18:3)[ce] + H2O[ce] => phosphatidate (1-18:0, 2-18:3)[ce] + choline[ce] + H+[ce]	yes	yes	yes	yes	yes	yes
t_0348	PE (1-16:0, 2-18:1) diacylglycerol (1-16:0, 2-18:1) acyltransferase, endoplasmic reticulum membrane	diglyceride (1-16:0, 2-18:1)[erm] + phosphatidylethanolamine (1-16:0, 2-18:1)[erm] <=> triglyceride (1-16:0, 2-18:1, 3-18:1)[erm] + 1-acylglycerophosphoethanolamine (16:0)[erm]	yes	yes	yes	yes	yes	yes
t_0349	PE (1-16:0, 2-18:2) diacylglycerol (1-16:0, 2-18:1) acyltransferase, endoplasmic reticulum membrane	phosphatidylethanolamine (1-16:0, 2-18:2)[erm] + diglyceride (1-16:0, 2-18:1)[erm] <=> triglyceride (1-16:0, 2-18:1, 3-18:2)[erm] + 1-acylglycerophosphoethanolamine (16:0)[erm]	yes	yes	yes	yes	yes	yes
t_0350	PE (1-16:0, 2-18:3) diacylglycerol (1-16:0, 2-18:1) acyltransferase, endoplasmic reticulum membrane	phosphatidylethanolamine (1-16:0, 2-18:3)[erm] + diglyceride (1-16:0, 2-18:1)[erm] <=> triglyceride (1-16:0, 2-18:1, 3-18:3)[erm] + 1-acylglycerophosphoethanolamine (16:0)[erm]	yes	yes	yes	yes	yes	yes
t_0351	PE (1-16:0, 2-18:2) diacylglycerol (1-16:0, 2-18:2) acyltransferase, endoplasmic reticulum membrane	diglyceride (1-16:0, 2-18:2)[erm] + phosphatidylethanolamine (1-16:0, 2-18:2)[erm] <=> triglyceride (1-16:0, 2-18:2, 3-18:2)[erm] + 1-acylglycerophosphoethanolamine (16:0)[erm]	yes	yes	yes	yes	yes	yes
t_0352	PE (1-16:0, 2-18:3) diacylglycerol (1-16:0, 2-18:2) acyltransferase, endoplasmic reticulum membrane	diglyceride (1-16:0, 2-18:2)[erm] + phosphatidylethanolamine (1-16:0, 2-18:3)[erm] <=> triglyceride (1-16:0, 2-18:2, 3-18:3)[erm] + 1-acylglycerophosphoethanolamine (16:0)[erm]	yes	yes	yes	yes	yes	yes
t_0353	PE (1-16:0, 2-18:3) diacylglycerol (1-16:0, 2-18:3) acyltransferase, endoplasmic reticulum membrane	diglyceride (1-16:0, 2-18:3)[erm] + phosphatidylethanolamine (1-16:0, 2-18:3)[erm] <=> triglyceride (1-16:0, 2-18:3, 3-18:3)[erm] + 1-acylglycerophosphoethanolamine (16:0)[erm]	yes	yes	yes	yes	yes	yes
t_0354	PE (1-18:0, 2-18:1) diacylglycerol (1-16:0, 2-18:1) acyltransferase, endoplasmic reticulum membrane	diglyceride (1-16:0, 2-18:1)[erm] + phosphatidylethanolamine (1-18:0, 2-18:1)[erm] <=> triglyceride (1-16:0, 2-18:1, 3-18:1)[erm] + 1-acylglycerophosphoethanolamine (18:0)[erm]	yes	yes	yes	yes	yes	yes
t_0355	PE (1-18:0, 2-18:2) diacylglycerol (1-16:0, 2-18:1) acyltransferase, endoplasmic reticulum membrane	phosphatidylethanolamine (1-18:0, 2-18:2)[erm] + diglyceride (1-16:0, 2-18:1)[erm] <=> triglyceride (1-16:0, 2-18:1, 3-18:2)[erm] + 1-acylglycerophosphoethanolamine (18:0)[erm]	yes	yes	yes	yes	yes	yes
t_0356	PE (1-18:0, 2-18:3) diacylglycerol (1-16:0, 2-18:1) acyltransferase, endoplasmic reticulum membrane	phosphatidylethanolamine (1-18:0, 2-18:3)[erm] + diglyceride (1-16:0, 2-18:1)[erm] <=> triglyceride (1-16:0, 2-18:1, 3-18:3)[erm] + 1-acylglycerophosphoethanolamine (18:0)[erm]	yes	yes	yes	yes	yes	yes
t_0357	PE (1-18:0, 2-18:2) diacylglycerol (1-16:0, 2-18:2) acyltransferase, endoplasmic reticulum membrane	diglyceride (1-16:0, 2-18:2)[erm] + phosphatidylethanolamine (1-18:0, 2-18:2)[erm] <=> triglyceride (1-16:0, 2-18:2, 3-18:2)[erm] + 1-acylglycerophosphoethanolamine (18:0)[erm]	yes	yes	yes	yes	yes	yes
t_0358	PE (1-18:0, 2-18:3) diacylglycerol (1-16:0, 2-18:2) acyltransferase, endoplasmic reticulum membrane	diglyceride (1-16:0, 2-18:2)[erm] + phosphatidylethanolamine (1-18:0, 2-18:3)[erm] <=> triglyceride (1-16:0, 2-18:2, 3-18:3)[erm] + 1-acylglycerophosphoethanolamine (18:0)[erm]	yes	yes	yes	yes	yes	yes
t_0359	PE (1-18:0, 2-18:3) diacylglycerol (1-16:0, 2-18:3) acyltransferase, endoplasmic reticulum membrane	diglyceride (1-16:0, 2-18:3)[erm] + phosphatidylethanolamine (1-18:0, 2-18:3)[erm] <=> triglyceride (1-16:0, 2-18:3, 3-18:3)[erm] + 1-acylglycerophosphoethanolamine (18:0)[erm]	yes	yes	yes	yes	yes	yes
t_0360	PE (1-18:0, 2-18:1) diacylglycerol (1-18:0, 2-18:1) acyltransferase, endoplasmic reticulum membrane	diglyceride (1-18:0, 2-18:1)[erm] + phosphatidylethanolamine (1-18:0, 2-18:1)[erm] <=> triglyceride (1-18:0, 2-18:1, 3-18:1)[erm] + 1-acylglycerophosphoethanolamine (18:0)[erm]	yes	yes	yes	yes	yes	yes
t_0361	PE (1-18:0, 2-18:2) diacylglycerol (1-18:0, 2-18:1) acyltransferase, endoplasmic reticulum membrane	phosphatidylethanolamine (1-18:0, 2-18:2)[erm] + diglyceride (1-18:0, 2-18:1)[erm] <=> triglyceride (1-18:0, 2-18:1, 3-18:2)[erm] + 1-acylglycerophosphoethanolamine (18:0)[erm]	yes	yes	yes	yes	yes	yes
t_0362	PE (1-18:0, 2-18:3) diacylglycerol (1-18:0, 2-18:1) acyltransferase, endoplasmic reticulum membrane	phosphatidylethanolamine (1-18:0, 2-18:3)[erm] + diglyceride (1-18:0, 2-18:1)[erm] <=> triglyceride (1-18:0, 2-18:1, 3-18:3)[erm] + 1-acylglycerophosphoethanolamine (18:0)[erm]	yes	yes	yes	yes	yes	yes
t_0363	PE (1-18:0, 2-18:2) diacylglycerol (1-18:0, 2-18:2) acyltransferase, endoplasmic reticulum membrane	diglyceride (1-18:0, 2-18:2)[erm] + phosphatidylethanolamine (1-18:0, 2-18:2)[erm] <=> triglyceride (1-18:0, 2-18:2, 3-18:2)[erm] + 1-acylglycerophosphoethanolamine (18:0)[erm]	yes	yes	yes	yes	yes	yes
t_0364	PE (1-18:0, 2-18:3) diacylglycerol (1-18:0, 2-18:2) acyltransferase, endoplasmic reticulum membrane	diglyceride (1-18:0, 2-18:2)[erm] + phosphatidylethanolamine (1-18:0, 2-18:3)[erm] <=> triglyceride (1-18:0, 2-18:2, 3-18:3)[erm] + 1-acylglycerophosphoethanolamine (18:0)[erm]	yes	yes	yes	yes	yes	yes
t_0365	PE (1-18:0, 2-18:3) diacylglycerol (1-18:0, 2-18:3) acyltransferase, endoplasmic reticulum membrane	diglyceride (1-18:0, 2-18:3)[erm] + phosphatidylethanolamine (1-18:0, 2-18:3)[erm] <=> triglyceride (1-18:0, 2-18:3, 3-18:3)[erm] + 1-acylglycerophosphoethanolamine (18:0)[erm]	yes	yes	yes	yes	yes	yes
t_0366	PE methyltransferase (1-16:0, 2-18:1), endoplasmic reticulum membrane	S-adenosyl-L-methionine[erm] + phosphatidylethanolamine (1-16:0, 2-18:1)[erm] => H+[erm] + S-adenosyl-L-homocysteine[erm] + phosphatidyl-N-methylethanolamine (1-16:0, 2-18:1)[erm]	yes	yes	yes	yes	yes	yes
t_0367	PE methyltransferase (1-16:0, 2-18:2), endoplasmic reticulum membrane	phosphatidylethanolamine (1-16:0, 2-18:2)[erm] + S-adenosyl-L-methionine[erm] => phosphatidyl-N-methylethanolamine (1-16:0, 2-18:2)[erm] + H+[erm] + S-adenosyl-L-homocysteine[erm]	yes	yes	yes	yes	yes	yes
t_0368	PE methyltransferase (1-16:0, 2-18:3), endoplasmic reticulum membrane	phosphatidylethanolamine (1-16:0, 2-18:3)[erm] + S-adenosyl-L-methionine[erm] => phosphatidyl-N-methylethanolamine (1-16:0, 2-18:3)[erm] + H+[erm] + S-adenosyl-L-homocysteine[erm]	yes	yes	yes	yes	yes	yes
t_0369	PE methyltransferase (1-18:0, 2-18:1), endoplasmic reticulum membrane	S-adenosyl-L-methionine[erm] + phosphatidylethanolamine (1-18:0, 2-18:1)[erm] => H+[erm] + S-adenosyl-L-homocysteine[erm] + phosphatidyl-N-methylethanolamine (1-18:0, 2-18:1)[erm]	yes	yes	yes	yes	yes	yes
t_0370	PE methyltransferase (1-18:0, 2-18:2), endoplasmic reticulum membrane	phosphatidylethanolamine (1-18:0, 2-18:2)[erm] + S-adenosyl-L-methionine[erm] => phosphatidyl-N-methylethanolamine (1-18:0, 2-18:2)[erm] + H+[erm] + S-adenosyl-L-homocysteine[erm]	yes	yes	yes	yes	yes	yes
t_0371	PE methyltransferase (1-18:0, 2-18:3), endoplasmic reticulum membrane	phosphatidylethanolamine (1-18:0, 2-18:3)[erm] + S-adenosyl-L-methionine[erm] => phosphatidyl-N-methylethanolamine (1-18:0, 2-18:3)[erm] + H+[erm] + S-adenosyl-L-homocysteine[erm]	yes	yes	yes	yes	yes	yes
t_0373	PE phospholipase A2 (1-16:0, 2-18:2), lipid particle	phosphatidylethanolamine (1-16:0, 2-18:2)[lp] + H2O[lp] => linoleate[lp] + H+[lp] + 1-acylglycerophosphoethanolamine (16:0)[lp]	yes	yes	yes	yes	yes	yes
t_0374	PE phospholipase A2 (1-16:0, 2-18:3), lipid particle	phosphatidylethanolamine (1-16:0, 2-18:3)[lp] + H2O[lp] => linolenate[lp] + H+[lp] + 1-acylglycerophosphoethanolamine (16:0)[lp]	yes	yes	yes	yes	yes	yes
t_0376	PE phospholipase A2 (1-18:0, 2-18:2), lipid particle	phosphatidylethanolamine (1-18:0, 2-18:2)[lp] + H2O[lp] => linoleate[lp] + H+[lp] + 1-acylglycerophosphoethanolamine (18:0)[lp]	yes	yes	yes	yes	yes	yes
t_0377	PE phospholipase A2 (1-18:0, 2-18:3), lipid particle	phosphatidylethanolamine (1-18:0, 2-18:3)[lp] + H2O[lp] => linolenate[lp] + H+[lp] + 1-acylglycerophosphoethanolamine (18:0)[lp]	yes	yes	yes	yes	yes	yes
t_0379	PE phospholipase B (1-16:0, 2-18:2), cell envelope	phosphatidylethanolamine (1-16:0, 2-18:2)[ce] + H2O[ce] => linoleate[ce] + H+[ce] + 1-acylglycerophosphoethanolamine (16:0)[ce]	yes	yes	yes	yes	yes	yes
t_0380	PE phospholipase B (1-16:0, 2-18:3), cell envelope	phosphatidylethanolamine (1-16:0, 2-18:3)[ce] + H2O[ce] => linolenate[ce] + H+[ce] + 1-acylglycerophosphoethanolamine (16:0)[ce]	yes	yes	yes	yes	yes	yes
t_0382	PE phospholipase B (1-18:0, 2-18:2), cell envelope	phosphatidylethanolamine (1-18:0, 2-18:2)[ce] + H2O[ce] => linoleate[ce] + H+[ce] + 1-acylglycerophosphoethanolamine (18:0)[ce]	yes	yes	yes	yes	yes	yes
t_0383	PE phospholipase B (1-18:0, 2-18:3), cell envelope	phosphatidylethanolamine (1-18:0, 2-18:3)[ce] + H2O[ce] => linolenate[ce] + H+[ce] + 1-acylglycerophosphoethanolamine (18:0)[ce]	yes	yes	yes	yes	yes	yes
t_0391	PGP phosphatase (1-16:0, 2-18:2), mitochondrial membrane	3-(3-sn-phosphatidyl)-sn-glycerol 1-phosphate (1-16:0, 2-18:2)[mm] + H2O[mm] => phosphatidylglycerol (1-16:0, 2-18:2)[mm] + phosphate[mm]	yes	yes	yes	yes	yes	yes
t_0392	PGP phosphatase (1-16:0, 2-18:3), mitochondrial membrane	3-(3-sn-phosphatidyl)-sn-glycerol 1-phosphate (1-16:0, 2-18:3)[mm] + H2O[mm] => phosphatidylglycerol (1-16:0, 2-18:3)[mm] + phosphate[mm]	yes	yes	yes	yes	yes	yes
t_0393	PGP phosphatase (1-18:0, 2-18:1), mitochondrial membrane	3-(3-sn-phosphatidyl)-sn-glycerol 1-phosphate (1-18:0, 2-18:1)[mm] + H2O[mm] => phosphatidylglycerol (1-18:0, 2-18:1)[mm] + phosphate[mm]	yes	yes	yes	yes	yes	yes
t_0394	PGP phosphatase (1-18:0, 2-18:2), mitochondrial membrane	3-(3-sn-phosphatidyl)-sn-glycerol 1-phosphate (1-18:0, 2-18:2)[mm] + H2O[mm] => phosphatidylglycerol (1-18:0, 2-18:2)[mm] + phosphate[mm]	yes	yes	yes	yes	yes	yes
t_0395	PGP phosphatase (1-18:0, 2-18:3), mitochondrial membrane	3-(3-sn-phosphatidyl)-sn-glycerol 1-phosphate (1-18:0, 2-18:3)[mm] + H2O[mm] => phosphatidylglycerol (1-18:0, 2-18:3)[mm] + phosphate[mm]	yes	yes	yes	yes	yes	yes
t_0397	phosphatidylglycerolphosphate synthase (1-16:0, 2-18:2), mitochondrial membrane	CDP-diacylglycerol (1-16:0, 2-18:2)[mm] + glycerol 3-phosphate[mm] => 3-(3-sn-phosphatidyl)-sn-glycerol 1-phosphate (1-16:0, 2-18:2)[mm] + H+[mm] + CMP[mm]	yes	yes	yes	yes	yes	yes
t_0398	phosphatidylglycerolphosphate synthase (1-16:0, 2-18:3), mitochondrial membrane	CDP-diacylglycerol (1-16:0, 2-18:3)[mm] + glycerol 3-phosphate[mm] => 3-(3-sn-phosphatidyl)-sn-glycerol 1-phosphate (1-16:0, 2-18:3)[mm] + H+[mm] + CMP[mm]	yes	yes	yes	yes	yes	yes
t_0399	phosphatidylglycerolphosphate synthase (1-18:0, 2-18:1), mitochondrial membrane	CDP-diacylglycerol (1-18:0, 2-18:1)[mm] + glycerol 3-phosphate[mm] => 3-(3-sn-phosphatidyl)-sn-glycerol 1-phosphate (1-18:0, 2-18:1)[mm] + H+[mm] + CMP[mm]	yes	yes	yes	yes	yes	yes
t_0400	phosphatidylglycerolphosphate synthase (1-18:0, 2-18:2), mitochondrial membrane	CDP-diacylglycerol (1-18:0, 2-18:2)[mm] + glycerol 3-phosphate[mm] => 3-(3-sn-phosphatidyl)-sn-glycerol 1-phosphate (1-18:0, 2-18:2)[mm] + H+[mm] + CMP[mm]	yes	yes	yes	yes	yes	yes
t_0401	phosphatidylglycerolphosphate synthase (1-18:0, 2-18:3), mitochondrial membrane	CDP-diacylglycerol (1-18:0, 2-18:3)[mm] + glycerol 3-phosphate[mm] => 3-(3-sn-phosphatidyl)-sn-glycerol 1-phosphate (1-18:0, 2-18:3)[mm] + H+[mm] + CMP[mm]	yes	yes	yes	yes	yes	yes
t_0403	phosphatidylinositol 3-kinase (1-16:0, 2-18:2), vacuolar membrane	1-phosphatidyl-1D-myo-inositol (1-16:0, 2-18:2)[vm] + ATP[vm] => 1-phosphatidyl-1D-myo-inositol 3-phosphate (1-16:0, 2-18:2)[vm] + H+[vm] + ADP[vm]	yes	yes	yes	yes	yes	yes
t_0404	phosphatidylinositol 3-kinase (1-16:0, 2-18:3), vacuolar membrane	1-phosphatidyl-1D-myo-inositol (1-16:0, 2-18:3)[vm] + ATP[vm] => 1-phosphatidyl-1D-myo-inositol 3-phosphate (1-16:0, 2-18:3)[vm] + H+[vm] + ADP[vm]	yes	yes	yes	yes	yes	yes
t_0406	phosphatidylinositol 3-kinase (1-18:0, 2-18:2), vacuolar membrane	1-phosphatidyl-1D-myo-inositol (1-18:0, 2-18:2)[vm] + ATP[vm] => 1-phosphatidyl-1D-myo-inositol 3-phosphate (1-18:0, 2-18:2)[vm] + H+[vm] + ADP[vm]	yes	yes	yes	yes	yes	yes
t_0407	phosphatidylinositol 3-kinase (1-18:0, 2-18:3), vacuolar membrane	1-phosphatidyl-1D-myo-inositol (1-18:0, 2-18:3)[vm] + ATP[vm] => 1-phosphatidyl-1D-myo-inositol 3-phosphate (1-18:0, 2-18:3)[vm] + H+[vm] + ADP[vm]	yes	yes	yes	yes	yes	yes
t_0409	phosphatidylinositol 4-kinase (1-16:0, 2-18:2), cell envelope	1-phosphatidyl-1D-myo-inositol (1-16:0, 2-18:2)[ce] + ATP[ce] => 1-phosphatidyl-1D-myo-inositol 4-phosphate (1-16:0, 2-18:2)[ce] + H+[ce] + ADP[ce]	yes	yes	yes	yes	yes	yes
t_0410	phosphatidylinositol 4-kinase (1-16:0, 2-18:3), cell envelope	1-phosphatidyl-1D-myo-inositol (1-16:0, 2-18:3)[ce] + ATP[ce] => 1-phosphatidyl-1D-myo-inositol 4-phosphate (1-16:0, 2-18:3)[ce] + H+[ce] + ADP[ce]	yes	yes	yes	yes	yes	yes
t_0412	phosphatidylinositol 4-kinase (1-18:0, 2-18:2), cell envelope	1-phosphatidyl-1D-myo-inositol (1-18:0, 2-18:2)[ce] + ATP[ce] => 1-phosphatidyl-1D-myo-inositol 4-phosphate (1-18:0, 2-18:2)[ce] + H+[ce] + ADP[ce]	yes	yes	yes	yes	yes	yes
t_0413	phosphatidylinositol 4-kinase (1-18:0, 2-18:3), cell envelope	1-phosphatidyl-1D-myo-inositol (1-18:0, 2-18:3)[ce] + ATP[ce] => 1-phosphatidyl-1D-myo-inositol 4-phosphate (1-18:0, 2-18:3)[ce] + H+[ce] + ADP[ce]	yes	yes	yes	yes	yes	yes
t_0415	phosphatidylinositol 4-kinase (1-16:0, 2-18:2), vacuolar membrane	1-phosphatidyl-1D-myo-inositol (1-16:0, 2-18:2)[vm] + ATP[vm] => 1-phosphatidyl-1D-myo-inositol 4-phosphate (1-16:0, 2-18:2)[vm] + H+[vm] + ADP[vm]	yes	yes	yes	yes	yes	yes
t_0416	phosphatidylinositol 4-kinase (1-16:0, 2-18:3), vacuolar membrane	1-phosphatidyl-1D-myo-inositol (1-16:0, 2-18:3)[vm] + ATP[vm] => 1-phosphatidyl-1D-myo-inositol 4-phosphate (1-16:0, 2-18:3)[vm] + H+[vm] + ADP[vm]	yes	yes	yes	yes	yes	yes
t_0418	phosphatidylinositol 4-kinase (1-18:0, 2-18:2), vacuolar membrane	1-phosphatidyl-1D-myo-inositol (1-18:0, 2-18:2)[vm] + ATP[vm] => 1-phosphatidyl-1D-myo-inositol 4-phosphate (1-18:0, 2-18:2)[vm] + H+[vm] + ADP[vm]	yes	yes	yes	yes	yes	yes
t_0419	phosphatidylinositol 4-kinase (1-18:0, 2-18:3), vacuolar membrane	1-phosphatidyl-1D-myo-inositol (1-18:0, 2-18:3)[vm] + ATP[vm] => 1-phosphatidyl-1D-myo-inositol 4-phosphate (1-18:0, 2-18:3)[vm] + H+[vm] + ADP[vm]	yes	yes	yes	yes	yes	yes
t_0421	phosphatidylinositol 4-kinase (1-16:0, 2-18:2), Golgi membrane	1-phosphatidyl-1D-myo-inositol (1-16:0, 2-18:2)[gm] + ATP[gm] => 1-phosphatidyl-1D-myo-inositol 4-phosphate (1-16:0, 2-18:2)[gm] + H+[gm] + ADP[gm]	yes	yes	yes	yes	yes	yes
t_0422	phosphatidylinositol 4-kinase (1-16:0, 2-18:3), Golgi membrane	1-phosphatidyl-1D-myo-inositol (1-16:0, 2-18:3)[gm] + ATP[gm] => 1-phosphatidyl-1D-myo-inositol 4-phosphate (1-16:0, 2-18:3)[gm] + H+[gm] + ADP[gm]	yes	yes	yes	yes	yes	yes
t_0424	phosphatidylinositol 4-kinase (1-18:0, 2-18:2), Golgi membrane	1-phosphatidyl-1D-myo-inositol (1-18:0, 2-18:2)[gm] + ATP[gm] => 1-phosphatidyl-1D-myo-inositol 4-phosphate (1-18:0, 2-18:2)[gm] + H+[gm] + ADP[gm]	yes	yes	yes	yes	yes	yes
t_0425	phosphatidylinositol 4-kinase (1-18:0, 2-18:3), Golgi membrane	1-phosphatidyl-1D-myo-inositol (1-18:0, 2-18:3)[gm] + ATP[gm] => 1-phosphatidyl-1D-myo-inositol 4-phosphate (1-18:0, 2-18:3)[gm] + H+[gm] + ADP[gm]	yes	yes	yes	yes	yes	yes
t_0427	phosphatidylinositol 4-kinase (1-16:0, 2-18:2), nucleus	1-phosphatidyl-1D-myo-inositol (1-16:0, 2-18:2)[n] + ATP[n] => 1-phosphatidyl-1D-myo-inositol 4-phosphate (1-16:0, 2-18:2)[n] + ADP[n] + H+[n]	yes	yes	yes	yes	yes	yes
t_0428	phosphatidylinositol 4-kinase (1-16:0, 2-18:3), nucleus	1-phosphatidyl-1D-myo-inositol (1-16:0, 2-18:3)[n] + ATP[n] => 1-phosphatidyl-1D-myo-inositol 4-phosphate (1-16:0, 2-18:3)[n] + ADP[n] + H+[n]	yes	yes	yes	yes	yes	yes
t_0430	phosphatidylinositol 4-kinase (1-18:0, 2-18:2), nucleus	1-phosphatidyl-1D-myo-inositol (1-18:0, 2-18:2)[n] + ATP[n] => 1-phosphatidyl-1D-myo-inositol 4-phosphate (1-18:0, 2-18:2)[n] + ADP[n] + H+[n]	yes	yes	yes	yes	yes	yes
t_0431	phosphatidylinositol 4-kinase (1-18:0, 2-18:3), nucleus	1-phosphatidyl-1D-myo-inositol (1-18:0, 2-18:3)[n] + ATP[n] => 1-phosphatidyl-1D-myo-inositol 4-phosphate (1-18:0, 2-18:3)[n] + ADP[n] + H+[n]	yes	yes	yes	yes	yes	yes
t_0432	phosphatidyl-N,N-dimethylethanolamine methyltransferase (1-16:0, 2-18:1), endoplasmic reticulum membrane	S-adenosyl-L-methionine[erm] + phosphatidyl-N,N-dimethylethanolamine (1-16:0, 2-18:1)[erm] => H+[erm] + S-adenosyl-L-homocysteine[erm] + phosphatidylcholine (1-16:0, 2-18:1)[erm]	yes	yes	yes	yes	yes	yes
t_0433	phosphatidyl-N,N-dimethylethanolamine methyltransferase (1-16:0, 2-18:2), endoplasmic reticulum membrane	phosphatidyl-N,N-dimethylethanolamine (1-16:0, 2-18:2)[erm] + S-adenosyl-L-methionine[erm] => phosphatidylcholine (1-16:0, 2-18:2)[erm] + H+[erm] + S-adenosyl-L-homocysteine[erm]	yes	yes	yes	yes	yes	yes
t_0434	phosphatidyl-N,N-dimethylethanolamine methyltransferase (1-16:0, 2-18:3), endoplasmic reticulum membrane	phosphatidyl-N,N-dimethylethanolamine (1-16:0, 2-18:3)[erm] + S-adenosyl-L-methionine[erm] => phosphatidylcholine (1-16:0, 2-18:3)[erm] + H+[erm] + S-adenosyl-L-homocysteine[erm]	yes	yes	yes	yes	yes	yes
t_0435	phosphatidyl-N,N-dimethylethanolamine methyltransferase (1-18:0, 2-18:1), endoplasmic reticulum membrane	S-adenosyl-L-methionine[erm] + phosphatidyl-N,N-dimethylethanolamine (1-18:0, 2-18:1)[erm] => H+[erm] + S-adenosyl-L-homocysteine[erm] + phosphatidylcholine (1-18:0, 2-18:1)[erm]	yes	yes	yes	yes	yes	yes
t_0436	phosphatidyl-N,N-dimethylethanolamine methyltransferase (1-18:0, 2-18:2), endoplasmic reticulum membrane	phosphatidyl-N,N-dimethylethanolamine (1-18:0, 2-18:2)[erm] + S-adenosyl-L-methionine[erm] => phosphatidylcholine (1-18:0, 2-18:2)[erm] + H+[erm] + S-adenosyl-L-homocysteine[erm]	yes	yes	yes	yes	yes	yes
t_0437	phosphatidyl-N,N-dimethylethanolamine methyltransferase (1-18:0, 2-18:3), endoplasmic reticulum membrane	phosphatidyl-N,N-dimethylethanolamine (1-18:0, 2-18:3)[erm] + S-adenosyl-L-methionine[erm] => phosphatidylcholine (1-18:0, 2-18:3)[erm] + H+[erm] + S-adenosyl-L-homocysteine[erm]	yes	yes	yes	yes	yes	yes
t_0438	phosphatidyl-N-methylethanolamine methyltransferase (1-16:0, 2-18:1), endoplasmic reticulum membrane	S-adenosyl-L-methionine[erm] + phosphatidyl-N-methylethanolamine (1-16:0, 2-18:1)[erm] => H+[erm] + S-adenosyl-L-homocysteine[erm] + phosphatidyl-N,N-dimethylethanolamine (1-16:0, 2-18:1)[erm]	yes	yes	yes	yes	yes	yes
t_0439	phosphatidyl-N-methylethanolamine methyltransferase (1-16:0, 2-18:2), endoplasmic reticulum membrane	phosphatidyl-N-methylethanolamine (1-16:0, 2-18:2)[erm] + S-adenosyl-L-methionine[erm] => phosphatidyl-N,N-dimethylethanolamine (1-16:0, 2-18:2)[erm] + H+[erm] + S-adenosyl-L-homocysteine[erm]	yes	yes	yes	yes	yes	yes
t_0440	phosphatidyl-N-methylethanolamine methyltransferase (1-16:0, 2-18:3), endoplasmic reticulum membrane	phosphatidyl-N-methylethanolamine (1-16:0, 2-18:3)[erm] + S-adenosyl-L-methionine[erm] => phosphatidyl-N,N-dimethylethanolamine (1-16:0, 2-18:3)[erm] + H+[erm] + S-adenosyl-L-homocysteine[erm]	yes	yes	yes	yes	yes	yes
t_0441	phosphatidyl-N-methylethanolamine methyltransferase (1-18:0, 2-18:1), endoplasmic reticulum membrane	S-adenosyl-L-methionine[erm] + phosphatidyl-N-methylethanolamine (1-18:0, 2-18:1)[erm] => H+[erm] + S-adenosyl-L-homocysteine[erm] + phosphatidyl-N,N-dimethylethanolamine (1-18:0, 2-18:1)[erm]	yes	yes	yes	yes	yes	yes
t_0442	phosphatidyl-N-methylethanolamine methyltransferase (1-18:0, 2-18:2), endoplasmic reticulum membrane	phosphatidyl-N-methylethanolamine (1-18:0, 2-18:2)[erm] + S-adenosyl-L-methionine[erm] => phosphatidyl-N,N-dimethylethanolamine (1-18:0, 2-18:2)[erm] + H+[erm] + S-adenosyl-L-homocysteine[erm]	yes	yes	yes	yes	yes	yes
t_0443	phosphatidyl-N-methylethanolamine methyltransferase (1-18:0, 2-18:3), endoplasmic reticulum membrane	phosphatidyl-N-methylethanolamine (1-18:0, 2-18:3)[erm] + S-adenosyl-L-methionine[erm] => phosphatidyl-N,N-dimethylethanolamine (1-18:0, 2-18:3)[erm] + H+[erm] + S-adenosyl-L-homocysteine[erm]	yes	yes	yes	yes	yes	yes
t_0457	PI 3-P 5-kinase (1-16:0, 2-18:2), vacuolar membrane	1-phosphatidyl-1D-myo-inositol 3-phosphate (1-16:0, 2-18:2)[vm] + ATP[vm] => 1-phosphatidyl-1D-myo-inositol 3,5-bisphosphate (1-16:0, 2-18:2)[vm] + H+[vm] + ADP[vm]	yes	yes	yes	yes	yes	yes
t_0458	PI 3-P 5-kinase (1-16:0, 2-18:3), vacuolar membrane	1-phosphatidyl-1D-myo-inositol 3-phosphate (1-16:0, 2-18:3)[vm] + ATP[vm] => 1-phosphatidyl-1D-myo-inositol 3,5-bisphosphate (1-16:0, 2-18:3)[vm] + H+[vm] + ADP[vm]	yes	yes	yes	yes	yes	yes
t_0460	PI 3-P 5-kinase (1-18:0, 2-18:2), vacuolar membrane	1-phosphatidyl-1D-myo-inositol 3-phosphate (1-18:0, 2-18:2)[vm] + ATP[vm] => 1-phosphatidyl-1D-myo-inositol 3,5-bisphosphate (1-18:0, 2-18:2)[vm] + H+[vm] + ADP[vm]	yes	yes	yes	yes	yes	yes
t_0461	PI 3-P 5-kinase (1-18:0, 2-18:3), vacuolar membrane	1-phosphatidyl-1D-myo-inositol 3-phosphate (1-18:0, 2-18:3)[vm] + ATP[vm] => 1-phosphatidyl-1D-myo-inositol 3,5-bisphosphate (1-18:0, 2-18:3)[vm] + H+[vm] + ADP[vm]	yes	yes	yes	yes	yes	yes
t_0481	PI 4,5-P2 phospholipase C (1-16:0, 2-18:2), nucleus	1-phosphatidyl-1D-myo-inositol 4,5-bisphosphate (1-16:0, 2-18:2)[n] + H2O[n] => diglyceride (1-16:0, 2-18:2)[n] + 1D-myo-inositol 1,4,5-trisphosphate[n] + H+[n]	yes	yes	yes	yes	yes	yes
t_0482	PI 4,5-P2 phospholipase C (1-16:0, 2-18:3), nucleus	1-phosphatidyl-1D-myo-inositol 4,5-bisphosphate (1-16:0, 2-18:3)[n] + H2O[n] => diglyceride (1-16:0, 2-18:3)[n] + 1D-myo-inositol 1,4,5-trisphosphate[n] + H+[n]	yes	yes	yes	yes	yes	yes
t_0484	PI 4,5-P2 phospholipase C (1-18:0, 2-18:2), nucleus	1-phosphatidyl-1D-myo-inositol 4,5-bisphosphate (1-18:0, 2-18:2)[n] + H2O[n] => diglyceride (1-18:0, 2-18:2)[n] + 1D-myo-inositol 1,4,5-trisphosphate[n] + H+[n]	yes	yes	yes	yes	yes	yes
t_0485	PI 4,5-P2 phospholipase C (1-18:0, 2-18:3), nucleus	1-phosphatidyl-1D-myo-inositol 4,5-bisphosphate (1-18:0, 2-18:3)[n] + H2O[n] => diglyceride (1-18:0, 2-18:3)[n] + 1D-myo-inositol 1,4,5-trisphosphate[n] + H+[n]	yes	yes	yes	yes	yes	yes
t_0487	PI 4-P 5-kinase (1-16:0, 2-18:2), nucleus	1-phosphatidyl-1D-myo-inositol 4-phosphate (1-16:0, 2-18:2)[n] + ATP[n] => 1-phosphatidyl-1D-myo-inositol 4,5-bisphosphate (1-16:0, 2-18:2)[n] + ADP[n] + H+[n]	yes	yes	yes	yes	yes	yes
t_0488	PI 4-P 5-kinase (1-16:0, 2-18:3), nucleus	1-phosphatidyl-1D-myo-inositol 4-phosphate (1-16:0, 2-18:3)[n] + ATP[n] => 1-phosphatidyl-1D-myo-inositol 4,5-bisphosphate (1-16:0, 2-18:3)[n] + ADP[n] + H+[n]	yes	yes	yes	yes	yes	yes
t_0490	PI 4-P 5-kinase (1-18:0, 2-18:2), nucleus	1-phosphatidyl-1D-myo-inositol 4-phosphate (1-18:0, 2-18:2)[n] + ATP[n] => 1-phosphatidyl-1D-myo-inositol 4,5-bisphosphate (1-18:0, 2-18:2)[n] + ADP[n] + H+[n]	yes	yes	yes	yes	yes	yes
t_0491	PI 4-P 5-kinase (1-18:0, 2-18:3), nucleus	1-phosphatidyl-1D-myo-inositol 4-phosphate (1-18:0, 2-18:3)[n] + ATP[n] => 1-phosphatidyl-1D-myo-inositol 4,5-bisphosphate (1-18:0, 2-18:3)[n] + ADP[n] + H+[n]	yes	yes	yes	yes	yes	yes
t_0493	PI 4-P 5-kinase (1-16:0, 2-18:2), cell envelope	1-phosphatidyl-1D-myo-inositol 4-phosphate (1-16:0, 2-18:2)[ce] + ATP[ce] => 1-phosphatidyl-1D-myo-inositol 4,5-bisphosphate (1-16:0, 2-18:2)[ce] + H+[ce] + ADP[ce]	yes	yes	yes	yes	yes	yes
t_0494	PI 4-P 5-kinase (1-16:0, 2-18:3), cell envelope	1-phosphatidyl-1D-myo-inositol 4-phosphate (1-16:0, 2-18:3)[ce] + ATP[ce] => 1-phosphatidyl-1D-myo-inositol 4,5-bisphosphate (1-16:0, 2-18:3)[ce] + H+[ce] + ADP[ce]	yes	yes	yes	yes	yes	yes
t_0496	PI 4-P 5-kinase (1-18:0, 2-18:2), cell envelope	1-phosphatidyl-1D-myo-inositol 4-phosphate (1-18:0, 2-18:2)[ce] + ATP[ce] => 1-phosphatidyl-1D-myo-inositol 4,5-bisphosphate (1-18:0, 2-18:2)[ce] + H+[ce] + ADP[ce]	yes	yes	yes	yes	yes	yes
t_0497	PI 4-P 5-kinase (1-18:0, 2-18:3), cell envelope	1-phosphatidyl-1D-myo-inositol 4-phosphate (1-18:0, 2-18:3)[ce] + ATP[ce] => 1-phosphatidyl-1D-myo-inositol 4,5-bisphosphate (1-18:0, 2-18:3)[ce] + H+[ce] + ADP[ce]	yes	yes	yes	yes	yes	yes
t_0517	PI phospholipase B (1-16:0, 2-18:2), cell envelope	1-phosphatidyl-1D-myo-inositol (1-16:0, 2-18:2)[ce] + H2O[ce] => linoleate[ce] + H+[ce] + 1-acylglycerophosphoinositol (16:0)[ce]	yes	yes	yes	yes	yes	yes
t_0518	PI phospholipase B (1-16:0, 2-18:3), cell envelope	1-phosphatidyl-1D-myo-inositol (1-16:0, 2-18:3)[ce] + H2O[ce] => linolenate[ce] + H+[ce] + 1-acylglycerophosphoinositol (16:0)[ce]	yes	yes	yes	yes	yes	yes
t_0520	PI phospholipase B (1-18:0, 2-18:2), cell envelope	1-phosphatidyl-1D-myo-inositol (1-18:0, 2-18:2)[ce] + H2O[ce] => linoleate[ce] + H+[ce] + 1-acylglycerophosphoinositol (18:0)[ce]	yes	yes	yes	yes	yes	yes
t_0521	PI phospholipase B (1-18:0, 2-18:3), cell envelope	1-phosphatidyl-1D-myo-inositol (1-18:0, 2-18:3)[ce] + H2O[ce] => linolenate[ce] + H+[ce] + 1-acylglycerophosphoinositol (18:0)[ce]	yes	yes	yes	yes	yes	yes
t_0522	PI synthase (1-16:0, 2-18:1), endoplasmic reticulum membrane	CDP-diacylglycerol (1-16:0, 2-18:1)[erm] + myo-inositol[erm] => H+[erm] + CMP[erm] + 1-phosphatidyl-1D-myo-inositol (1-16:0, 2-18:1)[erm]	yes	yes	yes	yes	yes	yes
t_0523	PI synthase (1-16:0, 2-18:2), endoplasmic reticulum membrane	CDP-diacylglycerol (1-16:0, 2-18:2)[erm] + myo-inositol[erm] => 1-phosphatidyl-1D-myo-inositol (1-16:0, 2-18:2)[erm] + H+[erm] + CMP[erm]	yes	yes	yes	yes	yes	yes
t_0524	PI synthase (1-16:0, 2-18:3), endoplasmic reticulum membrane	CDP-diacylglycerol (1-16:0, 2-18:3)[erm] + myo-inositol[erm] => 1-phosphatidyl-1D-myo-inositol (1-16:0, 2-18:3)[erm] + H+[erm] + CMP[erm]	yes	yes	yes	yes	yes	yes
t_0525	PI synthase (1-18:0, 2-18:1), endoplasmic reticulum membrane	CDP-diacylglycerol (1-18:0, 2-18:1)[erm] + myo-inositol[erm] => H+[erm] + CMP[erm] + 1-phosphatidyl-1D-myo-inositol (1-18:0, 2-18:1)[erm]	yes	yes	yes	yes	yes	yes
t_0526	PI synthase (1-18:0, 2-18:2), endoplasmic reticulum membrane	CDP-diacylglycerol (1-18:0, 2-18:2)[erm] + myo-inositol[erm] => 1-phosphatidyl-1D-myo-inositol (1-18:0, 2-18:2)[erm] + H+[erm] + CMP[erm]	yes	yes	yes	yes	yes	yes
t_0527	PI synthase (1-18:0, 2-18:3), endoplasmic reticulum membrane	CDP-diacylglycerol (1-18:0, 2-18:3)[erm] + myo-inositol[erm] => 1-phosphatidyl-1D-myo-inositol (1-18:0, 2-18:3)[erm] + H+[erm] + CMP[erm]	yes	yes	yes	yes	yes	yes
t_0529	PS decarboxylase (1-16:0, 2-18:2), mitochondrial membrane	phosphatidyl-L-serine (1-16:0, 2-18:2)[mm] + H+[mm] => phosphatidylethanolamine (1-16:0, 2-18:2)[mm] + carbon dioxide[mm]	yes	yes	yes	yes	yes	yes
t_0530	PS decarboxylase (1-16:0, 2-18:3), mitochondrial membrane	phosphatidyl-L-serine (1-16:0, 2-18:3)[mm] + H+[mm] => phosphatidylethanolamine (1-16:0, 2-18:3)[mm] + carbon dioxide[mm]	yes	yes	yes	yes	yes	yes
t_0532	PS decarboxylase (1-18:0, 2-18:2), mitochondrial membrane	phosphatidyl-L-serine (1-18:0, 2-18:2)[mm] + H+[mm] => phosphatidylethanolamine (1-18:0, 2-18:2)[mm] + carbon dioxide[mm]	yes	yes	yes	yes	yes	yes
t_0533	PS decarboxylase (1-18:0, 2-18:3), mitochondrial membrane	phosphatidyl-L-serine (1-18:0, 2-18:3)[mm] + H+[mm] => phosphatidylethanolamine (1-18:0, 2-18:3)[mm] + carbon dioxide[mm]	yes	yes	yes	yes	yes	yes
t_0535	PS decarboxylase (1-16:0, 2-18:2), vacuolar membrane	phosphatidyl-L-serine (1-16:0, 2-18:2)[vm] + H+[vm] => phosphatidylethanolamine (1-16:0, 2-18:2)[vm] + carbon dioxide[vm]	yes	yes	yes	yes	yes	yes
t_0536	PS decarboxylase (1-16:0, 2-18:3), vacuolar membrane	phosphatidyl-L-serine (1-16:0, 2-18:3)[vm] + H+[vm] => phosphatidylethanolamine (1-16:0, 2-18:3)[vm] + carbon dioxide[vm]	yes	yes	yes	yes	yes	yes
t_0538	PS decarboxylase (1-18:0, 2-18:2), vacuolar membrane	phosphatidyl-L-serine (1-18:0, 2-18:2)[vm] + H+[vm] => phosphatidylethanolamine (1-18:0, 2-18:2)[vm] + carbon dioxide[vm]	yes	yes	yes	yes	yes	yes
t_0539	PS decarboxylase (1-18:0, 2-18:3), vacuolar membrane	phosphatidyl-L-serine (1-18:0, 2-18:3)[vm] + H+[vm] => phosphatidylethanolamine (1-18:0, 2-18:3)[vm] + carbon dioxide[vm]	yes	yes	yes	yes	yes	yes
t_0541	PS phospholipase B (1-16:0, 2-18:2), cell envelope	phosphatidyl-L-serine (1-16:0, 2-18:2)[ce] + H2O[ce] => linoleate[ce] + H+[ce] + 1-acylglycerophosphoserine (16:0)[ce]	yes	yes	yes	yes	yes	yes
t_0542	PS phospholipase B (1-16:0, 2-18:3), cell envelope	phosphatidyl-L-serine (1-16:0, 2-18:3)[ce] + H2O[ce] => linolenate[ce] + H+[ce] + 1-acylglycerophosphoserine (16:0)[ce]	yes	yes	yes	yes	yes	yes
t_0544	PS phospholipase B (1-18:0, 2-18:2), cell envelope	phosphatidyl-L-serine (1-18:0, 2-18:2)[ce] + H2O[ce] => linoleate[ce] + H+[ce] + 1-acylglycerophosphoserine (18:0)[ce]	yes	yes	yes	yes	yes	yes
t_0545	PS phospholipase B (1-18:0, 2-18:3), cell envelope	phosphatidyl-L-serine (1-18:0, 2-18:3)[ce] + H2O[ce] => linolenate[ce] + H+[ce] + 1-acylglycerophosphoserine (18:0)[ce]	yes	yes	yes	yes	yes	yes
t_0546	PS synthase (1-16:0, 2-18:1), endoplasmic reticulum membrane	CDP-diacylglycerol (1-16:0, 2-18:1)[erm] + L-serine[erm] => H+[erm] + CMP[erm] + phosphatidyl-L-serine (1-16:0, 2-18:1)[erm]	yes	yes	yes	yes	yes	yes
t_0547	PS synthase (1-16:0, 2-18:2), endoplasmic reticulum membrane	CDP-diacylglycerol (1-16:0, 2-18:2)[erm] + L-serine[erm] => phosphatidyl-L-serine (1-16:0, 2-18:2)[erm] + H+[erm] + CMP[erm]	yes	yes	yes	yes	yes	yes
t_0548	PS synthase (1-16:0, 2-18:3), endoplasmic reticulum membrane	CDP-diacylglycerol (1-16:0, 2-18:3)[erm] + L-serine[erm] => phosphatidyl-L-serine (1-16:0, 2-18:3)[erm] + H+[erm] + CMP[erm]	yes	yes	yes	yes	yes	yes
t_0549	PS synthase (1-18:0, 2-18:1), endoplasmic reticulum membrane	CDP-diacylglycerol (1-18:0, 2-18:1)[erm] + L-serine[erm] => H+[erm] + CMP[erm] + phosphatidyl-L-serine (1-18:0, 2-18:1)[erm]	yes	yes	yes	yes	yes	yes
t_0550	PS synthase (1-18:0, 2-18:2), endoplasmic reticulum membrane	CDP-diacylglycerol (1-18:0, 2-18:2)[erm] + L-serine[erm] => phosphatidyl-L-serine (1-18:0, 2-18:2)[erm] + H+[erm] + CMP[erm]	yes	yes	yes	yes	yes	yes
t_0551	PS synthase (1-18:0, 2-18:3), endoplasmic reticulum membrane	CDP-diacylglycerol (1-18:0, 2-18:3)[erm] + L-serine[erm] => phosphatidyl-L-serine (1-18:0, 2-18:3)[erm] + H+[erm] + CMP[erm]	yes	yes	yes	yes	yes	yes
t_0555	TAG lipase (1-16:0, 2-18:2, 3-16:0), lipid particle	triglyceride (1-16:0, 2-18:2, 3-16:0)[lp] + H2O[lp] => diglyceride (1-16:0, 2-18:2)[lp] + H+[lp] + palmitate[lp]	yes	yes	yes	yes	yes	yes
t_0556	TAG lipase (1-16:0, 2-18:2, 3-18:0), lipid particle	triglyceride (1-16:0, 2-18:2, 3-18:0)[lp] + H2O[lp] => diglyceride (1-16:0, 2-18:2)[lp] + H+[lp] + stearate[lp]	yes	yes	yes	yes	yes	yes
t_0557	TAG lipase (1-16:0, 2-18:2, 3-18:1), lipid particle	triglyceride (1-16:0, 2-18:2, 3-18:1)[lp] + H2O[lp] => diglyceride (1-16:0, 2-18:2)[lp] + H+[lp] + oleate[lp]	yes	yes	yes	yes	yes	yes
t_0558	TAG lipase (1-16:0, 2-18:3, 3-16:0), lipid particle	triglyceride (1-16:0, 2-18:3, 3-16:0)[lp] + H2O[lp] => diglyceride (1-16:0, 2-18:3)[lp] + H+[lp] + palmitate[lp]	yes	yes	yes	yes	yes	yes
t_0559	TAG lipase (1-16:0, 2-18:3, 3-18:0), lipid particle	triglyceride (1-16:0, 2-18:3, 3-18:0)[lp] + H2O[lp] => diglyceride (1-16:0, 2-18:3)[lp] + H+[lp] + stearate[lp]	yes	yes	yes	yes	yes	yes
t_0560	TAG lipase (1-16:0, 2-18:3, 3-18:1), lipid particle	triglyceride (1-16:0, 2-18:3, 3-18:1)[lp] + H2O[lp] => diglyceride (1-16:0, 2-18:3)[lp] + H+[lp] + oleate[lp]	yes	yes	yes	yes	yes	yes
t_0564	TAG lipase (1-18:0, 2-18:2, 3-16:0), lipid particle	triglyceride (1-18:0, 2-18:2, 3-16:0)[lp] + H2O[lp] => diglyceride (1-18:0, 2-18:2)[lp] + H+[lp] + palmitate[lp]	yes	yes	yes	yes	yes	yes
t_0565	TAG lipase (1-18:0, 2-18:2, 3-18:0), lipid particle	triglyceride (1-18:0, 2-18:2, 3-18:0)[lp] + H2O[lp] => diglyceride (1-18:0, 2-18:2)[lp] + H+[lp] + stearate[lp]	yes	yes	yes	yes	yes	yes
t_0566	TAG lipase (1-18:0, 2-18:2, 3-18:1), lipid particle	triglyceride (1-18:0, 2-18:2, 3-18:1)[lp] + H2O[lp] => diglyceride (1-18:0, 2-18:2)[lp] + H+[lp] + oleate[lp]	yes	yes	yes	yes	yes	yes
t_0567	TAG lipase (1-18:0, 2-18:3, 3-16:0), lipid particle	triglyceride (1-18:0, 2-18:3, 3-16:0)[lp] + H2O[lp] => diglyceride (1-18:0, 2-18:3)[lp] + H+[lp] + palmitate[lp]	yes	yes	yes	yes	yes	yes
t_0568	TAG lipase (1-18:0, 2-18:3, 3-18:0), lipid particle	triglyceride (1-18:0, 2-18:3, 3-18:0)[lp] + H2O[lp] => diglyceride (1-18:0, 2-18:3)[lp] + H+[lp] + stearate[lp]	yes	yes	yes	yes	yes	yes
t_0569	TAG lipase (1-18:0, 2-18:3, 3-18:1), lipid particle	triglyceride (1-18:0, 2-18:3, 3-18:1)[lp] + H2O[lp] => diglyceride (1-18:0, 2-18:3)[lp] + H+[lp] + oleate[lp]	yes	yes	yes	yes	yes	yes
t_0881	arabinitol 4-dehydrogenase	L-arabinitol[c] + NAD[c] <=> L-xylulose[c] + H+[c] + NADH[c]	yes	yes	yes	yes	yes	yes
t_0882	L-xylulose reductase	L-xylulose[c] + H+[c] + NADPH[c] <=> NADP(+)[c] + xylitol[c]	yes	yes	yes	yes	yes	yes
t_0883	D-arabinitol 4-dehydrogenase	D-xylulose[c] + H+[c] + NADH[c] <=> NAD[c] + D-arabinitol[c]	yes	yes	yes	yes	yes	yes
t_0884	D-arabinitol 2-dehydrogenase/D-ribulose reductase	H+[c] + NADPH[c] + D-ribulose[c] <=> NADP(+)[c] + D-arabinitol[c]	yes	yes	yes	yes	yes	yes
t_0885	D-ribulokinase	ATP[c] + D-ribulose[c] => ADP[c] + D-ribulose 5-phosphate[c] + H+[c]	yes	yes	yes	yes	yes	yes
y200001	glycinamide ribonucleotide transformylase	5-phospho-ribosyl-glycineamide[c] + ATP[c] + formate[c] => 5'-phosphoribosyl-N-formylglycineamide[c] + ADP[c] + phosphate[c]	yes	yes	yes	yes	yes	yes
y200002	mannitol dehydrogenase	D-mannitol[c] + NADP(+)[c] <=> D-fructose[c] + H+[c] + NADPH[c]	yes	yes	yes	yes	yes	yes
y200003	ATP-citrate lyase	ATP[c] + citrate[c] + coenzyme A[c] => acetyl-CoA[c] + ADP[c] + oxaloacetate[c] + phosphate[c]	yes	yes	yes	yes	yes	yes
y200010	purine-nucleoside phosphorylase (nicotinate)	nicotinate D-ribonucleoside[c] + phosphate[c] <=> alpha-D-ribose 1-phosphate(2-)[c] + H+[c] + nicotinate[c]	yes	yes	yes	yes	yes	yes
y200015	ATP:pantothenate 4'-phosphotransferase	pantetheine[c] + ATP[c] => ADP[c] + H+[c] + pantetheine 4'-phosphate[c]	yes	yes	yes	yes	yes	yes
y200016	ATP:pantothenate 4'-phosphotransferase	N-pantothenoylcysteine[c] + ATP[c] => N-[(R)-4-phosphonopantothenoyl]-L-cysteine[c] + ADP[c] + H+[c]	yes	yes	yes	yes	yes	yes
y200017	UDP-glucose:NAD+ 6-oxidoreductase	H2O[c] + 2 NAD[c] + UDP-D-glucose[c] <=> UDP-D-glucuronate[c] + 3 H+[c] + 2 NADH[c]	yes	yes	yes	yes	yes	yes
y200019	ADP-ribose ribophosphohydrolase	H2O[c] + ADP-ribose[c] => AMP[c] + 2 H+[c] + ribose-5-phosphate[c]	yes	yes	yes	yes	yes	yes
y200020	ribonucleotide reductase	UDP[c] + TRX1[c] => TRX1-disulphide[c] + dUDP[c] + H2O[c]	yes	yes	yes	yes	yes	yes
y200021	ribonucleotide reductase	UDP[n] + TRX1[n] => TRX1-disulphide[n] + dUDP[n] + H2O[c]	yes	yes	yes	yes	yes	yes
y200022	ATP:cytidine 5'-phosphotransferase	ATP[c] + cytidine[c] <=> ADP[c] + CMP[c] + H+[c]	yes	yes	yes	yes	yes	yes
y200023	UTP:cytidine 5'-phosphotransferase	cytidine[c] + UTP[c] <=> CMP[c] + H+[c] + UDP[c]	yes	yes	yes	yes	yes	yes
y200024	ITP:cytidine 5'-phosphotransferase	cytidine[c] + ITP[c] <=> CMP[c] + H+[c] + IDP[c]	yes	yes	yes	yes	yes	yes
y200025	UTP:uridine 5'-phosphotransferase	uridine[c] + UTP[c] <=> H+[c] + UDP[c] + UMP[c]	yes	yes	yes	yes	yes	yes
y200026	ITP:uridine 5'-phosphotransferase	ITP[c] + uridine[c] <=> H+[c] + IDP[c] + UMP[c]	yes	yes	yes	yes	yes	yes
y200027	dATP:cytidine 5'-phosphotransferase	cytidine[c] + dATP[c] <=> CMP[c] + dADP[c] + H+[c]	yes	yes	yes	yes	yes	yes
y200028	dATP:uridine 5'-phosphotransferase	dATP[c] + uridine[c] <=> dADP[c] + H+[c] + UMP[c]	yes	yes	yes	yes	yes	yes
y200029	dGTP:uridine 5'-phosphotransferase	dGTP[c] + uridine[c] <=> dGDP[c] + H+[c] + UMP[c]	yes	yes	yes	yes	yes	yes
y200030	dGTP:cytidine 5'-phosphotransferase	cytidine[c] + dGTP[c] <=> CMP[c] + dGDP[c] + H+[c]	yes	yes	yes	yes	yes	yes
y200031	dTTP:cytidine 5'-phosphotransferase	cytidine[c] + dTTP[c] <=> CMP[c] + dTDP[c] + H+[c]	yes	yes	yes	yes	yes	yes
y200032	dTTP:uridine 5'-phosphotransferase	dTTP[c] + uridine[c] <=> dTDP[c] + H+[c] + UMP[c]	yes	yes	yes	yes	yes	yes
y200033	dCTP:uridine 5'-phosphotransferase	dCTP[c] + uridine[c] <=> dCDP[c] + H+[c] + UMP[c]	yes	yes	yes	yes	yes	yes
y200034	dUTP:uridine 5'-phosphotransferase	dUTP[c] + uridine[c] <=> dUDP[c] + H+[c] + UMP[c]	yes	yes	yes	yes	yes	yes
y200035	dCTP:cytidine 5'-phosphotransferase	cytidine[c] + dCTP[c] <=> CMP[c] + dCDP[c] + H+[c]	yes	yes	yes	yes	yes	yes
y200036	dUTP:cytidine 5'-phosphotransferase	cytidine[c] + dUTP[c] <=> CMP[c] + dUDP[c] + H+[c]	yes	yes	yes	yes	yes	yes
y300001	decane transport e--c	decane[e] <=> decane[c]	yes	yes	yes	yes	yes	yes
y300002	hexadecane transport e--c	hexadecane[e] <=> hexadecane[c]	yes	yes	yes	yes	yes	yes
y300004	long-chain alcohol dehydrogenase (C10)	decanol[c] + H2O[c] + 2 NAD[c] <=> decanal[c] + 2 H+[c] + 2 NADH[c]	yes	yes	yes	yes	yes	yes
y300006	long-chain alcohol dehydrogenase (C12)	dodecanol[c] + H2O[c] + 2 NAD[c] <=> dodecanal[c] + 2 H+[c] + 2 NADH[c]	yes	yes	yes	yes	yes	yes
y300008	long-chain alcohol dehydrogenase (C16)	hexadecanol[c] + H2O[c] + 2 NAD[c] <=> hexadecanal[c] + 2 H+[c] + 2 NADH[c]	yes	yes	yes	yes	yes	yes
y300009	oleoyl-CoA desaturase (n-C18:1CoA - n-C18:2CoA), ER membrane	H+[erm] + oxygen[erm] + NADH[erm] + oleoyl-CoA[erm] => linoleoyl-CoA[erm] + 2 H2O[erm] + NAD[erm]	yes	yes	yes	yes	yes	yes
y300014	fatty acyl-CoA transport via ABC system (C18:2)	linoleoyl-CoA[c] + ATP[c] + H2O[c] => linoleoyl-CoA[p] + ADP[c] + H+[c] + phosphate[c]	yes	yes	yes	yes	yes	yes
y300021	dodecane transport e--c	dodecane[e] <=> dodecane[c]	yes	yes	yes	yes	yes	yes
y300025	long-chain aldehyde dehydrogenase (C10)	decanal[c] + H2O[c] + NAD[c] => decanoate[c] + 2 H+[c] + NADH[c]	yes	yes	yes	yes	yes	yes
y300026	long-chain aldehyde dehydrogenase (C12)	dodecanal[c] + H2O[c] + NAD[c] => decanoate[c] + 2 H+[c] + NADH[c]	yes	yes	yes	yes	yes	yes
y300031	xanthine dehydrogenase	9H-xanthine[c] + H2O[c] + NAD[c] => urate[c] + H+[c] + NADH[c]	yes	yes	yes	yes	yes	yes
y300032	urate oxidase	urate[c] + H2O[c] + oxygen[c] => 5-hydroxyisourate[c] + hydrogen peroxide[c]	yes	yes	yes	yes	yes	yes
y300048	3-methylcrotonyl-CoA carboxylase	3-methylcrotonyl-CoA[m] + ATP[m] + bicarbonate[m] => 3-methylglutaconyl-CoA[m] + ADP[m] + phosphate[m]	yes	yes	yes	yes	yes	yes
y300050	hydroxymethylglutaryl-CoA lyase	3-hydroxy-3-methylglutaryl-CoA[m] => acetoacetate[m] + acetyl-CoA[m]	yes	yes	yes	yes	yes	yes
y300051	2-oxoadipate dehydrogenase	2-oxoadipic acid[m] + coenzyme A[m] + NAD[m] => glutaryl-CoA[m] + carbon dioxide[m] + NADH[m]	yes	yes	yes	yes	yes	yes
y300052	glutaryl-CoA dehydrogenase	glutaryl-CoA[m] + FAD[m] => crotonoyl-CoA[m] + carbon dioxide[m] + FADH2[m]	yes	yes	yes	yes	yes	yes
y300054	crotonyl-CoA hydratase	crotonoyl-CoA[m] + H2O[m] <=> (S)-3-hydroxybutanoyl-CoA[m]	yes	yes	yes	yes	yes	yes
y300055	(S)-3-Hydroxybutanoyl-CoA oxidoreductase	(S)-3-hydroxybutanoyl-CoA[m] + NAD[m] => acetoacetyl-CoA[m] + H+[m] + NADH[m]	yes	yes	yes	yes	yes	yes
y300056	cellobiose glucohydrolase	cellobiose[c] + H2O[c] => 2 D-glucose[c]	yes	yes	yes	yes	yes	yes
y300058	5-oxo-L-proline amidohydrolase (ATP-hydrolysing)	5-oxoproline[c] + ATP[c] + 2 H2O[c] => ADP[c] + L-glutamate[c] + phosphate[c]	yes	yes	yes	yes	yes	yes
y300059	succinyl-CoA:acetoacetate CoA-transferase	acetoacetate[m] + succinyl-CoA[m] <=> acetoacetyl-CoA[m] + succinate[m]	yes	yes	yes	yes	yes	yes
y300060	GTP diphosphohydrolase (diphosphate-forming);	GTP[c] + H2O[c] => diphosphate[c] + GMP[c] + H+[c]	yes	yes	yes	yes	yes	yes
y300061	GTP diphosphate-lyase (cyclizing; 3',5'-cyclic-GMP-forming)	GTP[c] + H2O[c] => 3',5'-cyclic GMP[c] + diphosphate[c] + H+[c]	yes	yes	yes	yes	yes	yes
y300062	L-aspartate 1-carboxy-lyase (beta-alanine-forming)	H+[c] + L-aspartate[c] => beta-alanine[c] + carbon dioxide[c]	yes	yes	yes	yes	yes	yes
y300063	glutathione gamma-glutamylaminopeptidase	glutathione[c] + H2O[c] <=> L-cysteinylglycine[c] + L-glutamate[c]	yes	yes	yes	yes	yes	yes
y300064	3'-Phospho-5'-adenylyl sulfate 3'-phosphohydrolase	3'-phospho-5'-adenylyl sulfate[c] + H2O[c] => 5'-adenylyl sulfate[c] + phosphate[c]	yes	yes	yes	yes	yes	yes
y300065	L-Serine:pyruvate aminotransferase	L-serine[c] + pyruvate[c] <=> hydroxypyruvate[c] + L-alanine[c]	yes	yes	yes	yes	yes	yes
y300066	L-Serine:glyoxylate aminotransferase	glyoxylate[c] + L-serine[c] <=> hydroxypyruvate[c] + L-glycine[c]	yes	yes	yes	yes	yes	yes
y300068	L-Serine hydro-lyase	L-serine[c] => dehydroalanine[c] + H2O[c]	yes	yes	yes	yes	yes	yes
y300069	Uridine triphosphate pyrophosphohydrolase	H2O[c] + UTP[c] => diphosphate[c] + H+[c] + UMP[c]	yes	yes	yes	yes	yes	yes
y300070	Inosine 5'-triphosphate pyrophosphohydrolase	H2O[c] + ITP[c] => diphosphate[c] + H+[c] + IMP[c]	yes	yes	yes	yes	yes	yes
y300072	ATP:D-glucosamine 6-phosphotransferase	D-glucosamine[c] + ATP[c] => ADP[c] + alpha-D-glucosamine 6-phosphate[c] + H+[c]	yes	yes	yes	yes	yes	yes
y300074	dTDP phosphohydrolase	dTDP[c] + H2O[c] => dTMP[c] + H+[c] + phosphate[c]	yes	yes	yes	yes	yes	yes
y300075	dTTP nucleotidohydrolase	dTTP[c] + H2O[c] => dTDP[c] + H+[c] + phosphate[c]	yes	yes	yes	yes	yes	yes
y300078	2'-Deoxyinosine-5'-triphosphate pyrophosphohydrolase	dITP[c] + H2O[c] => 2'-deoxyinosine-5-phosphate[c] + diphosphate[c] + H+[c]	yes	yes	yes	yes	yes	yes
