# Supplementary material for: Genome-scale metabolic modeling reveals metabolic trade-offs associated with lipid production in Rhodotorula toruloides
Source: PLoS Comput Biol. 2023 Apr 26;19(4):e1011009. doi: 10.1371/journal.pcbi.1011009 (PMC10204961; doi:10.1371/journal.pcbi.1011009)
Supplement: S6 Table — Flexibilization of the measured enzyme abundances was performed automatically by the algorithm in the GECKO Toolbox. Flexibilization of kcat values was performed manually by changing the kcat values retrieved automatically from BRENDA, based on suggestions by the algorithm. Detailed information on flexibilized protein concentrations at ecRhtoGEM repository /results/generate_protModels_pipeline. Detailed information on modified kcat values at ecRhtoGEM repository /customGECKO/manualModifications. (XLSX) [file pcbi.1011009.s006.xlsx]

## Sheet: S6 Table
S6 Table. Enzymes with flexibilized concentrations and/or their kcat values for the enzyme-constrained genome-scale metabolic models of R. toruloides for batch cultivations on three different carbon substrates – glucose (G), xylose (X) and acetate (A) - during exponential growth (exp) and nitrogen limitation (Nlim) phases. Flexibilization of the measured enzyme abundances was performed automatica…
			Enzymes with flexibilized concentrations						Enzymes with flexibilized kcat values
Protein ID	Protein names	Gene names	Gexp	GNlim	Xexp	XNlim	Aexp	ANlim	all conditions
M7WEL7	mitochondrial carrier protein, tricarboxylate carrier	RHTO_05609							yes
M7WFB4	1,3-beta-glucan synthase, glycosyltransferase family 48 protein	RHTO_05280	yes	yes			yes	yes	yes
M7WFJ0	arginine biosynthesis bifunctional protein argj, mitochondrial [cleaved into: arginine biosynthesis bifunctional protein argj al... <Preview truncated at 128 characters>	RHTO_05134							yes
M7WG08	2,5-diamino-6-(ribosylamino)-4(3h)-pyrimidinone 5-phosphate reductase	RHTO_04544							yes
M7WHC9	atp citrate synthase	RHTO_03915							yes
M7WI80	mitochondrial 2-oxodicarboxylate carrier	RHTO_03731							yes
M7WLQ0	carnitine o-acetyltransferase	RHTO_01903							yes
M7WMH0	carnitine acyl carnitine carrier, mitochondrial	RHTO_01354							yes
M7WMP3	mitochondrial carrier protein	RHTO_04513							yes
M7WPW0	sterol 24-c-methyltransferase	RHTO_00856							yes
M7WSW5	fatty acid synthase subunit beta, fungi type	RHTO_02032							yes
M7WT33	dol-p-man:protein alpha-mannosyltransferase, glycosyltransferase family 39 protein	RHTO_02306							yes
M7WT53	phospholipid:diacylglycerol acyltransferase	RHTO_01945							yes
M7WUI0	cytochrome c oxidase, subunit via	RHTO_01605							yes
M7WVT6	protein of carbohydrate kinase, fggy type family	RHTO_00950							yes
M7WW62	mitochondrial carrier protein, succinate:fumarate antiporter	RHTO_05007							yes
M7WXM9	5-methyltetrahydropteroyltriglutamate-homocysteine s-methyltransferase	RHTO_07691							yes
M7X2B5	glutamate dehydrogenase	RHTO_04650							yes
M7X5F4	fructose-bisphosphate aldolase (fbp aldolase) (ec 4.1.2.13)	RHTO_03043							yes
M7X6B9	long-chain acyl-coa synthetase	RHTO_00058							yes
M7X6X3	aconitate hydratase, mitochondrial (aconitase) (ec 4.2.1.-)	RHTO_00539							yes
M7X791	l-xylulose reductase	RHTO_00373							yes
M7XGH5	d-arabinitol dehydrogenase	RHTO_07844							yes
M7XI04	3-hydroxy-3-methylglutaryl coenzyme a reductase (hmg-coa reductase) (ec 1.1.1.34)	RHTO_04045		yes	yes	yes	yes	yes	yes
M7XI95	delta-9 fatty acid desaturase	RHTO_03911		yes	yes	yes	yes	yes	yes
M7XKV7	phosphoribosylformylglycinamidine synthase	RHTO_02389	yes				yes		yes
M7XM89	fatty acid synthase subunit alpha, fungi type	RHTO_02139							yes
M7WJE8	dolichol-phosphate mannosyltransferase subunit 1 (ec 2.4.1.83)	RHTO_06635				yes
M7WJI1	farnesyl-diphosphate farnesyltransferase	RHTO_02590		yes			yes
M7WKX0	chorismate synthase (ec 4.2.3.5)	RHTO_05784	yes		yes		yes
M7WL39	phosphomevalonate kinase (ec 2.7.4.2)	RHTO_02073	yes					yes
M7WMT2	homoaconitase, mitochondrial (ec 4.2.1.36) (homoaconitate hydratase)	RHTO_05318	yes		yes		yes
M7WNB5	c-22 sterol desaturase	RHTO_01252	yes	yes	yes		yes	yes
M7WNF8	glyceraldehyde 4-phosphate dehydrogenase	RHTO_01292					yes
M7WQ73	aconitate hydratase, mitochondrial (aconitase) (ec 4.2.1.-)	RHTO_08030	yes				yes
M7WRD1	multifunctional tryptophan biosynthesis protein [includes: anthranilate synthase component 2 (as) (ec 4.1.3.27) (anthranilate sy... <Preview truncated at 128 characters>	RHTO_02564	yes
M7WS89	short-chain dehydrogenase/reductase sdr family protein	RHTO_07171	yes	yes	yes	yes	yes	yes
M7WSH3	adenylosuccinate synthetase (ampsase) (adss) (ec 6.3.4.4) (imp--aspartate ligase)	RHTO_02257	yes		yes
M7WSZ7	succinate-semialdehyde dehydrogenase (ec 1.2.1.16)	RHTO_02062	yes
M7WUY3	asparaginyl-trna synthetase	RHTO_04575	yes
M7WW40	phosphoribosylamine--glycine ligase / phosphoribosylformylglycinamidine cyclo-ligase	RHTO_01050	yes	yes	yes	yes	yes	yes
M7WY13	transketolase	RHTO_03251					yes
M7WYE8	atp phosphoribosyltransferase	RHTO_07750	yes
M7WZ39	nadh-ubiquinone oxidoreductase 64 kda subunit	RHTO_07075	yes
M7X109	diphosphomevalonate decarboxylase (ec 4.1.1.33)	RHTO_06005		yes			yes	yes
M7X2F3	dihydroorotase	RHTO_04690	yes
M7X4L7	c-1-tetrahydrofolate synthase	RHTO_02988					yes
M7X560	succinate dehydrogenase [ubiquinone] flavoprotein subunit, mitochondrial (ec 1.3.5.1)	RHTO_05714					yes
M7X6U2	phosphoribosyl-atp pyrophosphohydrolase / phosphoribosyl-amp cyclohydrolase	RHTO_00514	yes
M7X7A4	nadh dehydrogenase	RHTO_00388	yes
M7X852	glycine hydroxymethyltransferase	RHTO_04131	yes
M7XBZ9	squalene monooxygenase	RHTO_01745			yes		yes	yes
M7XHB5	ribose-phosphate pyrophosphokinase	RHTO_04328		yes	yes		yes
M7XIT2	glutamyl-trna synthetase	RHTO_03621	yes				yes
M7XJ70	acetylornithine aminotransferase	RHTO_07003	yes	yes	yes	yes	yes
M7XKF0	ribose-phosphate pyrophosphokinase	RHTO_02591	yes			yes
M7XRP3	anthranilate phosphoribosyltransferase	RHTO_07763	yes		yes
M7XVW7	ketol-acid reductoisomerase (fragment)	RHTO_04566	yes
M7XZ93	gmp synthase (glutamine-hydrolysing)	RHTO_00066	yes
