# Supplementary material for: Genome-scale metabolic modeling reveals metabolic trade-offs associated with lipid production in Rhodotorula toruloides
Source: PLoS Comput Biol. 2023 Apr 26;19(4):e1011009. doi: 10.1371/journal.pcbi.1011009 (PMC10204961; doi:10.1371/journal.pcbi.1011009)
Supplement: S1 Dataset — Absolute concentrations are calculated using total protein amount (TPA) quantification method of duplicate conditions. Normalization refers to 80% recovery of the sample injected applied to the sum of intensities. (XLSX) [file pcbi.1011009.s007.xlsx]

## Sheet: S1 Dataset
S1 Dataset. MS intensities (arbitrary unit) and absolute protein concentrations (μg/g_protein) in R. toruloides batch cultivations on three different carbon substrates – glucose (G), xylose (X) and acetate (A) – during exponential growth (exp) and nitrogen limitation (Nlim) phases. Absolute concentrations are calculated using total protein amount (TPA) quantification method of duplicate condition…
			Intensity, arbitary unit												Mean intensity, arbitary unit						Mean protein abundance, µg/g-protein, normalized
Protein ID	Gene names	Protein names	Gexp_1	Gexp_2	GNlim_1	GNlim_2	Xexp_1	Xexp_2	XNlim_1	XNlim_2	Aexp_1	Aexp_2	ANlim_1	ANlim_2	Gexp	GNlim	Xexp	XNlim	Aexp	ANlim	Gexp	GNlim	Xexp	XNlim	Aexp	ANlim
M7WCH0	RHTO_07387	xylose and arabinose reductase	6.58483e+07	7.7763e+07	8.44938e+07	8.66827e+07	6.65892e+07	9.33018e+07	1.14725e+08	1.1122e+08	5.74764e+07	5.94352e+07	7.37743e+07	8.68793e+07	7.18056e+07	8.55882e+07	7.99455e+07	1.12972e+08	5.84558e+07	8.03268e+07	70.8154	84.4079	78.843	111.414	57.6497	79.2191
M7WCI4	RHTO_07059	splicing factor 3b subunit 2	4.01371e+07	3.93468e+07	5.42972e+07	5.46329e+07	4.74509e+07	3.48826e+07	4.93294e+07	8.06679e+07	3.75767e+07	4.24351e+07	5.45569e+07	5.01932e+07	3.9742e+07	5.4465e+07	4.11668e+07	6.49986e+07	4.00059e+07	5.23751e+07	39.1939	53.714	40.5991	64.1023	39.4542	51.6528
M7WCI7	RHTO_06701	f-type h+-transporting atpase subunit j	6.46708e+07	4.36092e+07	6.1658e+07			1.07219e+07		1.23874e+08	5.27917e+07	8.61665e+07	8.95714e+07	1.08601e+08	5.414e+07	6.1658e+07	1.07219e+07	1.23874e+08	6.94791e+07	9.90863e+07	53.3934	60.8077	10.574	122.166	68.521	97.7199
M7WCJ7	RHTO_06682	rna helicase	1.21459e+08	9.9267e+07	5.08046e+07	5.04166e+07	3.19854e+07	2.32473e+07		2.1583e+07	1.44328e+08	1.36344e+08	1.25261e+08	9.94012e+07	1.10363e+08	5.06106e+07	2.76163e+07	2.1583e+07	1.40336e+08	1.12331e+08	108.841	49.9126	27.2355	21.2854	138.401	110.782
M7WCM1	RHTO_06672	cullin-associated nedd8-dissociated protein 1	5.39111e+07	5.28137e+07	7.07136e+07	6.22855e+07		2.11562e+07	5.22423e+07	7.22362e+07	4.48419e+07	4.77308e+07	5.60153e+07	5.22464e+07	5.33624e+07	6.64996e+07	2.11562e+07	6.22393e+07	4.62863e+07	5.41309e+07	52.6265	65.5825	20.8645	61.381	45.648	53.3844
M7WCR3	RHTO_06620	protein-serine/threonine kinase (ec 2.7.11.-)	2.13548e+06							2.14818e+06	2.70059e+06	4.76347e+06		4.85559e+06	2.13548e+06			2.14818e+06	3.73203e+06	4.85559e+06	2.10603			2.11856	3.68056	4.78863
M7WCT9	RHTO_06569	expansin family protein	3079800		3.08313e+06	5.74478e+06	1.18985e+07			7.34251e+06	6.79733e+06	8.66772e+06	6.80105e+06	1.23753e+07	3079800	4.41396e+06	1.18985e+07	7.34251e+06	7.73253e+06	9.58819e+06	3.03733	4.35309	11.7344	7.24125	7.6259	9.45597
M7WCV4	RHTO_06584	wd-repeat protein	9.3484e+06	7.84259e+06	1.02587e+07	7.9494e+06	1.07769e+07	7.99741e+06	1.0055e+07	1.27694e+07	9.73382e+06	8.51083e+06	9.05867e+06	9.82002e+06	8.59549e+06	9.10405e+06	9.38715e+06	1.14122e+07	9.12232e+06	9.43934e+06	8.47696	8.97851	9.2577	11.2548	8.99652	9.30917
M7WCV9	RHTO_06589	cap binding protein	1.15799e+08	1.10739e+08	8.65453e+07	8.70866e+07	5.15825e+07	2.35075e+07	9.82384e+07	9.82037e+07	1.00408e+08	1.08369e+08	9.06146e+07	8.23483e+07	1.13269e+08	8.6816e+07	3.7545e+07	9.82211e+07	1.04388e+08	8.64814e+07	111.707	85.6188	37.0273	96.8666	102.949	85.2888
M7WCZ2	RHTO_06538	delta-12 fatty acid desaturase	1.53261e+06	1.7924e+06	583079									1.31622e+06	1.6625e+06	583079				1.31622e+06	1.63958	0.575038				1.29807
M7WCZ5	RHTO_06543	vacuolar protein sorting-associated protein vps17			7.29285e+06	5.53165e+06		2.92598e+06	5.82833e+06	6.48742e+06	3.18896e+06	3.61131e+06	5.02823e+06	4.45976e+06		6.41225e+06	2.92598e+06	6.15788e+06	3.40014e+06	4.744e+06		6.32382	2.88563	6.07296	3.35325	4.67858
M7WD04	RHTO_06548	vesicular-fusion protein sec18	1.97289e+07	2.45318e+07	28993000	2.61853e+07	3.39218e+07	2.53487e+07	9.93999e+07	2.63618e+07	2.60907e+07	2.87829e+07	2.92383e+07	2.93844e+07	2.21303e+07	2.75892e+07	2.96353e+07	6.28809e+07	2.74368e+07	2.93114e+07	21.8252	27.2087	29.2266	62.0137	27.0585	28.9072
M7WD07	RHTO_06553	actin-related protein 2/3 complex subunit 3			9.76308e+07	1.02479e+08		8.15457e+07		92560000	7.44925e+07	7.65642e+07	5.83876e+07	8.95745e+07		1.00055e+08	8.15457e+07	92560000	7.55283e+07	7.3981e+07		98.6753	80.4212	91.2836	74.4868	72.9608
M7WD18	RHTO_06492	snf7 family protein, charged multivesicular body protein 5	1.96063e+07	1.6128e+07	2.50363e+07	2.51139e+07	2.31015e+07	2.3183e+07		2.97438e+07		1.06976e+07	1.19817e+07	1.18386e+07	1.78672e+07	2.50751e+07	2.31422e+07	2.97438e+07	1.06976e+07	1.19101e+07	17.6208	24.7293	22.8231	29.3337	10.55	11.7459
M7WD39	RHTO_06517	metallo-beta-lactamase domain containing protein
M7WD50	RHTO_06450	translation machinery-associated protein 20	2.16638e+08	1.92339e+08	2.65416e+08	2.79092e+08	1.84438e+08	2.32474e+08	2.69483e+08	3.13185e+08	2.21691e+08	2.00829e+08	2.0674e+08	2.0022e+08	2.04489e+08	2.72254e+08	2.08456e+08	2.91334e+08	2.1126e+08	2.0348e+08	201.669	268.5	205.582	287.317	208.347	200.674
M7WD54	RHTO_06455	cytochrome-b5 reductase	5.76597e+08	5.59642e+08	8.11845e+08	8.32498e+08	4.81752e+08	5.63917e+08	7.53982e+08	7.61511e+08	8.06524e+08	1.00275e+09	1.47926e+09	1.47391e+09	5.6812e+08	8.22172e+08	5.22834e+08	7.57747e+08	9.04636e+08	1.47658e+09	560.285	810.834	515.624	747.297	892.161	1456.22
M7WD74	RHTO_06480	rhodocoxin reductase	1.35068e+08	1.4132e+08	2.98472e+08	2.88777e+08	1.51068e+08	1.46443e+08	2.91852e+08	2.90045e+08	1.47691e+08	1.64797e+08	2.1105e+08	2.19679e+08	1.38194e+08	2.93624e+08	1.48755e+08	2.90948e+08	1.56244e+08	2.15365e+08	136.288	289.575	146.704	286.936	154.089	212.395
M7WD80	RHTO_06490	carboxylesterase type b			5.14507e+07	5.96894e+07	3.81829e+07	4.72305e+07		6.96872e+07	3.71517e+07	4.59585e+07	5.42707e+07	3.73757e+07		5.557e+07	4.27067e+07	6.96872e+07	4.15551e+07	4.58232e+07		54.8037	42.1178	68.7262	40.982	45.1913
M7WD95	RHTO_06410	inorganic phosphate transporter	2.12041e+07	2.42783e+07	1.81753e+07	1.42508e+07	2.85238e+07		1.89223e+07	1.66724e+07	1.40963e+07	1.87941e+07	2.13195e+07	1.60828e+07	2.27412e+07	1.62131e+07	2.85238e+07	1.77974e+07	1.64452e+07	1.87012e+07	22.4276	15.9895	28.1305	17.5519	16.2184	18.4433
M7WD99	RHTO_06415	cytochrome c oxidase subunit			4.67244e+07	3.81695e+07		4.70536e+07		4.56648e+07		2.31072e+07	29127000	3.39397e+07		4.2447e+07	4.70536e+07	4.56648e+07	2.31072e+07	3.15334e+07		41.8616	46.4047	45.035	22.7885	31.0985
M7WDA2	RHTO_06420	rna polymerase ii accessory factor, cdc73 family protein	1.5154e+07	1.62078e+07	1.49044e+07	1.70336e+07	2.07012e+07	2.55926e+07		1.97741e+07	1.37244e+07	2.13097e+07	2.10942e+07	1.72863e+07	1.56809e+07	1.5969e+07	2.31469e+07	1.97741e+07	1.7517e+07	1.91902e+07	15.4647	15.7488	22.8277	19.5014	17.2755	18.9256
M7WDB9	RHTO_06440	adp-ribosylation factor-like protein 8b						122300									122300						0.120613
M7WDC1	RHTO_06445	ribonucleoside-diphosphate reductase (ec 1.17.4.1)	8.29434e+07	1.00867e+08	1.81372e+07	2.03485e+07	7.25421e+07	6.44885e+07	2.72398e+07	2.74817e+07	5.72871e+07	5.93462e+07	4.04468e+07	3.97311e+07	9.19049e+07	1.92429e+07	6.85153e+07	2.73607e+07	5.83166e+07	4.0089e+07	90.6376	18.9775	67.5705	26.9834	57.5125	39.5361
M7WDD0	RHTO_05943	sulfhydryl oxidase (ec 1.8.3.2)			1.80029e+07	2.96725e+07		6.8199e+06			1.49885e+07	16835000	1.74597e+07	2.01201e+07		2.38377e+07	6.8199e+06		1.59118e+07	1.87899e+07		23.509	6.72585		15.6923	18.5308
M7WDE2	RHTO_05958	enoyl reductase							3.28207e+06		9.45768e+06			3592300				3.28207e+06	9.45768e+06	3592300				3.23681	9.32726	3.54276
M7WDF7	RHTO_05973	translocation protein sec72	1.6303e+06					6.59178e+06							1.6303e+06		6.59178e+06				1.60782		6.50088
M7WDG2	RHTO_05978	uncharacterized protein			1.27661e+06	1.2432e+06										1.25991e+06						1.24253
M7WDG6	RHTO_05983	myosin regulatory light chain cdc4	1.80833e+08	1.70882e+08	3.11141e+08	3.52447e+08	1.01402e+08	8.8885e+07		2.78927e+08	1.49748e+08	1.5669e+08	1.56049e+08	160500000	1.75857e+08	3.31794e+08	9.51436e+07	2.78927e+08	1.53219e+08	1.58275e+08	173.432	327.219	93.8316	275.081	151.106	156.092
M7WDH6	RHTO_05993	glutamate-5-semialdehyde dehydrogenase	4.13784e+07	3.94059e+07	3.19743e+07	4.20501e+07	6.15416e+07	5.42168e+07	4.27531e+07	5.69838e+07	4.80396e+07	4.15122e+07	2.5853e+07	3.88715e+07	4.03922e+07	3.70122e+07	5.78792e+07	4.98685e+07	4.47759e+07	3.23623e+07	39.8352	36.5018	57.081	49.1808	44.1584	31.916
M7WDI1	RHTO_05998	uncharacterized protein	3.40528e+06	2.82932e+06								2.32448e+06	2.97161e+06	2.10431e+06	3.1173e+06				2.32448e+06	2.53796e+06	3.07431				2.29243	2.50296
M7WDI9	RHTO_05874	nuclear cap-binding protein subunit 1			5.495e+06	5.33261e+06	6.83027e+06	7.41488e+06		9.13311e+06	5.0214e+06	5.22744e+06	4.51639e+06	4.35792e+06		5.41381e+06	7.12257e+06	9.13311e+06	5.12442e+06	4.43716e+06		5.33915	7.02435	9.00717	5.05375	4.37597
M7WDN7	RHTO_05924	amp-activated protein kinase beta subunit			5.56463e+06	4.93376e+06		8.04067e+06		6.59378e+06	2.4961e+06	3.20171e+06	3.73677e+06	2.33043e+06		5.2492e+06	8.04067e+06	6.59378e+06	2.84891e+06	3.0336e+06		5.17681	7.92979	6.50285	2.80962	2.99177
M7WDP6	RHTO_05934	s-methyl-5-thioadenosine phosphorylase (ec 2.4.2.28) (5-methylthioadenosine phosphorylase) (mta phosphorylase) (mtap) (mtapase... <Preview truncated at 128 characters>	4.50129e+08	4.38695e+08	5.7006e+08	5.67512e+08	4.04939e+08	3.73274e+08	4.31003e+08	4.8898e+08	6.657e+08	8.56814e+08	8.14034e+08	7.69395e+08	4.44412e+08	5.68786e+08	3.89106e+08	4.59992e+08	7.61257e+08	7.91714e+08	438.284	560.942	383.74	453.648	750.759	780.797
M7WDQ1	RHTO_05794	pre-rrna processing protein utp22	2.49587e+06	2.51655e+06	2.22124e+06	1.8288e+06		2.47565e+06	2.20896e+06	2.31002e+06	2.10843e+06	2.17629e+06	3.31103e+06	1.9443e+06	2.50621e+06	2.02502e+06	2.47565e+06	2.25949e+06	2.14236e+06	2.62766e+06	2.47165	1.9971	2.44151	2.22833	2.11282	2.59143
M7WDQ5	RHTO_05799	protein of integral membrane protein, mpv17/pmp23 family											4990500							4990500						4.92168
M7WDQ9	RHTO_05804	uncharacterized protein	2.6798e+06		5.6971e+06	5.13978e+06			3.25315e+06	3.02742e+06	1.09978e+06	1.78121e+06			2.6798e+06	5.41844e+06		3.14028e+06	1.44049e+06		2.64285	5.34372		3.09698	1.42063
M7WDR6	RHTO_05814	mitogen-activated protein kinase (ec 2.7.11.24)				2.76887e+06		2.72656e+06		2.431e+06		2.48363e+06				2.76887e+06	2.72656e+06	2.431e+06	2.48363e+06			2.73069	2.68896	2.39747	2.44938
M7WDS9	RHTO_05829	heterogeneous nuclear ribonucleoprotein m	1.98944e+08	2.27767e+08	2.61047e+08	2.64139e+08	1.95586e+08	1.95771e+08	2.49553e+08	2.84908e+08	1.63921e+08	1.83803e+08	2.17855e+08	2.14845e+08	2.13355e+08	2.62593e+08	1.95679e+08	2.6723e+08	1.73862e+08	2.1635e+08	210.413	258.972	192.98	263.545	171.464	213.367
M7WDV4	RHTO_05854	protein of heat shock protein 70 family	1.92217e+08	1.75882e+08	1.2815e+08	1.27521e+08	2.70793e+08	3.00909e+08	1.96128e+08	1.96965e+08	1.59931e+08	1.82504e+08	1.57158e+08	1.44185e+08	1.84049e+08	1.27835e+08	2.85851e+08	1.96547e+08	1.71217e+08	1.50672e+08	181.511	126.073	281.909	193.836	168.856	148.594
M7WDV9	RHTO_05859	dcg1-like protein
M7WDZ0	RHTO_05740	protein of short-chain dehydrogenase/reductase sdr family	3.47984e+07	9.66746e+07	4.47186e+07	3.11232e+07	3.86975e+07	3.49785e+07	1.69665e+08	1.49387e+07	1.25389e+08	2.58297e+07	1.47219e+08	2.46628e+07	6.57365e+07	3.79209e+07	3.6838e+07	9.23019e+07	7.56092e+07	8.59409e+07	64.83	37.398	36.33	91.0291	74.5666	84.7558
M7WE21	RHTO_05770	usp (universal stress protein) family protein	7.05642e+06			9.28032e+06		3.40133e+06		9.65757e+06	6.45942e+06	8.73012e+06	6923200	9.87057e+06	7.05642e+06	9.28032e+06	3.40133e+06	9.65757e+06	7.59477e+06	8.39689e+06	6.95911	9.15235	3.35442	9.52439	7.49004	8.28109
M7WE37	RHTO_05785	atp-dependent rna helicase	932961	812051								880222		859557	872506				880222	859557	0.860474				0.868084	0.847704
M7WE46	RHTO_05622	rbr-type e3 ubiquitin transferase (ec 2.3.2.31)			9.55269e+06	1.02948e+07		7.91114e+06		1.27078e+07	7.01269e+06	8289400	1.60913e+07	738691		9.92373e+06	7.91114e+06	1.27078e+07	7.65104e+06	8.41499e+06		9.78688	7.80205	12.5326	7.54553	8.29895
M7WE51	RHTO_05627	peripilin-like protein	8.22267e+07	5.49115e+07	8.33796e+07	7.14923e+07	5.22995e+06	2.72443e+07	5.33045e+07	4.91118e+07		2.23339e+07	62378000	1.23299e+08	6.85691e+07	7.74359e+07	1.62371e+07	5.12081e+07	2.23339e+07	9.28384e+07	67.6235	76.3681	16.0132	50.502	22.0259	91.5581
M7WE57	RHTO_05632	protein serine/threonine kinase	1.58974e+07	1.31648e+07	7.4791e+06	7.96383e+06	2.14257e+07	1.35347e+07	1.47468e+07	1.10715e+07	9.71301e+06	1.17057e+07	5.71983e+06	6.26365e+06	1.45311e+07	7.72147e+06	1.74802e+07	1.29091e+07	1.07094e+07	5.99174e+06	14.3307	7.61499	17.2392	12.7311	10.5617	5.90911
M7WE73	RHTO_05647	mitochondrial f1 atpase subunit	3.32559e+08							3.89492e+08		4.96667e+08		6.02614e+08	3.32559e+08			3.89492e+08	4.96667e+08	6.02614e+08	327.973			384.12	489.818	594.304
M7WEE9	RHTO_05712	beta-1,3-mannanase			4.44611e+06	9.17685e+06	2.82312e+07	1.74777e+07			5.83221e+06	8.8318e+06	1.19172e+07	17141000		6.81148e+06	2.28545e+07		7.332e+06	1.45291e+07		6.71755	22.5393		7.2309	14.3287
M7WEF4	RHTO_05534	3,4-dihydroxy-2-butanone 4-phosphate synthase (dhbp synthase) (ec 4.1.99.12)	3.27995e+07	3.86256e+07	4.95245e+07	4.77441e+07		6.12082e+07	5.20435e+07	4.91221e+07	4.48383e+07	4.77122e+07	4.59128e+07	3.64658e+07	3.57126e+07	4.86343e+07	6.12082e+07	5.05828e+07	4.62753e+07	4.11893e+07	35.2201	47.9636	60.3641	49.8853	45.6371	40.6213
M7WEF8	RHTO_05539	uncharacterized protein												636990						636990						0.628206
M7WEG2	RHTO_05544	gcn5-related n-acetyltransferase (gnat)			1.08038e+07	2.58281e+07		1.50243e+07		14610000	1.65339e+07		1.51003e+07	1.32097e+07		1.8316e+07	1.50243e+07	14610000	1.65339e+07	1.4155e+07		18.0634	14.8171	14.4085	16.3059	13.9598
M7WEG7	RHTO_05549	carbamoyl-phosphate synthase / aspartate carbamoyltransferase	2.6886e+08	2.69818e+08	1.21027e+08	1.21736e+08	1.96601e+08	1.82722e+08	1.35765e+08	1.41783e+08	1.72566e+08	1.60518e+08	1.36039e+08	1.2178e+08	2.69339e+08	1.21381e+08	1.89661e+08	1.38774e+08	1.66542e+08	1.2891e+08	265.625	119.708	187.046	136.86	164.245	127.132
M7WEI6	RHTO_05569	rna binding protein	2.12873e+09	2.20069e+09	1.49496e+10	1.55386e+10	3.2218e+09	2.82957e+09	1.20414e+10	1.49501e+10	5.53141e+09	6.4511e+09	7.34765e+09	8.58491e+09	2.16471e+09	1.52441e+10	3.02569e+09	1.34957e+10	5.99126e+09	7.96628e+09	2134.86	15033.9	2983.96	13309.6	5908.64	7856.42
M7WEJ0	TIF32	eukaryotic translation initiation factor 3 subunit a (eif3a) (eukaryotic translation initiation factor 3 110 kda subunit homolog... <Preview truncated at 128 characters>	1.21099e+08	1.15815e+08	8.05763e+07	6.90568e+07	1.45478e+08	1.65468e+08	1.03531e+08	9.98281e+07	1.06692e+08	9.94884e+07	8.10052e+07	6.70238e+07	1.18457e+08	7.48166e+07	1.55473e+08	1.01679e+08	1.0309e+08	7.40145e+07	116.823	73.7849	153.329	100.277	101.669	72.9938
M7WEJ4	RHTO_05579	d-arabinose 1-dehydrogenase	8.40217e+06	8.86958e+06	5.82937e+06	1.21591e+07	1.83395e+07	3.33792e+07	1.97612e+07	2.28918e+07	8.51249e+06	8.45697e+06	8.13017e+06		8.63588e+06	8.99422e+06	2.58593e+07	2.13265e+07	8.48473e+06	8.13017e+06	8.51679	8.87019	25.5027	21.0324	8.36773	8.01805
M7WEJ9	RHTO_05584	nuclear pore complex protein nup160			5.77129e+06	6.56838e+06		9.52743e+06		6.09106e+06	7.2091e+06	1.64073e+07	9022900	1.40853e+07		6.16983e+06	9.52743e+06	6.09106e+06	1.18082e+07	1.15541e+07		6.08475	9.39605	6.00706	11.6454	11.3948
M7WEK6	RHTO_05594	proteasome subunit beta (ec 3.4.25.1)	2.31599e+08	2.45201e+08	3.36418e+08	3.47517e+08	3.66876e+08	3.59589e+08	3.53224e+08	3.65344e+08	2.95913e+08	2.66084e+08	3.19353e+08	3.3526e+08	2.384e+08	3.41968e+08	3.63232e+08	3.59284e+08	2.80998e+08	3.27306e+08	235.113	337.252	358.223	354.329	277.123	322.793
M7WEL7	RHTO_05609	mitochondrial carrier protein, tricarboxylate carrier	1.90412e+08	1.92191e+08	3.95278e+08	3.91324e+08	1.81116e+08	2.05554e+08	5.0151e+08	5.10611e+08	1.66627e+08	2.25916e+08	3.18981e+08	3.38737e+08	1.91301e+08	3.93301e+08	1.93335e+08	5.0606e+08	1.96271e+08	3.28859e+08	188.663	387.877	190.669	499.082	193.565	324.324
M7WEP1	RHTO_05460	glucose-repressible protein grg1	3.99211e+07		3.70452e+08	2.0519e+08		3.5745e+07	4.06108e+08	4.23515e+08	5.18196e+08	3.91603e+08	2.46563e+08	2.76283e+08	3.99211e+07	2.87821e+08	3.5745e+07	4.14811e+08	4.54899e+08	2.61423e+08	39.3705	283.852	35.2521	409.091	448.626	257.818
M7WEP6	RHTO_05465	trna (adenine(58)-n(1))-methyltransferase catalytic subunit trm61 (ec 2.1.1.220)						1.34753e+06						925405			1.34753e+06			925405			1.32894			0.912644
M7WES3	RHTO_05490	tether containing ubx domain for glut4	1.05387e+07	1.23772e+07	1.38322e+07	1.22888e+07	7.12326e+06			1.90352e+07	1.85368e+07		1.0926e+07		1.14579e+07	1.30605e+07	7.12326e+06	1.90352e+07	1.85368e+07	1.0926e+07	11.2999	12.8804	7.02503	18.7727	18.2812	10.7753
M7WET9	RHTO_05510	sas10p					1.24175e+06	1.5497e+06		1.23471e+06		1275800	647553	1.88244e+06			1.39572e+06	1.23471e+06	1275800	1.265e+06			1.37648	1.21768	1.25821	1.24755
M7WEU6	RHTO_05515	alpha/beta hydrolase, epoxide hydrolase-like protein			2.80881e+06	3.2387e+06	2.3632e+06	2.26229e+06		2.87639e+06		1.93365e+06		3.01964e+06		3.02376e+06	2.31274e+06	2.87639e+06	1.93365e+06	3.01964e+06		2.98206	2.28085	2.83673	1.90699	2.978
M7WEV1	RHTO_05520	3-hydroxyacyl-coa dehyrogenase	2.19875e+08	2.22689e+08	2.61345e+08	2.54538e+08	2.86175e+08	3.63077e+08	2.50223e+08	270290000	4.7389e+08	5.84902e+08	5.83881e+08	7.41051e+08	2.21282e+08	2.57942e+08	3.24626e+08	2.60256e+08	5.29396e+08	6.62466e+08	218.231	254.385	320.149	256.667	522.095	653.331
M7WEX1	RHTO_05344	glucoamylase, glycoside hydrolase family 15 protein	5.99927e+06	9.68645e+06	1.51193e+07	1.39102e+07	2.88118e+07	2.08897e+07	1.85874e+07	1.39102e+07	8.43868e+06	1.45672e+07	1.4651e+07		7.84286e+06	1.45148e+07	2.48507e+07	1.62488e+07	1.15029e+07	1.4651e+07	7.7347	14.3146	24.508	16.0247	11.3443	14.449
M7WEY0	RHTO_05354	polyadenylate-binding protein			7.76114e+07	8.80232e+07		7.22036e+07		9.86332e+07	6.18762e+07	9.43774e+07	1.18133e+08	1.16241e+08		8.28173e+07	7.22036e+07	9.86332e+07	7.81268e+07	1.17187e+08		81.6752	71.2079	97.2731	77.0494	115.571
M7WEZ6	RHTO_05369	wd repeat protein, u3 small nucleolar rna-associated protein 12	4.99075e+06	5.06124e+06	6.84423e+06	7.75219e+06	1.32266e+07	6.37525e+06	9.25388e+06	7.63445e+06	6.38888e+06	5.66849e+06	8.15323e+06	7.02268e+06	5.02599e+06	7.29821e+06	9.80095e+06	8.44416e+06	6.02869e+06	7.58795e+06	4.95668	7.19757	9.66579	8.32772	5.94555	7.48332
M7WF07	RHTO_05379	uncharacterized protein			3.37984e+06		5.22717e+06	2.42388e+06		1.3998e+07			5.0994e+06	2.78624e+06		3.37984e+06	3.82552e+06	1.3998e+07		3.94282e+06		3.33323	3.77277	13.805		3.88845
M7WF27	RHTO_05399	uncharacterized protein	6.40704e+07	4.90689e+07	4.38292e+08	4.96149e+08	1.67268e+08	3.19438e+07	1.46924e+09	1.36487e+09	2.64207e+08	3.6008e+08	4.79631e+08	5.37366e+08	5.65696e+07	4.67221e+08	9.96059e+07	1.41705e+09	3.12144e+08	5.08498e+08	55.7895	460.778	98.2324	1397.51	307.839	501.486
M7WF31	RHTO_05404	phenylacetyl-coa ligase	3.9708e+07	3.30591e+07	2.50971e+07	2.60331e+07	4.11963e+07	2.45967e+07	3.08372e+07	2.83567e+07	1.72094e+08	1.87605e+08	1.26442e+08	1.18968e+08	3.63835e+07	2.55651e+07	3.28965e+07	2.9597e+07	1.79849e+08	1.22705e+08	35.8818	25.2126	32.4428	29.1888	177.369	121.013
M7WF55	RHTO_05429	e3 ubiquitin-protein ligase (ec 2.3.2.27)		325203										601980	325203					601980	0.320718					0.593679
M7WF64	RHTO_05439	set and cytidine deaminase-like domain containing protein	9.20276e+06	1.23475e+07	1.13695e+07	7.05338e+06		5.74205e+06		8.88185e+06	1.06613e+07	9.03069e+06	6.37965e+06	7.10526e+06	1.07751e+07	9.21146e+06	5.74205e+06	8.88185e+06	9.84599e+06	6.74246e+06	10.6266	9.08444	5.66287	8.75937	9.71021	6.64948
M7WF78	RHTO_05245	sec14-like protein	3.08394e+08	2.92741e+08	3.08237e+08	3.48806e+08	3.71868e+08	3.40353e+08	4.10787e+08	3.38027e+08	2.37282e+08	2.45519e+08	2.54283e+08	2.50183e+08	3.00567e+08	3.28521e+08	3.56111e+08	3.74407e+08	2.41401e+08	2.52233e+08	296.423	323.991	351.2	369.244	238.072	248.755
M7WF93	RHTO_05260	xanthine dehydrogenase/oxidase			885841	732158		967701	834542	1.12967e+06			717785	859700		809000	967701	982104		788743		0.797844	0.954356	0.968561		0.777866
M7WFA3	RHTO_05270	nadh dehydrogenase (ubiquinone) fe-s protein 8	1.50514e+08	2.39426e+08	5.60445e+08	2.65371e+08	2.10006e+08	2.2098e+08	2.45675e+08	2.70432e+08	1.74125e+08	1.89585e+08	2.71265e+08	3.77826e+08	1.9497e+08	4.12908e+08	2.15493e+08	2.58054e+08	1.81855e+08	3.24545e+08	192.281	407.214	212.522	254.495	179.348	320.07
M7WFB4	RHTO_05280	1,3-beta-glucan synthase, glycosyltransferase family 48 protein	4.97771e+06	5.18106e+06	3.68045e+06	2.92656e+06		4.19648e+06		4.37487e+06	3.47117e+06	3.97338e+06	3.79643e+06	3.92977e+06	5.07938e+06	3.3035e+06	4.19648e+06	4.37487e+06	3.72228e+06	3.8631e+06	5.00934	3.25795	4.13861	4.31454	3.67095	3.80983
M7WFC5	RHTO_05290	mitochondrial hypoxia induced protein domain protein	9.57876e+08	9.04625e+08	1.56379e+09	1.42495e+09	7.35687e+08	5.05652e+08	9.68829e+08	1.08689e+09	2.42229e+09	2.94849e+09	4.06394e+09	3.49721e+09	9.31251e+08	1.49437e+09	6.2067e+08	1.02786e+09	2.68539e+09	3.78058e+09	918.409	1473.76	612.111	1013.68	2648.36	3728.44
M7WFE5	RHTO_05310	u1 small nuclear ribonucleoprotein c (u1 snrnp c) (u1-c) (u1c)
M7WFF1	RHTO_05315	mitochondrial peptidyl-trna hydrolase	1.10703e+08	1.13263e+08	1.10949e+08	1.25006e+08	1.2087e+08	8.75203e+07	6.63111e+07	6.48888e+07	1.3841e+08	1.33699e+08	1.2167e+08	1.18734e+08	1.11983e+08	1.17977e+08	1.04195e+08	6.56e+07	1.36055e+08	1.20202e+08	110.438	116.35	102.758	64.6953	134.178	118.545
M7WFG4	RHTO_05325	vacuolar sorting protein vps32	1.71212e+07	1.67959e+07	2.56796e+07	3.90313e+07	2.27544e+07	1.84666e+07	2.94707e+07	2.99699e+07	1.0247e+07	1.463e+07	1.59013e+07	1.56531e+07	1.69585e+07	3.23555e+07	2.06105e+07	2.97203e+07	1.24385e+07	1.57772e+07	16.7247	31.9093	20.3263	29.3105	12.267	15.5596
M7WFI6	RHTO_05129	thiamine-phosphate diphosphorylase / hydroxyethylthiazole kinase			4.19858e+06	6848900	3.92731e+06			8.71208e+06	5.44169e+06	4.99414e+06	6.98467e+06	4.55916e+06		5.52374e+06	3.92731e+06	8.71208e+06	5.21791e+06	5.77191e+06		5.44757	3.87316	8.59194	5.14596	5.69232
M7WFJ0	RHTO_05134	arginine biosynthesis bifunctional protein argj, mitochondrial [cleaved into: arginine biosynthesis bifunctional protein argj al... <Preview truncated at 128 characters>	1.87834e+08	1.69503e+08	1.61826e+08	1.75132e+08	8.33999e+07	7.32809e+07	100546900	1.04516e+08	2.03632e+08	2.23634e+08	2.98372e+08	2.70202e+08	1.78668e+08	1.68479e+08	7.83404e+07	1.02531e+08	2.13633e+08	2.84287e+08	176.204	166.156	77.2601	101.118	210.687	280.367
M7WFJ5	RHTO_05139	sulfate transporter				2.34723e+06					3.22211e+06					2.34723e+06			3.22211e+06			2.31487			3.17768
M7WFK5	RHTO_05149	adenine phosphoribosyltransferase	5.57706e+07	5.10453e+07	4.21797e+07	5.73198e+07	5.01304e+07	4.8848e+07		5.17369e+07	3.92049e+07	4.14477e+07	6.57456e+07	4.61951e+07	5.3408e+07	4.97497e+07	4.94892e+07	5.17369e+07	4.03263e+07	5.59704e+07	52.6715	49.0637	48.8068	51.0234	39.7702	55.1985
M7WFL8	RHTO_05159	threonine aldolase				3.21482e+06	8.49475e+06	1.02812e+07		7.51653e+06	7.73502e+06					3.21482e+06	9.38799e+06	7.51653e+06	7.73502e+06			3.17049	9.25853	7.41288	7.62836
M7WFP5	RHTO_05174	tricalbin	5.3223e+06	5.22234e+06	2.23001e+07	1.8095e+07	1.40873e+07	1.59852e+07	2.2503e+07	2.35455e+07	7.34931e+06	8.25789e+06	1.7929e+07	1.55905e+07	5.27232e+06	2.01976e+07	1.50362e+07	2.30242e+07	7.8036e+06	1.67598e+07	5.19962	19.919	14.8289	22.7067	7.69599	16.5287
M7WFS5	RHTO_05194	importin beta-4 subunit	1.60584e+08	1.62379e+08	9.14126e+07	8.42453e+07	7.82878e+07	8.91305e+07	9.81268e+07	1.3457e+08	1.4739e+08	1.33818e+08	1.22072e+08	1.01054e+08	1.61482e+08	8.78289e+07	8.37091e+07	1.16349e+08	1.40604e+08	1.11563e+08	159.255	86.6178	82.5548	114.744	138.665	110.024
M7WFT8	RHTO_05209	eukaryotic translation initiation factor 3 subunit h (eif3h)	1.98712e+08	3.09455e+08	1.7475e+08	1.52108e+08	2.85084e+08	1.87284e+08		2.08725e+08	2.13503e+08	1.82478e+08	1.74122e+08	1.59501e+08	2.54084e+08	1.63429e+08	2.36184e+08	2.08725e+08	1.9799e+08	1.66812e+08	250.58	161.175	232.927	205.847	195.26	164.511
M7WFU6	RHTO_05219	monothiol glutaredoxin-5	1.16808e+08	1.09983e+08	1.40872e+08	1.39399e+08	3.6272e+07	2.12161e+07	1.08038e+08	1.42724e+08	1.00972e+08	1.01471e+08	1.2374e+08	1.11391e+08	1.13396e+08	1.40136e+08	2.87441e+07	1.25381e+08	1.01222e+08	1.17566e+08	111.832	138.203	28.3477	123.652	99.8257	115.944
M7WFW6	RHTO_04489	protein of yeats family			8.51181e+06	9.55025e+06				1.18864e+07	6.69124e+06	7.8951e+06				9.03103e+06		1.18864e+07	7.29317e+06			8.90649		11.7225	7.1926
M7WFX0	RHTO_04494	non-specific serine/threonine protein kinase (ec 2.7.11.1)	6.40785e+06		6.67447e+06	5.60706e+06		1.44426e+07		3.39629e+06		4.93493e+06	6.53091e+06	5.37984e+06	6.40785e+06	6.14076e+06	1.44426e+07	3.39629e+06	4.93493e+06	5.95538e+06	6.31949	6.05608	14.2434	3.34946	4.86687	5.87325
M7WFY9	RHTO_04519	cell division control protein cdc12	1.52367e+08	1.49617e+08	1.83858e+08	1.64115e+08	1.968e+08	2.00003e+08	2.3112e+08	1.86355e+08	1.16711e+08	1.52719e+08	1.71492e+08	1.62288e+08	1.50992e+08	1.73987e+08	1.98402e+08	2.08737e+08	1.34715e+08	1.6689e+08	148.91	171.587	195.666	205.859	132.858	164.588
M7WG12	RHTO_04549	translation initiation factor eif-1	1.38825e+08	1.33207e+08	2.82697e+08	3.18502e+08	7.43637e+07	9.88355e+07	2.16961e+08	2.22836e+08	1.22695e+08	1.41144e+08	1.99889e+08	1.93968e+08	1.36016e+08	3.006e+08	8.65996e+07	2.19899e+08	1.31919e+08	1.96929e+08	134.14	296.455	85.4054	216.866	130.1	194.213
M7WG30	RHTO_04378	pre-mrna-processing factor slu7	1.11578e+07	1.19476e+07	1.49564e+07	1.51643e+07		893459	1.74506e+07	1.51021e+07	1.22353e+07	9.03695e+06	1.35338e+07	1.06323e+07	1.15527e+07	1.50604e+07	893459	1.62764e+07	1.06361e+07	1.20831e+07	11.3934	14.8527	0.881138	16.0519	10.4894	11.9164
M7WG40	RHTO_04388	transcription elongation factor spt6	1.319e+07	1.1277e+07	1.29676e+07	1.47139e+07	1.46454e+07	8.28206e+06	1.63631e+07	1.56829e+07	1.18667e+07	1.22116e+07	1.55767e+07	1.51437e+07	1.22335e+07	1.38407e+07	1.14637e+07	1.6023e+07	1.20391e+07	1.53602e+07	12.0648	13.6499	11.3057	15.802	11.8731	15.1484
M7WG58	MET3	sulfate adenylyltransferase (ec 2.7.7.4) (atp-sulfurylase) (sulfate adenylate transferase) (sat)	9.67201e+08	9.7522e+08	4.12794e+08	3.92386e+08	6.06856e+08	5.82975e+08	4.22308e+08	4.22164e+08	6.7484e+08	7.04461e+08	5.01681e+08	4.90619e+08	9.7121e+08	4.0259e+08	5.94915e+08	4.22236e+08	6.8965e+08	4.9615e+08	957.817	397.038	586.711	416.413	680.14	489.308
M7WGA7	RHTO_04463	phosphoketolase	4.67457e+08	5.24357e+08	1.45291e+09	1.24864e+09	6.09861e+08	6.721e+08	1.05406e+09	1.16053e+09	5.18657e+08	7.05355e+08	1.09625e+09	1.15392e+09	4.95907e+08	1.35078e+09	6.4098e+08	1.1073e+09	6.12006e+08	1.12508e+09	489.068	1332.15	632.141	1092.03	603.567	1109.57
M7WGB6	RHTO_04473	protein transport protein sec61 subunit alpha	2.80101e+07	3.20075e+07					3.30814e+07			3.68878e+07	1.49789e+07	2.63089e+07	3.00088e+07			3.30814e+07	3.68878e+07	2.06439e+07	29.595			32.6252	36.3791	20.3592
M7WGC9	RHTO_04261	nuclear transcription factor y, gamma			2.90319e+06	5.64848e+06				4.44244e+06		3.10398e+06		4288100		4.27583e+06		4.44244e+06	3.10398e+06	4288100		4.21687		4.38118	3.06117	4.22897
M7WGD5	RHTO_04266	mfs transporter, sugar:h+ symporter
M7WGD8	RHTO_04271	tpr-repeat containing protein										615540							615540						0.607052
M7WGE2	RHTO_04276	pyridoxamine phosphate oxidase family protein					4.89348e+06	4.38244e+06				1.64456e+06					4.63796e+06		1.64456e+06				4.574		1.62188
M7WGE7	RHTO_04281	translation initiation factor eif-4b	6.42646e+07	4.57679e+07	8.13594e+07	7.60911e+07	2.26704e+07	1.41198e+07	8.83262e+07	1.18199e+08	6.60351e+07	6.02302e+07	6.8106e+07	6.61204e+07	5.50162e+07	7.87253e+07	1.83951e+07	1.03263e+08	6.31326e+07	6.71132e+07	54.2576	77.6396	18.1414	101.839	62.262	66.1877
M7WGH2	RHTO_04306	wd repeat protein 82	1.24955e+07	1.33975e+07	1.25416e+07		2.2445e+07	2.20077e+07			1.2467e+07		1.58786e+07	2.06169e+07	1.29465e+07	1.25416e+07	2.22264e+07		1.2467e+07	1.82478e+07	12.768	12.3687	21.9199		12.295	17.9961
M7WGI1	RHTO_04316	uncharacterized protein			44862.9			53974.8								44862.9	53974.8					0.0442442	0.0532305
M7WGK5	RHTO_04342	3-beta hydroxysteroid dehydrogenase/isomerase	1.04827e+06						7.34755e+06	2599300					1.04827e+06			4.97342e+06			1.03382			4.90484
M7WGM1	RHTO_04357	pre-mrna splicing factor 24	8.00291e+06	6.17779e+06	1.02744e+07	8.90119e+06	1.96018e+07	1.37191e+07	1.72989e+07	1.83475e+07	6.2986e+06	7.67223e+06	1.17163e+07	1.12583e+07	7.09035e+06	9.5878e+06	1.66605e+07	1.78232e+07	6.98541e+06	1.14873e+07	6.99257	9.45558	16.4307	17.5774	6.88908	11.3289
M7WGN8	RHTO_04137	ubiquitin-conjugating enzyme e2 g2	6.3444e+07		3.94092e+07	4.87092e+07	4.39249e+07			2.80042e+07	5.07564e+07	4.32756e+07	4.05583e+07	3.93237e+07	6.3444e+07	4.40592e+07	4.39249e+07	2.80042e+07	4.7016e+07	3.9941e+07	62.5691	43.4516	43.3192	27.618	46.3677	39.3902
M7WGP2	RHTO_04142	cytochrome p450, family 4, subfamily a		1.18491e+08	1.18774e+08	1.38131e+08	1.99113e+08	1.71104e+08		2.13114e+08	2.56028e+08	1.88446e+08	1.54347e+08	1.53527e+08	1.18491e+08	1.28452e+08	1.85108e+08	2.13114e+08	2.22237e+08	1.53937e+08	116.857	126.681	182.556	210.175	219.173	151.814
M7WGQ1	RHTO_04152	cytochrome c1	4.58079e+08	4.13963e+08	3.82952e+08	4.69708e+08	6.19329e+08	6.80915e+08	3.97234e+08	5.09011e+08	6.44834e+08	7.49479e+08	1.07504e+09	9.73007e+08	4.36021e+08	4.2633e+08	6.50122e+08	4.53122e+08	6.97157e+08	1.02403e+09	430.008	420.451	641.157	446.874	687.543	1009.9
M7WGQ5	RHTO_04157	tetratricopeptide repeat containing protein	3.31532e+08	3.39188e+08	3.20197e+08	3.28259e+08	2.89348e+08	3.04697e+08	3.28804e+08	2.95702e+08	2.24837e+08	2.2513e+08	2.86897e+08	2.6356e+08	3.3536e+08	3.24228e+08	2.97022e+08	3.12253e+08	2.24983e+08	2.75229e+08	330.735	319.757	292.926	307.947	221.881	271.433
M7WGR5	RHTO_04167	rho gtpase-activating protein	2539900	2.54822e+06			3.92647e+06								2.54406e+06		3.92647e+06				2.50898		3.87232
M7WGT6	RHTO_04192	terpene cyclase/mutase family member (ec 5.4.99.-)	3.58256e+06	3.05615e+06	2.27023e+06			5.80047e+06	5.48289e+06	5.60148e+06	5.90003e+06	5.39654e+06	7.14045e+06	6.28976e+06	3.31936e+06	2.27023e+06	5.80047e+06	5.54218e+06	5.64829e+06	6.7151e+06	3.27358	2.23893	5.72048	5.46575	5.5704	6.6225
M7WGU3	RHTO_04201	monothiol glutaredoxin	8.04466e+07	9.11252e+07	1.06036e+08	1.2352e+08		2.05891e+07	1.15422e+08	1.12518e+08	1.34529e+08	1.38438e+08	1.51531e+08	1.5673e+08	8.57859e+07	1.14778e+08	2.05891e+07	1.1397e+08	1.36484e+08	1.5413e+08	84.6029	113.195	20.3052	112.399	134.602	152.005
M7WGU8	RHTO_04212	nmra family transcriptional regulator	5.62027e+07	5.24314e+07	2.96549e+08	3.20638e+08	2.47085e+08	2.71677e+08	3.97821e+08	4.22121e+08	6.29109e+07	6.39353e+07	1.03996e+08	9.66666e+07	5.4317e+07	3.08593e+08	2.59381e+08	4.09971e+08	6.34231e+07	1.00331e+08	53.568	304.338	255.804	404.317	62.5485	98.9479
M7WGV4	RHTO_04217	zinc finger protein 593	1.02995e+06	1.6392e+06			653319			672317					1.33457e+06		653319	672317			1.31617		0.64431	0.663046
M7WGW3	RHTO_04227	uncharacterized protein			1.85051e+07	1.53793e+07			1.12214e+07	1.55413e+07	7.2123e+06	1.09119e+07		1.10795e+07		1.69422e+07		1.33813e+07	9.06212e+06	1.10795e+07		16.7086		13.1968	8.93715	10.9267
M7WGY5	RHTO_04247	uncharacterized protein	19022000	2.20027e+07	2.10818e+07	1.41272e+07	1.69858e+07	1.05409e+07	3.02781e+07	2.30897e+07	1.78067e+07	1.88238e+07	2.30919e+07	2.00792e+07	2.05124e+07	1.76045e+07	1.37634e+07	2.66839e+07	1.83152e+07	2.15855e+07	20.2295	17.3617	13.5736	26.3159	18.0627	21.2879
M7WH48	RHTO_04054	ubiquitin-conjugating enzyme e2 n	2.79047e+08	2.69858e+08	5.17918e+08	5.3024e+08	1.51494e+08	1.4115e+08	3.26538e+08	3.44358e+08	2.52317e+08	2.65009e+08	2.68169e+08	2.77387e+08	2.74452e+08	5.24079e+08	1.46322e+08	3.35448e+08	2.58663e+08	2.72778e+08	270.668	516.852	144.304	330.822	255.096	269.017
M7WH61	RHTO_04069	cop9 signalosome complex subunit 3	1.00633e+07	9.22175e+06	1.54988e+07	1.49631e+07	1.58627e+07	1.69431e+07	1.7203e+07	1.77869e+07	1.15986e+07	1.38966e+07	1.31455e+07	2.01518e+07	9.64254e+06	1.5231e+07	1.64029e+07	1.7495e+07	1.27476e+07	1.66487e+07	9.50956	15.0209	16.1767	17.2537	12.5718	16.4191
M7WH68	RHTO_04079	splicing factor, arginine/serine-rich 4	2.56102e+08		3.60994e+08	4.2188e+08				4.86188e+08		1.97276e+08	2.68401e+08	323600000	2.56102e+08	3.91437e+08		4.86188e+08	1.97276e+08	2.96e+08	252.57	386.039		479.484	194.556	291.918
M7WH81	RHTO_04099	acyl-protein thioesterase 1	2.70875e+07	3.03143e+07		5.61148e+07	3.10024e+07	3.28028e+07		4.07014e+07	4.97525e+07	4.80137e+07	6.03628e+07	5.87205e+07	2.87009e+07	5.61148e+07	3.19026e+07	4.07014e+07	4.88831e+07	5.95416e+07	28.3051	55.3409	31.4627	40.1401	48.209	58.7206
M7WH84	RHTO_04104	diamine n-acetyltransferase					5.82288e+06		2.81306e+06	1.81296e+06							5.82288e+06	2.31301e+06					5.74258	2.28111
M7WH87	RHTO_04109	s-formylglutathione hydrolase (ec 3.1.2.12)			6.96877e+07	6.4835e+07	4.78608e+07	5.01252e+07		5.86665e+07	6.28366e+07	6.22714e+07	6.41157e+07	5.83775e+07		6.72614e+07	4.8993e+07	5.86665e+07	6.2554e+07	6.12466e+07		66.3338	48.3174	57.8575	61.6914	60.402
M7WH92	RHTO_04114	60s ribosomal protein l18	2.0583e+09	2.03819e+09	1.66229e+09	1.60608e+09	2.03553e+09	1.95322e+09	1.11512e+09	1.12877e+09	1.72163e+09	1.72772e+09	1.36612e+09	1.33225e+09	2.04824e+09	1.63419e+09	1.99437e+09	1.12195e+09	1.72467e+09	1.34918e+09	2020	1611.65	1966.87	1106.47	1700.89	1330.58
M7WHA3	RHTO_04129	tubulin-specific chaperone a			1.4311e+06					2.81371e+06			1.34536e+06			1.4311e+06		2.81371e+06		1.34536e+06		1.41136		2.77491		1.32681
M7WHA9	RHTO_03890	acyl-coenzyme a oxidase	9.80648e+06		2.36761e+07	2.579e+07	2.95689e+07	2.14251e+07		1.97158e+07	3.45027e+07	3.87267e+07	3.73697e+07	3.40846e+07	9.80648e+06	2.47331e+07	2.5497e+07	1.97158e+07	3.66147e+07	3.57272e+07	9.67125	24.392	25.1454	19.4439	36.1098	35.2345
M7WHB3	RHTO_03895	chorismate mutase (ec 5.4.99.5)	3.59734e+07	3.04573e+07	3.54987e+07	4.29458e+07	1.13108e+07	8.53562e+06	2.49747e+07	2.98978e+07	4.21031e+07	4.81157e+07	5.92382e+07	5.32902e+07	3.32154e+07	3.92223e+07	9.92321e+06	2.74362e+07	4.51094e+07	5.62642e+07	32.7573	38.6814	9.78637	27.0579	44.4873	55.4883
M7WHC9	RHTO_03915	atp citrate synthase	9.68956e+08	1.06027e+09	2.7704e+09	2.41805e+09	7.51726e+08	7.03237e+08	3.56231e+09	4.02063e+09	1.50447e+08	1.47678e+08	3.65839e+08	4.16002e+08	1.01461e+09	2.59423e+09	7.27482e+08	3.79147e+09	1.49062e+08	3.9092e+08	1000.62	2558.45	717.45	3739.18	147.007	385.529
M7WHD4	RHTO_03921	elongation factor 1-gamma	1.03208e+09	9.58414e+08	8.31203e+08	7.73939e+08	9.97431e+08	1.5839e+09	9.84153e+08	1.03466e+09	1.22632e+09	1.25271e+09	1.19002e+09	1.1375e+09	9.95249e+08	8.02571e+08	1.29067e+09	1.00941e+09	1.23952e+09	1.16376e+09	981.525	791.504	1272.87	995.486	1222.42	1147.71
M7WHE1	RHTO_03931	patatin-like phospholipase domain-containing protein (ec 3.1.1.-)					1.45239e+06			1566000			2.01525e+06				1.45239e+06	1566000		2.01525e+06			1.43236	1.5444		1.98746
M7WHI3	RHTO_03981	ranbp1 domain containing protein	1.00383e+07	1.1369e+07	9.3361e+06	1.32332e+07	1.11671e+07	1.4224e+07		1.74006e+07	7.02291e+06	8.19695e+06	1.09739e+07	1.18711e+07	1.07037e+07	1.12847e+07	1.26955e+07	1.74006e+07	7.60993e+06	1.14225e+07	10.556	11.129	12.5205	17.1606	7.50499	11.265
M7WHJ6	RHTO_03996	atp-dependent clp protease atp-binding subunit clpx	2.10957e+06	2538400							1.346e+06	3.32672e+06	3.804e+06	2.14273e+06	2.32399e+06				2.33636e+06	2.97336e+06	2.29194				2.30414	2.93236
M7WHN1	RHTO_03785	uncharacterized protein			5.98013e+06	6.48931e+06	5.69795e+06	6.97648e+06		1.03383e+07	6.87176e+06	5.9013e+06	5.35611e+06	6.19164e+06		6.23472e+06	6.33722e+06	1.03383e+07	6.38653e+06	5.77387e+06		6.14874	6.24983	10.1957	6.29846	5.69425
M7WHN9	RHTO_03795	malic enzyme	1.41373e+08	1.472e+08	1.12164e+08	1.03055e+08	1.42488e+08	1.43854e+08	9.95202e+07	1.02724e+08	1.80332e+08	1.98953e+08	1.7525e+08	1.71851e+08	1.44287e+08	1.0761e+08	1.43171e+08	1.01122e+08	1.89643e+08	1.73551e+08	142.297	106.126	141.197	99.7274	187.028	171.158
M7WHP5	RHTO_03800	peptidase s9 prolyl oligopeptidase active site domain protein	3.45831e+07	3.24684e+07	4.59338e+07	4.83884e+07	9.91972e+07	1.1023e+08	6.39774e+07	9.46809e+07	2.11899e+07	2.10599e+07	3.62609e+07	3.45198e+07	3.35258e+07	4.71611e+07	1.04714e+08	7.93292e+07	2.11249e+07	3.53904e+07	33.0634	46.5107	103.27	78.2352	20.8336	34.9023
M7WHQ7	RHTO_03810	hydroxymethylpyrimidine/phosphomethylpyrimidine kinase			2.65051e+06	1.96624e+06		2.10021e+06		2.59761e+06						2.30838e+06	2.10021e+06	2.59761e+06				2.27654	2.07125	2.56179
M7WHV7	RHTO_03865	cytochrome p450, family 51 (sterol 14-demethylase)	7.85526e+07	8.06972e+07	6.94644e+07	1.36396e+08	9.66727e+07	7.89361e+07	5.38316e+07	4.33211e+07	7.14544e+07	7.0735e+07	6.2759e+07	5.58642e+07	7.96249e+07	1.0293e+08	8.78044e+07	4.85763e+07	7.10947e+07	5.93116e+07	78.5269	101.511	86.5936	47.9065	70.1143	58.4937
M7WHW6	RHTO_03875	gly-xaa carboxypeptidase			1.3383e+06			613124		836687		613708	1.06818e+06	506388		1.3383e+06	613124	836687	613708	787285		1.31985	0.604669	0.825149	0.605245	0.776428
M7WHX0	RHTO_03880	zinc-binding alcohol dehydrogenase	4.43513e+07	4.49302e+07	5.15913e+07	4.53133e+07	6.34676e+07	7.67804e+07	4.56783e+07	5.10378e+07	7.90994e+07	8.64655e+07	7.02726e+07	6.62759e+07	4.46408e+07	4.84523e+07	7.0124e+07	4.83581e+07	8.27824e+07	6.82743e+07	44.0252	47.7842	69.157	47.6912	81.6409	67.3328
M7WHX9	RHTO_03625	rna recognition motif domain containing protein	2.05144e+07	2.01225e+07	1.99271e+07	1.40978e+07		1.23578e+07		5.02308e+06		1.16353e+07	1.39777e+07	2.20523e+07	2.03185e+07	1.70124e+07	1.23578e+07	5.02308e+06	1.16353e+07	1.8015e+07	20.0383	16.7778	12.1874	4.95381	11.4749	17.7666
M7WHY4	RHTO_03630	transformer-sr ribonucleoprotein	4.37319e+08	4.03914e+08	8.25715e+08	7.76962e+08	4.13241e+08	4.14664e+08	5.92698e+08	7.45977e+08	3.34554e+08	3.8904e+08	4.50994e+08	5.18372e+08	4.20616e+08	8.01338e+08	4.13953e+08	6.69338e+08	3.61797e+08	4.84683e+08	414.816	790.288	408.244	660.107	356.808	477.999
M7WHZ3	RHTO_03640	von willebrand factor, type a domain containing protein			3.06764e+06	4.36308e+06				3.47188e+06						3.71536e+06		3.47188e+06				3.66413		3.424
M7WI10	RHTO_03656	von willebrand factor, type a domain containing protein	7.55993e+07	9.4047e+07	1.93405e+08	1.65244e+08	1.02553e+08	4.5204e+07		1.30976e+08	1.18917e+08	1.50107e+08	1.85593e+08	1.92356e+08	8.48232e+07	1.79325e+08	7.38787e+07	1.30976e+08	1.34512e+08	1.88974e+08	83.6535	176.852	72.8599	129.17	132.657	186.368
M7WI15	RHTO_03661	peroxisomal biogenesis factor 14	9.69621e+06	6.80812e+06						5.92101e+06	9.57318e+06		3.15379e+06	9.94691e+06	8.25216e+06			5.92101e+06	9.57318e+06	6.55035e+06	8.13837			5.83936	9.44116	6.46002
M7WI20	RHTO_03666	cytochrome c oxidase subunit va	5.96891e+08	6.74458e+08	1.70655e+09	1.62949e+09	9.26429e+08	9.43091e+08	1.86848e+09	2.1381e+09	1.19358e+09	1.20967e+09	2.40024e+09	2.48831e+09	6.35675e+08	1.66802e+09	9.3476e+08	2.00329e+09	1.20163e+09	2.44427e+09	626.909	1645.02	921.87	1975.67	1185.06	2410.57
M7WI34	RHTO_03681	duf221 domain containing protein			3.93131e+06	3.12631e+06						1.77396e+06		2.66864e+06		3.52881e+06			1.77396e+06	2.66864e+06		3.48014			1.74949	2.63184
M7WI39	RHTO_03686	trna-dihydrouridine synthase (ec 1.3.1.-)										292210							292210						0.28818
M7WI43	RHTO_03691	dimethylaniline monooxygenase (n-oxide-forming)									1.53214e+06	1.53366e+06							1.5329e+06						1.51176
M7WI49	RHTO_03696	small subunit ribosomal protein s16	8.81921e+07	7.58262e+07	3.55803e+07	3.86711e+07		6.03865e+07		3.72442e+07	7.39179e+07	7.88771e+07	6.48815e+07	7.28661e+07	8.20091e+07	3.71257e+07	6.03865e+07	3.72442e+07	7.63975e+07	6.88738e+07	80.8782	36.6137	59.5537	36.7306	75.344	67.924
M7WI54	RHTO_03701	glutamate decarboxylase (ec 4.1.1.15)	8.54865e+07	9.1321e+07	1.54077e+08	1.72916e+08	2.594e+08	2.63302e+08	2.79158e+08	3.29384e+08	2.16321e+08	2.24517e+08	2.43003e+08	2.50608e+08	8.84037e+07	1.63496e+08	2.61351e+08	3.04271e+08	2.20419e+08	2.46806e+08	87.1847	161.242	257.747	300.075	217.379	243.402
M7WI75	RHTO_03726	signal recognition particle, srp9 subunit												904850						904850						0.892372
M7WI80	RHTO_03731	mitochondrial 2-oxodicarboxylate carrier	2.15603e+08	1.87354e+08	1.65199e+08	1.685e+08	1.58742e+08	1.35349e+08	1.49109e+08	177123000	2.60476e+08	2.99222e+08	4.39841e+08	4.09121e+08	2.01478e+08	1.66849e+08	1.47045e+08	1.63116e+08	2.79849e+08	4.24481e+08	198.7	164.548	145.018	160.867	275.99	418.627
M7WI85	RHTO_03736	mitochondrial small subunit ribosomal protein s19	1.12368e+07	1.3448e+07	7.25602e+06	6.92131e+06	1.98069e+07	1.65052e+07		1.50781e+07	1.60292e+07	2.14732e+07		1.25317e+07	1.23424e+07	7.08866e+06	1.8156e+07	1.50781e+07	1.87512e+07	1.25317e+07	12.1722	6.99091	17.9057	14.8702	18.4926	12.3588
M7WI96	RHTO_03746	glyceraldehyde-3-phosphate dehydrogenase (ec 1.2.1.12)	5.08023e+09	5.07854e+09	7.96548e+09	7.67008e+09	5.04915e+09	5.0659e+09	7.2334e+09	7.45602e+09	4.40812e+09	5.31037e+09	6.83221e+09	6.87861e+09	5.07939e+09	7.81778e+09	5.05753e+09	7.34471e+09	4.85924e+09	6.85541e+09	5009.34	7709.97	4987.78	7243.43	4792.23	6760.88
M7WIA1	RHTO_03751	poly(u) polymerase cid1	4.78163e+06						5191700		9.24962e+06	466372	9.24208e+06		4.78163e+06			5191700	4.85799e+06	9.24208e+06	4.71569			5.12011	4.791	9.11463
M7WIA6	RHTO_03756	ubiquitin carboxyl-terminal hydrolase (ec 3.4.19.12)	5.27148e+07	5.51976e+07	5.55279e+07	5.56235e+07	6.40363e+07	4.98154e+07	5.95315e+07	6.34234e+07	4.84448e+07	4.67918e+07	5.14936e+07	5.14191e+07	5.39562e+07	5.55757e+07	5.69259e+07	6.14775e+07	4.76183e+07	5.14564e+07	53.2121	54.8093	56.1409	60.6297	46.9616	50.7468
M7WIC0	RHTO_03468	50s ribosomal protein l1			5.97175e+06	6.02176e+06				6.6522e+06	1.6576e+07					5.99675e+06		6.6522e+06	1.6576e+07			5.91406		6.56047	16.3474
M7WIC5	RHTO_03473	3-hydroxyacyl-coa-dehydrogenase, mitochondrial	1.0407e+08	9.09173e+07	1.18168e+08	1.12689e+08	5.53532e+07	6.70976e+07	8.07247e+07	8.96789e+07	5.1435e+07	6.78307e+07	8.05923e+07	8.52182e+07	9.74934e+07	1.15429e+08	6.12254e+07	8.52018e+07	5.96329e+07	8.29053e+07	96.149	113.837	60.3811	84.0269	58.8105	81.762
M7WIC9	RHTO_03483	type ii pantothenate kinase	9.13748e+06	7.55593e+06						9.97369e+06	1.17074e+07	2.15073e+07	1.20451e+07	1.80115e+07	8.34671e+06			9.97369e+06	1.66073e+07	1.50283e+07	8.23161			9.83616	16.3783	14.821
M7WID5	RHTO_03493	cytochrome oxidase complex assembly protein	1.41354e+07		1.1851e+07	1.17672e+07		1.29952e+07		1.2597e+07	1.63604e+07	1.84547e+07	1.72709e+07	1.61857e+07	1.41354e+07	1.18091e+07	1.29952e+07	1.2597e+07	1.74076e+07	1.67283e+07	13.9405	11.6463	12.816	12.4232	17.1675	16.4977
M7WIE6	RHTO_03508	ubiquitin-conjugating enzyme e2 o					1.47835e+06				930073	1337600					1.47835e+06		1.13384e+06				1.45796		1.1182
M7WIF6	RHTO_03523	uncharacterized protein			3.39406e+06				4.77611e+06	4.86272e+06						3.39406e+06		4.81941e+06				3.34725		4.75295
M7WIG9	RHTO_03543	acetyltransferase component of pyruvate dehydrogenase complex (ec 2.3.1.12)	1.27149e+09	1.26634e+09	1.67266e+09	1.7271e+09	1.14825e+09	1.14717e+09	1.61838e+09	1.76329e+09	8.28594e+08	8.98803e+08	1.29608e+09	1.28831e+09	1.26892e+09	1.69988e+09	1.14771e+09	1.69083e+09	8.63699e+08	1.2922e+09	1251.42	1676.44	1131.88	1667.52	851.788	1274.38
M7WIH3	RHTO_03548	coatomer subunit gamma	1.17043e+08	1.12051e+08	1.16821e+08	1.16281e+08	1.20811e+08	1.55234e+08	1.27144e+08	1.45779e+08	8.89743e+07	9.84262e+07	1.38493e+08	1.19567e+08	1.14547e+08	1.16551e+08	1.38023e+08	1.36462e+08	9.37002e+07	1.2903e+08	112.967	114.944	136.119	134.58	92.4081	127.251
M7WIH9	RHTO_03558	uncharacterized protein	6.67753e+07	7.34714e+07	8.35026e+08	7.85368e+08	2.22195e+07	1.81629e+07	3.70379e+08	3.95491e+08	1.51906e+08	1.57079e+08	2.42556e+08	2.92175e+08	7.01233e+07	8.10197e+08	2.01912e+07	3.82935e+08	1.54493e+08	2.67366e+08	69.1563	799.024	19.9127	377.654	152.362	263.679
M7WII3	RHTO_03563	splicing factor 3b subunit 1	1.53014e+07	1.37968e+07	1.89605e+07	1.81453e+07	2.6104e+07	1.67359e+07	2.55778e+07	2.7672e+07	1.52344e+07	1.6975e+07	2.16929e+07	2.11811e+07	1.45491e+07	1.85529e+07	2.142e+07	2.66249e+07	1.61047e+07	2.1437e+07	14.3485	18.297	21.1246	26.2578	15.8826	21.1414
M7WII9	RHTO_03568	cytoskeleton assembly control protein sla2	5.70855e+07	5.15306e+07	7.96903e+07	8.30355e+07	8.23795e+07	7.13497e+07	1.01214e+08	9.70691e+07	4.80071e+07	5.97762e+07	8.45263e+07	8.13794e+07	5.4308e+07	8.13629e+07	7.68646e+07	9.91413e+07	5.38916e+07	8.29529e+07	53.5591	80.2409	75.8046	97.7742	53.1485	81.8089
M7WIJ4	RHTO_03573	translation elongation factor 2	2.63565e+09	2.68099e+09	2.14335e+09	2.05471e+09	2.42094e+09	2.2278e+09	1.89933e+09	1.63787e+09	2.43793e+09	2.72188e+09	2.50052e+09	2.37328e+09	2.65832e+09	2.09903e+09	2.32437e+09	1.7686e+09	2.57991e+09	2.4369e+09	2621.66	2070.09	2292.32	1744.21	2544.33	2403.29
M7WIJ7	RHTO_03578	ras-related c3 botulinum toxin substrate 3	1.42466e+08	1.34903e+08	2.0465e+08	1.90752e+08	1.99883e+08	2.09165e+08	2.06645e+08	1.99786e+08	1.18707e+08	1.27903e+08	1.072e+08	1.70727e+08	1.38685e+08	1.97701e+08	2.04524e+08	2.03215e+08	1.23305e+08	1.38963e+08	136.772	194.974	201.704	200.413	121.605	137.047
M7WIK5	RHTO_03588	nadh dehydrogenase (ubiquinone) 1 beta subcomplex 7			9.12865e+07	1.137e+08	6.59135e+07	6.60215e+07		1.5191e+08	5.86246e+07	6.56085e+07	1.35562e+08	1.48029e+08		1.02493e+08	6.59675e+07	1.5191e+08	6.21165e+07	1.41796e+08		101.08	65.0578	149.815	61.2599	139.84
M7WIL9	RHTO_03603	peroxisomal biogenesis factor 11	4.8831e+07	5.04209e+07	9.36303e+07	9.83648e+07	1.3745e+08	1.20768e+08	6.14717e+07	7.59049e+07	1.45851e+08	1.59564e+08	1.57977e+08	1.44508e+08	4.9626e+07	9.59975e+07	1.29109e+08	6.86883e+07	1.52708e+08	1.51242e+08	48.9416	94.6737	127.328	67.7411	150.602	149.157
M7WIM3	RHTO_03608	late endosome to vacuole transport-related protein										3.62482e+06		3.97538e+06					3.62482e+06	3.97538e+06					3.57483	3.92056
M7WIM5	RHTO_03613	dna repair protein rad5	3.52883e+06	3.35773e+06	7.65882e+06	7.65751e+06	2.89309e+06	1.60864e+06		6.93094e+06	2.41196e+06	3.21363e+06	5.63005e+06	3.7732e+06	3.44328e+06	7.65816e+06	2.25086e+06	6.93094e+06	2.81279e+06	4.70162e+06	3.3958	7.55256	2.21982	6.83537	2.77401	4.63679
M7WIN1	RHTO_03618	aspartic-type endopeptidase	2.5502e+06	1.6431e+06			4.86865e+06	4.9939e+06		1.78794e+06	3160400		2.89263e+06	4.59934e+06	2.09665e+06		4.93127e+06	1.78794e+06	3160400	3.74599e+06	2.06774		4.86327	1.76328	3.11682	3.69433
M7WIP0	RHTO_03311	programmed cell death protein 2		102009									127712		102009					127712	0.100602					0.12595
M7WIP7	RHTO_03316	vhs domain containing protein											360930							360930						0.355953
M7WIQ2	RHTO_03321	mitogen-activated protein kinase (ec 2.7.11.24)			1.58863e+08	1.60532e+08	1.32543e+08	1.03069e+08	1.43484e+08	1.71144e+08	1.08818e+08	1.47264e+08	1.42785e+08	7.75735e+07		1.59697e+08	1.17806e+08	1.57314e+08	1.28041e+08	1.10179e+08		157.495	116.181	155.145	126.275	108.66
M7WIR6	RHTO_03331	uricase (ec 1.7.3.3) (urate oxidase)	5.76055e+07	5.61181e+07	1.42655e+08	1.33802e+08	6.00421e+07	7.78905e+07	1.24054e+08	1.22037e+08	1.58072e+07	4.65211e+07	1.38285e+08	1.54942e+08	5.68618e+07	1.38228e+08	6.89663e+07	1.23046e+08	3.11642e+07	1.46614e+08	56.0777	136.322	68.0152	121.349	30.7344	144.592
M7WIS3	RHTO_03336	bromodomain transcription factor	1.25347e+06						972176						1.25347e+06			972176			1.23618			0.95877
M7WIW7	RHTO_03376	dna-binding protein	4.72296e+07	3.98526e+07	4.25441e+07	5.14923e+07	5.63993e+07	3.66206e+07	2.79354e+07	5.22253e+07	4.33983e+07	4.52857e+07	4.93548e+07	4.21704e+07	4.35411e+07	4.70182e+07	4.65099e+07	4.00803e+07	4.4342e+07	4.57626e+07	42.9407	46.3698	45.8686	39.5276	43.7305	45.1315
M7WIZ3	RHTO_03396	cysteine and glycine-rich protein			801117	3.26732e+06				4.38905e+06						2.03422e+06		4.38905e+06				2.00617		4.32853
M7WJ06	RHTO_03406	d-lactaldehyde dehydrogenase	3.90069e+07	3.68879e+07	6.00888e+07	6.14613e+07	2.8406e+08	3.01012e+08	2.30899e+08	2.30234e+08	9.51499e+07	1.05361e+08	9.53273e+07	8.95766e+07	3.79474e+07	6.07751e+07	2.92536e+08	2.30567e+08	1.00255e+08	9.2452e+07	37.4241	59.937	288.502	227.387	98.8729	91.1771
M7WJ30	RHTO_03426	pantoate-beta-alanine ligase			3.34292e+07	3.23686e+07	3.5228e+07	3.44841e+07	2.55998e+07	4.51855e+07	4.04652e+07	3.20521e+07	5.3061e+07	3.42563e+07		3.28989e+07	3.48561e+07	3.53926e+07	3.62587e+07	4.36586e+07		32.4452	34.3754	34.9046	35.7586	43.0566
M7WJ39	RHTO_03436	actin-related protein 2/3 complex subunit 5	8.96815e+07		3.65797e+08	3.91086e+08		1.80856e+08		2.16554e+08	1.45157e+08	1.6312e+08	1.77863e+08	2.18951e+08	8.96815e+07	3.78441e+08	1.80856e+08	2.16554e+08	1.54138e+08	1.98407e+08	88.4448	373.223	178.362	213.568	152.013	195.671
M7WJ87	RHTO_07062	uncharacterized protein				362258				414730	389900					362258		414730	389900			0.357262		0.409011	0.384523
M7WJ92	RHTO_07058	mitochondrial intermembrane space import and assembly protein	3.36443e+07	4.2445e+07	86865000	1.15497e+08	4.07039e+07	1.60467e+07	4.78527e+07	4.46243e+07	8.68686e+07	7.97914e+07	1.50676e+08	1.22168e+08	3.80447e+07	1.01181e+08	2.83753e+07	4.62385e+07	8.333e+07	1.36422e+08	37.52	99.7858	27.984	45.6009	82.1808	134.541
M7WJ97	RHTO_06700	importin subunit alpha	2.40172e+08	2.01433e+08	1.65916e+08	1.37091e+08	1.761e+08	1.68978e+08	1.42463e+08	1.16751e+08	1.54086e+08	1.73603e+08	1.66487e+08	2.14357e+08	2.20802e+08	1.51504e+08	1.72539e+08	1.29607e+08	1.63844e+08	1.90422e+08	217.758	149.415	170.16	127.82	161.585	187.796
M7WJA0	RHTO_02520	pin2-interacting protein x1			2.38218e+06						1.96445e+06	2.55783e+06	2.33801e+06			2.38218e+06			2.26114e+06	2.33801e+06		2.34933			2.22996	2.30577
M7WJD0	RHTO_02545	[acyl-carrier-protein] s-malonyltransferase										1880500	1.42118e+06	2.54784e+06					1880500	1.98451e+06					1.85457	1.95715
M7WJE2	RHTO_06630	clathrin-coated vesicle protein (fragment)	3.42694e+07	3.62492e+07	3.96278e+07	3.81535e+07	4.19329e+07	4.90996e+07	5.89404e+07	5.02003e+07	2.40408e+07	3.07512e+07	4.4108e+07	4.67145e+07	3.52593e+07	3.88907e+07	4.55162e+07	5.45703e+07	2.7396e+07	4.54113e+07	34.7731	38.3544	44.8885	53.8178	27.0182	44.785
M7WJE8	RHTO_06635	dolichol-phosphate mannosyltransferase subunit 1 (ec 2.4.1.83)	795143		1.67008e+07	436689		3404700	4.22875e+06	5.58036e+06					795143	8.56875e+06	3404700	4.90456e+06			0.784178	8.45058	3.35775	4.83692
M7WJF6	RHTO_02570	mpn domain-containing protein
M7WJF8	RHTO_06645	adp-ribosylation factor 6	1.45687e+06		1.53767e+06	2.49512e+06	2.1669e+06	2.09016e+06	1.94291e+06	1.45545e+06			1.78512e+06		1.45687e+06	2.0164e+06	2.12853e+06	1.69918e+06		1.78512e+06	1.43678	1.98859	2.09918	1.67575		1.7605
M7WJG2	RHTO_02575	ubiquitin-like domain-containing ctd phosphatase 1	3.07712e+06	2.97123e+06	5.35157e+06	5.91776e+06	4604800	4.73671e+06		8.06053e+06	3.13872e+06	3.62661e+06	4.97582e+06	4.70687e+06	3.02417e+06	5.63466e+06	4.67075e+06	8.06053e+06	3.38267e+06	4.84134e+06	2.98247	5.55696	4.60634	7.94938	3.33602	4.77458
M7WJH0	RHTO_02580	nadh-ubiquinone oxidoreductase 9.5 kda subunit			3.82108e+08	328230000		2.59769e+08		4.18131e+08	2.68446e+08	2.51442e+08	4.23549e+08	5.34362e+08		3.55169e+08	2.59769e+08	4.18131e+08	2.59944e+08	4.78956e+08		350.271	256.187	412.365	256.359	472.351
M7WJI1	RHTO_02590	farnesyl-diphosphate farnesyltransferase	3.51538e+07	4.00626e+07	2.08002e+07	2.28078e+07	7.91676e+07	7.26532e+07	1.1556e+07	3.01996e+07	2.70028e+07	3.08385e+07	4.04106e+07	3.73956e+07	3.76082e+07	2.1804e+07	7.59104e+07	2.08778e+07	2.89206e+07	3.89031e+07	37.0896	21.5033	74.8636	20.5899	28.5218	38.3666
M7WJI2	RHTO_06622	single-stranded dna binding protein	8.51533e+07	8.76681e+07	7.24743e+07	7.84837e+07	6.30801e+07	2.87164e+07	1.30678e+08	1.24459e+08	7.6133e+07	8.06296e+07	7.97669e+07	6.97808e+07	8.64107e+07	7.5479e+07	4.58982e+07	1.27568e+08	7.83813e+07	7.47739e+07	85.2191	74.4381	45.2653	125.809	77.3004	73.7428
M7WJI6	RHTO_02595	g protein alpha subunit	1.66953e+06	947342	1.99896e+06		1.85658e+06	1563100	749536				1.13921e+06	989440	1.30844e+06	1.99896e+06	1.70984e+06	749536		1.06433e+06	1.29039	1.97139	1.68626	0.7392		1.04965
M7WJJ1	RHTO_02600	nuclear polyadenylated rna-binding protein nab2	3.11846e+07	3.32586e+07	4.95884e+07	4.01141e+07	5.65817e+07	4.69609e+07	5.19553e+07	6.96264e+07	2.54277e+07	2.72797e+07	3.77675e+07	3.8345e+07	3.22216e+07	4.48513e+07	5.17713e+07	6.07909e+07	2.63537e+07	3.80563e+07	31.7773	44.2328	51.0574	59.9526	25.9903	37.5315
M7WJJ6	RHTO_02605	l-lactate dehydrogenase (cytochrome)		1.07711e+07	4.43762e+06	8.02435e+06	5.10659e+07	1.85794e+07	2.52787e+07	6.13556e+06	4.08653e+07	4.20946e+07	3.01352e+07	1.90955e+07	1.07711e+07	6.23099e+06	3.48227e+07	1.57071e+07	4.14799e+07	2.46154e+07	10.6225	6.14506	34.3424	15.4905	40.9079	24.2759
M7WJJ9	RHTO_06614	clathrin heavy chain	1.70688e+08	1.74102e+08	2.21824e+08	2.18054e+08	2.59066e+08	2.45016e+08	2.67621e+08	2.61851e+08	1.28446e+08	1.60525e+08	2.36935e+08	2.1914e+08	1.72395e+08	2.19939e+08	2.52041e+08	2.64736e+08	1.44485e+08	2.28037e+08	170.018	216.906	248.565	261.085	142.493	224.893
M7WJN6	RHTO_02645	d-lactate dehydrogenase 2, mitochondrial	6.37691e+07	6.72795e+07	6.30118e+07	5.76252e+07	4.51786e+07	3.87647e+07	4.15385e+07	4.84943e+07	7.2888e+07	7.55267e+07	1.08534e+08	9.04279e+07	6.55243e+07	6.03185e+07	4.19717e+07	4.50164e+07	7.42073e+07	9.94811e+07	64.6207	59.4867	41.3929	44.3956	73.184	98.1092
M7WJP0	RHTO_02650	tubulin-tyrosine ligase										774630							774630						0.763948
M7WJP1	RHTO_07683	40s ribosomal protein s2 (fragment)	5.53507e+09	5.4255e+09	3.25459e+09	2.91237e+09	5.03906e+09	4.65399e+09	2.94268e+09	2.95261e+09	4.71533e+09	4.65996e+09	3.89863e+09	3.34946e+09	5.48028e+09	3.08348e+09	4.84653e+09	2.94764e+09	4.68765e+09	3.62404e+09	5404.71	3040.96	4779.69	2907	4623.01	3574.07
M7WJP3	RHTO_06598	eukaryotic translation initiation factor 3 subunit k (eif3k) (eif-3 p25)	9.68322e+07	1.07138e+08	5.08376e+07	5.00342e+07	1.08719e+08	9.9221e+07	6.41602e+07	5.78906e+07	9.96264e+07	8.87989e+07	7.59089e+07	3.04067e+07	1.01985e+08	5.04359e+07	1.0397e+08	6.10254e+07	9.42126e+07	5.31578e+07	100.579	49.7404	102.536	60.1839	92.9134	52.4248
M7WJQ2	RHTO_02660	dna polymerase (ec 2.7.7.7)	1.88276e+06	2.00637e+06	2.4413e+06	2.53545e+06	2.77239e+06	2.28513e+06		2.58528e+06	1.74779e+06	1.87402e+06	2.25173e+06	2.00142e+06	1.94457e+06	2.48837e+06	2.52876e+06	2.58528e+06	1.81091e+06	2.12658e+06	1.91775	2.45406	2.49389	2.54963	1.78593	2.09725
M7WJQ5	RHTO_06537	tetratricopeptide repeat containing protein						121055					190210				121055			190210			0.119386			0.187587
M7WJQ7	RHTO_06542	phosphoadenosine phosphosulfate reductase	800646	2786200							4.4841e+06		1.04858e+06		1.79342e+06				4.4841e+06	1.04858e+06	1.76869				4.42226	1.03412
M7WJQ9	RHTO_02665	gtpase activating protein		2.53455e+06	143291						1.46025e+06		1.20191e+06		2.53455e+06	143291			1.46025e+06	1.20191e+06	2.49959	0.141315			1.44011	1.18534
M7WJR4	RHTO_06552	gamma interferon inducible lysosomal thiol reductase gilt family protein
M7WJR6	RHTO_02336	protein hir	2.54724e+06		3.28568e+06	3.75107e+06				4.04283e+06	2.357e+06	2.12812e+06		3.54626e+06	2.54724e+06	3.51838e+06		4.04283e+06	2.24256e+06	3.54626e+06	2.51211	3.46986		3.98708	2.21163	3.49735
M7WJR7	RHTO_06557	raffinose synthase protein sip1, glycoside hydrolase family 36 protein			1.56878e+06	1.41108e+06	5.25425e+06	3.48883e+06		2.37742e+06			2.46773e+06			1.48993e+06	4.37154e+06	2.37742e+06		2.46773e+06		1.46939	4.31126	2.34464		2.4337
M7WJS0	RHTO_06562	translation initiation protein sua5											321470							321470						0.317037
M7WJS3	RHTO_06567	uncharacterized protein		3.03833e+06						6.66803e+06		3.06162e+06	2.68566e+06		3.03833e+06			6.66803e+06	3.06162e+06	2.68566e+06	2.99643			6.57607	3.0194	2.64863
M7WJU0	RHTO_06521	uncharacterized protein			8.37068e+06	8.3307e+06	2.71514e+07	1.46368e+07	1.13441e+07	1.79623e+07	3.81487e+06	4.42906e+06	2.86527e+06			8.35069e+06	2.08941e+07	1.46532e+07	4.12197e+06	2.86527e+06		8.23553	20.606	14.4512	4.06512	2.82575
M7WJU4	RHTO_06526	autophagy-related protein	1.84419e+08	1.92992e+08	2.53271e+08	2.80606e+08	1.56133e+08	2.01043e+08	3.64994e+08	3.75225e+08	1.61348e+08	1.28057e+08	1.39306e+08	1.66687e+08	1.88706e+08	2.66939e+08	1.78588e+08	3.70109e+08	1.44702e+08	1.52996e+08	186.103	263.257	176.125	365.006	142.707	150.886
M7WJU6	RHTO_06665	cleavage and polyadenylation specificity factor subunit 1	5.76319e+06		5.27073e+06	4.88737e+06	1.03241e+07			5.17311e+06	3.92707e+06	4.83142e+06	8.30372e+06		5.76319e+06	5.07905e+06	1.03241e+07	5.17311e+06	4.37925e+06	8.30372e+06	5.68372	5.00901	10.1817	5.10177	4.31886	8.18922
M7WJV0	RHTO_06454	protein of arf gtpase activating protein family										1.3087e+06		1.92258e+06					1.3087e+06	1.92258e+06					1.29066	1.89607
M7WJV1	RHTO_02351	mitogen-activated protein kinase kinase	3.86939e+07	3.99614e+07	5.30393e+07	3.90285e+07	3.54345e+07	3.45106e+07	4.40958e+07	4.8477e+07	4.15544e+07	5.03513e+07	6.01394e+07	5.62904e+07	3.93277e+07	4.60339e+07	3.49725e+07	4.62864e+07	4.59529e+07	5.82149e+07	38.7853	45.3991	34.4903	45.6481	45.3192	57.4121
M7WJV6	RHTO_02356	amidohydrolase 3										605800							605800						0.597446
M7WJV8	RHTO_06675	uncharacterized protein	3.3553e+07	3.57359e+07	6.72175e+07	7.72891e+07	3.34499e+07	2.64979e+07	6.53232e+07	8.85209e+07	3.90453e+07	3.95247e+07	5.31157e+07	4.79283e+07	3.46445e+07	7.22533e+07	2.99739e+07	7.6922e+07	3.9285e+07	5.0522e+07	34.1667	71.2569	29.5606	75.8613	38.7432	49.8253
M7WJW0	RHTO_02361	arylesterase / paraoxonase	5.68627e+07	4.91672e+07	9.53667e+07	1.02841e+08	1.13145e+08	1.48363e+08	8.71053e+07	7.60843e+07	1.1017e+08	1.24554e+08	1.51416e+08	1.42837e+08	5.30149e+07	9.91038e+07	1.30754e+08	8.15948e+07	1.17362e+08	1.47127e+08	52.2839	97.7372	128.951	80.4696	115.744	145.098
M7WJW3	RHTO_02367	trans-aconitate 3-methyltransferase							3.34981e+06			3.64203e+06		5.94941e+06				3.34981e+06	3.64203e+06	5.94941e+06				3.30362	3.59181	5.86737
M7WJW5	RHTO_06474	agmatinase	1.1549e+07	1.07486e+07	1.49517e+07	1.44734e+07	1.88258e+07	1.89188e+07	1.02778e+07	1.27013e+07	1.36393e+07	1.62095e+07	2.21756e+07	2.05222e+07	1.11488e+07	1.47126e+07	1.88723e+07	1.14896e+07	1.49244e+07	2.13489e+07	10.9951	14.5097	18.6121	11.3311	14.7186	21.0545
M7WJW8	RHTO_06479	duf3140 family protein							1.92783e+06	5.54546e+06	1.96679e+06		2.06305e+06					3.73665e+06	1.96679e+06	2.06305e+06				3.68512	1.93967	2.0346
M7WJX3	RHTO_06639	nucleosome assembly protein 1-like 1	5.32736e+08	4.74159e+08	7.16231e+08	6.94805e+08	6.97383e+08	7.50145e+08	7.72582e+08	8.24421e+08	4.64599e+08	4.55303e+08	6.01044e+08	6.0896e+08	5.03448e+08	7.05518e+08	7.23764e+08	7.98502e+08	4.59951e+08	6.05002e+08	496.505	695.789	713.783	787.49	453.608	596.659
M7WJX6	RHTO_06489	phosphopantetheine adenylyltransferase / dephospho-coa kinase			1.16305e+07	1.31695e+07		8.42206e+06		1.5202e+07	8.68507e+06	9.39052e+06	1.06098e+07	1.01774e+07		1.24e+07	8.42206e+06	1.5202e+07	9.0378e+06	1.03936e+07		12.229	8.30592	14.9924	8.91317	10.2503
M7WJX8	RHTO_02388	importin-alpha export receptor	5.78496e+07	5.49055e+07	5.26863e+07	5.10598e+07		2.82638e+07	7.29066e+07	6.40952e+07	5.80113e+07	5.90733e+07	7.01992e+07	6.07336e+07	5.63775e+07	5.1873e+07	2.82638e+07	6.85009e+07	5.85423e+07	6.54664e+07	55.6001	51.1577	27.8741	67.5563	57.735	64.5636
M7WJY8	RHTO_06404	zinc finger, c2h2-type transcription factor		1.018e+06	970319			1.50588e+06	1.8858e+06	1.29903e+06		788262		1192700	1.018e+06	970319	1.50588e+06	1.59241e+06	788262	1192700	1.00396	0.956939	1.48511	1.57045	0.777392	1.17625
M7WJY9	RHTO_02403	40s ribosomal protein s25	1.02187e+09		1.99676e+09	1.90913e+09		1.84589e+09		2.18376e+09	1.72513e+09	1.57856e+09	1.56838e+09	1.64885e+09	1.02187e+09	1.95294e+09	1.84589e+09	2.18376e+09	1.65185e+09	1.60861e+09	1007.77	1926.01	1820.43	2153.64	1629.07	1586.43
M7WK05	RHTO_06611	cop9 signalosome complex subunit 2	2.912e+07	3.06374e+07	3.92193e+07	3.89697e+07	3.192e+07	2.7558e+07	5.53439e+07	4.26713e+07	3.45102e+07	3.09896e+07	4.13063e+07	3.56546e+07	2.98787e+07	3.90945e+07	2.9739e+07	4.90076e+07	3.27499e+07	3.84805e+07	29.4666	38.5554	29.3289	48.3317	32.2983	37.9498
M7WK09	RHTO_02433	rna polymerase ii subunit a c-terminal domain phosphatase ssu72			3.60599e+06	3.58315e+06				1.16781e+06	2.63531e+06					3.59457e+06		1.16781e+06	2.63531e+06			3.545		1.1517	2.59897
M7WK18	RHTO_06444	uncharacterized protein
M7WK21	RHTO_02448	gtp-binding protein sar1	7.31813e+07	9.63542e+07	5.37071e+07	5.59053e+07	4.42251e+07	3.75745e+07	7.46199e+07	7.93823e+07	4.92155e+07	6.15155e+07	7.10255e+07	7.27474e+07	8.47678e+07	5.48062e+07	4.08998e+07	7.70011e+07	5.53655e+07	7.18865e+07	83.5988	54.0504	40.3358	75.9392	54.602	70.8951
M7WK23	RHTO_06449	siderophore biosynthesis protein	1.20686e+08	1.29565e+08	1.18894e+08	1.13654e+08	1.54695e+08	1.50147e+08	1.0976e+08	1.46952e+08	2.28633e+08	2.55267e+08	2.26892e+08	2.17502e+08	1.25125e+08	1.16274e+08	1.52421e+08	1.28356e+08	2.4195e+08	2.22197e+08	123.4	114.671	150.319	126.586	238.614	219.133
M7WK24	RHTO_02453	mitochondrial import receptor subunit tom40	1.13939e+08	1.19921e+08	5.82036e+07	7.06702e+07	9.03855e+07	7.78673e+07	4.49923e+07	5.84819e+07	1.59027e+08	1.6886e+08	1.64628e+08	1.40307e+08	1.1693e+08	6.44369e+07	8.41264e+07	5.17371e+07	1.63944e+08	1.52468e+08	115.318	63.5483	82.9663	51.0236	161.683	150.365
M7WK25	RHTO_06626	arrestin-like, n-terminal and immunoglobulin e-set domain protein					94023.5	345549									219786						0.216756
M7WK27	RHTO_02458	carbohydrate-binding module family 48 protein	3.5022e+08	3.88764e+08	5.94122e+08	6.30228e+08	1.18949e+08	1.09866e+08	6.82889e+08	7.30173e+08	1.89828e+08	2.19081e+08	2.87117e+08	3.10694e+08	3.69492e+08	6.12175e+08	1.14407e+08	7.06531e+08	2.04455e+08	2.98906e+08	364.397	603.733	112.83	696.788	201.635	294.784
M7WK28	RHTO_05942	trna (guanine-n7-)-methyltransferase subunit trm82	1.35993e+07	1.52177e+07	1.93394e+07	1.99929e+07	1.72491e+07	1.18533e+07	2.73609e+07	2.27177e+07	1.3371e+07	1.49799e+07	1.82342e+07	1.83217e+07	1.44085e+07	1.96662e+07	1.45512e+07	2.50393e+07	1.41755e+07	1.8278e+07	14.2098	19.395	14.3506	24.694	13.98	18.0259
M7WK31	RHTO_02463	mannose-1-phosphate guanylyltransferase	3.08959e+08	3.18104e+08	2.49038e+08	2.67072e+08	3.29753e+08	2.73964e+08		2.54723e+08	2.60829e+08	3.39034e+08	2.96649e+08	3.1124e+08	3.13532e+08	2.58055e+08	3.01859e+08	2.54723e+08	2.99931e+08	3.03944e+08	309.208	254.497	297.696	251.211	295.795	299.753
M7WK35	RHTO_02468	uncharacterized protein	6.18055e+07	6.22179e+07	8.39942e+07	9.05675e+07	7.56535e+07	6.86088e+07	1.03954e+08	1.03517e+08	5.60372e+07	7.49882e+07	7.9988e+07	6.31512e+07	6.20117e+07	8.72809e+07	7.21312e+07	1.03736e+08	6.55127e+07	7.15696e+07	61.1565	86.0773	71.1365	102.305	64.6093	70.5827
M7WK40	RHTO_02473	transcription corepressor	6.32719e+06		2.04089e+07	3.12425e+07		5.36573e+06		9.82312e+06	4.33139e+06	4.75656e+06	9.23625e+06	1.14202e+07	6.32719e+06	2.58257e+07	5.36573e+06	9.82312e+06	4.54397e+06	1.03282e+07	6.23994	25.4696	5.29173	9.68766	4.48131	10.1858
M7WK43	RHTO_02478	ornithine cyclodeaminase		1.52948e+06				1.72244e+06		3.12746e+06				2.78009e+06	1.52948e+06		1.72244e+06	3.12746e+06		2.78009e+06	1.50838		1.69869	3.08434		2.74175
M7WK45	RHTO_05957	nad-dependent deacetylase sirtuin 1				295205				333810		374449				295205		333810	374449			0.291134		0.329207	0.369285
M7WK47	RHTO_02483	40s ribosomal protein s27	6.62501e+09	6.9171e+09	6.76527e+09	5.51985e+09	5.57133e+09	4.89336e+09	6.47625e+09	6.74334e+09	5.68935e+09	5.67336e+09	4.92152e+09	4.10014e+09	6.77105e+09	6.14256e+09	5.23235e+09	6.60979e+09	5.68135e+09	4.51083e+09	6677.68	6057.85	5160.19	6518.64	5603.01	4448.63
M7WK50	RHTO_05962	aryl-alcohol dehydrogenase	3.57944e+06	2.46795e+07	6.29139e+06	7.83935e+06	5.77743e+07	6.16652e+07	4.88054e+07	5.04638e+07	2.75418e+06	7.458e+06		9.992e+06	1.41295e+07	7.06537e+06	5.97198e+07	4.96346e+07	5.10609e+06	9.992e+06	13.9346	6.96793	58.8962	48.9502	5.03568	9.85421
M7WK60	RHTO_06582	golgi complex component cog3	5.88898e+06	4.60124e+06	3.29339e+06	4.21101e+06	4.50526e+06	4.81707e+06		5.93651e+06	3.22062e+06	4.09983e+06	4.76113e+06	4.92333e+06	5.24511e+06	3.7522e+06	4.66117e+06	5.93651e+06	3.66022e+06	4.84223e+06	5.17278	3.70046	4.59689	5.85464	3.60975	4.77545
M7WK61	RHTO_02183	translation initiation factor if3	3.7394e+06	1.88953e+06	2.28939e+07	2.88833e+07	2.38864e+07	2.29562e+07		1.24029e+07	2.37495e+07	9.26238e+06	2.08561e+07	3.87087e+06	2.81447e+06	2.58886e+07	2.34213e+07	1.24029e+07	1.6506e+07	1.23635e+07	2.77565	25.5316	23.0983	12.2319	16.2783	12.193
M7WK66	LSM5	u6 snrna-associated sm-like protein lsm5			3.32045e+07		22154000		4.31035e+07	2.59749e+07	1.64802e+07	1.51777e+07	2.27616e+07			3.32045e+07	22154000	3.45392e+07	1.5829e+07	2.27616e+07		32.7466	21.8485	34.0629	15.6107	22.4477
M7WK67	RHTO_02144	37s ribosomal protein s5	1.84719e+07	1.76454e+07	7.65161e+06	3.25256e+06		7.87411e+06	7.34968e+06			1.86173e+07			1.80587e+07	5.45209e+06	7.87411e+06	7.34968e+06	1.86173e+07		17.8096	5.3769	7.76553	7.24833	18.3606
M7WK75	RHTO_02219	signal recognition particle binding protein			2.70316e+06	2.32513e+06	2.09547e+06	1.55712e+06	3.73171e+06	4.2231e+06	2.38385e+06	3.49879e+06	3.50531e+06	4.1562e+06		2.51415e+06	1.8263e+06	3.97741e+06	2.94132e+06	3.83075e+06		2.47948	1.80111	3.92256	2.90076	3.77793
M7WK77	RHTO_05987	amino-acid n-acetyltransferase											893720							893720						0.881396
M7WK79	RHTO_06597	cleavage and polyadenylation specificity factor subunit 4		5.53998e+06	6.14883e+06	5.8813e+06		7.35265e+06	6.53301e+06	8.40363e+06	4.96991e+06		6.26087e+06	1.32015e+06	5.53998e+06	6.01507e+06	7.35265e+06	7.46832e+06	4.96991e+06	3.79051e+06	5.46358	5.93212	7.25126	7.36533	4.90138	3.73824
M7WK93	RHTO_02221	uncharacterized protein		3.54046e+07	4.35264e+07	4.76256e+07			1.93747e+07		4.29938e+07	5.54329e+07	6.25108e+07	5.10814e+07	3.54046e+07	4.5576e+07		1.93747e+07	4.92133e+07	5.67961e+07	34.9164	44.9475		19.1075	48.5347	56.0129
M7WK99	RHTO_02289	protein required for assembly of ubiquinol cytochrome-c reductase complex (cytochrome bc1 complex)			5.30728e+06	4.89244e+06				6.77143e+06	9.82708e+06	1.16598e+07	1.56954e+07			5.09986e+06		6.77143e+06	1.07434e+07	1.56954e+07		5.02954		6.67805	10.5953	15.479
M7WKA2	RHTO_06536	coatomer subunit beta	1.15874e+08	1.13125e+08	1.45744e+08	1.4731e+08	1.77657e+08	1.74656e+08	1.60826e+08	1.55036e+08	1.01143e+08	1.15403e+08	1.51309e+08	1.63878e+08	1.14499e+08	1.46527e+08	1.76157e+08	1.57931e+08	1.08273e+08	1.57594e+08	112.92	144.506	173.727	155.753	106.78	155.42
M7WKA3	RHTO_02148	cleavage and polyadenylation specificity factor	1.61843e+06	2.10642e+06	2.1688e+06	2.66716e+06	2.08272e+06	1.46188e+06		3.25798e+06	1.77413e+06	2.44192e+06	2.23193e+06	2.77783e+06	1.86242e+06	2.41798e+06	1.7723e+06	3.25798e+06	2.10803e+06	2.50488e+06	1.83674	2.38463	1.74786	3.21305	2.07896	2.47033
M7WKA4	RHTO_05883	t-complex protein 1 subunit eta (tcp-1-eta) (cct-eta)	1.61368e+08	1.72975e+08	1.12753e+08	1.04031e+08	88000000	5.00805e+07	1.26484e+08	1.1759e+08	1.3182e+08	1.39781e+08	1.26949e+08	1.17836e+08	1.67171e+08	1.08392e+08	6.90402e+07	1.22037e+08	1.35801e+08	1.22393e+08	164.866	106.897	68.0882	120.354	133.928	120.705
M7WKA8	RHTO_02316	phd finger and bah domain protein (snt2)	1.24644e+06	1.39837e+06	2.30527e+06	1.69613e+06		1.86621e+06	3.01943e+06	1.93947e+06		1.4849e+06	1.2297e+06	1.47133e+06	1.32241e+06	2.0007e+06	1.86621e+06	2.47945e+06	1.4849e+06	1.35051e+06	1.30417	1.97311	1.84048	2.44526	1.46442	1.33189
M7WKB3	RHTO_02258	exosome complex exonuclease rrp6	1.01649e+06	645672	751087	893583	917463	665737		852510	504683		899991		831082	822335	791600	852510	504683	899991	0.819622	0.810995	0.780684	0.840754	0.497723	0.88758
M7WKB4	RHTO_06541	mitochondrial carrier protein	834119									1.83368e+06	2.11233e+06	1.47846e+06	834119				1.83368e+06	1.7954e+06	0.822616				1.8084	1.77064
M7WKC4	RHTO_06551	utp--glucose-1-phosphate uridylyltransferase (ec 2.7.7.9)	6.95088e+08	6.92286e+08	9.36789e+08	8.55658e+08	1.22455e+09	1.09898e+09	1.17494e+09	1.27214e+09	6.72103e+08	8.17702e+08	7.76189e+08	8.31425e+08	6.93687e+08	8.96224e+08	1.16176e+09	1.22354e+09	7.44903e+08	8.03807e+08	684.121	883.865	1145.74	1206.66	734.63	792.723
M7WKC7	RHTO_05908	dutp pyrophosphatase	3.82355e+07	3.70417e+07	5.49434e+07	6.38437e+07		3.46276e+07	2.85615e+07	43501000	3.50979e+07	3.98049e+07		3.12525e+07	3.76386e+07	5.93935e+07	3.46276e+07	3.60312e+07	3.74514e+07	3.12525e+07	37.1196	58.5745	34.1501	35.5344	36.935	30.8215
M7WKD3	RHTO_05913	ruvb-like helicase (ec 3.6.4.12)	1.75269e+08	1.98629e+08	2.21305e+08	2.21617e+08	2.57881e+08	2.44268e+08	2.18879e+08	2.41709e+08	1.72411e+08	1.94728e+08	2.21305e+08	2.20033e+08	1.86949e+08	2.21461e+08	2.51075e+08	2.30294e+08	1.83569e+08	2.20669e+08	184.371	218.407	247.613	227.118	181.038	217.626
M7WKD9	RHTO_06566	aaa family atpase	4.91108e+06				3.47675e+07		84425.6				10264000		4.91108e+06		3.47675e+07	84425.6		10264000	4.84335		34.2881	0.0832614		10.1225
M7WKE4	RHTO_05923	dna polymerase alpha subunit b						6.07789e+06		2.22723e+06	1.82139e+06		1.6155e+06				6.07789e+06	2.22723e+06	1.82139e+06	1.6155e+06			5.99408	2.19652	1.79628	1.59323
M7WKE8	RHTO_02299	putative actin-binding protein	3.32165e+07	3.20981e+07	6.55743e+07	6.05785e+07	5.06676e+07	51816000	6.69579e+07	6.58227e+07	4.39429e+07	4.30553e+07	6.62368e+07	5.09461e+07	3.26573e+07	6.30764e+07	5.12418e+07	6.63903e+07	4.34991e+07	5.85915e+07	32.207	62.2065	50.5352	65.4748	42.8992	57.7835
M7WKF8	RHTO_02312	2-oxoglutarate dehydrogenase e2 component (dihydrolipoamide succinyltransferase)	4.35312e+08	4.93689e+08	4.15522e+08	4.09699e+08	3.97764e+08	4.11814e+08	4.06686e+08	3.8298e+08	1.12591e+09	1.31362e+09	1.69431e+09	1.53154e+09	4.645e+08	4.12611e+08	4.04789e+08	3.94833e+08	1.21977e+09	1.61293e+09	458.095	406.921	399.207	389.388	1202.95	1590.68
M7WKG7	RHTO_06525	transcription elongation complex subunit cdc68	4.27371e+07	4.08467e+07	4.15254e+07	4.05091e+07	4.88274e+07	4.99344e+07	4.07976e+07	4.40267e+07	3.11204e+07	3.69135e+07	4.99799e+07	4.25774e+07	4.17919e+07	4.10172e+07	4.93809e+07	4.24122e+07	3.4017e+07	4.62787e+07	41.2156	40.4516	48.6999	41.8273	33.5479	45.6405
M7WKH4	RHTO_06453	nuclear pore protein	4.78541e+07	5.37454e+07	2.61798e+07	3.19433e+07	4.24108e+07	3.11149e+07	4.18733e+07	4.5078e+07	3.42083e+07	4.24002e+07	4.95725e+07	4.87559e+07	5.07998e+07	2.90615e+07	3.67628e+07	4.34756e+07	3.83042e+07	4.91642e+07	50.0993	28.6608	36.2559	42.8761	37.776	48.4862
M7WKH8	RHTO_06458	endoplasmic reticulum protein	3.21273e+08	3.26594e+08	8.81721e+08	9.40948e+08		2.06765e+08	6.94536e+08	7.73763e+08	5.88261e+08	6.68117e+08	8.16891e+08	8.66246e+08	3.23933e+08	9.11334e+08	2.06765e+08	7.34149e+08	6.28189e+08	8.41568e+08	319.466	898.767	203.914	724.025	619.526	829.963
M7WKH9	RHTO_05808	c6 transcription factor			4.17746e+06	3.36212e+06		3.15511e+06	4.41853e+06	2.43291e+06	1.39403e+06	1.10788e+06	1.98894e+06	1.81675e+06		3.76979e+06	3.15511e+06	3.42572e+06	1.25096e+06	1.90285e+06		3.7178	3.1116	3.37848	1.23371	1.87661
M7WKI1	RHTO_02167	mitochondrial carrier protein	5.03934e+07	5.15189e+07	1.81991e+07	1.71081e+07	4.06499e+07	2.87378e+07	2.09853e+07	2.16044e+07	5.55067e+07	5.98291e+07	5.57527e+07	5.61957e+07	5.09562e+07	1.76536e+07	3.46938e+07	2.12949e+07	5.76679e+07	5.59742e+07	50.2535	17.4102	34.2154	21.0012	56.8726	55.2023
M7WKI7	RHTO_06468	inositol-3-phosphate synthase	8.85856e+08	9.90435e+08	1.65789e+08	1.45008e+08	3.58003e+09	2.26936e+09	4.35358e+09	3.86125e+09	4.86537e+08	4.71807e+08	2.72292e+08	2.55712e+08	9.38145e+08	1.55398e+08	2.9247e+09	4.10742e+09	4.79172e+08	2.64002e+08	925.208	153.255	2884.37	4050.78	472.564	260.361
M7WKJ0	RHTO_06473	nuclear pore complex protein nup155	2.02277e+07	1.92812e+07	1.83576e+07	1.51927e+07	4.39803e+07	3.38488e+07	2.50247e+07	2.53873e+07	2.65444e+07	2.18383e+07	2.6697e+07	2.56431e+07	1.97544e+07	1.67751e+07	3.89145e+07	2.5206e+07	2.41914e+07	2.617e+07	19.482	16.5438	38.3779	24.8584	23.8578	25.8091
M7WKJ1	RHTO_05818	mandelate racemase/muconate lactonizing enzyme			5.91359e+06	7.39434e+06	3.96417e+07	3.45896e+07	3.18392e+07	3.20537e+07		2.55462e+06	1.62794e+07			6.65396e+06	3.71157e+07	3.19465e+07	2.55462e+06	1.62794e+07		6.56221	36.6038	31.5059	2.51939	16.0549
M7WKJ2	RHTO_02268	dihydrofolate reductase										1.00889e+07		5.87677e+06					1.00889e+07	5.87677e+06					9.94981	5.79573
M7WKJ8	RHTO_06483	mitochondrial carrier protein					3.90542e+06	3.72206e+06		3.07612e+06	3.04895e+06		4.42553e+06	3.04296e+06			3.81374e+06	3.07612e+06	3.04895e+06	3.73425e+06			3.76115	3.0337	3.00691	3.68275
M7WKK0	RHTO_02323	protein-l-isoaspartate (d-aspartate) o-methyltransferase			2.72756e+07	2.2344e+07		5.31191e+06	1.1106e+07	1.64432e+07	3.4144e+06	5.63227e+06				2.48098e+07	5.31191e+06	1.37746e+07	4.52333e+06			24.4677	5.23866	13.5846	4.46096
M7WKK5	RHTO_06393	arp2/3 complex 34 kda subunit	2.24442e+08	2.06205e+08	4.33701e+08	4.50026e+08	4.14329e+08	3.69162e+08	4.82196e+08	4.87371e+08	2.89544e+08	3.19866e+08	4.62014e+08	3.98886e+08	2.15324e+08	4.41864e+08	3.91746e+08	4.84784e+08	3.04705e+08	4.3045e+08	212.354	435.77	386.343	478.098	300.503	424.514
M7WKL0	RHTO_05833	extl2-like udp-glcnac:heparan alpha-n-acetylhexosaminyltransferase											1.81017e+06	1.0186e+07						5.9981e+06						5.91539
M7WKL1	RHTO_02331	leucyl aminopeptidase	1.2988e+08	1.35132e+08	9.57612e+07	9.41846e+07	1.66669e+08	1.33556e+08	1.07772e+08	9.38564e+07	1.20655e+08	1.31528e+08	1.39301e+08	1.1422e+08	1.32506e+08	9.49729e+07	1.50113e+08	1.00814e+08	1.26092e+08	1.26761e+08	130.679	93.6632	148.043	99.4239	124.353	125.012
M7WKL7	RHTO_05838	aldehyde dehydrogenase (nad)	3.76878e+08	3.65597e+08	7.65662e+08	8.25061e+08	1.91286e+09	1.735e+09	1.4815e+09	1.51882e+09	9.39647e+09	1.16092e+10	5.76379e+09	5.84287e+09	3.71238e+08	7.95361e+08	1.82393e+09	1.50016e+09	1.05029e+10	5.80333e+09	366.118	784.393	1798.78	1479.47	10358	5723.3
M7WKM9	RHTO_05848	c2 nt-type domain-containing protein			77064											77064						0.0760013
M7WKN8	RHTO_02274	rna polymerase-associated protein rtf1	9.83715e+06	8.22313e+06	1.31671e+07	1.27396e+07	6.96089e+06	5.43832e+06	1.40495e+07	1.847e+07	9.0574e+06	1.01918e+07	1.48451e+07	1.23557e+07	9.03014e+06	1.29534e+07	6.1996e+06	1.62598e+07	9.62458e+06	1.36004e+07	8.90561	12.7747	6.11411	16.0355	9.49186	13.4128
M7WKP3	RHTO_02315	uncharacterized protein	4.64167e+07	4.68325e+07	79387000	9.35302e+07	5.44961e+07	6.10851e+07	1.02117e+08	1.07259e+08	6.99069e+07	7.7854e+07	9.15301e+07	8.95156e+07	4.66246e+07	8.64586e+07	5.77906e+07	1.04688e+08	7.38805e+07	9.05229e+07	45.9816	85.2663	56.9937	103.244	72.8617	89.2745
M7WKP4	RHTO_06443	zinc finger, hit-type protein				1.67433e+06							933739			1.67433e+06				933739		1.65124				0.920863
M7WKR2	RHTO_05951	uncharacterized protein								159020								159020						0.156827
M7WKR4	RHTO_01947	ctp synthase (ec 6.3.4.2) (utp--ammonia ligase)	9.66492e+07	1.00153e+08	8.84983e+07	8.74109e+07	1.20301e+08	9.5732e+07	1.06014e+08	1.26141e+08	8.78829e+07	8.67399e+07	7.70094e+07	7.41552e+07	9.84009e+07	8.79546e+07	1.08016e+08	1.16077e+08	8.73114e+07	7.55823e+07	97.044	86.7417	106.527	114.477	86.1073	74.54
M7WKS2	RHTO_05739	protein of short-chain dehydrogenase/reductase sdr family	1.06761e+08	1.51429e+08	1.01919e+07	1.50576e+07	4.96873e+07	1.14386e+07	3.01757e+07		3.40235e+07	1.41522e+08	1.70499e+07	8.82772e+07	1.29095e+08	1.26248e+07	3.0563e+07	3.01757e+07	8.77726e+07	5.26636e+07	127.315	12.4507	30.1415	29.7596	86.5622	51.9373
M7WKS5	RHTO_01957	rrm domain-containing protein				6.26338e+06	5.86165e+06	3.04355e+06	1.02593e+07	5.57991e+06		3.41903e+06	6.06982e+06			6.26338e+06	4.4526e+06	7.91961e+06	3.41903e+06	6.06982e+06		6.17701	4.3912	7.8104	3.37188	5.98611
M7WKS6	RHTO_05966	uncharacterized protein	4.26368e+07	3.69903e+07	4.96241e+07	4.87936e+07	7.19545e+07	8.55282e+07	5.47949e+07	5.86479e+07	5.10743e+07	5.57736e+07	7.76658e+07	5.9095e+07	3.98136e+07	4.92089e+07	7.87413e+07	5.67214e+07	5.34239e+07	6.83804e+07	39.2645	48.5303	77.6555	55.9392	52.6872	67.4374
M7WKT2	RHTO_05749	glycosyltransferase family 8 protein			1.83652e+06	1.82353e+06	3.59209e+06			2.28367e+06	2.0728e+06					1.83003e+06	3.59209e+06	2.28367e+06	2.0728e+06			1.80479	3.54256	2.25218	2.04422
M7WKT4	RHTO_05976	golgi snap receptor complex member 2			1.0632e+07	1.2302e+07				1.08211e+07	9.79867e+06					1.1467e+07		1.08211e+07	9.79867e+06			11.3089		10.6718	9.66354
M7WKU2	RHTO_05759	uncharacterized protein	5.15001e+07	4.49571e+07	7.22991e+07	7.57185e+07	1.82081e+07	2.26432e+07	5.50039e+07	6.69318e+07	4.17845e+07	3.24494e+07	4.76445e+07	4.20449e+07	4.82286e+07	7.40088e+07	2.04257e+07	6.09679e+07	3.7117e+07	4.48447e+07	47.5635	72.9882	20.144	60.1271	36.6051	44.2263
M7WKV1	RHTO_05996	cation-transporting atpase (ec 7.2.2.-)			188325	140392										164358						0.162092
M7WKV3	RHTO_05769	phospholipase d	8.52253e+06	1.2668e+07	2.41131e+07	1.37508e+07	1.41628e+07	4.81333e+06	2.90633e+07	3.09289e+07		2.74691e+06	1.83767e+07	2.03735e+07	1.05953e+07	1.89319e+07	9.48808e+06	2.99961e+07	2.74691e+06	1.93751e+07	10.4492	18.6708	9.35724	29.5824	2.70903	19.1079
M7WKV6	RHTO_05867	uncharacterized protein	8.14677e+06	8.0822e+06	1.13485e+07	6.56927e+06	7.00893e+06		5.02284e+06	5.30193e+06	6.99122e+06	9.07282e+06	8.64629e+06	9.61551e+06	8.11449e+06	8.95889e+06	7.00893e+06	5.16238e+06	8.03202e+06	9.1309e+06	8.00259	8.83534	6.91228	5.09119	7.92126	9.00498
M7WKW0	RHTO_05872	peptidyl-prolyl isomerase d (cyclophilin d)	2.47982e+08	2.59185e+08	2.41759e+08	2.55544e+08	1.27425e+08	1.3579e+08	2.02856e+08	2.12546e+08	2.40799e+08	2.73634e+08	2.80078e+08	2.30789e+08	2.53584e+08	2.48652e+08	1.31607e+08	2.07701e+08	2.57216e+08	2.55433e+08	250.087	245.223	129.792	204.837	253.669	251.911
M7WKW7	RHTO_05882	pol ii transcription elongation factor	1.0424e+07	1.07229e+07	1.18715e+07	1.07399e+07	9.87599e+06	1.65905e+07	1.35779e+07	1.42526e+07	1.035e+07	1.1656e+07	1.30426e+07	1.26991e+07	1.05734e+07	1.13057e+07	1.32333e+07	1.39152e+07	1.1003e+07	1.28709e+07	10.4276	11.1498	13.0508	13.7233	10.8513	12.6934
M7WKX0	RHTO_05784	chorismate synthase (ec 4.2.3.5)	2.22561e+08	1.98693e+08	2.26689e+08	1.89893e+08	3.13589e+08	2.75108e+08	2.1721e+08	2.09592e+08	2.10327e+08	2.30244e+08	1.9631e+08	1.83982e+08	2.10627e+08	2.08291e+08	2.94348e+08	2.13401e+08	2.20286e+08	1.90146e+08	207.722	205.419	290.289	210.458	217.248	187.524
M7WKX1	RHTO_02003	alpha/beta hydrolase	1.8457e+07	1.79128e+07	4.73072e+07	3.83665e+07	4.43137e+07	4.68106e+07	4.70452e+07	4.66038e+07	5.63049e+07	5.35528e+07	5.77592e+07	3.27315e+07	1.81849e+07	4.28368e+07	4.55622e+07	4.68245e+07	5.49289e+07	4.52454e+07	17.9341	42.2461	44.9339	46.1788	54.1714	44.6214
M7WKX3	RHTO_05887	kinesin family member 1/13/14	3.67701e+06	2.60033e+06										6.6632e+06	3.13867e+06					6.6632e+06	3.09539					6.57132
M7WKX6	RHTO_05892	uncharacterized protein	2.41661e+06		7.93962e+06	4.43419e+06	8.73583e+06	1.13232e+07	8.80097e+06	9.90968e+06	6.64742e+06	9.17859e+06	1.08448e+07	8.08689e+06	2.41661e+06	6.18691e+06	1.00295e+07	9.35533e+06	7.91301e+06	9.46586e+06	2.38328	6.10159	9.89123	9.22632	7.80389	9.33533
M7WKX7	RHTO_02008	transcription initiation factor tfiid subunit 10
M7WKY0	RHTO_05621	small nuclear ribonucleoprotein sm d1 (snrnp core protein d1)	3.68194e+07	3.63357e+07	7.4382e+07	8.37207e+07	5.67339e+07	4.39358e+07	8.06835e+07	8.11591e+07	3.25313e+07	2.95651e+07	4.75267e+07	6.27472e+07	3.65776e+07	7.90514e+07	5.03349e+07	8.09213e+07	3.10482e+07	5.5137e+07	36.0732	77.9613	49.6408	79.8054	30.6201	54.3766
M7WKY1	RHTO_05897	transcription initiation factor tfiid subunit 1							227298				180799					227298		180799				0.224164		0.178305
M7WKY2	RHTO_02013	homoserine kinase			8.34434e+06			1.12282e+07		7578800	6.22956e+06		6.901e+06			8.34434e+06	1.12282e+07	7578800	6.22956e+06	6.901e+06		8.22927	11.0734	7.47429	6.14366	6.80584
M7WKY6	RHTO_05902	glycosyltransferase family 2 protein			2.32939e+06	3.42176e+06	9.39178e+06	7.81009e+06	1.0859e+07	6.67863e+06		1.97538e+06	3.0841e+06	3.60445e+06		2.87557e+06	8.60094e+06	8.76879e+06	1.97538e+06	3.34427e+06		2.83592	8.48233	8.64787	1.94814	3.29815
M7WKZ2	RHTO_02023	uncharacterized protein
M7WKZ4	RHTO_05912	inosine-5-monophosphate dehydrogenase (imp dehydrogenase) (impd) (impdh) (ec 1.1.1.205)	2.17087e+08	2.80479e+08	1.62061e+08	1.45108e+08	3.19423e+08	2.9454e+08	2.36687e+08	2.29893e+08	1.76126e+08	1.992e+08	1.90276e+08	1.60455e+08	2.48783e+08	1.53585e+08	3.06982e+08	2.3329e+08	1.87663e+08	1.75365e+08	245.352	151.467	302.749	230.073	185.075	172.947
M7WKZ8	RHTO_02028	short-chain dehydrogenase/reductase sdr family protein			2.68921e+07	2.42779e+07		2.4137e+06		6.94971e+06	4.15099e+07	2.89397e+07	4.89462e+07	3.7978e+07		2.5585e+07	2.4137e+06	6.94971e+06	3.52248e+07	4.34621e+07		25.2322	2.38041	6.85387	34.739	42.8628
M7WKZ9	RHTO_05917	60s ribosomal protein l2	9.99826e+09	9.27363e+09	6.37381e+09	6.11612e+09	9.5479e+09	9.27321e+09	5.5871e+09	5.7719e+09	8.16357e+09	8.15462e+09	6.93205e+09	6.34761e+09	9.63595e+09	6.24497e+09	9.41055e+09	5.6795e+09	8.1591e+09	6.63983e+09	9503.07	6158.85	9280.78	5601.18	8046.58	6548.27
M7WL03	RHTO_02033	c-14 sterol reductase
M7WL18	RHTO_02048	acetyl-coa c-acetyltransferase	5.89011e+08	7.13146e+08	5.84784e+08	5.90745e+08	7.02879e+08	6.87584e+08	6.03575e+08	5.9798e+08	1.36423e+09	1.48161e+09	1.24701e+09	1.21116e+09	6.51079e+08	5.87765e+08	6.95232e+08	6.00778e+08	1.42292e+09	1.22908e+09	642.1	579.659	685.644	592.493	1403.3	1212.13
M7WL19	RHTO_05797	acyl-coa dehydrogenase	4.14664e+07	3.77773e+07	2.73966e+07	2.84758e+07	3.02082e+07	3.06026e+07	2.2529e+07	2.23264e+07	5.19323e+07	5.48953e+07	6.76602e+07	6.18655e+07	3.96219e+07	2.79362e+07	3.04054e+07	2.24277e+07	5.34138e+07	6.47628e+07	39.0755	27.551	29.9861	22.1184	52.6772	63.8698
M7WL24	RHTO_05802	homoserine dehydrogenase	1.17784e+08	1.04015e+08	1.04106e+08	1.01657e+08	1.02733e+08	1.01004e+08	9.3772e+07	9.745e+07	1.48071e+08	1.58592e+08	1.52308e+08	1.37695e+08	1.10899e+08	1.02882e+08	1.01868e+08	9.5611e+07	1.53332e+08	1.45001e+08	109.37	101.463	100.464	94.2925	151.217	143.002
M7WL33	RHTO_05812	dna polymerase epsilon subunit 3	4.43737e+07	4.57095e+07	8.09828e+07	8.99787e+07	5.83538e+07	4.15354e+07	6.32976e+07	6.48244e+07	5.12378e+07	4.64676e+07	7.26613e+07	6.89246e+07	4.50416e+07	8.54808e+07	4.99446e+07	6.4061e+07	4.88527e+07	7.07929e+07	44.4205	84.302	49.2558	63.1776	48.179	69.8167
M7WL36	RHTO_05817	thioredoxin trp26 family protein	3.47142e+06		1.12533e+07	6.59492e+06				6.15296e+06	4.35438e+06	5.09058e+06	6.15837e+06	6.34938e+06	3.47142e+06	8.92413e+06		6.15296e+06	4.72248e+06	6.25387e+06	3.42355	8.80107		6.06811	4.65735	6.16763
M7WL38	RHTO_05661	macrofage activating glycoprotein	2.9424e+07	3.64495e+07	4.69886e+07	5.42504e+07	1.20906e+07	1.22567e+07	4.22884e+07	4.76212e+07	2.54849e+06			5.65604e+06	3.29368e+07	5.06195e+07	1.21737e+07	4.49548e+07	2.54849e+06	5.65604e+06	32.4826	49.9215	12.0058	44.3349	2.51335	5.57804
M7WL39	RHTO_02073	phosphomevalonate kinase (ec 2.7.4.2)	1.75833e+07	1.68986e+07		1.21858e+07						2.17563e+07	1.69251e+07	1.80274e+07	1.72409e+07	1.21858e+07			2.17563e+07	1.74762e+07	17.0032	12.0178			21.4563	17.2353
M7WL40	RHTO_05822	ubiquitin carboxyl-terminal hydrolase 8										595030							595030						0.586825
M7WL45	RHTO_05827	rna-binding protein	825470									786526			825470				786526		0.814087				0.77568
M7WL50	RHTO_05832	serine/threonine-protein kinase tor (ec 2.7.11.1)	3.5341e+06	4.2799e+06	7.37317e+06	7.03245e+06	4.56979e+06	4.28498e+06	5.70715e+06	8.45921e+06	3.25913e+06	4.28389e+06	5.84061e+06	6.78556e+06	3.907e+06	7.20281e+06	4.42739e+06	7.08318e+06	3.77151e+06	6.31309e+06	3.85313	7.10348	4.36633	6.9855	3.7195	6.22603
M7WL51	RHTO_02083	mtw1 kinetochore complex, dsn1	1.23866e+06							3.91156e+06		934890			1.23866e+06			3.91156e+06	934890		1.22158			3.85762	0.921998
M7WL54	RHTO_05681	dipeptidyl aminopeptidase						392896					527744				392896			527744			0.387478			0.520466
M7WL60	RHTO_05842	golgi matrix protein			3.08016e+06	2.86993e+06				3.26324e+06	1.62316e+06	2.05031e+06				2.97504e+06		3.26324e+06	1.83674e+06			2.93402		3.21824	1.81141
M7WL75	RHTO_05711	3-hydroxyacyl-coa dehydrogenase / 3-hydroxy-2-methylbutyryl-coa dehydrogenase			3.65278e+07			9.46887e+07		3.84126e+07	1.02672e+08	1.01967e+08	6.23834e+07	6.42406e+07		3.65278e+07	9.46887e+07	3.84126e+07	1.0232e+08	6.3312e+07		36.0241	93.3829	37.8829	100.909	62.4389
M7WL77	RHTO_05862	vacuolar sorting protein vps24		3.91534e+06	1.00862e+07	2.05248e+07		1.86563e+07	2.19034e+07	1.11324e+07	7.46702e+06	1.01456e+07	1.85884e+07	1.84195e+07	3.91534e+06	1.53055e+07	1.86563e+07	1.65179e+07	8.8063e+06	1.8504e+07	3.86134	15.0944	18.399	16.2901	8.68486	18.2488
M7WL79	RHTO_05716	dna-directed rna polymerase ii subunit rpb7			448710											448710						0.442522
M7WL88	RHTO_05723	translation protein sh3-like domain protein	4.69467e+07	5.27509e+07	2.29007e+07	2.47553e+07	5.20682e+07	4.82476e+07		2.57408e+07	6.63245e+07	6.5834e+07	5.40566e+07	6.24962e+07	4.98488e+07	2.3828e+07	5.01579e+07	2.57408e+07	6.60792e+07	5.82764e+07	49.1614	23.4995	49.4662	25.3858	65.168	57.4728
M7WL92	RHTO_02108	protein of uncharacterized protein family upf0662			8.13187e+06	1.70486e+07				1.20364e+07	4.89734e+06	6.4122e+06	2.10651e+07	1.16637e+07		1.25902e+07		1.20364e+07	5.65477e+06	1.63644e+07		12.4166		11.8705	5.57679	16.1387
M7WL93	RHTO_05728	26s proteasome regulatory subunit n5	4.41694e+07	4.9905e+07	4.4433e+07	4.53981e+07	6.35403e+07	6.6721e+07	4.88244e+07	5.49338e+07	3.94752e+07	4.20373e+07	5.1121e+07	4.56575e+07	4.70372e+07	4.49156e+07	6.51306e+07	5.18791e+07	4.07562e+07	4.83892e+07	46.3886	44.2962	64.2325	51.1637	40.1942	47.7219
M7WL95	RHTO_02113	sulfite reductase (nadph) hemoprotein beta-component	1.94203e+08	1.86802e+08	6.61639e+07	6.14686e+07	1.15462e+08	1.18338e+08	6.8627e+07	7.12805e+07	1.59112e+08	1.79568e+08	1.46697e+08	1.34052e+08	1.90503e+08	6.38163e+07	1.169e+08	6.99537e+07	1.6934e+08	1.40375e+08	187.876	62.9362	115.288	68.989	167.005	138.439
M7WLA6	RHTO_02123	pre-mrna-splicing factor ini1			4.6788e+07	4.7736e+07		3.32349e+06		5.28687e+07	2.14962e+07	2.07497e+07				4.7262e+07	3.32349e+06	5.28687e+07	2.11229e+07			46.6102	3.27766	52.1397	20.8316
M7WLB0	RHTO_05743	rna methylase										333120							333120						0.328526
M7WLB6	RHTO_05583	chromatin modification-related protein						684421	885596	1.43946e+06				541578			684421	1.16253e+06		541578			0.674983	1.14649		0.53411
M7WLB9	RHTO_05588	n-acyl-phosphatidylethanolamine-hydrolyzing phospholipase d						2.12604e+06		1.94533e+06	1.81308e+06		2.54467e+06				2.12604e+06	1.94533e+06	1.81308e+06	2.54467e+06			2.09672	1.9185	1.78808	2.50958
M7WLC2	RHTO_01737	sec8-like domain containing protein				1.33027e+06		1.56425e+06					1.60148e+06			1.33027e+06	1.56425e+06			1.60148e+06		1.31193	1.54268			1.5794
M7WLC5	RHTO_05758	gata transcription factor			4.31558e+06	4.37618e+06		2.09386e+06			7.50548e+06	7.8558e+06	7292600			4.34588e+06	2.09386e+06		7.68064e+06	7292600		4.28595	2.06499		7.57472	7.19203
M7WLD5	RHTO_05768	isocitrate lyase	3.04236e+07	3.44723e+07	5.07775e+07	5.89413e+07	7.54654e+07	6.78218e+07	5.00229e+07	4.20076e+07	1.61484e+09	1.95183e+09	1.53466e+09	1.57252e+09	3.2448e+07	5.48594e+07	7.16436e+07	4.60152e+07	1.78334e+09	1.55359e+09	32.0005	54.1029	70.6556	45.3807	1758.75	1532.17
M7WLE1	RHTO_05613	glutathione s-transferase	4.92592e+06	1.99189e+06	1.67366e+07	1.22359e+07	3.62445e+07	4.04623e+07	4.49063e+07	4.52766e+07	1.45151e+07	1.06697e+07	9.65016e+06		3.45891e+06	1.44862e+07	3.83534e+07	4.50914e+07	1.25924e+07	9.65016e+06	3.41121	14.2864	37.8245	44.4696	12.4188	9.51708
M7WLE8	RHTO_05778	dna repair protein rad16	200727	171290	41422.6										186009	41422.6					0.183444	0.0408513
M7WLE9	RHTO_01778	5-coumarate-coa ligase	5.27042e+06	4.00302e+06	2.37494e+07	3.08201e+07	1.76326e+07	1.18122e+07		1.12963e+07	7.12877e+07	8.52696e+07	4.95572e+07	5.18852e+07	4.63672e+06	2.72848e+07	1.47224e+07	1.12963e+07	7.82786e+07	5.07212e+07	4.57278	26.9085	14.5194	11.1406	77.1992	50.0218
M7WLG0	RHTO_01793	transcription factor iws1			2.44447e+07	2.69942e+07	5.853e+06	5.06717e+06	2.85923e+07	2.91025e+07	1.81663e+07	2.13584e+07	2.83347e+07	2.09471e+07		2.57195e+07	5.46009e+06	2.88474e+07	1.97623e+07	2.46409e+07		25.3648	5.38479	28.4496	19.4898	24.3011
M7WLH0	RHTO_05630	regulatory protein suaprga1		4.56528e+08	9.58883e+08	1.20304e+09	7.07827e+08	6.62504e+08	4.28568e+08	6.43232e+08	1.42082e+09	1.45068e+09	2.23681e+09	1.85585e+09	4.56528e+08	1.08096e+09	6.85165e+08	5.359e+08	1.43575e+09	2.04633e+09	450.233	1066.05	675.717	528.51	1415.95	2018.11
M7WLH2	RHTO_01813	rna polymerase iii subunit c3		3.55177e+06	1.31596e+06	4.13606e+06		2.97399e+06		3.15152e+06	3.26939e+06	3.38595e+06	3.1133e+06	3.96523e+06	3.55177e+06	2.72601e+06	2.97399e+06	3.15152e+06	3.32767e+06	3.53927e+06	3.50279	2.68842	2.93298	3.10806	3.28178	3.49046
M7WLH3	RHTO_05479	trna (guanine(26)-n(2))-dimethyltransferase (ec 2.1.1.216)	1.39826e+07	1.30471e+07	1.28206e+07	1.12918e+07	1.41368e+07	1.6034e+07	6.43106e+06	1.295e+07	1.12114e+07	1.21533e+07	1.24159e+07	9.8659e+06	1.35148e+07	1.20562e+07	1.50854e+07	9.69052e+06	1.16824e+07	1.11409e+07	13.3285	11.89	14.8774	9.55689	11.5213	10.9873
M7WLH7	RHTO_05635	transcription factor	9.58005e+06		3493400		1.15266e+06			3.57165e+06		1.85357e+06	2.39903e+06	3.70176e+06	9.58005e+06	3493400	1.15266e+06	3.57165e+06	1.85357e+06	3.0504e+06	9.44794	3.44523	1.13677	3.52239	1.828	3.00833
M7WLH8	RHTO_05484	sterol transfer protein	1.18335e+07	1.218e+07	2.73645e+07	3.34818e+07		1.22451e+07		1.98873e+07	2.21296e+07	2.80417e+07	2.75908e+07	3.49598e+07	1.20067e+07	3.04231e+07	1.22451e+07	1.98873e+07	2.50856e+07	3.12753e+07	11.8412	30.0036	12.0762	19.613	24.7397	30.844
M7WLI1	RHTO_05489	myb-like domain containing protein	1.1221e+07	8.34363e+06		8.91749e+06	6.58091e+06	4.30711e+06			6.44534e+06	5.79436e+06	5.69141e+06	7.75887e+06	9.78229e+06	8.91749e+06	5.44401e+06		6.11985e+06	6.72514e+06	9.6474	8.79452	5.36894		6.03546	6.6324
M7WLI2	RHTO_05640	inositol-1-monophosphatase (ec 3.1.3.25)	1.91387e+08	2.25584e+08	2.54174e+08	2.26021e+08	2.38232e+08	2.36428e+08	1.8738e+08	2.70944e+08	1.93274e+08	2.08005e+08	2.43128e+08	2.31256e+08	2.08485e+08	2.40097e+08	2.3733e+08	2.29162e+08	2.0064e+08	2.37192e+08	205.61	236.786	234.057	226.002	197.873	233.921
M7WLJ2	RHTO_05499	dna ligase (ec 6.5.1.1)	1.00787e+06	1.44605e+06	1.66544e+06	2.04058e+06			1.89775e+06	1.70742e+06		1.00355e+06		1.36702e+06	1.22696e+06	1.85301e+06		1.80258e+06	1.00355e+06	1.36702e+06	1.21004	1.82746		1.77772	0.98971	1.34817
M7WLJ5	RHTO_01843	proteasome endopeptidase complex (ec 3.4.25.1)	1.61039e+08	1.48465e+08	2.12087e+08	2.07888e+08	2.12325e+08	2.24806e+08	1.99126e+08	2.44274e+08	1.36891e+08	1.75706e+08	1.96364e+08	1.80282e+08	1.54752e+08	2.09987e+08	2.18565e+08	2.217e+08	1.56298e+08	1.88323e+08	152.618	207.092	215.551	218.643	154.143	185.726
M7WLK5	RHTO_01853	endonuclease (ec 3.1.30.-)	4.1985e+07	4.74488e+07	2.71094e+07	2.40769e+07	7.64151e+07	8.71394e+07	3.61146e+07	3.51227e+07	6.35967e+07	7.09127e+07	6.21719e+07	6.06697e+07	4.47169e+07	2.55931e+07	8.17772e+07	3.56186e+07	6.72547e+07	6.14208e+07	44.1002	25.2402	80.6495	35.1274	66.3272	60.5738
M7WLK7	RHTO_05514	phytanoyl-coa dioxygenase family protein	1.7471e+07	2.0849e+07	2.8595e+07	29088000	3.52035e+07	2.72257e+07	4.39659e+07	3.01622e+07	21423600	3.34498e+07	2.95791e+07	3.6587e+07	1.916e+07	2.88415e+07	3.12146e+07	3.70641e+07	2.74367e+07	3.3083e+07	18.8958	28.4438	30.7841	36.5529	27.0583	32.6268
M7WLK8	RHTO_01858	translation machinery associated tma7			9.57066e+07	1.12571e+08		1.11165e+08	4.77121e+07	6.42292e+07		8.88157e+07	3.60687e+07	4.93233e+07		1.04139e+08	1.11165e+08	5.59706e+07	8.88157e+07	4.2696e+07		102.703	109.632	55.1988	87.5909	42.1072
M7WLL9	RHTO_05660	atp-dependent (s)-nad(p)h-hydrate dehydratase (ec 4.2.1.93) (atp-dependent nad(p)hx dehydratase)			8.90284e+07	7.29574e+07	8.28779e+07	6.90261e+07		1.24821e+08	6.48569e+07	7.69757e+07	7.67592e+07	6.88616e+07		8.09929e+07	7.5952e+07	1.24821e+08	7.09163e+07	7.28104e+07		79.876	74.9046	123.1	69.9384	71.8064
M7WLM0	RHTO_01873	60s ribosomal protein l5	4.91757e+09	4.59542e+09	2.91136e+09	2.6592e+09	4.62389e+09	4.70615e+09	2.78746e+09	2.73452e+09	3.98295e+09	4.05308e+09	3.21686e+09	2.82261e+09	4.75649e+09	2.78528e+09	4.66502e+09	2.76099e+09	4.01802e+09	3.01974e+09	4690.9	2746.87	4600.69	2722.92	3962.61	2978.1
M7WLM7	RHTO_05338	pumilio rna binding protein (fragment)	1.67422e+08	1.39599e+08	8.70332e+07	8.95268e+07	9.12453e+07	1.055e+08	8.00289e+07	1.13909e+08	1.44039e+08	1.25584e+08	1.08278e+08	1.17042e+08	1.53511e+08	8.828e+07	9.83727e+07	9.69691e+07	1.34812e+08	1.1266e+08	151.394	87.0626	97.0162	95.6319	132.953	111.107
M7WLN2	RHTO_05343	oxysterol binding protein	2.28042e+08	2.07298e+08	2.13075e+08	2.2684e+08	2.8893e+08	2.10118e+08	2.71737e+08	2.89785e+08	1.93298e+08	1.75186e+08	2.10655e+08	2.02882e+08	2.1767e+08	2.19957e+08	2.49524e+08	2.80761e+08	1.84242e+08	2.06768e+08	214.668	216.924	246.083	276.889	181.702	203.917
M7WLN7	RHTO_05348	pre-rrna-processing protein pno1	7.74682e+07	6.23505e+07	6.38517e+07	6.06022e+07	4.88311e+06		7.69273e+07	7.58873e+07	4.38215e+07	4.02919e+07	5.38157e+07	4.74921e+07	6.99093e+07	6.22269e+07	4.88311e+06	7.64073e+07	4.20567e+07	5.06539e+07	68.9453	61.3688	4.81577	75.3537	41.4767	49.9554
M7WLP6	RHTO_05680	aldehyde dehydrogenase	1.10659e+08	1.23026e+08	1.86286e+08	1.82641e+08	3.10163e+08	2.68341e+08	1.94967e+08	2.08028e+08	2.92994e+08	3.22385e+08	3.71041e+08	3.40987e+08	1.16843e+08	1.84464e+08	2.89252e+08	2.01498e+08	3.0769e+08	3.56014e+08	115.232	181.92	285.263	198.719	303.446	351.105
M7WLQ0	RHTO_01903	carnitine o-acetyltransferase	6.40299e+06	4.64613e+06	1.92112e+07	1.77212e+07	1.67795e+07	1.72415e+07	2.42809e+07	2.30781e+07	3.32937e+08	3.64324e+08	2.37641e+08	2.40917e+08	5.52456e+06	1.84662e+07	1.70105e+07	2.36795e+07	3.48631e+08	2.39279e+08	5.44838	18.2115	16.776	23.353	343.823	235.98
M7WLQ1	RHTO_05685	proliferating cell nuclear antigen	1.42466e+08	1.56028e+08	1.02876e+08	1.16598e+08	1.6868e+08	1.53283e+08	1.44045e+08	1.53199e+08	9.56825e+07	1.04055e+08	1.02194e+08	1.00372e+08	1.49247e+08	1.09737e+08	1.60981e+08	1.48622e+08	9.98687e+07	1.01283e+08	147.189	108.224	158.762	146.573	98.4915	99.8864
M7WLQ3	RHTO_05363	late secretory pathway protein avl9 family protein	3.42868e+06	3.77598e+06		1.6973e+06	2.16642e+06	1.91995e+06		2.94739e+06	2.23183e+06	2.17551e+06	2.41031e+06	2.72257e+06	3.60233e+06	1.6973e+06	2.04318e+06	2.94739e+06	2.20367e+06	2.56644e+06	3.55265	1.67389	2.01501	2.90675	2.17328	2.53105
M7WLQ6	RHTO_05690	transcription elongation regulator 1	2.4616e+06	2.59063e+06	2.67969e+06	2.84678e+06	2.27121e+06	1.88445e+06	4.04027e+06	3.82971e+06	9.1196e+06	2.04776e+06	3.31179e+06	1.56817e+06	2.52611e+06	2.76323e+06	2.07783e+06	3.93499e+06	5.58368e+06	2.43998e+06	2.49128	2.72513	2.04917	3.88073	5.50668	2.40633
M7WLQ9	RHTO_05368	40s ribosomal protein s26	2.40782e+09	2.55264e+09	1.88848e+09	1.84685e+09	1.91602e+09	2.13517e+09	1.41889e+09	1.35052e+09	2.13439e+09	1.80996e+09	1.46648e+09	1.72949e+09	2.48023e+09	1.86766e+09	2.0256e+09	1.38471e+09	1.97217e+09	1.59798e+09	2446.03	1841.91	1997.66	1365.61	1944.98	1575.95
M7WLR1	RHTO_01913	jumonji family transcription factor						434469		309788			300970				434469	309788		300970			0.428478	0.305516		0.29682
M7WLR6	RHTO_01918	monooxygenase										326105	653082						326105	653082					0.321608	0.644076
M7WLR9	RHTO_05705	dynamin gtpase	4.70593e+07	4.87893e+07	4.98771e+07	4.48588e+07	5.9222e+07	5.93338e+07	5.07769e+07	5.49206e+07	5.21896e+07	6.0572e+07	6.23017e+07	5.88803e+07	4.79243e+07	4.7368e+07	5.92779e+07	5.28487e+07	5.63808e+07	6.0591e+07	47.2635	46.7148	58.4605	52.1199	55.6033	59.7554
M7WLS5	RHTO_01928	duf3421 domain-containing protein			1.11686e+07								3.67053e+06			1.11686e+07				3.67053e+06		11.0146				3.61991
M7WLS9	RHTO_05715	protein arginine n-methyltransferase 1	8.78105e+07	8.93047e+07	3.57501e+07	3.4424e+07	1.0178e+08	8.49415e+07	7.47946e+07	6.34285e+07	7.14675e+07	7.33047e+07	5.91699e+07	5.12945e+07	8.85576e+07	3.50871e+07	9.33606e+07	6.91116e+07	7.23861e+07	5.52322e+07	87.3364	34.6032	92.0732	68.1585	71.3879	54.4706
M7WLT0	RHTO_01933	60s ribosomal protein l39	3.89967e+09	3.92051e+09	3.74103e+09	3.62664e+09	3.44256e+09	3.93932e+09	3.48166e+09	3.82719e+09	2.85739e+09	2.5525e+09	2.10706e+09	2.23881e+09	3.91009e+09	3.68383e+09	3.69094e+09	3.65443e+09	2.70495e+09	2.17294e+09	3856.17	3633.03	3640.04	3604.03	2667.65	2142.97
M7WLT3	RHTO_05537	protein transporter	2.42174e+06	2.52755e+06	4.27595e+06	3.55262e+06	3481600	3.20447e+06		4.71833e+06	2.34011e+06		3.63042e+06	2.98024e+06	2.47465e+06	3.91428e+06	3.34304e+06	4.71833e+06	2.34011e+06	3.30533e+06	2.44052	3.8603	3.29694	4.65326	2.30784	3.25975
M7WLU2	RHTO_05547	dna-directed rna polymerases i, ii, and iii subunit rpabc3			5.36882e+07				1.75285e+07			2.43023e+07		5.50391e+07		5.36882e+07		1.75285e+07	2.43023e+07	5.50391e+07		52.9478		17.2868	23.9672	54.2801
M7WLU4	RHTO_05398	kh domain protein	1.75796e+07		1.39307e+07	1.25027e+07		1.57538e+07		1.35147e+07	1.67528e+07	1.69761e+07	1.49663e+07	1.62274e+07	1.75796e+07	1.32167e+07	1.57538e+07	1.35147e+07	1.68644e+07	1.55968e+07	17.3372	13.0345	15.5365	13.3284	16.6319	15.3818
M7WLV1	RHTO_05403	cop9 signalosome complex subunit 7		3.08759e+06						3.81033e+06		1.95979e+06			3.08759e+06			3.81033e+06	1.95979e+06		3.04501			3.75779	1.93277
M7WLV3	RHTO_01547	ca2+-binding actin-bundling protein	9.61061e+07	1.00163e+08	1.99795e+08	1.86582e+08	1.14644e+08	5.37428e+07	1.94e+08	2.09768e+08	9.66628e+07	1.1194e+08	1.72201e+08	1.50414e+08	9.81345e+07	1.93189e+08	8.41936e+07	2.01884e+08	1.04301e+08	1.61308e+08	96.7812	190.524	83.0325	199.1	102.863	159.083
M7WLV6	RHTO_05408	elongator complex associated protein kti2				1.81145e+07		6.00636e+06		5.32905e+06	6024100	6.10569e+06	6.75198e+06	5.90529e+06		1.81145e+07	6.00636e+06	5.32905e+06	6.0649e+06	6.32863e+06		17.8647	5.92353	5.25556	5.98126	6.24136
M7WLV7	RHTO_05562	very-long-chain 3-oxoacyl-coa reductase (ec 1.1.1.330) (3-ketoacyl-coa reductase) (3-ketoreductase) (kar) (microsomal beta-keto-... <Preview truncated at 128 characters>	1.7616e+07	2.70068e+07		5.2838e+07	3.86593e+07	4.20423e+07	3.8473e+07	5.23732e+07	2.45764e+07	2.59592e+07	2.89458e+07	2.48594e+07	2.23114e+07	5.2838e+07	4.03508e+07	4.54231e+07	2.52678e+07	2.69026e+07	22.0037	52.1094	39.7944	44.7967	24.9193	26.5316
M7WLW1	RHTO_05567	uncharacterized protein	1.5054e+07	1.57521e+07	3.4655e+07	3.36265e+07	1.44393e+07	1.16732e+07	2.77591e+07	3.48813e+07	1.74567e+07	2.18226e+07	2.46088e+07	2.52085e+07	1.54031e+07	3.41408e+07	1.30563e+07	3.13202e+07	1.96396e+07	2.49086e+07	15.1907	33.6699	12.8762	30.8883	19.3688	24.5652
M7WLW8	RHTO_01562	phosphatase 2a inhibitor i2pp2a	1.8794e+08	1.87636e+08	2.08084e+08	2.47026e+08	1.99526e+08	2.23527e+08	2.99473e+08	2.61436e+08	1.9196e+08	2.09702e+08	2.43735e+08	2.53244e+08	1.87788e+08	2.27555e+08	2.11527e+08	2.80454e+08	2.00831e+08	2.48489e+08	185.198	224.417	208.61	276.587	198.062	245.063
M7WLX6	RHTO_05582	beta-glucosidase (ec 3.2.1.21)	3.38918e+06	1.07699e+06	2.71284e+06	2.82786e+06	5.4579e+07	5.85057e+07	6.25753e+07	4.93176e+07	3.63863e+06	4.1323e+06	8.92877e+06	2.99183e+06	2.23308e+06	2.77035e+06	5.65423e+07	5.59464e+07	3.88547e+06	5.9603e+06	2.20229	2.73215	55.7626	55.1749	3.83189	5.87811
M7WLX8	RHTO_01572	protein of taurine catabolism dioxygenase taud/tfda family	3.76226e+06					2.19172e+06			3918500	4.40869e+06	4.62319e+06		3.76226e+06		2.19172e+06		4.16359e+06	4.62319e+06	3.71038		2.1615		4.10618	4.55944
M7WLY3	GET1	protein get1 (guided entry of tail-anchored proteins 1)					1.61654e+06	2.32814e+06		1.50318e+06				1.74888e+06			1.97234e+06	1.50318e+06		1.74888e+06			1.94514	1.48245		1.72476
M7WLY8	RHTO_05438	aromatic ring-opening dioxygenase			8.4542e+06	8.56709e+06		1.83146e+07		1.61337e+07	1.79762e+07	2.03116e+07	1.95232e+07	2.53869e+07		8.51065e+06	1.83146e+07	1.61337e+07	1.91439e+07	2.24551e+07		8.39329	18.062	15.9112	18.8799	22.1454
M7WLZ2	RHTO_01587	phosphatidylserine decarboxylase			9.77729e+06	7.79014e+06		8.44255e+06		8.78319e+06	4.76421e+06	5.03047e+06	8.68041e+06	6.3801e+06		8.78371e+06	8.44255e+06	8.78319e+06	4.89734e+06	7.53025e+06		8.66258	8.32613	8.66207	4.8298	7.42641
M7WM03	RHTO_01597	nadh dehydrogenase (ubiquinone) fe-s protein 1	1.07995e+08	1.12137e+08	1.33411e+08	1.27124e+08	1.60704e+08	1.54724e+08	1.44652e+08	1.52198e+08	1.49841e+08	2.00998e+08	2.5014e+08	2.65897e+08	1.10066e+08	1.30268e+08	1.57714e+08	1.48425e+08	1.75419e+08	2.58018e+08	108.549	128.471	155.539	146.379	173	254.46
M7WM05	RHTO_05617	60s ribosomal protein l11	3.58944e+09	4.16148e+09	3.31705e+09	3.12912e+09	3.52868e+09	3.38331e+09	2.11939e+09	2.09798e+09	3.05678e+09	3.02339e+09	2.7051e+09	2.46214e+09	3.87546e+09	3.22308e+09	3.456e+09	2.10869e+09	3.04009e+09	2.58362e+09	3822.02	3178.64	3408.34	2079.61	2998.16	2547.99
M7WM06	RHTO_05244	nadh-ubiquinone oxidoreductase	2.75349e+08	2.55255e+08	6.47474e+08	6.43229e+08	3.37892e+08	3.86753e+08	4.3247e+08	5.73831e+08	3.30916e+08	3.83958e+08	6.10312e+08	6.90307e+08	2.65302e+08	6.45352e+08	3.62322e+08	5.0315e+08	3.57437e+08	6.5031e+08	261.643	636.452	357.326	496.212	352.508	641.342
M7WM18	RHTO_01612	rna binding motif protein x-linked 2	267690												267690						0.263999
M7WM21	RHTO_05458	dienelactone hydrolase family protein	9.30479e+07	1.24561e+08	1.49517e+08	1.60393e+08	3.69547e+08	3.10973e+08	4.11944e+08	3.876e+08	1.7313e+08	1.81619e+08	2.03933e+08	1.64406e+08	1.08804e+08	1.54955e+08	3.4026e+08	3.99772e+08	1.77375e+08	1.84169e+08	107.304	152.818	335.568	394.259	174.929	181.63
M7WM30	RHTO_05264	succinate--coa ligase [adp-forming] subunit beta, mitochondrial (ec 6.2.1.5) (succinyl-coa synthetase beta chain) (scs-beta)	4.43621e+08	4.06061e+08	4.19517e+08	4.61348e+08	3.53564e+08	3.43227e+08	4.59556e+08	4.45864e+08	6.49804e+08	7.05676e+08	8.10913e+08	7.6994e+08	4.24841e+08	4.40432e+08	3.48395e+08	4.5271e+08	6.7774e+08	7.90426e+08	418.982	434.359	343.591	446.467	668.394	779.526
M7WM31	RHTO_05468	dna repair protein rad4
M7WM33	RHTO_01627	two-component system, ompr family, sensor histidine kinase vick	351681			730182						600191	852014	644600	351681	730182			600191	748307	0.346831	0.720113			0.591915	0.737988
M7WM34	RHTO_05269	prefoldin subunit 2			5.24457e+06			2456600					1.98446e+06			5.24457e+06	2456600			1.98446e+06		5.17225	2.42272			1.95709
M7WM36	RHTO_05473	outer membrane protein, beta-barrel domain containing protein	4.3219e+07	2.98694e+07	1.32604e+08	1.10593e+08	2.46473e+07	2.94193e+07	5.58989e+07	5.74478e+07	2.99648e+07	3.26904e+07	3.8151e+07	4.74103e+07	3.65442e+07	1.21599e+08	2.70333e+07	5.66734e+07	3.13276e+07	4.27806e+07	36.0402	119.922	26.6605	55.8919	30.8956	42.1907
M7WM38	RHTO_01632	dna ligase	1.43021e+08		1.98767e+08	1.85917e+08		1.09515e+08	1.47364e+08	1.66293e+08	201239808	1.73317e+08	2.94541e+08	9.90513e+07	1.43021e+08	1.92342e+08	1.09515e+08	1.56828e+08	1.87278e+08	1.96796e+08	141.048	189.69	108.005	154.665	184.696	194.082
M7WM40	RHTO_05478	nmt1/thi5-like domain containing protein	9.46262e+06	6.43681e+06	1.56313e+07	1.13944e+07		1.43012e+07	1.7806e+07	1.18722e+07		9.33997e+06	1.11608e+07	9.14687e+06	7.94972e+06	1.35129e+07	1.43012e+07	1.48391e+07	9.33997e+06	1.01539e+07	7.84009	13.3265	14.104	14.6344	9.21117	10.0138
M7WM43	RHTO_01637	pre-mrna-splicing factor atp-dependent rna helicase dhx15/prp43	3.46647e+07	2.74141e+07	2.72154e+07	2.72762e+07	3.84147e+07	2.61412e+07	3.69182e+07	3.58021e+07	2.05447e+07	2.31912e+07	2.88963e+07	2.69041e+07	3.10394e+07	2.72458e+07	3.22779e+07	3.63601e+07	2.1868e+07	2.79002e+07	30.6113	26.8701	31.8328	35.8587	21.5664	27.5154
M7WM53	RHTO_01647	duf947 family protein				408187			805234			294318		371695		408187		805234	294318	371695		0.402558		0.79413	0.29026	0.366569
M7WM55	RHTO_05289	fumarylacetoacetate hydrolase domain containing protein										1.58867e+06		813568					1.58867e+06	813568					1.56676	0.802349
M7WM58	RHTO_05498	exportin-t (exportin(trna)) (trna exportin)	1.51331e+07	1.14529e+07	6.96998e+06	3.921e+06	1.10439e+07	6.87466e+06			1.16744e+07	1.2246e+07	1.08619e+07	8.51263e+06	1.3293e+07	5.44549e+06	8.95928e+06		1.19602e+07	9.68729e+06	13.1097	5.37039	8.83573		11.7953	9.5537
M7WM64	RHTO_01657	flavin-containing monooxygenase				3307300		6.4865e+06			3.18371e+06	3.30681e+06	3.80628e+06	3.77402e+06		3307300	6.4865e+06		3.24526e+06	3.79015e+06		3.26169	6.39705		3.20051	3.73788
M7WM75	RHTO_05518	protein of acn9 family					1428200										1428200						1.40851
M7WM80	RHTO_05523	c-signal	2.87147e+07	3.14534e+07	1.12115e+08	8.07658e+07	4.59502e+08	4.21592e+08	5.56123e+08	5.81875e+08	9.00644e+07	9.77311e+07	9.85093e+07	1.02469e+08	3.00841e+07	9.64406e+07	4.40547e+08	5.68999e+08	9.38977e+07	1.00489e+08	29.6692	95.1107	434.472	561.153	92.6029	99.1034
M7WM81	RHTO_05314	serine-arginine protein 55, rna binding protein			1.74527e+07	1.82109e+07		2.49494e+07		2.02708e+07	1.77014e+07	1.70857e+07	1.99035e+07	1.63719e+07		1.78318e+07	2.49494e+07	2.02708e+07	1.73935e+07	1.81377e+07		17.5859	24.6054	19.9913	17.1537	17.8876
M7WM84	RHTO_01677	memo-related protein			2.31821e+07	3.26883e+07	2.28892e+07	1.96961e+07		3.66977e+07	1.87602e+07	2.35242e+07	3.20199e+07	3.40672e+07		2.79352e+07	2.12927e+07	3.66977e+07	2.11422e+07	3.30435e+07		27.55	20.999	36.1916	20.8507	32.5879
M7WM91	RHTO_05324	pirin family protein			1.14268e+07	9.9024e+06	1.24232e+07	9.53347e+06	1.04203e+07	1.59881e+07	2.51654e+06		3.04546e+06			1.06646e+07	1.09783e+07	1.32042e+07	2.51654e+06	3.04546e+06		10.5175	10.827	13.0221	2.48183	3.00346
M7WM94	RHTO_01687	transcription factor nrm1/whi5			1.19459e+07							1.54967e+07				1.19459e+07			1.54967e+07			11.7812			15.283
M7WM95	RHTO_05342	dna-directed rna polymerases i, ii, and iii subunit rpabc1	2.6174e+07	2.96837e+07	2.44429e+07	2.22496e+07				1.37407e+07	2.36319e+07	1.69561e+07	2.1369e+07	1.54123e+07	2.79288e+07	2.33462e+07		1.37407e+07	2.0294e+07	1.83906e+07	27.5437	23.0243		13.5512	20.0141	18.137
M7WM96	RHTO_05329	uncharacterized protein
M7WMA5	RHTO_01697	ribosomal rna-processing protein 15	5.38374e+06	6.36886e+06	6.96857e+06	8.15242e+06	7.17542e+06	5.89802e+06	9.5283e+06	6.27086e+06	5.64728e+06	4.66211e+06	4.90907e+06		5.8763e+06	7.56049e+06	6.53672e+06	7.89958e+06	5.15469e+06	4.90907e+06	5.79527	7.45623	6.44658	7.79064	5.08361	4.84137
M7WMB2	RHTO_05128	serine/threonine-protein phosphatase (ec 3.1.3.16)	1.02683e+07		1.35552e+07	9.91977e+06	1.79913e+07			1.21858e+07	1.69406e+07	1.99014e+07	1.70418e+07	1.3394e+07	1.02683e+07	1.17375e+07	1.79913e+07	1.21858e+07	1.8421e+07	1.52179e+07	10.1267	11.5756	17.7432	12.0177	18.167	15.008
M7WMB5	RHTO_01707	dna-3-methyladenine glycosylase ii					1.43374e+06		1.36917e+06			910089		990381			1.43374e+06	1.36917e+06	910089	990381			1.41397	1.35029	0.897539	0.976723
M7WMC3	RHTO_01717	translation initiation factor eif-2b gamma subunit	1.1596e+07	8.54541e+06	7.19262e+06	7.56004e+06	9.02587e+06	2.93222e+06	7.54646e+06	8.16354e+06	8.48389e+06	9.10496e+06	7.78601e+06	8.01726e+06	1.00707e+07	7.37633e+06	5.97904e+06	7.855e+06	8.79442e+06	7.90164e+06	9.93183	7.27461	5.89659	7.74668	8.67315	7.79267
M7WMC4	RHTO_05138	isopentenyl-diphosphate delta-isomerase	5.14115e+07	4.58719e+07	5.55528e+07	4.66026e+07	5.30246e+07	5.46028e+07	5.25796e+07	5.24716e+07	4.26602e+07	4.70416e+07	4.80073e+07	2.72935e+08	4.86417e+07	5.10777e+07	5.38137e+07	5.25256e+07	4.48509e+07	1.60471e+08	47.9709	50.3733	53.0716	51.8013	44.2324	158.258
M7WMC6	RHTO_05377	short-chain dehydrogenase/reductase sdr family protein	2.92146e+07	3.0056e+07			2.19953e+07		3.87719e+07				9.316e+07	1.26996e+08	2.96353e+07		2.19953e+07	3.87719e+07		1.10078e+08	29.2266		21.692	38.2372		108.56
M7WMD1	RHTO_05382	peptidase s8 family protein	2.69817e+07	4.68322e+07	9.9969e+07	1.7527e+08		6.59507e+07		1.64068e+08	4.10616e+07	4.03731e+07	6.39301e+07	7.46142e+07	3.69069e+07	1.37619e+08	6.59507e+07	1.64068e+08	4.07173e+07	6.92722e+07	36.398	135.722	65.0412	161.805	40.1558	68.3169
M7WMD2	RHTO_01727	cox assembly mitochondrial protein				1.01421e+07					8.59456e+06	6.74255e+06	9.69418e+06	9.78134e+06		1.01421e+07			7.66856e+06	9.73776e+06		10.0023			7.56281	9.60348
M7WMD4	RHTO_05148	phosphatidylglycerol/phosphatidylinositol transfer protein, npc2p											514510							514510						0.507415
M7WMD7	RHTO_01732	3-methylcrotonyl-coa carboxylase alpha subunit	1.71399e+07	1.69183e+07	5.44532e+07	3.59973e+07	7.27047e+07	7.27622e+07	4.25985e+07	4.18134e+07	2.42157e+07	3.32466e+07	3.91212e+07	4.41935e+07	1.70291e+07	4.52252e+07	7.27335e+07	4.22059e+07	2.87311e+07	4.16573e+07	16.7943	44.6016	71.7305	41.6239	28.3349	41.0829
M7WME7	RHTO_01329	triosephosphate isomerase (ec 5.3.1.1)	1.64461e+09	1.6537e+09	2.46912e+09	2.57165e+09	9.40686e+08	7.00358e+08	1.86702e+09	2.13566e+09	1.50468e+09	1.72849e+09	2.04791e+09	2.14544e+09	1.64915e+09	2.52038e+09	8.20522e+08	2.00134e+09	1.61658e+09	2.09667e+09	1626.41	2485.63	809.207	1973.74	1594.29	2067.76
M7WME9	RHTO_05402	leucine carboxyl methyltransferase 1 (ec 2.1.1.233)	1.69469e+07	1.42281e+07	22231000	1.78328e+07	2.74397e+07	2.90002e+07	2.5587e+07	2.74903e+07	2.05044e+07	2.11792e+07	2.75317e+07	2.52347e+07	1.55875e+07	2.00319e+07	2.82199e+07	2.65387e+07	2.08418e+07	2.63832e+07	15.3725	19.7556	27.8308	26.1727	20.5544	26.0194
M7WMF2	RHTO_01334	zinc finger, c2h2-type, ino80 complex subunit iec1		525300											525300						0.518056
M7WMF3	RHTO_05407	enoyl-coa hydratase	5.91219e+08	5.87346e+08	8.17572e+08	8.84917e+08	7.73528e+08	8.48309e+08	7.72402e+08	7.37209e+08	1.2987e+09	1.50737e+09	1.69238e+09	1.79386e+09	5.89283e+08	8.51244e+08	8.10919e+08	7.54806e+08	1.40304e+09	1.74312e+09	581.156	839.505	799.736	744.397	1383.69	1719.08
M7WMG1	RHTO_05417	lipoyl(octanoyl) transferase	4.15323e+06								4.96079e+06	5.57568e+06	1.24382e+07	5847600	4.15323e+06				5.26824e+06	9.1429e+06	4.09595				5.19559	9.01682
M7WMG6	RHTO_01349	lactam utilization protein lamb			3129200	3.26139e+06			4.32423e+06	2.80889e+06		714040	1.52466e+06	2.43008e+06		3.19529e+06		3.56656e+06	714040	1.97737e+06		3.15123		3.51738	0.704193	1.9501
M7WMH0	RHTO_01354	carnitine acyl carnitine carrier, mitochondrial	3.06655e+08	3.10054e+08	2.91669e+08	2.83807e+08	4.47241e+08	3.52171e+08	3.419e+08	3.7072e+08	3.75591e+09	4.21772e+09	4.8129e+09	4.47824e+09	3.08354e+08	2.87738e+08	3.99706e+08	3.5631e+08	3.98681e+09	4.64557e+09	304.102	283.77	394.194	351.397	3931.84	4581.51
M7WMH2	RHTO_05427	rab gtpase activator					221300										221300						0.218248
M7WMH8	RHTO_05183	peptidyl-prolyl cis-trans isomerase-like 2			429974	348771				592913						389372		592913				0.384003		0.584737
M7WMI1	RHTO_01364	nadh dehydrogenase (ubiquinone) 1 alpha subcomplex subunit 2	1.18947e+08		1.82169e+08	2.10549e+08	9.13661e+07	1.122e+08		2.96994e+08	1.57586e+08	1.77513e+08	1.69072e+08	2.50734e+08	1.18947e+08	1.96359e+08	1.01783e+08	2.96994e+08	1.67549e+08	2.09903e+08	117.307	193.651	100.38	292.899	165.239	207.008
M7WMI2	RHTO_05437	abc bile acid transporter	1.69833e+06		1.28537e+06	1.2464e+06	1.50605e+06	2.13329e+06	3.72057e+06	1.65247e+06			2.49e+06	2.87977e+06	1.69833e+06	1.26589e+06	1.81967e+06	2.68652e+06		2.68488e+06	1.67491	1.24843	1.79458	2.64947		2.64786
M7WMI5	RHTO_05193	nadh-ubiquinone oxidoreductase	1.84501e+08	2.20784e+08	3.50008e+08	3.83741e+08	2.51323e+08	2.42289e+08	4.2107e+08	5.1819e+08	2.53681e+08	2.31836e+08	3.34723e+08	3.59047e+08	2.02642e+08	3.66874e+08	2.46806e+08	4.6963e+08	2.42758e+08	3.46885e+08	199.848	361.815	243.402	463.154	239.411	342.101
M7WMI8	CLP1	mrna cleavage and polyadenylation factor clp1								138740								138740						0.136827
M7WMJ0	RHTO_05198	peptidyl-prolyl cis-trans isomerase (ppiase) (ec 5.2.1.8)	3.11222e+08	3.08054e+08	4.29093e+08	4.81449e+08	2.86066e+08	3.07444e+08	3.28999e+08	2.78199e+08	2.45748e+08	2.50576e+08	2.97258e+08	3.33329e+08	3.09638e+08	4.55271e+08	2.96755e+08	3.03599e+08	2.48162e+08	3.15294e+08	305.368	448.993	292.662	299.412	244.74	310.946
M7WMJ7	RHTO_05208	cytochrome c	1.72064e+09	1.46267e+09	3.14597e+09	3.95303e+09	6.64861e+08	8.26876e+08	2.70171e+09	2.65272e+09	3.91536e+09	4.27654e+09	6.54273e+09	7.53568e+09	1.59166e+09	3.5495e+09	7.45868e+08	2.67722e+09	4.09595e+09	7.03921e+09	1569.71	3500.55	735.583	2640.3	4039.47	6942.14
M7WMJ9	RHTO_05248	arp2/3 complex subunit arc16			7.99744e+06	1.23146e+07	4.48906e+06	8.77657e+06	1.3401e+07	1.29988e+07		2.54667e+06	8.9593e+06	1.22241e+07		1.0156e+07	6.63281e+06	1.31999e+07	2.54667e+06	1.05917e+07		10.016	6.54134	13.0179	2.51155	10.4456
M7WMK4	RHTO_05253	uncharacterized protein	1.23532e+08	1.00536e+08	6.23802e+07	1.23297e+08	5.89715e+07	5.13786e+07	9.45926e+07	1.22387e+08	1.09484e+08	1.3153e+08	1.83155e+08	1.21684e+08	1.12034e+08	9.28385e+07	5.5175e+07	1.0849e+08	1.20507e+08	1.52419e+08	110.489	91.5583	54.4142	106.993	118.845	150.318
M7WMK9	RHTO_01379	dna mismatch repair protein msh2	3.94366e+06	3.3915e+06	1.44313e+07	6.32825e+07		2.92562e+06		2.86209e+06	2.57086e+06	5.06459e+06	4.77952e+06	1.23164e+07	3.66758e+06	3.88569e+07	2.92562e+06	2.86209e+06	3.81772e+06	8.54797e+06	3.61701	38.321	2.88527	2.82262	3.76508	8.43009
M7WML2	RHTO_05263	protein phosphatase 2c family protein	3.08417e+07	2.92438e+07	2.63466e+07		6.65925e+06	1.52804e+07	2.22223e+07	2.11086e+07	3.84628e+07	3.39658e+07	3.6716e+07	3.51011e+07	3.00427e+07	2.63466e+07	1.09698e+07	2.16654e+07	3.62143e+07	3.59085e+07	29.6284	25.9833	10.8186	21.3667	35.7149	35.4134
M7WML5	RHTO_05228	scp2 sterol-binding domain containing protein	2.52596e+08	1.86418e+08	4.16151e+08	3.81302e+08	1.83793e+08	1.06182e+08	2.84806e+08	3.15966e+08	4.38686e+08	5.14229e+08	4.01061e+08	5.0915e+08	2.19507e+08	3.98727e+08	1.44988e+08	3.00386e+08	4.76457e+08	4.55106e+08	216.48	393.228	142.988	296.243	469.887	448.83
M7WML8	RHTO_05268	uncharacterized protein			1.49133e+07	1.20674e+07		6.45678e+06		6.25381e+06	1.61722e+06	1.72334e+06	1.19504e+07	1.05493e+07		1.34903e+07	6.45678e+06	6.25381e+06	1.67028e+06	1.12499e+07		13.3043	6.36774	6.16757	1.64725	11.0947
M7WMM0	RHTO_01389	lipase, class 3			958224	2.54642e+06				1.79334e+06			1.09833e+06	820779		1.75232e+06		1.79334e+06		959556		1.72816		1.76861		0.946324
M7WMM4	RHTO_05273	translation machinery-associated protein 22	3.06088e+07		8.50189e+07	8.21002e+07	4.78067e+07	4.53915e+07	1.02651e+08	6.85897e+07	5.31769e+07	5.32369e+07	5.01339e+07	4.97842e+07	3.06088e+07	8.35595e+07	4.65991e+07	8.56204e+07	5.32069e+07	4.9959e+07	30.1867	82.4072	45.9565	84.4397	52.4731	49.2701
M7WMM7	RHTO_01399	uncharacterized protein	1155900							962120	1.49867e+06			1.5197e+06	1155900			962120	1.49867e+06	1.5197e+06	1.13996			0.948852	1.478	1.49874
M7WMM9	RHTO_04493	polypeptide n-acetylglucosaminyltransferase, glycosyltransferase family 41 protein	349795		401400					386894			509454	484638	349795	401400		386894		497046	0.344972	0.395865		0.381558		0.490192
M7WMN0	RHTO_01404	chitin synthase activator	2.98156e+06	2.2184e+06	5.04744e+06		3.76535e+06	1.05082e+07			2.45621e+06	3.65592e+06	3.43524e+06	3.42677e+06	2.59998e+06	5.04744e+06	7.13678e+06		3.05607e+06	3.43101e+06	2.56412	4.97784	7.03836		3.01392	3.3837
M7WMN7	RHTO_01414	small ubiquitin-related modifier	8.72063e+08	7.70583e+08	1.43575e+09	1.39816e+09	5.55004e+08	5.26851e+08	1.61036e+09	1.87229e+09	6.92884e+08	7.36318e+08	1.14139e+09	1.25612e+09	8.21323e+08	1.41696e+09	5.40928e+08	1.74132e+09	7.14601e+08	1.19876e+09	809.997	1397.42	533.468	1717.31	704.746	1182.23
M7WMN9	RHTO_05283	small secreted protein, hesp-767	1.00302e+08	1.11053e+08	1.84115e+08	1.76505e+08		1.26738e+08	2.19325e+08	1.80804e+08	1.36333e+08	1.62338e+08	2.01199e+08	1.97176e+08	1.05678e+08	1.8031e+08	1.26738e+08	2.00065e+08	1.49336e+08	1.99187e+08	104.22	177.823	124.99	197.306	147.276	196.441
M7WMP1	RHTO_01419	uncharacterized protein	4.78284e+06	4.01267e+06			3.53225e+06		2.66487e+06		5.6152e+06	5.78902e+06	4.61026e+06	4.73051e+06	4.39775e+06		3.53225e+06	2.66487e+06	5.70211e+06	4.67039e+06	4.33711		3.48354	2.62812	5.62348	4.60598
M7WMP3	RHTO_04513	mitochondrial carrier protein	6.75064e+07	6.80217e+07	3.75557e+07	3.65432e+07	6.34101e+07	6.75064e+07	3.71039e+07	4.28341e+07	1.15047e+08	1.2043e+08	1.38854e+08	1.26702e+08	6.7764e+07	3.70494e+07	6.54583e+07	3.9969e+07	1.17739e+08	1.32778e+08	66.8296	36.5385	64.5556	39.4178	116.115	130.947
M7WMP7	RHTO_04518	sfp1, transcription regulator	2.98047e+06		3.63036e+06	4.50116e+06	2.43918e+06				1.51327e+06	1.77345e+06	2.81622e+06		2.98047e+06	4.06576e+06	2.43918e+06		1.64336e+06	2.81622e+06	2.93937	4.00969	2.40555		1.6207	2.77738
M7WMP8	RHTO_01429	heat shock transcription factor	9.75494e+06	1.15053e+07	1.99622e+07	1.62055e+07	1.08364e+07	1.45072e+07	2.22906e+07	2.82536e+07	9.50109e+06	1.44613e+07	1.99819e+07	1.97723e+07	1.06301e+07	1.80838e+07	1.26718e+07	2.52721e+07	1.19812e+07	1.98771e+07	10.4836	17.8345	12.4971	24.9236	11.816	19.603
M7WMQ2	RHTO_01434	uncharacterized protein	8.82066e+07	8.84592e+07	5.66031e+08	7.52163e+08	1.62773e+07	1.50187e+07	5.5084e+08	6.92961e+08	1.70522e+08	2.08397e+08	3.21864e+08	4.12274e+08	8.83329e+07	6.59097e+08	1.5648e+07	6.21901e+08	1.89459e+08	3.67069e+08	87.1148	650.008	15.4322	613.325	186.846	362.007
M7WMQ8	RHTO_01444	rna-binding protein	9.3403e+06	8.4464e+06	6.49076e+06	6.77522e+06	1.84029e+06		8.4201e+06	9.39058e+06	7.49652e+06	7.94605e+06	7.53531e+06	6.98875e+06	8.89335e+06	6.63299e+06	1.84029e+06	8.90534e+06	7.72129e+06	7.26203e+06	8.77071	6.54152	1.81491	8.78254	7.61481	7.16188
M7WMR7	RHTO_04543	aldehyde dehydrogenase	5.79603e+07	6.29677e+07	9.39754e+07	9.73126e+07	5.33575e+07	7.22989e+07	7.02654e+07	9.21783e+07	4.29171e+07	4.98151e+07	9.51047e+07	7.66262e+07	6.0464e+07	9.5644e+07	6.28282e+07	8.12219e+07	4.63661e+07	8.58654e+07	59.6302	94.3251	61.9618	80.1018	45.7267	84.6814
M7WMR9	RHTO_01459	malate synthase	1.45655e+08	1.4563e+08	3.37355e+08	3.17596e+08	2.3273e+08	2.17897e+08	3.15252e+08	2.97987e+08	3.34075e+09	4.01275e+09	3.68816e+09	3.47989e+09	1.45643e+08	3.27476e+08	2.25313e+08	3.0662e+08	3.67675e+09	3.58402e+09	143.634	322.96	222.206	302.391	3626.05	3534.6
M7WMS0	RHTO_05308	vacuolar protein sorting protein vps46		3.45187e+06	1.24916e+07			1.11593e+07		1.32669e+07	7.08929e+06		8994000	7.54831e+06	3.45187e+06	1.24916e+07	1.11593e+07	1.32669e+07	7.08929e+06	8.27115e+06	3.40427	12.3194	11.0054	13.0839	6.99153	8.15709
M7WMS1	RHTO_04548	uncharacterized protein	6.48326e+06	5.44443e+06	1.52209e+07	1.61924e+07		5.43883e+06	2.19429e+07	1.36753e+07		8.68929e+06	2.06582e+07	1.30369e+07	5.96384e+06	1.57067e+07	5.43883e+06	1.78091e+07	8.68929e+06	1.68476e+07	5.8816	15.4901	5.36382	17.5635	8.56946	16.6152
M7WMS6	RHTO_01469	trna ligase	1.78279e+07	1.59473e+07	1.67171e+07	1.66753e+07	1.31685e+07	1.54808e+07	9.55825e+06	1.33953e+07	1.91212e+07	2.60809e+07	2.34154e+07	2.00627e+07	1.68876e+07	1.66962e+07	1.43247e+07	1.14768e+07	2.26011e+07	2.17391e+07	16.6547	16.4659	14.1271	11.3185	22.2894	21.4393
M7WMS7	RHTO_05313	5-oxoprolinase	6.21589e+06	7.81039e+06	9.96592e+06		1.15817e+07	1.05997e+07	1.36146e+07	1.2129e+07		8.38928e+06	9.74393e+06	8.06503e+06	7.01314e+06	9.96592e+06	1.10907e+07	1.28718e+07	8.38928e+06	8.90448e+06	6.91643	9.82849	10.9377	12.6943	8.27359	8.78169
M7WMT2	RHTO_05318	homoaconitase, mitochondrial (ec 4.2.1.36) (homoaconitate hydratase)	6.76447e+07	7.33189e+07	6.56926e+07	5.95449e+07	3.95232e+07	4.1023e+07	5.34723e+07	6.55927e+07	1.13054e+08	1.33306e+08	1.58199e+08	1.73232e+08	7.04818e+07	6.26188e+07	4.02731e+07	5.95325e+07	1.2318e+08	1.65716e+08	69.5098	61.7553	39.7177	58.7115	121.482	163.43
M7WMT3	RHTO_04564	zinc finger, phd-type protein	2.83928e+06	2.72884e+06	3.46244e+06	3.31814e+06	4.75993e+06	4.44087e+06	4.04031e+06	4.81891e+06	1.25371e+06	2.31699e+06	1.87335e+06	2.71646e+06	2.78406e+06	3.39029e+06	4.6004e+06	4.42961e+06	1.78535e+06	2.2949e+06	2.74567	3.34354	4.53696	4.36853	1.76073	2.26326
M7WMT8	RHTO_01484	dna/rna-binding protein kin17 containing protein	2.12035e+06	2.67374e+06			3.33203e+06	3.25021e+06	4.66309e+06	4.41449e+06	3.31041e+06		3.11377e+06	1.92784e+06	2.39705e+06		3.29112e+06	4.53879e+06	3.31041e+06	2.52081e+06	2.36399		3.24573	4.4762	3.26476	2.48604
M7WMU5	RHTO_01494	l-aminoadipate-semialdehyde dehydrogenase	3.78695e+07	3.1491e+07	2.24746e+07	2.1994e+07	3.45438e+07	4.37871e+07	3.33171e+07	3.4958e+07	3.59323e+07	3.29376e+07	3.10639e+07	3.01919e+07	3.46802e+07	2.22343e+07	3.91654e+07	3.41376e+07	3.44349e+07	3.06279e+07	34.202	21.9277	38.6254	33.6668	33.9601	30.2055
M7WMU8	RHTO_01499	er to golgi transport protein yif1			6.39446e+06	5105600				6.90752e+06	3.88392e+06	4.16373e+06		6.47407e+06		5.75003e+06		6.90752e+06	4.02382e+06	6.47407e+06		5.67074		6.81226	3.96833	6.38479
M7WMV7	RHTO_01509	transcription initiation factor tfiif subunit beta	1.547e+06	2513400	3.54534e+06				2.78782e+06	1.19886e+06	2.27033e+06		2.6461e+06		2.0302e+06	3.54534e+06		1.99334e+06	2.27033e+06	2.6461e+06	2.0022	3.49645		1.96585	2.23903	2.60961
M7WMV8	RHTO_04402	kinesin-like protein	1.46528e+06	1.24886e+06	1.42116e+06	1.95277e+06			1.75696e+06	1.63593e+06		1.57078e+06		1.96694e+06	1.35707e+06	1.68696e+06		1.69645e+06	1.57078e+06	1.96694e+06	1.33836	1.6637		1.67305	1.54912	1.93982
M7WMV9	RHTO_01514	2-hydroxyacid dehydrogenase			341930											341930						0.337215
M7WMW2	RHTO_05127	g-protein complex alpha subunit	5.21987e+07	4.94851e+07	6.89691e+07	7.29078e+07	6.54613e+07	7.368e+07	8.28666e+07	8.78101e+07	5.07771e+07	5.07413e+07	7.31453e+07	6.54795e+07	5.08419e+07	7.09384e+07	6.95706e+07	8.53383e+07	5.07592e+07	6.93124e+07	50.1408	69.9602	68.6113	84.1615	50.0592	68.3566
M7WMW5	RHTO_05132	ankyrin repeat protein			2.4097e+06	1.61521e+06				1646000						2.01246e+06		1646000				1.98471		1.6233
M7WMW7	RHTO_04412	saga-associated factor 29-like protein
M7WMX0	RHTO_05137	mitochondrial small subunit ribosomal protein s5e	1.58246e+07			9.70994e+06		9.99107e+06		6.71383e+06	1.94315e+07	1.84099e+07	1.72401e+07	3.07905e+07	1.58246e+07	9.70994e+06	9.99107e+06	6.71383e+06	1.89207e+07	2.40153e+07	15.6064	9.57604	9.8533	6.62125	18.6598	23.6841
M7WMX4	RHTO_01101	proton-dependent oligopeptide transporter, pot family												50921						50921						0.0502188
M7WMX7	RHTO_04427	atp synthase oligomycin sensitivity conferral	1.15079e+09	1.29495e+09	2.04635e+09	2.04047e+09	1.52718e+09	1.12979e+09	1.8018e+09	1.76144e+09	2.05742e+09	2.38724e+09	3.28544e+09	3.5058e+09	1.22287e+09	2.04341e+09	1.32849e+09	1.78162e+09	2.22233e+09	3.39562e+09	1206.01	2015.23	1310.17	1757.05	2191.68	3348.79
M7WMY0	RHTO_05147	argininosuccinate synthase	9.7687e+08	9.86597e+08	1.14176e+09	1.03239e+09	8.66643e+08	9.54075e+08	1.09326e+09	1.13863e+09	6.96103e+08	8.17139e+08	1.18307e+09	1.30786e+09	9.81734e+08	1.08708e+09	9.10359e+08	1.11595e+09	7.56621e+08	1.24546e+09	968.196	1072.09	897.805	1100.56	746.187	1228.29
M7WMY6	RHTO_01116	acyl-coa thioesterase 8			2.80552e+07	3.14494e+07		3.95583e+07		3.73408e+07	3.94001e+07	5.39195e+07	5.46496e+07	6.54037e+07		2.97523e+07	3.95583e+07	3.73408e+07	4.66598e+07	6.00266e+07		29.342	39.0128	36.8258	46.0164	59.1989
M7WMY9	RHTO_04442	histone acetyltransferase (ec 2.3.1.48)	1.00767e+06	4.305e+06	4.03078e+06	4.71092e+06		1.79828e+06	5.42616e+06	4.57181e+06		2.28038e+06	4.24305e+06	2.91485e+06	2.65634e+06	4.37085e+06	1.79828e+06	4.99899e+06	2.28038e+06	3.57895e+06	2.6197	4.31057	1.77348	4.93005	2.24894	3.5296
M7WMZ5	RHTO_04447	phenylalanyl-trna synthetase alpha chain	2.11627e+07	2.07375e+07				9.58381e+06	1.56853e+07		3.3662e+07	3.47496e+07	1.98687e+07	3.09302e+07	2.09501e+07		9.58381e+06	1.56853e+07	3.42058e+07	2.53994e+07	20.6612		9.45165	15.469	33.7341	25.0491
M7WN01	RHTO_05162	elongation factor tu	9.27814e+08	9.31309e+08	7.22806e+08	7.94127e+08	5.75196e+08	4.98563e+08	4.22647e+08	4.40294e+08	1.66564e+09	1.73447e+09	2.2854e+09	1.88411e+09	9.29562e+08	7.58466e+08	5.36879e+08	4.3147e+08	1.70006e+09	2.08476e+09	916.743	748.007	529.476	425.52	1676.61	2056.01
M7WN16	RHTO_01157	snare protein ykt6	3.32345e+07	3.13712e+07	2.67106e+07	2.17295e+07	4.97502e+07	4.24448e+07	4.88664e+07	5.15648e+07		3.32038e+07	4.51835e+07	3.07377e+07	3.23028e+07	2.42201e+07	4.60975e+07	5.02156e+07	3.32038e+07	3.79606e+07	31.8574	23.8861	45.4618	49.5231	32.7459	37.4371
M7WN18	RHTO_04472	garp complex subunit vps53	736741	1.29477e+06					530701	1.00492e+06					1.01576e+06			767810			1.00175			0.757222
M7WN19	RHTO_01162	golgi transport protein sly1	1.53945e+07	1.23701e+07	2.5186e+07	2.21058e+07	9.69146e+06		1.84242e+07	2.35205e+07	1.20898e+07	1.36423e+07	2.30329e+07	1.65814e+07	1.38823e+07	2.36459e+07	9.69146e+06	2.09724e+07	1.28661e+07	1.98072e+07	13.6909	23.3198	9.55782	20.6831	12.6886	19.534
M7WN22	RHTO_04250	anucleate primary sterigmata protein b	183370				183191		206211						183370		183191	206211			0.180841		0.180665	0.203367
M7WN33	RHTO_04260	uncharacterized protein			1.37839e+07	2.31142e+07		1.22408e+07		1.88752e+07				5.71551e+06		1.84491e+07	1.22408e+07	1.88752e+07		5.71551e+06		18.1947	12.072	18.6149		5.63669
M7WN39	RHTO_05182	rna polymerase-associated protein leo1	5.90916e+06		5.85444e+06	7.90257e+06	6084500	5.40182e+06	5.15095e+06	7.04631e+06	4.57441e+06		8.6606e+06	5.39994e+06	5.90916e+06	6.87851e+06	5.74316e+06	6.09863e+06	4.57441e+06	7.03027e+06	5.82768	6.78365	5.66396	6.01453	4.51133	6.93333
M7WN42	RHTO_04270	mrna capping enzyme			2.67513e+06	3.76354e+06		3.16362e+06		3347900	3.09081e+06	2.62351e+06	4.30674e+06	3.41502e+06		3.21934e+06	3.16362e+06	3347900	2.85716e+06	3.86088e+06		3.17494	3.11999	3.30173	2.81776	3.80764
M7WN48	RHTO_05192	protein of heat shock protein dnaj family	8.03818e+07	7.34715e+07	8.86153e+07	9.47577e+07	8.60957e+07	8.09164e+07	9.83869e+07	1.04584e+08	6.8842e+07	7.02181e+07	8.20474e+07	7.29469e+07	7.69267e+07	9.16865e+07	8.3506e+07	1.01485e+08	6.95301e+07	7.74972e+07	75.8658	90.4221	82.3545	100.086	68.5712	76.4285
M7WN50	RHTO_04275	2-nitropropane dioxygenase									1.3601e+08	2.2118e+07	2.25216e+07	1.92938e+07					7.90638e+07	2.09077e+07					77.9735	20.6194
M7WN54	RHTO_05197	dihydroorotate dehydrogenase (quinone), mitochondrial (dhodehase) (ec 1.3.5.2)	2.00544e+07	1.86964e+07	2.57427e+07	2.46367e+07	3.00553e+07	2.90627e+07		3.06243e+07	2.93692e+07	3.54668e+07	4.15859e+07	3.56173e+07	1.93754e+07	2.51897e+07	2.9559e+07	3.06243e+07	3.2418e+07	3.86016e+07	19.1082	24.8423	29.1514	30.202	31.9709	38.0693
M7WN66	RHTO_04290	atp-dependent rna helicase rok1			1.88235e+06	2.27777e+06				2.21494e+06	2.31689e+06	1978900	2.18256e+06	1.90612e+06		2.08006e+06		2.21494e+06	2.14789e+06	2.04434e+06		2.05137		2.1844	2.11827	2.01615
M7WN73	RHTO_05212	abhydrolase domain-containing protein 12						5862400				3.45535e+06	6.10524e+06				5862400		3.45535e+06	6.10524e+06			5.78156		3.4077	6.02105
M7WN82	RHTO_01222	uncharacterized protein											752790							752790						0.742409
M7WN84	RHTO_04305	v-type proton atpase subunit	4.70348e+07		1.35404e+08	1.25376e+08	7.75986e+07	1.116e+08		1.20425e+08	6.25168e+07	5.29383e+07	1.30353e+08	8.83889e+07	4.70348e+07	1.3039e+08	9.45991e+07	1.20425e+08	5.77276e+07	1.09371e+08	46.3862	128.592	93.2945	118.764	56.9315	107.863
M7WN88	RHTO_04477	jumonji domain containing protein	2.38185e+06	2.38816e+06	2.70985e+06	3.27443e+06	3.85038e+06	3.79319e+06	3.6605e+06	3.11458e+06	2.63165e+06	3.83581e+06	4.8983e+06	4.57892e+06	2.38501e+06	2.99214e+06	3.82178e+06	3.38754e+06	3.23373e+06	4.73861e+06	2.35212	2.95088	3.76908	3.34083	3.18914	4.67326
M7WN91	RHTO_04310	aldehyde dehydrogenase		1.0615e+07	3.97912e+07	4.15283e+07	9.91552e+07	9.49096e+07	7.70856e+07	6.70397e+07	1.38399e+07	1.59631e+07	1.4014e+07	1.44371e+07	1.0615e+07	4.06598e+07	9.70324e+07	7.20627e+07	1.49015e+07	1.42256e+07	10.4686	40.0991	95.6943	71.0689	14.696	14.0294
M7WN92	RHTO_04482	histone deacetylation protein rxt3						6.11249e+06		2.0511e+08							6.11249e+06	2.0511e+08					6.02819	202.281
M7WN97	RHTO_04315	isocitrate dehydrogenase (nadp+), mitochondrial	6.37043e+08	5.7997e+08	3.54476e+08	3.73219e+08	2.97826e+08	2.48376e+08	3.24815e+08	3.43282e+08	1.40508e+09	1.58026e+09	1.79533e+09	1.70635e+09	6.08507e+08	3.63848e+08	2.73101e+08	3.34048e+08	1.49267e+09	1.75084e+09	600.115	358.83	269.335	329.442	1472.08	1726.7
M7WN98	RHTO_01237	mitochondrial inner membrane translocase complex, subunit tim21			1.20521e+07	12479000				1.00779e+07	2.07298e+07					1.22656e+07		1.00779e+07	2.07298e+07			12.0964		9.93893	20.444
M7WNA4	RHTO_04497	rrna-processing protein efg1		2.50471e+06	3.70731e+06	3.54871e+06	3.15039e+06	3.49073e+06		3.85533e+06	1.85794e+06	2.46527e+06			2.50471e+06	3.62801e+06	3.32056e+06	3.85533e+06	2.1616e+06		2.47017	3.57798	3.27477	3.80217	2.13179
M7WNA7	RHTO_04502	nuclear pore complex protein nup205	8.37767e+06	9.95881e+06	8.50735e+06	7.50293e+06	1.46764e+07	2.00638e+07	5.52288e+06	1.20313e+07	8.24086e+06	8.62968e+06	1.29729e+07	9.74637e+06	9.16824e+06	8.00514e+06	1.73701e+07	8.77707e+06	8.43527e+06	1.13596e+07	9.04181	7.89475	17.1305	8.65603	8.31895	11.203
M7WNA8	RHTO_04326	40s ribosomal protein s13	3.29341e+09	3.3833e+09	3.01243e+09	2.95727e+09	2.66642e+09	2.48049e+09	1.88133e+09	2.0823e+09	2.68577e+09	2.79915e+09	2.10442e+09	2.1703e+09	3.33835e+09	2.98485e+09	2.57346e+09	1.98181e+09	2.74246e+09	2.13736e+09	3292.32	2943.69	2537.97	1954.48	2704.64	2107.88
M7WNB2	RHTO_04507	structural maintenance of chromosomes protein	3.3885e+06	4.1306e+06	1.27931e+07			2.22921e+06		1.09508e+06	2081500	2.11538e+06	3.62081e+06	5.12407e+06	3.75955e+06	1.27931e+07	2.22921e+06	1.09508e+06	2.09844e+06	4.37244e+06	3.7077	12.6167	2.19847	1.07998	2.0695	4.31215
M7WNB5	RHTO_01252	c-22 sterol desaturase	6.95255e+07	4.53101e+07	1.40368e+07	1.14081e+07	7.18579e+07	5.41472e+07		2.0731e+07	2.37242e+07	3.13681e+07	2.75487e+07	2.31251e+07	5.74178e+07	1.27224e+07	6.30025e+07	2.0731e+07	2.75461e+07	2.53369e+07	56.626	12.547	62.1337	20.4451	27.1663	24.9875
M7WNB6	RHTO_04331	peptidyl-prolyl cis-trans isomerase, cyclophilin-type	3.6385e+06	4.07695e+06								3.87544e+06	3.3596e+06	4.44984e+06	3.85773e+06				3.87544e+06	3.90472e+06	3.80453				3.822	3.85087
M7WNC0	RHTO_04517	gnat family acetyltransferase	1.15437e+07		1.1785e+07	1.1836e+07	8.69136e+07	8.24635e+07	3.81335e+07	3.13366e+07	1.17642e+07		1.4251e+07	1.53147e+07	1.15437e+07	1.18105e+07	8.46885e+07	3.47351e+07	1.17642e+07	1.47829e+07	11.3845	11.6476	83.5207	34.2561	11.6019	14.579
M7WNC7	RHTO_04341	trna-dihydrouridine(47) synthase [nad(p)(+)] (ec 1.3.1.-) (ec 1.3.1.89) (trna-dihydrouridine synthase 3)	8.38984e+06	3.35919e+06	2.56796e+06	2.94914e+06	5.00356e+06	5.59235e+06	2.86892e+06	5.81038e+06	3.74151e+06		6.88723e+06		5.87451e+06	2.75855e+06	5.29796e+06	4.33965e+06	3.74151e+06	6.88723e+06	5.79351	2.72051	5.2249	4.2798	3.68992	6.79226
M7WNC8	TRM5	trna (guanine(37)-n1)-methyltransferase (ec 2.1.1.228) (m1g-methyltransferase) (trna [gm37] methyltransferase) (trna methyltrans... <Preview truncated at 128 characters>			5.62182e+06	9.09493e+06		6.19052e+06		9.78532e+06	1.08012e+07	7.39555e+06	8744100	4.17997e+06		7.35837e+06	6.19052e+06	9.78532e+06	9.09839e+06	6.46204e+06		7.2569	6.10516	9.65038	8.97292	6.37293
M7WND2	RHTO_01267	mitochondrial ribosomal protein subunit l51			2.21353e+07	4.64244e+07		3.57525e+07			5.12968e+07	6.89136e+07	6.00511e+07	7.8969e+07		3.42799e+07	3.57525e+07		6.01052e+07	6.951e+07		33.8072	35.2595		59.2764	68.5515
M7WND6	RHTO_01272	uncharacterized protein
M7WNE8	RHTO_04361	uncharacterized protein	1.23762e+07	1.23436e+07	1.08711e+07	1.29169e+07		6.28243e+06	1.15058e+07	1.03263e+07	1.234e+07	1.11699e+07	1.83045e+07	1.44903e+07	1.23599e+07	1.1894e+07	6.28243e+06	1.09161e+07	1.1755e+07	1.63974e+07	12.1895	11.73	6.19579	10.7655	11.5929	16.1712
M7WNF8	RHTO_01292	glyceraldehyde 4-phosphate dehydrogenase									876478	1.34658e+06							1.11153e+06						1.0962
M7WNG0	RHTO_04563	mitochondrial outer membrane translocase receptor tom70	1.4138e+08	1.40902e+08	1.20639e+08	1.36926e+08	1.09321e+08	9.29242e+07	1.00469e+08	1.05159e+08	1.7546e+08	2.05361e+08	2.17381e+08	2.00207e+08	1.41141e+08	1.28783e+08	1.01123e+08	1.02814e+08	1.9041e+08	2.08794e+08	139.194	127.007	99.7281	101.396	187.785	205.915
M7WNG6	RHTO_04136	dna repair/transcription protein			1.66339e+06			1.56851e+06		2022000	1.56193e+06	2.24e+06	2.17641e+06	2.10346e+06		1.66339e+06	1.56851e+06	2022000	1.90097e+06	2.13993e+06		1.64045	1.54688	1.99412	1.87475	2.11042
M7WNH2	RHTO_04141	thyroid adenoma-associated protein-like protein	6.8348e+06	7.28788e+06	4.81051e+06	4.84246e+06	5.99094e+06		6.86601e+06	7.21294e+06	5.36948e+06	6.71332e+06	7.55473e+06	7.61565e+06	7.06134e+06	4.82648e+06	5.99094e+06	7.03948e+06	6.0414e+06	7.58519e+06	6.96396	4.75993	5.90832	6.9424	5.95809	7.48059
M7WNH9	RHTO_01312	uncharacterized protein			1.47529e+06	2.17165e+06		1.43658e+06		1.17994e+06	2.22981e+06	2.11039e+06	2.49119e+06	3.72528e+06		1.82347e+06	1.43658e+06	1.17994e+06	2.1701e+06	3.10823e+06		1.79832	1.41677	1.16367	2.14017	3.06537
M7WNI4	RHTO_04401	e3 ubiquitin protein ligase (ec 2.3.2.27)	3.05562e+06	3.04091e+06	4.00353e+06	3.48321e+06	3.05773e+06	4.62383e+06	3.50344e+06	4.26342e+06	2.80041e+06	2.5956e+06	3.60418e+06	3.88976e+06	3.04826e+06	3.74337e+06	3.84078e+06	3.88343e+06	2.698e+06	3.74697e+06	3.00623	3.69175	3.78782	3.82988	2.6608	3.6953
M7WNJ0	RHTO_00861	nucleoporin nup44			2.94534e+07	3.12501e+07	5.09567e+06	2.3907e+07	3.67693e+07	3.988e+07	2.04901e+07	22870000	3.65664e+07	3.84786e+07		3.03518e+07	1.45013e+07	3.83247e+07	2.168e+07	3.75225e+07		29.9332	14.3013	37.7962	21.3811	37.0051
M7WNJ4	RHTO_04411	guanine nucleotide binding protein (g protein), alpha o polypeptide	4.91775e+07	5.20055e+07	6.2811e+07	4.773e+07	8.01898e+07	9.39831e+07	8.86789e+07	8.5653e+07	4.55151e+07	5.19831e+07	8.31351e+07	4.01232e+07	5.05915e+07	5.52705e+07	8.70864e+07	8.7166e+07	4.87491e+07	6.16291e+07	49.8938	54.5083	85.8855	85.9639	48.0768	60.7793
M7WNK2	RHTO_04421	serf family protein	2.17892e+08	1.96313e+08	3.72198e+08	4.13342e+08	3.09751e+07	1.93157e+07	5.14947e+07	3.8035e+08	1.48168e+08	1.55353e+08	1.22991e+08	1.40042e+08	2.07103e+08	3.9277e+08	2.51454e+07	2.15922e+08	1.5176e+08	1.31516e+08	204.247	387.354	24.7986	212.945	149.668	129.703
M7WNK5	NIP1	eukaryotic translation initiation factor 3 subunit c (eif3c) (eukaryotic translation initiation factor 3 93 kda subunit homolog)... <Preview truncated at 128 characters>	1.55515e+08	1.72369e+08	9.84859e+07	8.68841e+07	1.14882e+08	9.71143e+07	1.66149e+08	1.28247e+08	1.39999e+08	1.36256e+08	1.17097e+08	1.04932e+08	1.63942e+08	9.2685e+07	1.05998e+08	1.47198e+08	1.38128e+08	1.11014e+08	161.681	91.4069	104.536	145.168	136.223	109.484
M7WNL0	RHTO_04431	protein of histidine phosphatase superfamily, clade-2	1.70514e+07	1.81249e+07	4.61093e+07	7.3472e+07	2.72016e+07	3.24085e+07	9.67845e+07	8.04825e+07	9.21814e+06	1.10983e+07	2.76676e+07	2.11339e+07	1.75881e+07	5.97906e+07	2.98051e+07	8.86335e+07	1.01582e+07	2.44007e+07	17.3456	58.9661	29.3941	87.4113	10.0181	24.0642
M7WNL4	RHTO_04436	nadh-ubiquinone oxidoreductase 21 kda subunit	1.41091e+08	1.62036e+08	3.54092e+08	3.12752e+08	1.36708e+08	1.53733e+08	1.88676e+08	2.44498e+08	1.93417e+08	1.83822e+08	2.79832e+08	3.22177e+08	1.51563e+08	3.33422e+08	1.45221e+08	2.16587e+08	1.88619e+08	3.01005e+08	149.473	328.824	143.218	213.6	186.018	296.854
M7WNM0	RHTO_04441	uncharacterized protein				2.92369e+06		2.87932e+06			8.53712e+06	7.21759e+06	2.51996e+06			2.92369e+06	2.87932e+06		7.87736e+06	2.51996e+06		2.88337	2.83961		7.76873	2.48521
M7WNM2	RHTO_04181	sorting nexin-41	1.91996e+07	1.9442e+07	3.83529e+07	3.43767e+07	1.78157e+07	1.34311e+07	4.19125e+07	4.91647e+07	1.95979e+07	2.10736e+07	2.83461e+07	2.69814e+07	1.93208e+07	3.63648e+07	1.56234e+07	4.55386e+07	2.03357e+07	2.76638e+07	19.0544	35.8633	15.408	44.9106	20.0553	27.2823
M7WNN2	RHTO_00901	protein disulfide-isomerase	7.45582e+06	8.57896e+06	1.16772e+07	1.16129e+07	1.6009e+07	1.79585e+07	1.20087e+07	1.35943e+07	8.60637e+06	1.02549e+07	1.36229e+07	1.07148e+07	8.01739e+06	1.1645e+07	1.69837e+07	1.28015e+07	9.43062e+06	1.21688e+07	7.90683	11.4844	16.7495	12.625	9.30057	12.001
M7WNN4	RHTO_04191	actin-related protein					2.1287e+06	1780400		1.19705e+06							1.95455e+06	1.19705e+06					1.9276	1.18054
M7WNN7	RHTO_04461	probable acetate kinase (ec 2.7.2.1) (acetokinase)	1.57404e+07	1.62826e+07	3.94552e+07	3.33517e+07	2.29693e+07	2.23994e+07	3.04552e+07	3.68959e+07	1.52753e+07	2.23042e+07	3.11814e+07	3.01772e+07	1.60115e+07	3.64035e+07	2.26843e+07	3.36755e+07	1.87897e+07	3.06793e+07	15.7907	35.9015	22.3715	33.2112	18.5306	30.2562
M7WNN8	RHTO_00906	nadh dehydrogenase [ubiquinone] flavoprotein 1, mitochondrial (ec 1.6.99.3) (ec 7.1.1.2)	3.34156e+08	2.65329e+08	3.3671e+08	3.83942e+08	4.94697e+08	4.62369e+08	4.51389e+08	4.47691e+08	4.72704e+08	5.19249e+08	7.855e+08	7.88146e+08	2.99742e+08	3.60326e+08	4.78533e+08	4.4954e+08	4.95977e+08	7.86823e+08	295.609	355.357	471.934	443.341	489.137	775.972
M7WNN9	RHTO_04196	methylenetetrahydrofolate reductase (ec 1.5.1.20)	1.32081e+08	1.24707e+08	2.24235e+07	2.16057e+07	2.2074e+07	1.6224e+07	1.01382e+07	1.22877e+07	7.744e+07	7.6325e+07	4.05321e+07	3.80165e+07	1.28394e+08	2.20146e+07	1.9149e+07	1.12129e+07	7.68825e+07	3.92743e+07	126.624	21.711	18.8849	11.0583	75.8223	38.7327
M7WNP2	RHTO_04466	uncharacterized protein				2.13379e+06	2.4821e+06			2.46596e+06	3.37034e+06	3008700	3.70684e+06	3.60137e+06		2.13379e+06	2.4821e+06	2.46596e+06	3.18952e+06	3.65411e+06		2.10437	2.44787	2.43195	3.14554	3.60372
M7WNP6	RHTO_04202	tpr repeat containing protein	1.40519e+07	1.41774e+07	1.10961e+07	1.1216e+07			1.19459e+07	1.10241e+07	1.58469e+07	1.70597e+07			1.41146e+07	1.11561e+07		1.1485e+07	1.64533e+07		13.92	11.0022		11.3266	16.2264
M7WNQ0	RHTO_04206	non-specific serine/threonine protein kinase (ec 2.7.11.1)	6.03013e+06	6.5428e+06	6.95233e+06	7.95717e+06	1.94318e+06		8.84337e+06	1.06474e+07	5.4691e+06	5.07427e+06	8.75742e+06	6.05434e+06	6.28647e+06	7.45475e+06	1.94318e+06	9.74539e+06	5.27168e+06	7.40588e+06	6.19978	7.35195	1.91639	9.611	5.19899	7.30375
M7WNQ5	RHTO_04211	ap complex subunit sigma			2.78739e+06	2.75417e+06					2701200					2.77078e+06			2701200			2.73257			2.66395
M7WNQ7	RHTO_00921	u3 small nucleolar ribonucleoprotein imp4			967139									1.09458e+06		967139				1.09458e+06		0.953802				1.07949
M7WNR0	RHTO_04216	40s ribosomal protein s14	1.75926e+09	1.95762e+09	1.77103e+09	1.79574e+09	1.5177e+09	1.42636e+09	1.19695e+09	1.29625e+09	1.6131e+09	1.5923e+09	1.25193e+09	1.15129e+09	1.85844e+09	1.78339e+09	1.47203e+09	1.2466e+09	1.6027e+09	1.20161e+09	1832.81	1758.8	1451.73	1229.41	1580.6	1185.04
M7WNR6	RHTO_04221	cell division control protein	4.15276e+06	5.32002e+06	6.15827e+06		5.55838e+06	5.65887e+06	4.65782e+06	1.93417e+06	3.5852e+06	4.2597e+06		3.60698e+06	4.73639e+06	6.15827e+06	5.60863e+06	3.29599e+06	3.92245e+06	3.60698e+06	4.67107	6.07335	5.53128	3.25054	3.86836	3.55724
M7WNS1	RHTO_04274	uncharacterized protein	742192	598705	3.46541e+06	3.60583e+06	1.37149e+06	1.26261e+06	2.5233e+06	2.60391e+06	1.13704e+06	1.56889e+06	2.04821e+06		670448	3.53562e+06	1.31705e+06	2.5636e+06	1.35296e+06	2.04821e+06	0.661203	3.48686	1.29889	2.52825	1.33431	2.01997
M7WNS4	RHTO_04226	actin cortical patch component lsb4	1.83214e+08	2.06655e+08	2.82692e+08	2.93784e+08	2.80908e+08	270910000	3.3308e+08	3.19469e+08	1.66205e+08	1.98883e+08	2.28916e+08	2.34442e+08	1.94934e+08	2.88238e+08	2.75909e+08	3.26274e+08	1.82544e+08	2.31679e+08	192.246	284.263	272.104	321.775	180.026	228.484
M7WNT1	cyn1	cyanate hydratase (cyanase) (ec 4.2.1.104) (cyanate hydrolase) (cyanate lyase)	5.68034e+06	5.47575e+06	4.38302e+07	5.28767e+07	6.33259e+07	5.87327e+07	5.28867e+07	6.37115e+07	1.42088e+07	1.62581e+07	3.27942e+07	4.75273e+07	5.57804e+06	4.83535e+07	6.10293e+07	5.82991e+07	1.52334e+07	4.01608e+07	5.50112	47.6867	60.1877	57.4951	15.0234	39.6069
M7WNT6	RHTO_04236	putative regulator of cell polarity	2.18631e+06	1.95855e+06					2.22266e+06			2.58712e+06			2.07243e+06			2.22266e+06	2.58712e+06		2.04385			2.19201	2.55144
M7WNT9	RHTO_04294	actin polymerization protein	1.16026e+07	1.18224e+07	1.25399e+07	1.05653e+07	1.92936e+07	2.16593e+07	9.821e+06	1.52229e+07	9.86808e+06	1.15255e+07	1.10569e+07	8.74073e+06	1.17125e+07	1.15526e+07	2.04765e+07	1.25219e+07	1.06968e+07	9.89881e+06	11.551	11.3933	20.1941	12.3493	10.5493	9.7623
M7WNU2	RHTO_04241	exocyst complex component sec6	732802									606840	980513		732802				606840	980513	0.722697				0.598471	0.966992
M7WNU3	RHTO_00956	u3 small nucleolar rna-associated protein 25 (u3 snorna-associated protein 25)		91433											91433						0.0901721
M7WNU6	RHTO_04246	short-chain dehydrogenase/reductase sdr family protein	1.18251e+08	1.16424e+08	1.62653e+08	1.80525e+08	1.8596e+08	1.71402e+08	2.65129e+08	2.52145e+08	1.43184e+08	1.52187e+08	1.77034e+08	1.76386e+08	1.17337e+08	1.71589e+08	1.78681e+08	2.58637e+08	1.47685e+08	1.7671e+08	115.719	169.223	176.217	255.07	145.649	174.273
M7WNU9	RHTO_04304	m-phase inducer phosphatase, protein tyrosine phosphatase	3.17466e+07	2.89819e+07	1.46947e+07	5.87095e+07	2.80733e+07	3.1503e+07	7.9607e+07	9.09516e+07	3.08859e+07	2.46091e+07	5.13427e+07	4.96468e+07	3.03643e+07	3.67021e+07	2.97881e+07	8.52793e+07	2.77475e+07	5.04948e+07	29.9455	36.196	29.3774	84.1033	27.3649	49.7985
M7WNV3	RHTO_04309	aminotransferase, class v/cysteine desulfurase						954270									954270						0.941111
M7WNV8	RHTO_04013	pap/25a associated domain family										923810	2007000	2.06269e+06					923810	2.03485e+06					0.91107	2.00678
M7WNW6	RHTO_04325	40s ribosomal protein s6	3.44529e+09	3.57393e+09	2.32837e+09	2.16023e+09	3.22039e+09	3.20653e+09	1.67445e+09	1.68911e+09	3.03199e+09	2.85203e+09	2.22912e+09	1.99626e+09	3.50961e+09	2.2443e+09	3.21346e+09	1.68178e+09	2.94201e+09	2.11269e+09	3461.21	2213.35	3169.15	1658.59	2901.44	2083.55
M7WNW9	RHTO_04330	thiamine biosynthesis protein nmt1	1.66657e+08	1.77726e+08	6.07726e+07	5.5486e+07	1.02471e+08	9.26891e+07	9.56209e+07	7.9932e+07	3.33676e+08	3.55882e+08	1.04645e+08	1.04734e+08	1.72191e+08	5.81293e+07	9.758e+07	8.77765e+07	3.44779e+08	1.0469e+08	169.817	57.3277	96.2343	86.566	340.025	103.246
M7WNX1	RHTO_04018	trna-splicing endonuclease subunit sen54
M7WNX4	RHTO_04023	pre-mrna-processing factor 17	3.77935e+07	3.47357e+07	3.98647e+07	3.87655e+07	3.95384e+07	6.35943e+07	5.83817e+07	4.49298e+07	2.21069e+07	2.41622e+07	3.79362e+07	3.07549e+07	3.62646e+07	3.93151e+07	5.15663e+07	5.16558e+07	2.31345e+07	3.43456e+07	35.7645	38.7729	50.8552	50.9434	22.8155	33.8719
M7WNY6	RHTO_04043	histone h3	3.76547e+06	3.08575e+06		1.30812e+07	8.35541e+06		1.76547e+07	2.27012e+07		2.96589e+06	5.70648e+06		3.42561e+06	1.30812e+07	8.35541e+06	2.0178e+07	2.96589e+06	5.70648e+06	3.37837	12.9008	8.24019	19.8997	2.92499	5.62778
M7WNY8	RHTO_04350	long-chain acyl-coa synthetase			1.15147e+07	11771000			2.64972e+07	1.42664e+07	6.40655e+06	5.44071e+06	3.37294e+07	1.07428e+07		1.16428e+07		2.03818e+07	5.92363e+06	2.22361e+07		11.4823		20.1007	5.84194	21.9295
M7WNY9	RHTO_04048	60s ribosomal protein l24	1.9375e+09	2.06459e+09	1.87818e+09	1.60063e+09	1.78195e+09	1.54083e+09	1.35826e+09	1.36569e+09	1.60777e+09	1.59504e+09	1.21819e+09	1.25136e+09	2.00104e+09	1.73941e+09	1.66139e+09	1.36197e+09	1.6014e+09	1.23477e+09	1973.45	1715.42	1638.48	1343.19	1579.32	1217.74
M7WNZ1	RHTO_04355	glutamate carboxypeptidase ii	1.22223e+07	1.43208e+07	3.61411e+07	31530000	3.07366e+07	3.46843e+07	1.74168e+07	5.29962e+07	1.19207e+07	1.95132e+07	3.32361e+07	3.18537e+07	1.32716e+07	3.38356e+07	3.27104e+07	3.52065e+07	1.57169e+07	3.25449e+07	13.0886	33.369	32.2593	34.721	15.5002	32.0961
M7WNZ6	RHTO_04360	zinc finger, phd-type protein	3.92802e+07	3.97368e+07	5.30156e+07	4.82513e+07	4.62583e+07	1.14664e+07	5.10484e+07	6.78543e+07	2.91645e+07	3.47714e+07	4.49089e+07	3.99593e+07	3.95085e+07	5.06334e+07	2.88623e+07	5.94513e+07	3.19679e+07	4.24341e+07	38.9637	49.9352	28.4643	58.6315	31.5271	41.8489
M7WNZ9	RHTO_04058	glucose-6-phosphate isomerase (ec 5.3.1.9)	1.16459e+09	1.092e+09	1.77026e+09	1.74216e+09	1.75967e+09	2.0132e+09	2.33868e+09	2.43151e+09	1.38125e+09	1.65107e+09	2.25218e+09	1.97201e+09	1.1283e+09	1.75621e+09	1.88643e+09	2.38509e+09	1.51616e+09	2.1121e+09	1112.74	1731.99	1860.42	2352.2	1495.25	2082.97
M7WP02	RHTO_04063	xaa-pro aminopeptidase			8.21719e+06	1.12138e+07		2.07816e+07		1.25389e+07	8.28578e+06	9.33163e+06	1.34866e+07	1.28153e+07		9.71548e+06	2.07816e+07	1.25389e+07	8.8087e+06	1.3151e+07		9.5815	20.495	12.366	8.68723	12.9696
M7WP05	RHTO_04068	small nuclear ribonucleoprotein b and b			2.13334e+08	2.26855e+08	1.97649e+08	1.60174e+08		1.72504e+08	8.192e+07	9.93635e+07	1.58407e+08	2.04892e+08		2.20095e+08	1.78912e+08	1.72504e+08	9.06418e+07	1.81649e+08		217.06	176.444	170.125	89.3918	179.144
M7WP06	RHTO_01001	lysophospholipase nte1 (ec 3.1.1.5) (intracellular phospholipase b)						906760					1.86428e+06				906760			1.86428e+06			0.894256			1.83857
M7WP10	RHTO_04073	gdp-l-fucose synthase	3.44865e+08	3.07676e+08	6.39104e+08	6.18954e+08	3.63563e+08	4.32704e+08	6.37027e+08	7.07886e+08	2.04772e+08	2.3006e+08	3.94613e+08	3.85538e+08	3.26271e+08	6.29029e+08	3.98134e+08	6.72456e+08	2.17416e+08	3.90076e+08	321.771	620.355	392.643	663.183	214.418	384.696
M7WP13	RHTO_04135	arylacetamide deacetylase-like 2			2.59893e+06			1.45215e+06	2.21963e+06	2.19942e+06		896711	1.62644e+06			2.59893e+06	1.45215e+06	2.20952e+06	896711	1.62644e+06		2.56309	1.43213	2.17905	0.884346	1.60401
M7WP17	RHTO_01016	40s ribosomal protein s28	1.71848e+09	1.98153e+09	2.1035e+09	2.3312e+09	1.72368e+09	1.32464e+09	2.09807e+09	2.5561e+09	2.61957e+09	1.66763e+09	2.05959e+09	1.77708e+09	1.85001e+09	2.21735e+09	1.52416e+09	2.32709e+09	2.1436e+09	1.91834e+09	1824.49	2186.77	1503.14	2295	2114.04	1891.88
M7WP23	RHTO_04088	uncharacterized protein	1.12649e+08	1.16424e+08	1.56932e+08	1.68401e+08	6.19477e+07	5.2234e+07		3.06116e+08	1.70046e+08	2.1124e+08	2.23812e+08	2.50151e+08	1.14537e+08	1.62667e+08	5.70909e+07	3.06116e+08	1.90643e+08	2.36981e+08	112.957	160.423	56.3036	301.895	188.014	233.713
M7WP31	RHTO_04098	thioesterase family protein			1.33339e+07	1.22724e+07				1.19145e+07	2.55041e+07	2.68456e+07	2.56656e+07			1.28032e+07		1.19145e+07	2.61749e+07	2.56656e+07		12.6266		11.7502	25.8139	25.3116
M7WP35	RHTO_04103	1-aminocyclopropane-1-carboxylate synthase	5.65204e+07	5.50366e+07	3.49588e+07	3.50196e+07	5.46969e+07	6.13538e+07	3.29146e+07	4.41295e+07	5.42647e+07	6.6776e+07	6.9851e+07	6.50332e+07	5.57785e+07	3.49892e+07	5.80253e+07	3.8522e+07	6.05203e+07	6.74421e+07	55.0093	34.5067	57.2252	37.9908	59.6858	66.5121
M7WP41	RHTO_01046	rab gdp dissociation inhibitor	1.69236e+08	1.79945e+08	2.33888e+08	2.4205e+08	2.34282e+08	2.87236e+08	2.16369e+08	2.29441e+08	1.68922e+08	1.80056e+08	1.89288e+08	1.87597e+08	1.7459e+08	2.37969e+08	2.60759e+08	2.22905e+08	1.74489e+08	1.88442e+08	172.183	234.687	257.163	219.831	172.083	185.844
M7WP44	RHTO_01051	asparaginyl-trna synthetase	3.81059e+08	3.41938e+08	3.35435e+08	3.43599e+08	2.74653e+08	3.28337e+08	3.54951e+08	4.16418e+08	2.84874e+08	3.1041e+08	3.57082e+08	3.19364e+08	3.61499e+08	3.39517e+08	3.01495e+08	3.85685e+08	2.97642e+08	3.38223e+08	356.513	334.835	297.338	380.366	293.537	333.559
M7WP48	RHTO_04118	vhs domain containing protein	1.36116e+07	1.20109e+07	2.2471e+07	1.91971e+07	6.03644e+06	1.32585e+07	1.86048e+07	1.49243e+07	1.17561e+07	1.0427e+07	1.31335e+07	1.53081e+07	1.28112e+07	2.0834e+07	9.64746e+06	1.67646e+07	1.10915e+07	1.42208e+07	12.6346	20.5467	9.51442	16.5334	10.9386	14.0247
M7WP55	RHTO_04128	ceramide very long chain fatty acid hydroxylase (ec 1.-.-.-)	2.30222e+07	2.92908e+07	2.46985e+07		3.78713e+07	3.67629e+07	1.87257e+07	2.33914e+07	2.09751e+07	3.47216e+07	2.19163e+07	24481000	2.61565e+07	2.46985e+07	3.73171e+07	2.10585e+07	2.78484e+07	2.31986e+07	25.7958	24.3579	36.8025	20.7681	27.4644	22.8787
M7WP58	RHTO_01066	guanine nucleotide binding protein beta subunit 2	1.19843e+08	1.37123e+08	1.98643e+08	1.82189e+08	1.45415e+08	1.65469e+08	1.52895e+08	2.13442e+08	1.15034e+08	1.20642e+08	1.4274e+08	1.31955e+08	1.28483e+08	1.90416e+08	1.55442e+08	1.83168e+08	1.17838e+08	1.37347e+08	126.711	187.79	153.298	180.643	116.213	135.453
M7WP65	RHTO_03889	phox-like domain-containing protein		3.06626e+06	4.11964e+06		8.0123e+06	7.18352e+06	8.55711e+06	6.33132e+06	4.09497e+06	5.26481e+06	4.29631e+06	5.28895e+06	3.06626e+06	4.11964e+06	7.59791e+06	7.44422e+06	4.67989e+06	4.79263e+06	3.02398	4.06283	7.49313	7.34156	4.61535	4.72654
M7WP66	RHTO_04185	histone h3	2.62768e+09	2.4715e+09	7.19334e+09	6.25673e+09	3.84911e+09	2.71361e+09	8.41118e+09	8.55445e+09	1.27214e+09	1.42865e+09	2.76529e+09	2.81665e+09	2.54959e+09	6.72504e+09	3.28136e+09	8.48281e+09	1.35039e+09	2.79097e+09	2514.43	6632.3	3236.11	8365.83	1331.77	2752.48
M7WP67	RHTO_01076	prolyl oligopeptidase			8.99711e+06	8.38465e+06	5.97602e+06	1.32029e+07		1.15468e+07	9.21021e+06	1.37712e+07	1.13599e+07	8.85444e+06		8.69088e+06	9.58946e+06	1.15468e+07	1.14907e+07	1.01071e+07		8.57103	9.45723	11.3876	11.3322	9.96777
M7WP76	RHTO_01086	splicing factor 3a subunit 2	6.01335e+07	5.66062e+07	9.17987e+07	8.47357e+07	4.92075e+07	5.66062e+07	7.92416e+07	8.33468e+07	5.44195e+07	4.7995e+07	6.59597e+07	5.93561e+07	5.83699e+07	8.82672e+07	5.29069e+07	8.12942e+07	5.12072e+07	6.26579e+07	57.5649	87.05	52.1773	80.1731	50.5011	61.7939
M7WP88	RHTO_03914	endopolyphosphatase			1.56705e+06	4.07236e+06		1.14818e+06		3.49073e+06						2.81971e+06	1.14818e+06	3.49073e+06				2.78082	1.13234	3.44259
M7WP91	RHTO_03920	maltose o-acetyltransferase			5234900	5.33482e+06				4.60687e+06	6.00955e+06		5.70464e+06			5.28486e+06		4.60687e+06	6.00955e+06	5.70464e+06		5.21198		4.54334	5.92668	5.62597
M7WP94	RHTO_04210	saccharolysin	6.1684e+07	6.4488e+07	6.62689e+07	6.65973e+07	8.24849e+07	8.92134e+07	7.96965e+07	7.54373e+07	8.42391e+07	8.78476e+07	9.6129e+07	9.29378e+07	6.3086e+07	6.64331e+07	8.58491e+07	7.75669e+07	8.60434e+07	9.45334e+07	62.216	65.517	84.6653	76.4973	84.8568	93.2298
M7WP96	RHTO_03925	cytoplasm protein	6.51013e+07	8.38721e+07	7.62846e+07	7.5628e+07		1.03329e+08	9.6402e+07	1.02755e+08	6.23185e+07	6.5439e+07	7.62432e+07	8.37579e+07	7.44867e+07	7.59563e+07	1.03329e+08	9.95784e+07	6.38788e+07	8.00006e+07	73.4595	74.9089	101.904	98.2052	62.9979	78.8974
M7WPA0	RHTO_00641	aldo/keto reductase	3.37078e+07	5.82258e+07	8.4355e+07	9.84349e+07	2.95607e+08	3.32766e+08	3.52791e+08	3.45237e+08	8.04688e+07	6.65131e+07	8.38583e+07	6.28018e+07	4.59668e+07	9.1395e+07	3.14186e+08	3.49014e+08	7.3491e+07	7.333e+07	45.3329	90.1346	309.854	344.201	72.4775	72.3188
M7WPA3	RHTO_00646	1-phosphatidylinositol-4-phosphate 5-kinase	2.13283e+07	2.90063e+06	3.27434e+06	3.04674e+06		1.43596e+06	4.18208e+06	4.81167e+06	1.79442e+06	2.62434e+06	2.19649e+06	2.50391e+06	1.21145e+07	3.16054e+06	1.43596e+06	4.49688e+06	2.20938e+06	2.3502e+06	11.9474	3.11695	1.41616	4.43487	2.17891	2.31779
M7WPA4	RHTO_04220	capsular related protein, esterase, sgnh hydrolase-type domain containing
M7WPA7	RHTO_00651	protein of asp/glu/hydantoin racemase family			8.76048e+06	1.67742e+06										5.21895e+06						5.14698
M7WPA9	RHTO_04225	oxoglutarate dehydrogenase (succinyl-transferring)	2.089e+07	2.07979e+07	16030000	1.12604e+07	2.03304e+07	1.60523e+07	1.38703e+07	1.37407e+07	1.36134e+07	1.34958e+07	2.03553e+07	2.14279e+07	2.0844e+07	1.36452e+07	1.81914e+07	1.38055e+07	1.35546e+07	2.08916e+07	20.5565	13.457	17.9405	13.6151	13.3677	20.6035
M7WPB1	RHTO_00656	sam domain protein			1.30985e+07					1.6166e+07	1.27597e+07	1.51417e+07		1.486e+07		1.30985e+07		1.6166e+07	1.39507e+07	1.486e+07		12.9179		15.9431	13.7583	14.6551
M7WPB5	RHTO_00661	zinc alcohol dehydrogenase	2.71321e+07	2.45025e+07	1.38351e+08	1.28195e+08	4.99319e+07	5.05298e+07	1.28307e+08	1.2372e+08	2.80952e+07	3.04714e+07	7.00607e+07	7.36119e+07	2.58173e+07	1.33273e+08	5.02308e+07	1.26014e+08	2.92833e+07	7.18363e+07	25.4613	131.435	49.5381	124.276	28.8795	70.8457
M7WPB7	RHTO_04235	glutamine-dependent nad(+) synthetase (ec 6.3.5.1) (nad(+) synthase [glutamine-hydrolyzing])	1.54645e+07	1.61222e+07	2.29912e+07	2.30209e+07	2.80297e+07	3.47555e+07	3.9045e+07	4.51195e+07	2.69787e+07	3.00788e+07	29007000	3.52273e+07	1.57933e+07	2.30061e+07	3.13926e+07	4.20823e+07	2.85287e+07	3.21172e+07	15.5755	22.6888	30.9597	41.5019	28.1353	31.6743
M7WPB8	RHTO_00666	dna-directed rna polymerases i, ii, and iii subunit rpabc5	2.16597e+07	1.7274e+07	3.78023e+07	4.56696e+07	2.4959e+07	1.91703e+07		4.72954e+07		2.64364e+07		1.93979e+07	1.94668e+07	4.1736e+07	2.20647e+07	4.72954e+07	2.64364e+07	1.93979e+07	19.1984	41.1604	21.7604	46.6432	26.0718	19.1304
M7WPC2	RHTO_00671	cell division control protein cdc28			1.42173e+07					8.27841e+06	7.70869e+06	1.03732e+07	1.43107e+07	8.34154e+06		1.42173e+07		8.27841e+06	9.04097e+06	1.13261e+07		14.0213		8.16425	8.91629	11.1699
M7WPC7	RHTO_03965	60s ribosomal protein l7	2.85844e+09	3.06694e+09	1.7521e+09	1.71254e+09	3.08112e+09	2.84073e+09	1.50276e+09	1.56903e+09	2.50513e+09	2.30759e+09	1.85127e+09	1.6049e+09	2.96269e+09	1.73232e+09	2.96092e+09	1.5359e+09	2.40636e+09	1.72809e+09	2921.83	1708.43	2920.09	1514.72	2373.18	1704.26
M7WPD1	RHTO_03970	50s ribosomal protein l22	1.19137e+08	1.05169e+08	6.13838e+07	6.61314e+07	1.22195e+08	1.32817e+08		5.04399e+07	1.54008e+08	1.40717e+08	1.33852e+08	1.24401e+08	1.12153e+08	6.37576e+07	1.27506e+08	5.04399e+07	1.47363e+08	1.29126e+08	110.606	62.8784	125.748	49.7444	145.331	127.346
M7WPE1	RHTO_04012	mitochondrial outer membrane protein									486930								486930						0.480215
M7WPE7	RHTO_00701	tatd dnase family protein							2.18583e+07			3.18091e+06						2.18583e+07	3.18091e+06					21.5569	3.13704
M7WPF2	RHTO_00706	guanine nucleotide exchange factor vps9	870950				537015		981887	1.30683e+06		875846	705206	590791	870950		537015	1.14436e+06	875846	647998	0.85894		0.52961	1.12858	0.863768	0.639062
M7WPG7	RHTO_03764	adenosylmethionine-8-amino-7-oxononanoate aminotransferase			1.48432e+07	9.0646e+06	1.09975e+07	1.43906e+07		1.6492e+07	2.62247e+07	2.95e+07	3.57393e+07	3.67058e+07		1.19539e+07	1.2694e+07	1.6492e+07	2.78624e+07	3.62225e+07		11.7891	12.519	16.2645	27.4781	35.723
M7WPH2	RHTO_03769	8-amino-7-oxononanoate synthase										1.77528e+06		1.73852e+06					1.77528e+06	1.73852e+06					1.7508	1.71455
M7WPH6	RHTO_00731	dtdp-4-dehydrorhamnose reductase			1.22742e+07	1.34982e+07		1.08919e+07		3.05848e+06	1.30919e+07	1.68554e+07	1.5271e+07	1.5588e+07		1.28862e+07	1.08919e+07	3.05848e+06	1.49737e+07	1.54295e+07		12.7085	10.7417	3.0163	14.7672	15.2167
M7WPJ4	RHTO_00751	sorting nexin mvp1	3.24426e+06	3.0187e+06	7.98692e+06	8.78517e+06		5.81957e+06	9.61257e+06	9.81881e+06	2.92148e+06	4.84914e+06	7.58102e+06	6.97116e+06	3.13148e+06	8.38605e+06	5.81957e+06	9.71569e+06	3.88531e+06	7.27609e+06	3.0883	8.2704	5.73931	9.58171	3.83173	7.17575
M7WPJ9	RHTO_04062	peptide hydrolase (ec 3.4.-.-)						12048000		2.34319e+07	4.77048e+06	4.87642e+06	1.17509e+07	1.2962e+07			12048000	2.34319e+07	4.82345e+06	1.23564e+07			11.8819	23.1088	4.75693	12.186
M7WPK3	RHTO_04067	eukaryotic polypeptide chain release factor 3	2.00049e+08	2.09873e+08	1.33121e+08	1.20529e+08	2.45385e+08	1.87578e+08	1.67976e+08	1.69745e+08	1.57621e+08	1.53827e+08	1.53458e+08	1.46944e+08	2.04961e+08	1.26825e+08	2.16482e+08	1.68861e+08	1.55724e+08	1.50201e+08	202.135	125.076	213.497	166.532	153.577	148.13
M7WPK7	RHTO_04072	atp-dependent rna helicase dhx8	1.16343e+07	9.83327e+06	1.05374e+07	9.29969e+06	1.555e+07	1.29963e+07		1.33585e+07	7.12128e+06	1.18961e+07	1.28491e+07	1.06752e+07	1.07338e+07	9.91855e+06	1.42732e+07	1.33585e+07	9.50867e+06	1.17622e+07	10.5857	9.78177	14.0763	13.1743	9.37754	11.6
M7WPK8	RHTO_00766	vacuolar protein sorting-associated protein vps5			3.74607e+06	4.0294e+06			4.19737e+06	543609	2.02996e+06	5.4166e+06	3.7965e+06	3.80994e+06		3.88774e+06		2.37049e+06	3.72328e+06	3.80322e+06		3.83412		2.3378	3.67193	3.75077
M7WPL3	RHTO_00771	quinone oxidoreductase	8.77339e+07	7.76261e+07	1.36332e+08	1.23935e+08	1.1982e+08	1.32292e+08	1.40651e+08	1.4197e+08	1.20748e+08	1.41449e+08	1.36723e+08	1.40651e+08	8.268e+07	1.30133e+08	1.26056e+08	1.41311e+08	1.31099e+08	1.38687e+08	81.5398	128.339	124.318	139.362	129.291	136.775
M7WPL8	RHTO_00776	pre-mrna-splicing factor cwc26							1.23911e+07		3.87267e+06	2.71669e+06						1.23911e+07	3.29468e+06					12.2203	3.24925
M7WPM3	RHTO_04092	type a von willebrand factor and atpase domain containing protein	7.40595e+06	6.22759e+06	2.76173e+06	4.04187e+06	1.05038e+07	7.00392e+06	4.21215e+06	5.50985e+06	1.56384e+07	1.61017e+07	1.58915e+07	1.29781e+07	6.81677e+06	3.4018e+06	8.75388e+06	4.861e+06	1.587e+07	1.44348e+07	6.72276	3.35489	8.63317	4.79397	15.6512	14.2358
M7WPM4	RHTO_00781	cytochrome b5	4.26115e+07	4.38256e+07	1.1938e+08	1.35502e+08	2.7836e+07	3.28732e+07	1.17875e+08	1.25685e+08	4.66371e+07	5.20226e+07	5.85589e+07	62576000	4.32185e+07	1.27441e+08	3.03546e+07	1.2178e+08	4.93299e+07	6.05674e+07	42.6226	125.683	29.936	120.101	48.6496	59.7322
M7WPP3	RHTO_03834	uncharacterized protein	1.5103e+07	1.07189e+07	8.94048e+07	7.98883e+07		4.33351e+06	5.59768e+07	7.04316e+07	1.39686e+08	1.35902e+08	1.62366e+08	1.54934e+08	1.2911e+07	8.46465e+07	4.33351e+06	6.32042e+07	1.37794e+08	1.5865e+08	12.7329	83.4793	4.27375	62.3326	135.894	156.462
M7WPP7	RHTO_04122	n(6)-adenine-specific dna methyltransferase
M7WPP9	RHTO_00801	pre-mrna-splicing factor cwf21	1.88686e+07	1.79291e+07	2.19122e+07	2.78702e+07	2.6859e+07	2.24616e+07	2.37344e+07	1.95628e+07	1.77986e+07	1.75644e+07	2.42031e+07	1.96476e+07	1.83988e+07	2.48912e+07	2.46603e+07	2.16486e+07	1.76815e+07	2.19253e+07	18.1451	24.548	24.3202	21.3501	17.4377	21.623
M7WPQ0	RHTO_03839	regulator of nonsense transcripts 2						180313		165064				148441			180313	165064		148441			0.177826	0.162787		0.146394
M7WPQ4	RHTO_00806	aspartyl-trna synthetase	7.19288e+06	7.14791e+06	9.87153e+06		1.24178e+07	1.14046e+07		1.02898e+07		5.37127e+06	1.0338e+07	7.93398e+06	7.1704e+06	9.87153e+06	1.19112e+07	1.02898e+07	5.37127e+06	9.136e+06	7.07152	9.7354	11.7469	10.1479	5.2972	9.01001
M7WPS3	RHTO_00821	zn(2)-c6 fungal-type transcription factor							1.25469e+06	1.08247e+06	1.06731e+06							1.16858e+06	1.06731e+06					1.15246	1.05259
M7WPS8	RHTO_00826	duf221 domain containing protein			1.06538e+07	10847000	3.74536e+06	5.84436e+06	1.65847e+07	1.63723e+07		2.13607e+06	2.99617e+06	3.38023e+06		1.07504e+07	4.79486e+06	1.64785e+07	2.13607e+06	3.1882e+06		10.6022	4.72874	16.2512	2.10661	3.14424
M7WPS9	RHTO_03864	amidase family protein		1.28777e+07	5.52142e+06	1.2757e+07		3.93607e+06		6.09139e+06	6.36519e+06	5.47152e+06	1.16095e+07	6.20102e+06	1.28777e+07	9.13921e+06	3.93607e+06	6.09139e+06	5.91835e+06	8.90528e+06	12.7001	9.01318	3.88179	6.00739	5.83674	8.78247
M7WPT1	RHTO_03913	monoglyceride lipase, yju3-like protein	1.88633e+07	1.63603e+07	4.22327e+07	3.87372e+07	2.35961e+07	2.77575e+07	4.56339e+07	5.34221e+07	1.45869e+07	1.20214e+07	1.45612e+07	1.57301e+07	1.76118e+07	4.04849e+07	2.56768e+07	4.9528e+07	1.33042e+07	1.51457e+07	17.369	39.9267	25.3228	48.845	13.1207	14.9368
M7WPT3	RHTO_00831	dna polymerase gamma subunit 1	605386	547482			437857				545084	640362	865110	731854	576434		437857		592723	798482	0.568485		0.431819		0.58455	0.787471
M7WPT4	RHTO_03869	nucleoside-diphosphate-sugar epimerases-like protein	7.0639e+06	7.44496e+06	2.54212e+07	2.71412e+07		1.38362e+07	2.00558e+07	2.07979e+07	6.46792e+06	8.79799e+06	1.13455e+07	9.67459e+06	7.25443e+06	2.62812e+07	1.38362e+07	2.04269e+07	7.63296e+06	1.05101e+07	7.15439	25.9188	13.6454	20.1452	7.5277	10.3651
M7WPT6	RHTO_03919	actin-related protein 2	2.34959e+08	2.32878e+08	4.03543e+08	3.92539e+08	3.53965e+08	2.85852e+08	4.35416e+08	4.15353e+08	2.59405e+08	3.15394e+08	4.03085e+08	4.31112e+08	2.33918e+08	3.98041e+08	3.19908e+08	4.25384e+08	2.87399e+08	4.17098e+08	230.693	392.552	315.497	419.518	283.436	411.347
M7WPU1	RHTO_03874	gly-xaa carboxypeptidase			6.21675e+06	6.78651e+06		1.83901e+06		2.13504e+06		1.81075e+06	3.4952e+06	3.73496e+06		6.50163e+06	1.83901e+06	2.13504e+06	1.81075e+06	3.61508e+06		6.41197	1.81365	2.1056	1.78578	3.56523
M7WPU4	RHTO_00841	4-nitrophenylphosphatase (pnppase) (ec 3.1.3.41)	2.58657e+07	2.4241e+07	2.50028e+07	2.97494e+07	2.17328e+07	2.22466e+07	2.6343e+07	2.49818e+07	2.64088e+07	2.23832e+07	3.65879e+07	2.91836e+07	2.50534e+07	2.73761e+07	2.19897e+07	2.56624e+07	2.4396e+07	3.28857e+07	24.7079	26.9986	21.6864	25.3085	24.0596	32.4322
M7WPV1	RHTO_03619	mitochondrial import inner membrane translocase subunit tim13				6.36039e+06					9.2703e+06		1.3133e+07	8994600		6.36039e+06			9.2703e+06	1.10638e+07		6.27268			9.14246	10.9112
M7WPV3	RHTO_03939	cytokinin riboside 5-monophosphate phosphoribohydrolase log family protein		1.75714e+07					1.05043e+07			2.30512e+07		1.48595e+07	1.75714e+07			1.05043e+07	2.30512e+07	1.48595e+07	17.3291			10.3594	22.7334	14.6545
M7WPW0	RHTO_00856	sterol 24-c-methyltransferase	1.2841e+08	1.4485e+08	2.7833e+08	2.59792e+08	2.40562e+08	2.52632e+08	2.4512e+08	2.64675e+08	1.4986e+08	1.66559e+08	2.66738e+08	2.19438e+08	1.3663e+08	2.69061e+08	2.46597e+08	2.54898e+08	1.58209e+08	2.43088e+08	134.746	265.351	243.197	251.383	156.028	239.736
M7WPW6	RHTO_07935	wd repeat protein 70	1.21261e+07	1.19233e+07	1.59666e+07	2.08868e+07	5.36121e+06	4.31701e+06	1.50964e+07	1.54402e+07	1.03018e+07	1.18301e+07	1.20615e+07	1.27238e+07	1.20247e+07	1.84267e+07	4.83911e+06	1.52683e+07	1.1066e+07	1.23927e+07	11.8589	18.1726	4.77238	15.0577	10.9134	12.2218
M7WPY3	RHTO_03650	transcription factor							439910	686367				446091				563138		446091				0.555373		0.439939
M7WPY5	RHTO_03974	uncharacterized protein					1.40906e+06				2.86118e+06						1.40906e+06		2.86118e+06				1.38963		2.82173
M7WPY7	RHTO_03655	mitochondrial atpase inhibitor, iatp	4.94303e+09	5.16114e+09	1.80046e+10	1.7094e+10	3.62873e+09	3.20324e+09	1.95314e+10	2.1144e+10	1.15251e+10	1.35649e+10	1.7923e+10	2.04089e+10	5.05209e+09	1.75493e+10	3.41599e+09	2.03377e+10	1.2545e+10	1.9166e+10	4982.42	17307.3	3368.88	20057.3	12372	18901.7
M7WPZ4	RHTO_03660	pyridoxamine 5-phosphate oxidase			3.22764e+08	3.08768e+08				3.6124e+08	5.0052e+08	8.17858e+08	7.23512e+08	5.278e+08		3.15766e+08		3.6124e+08	6.59189e+08	6.25656e+08		311.412		356.259	650.099	617.028
M7WPZ7	RHTO_03989	prohibitin	2.48782e+08		1.8803e+08	1.87831e+08	1.54829e+08	1.54504e+08	1.32312e+08	1.32575e+08	3.55946e+08	4.1651e+08	5.25981e+08	4.71185e+08	2.48782e+08	1.8793e+08	1.54667e+08	1.32443e+08	3.86228e+08	4.98583e+08	245.351	185.339	152.534	130.617	380.902	491.707
M7WPZ9	RHTO_03665	60s ribosomal protein l21	7.2785e+09	7.35159e+09	6.7935e+09	6.84623e+09	6.9409e+09	6.77805e+09	4.67276e+09	4.5767e+09	6.11488e+09	6.32243e+09	5.13955e+09	5.024e+09	7.31505e+09	6.81987e+09	6.85947e+09	4.62473e+09	6.21865e+09	5.08178e+09	7214.17	6725.82	6764.88	4560.95	6132.9	5011.7
M7WQ05	RHTO_03670	atp-dependent dna helicase	2.23133e+06	2.74044e+06	2.63682e+06		1.99672e+06	4.33371e+06	3.15571e+06	3.01842e+06		2.72452e+06	745978	1.27038e+06	2.48588e+06	2.63682e+06	3.16521e+06	3.08707e+06	2.72452e+06	1.00818e+06	2.4516	2.60046	3.12157	3.04449	2.68695	0.994274
M7WQ06	RHTO_07970	uncharacterized protein	3.64307e+06	4.22224e+06	2.70655e+06						7.36686e+06	8.57867e+06	8.45783e+06	6.56269e+06	3.93265e+06	2.70655e+06			7.97276e+06	7.51026e+06	3.87842	2.66922			7.86282	7.4067
M7WQ11	RHTO_04004	sh3 domain protein	2.17468e+06	2.13198e+06	3.17571e+06	2.64398e+06		6.44027e+06	4.53107e+06	3.58083e+06	4.98431e+06	2.30438e+06			2.15333e+06	2.90985e+06	6.44027e+06	4.05595e+06	3.64434e+06		2.12364	2.86972	6.35146	4.00002	3.59409
M7WQ15	RHTO_03763	thioredoxin	3.66422e+08	3.96072e+08	3.3324e+09	2.88423e+09	3.84752e+08	4.01199e+08	2.11375e+09	2.33457e+09	6.71963e+08	8.54071e+08	8.93975e+08	9.48228e+08	3.81247e+08	3.10832e+09	3.92975e+08	2.22416e+09	7.63017e+08	9.21102e+08	375.989	3065.45	387.556	2193.49	752.495	908.4
M7WQ20	RHTO_03768	serine/threonine-protein kinase			1.49075e+07	1.51618e+07	2.16513e+07	2.15541e+07		1.92672e+07	8.48014e+06	8.23038e+06	1.15438e+07			1.50346e+07	2.16027e+07	1.92672e+07	8.35526e+06	1.15438e+07		14.8273	21.3048	19.0015	8.24004	11.3846
M7WQ21	RHTO_03685	mfs monosaccharide transporter			1.1053e+07	5.64197e+06	7.95475e+07		2.02633e+07	3.80411e+07	2.60493e+07	2.72897e+07	2.08409e+07			8.34746e+06	7.95475e+07	2.91522e+07	2.66695e+07	2.08409e+07		8.23235	78.4505	28.7502	26.3017	20.5535
M7WQ25	RHTO_07985	haloacid dehalogenase-like hydrolase domain containing protein	2.6165e+07	2.49472e+07	6.12851e+07	7.81191e+07	3.12529e+07	2.7269e+07	4.6859e+07	4.45767e+07	2.82428e+07	3.41409e+07	8.5309e+07	9.87279e+07	2.55561e+07	6.97021e+07	2.9261e+07	4.57179e+07	3.11918e+07	9.20185e+07	25.2037	68.7409	28.8574	45.0874	30.7617	90.7495
M7WQ31	RHTO_03695	orotate phosphoribosyltransferase	5.87858e+07	5.83788e+07	9.23093e+07	8.82185e+07		5.47713e+07	3.17078e+07	8.40387e+07	6.79102e+07	6.2287e+07	8.01518e+07	7.4696e+07	5.85823e+07	9.02639e+07	5.47713e+07	5.78733e+07	6.50986e+07	7.74239e+07	57.7745	89.0191	54.016	57.0752	64.2009	76.3562
M7WQ32	RHTO_03783	phosphatidyl-n-methylethanolamine n-methyltransferase (ec 2.1.1.71) (phospholipid methyltransferase) (plmt)	9.51868e+07	7.67296e+07	5.94306e+07	4.82784e+07	4.44219e+07	3.76168e+07	5.34936e+07	4.97544e+07	4.17453e+07	7.86623e+07	7.24731e+07	4.8788e+07	8.59582e+07	5.38545e+07	4.10193e+07	5.1624e+07	6.02038e+07	6.06305e+07	84.7728	53.1118	40.4537	50.9121	59.3736	59.7944
M7WQ36	RHTO_03788	carbohydrate esterase family 4 protein		1.20613e+06	1.46579e+07	5.49728e+06				4.1083e+06	1.79435e+06		5.74234e+06		1.20613e+06	1.00776e+07		4.1083e+06	1.79435e+06	5.74234e+06	1.18949	9.9386		4.05164	1.7696	5.66315
M7WQ42	RHTO_03705	large subunit ribosomal protein l40e	9.38758e+08	9.51434e+08	1.13023e+09	1.18551e+09	8.74208e+08	9.07124e+08	9.49542e+08	1.09929e+09	9.13382e+08	7.79108e+08	5.94239e+08	5.60675e+08	9.45096e+08	1.15787e+09	8.90666e+08	1.02442e+09	8.46245e+08	5.77457e+08	932.063	1141.9	878.384	1010.29	834.575	569.494
M7WQ52	RHTO_08010	cardiolipin synthase	2.81176e+06	2.81505e+06					2.65288e+06		2.62085e+06			6.60051e+06	2.8134e+06			2.65288e+06	2.62085e+06	6.60051e+06	2.7746			2.61629	2.58471	6.50949
M7WQ63	RHTO_08020	transcription initiation factor tfiid tata-box-binding protein	3.00986e+07	2.45521e+07	4.28903e+07	3.55811e+07	4.01458e+07	4.14769e+07	4.05088e+07	5.39446e+07	2.93795e+07	2.72907e+07	3.78472e+07	3.86247e+07	2.73254e+07	3.92357e+07	4.08113e+07	4.72267e+07	2.83351e+07	3.82359e+07	26.9486	38.6946	40.2486	46.5754	27.9443	37.7087
M7WQ64	RHTO_03725	prefoldin subunit 3			4.15334e+06	3.99081e+06				3.75488e+06	3.6786e+06					4.07207e+06		3.75488e+06	3.6786e+06			4.01592		3.7031	3.62788
M7WQ69	RHTO_03823	uncharacterized protein	140300												140300						0.138365
M7WQ70	RHTO_03730	molecular chaperone				245670										245670						0.242282
M7WQ73	RHTO_08030	aconitate hydratase, mitochondrial (aconitase) (ec 4.2.1.-)	9.42396e+07	1.04906e+08	5.84476e+07	5.68575e+07	4.70402e+07	5.55532e+07	4.53839e+07	5.07193e+07	1.25666e+08	1.26217e+08	1.43223e+08	1.41282e+08	9.95726e+07	5.76525e+07	5.12967e+07	4.80516e+07	1.25941e+08	1.42252e+08	98.1995	56.8575	50.5893	47.389	124.205	140.291
M7WQ78	RHTO_08035	arrestin domain protein	840752	998485	2.66232e+06	2.94844e+06	2335900	2.16276e+06		2.5223e+06			1.94975e+06	2.75815e+06	919619	2.80538e+06	2.24933e+06	2.5223e+06		2.35395e+06	0.906937	2.76669	2.21831	2.48751		2.32149
M7WQ81	RHTO_03739	dna-directed rna polymerases i and iii subunit rpac1	2.57385e+07	2.87973e+07	1.71472e+07	2.16219e+07	8.72868e+06		1.7367e+07	1.91867e+07	2.72165e+07	2.32292e+07	3.39738e+07	2.69665e+07	2.72679e+07	1.93845e+07	8.72868e+06	1.82769e+07	2.52229e+07	3.04701e+07	26.8919	19.1172	8.60831	18.0248	24.875	30.05
M7WQ83	RHTO_08040	glutamate-trna ligase	1.11859e+07	1.208e+07	1.18993e+07	9.91837e+06	1.22438e+07	1.20946e+07	1.59999e+07	1.14091e+07	1.26475e+07	1.21525e+07		1.03565e+07	1.16329e+07	1.09088e+07	1.21692e+07	1.37045e+07	1.24e+07	1.03565e+07	11.4725	10.7584	12.0014	13.5155	12.229	10.2136
M7WQ86	RHTO_03745	l-malate dehydrogenase	9.05865e+08	9.1604e+08	1.51217e+09	1.46904e+09	9.81686e+08	9.07508e+08	1.14985e+09	1.22588e+09	2.95187e+09	3.68552e+09	3.70134e+09	3.48073e+09	9.10952e+08	1.4906e+09	9.44597e+08	1.18786e+09	3.31869e+09	3.59104e+09	898.39	1470.05	931.571	1171.48	3272.93	3541.52
M7WQ90	RHTO_08045	branched-chain-amino-acid aminotransferase (ec 2.6.1.42)	1.56424e+08	1.42176e+08	7.97914e+07	7.37579e+07	8.68624e+07	4.88095e+07		7.54269e+07	1.76984e+08	1.79464e+08	1.75938e+08	1.88776e+08	1.493e+08	7.67746e+07	6.78359e+07	7.54269e+07	1.78224e+08	1.82357e+08	147.241	75.7159	66.9005	74.3868	175.766	179.842
M7WQ93	PAN3	pan2-pan3 deadenylation complex subunit pan3 (pab1p-dependent poly(a)-specific ribonuclease) (poly(a)-nuclease deadenylation com... <Preview truncated at 128 characters>			2.32017e+06	1.99048e+06		3.27136e+06		2.90407e+06	3.06658e+06		2.4726e+06			2.15533e+06	3.27136e+06	2.90407e+06	3.06658e+06	2.4726e+06		2.1256	3.22625	2.86403	3.02429	2.4385
M7WQ95	GET3	atpase get3 (ec 3.6.-.-) (arsenical pump-driving atpase) (arsenite-stimulated atpase) (golgi to er traffic protein 3) (guided en... <Preview truncated at 128 characters>	1.05328e+08	8.39613e+07	8.65683e+07	1.01331e+08	1.33289e+08	1.08175e+08	1.20322e+08	1.09285e+08	9.62462e+07	1.07471e+08	1.18909e+08	1.0497e+08	9.46446e+07	9.39498e+07	1.20732e+08	1.14803e+08	1.01858e+08	1.11939e+08	93.3395	92.6543	119.067	113.22	100.454	110.396
M7WQ96	RHTO_03853	acyl-coa-binding protein, acbp	4.92535e+08	6.53769e+08	1.55445e+09	1.61792e+09	6.43884e+08	3.4707e+08	2.00909e+09	1.88303e+09	5.36409e+08	5.74273e+08	7.06763e+08	8.1414e+08	5.73152e+08	1.58618e+09	4.95477e+08	1.94606e+09	5.55341e+08	7.60452e+08	565.248	1564.31	488.644	1919.22	547.683	749.965
M7WQA4	RHTO_03863	mitochondrial exoribonuclease cyt-4	4.2802e+06		2.38064e+06						6.64864e+06	9.01172e+06	8.88212e+06	4.58298e+06	4.2802e+06	2.38064e+06			7.83018e+06	6.73255e+06	4.22118	2.34781			7.7222	6.63971
M7WQA8	RHTO_03868	ca2+-transporting atpase					205423				611550	594536	127048	217530			205423		603043	172289			0.20259		0.594727	0.169913
M7WQB4	RHTO_08070	zinc finger, c2h2-type domain containing protein, transcription factor (fragment)	1.42865e+07	1.60402e+07	3.50135e+07	2.70974e+07	2.32768e+07	1.34085e+07	6.40047e+06	4.40042e+07	1.16278e+07	1.60441e+07	1.2072e+07	9.10671e+06	1.51633e+07	3.10554e+07	1.83427e+07	2.52024e+07	1.38359e+07	1.05894e+07	14.9542	30.6272	18.0897	24.8548	13.6451	10.4433
M7WQC1	RHTO_03883	uncharacterized protein												294430						294430						0.29037
M7WQC6	RHTO_03467	duf985 and cupin, rmlc-type domain protein			2.02189e+06	2.83639e+06				1.71403e+06		1.18877e+06		1.28648e+06		2.42914e+06		1.71403e+06	1.18877e+06	1.28648e+06		2.39564		1.69039	1.17238	1.26874
M7WQC8	RHTO_03628	short-chain dehydrogenase/reductase sdr family protein			2.63154e+07			2.1803e+07		4.37966e+07	1.53811e+07	1.40883e+07	1.83679e+07	1.83591e+07		2.63154e+07	2.1803e+07	4.37966e+07	1.47347e+07	1.83635e+07		25.9525	21.5023	43.1927	14.5315	18.1103
M7WQC9	RHTO_03472	coproporphyrinogen iii oxidase	137370000	1.15616e+08	1.1583e+08	9.73462e+07	1.06409e+08	1.31801e+08	1.03114e+08	1.22282e+08	1.18226e+08	1.46752e+08	1.43709e+08	1.83188e+08	1.26493e+08	1.06588e+08	1.19105e+08	1.12698e+08	1.32489e+08	1.63448e+08	124.749	105.118	117.462	111.144	130.662	161.194
M7WQD1	RHTO_03633	coatomer subunit delta	1.07706e+08	9.36801e+07	1.29918e+08	1.18264e+08	1.24854e+08	1.61627e+08	1.44611e+08	1.32374e+08	8.06391e+07	9.44813e+07	1.18741e+08	1.34909e+08	1.00693e+08	1.24091e+08	1.43241e+08	1.38493e+08	8.75602e+07	1.26825e+08	99.3045	122.38	141.266	136.583	86.3528	125.076
M7WQD3	RHTO_08080	prohibitin	1.30069e+08	1.26756e+08	1.03421e+08	9.94466e+07	1.13767e+08	4.24502e+07		6.77946e+07	1.75563e+08	1.93235e+08	2.48865e+08	2.38777e+08	1.28413e+08	1.01434e+08	7.81088e+07	6.77946e+07	1.84399e+08	2.43821e+08	126.642	100.035	77.0317	66.8597	181.856	240.459
M7WQD5	SPB1	adomet-dependent rrna methyltransferase spb1 (ec 2.1.1.-) (2-o-ribose rna methyltransferase) (s-adenosyl-l-methionine-dependent... <Preview truncated at 128 characters>							412902			493356		489330				412902	493356	489330				0.407208	0.486552	0.482582
M7WQD7	RHTO_03638	mitochondrial intermediate peptidase (ec 3.4.24.59)	9.81327e+06	9.60788e+06	7.83817e+06	6.88268e+06	9.54267e+06	8.55349e+06	6.93702e+06	8.37016e+06	12050000	1.55631e+07	1.75496e+07	1.7144e+07	9.71058e+06	7.36042e+06	9.04808e+06	7.65359e+06	1.38066e+07	1.73468e+07	9.57667	7.25892	8.92331	7.54805	13.6162	17.1076
M7WQD9	RHTO_03487	structural maintenance of chromosomes protein	1.03128e+07	1.18257e+07	1.3321e+07	1.18447e+07	1.33634e+07	1.19019e+07	1.44734e+07	1.50552e+07	8.36731e+06	8.09548e+06	9.99302e+06	1.00487e+07	1.10692e+07	1.25828e+07	1.26327e+07	1.47643e+07	8.2314e+06	1.00209e+07	10.9166	12.4093	12.4585	14.5607	8.11788	9.88268
M7WQE1	RHTO_03644	csbd-like family protein			3.38988e+06	2.48614e+06				1.84336e+06	1.03044e+06					2.93801e+06		1.84336e+06	1.03044e+06			2.89749		1.81794	1.01623
M7WQE9	RHTO_03502	translocation protein sec63	1.15266e+07		8.67189e+06	7.49203e+06	2.32177e+07	2.18909e+07		8.03256e+06	9.00974e+06	1.21911e+07	1.35839e+07	1.10415e+07	1.15266e+07	8.08196e+06	2.25543e+07	8.03256e+06	1.06004e+07	1.23127e+07	11.3676	7.97051	22.2433	7.92179	10.4543	12.1429
M7WQF0	RHTO_03654	f-type h+-transporting atpase subunit h	9.75303e+08	1.02742e+09	1.62361e+09	1.70797e+09	7.63465e+08	5.35262e+08	2.80679e+09	3.01053e+09	1.58628e+09	1.82977e+09	2.62123e+09	2.8394e+09	1.00136e+09	1.66579e+09	6.49364e+08	2.90866e+09	1.70802e+09	2.73031e+09	987.552	1642.82	640.409	2868.55	1684.47	2692.66
M7WQF1	RHTO_03507	isocitrate lyase	6.57553e+07	6.32256e+07	7.1647e+07	7.68043e+07	9.96329e+07	1.06135e+08	8.34928e+07	8.23055e+07	5.67955e+08	7.25374e+08	8.03407e+08	8.18641e+08	6.44904e+07	7.42257e+07	1.02884e+08	8.28991e+07	6.46664e+08	8.11024e+08	63.6011	73.2021	101.465	81.756	637.747	799.84
M7WQF4	RHTO_08090	xaa-pro aminopeptidase			3.00357e+06	3.06655e+06	2.57633e+06	4.57659e+06		7.50572e+06	1.25943e+06	1.81319e+06		3.33341e+06		3.03506e+06	3.57646e+06	7.50572e+06	1.53631e+06	3.33341e+06		2.99321	3.52714	7.40222	1.51513	3.28744
M7WQG2	RHTO_08100	mitochondrial division protein	2.82298e+07	2.26493e+07	3.8513e+07	3.01441e+07	2.44918e+07	2.78972e+07	2.73021e+07	3.87862e+07	3.08491e+07	3.44272e+07	5.51934e+07	4.09331e+07	2.54395e+07	3.43286e+07	2.61945e+07	3.30441e+07	3.26382e+07	4.80632e+07	25.0887	33.8552	25.8333	32.5885	32.1881	47.4004
M7WQG6	RHTO_03527	uncharacterized protein								116310								116310						0.114706
M7WQH3	TRM8	trna (guanine-n(7)-)-methyltransferase (ec 2.1.1.33) (transfer rna methyltransferase 8) (trna (guanine(46)-n(7))-methyltransfera... <Preview truncated at 128 characters>	2.82679e+07	3.48466e+07	2.91327e+07	3.36523e+07	3.37895e+07	4.44333e+07		3.70171e+07	3.03973e+07	2.94005e+07	3.40314e+07	3.01215e+07	3.15573e+07	3.13925e+07	3.91114e+07	3.70171e+07	2.98989e+07	3.20764e+07	31.1221	30.9596	38.5721	36.5066	29.4866	31.6341
M7WQH4	RHTO_03537	carboxy-cis,cis-muconate cyclase	1.0287e+06					1.48654e+06							1.0287e+06		1.48654e+06				1.01451		1.46604
M7WQH5	RHTO_08115	e3 ubiquitin-protein ligase huwe1	1.93745e+07	1.90487e+07	1.7957e+07	1.61356e+07	1.51513e+07	1.45145e+07	2.1587e+07	1.92605e+07	1.78312e+07	2.09772e+07	2.70809e+07	2.35557e+07	1.92116e+07	1.70463e+07	1.48329e+07	2.04237e+07	1.94042e+07	2.53183e+07	18.9467	16.8112	14.6284	20.1421	19.1366	24.9691
M7WQI0	RHTO_03679	protein serine/threonine kinase
M7WQI1	RHTO_03547	transcription factor pacc		248319			511392	451857	453190				409177	526125	248319		481624	453190		467651	0.244894		0.474982	0.44694		0.461202
M7WQI5	RHTO_08130	c6 transcription factor					475057		1.27805e+06				795361				475057	1.27805e+06		795361			0.468506	1.26043		0.784393
M7WQI8	RHTO_03557	abc transporter					55811.2	17515									36663.1						0.0361575
M7WQJ0	RHTO_08135	rrna processing protein			2.17223e+06		2486900				3.25698e+06					2.17223e+06	2486900		3.25698e+06			2.14227	2.45261		3.21207
M7WQJ2	INT6	eukaryotic translation initiation factor 3 subunit e (eif3e)	5.32311e+07	5.78456e+07	3.50375e+07	2.96386e+07	4.57914e+07	5.66268e+07	4.53993e+07	4.92069e+07	5.08058e+07	4.83101e+07	4.49861e+07	3.53476e+07	5.55384e+07	3.23381e+07	5.12091e+07	4.73031e+07	4.9558e+07	4.01668e+07	54.7725	31.8921	50.503	46.6508	48.8745	39.6129
M7WQJ3	RHTO_08140	mitochondrial carrier protein	4.27239e+07	4.02684e+07	2.95359e+08	3.22806e+08	1.76539e+08	1.66604e+08	2.56058e+08	2.47292e+08	4.16723e+08	4.68077e+08	6.25033e+08	6.18857e+08	4.14961e+07	3.09083e+08	1.71572e+08	2.51675e+08	4.424e+08	6.21945e+08	40.9239	304.82	169.206	248.204	436.299	613.368
M7WQJ9	RHTO_03572	3-methyl-2-oxobutanoate hydroxymethyltransferase	2.17244e+06	1.08681e+06								1.10956e+06	750892	1.55167e+06	1.62962e+06				1.10956e+06	1.15128e+06	1.60715				1.09426	1.1354
M7WQK0	RHTO_08150	40s ribosomal protein s8	1.00297e+10	8.84606e+09	7.23221e+09	6.94948e+09	7.97251e+09	7.82699e+09	4.80724e+09	5.08415e+09	7.71661e+09	7.60906e+09	6.49027e+09	5.97463e+09	9.43789e+09	7.09084e+09	7.89975e+09	4.9457e+09	7.66283e+09	6.23245e+09	9307.74	6993.06	7790.81	4877.49	7557.16	6146.5
M7WQK2	RHTO_03699	60s ribosomal protein l28	1.47235e+07	1.3142e+07	2.10414e+08	2.81642e+08	3.14893e+08	3.26139e+08		5.7095e+08	1.04646e+08	1.55052e+08	7.99715e+07	9.36366e+07	1.39328e+07	2.46028e+08	3.20516e+08	5.7095e+08	1.29849e+08	8.6804e+07	13.7406	242.635	316.096	563.076	128.058	85.607
M7WQK5	RHTO_08155	ribonuclease iii	2.64872e+07	1.73741e+07							3.79272e+07	2.57195e+07		2.78507e+07	2.19307e+07				3.18234e+07	2.78507e+07	21.6282				31.3845	27.4666
M7WQL6	RHTO_03592	transcription regulator			3.93682e+06	4208000	3.57881e+06			5.77199e+06		2.48526e+06	4.86122e+06			4.07241e+06	3.57881e+06	5.77199e+06	2.48526e+06	4.86122e+06		4.01625	3.52946	5.6924	2.45099	4.79418
M7WQL8	RHTO_03597	von willebrand domain containing protein			70055000	5.86913e+07	7.96166e+08	1.59532e+08	2.39997e+08	2.21232e+08	5.90865e+07	5.52742e+07	4.58071e+07	4.1615e+07		6.43732e+07	4.77849e+08	2.30615e+08	5.71803e+07	4.3711e+07		63.4855	471.26	227.435	56.3918	43.1083
M7WQM0	RHTO_03714	von willebrand factor, type a domain containing protein			6.8832e+06	6.95563e+06				4218200	1.28712e+06			1.31456e+06		6.91942e+06		4218200	1.28712e+06	1.31456e+06		6.824		4.16003	1.26938	1.29644
M7WQM4	RHTO_07697	aurora kinase		24477											24477						0.0241395
M7WQM5	RHTO_03719	phosphatidylethanolamine n-methyltransferase (pe methyltransferase) (peamt) (pemt) (ec 2.1.1.17)	2.81564e+06	3.83151e+06	2.14745e+06		4.48022e+06	4.05239e+06	1.2725e+06		2.55429e+06	3.52862e+06	2.72285e+06	1.79841e+06	3.32357e+06	2.14745e+06	4.2663e+06	1.2725e+06	3.04145e+06	2.26063e+06	3.27774	2.11784	4.20747	1.25495	2.99951	2.22946
M7WQM6	RHTO_03607	u1 small nuclear ribonucleoprotein a	4.68112e+07	5.07524e+07	6.13024e+07	5.62794e+07	4.98255e+07	4.35265e+07	7.39694e+07	8.38138e+07	4.51052e+07	4.53481e+07	6.09576e+07	5.61208e+07	4.87818e+07	5.87909e+07	4.6676e+07	7.88916e+07	4.52266e+07	5.85392e+07	48.1091	57.9802	46.0323	77.8037	44.603	57.7319
M7WQN6	RHTO_03729	pre-rrna processing protein mrd1								329240								329240						0.3247
M7WQN8	RHTO_07717	cysteinyl-trna synthetase	1.00756e+07	1.1202e+07	8.20487e+06	7.0151e+06	1.94066e+07	9.92105e+06		1.24359e+07	1.02096e+07	9.66149e+06	9.5329e+06	7.58391e+06	1.06388e+07	7.60999e+06	1.46638e+07	1.24359e+07	9.93553e+06	8.5584e+06	10.4921	7.50505	14.4616	12.2644	9.79852	8.44038
M7WQN9	RHTO_03305	ap complex subunit beta	3.13515e+07	3.34808e+07	3.65529e+07	3.75722e+07	3.61367e+07	3.05072e+07	5.00254e+07	5.07078e+07	2.83644e+07	2.71857e+07	3.90357e+07	3.60249e+07	3.24162e+07	3.70625e+07	3.3322e+07	5.03666e+07	2.7775e+07	3.75303e+07	31.9692	36.5515	32.8625	49.672	27.392	37.0127
M7WQP1	RHTO_03734	u6 snrna-associated sm-like protein lsm7	7.0473e+07	7.67359e+07	1.81104e+08	1.51819e+08	1.07046e+08	1.48778e+08	1.72227e+08	2.14741e+08	9.62806e+07	1.30796e+08		2.03948e+08	7.36045e+07	1.66462e+08	1.27912e+08	1.93484e+08	1.13538e+08	2.03948e+08	72.5895	164.166	126.148	190.816	111.973	201.136
M7WQP3	RHTO_07722	pre-mrna-processing factor 6	6.35212e+06	7.24614e+06	9.8333e+06	7.80886e+06	8.55553e+06	9.63378e+06	1.04986e+07	9.46201e+06	6.33235e+06	6.88101e+06	1.02692e+07	8.89051e+06	6.79913e+06	8.82108e+06	9.09465e+06	9.98031e+06	6.60668e+06	9.57987e+06	6.70537	8.69944	8.96924	9.84268	6.51557	9.44776
M7WQP6	RHTO_03740	60s ribosomal protein	9.80665e+07	1.11737e+08	7.93954e+07	5.8445e+07	8.06552e+07	6.29364e+07		6.27714e+07	1.21741e+08	1.22462e+08	9.67043e+07	1.056e+08	1.04902e+08	6.89202e+07	7.17958e+07	6.27714e+07	1.22102e+08	1.01152e+08	103.455	67.9698	70.8057	61.9058	120.418	99.7573
M7WQQ8	RHTO_03330	peroxisomal biogenesis factor 6			1.89483e+06		1.88223e+06			1.98667e+06	3.62395e+06	3.10879e+06	2.6378e+06	8.73274e+06		1.89483e+06	1.88223e+06	1.98667e+06	3.36637e+06	5.68527e+06		1.8687	1.85628	1.95927	3.31994	5.60687
M7WQR0	RHTO_07747	alternative oxidase (ec 1.-.-.-)	1.88324e+08	1.83433e+08	2.43361e+08	2.53422e+08	4.9022e+07	7.48624e+07	6.41057e+07	8.85913e+07	2.89103e+08	2.75647e+08	4.71863e+08	3.17017e+08	1.85878e+08	2.48392e+08	6.19422e+07	7.63485e+07	2.82375e+08	3.9444e+08	183.315	244.966	61.088	75.2956	278.481	389
M7WQR1	RHTO_03335	fps/fes/fer/cip4-like and saff domain-containing protein			2.61805e+07	2.6691e+07		2.47274e+07	2.94607e+07	2.77638e+07	2.09083e+07	3.22064e+07	2.94911e+07	2.80322e+07		2.64358e+07	2.47274e+07	2.86123e+07	2.65574e+07	2.87616e+07		26.0712	24.3864	28.2177	26.1912	28.365
M7WQR8	RHTO_07757	coiled-coil domain-containing protein 25	4.6047e+06	3.84523e+06	6.82531e+06	3.858e+06	3.55816e+06	4.8927e+06	3.5406e+06	4.33359e+06		4.72794e+06	3.55125e+06	4.01337e+06	4.22497e+06	5.34165e+06	4.22543e+06	3.9371e+06	4.72794e+06	3.78231e+06	4.1667	5.26799	4.16716	3.8828	4.66274	3.73016
M7WQS7	RHTO_03360	choline-phosphate cytidylyltransferase	9.8264e+06	8.88393e+06	1.63744e+07	1.47011e+07		1.80862e+07	2.06963e+07	1.81088e+07	1.42555e+07		1.58024e+07	1.50919e+07	9.35516e+06	1.55378e+07	1.80862e+07	1.94025e+07	1.42555e+07	1.54471e+07	9.22615	15.3235	17.8368	19.135	14.0589	15.2341
M7WQS8	RHTO_07772	g-protein complex beta subunit			1.12056e+09	1.06762e+09		1.83814e+09		1.03745e+09	1.77535e+09	1.94961e+09	1.56703e+09	1.44536e+09		1.09409e+09	1.83814e+09	1.03745e+09	1.86248e+09	1.5062e+09		1079	1812.79	1023.14	1836.79	1485.43
M7WQT1	RHTO_03466	fungal protein			6.7777e+07	8.07259e+07	4.41687e+07	3.63209e+07				4.19305e+07	1.29917e+08	5.64534e+07		7.42515e+07	4.02448e+07		4.19305e+07	9.31851e+07		73.2275	39.6898		41.3523	91.9001
M7WQT3	RHTO_07777	vacuolar protein-sorting protein bro1	1.85142e+07	1.31373e+07	2.74905e+07	2.15749e+07	2.03012e+07	1.62753e+07	8.58707e+06	2.37609e+07	1.98077e+07	2.2916e+07	2.52984e+07	2.22526e+07	1.58258e+07	2.45327e+07	1.82883e+07	1.6174e+07	2.13619e+07	2.37755e+07	15.6075	24.1944	18.0361	15.9509	21.0673	23.4476
M7WQT7	RHTO_03370	protein of eukaryotic translation initiation factor sui1 family	7.57966e+06	7.93908e+06	1.01503e+07	7.85967e+06	4.6257e+06	7.94025e+06		1.07076e+07	9.71518e+06	1.26653e+07	8.35628e+06	1.01226e+07	7.75937e+06	9.00498e+06	6.28298e+06	1.07076e+07	1.11902e+07	9.23944e+06	7.65237	8.8808	6.19633	10.5599	11.0359	9.11203
M7WQU1	RHTO_03471	rna processing-related mitochondrial rna degradation	3.56691e+06	4.31389e+06	1.91674e+06		1.40502e+06			1.43795e+06	5.74364e+06	5.25976e+06	6.14651e+06	4.15766e+06	3.9404e+06	1.91674e+06	1.40502e+06	1.43795e+06	5.5017e+06	5.15208e+06	3.88607	1.89031	1.38565	1.41812	5.42583	5.08104
M7WQU3	RHTO_03375	uncharacterized protein			69167											69167						0.0682132
M7WQU7	RHTO_03380	uncharacterized protein	4.62953e+07	5.02207e+07	3.30309e+07	3.73359e+07	4.52396e+07	4.66221e+07	7.93716e+07	4.67532e+07	5.84606e+07	7.53511e+07	1.04021e+08	4.66853e+07	4.8258e+07	3.51834e+07	4.59308e+07	6.30624e+07	6.69058e+07	7.53534e+07	47.5925	34.6982	45.2975	62.1927	65.9832	74.3142
M7WQV0	RHTO_03481	trna(his) guanylyltransferase (ec 2.7.7.79) (trna-histidine guanylyltransferase)		6.49615e+06	7.95531e+06		9.52707e+06					8.75662e+06	7.97847e+06	7.34619e+06	6.49615e+06	7.95531e+06	9.52707e+06		8.75662e+06	7.66233e+06	6.40657	7.84561	9.39569		8.63587	7.55667
M7WQV4	RHTO_03385	duf89 domain protein		4.19663e+07	3.55092e+07	3.45008e+07	3.85831e+07	3.25628e+07		3.80422e+07	2.78365e+07	2.98615e+07	3.35785e+07	3.70628e+07	4.19663e+07	3.5005e+07	3.5573e+07	3.80422e+07	2.8849e+07	3.53207e+07	41.3876	34.5223	35.0824	37.5176	28.4512	34.8336
M7WQV7	RHTO_07807	atpase, aaa-type domain containing protein	1.49042e+06	1.95087e+06					1.08318e+06			3.1841e+06		3.67409e+06	1.72064e+06			1.08318e+06	3.1841e+06	3.67409e+06	1.69691			1.06824	3.14019	3.62343
M7WQW0	RHTO_03491	proteasome subunit alpha type (ec 3.4.25.1)	1.13725e+08	1.02242e+08	1.28571e+08	1.35773e+08	1.39905e+08	1.47617e+08	1.34881e+08	1.47635e+08	1.06492e+08	1.11131e+08	1.2006e+08	1.10679e+08	1.07984e+08	1.32172e+08	1.43761e+08	1.41258e+08	1.08811e+08	1.1537e+08	106.495	130.35	141.778	139.31	107.311	113.779
M7WQW2	RHTO_07812	phosphoglycerate mutase family protein			2.8026e+09	3.04199e+09	2.08315e+09	2.00073e+09		1.74598e+09	1.35944e+09	1.33958e+09	5.52032e+09	1.52978e+09		2.92229e+09	2.04194e+09	1.74598e+09	1.34951e+09	3.52505e+09		2882	2013.78	1721.9	1330.9	3476.44
M7WQX1	RHTO_03501	wd repeat protein			8.48021e+06		2.52583e+06	7.52231e+06		1.93764e+06						8.48021e+06	5.02407e+06	1.93764e+06				8.36327	4.95479	1.91092
M7WQY0	RHTO_03511	alpha/beta hydrolase fold protein	1.20441e+07	7.28039e+06											9.66224e+06						9.529
M7WQY2	RHTO_07832	dna helicase (ec 3.6.4.12)	1.70598e+07	1.36037e+07	6.31746e+06	1.01665e+07	5.86356e+06	1.27679e+07		7.67612e+06	9.96251e+06	9.678e+06	4.18738e+07	9.42437e+06	1.53318e+07	8.242e+06	9.31572e+06	7.67612e+06	9.82025e+06	2.56491e+07	15.1203	8.12834	9.18726	7.57026	9.68483	25.2954
M7WQY8	RHTO_03521	glutamate-rich wd repeat containing protein									4.19426e+06		3.34837e+06						4.19426e+06	3.34837e+06					4.13642	3.3022
M7WQZ1	RHTO_07842	heat shock 70kda protein 1/8	5.05154e+09	5.01465e+09	6.60262e+09	6.16192e+09	4.70784e+09	4.78565e+09	6.535e+09	6.18783e+09	4.3539e+09	5.10917e+09	7.00822e+09	6.7302e+09	5.03309e+09	6.38227e+09	4.74675e+09	6.36141e+09	4.73154e+09	6.86921e+09	4963.69	6294.26	4681.29	6273.69	4666.29	6774.48
M7WR01	RHTO_07853	glucose-6-phosphate 1-dehydrogenase (ec 1.1.1.49)	7.44585e+08	7.45253e+08	1.12855e+09	1.10109e+09	1.34266e+09	1.31274e+09	1.59328e+09	1.57128e+09	585200000	7.0577e+08	9.64878e+08	9.64238e+08	7.44919e+08	1.11482e+09	1.3277e+09	1.58228e+09	6.45485e+08	9.64558e+08	734.647	1099.44	1309.39	1560.46	636.584	951.257
M7WR03	RHTO_03536	3-carboxymuconate cyclase				9.33033e+06				8.41638e+06	7.48142e+06		6.15805e+06	1.02917e+07		9.33033e+06		8.41638e+06	7.48142e+06	8.22487e+06		9.20167		8.30032	7.37825	8.11145
M7WR06	RHTO_03541	nuclear protein localization protein 4-like protein	1.16861e+07	1.16475e+07	1.55004e+07	1.42139e+07		1.69107e+07	1.50143e+07	13951000	1.00142e+07	1.20377e+07	1.46816e+07	1.35212e+07	1.16668e+07	1.48572e+07	1.69107e+07	1.44827e+07	1.10259e+07	1.41014e+07	11.5059	14.6523	16.6775	14.283	10.8739	13.9069
M7WR11	RHTO_07863	nadh dehydrogenase (ubiquinone) fe-s protein 4	1.88368e+08	1.73751e+08	4.22321e+08	4.80953e+08	2.96278e+08	3.05283e+08	4.25947e+08	4.4256e+08	2.93738e+08	3.38308e+08	4.40977e+08	4.87188e+08	1.81059e+08	4.51637e+08	3.00781e+08	4.34254e+08	3.16023e+08	4.64083e+08	178.563	445.409	296.633	428.265	311.665	457.683
M7WR12	RHTO_03435	preprotein translocase subunit yidc	5.29308e+07	4.14087e+07	1.303e+07	1.48513e+07	1.8864e+07	1.45138e+07	1.04881e+07	8.06356e+06	4.09981e+07	5.00614e+07	4.72545e+07	3.62724e+07	4.71697e+07	1.39406e+07	1.66889e+07	9.27582e+06	4.55297e+07	4.17635e+07	46.5193	13.7484	16.4588	9.1479	44.9019	41.1875
M7WR15	YTM1	ribosome biogenesis protein ytm1			2.16148e+07	2.06104e+07	3.6408e+07	3.21187e+07		2.40668e+07	4.36443e+07	1.45564e+07	2.41075e+07			2.11126e+07	3.42634e+07	2.40668e+07	2.91003e+07	2.41075e+07		20.8215	33.7909	23.7349	28.699	23.775
M7WR16	RHTO_07868	60s ribosomal protein l2	4.32843e+09	4.65974e+09	2.69876e+09	2.49023e+09	4.70627e+09	4.29626e+09	2.5314e+09	2.64044e+09	3.58357e+09	3.42207e+09	2.88294e+09	2.46195e+09	4.49408e+09	2.59449e+09	4.50127e+09	2.58592e+09	3.50282e+09	2.67244e+09	4432.11	2558.71	4439.19	2550.26	3454.52	2635.59
M7WR18	RHTO_03440	tetrahydrofolylpolyglutamate synthase									2.34201e+06	2.43385e+06							2.38793e+06						2.355
M7WR24	RHTO_03561	arsenite-resistance protein 2	2.36992e+06		4.84826e+06	5.4834e+06		1.00502e+07	3.32623e+06	7.10104e+06	4.75956e+06		1.64593e+06	3.29558e+06	2.36992e+06	5.16583e+06	1.00502e+07	5.21364e+06	4.75956e+06	2.47076e+06	2.33724	5.09459	9.91161	5.14174	4.69393	2.43668
M7WR29	RHTO_03566	pentatricopeptide repeat protein	718740	886357										1.23421e+06	802548					1.23421e+06	0.791481					1.21719
M7WR32	RHTO_03571	lipoyl synthase, mitochondrial (ec 2.8.1.8) (lipoate synthase) (ls) (lip-syn) (lipoic acid synthase)			3.5525e+06	3.68346e+06		2.40222e+06	2.47691e+06	3.01074e+06	7.88595e+06	7.26693e+06	7.55562e+06			3.61798e+06	2.40222e+06	2.74382e+06	7.57644e+06	7.55562e+06		3.56809	2.36909	2.70599	7.47196	7.45143
M7WR37	RHTO_03576	uncharacterized protein	24042												24042						0.0237105
M7WR40	RHTO_07893	dihydrolipoyl dehydrogenase (ec 1.8.1.4)	7.91485e+08	8.09662e+08	1.10822e+09	1.14457e+09	8.1406e+08	8.5317e+08	9.85442e+08	1.09527e+09	1.13139e+09	1.41544e+09	1.7139e+09	1.62234e+09	8.00573e+08	1.12639e+09	8.33615e+08	1.04036e+09	1.27342e+09	1.66812e+09	789.533	1110.86	822.12	1026.01	1255.85	1645.12
M7WR42	RHTO_03581	vhs domain containing protein	1.4107e+07	9.51855e+06	2.56173e+07	2.76861e+07	1.58943e+07	2.14201e+07	3.3326e+07	3.57353e+07	1.30347e+07	1.36097e+07	2.91378e+07	2.01762e+07	1.18128e+07	2.66517e+07	1.86572e+07	3.45307e+07	1.33222e+07	2.4657e+07	11.6499	26.2842	18.3999	34.0545	13.1385	24.317
M7WR46	PRT1	eukaryotic translation initiation factor 3 subunit b (eif3b) (eukaryotic translation initiation factor 3 90 kda subunit homolog)... <Preview truncated at 128 characters>	9.98006e+07	1.06441e+08	7.00436e+07	6.15488e+07	9.22886e+07	1.56298e+08	7.81464e+07	8.63606e+07	8.83006e+07	8.86008e+07	7.80928e+07	7.722e+07	1.03121e+08	6.57962e+07	1.24293e+08	8.22535e+07	8.84507e+07	7.76564e+07	101.699	64.8889	122.579	81.1192	87.2309	76.5855
M7WR49	RHTO_07903	golgi phosphoprotein 3 family protein	3.24415e+07	3.33757e+07	3.62007e+07	5.0834e+07	3.02897e+07	2.93068e+07		3.88093e+07	3.29526e+07	3.40565e+07	4.28205e+07	4.60402e+07	3.29086e+07	4.35173e+07	2.97983e+07	3.88093e+07	3.35045e+07	4.44303e+07	32.4548	42.9172	29.3874	38.2741	33.0425	43.8177
M7WR54	RHTO_03596	oxidoreductase,oxoglutarate/iron-dependent oxygenase family		4.33584e+06	6.65803e+06	1.08859e+07		5.39412e+06		1.28129e+07	4.07579e+06	5.98885e+06	1.14833e+07	1.37378e+07	4.33584e+06	8.77198e+06	5.39412e+06	1.28129e+07	5.03232e+06	1.26105e+07	4.27605	8.65101	5.31974	12.6362	4.96292	12.4366
M7WR61	RHTO_03606	pentatricopeptide repeat protein
M7WR64	RHTO_02513	nuclear protein export protein			1.65982e+06							1.37148e+06		754428		1.65982e+06			1.37148e+06	754428		1.63693			1.35257	0.744024
M7WR65	RHTO_07923	electron transfer flavoprotein alpha subunit	3.65866e+08	3.50004e+08	4.15976e+08	4.44035e+08	3.68671e+08	3.57961e+08	3.41373e+08	3.68419e+08	7.96723e+08	9.04813e+08	1.06207e+09	1.00937e+09	3.57935e+08	4.30006e+08	3.63316e+08	3.54896e+08	8.50768e+08	1.03572e+09	352.999	424.076	358.306	350.002	839.036	1021.44
M7WR72	RHTO_03616	uncharacterized protein	2.93436e+06	3.93811e+06	1.78042e+06							3.08101e+06		3.52631e+06	3.43623e+06	1.78042e+06			3.08101e+06	3.52631e+06	3.38885	1.75587			3.03853	3.47768
M7WR73	RHTO_02519	alcohol dehydrogenase	2.5046e+07	2.60357e+07	4.30764e+07	4.3042e+07	7.11707e+07	7.03128e+07	5.62451e+07	6.68045e+07	4.73236e+07	5.44091e+07	5.43585e+07	5.46762e+07	2.55409e+07	4.30592e+07	7.07417e+07	6.15248e+07	5.08664e+07	5.45174e+07	25.1887	42.4654	69.7662	60.6764	50.1649	53.7656
M7WR78	RHTO_02524	protein of ketopantoate reductase family	2.39707e+07	32120712	2.92495e+07	2.32828e+07		1.02033e+07		3.65971e+07	3.59005e+07	4.30732e+07	4.37454e+07	5.777e+07	2.80457e+07	2.62661e+07	1.02033e+07	3.65971e+07	3.94868e+07	5.07577e+07	27.6589	25.9039	10.0626	36.0925	38.9423	50.0577
M7WR81	RHTO_03309	vacuolar fusion protein mon1	1.61596e+08	1.46602e+08	8.67542e+07	8.11225e+07	7.71794e+07	7.6806e+07	1.3289e+08	1.44916e+08	1.64829e+08	1.70983e+08	1.53486e+08	1.5475e+08	1.54099e+08	8.39384e+07	7.69927e+07	1.38903e+08	1.67906e+08	1.54118e+08	151.974	82.7809	75.931	136.988	165.59	151.993
M7WR87	RHTO_07414	mitochondrial rho 1					1.28252e+06	1.54927e+06				265432		230860			1.41589e+06		265432	230860			1.39637		0.261771	0.227677
M7WR95	RHTO_03324	alpha-aminoadipic semialdehyde synthase
M7WR98	RHTO_07424	smad nuclear-interacting protein 1			7.35311e+06	8.52543e+06				6.72744e+06	5.96032e+06	4.39948e+06				7.93927e+06		6.72744e+06	5.1799e+06			7.82979		6.63467	5.10847
M7WRA4	RHTO_02544	protein of glutathione-dependent formaldehyde-activating protein family										246880							246880						0.243476
M7WRA8	RHTO_07434	uncharacterized protein	4.70196e+07	1.20011e+08	3.88673e+08	2.82405e+08	1.95818e+08	1.76053e+08	5.7934e+08	6.7083e+08	1.71137e+08	1.89362e+08	1.9072e+08	2.14225e+08	8.35152e+07	3.35539e+08	1.85936e+08	6.25085e+08	1.80249e+08	2.02473e+08	82.3635	330.912	183.372	616.465	177.763	199.681
M7WRB2	RHTO_02549	rho guanyl-nucleotide exchange factor	2.90978e+06		2.89847e+06	4.18166e+06			3.16083e+06		682119	340244	2.54387e+06	3.55805e+06	2.90978e+06	3.54007e+06		3.16083e+06	511181	3.05096e+06	2.86966	3.49125		3.11724	0.504132	3.00888
M7WRB3	RHTO_07439	cullin 1	4.29806e+07	4.32656e+07	4.82149e+07	4.44052e+07	6.40786e+07	5.45822e+07	4.44835e+07	4.76639e+07	4.6918e+07	5.23713e+07	5.41189e+07	5.11118e+07	4.31231e+07	4.631e+07	5.93304e+07	4.60737e+07	4.96447e+07	5.26153e+07	42.5284	45.6714	58.5123	45.4383	48.9601	51.8898
M7WRB9	RHTO_07444	mfs sugar transporter	2.45669e+08	1.29023e+08	1.3122e+08	1.985e+08	6.92956e+08	5.41126e+08	1.19171e+08	1.58646e+08	3.47152e+08	2.07017e+08	3.1791e+08	1.90204e+08	1.87346e+08	1.6486e+08	6.17041e+08	1.38908e+08	2.77084e+08	2.54057e+08	184.762	162.586	608.532	136.993	273.263	250.554
M7WRC4	RHTO_07449	gtp cyclohydrolase ii	3.81867e+06	4.52533e+06	7.21815e+07	8.56109e+07	2.85275e+07	2.17128e+07	1.85455e+07	2.00111e+07	6.47972e+06	3.25833e+07	8.95964e+07	9.44952e+07	4.172e+06	7.88962e+07	2.51201e+07	1.92783e+07	1.95315e+07	9.20458e+07	4.11447	77.8082	24.7737	19.0125	19.2622	90.7765
M7WRD1	RHTO_02564	multifunctional tryptophan biosynthesis protein [includes: anthranilate synthase component 2 (as) (ec 4.1.3.27) (anthranilate sy... <Preview truncated at 128 characters>	2.42574e+07	1.90922e+07	1.64073e+07	1.3852e+07	1.3517e+07	1.06741e+07	1.60782e+07	1.63418e+07	3.03717e+07	2.75781e+07	2.8203e+07	2.05987e+07	2.16748e+07	1.51296e+07	1.20956e+07	1.621e+07	2.89749e+07	2.44008e+07	21.3759	14.921	11.9288	15.9865	28.5753	24.0644
M7WRD8	RHTO_02569	heat shock 70kda protein 1/8	4.01749e+09	4.46084e+09	2.8355e+09	2.62169e+09	4.21623e+09	2.88337e+09	4.72854e+09	4.42818e+09	4.14758e+09	4.26179e+09	3.44867e+09	3.17117e+09	4.23916e+09	2.7286e+09	3.5498e+09	4.57836e+09	4.20468e+09	3.30992e+09	4180.7	2690.97	3500.85	4515.22	4146.7	3264.28
M7WRE2	RHTO_03369	vacuolar protein sorting-associated protein 35	1.33492e+06	1.37099e+06			3.36945e+06	3.72526e+06	2.13851e+06			1.26752e+06	2.12801e+06	2.08258e+06	1.35296e+06		3.54735e+06	2.13851e+06	1.26752e+06	2.10529e+06	1.3343		3.49844	2.10902	1.25004	2.07626
M7WRE8	RHTO_03374	u3 small nucleolar rna-associated protein 10								767124	453985	547252	638250	635268				767124	500619	636759				0.756545	0.493715	0.627978
M7WRE9	RHTO_02579	mitochondrial pyruvate carrier			6431100							3.76693e+06		8.58251e+06		6431100			3.76693e+06	8.58251e+06		6.34241			3.71498	8.46416
M7WRF4	RHTO_02584	60s ribosomal protein l29	4.34997e+09	4.66503e+09	5.01016e+09	5.27763e+09	4.70298e+09	4.78446e+09	5.52693e+09	5.4782e+09	4.49629e+09	3.91808e+09	3.76098e+09	3.44063e+09	4.5075e+09	5.1439e+09	4.74372e+09	5.50257e+09	4.20718e+09	3.6008e+09	4445.34	5072.96	4678.3	5426.69	4149.17	3551.15
M7WRF8	RHTO_03384	mitochondrial tricarboxylate transporter, citrate transporter	4.0906e+07		5.44327e+07	4.27973e+07	5.00223e+07	4.39098e+07	5.89942e+07	5.53761e+07	6.69216e+07	7.43954e+07	8.50538e+07	5.45654e+07	4.0906e+07	4.8615e+07	4.69661e+07	5.71851e+07	7.06585e+07	6.98096e+07	40.3419	47.9446	46.3184	56.3966	69.6841	68.8469
M7WRG0	RHTO_07484	conserved oligomeric golgi complex subunit 6 (cog complex subunit 6) (component of oligomeric golgi complex 6)												658680						658680						0.649597
M7WRH3	RHTO_03399	phosphatidylserine decarboxylase	2.32533e+07	2.31498e+07	8.74382e+07	6.41482e+07	5.11253e+07	4.32476e+07	8.27933e+07	8.57895e+07	3.16311e+07	3.43338e+07	5.78567e+07	3.43699e+07	2.32015e+07	7.57932e+07	4.71865e+07	8.42914e+07	3.29825e+07	4.61133e+07	22.8816	74.748	46.5357	83.129	32.5276	45.4774
M7WRH5	RHTO_02599	ubiquitin-like protein 5	2.22737e+08	2.56535e+08	8.38117e+08	7.41718e+08	1.50491e+08	1.12188e+08	6.12795e+08	5.95408e+08	1.81757e+08	2.24906e+08	3.32853e+08	3.9116e+08	2.39636e+08	7.89917e+08	1.31339e+08	6.04101e+08	2.03331e+08	3.62007e+08	236.332	779.024	129.528	595.771	200.527	357.015
M7WRH8	RHTO_03404	protein disulfide-isomerase (ec 5.3.4.1)	7.70238e+08	8.97022e+08	6.36863e+08	6.90852e+08	8.34714e+08	7.02278e+08	6.19784e+08	6.84458e+08	7.05067e+08	7.65191e+08	9.65784e+08	9.26734e+08	8.3363e+08	6.63857e+08	7.68496e+08	6.52121e+08	7.35129e+08	9.46259e+08	822.134	654.703	757.898	643.128	724.992	933.21
M7WRI0	RHTO_02604	dihydrofolate reductase					1.78841e+06				2.73102e+06						1.78841e+06		2.73102e+06				1.76375		2.69336
M7WRJ3	RHTO_02614	hyaluronan/mrna-binding protein		1.37069e+09	7.24573e+08	7.16965e+08	5.09473e+08	1.07293e+08		8.05499e+08	8.20663e+08	7.88332e+08	6.43285e+08	5.65403e+08	1.37069e+09	7.20769e+08	3.08383e+08	8.05499e+08	8.04498e+08	6.04344e+08	1351.79	710.83	304.13	794.392	793.403	596.01
M7WRL0	RHTO_02629	phosphatase dcr2			119196				1.98438e+06							119196		1.98438e+06				0.117552		1.95702
M7WRL6	RHTO_03444	gluconate 5-dehydrogenase	2.76433e+08	2.42602e+08	1.14854e+09	1.01879e+09	7.59197e+08	9.21046e+08	1.6322e+09	1.72205e+09	1.09882e+09	1.20926e+09	1.43584e+09	1.45211e+09	2.59518e+08	1.08367e+09	8.40121e+08	1.67712e+09	1.15404e+09	1.44397e+09	255.939	1068.72	828.536	1654	1138.12	1424.06
M7WRM5	RHTO_02644	ribosomal protein l32	4.83662e+06								4381300	3.69118e+06			4.83662e+06				4.03624e+06		4.76992				3.98058
M7WRM9	RHTO_03459	26s proteasome regulatory subunit n9	1.21145e+07	1.51809e+07	9.50576e+06		1.44456e+07	1.37303e+07		1.48307e+07	1.20086e+07	8.12402e+06	1.17928e+07	9.92437e+06	1.36477e+07	9.50576e+06	1.4088e+07	1.48307e+07	1.00663e+07	1.08586e+07	13.4595	9.37467	13.8937	14.6262	9.92749	10.7088
M7WRN5	RHTO_02654	putative hydrolases of hd superfamily	1.31548e+07		1.3956e+07	2.00698e+07		2.54093e+07		2.46608e+07	1.23681e+07	1.30044e+07	2.03429e+07	1.42539e+07	1.31548e+07	1.70129e+07	2.54093e+07	2.46608e+07	1.26863e+07	1.72984e+07	12.9734	16.7783	25.0589	24.3207	12.5113	17.0598
M7WRP2	RHTO_07559	uncharacterized protein			1.18474e+07				1.921e+07				7.43713e+06	1.09746e+07		1.18474e+07		1.921e+07		9.20586e+06		11.684		18.9451		9.07891
M7WRP6	RHTO_07564	translin			4.51805e+06	5.97434e+06		5.86113e+06		5.84485e+06	8240700		8.65223e+06	1.25448e+07		5.24619e+06	5.86113e+06	5.84485e+06	8240700	1.05985e+07		5.17385	5.7803	5.76425	8.12706	10.4524
M7WRP7	RHTO_02508	hd domain containing protein	1.22716e+07	1.16808e+07	2.2981e+07	1.38229e+07	1.23904e+07	1.35482e+07	2.31282e+07	2.74894e+07	1.3354e+07	1.37999e+07	1.73227e+07	1.45726e+07	1.19762e+07	1.8402e+07	1.29693e+07	2.53088e+07	1.35769e+07	1.59477e+07	11.811	18.1482	12.7904	24.9598	13.3897	15.7277
M7WRQ0	RHTO_02335	wd repeat protein, u3 small nucleolar rna-associated protein 21		308980	5.20367e+06	3.73287e+06		8.08363e+06		5.90692e+06	5.00287e+06		6.29622e+06	5.34298e+06	308980	4.46827e+06	8.08363e+06	5.90692e+06	5.00287e+06	5.8196e+06	0.304719	4.40666	7.97216	5.82546	4.93388	5.73935
M7WRQ7	RHTO_02523	chalcone-flavanone isomerase											1.05009e+06	642012						846049						0.834382
M7WRQ9	RHTO_02340	uncharacterized protein			3.07683e+06	3.42925e+06		3.85812e+06			6.84697e+06	9.26413e+06	6.51147e+06	7.2902e+06		3.25304e+06	3.85812e+06		8.05555e+06	6.90083e+06		3.20818	3.80492		7.94446	6.80567
M7WRR0	RHTO_02528	vesicle budding-related protein, protein transporter sec13	2.43494e+08	2.4266e+08	2.91915e+08	2.83474e+08	2.49952e+08	2.35763e+08	2.60528e+08	2.98768e+08	1.98038e+08	2.05317e+08	2.54132e+08	2.67791e+08	2.43077e+08	2.87694e+08	2.42858e+08	2.79648e+08	2.01677e+08	2.60961e+08	239.725	283.727	239.509	275.792	198.896	257.363
M7WRR3	RHTO_07569	glutathione s-transferase			4.91911e+07	4.75293e+07	7.85131e+07	6.34872e+07		6.54414e+07	1.28864e+08	1.0707e+08	1.2425e+08	9.68191e+07		4.83602e+07	7.10001e+07	6.54414e+07	1.17967e+08	1.10534e+08		47.6933	70.021	64.539	116.34	109.01
M7WRR5	RHTO_02533	carboxypeptidase (ec 3.4.16.-)	2.23069e+06	2.14389e+06				4.5681e+06	6.75649e+06		3.59239e+06	223318	5.87922e+06	6.04659e+06	2.18729e+06		4.5681e+06	6.75649e+06	1.90786e+06	5.9629e+06	2.15713		4.5051	6.66332	1.88155	5.88067
M7WRS4	RHTO_02360	guanine nucleotide exchange factor	1.29539e+06	3.07254e+06	1473300				1.36132e+06	1.3278e+06	1.72843e+06			1.94572e+06	2.18396e+06	1473300		1.34456e+06	1.72843e+06	1.94572e+06	2.15385	1.45298		1.32602	1.7046	1.91889
M7WRS9	RHTO_02366	gamma-butyrobetaine dioxygenase, autophagy-related protein 8	573607								1.2375e+06	1.06794e+06	780467	971520	573607				1.15272e+06	875993	0.565697				1.13683	0.863913
M7WRT4	RHTO_07584	glycosyltransferase family 77 protein												958020						958020						0.944809
M7WRT6	RHTO_02371	uncharacterized protein						9893.8									9893.8						0.00975736
M7WRT8	RHTO_02376	dynein light chain-related protein
M7WRU1	RHTO_07589	ph signal transduction protein	6.9236e+06	6.17765e+06	5.17414e+06	6.6326e+06		2.81448e+06		6.68525e+06	3.82638e+06		4.61673e+06		6.55063e+06	5.90337e+06	2.81448e+06	6.68525e+06	3.82638e+06	4.61673e+06	6.46029	5.82196	2.77566	6.59306	3.77362	4.55306
M7WRU4	TIF34	eukaryotic translation initiation factor 3 subunit i (eif3i) (eukaryotic translation initiation factor 3 39 kda subunit homolog)... <Preview truncated at 128 characters>	1.96617e+08	2.09319e+08	1.47492e+08	1.30676e+08	2.49974e+08	2.58295e+08	1.58665e+08	1.82412e+08	1.75499e+08	1.69587e+08	1.47429e+08	1.3622e+08	2.02968e+08	1.39084e+08	2.54134e+08	1.70539e+08	1.72543e+08	1.41824e+08	200.169	137.166	250.63	168.187	170.164	139.869
M7WRU9	RHTO_07599	dna damage-binding protein 1										676680							676680						0.667349
M7WRV0	RHTO_02392	rna-binding protein	168013											274913	168013					274913	0.165696					0.271122
M7WRV6	RHTO_02573	peptidyl-prolyl cis-trans isomerase (ec 5.2.1.8)	8.74596e+07	8.88282e+07	1.80602e+08	3.17886e+08	5.8305e+07	4.96177e+07	1.77308e+08	1.67913e+08	1.14495e+08	1.16478e+08	1.33592e+08	1.6056e+08	8.81439e+07	2.49244e+08	5.39614e+07	1.7261e+08	1.15487e+08	1.47076e+08	86.9284	245.807	53.2172	170.23	113.894	145.048
M7WRV8	RHTO_02402	camp-dependent protein kinase regulatory subunit	3.63819e+07	3.99066e+07	8.96499e+07	9.47636e+07	7.3682e+07	6.18962e+07	2.1586e+08	9.43187e+07	3.27457e+07	4.12506e+07	5.5778e+07	6.00192e+07	3.81442e+07	9.22068e+07	6.77891e+07	1.5509e+08	3.69981e+07	5.78986e+07	37.6182	90.9352	66.8543	152.951	36.4879	57.1002
M7WRW9	RHTO_02583	abc transporter	110859				2.47929e+06	2.3164e+06							110859		2.39784e+06				0.10933		2.36478
M7WRY6	LSM4	u6 snrna-associated sm-like protein lsm4			3.81406e+07	3.16531e+07		2.07722e+07		4.27877e+07	1.58499e+07	1.84524e+07	2.37463e+07	2.43879e+07		3.48969e+07	2.07722e+07	4.27877e+07	1.71511e+07	2.40671e+07		34.4156	20.4857	42.1976	16.9146	23.7352
M7WRY8	RHTO_07649	glycerol kinase	2.42668e+07	2.39999e+07	3.72129e+07	3.56263e+07	7.39576e+07	4.55342e+07	4.9848e+07	5.97655e+07	8.91225e+07	8.8646e+07	5.9963e+07	7.82521e+07	2.41334e+07	3.64196e+07	5.97459e+07	5.48067e+07	8.88842e+07	6.91075e+07	23.8006	35.9174	58.922	54.051	87.6585	68.1545
M7WRY9	RHTO_02603	camp-dependent protein kinase catalytic subunit		1.17014e+07	2.78899e+07	2.91179e+07	1.60162e+07		2.5499e+07	2.68904e+07	1.06372e+07	1.27417e+07	2.22562e+07	2.17776e+07	1.17014e+07	2.85039e+07	1.60162e+07	2.61947e+07	1.16894e+07	2.20169e+07	11.5401	28.1108	15.7953	25.8335	11.5282	21.7133
M7WRZ3	AIM41	altered inheritance of mitochondria protein 41	1.35008e+07	1.14459e+07	1.37901e+07	1.23745e+07		4.5904e+06		7.27069e+06	2.16647e+07	1.4516e+07	1.84423e+07	1.36431e+07	1.24733e+07	1.30823e+07	4.5904e+06	7.27069e+06	1.80903e+07	1.60427e+07	12.3013	12.9019	4.52709	7.17043	17.8409	15.8215
M7WRZ8	RHTO_02447	v-type h+-transporting atpase subunit d	1.08534e+08	1.00478e+08	1.96327e+08	1.53633e+08	1.21637e+08	1.36043e+08	1.91096e+08	1.36054e+08	8.9187e+07	7.45605e+07	1.21579e+08	1.2017e+08	1.04506e+08	1.7498e+08	1.2884e+08	1.63575e+08	8.18738e+07	1.20875e+08	103.065	172.567	127.063	161.32	80.7447	119.208
M7WRZ9	RHTO_02613	amidase	4.23722e+06	3.77749e+06	6.76527e+06	1.87779e+06	2.1638e+06			3.80669e+06		3.10267e+06	1.97317e+06		4.00736e+06	4.32153e+06	2.1638e+06	3.80669e+06	3.10267e+06	1.97317e+06	3.95209	4.26194	2.13396	3.75419	3.05989	1.94596
M7WS12	RHTO_07071	proteinase inhibitor domain containing protein					99446										99446						0.0980746
M7WS16	RHTO_07076	nitroreductase					986231	957873									972052						0.958647
M7WS17	RHTO_02628	pyruvate carboxylase (ec 6.4.1.1)	5.59016e+08	5.84363e+08	7.2819e+08	7.03736e+08	2.45924e+08	2.54971e+08	5.7556e+08	6.40648e+08	2.58717e+08	3.26645e+08	5.41812e+08	5.70432e+08	5.7169e+08	7.15963e+08	2.50447e+08	6.08104e+08	2.92681e+08	5.56122e+08	563.806	706.09	246.993	599.718	288.645	548.453
M7WS18	RHTO_02472	small nuclear ribonucleoprotein f									26884000								26884000						26.5133
M7WS21	RHTO_02633	6-coumarate-coa ligase												158110						158110						0.15593
M7WS22	RHTO_02477	mob1/phocein family protein			2.88157e+06	2.53064e+06				3.72885e+06		3.84664e+06				2.7061e+06		3.72885e+06	3.84664e+06			2.66879		3.67742	3.79359
M7WS26	RHTO_02482	transcription factor scgata-6											2461500							2461500						2.42756
M7WS33	RHTO_02643	tyrosine--trna ligase (ec 6.1.1.1) (tyrosyl-trna synthetase)	1.04625e+08	1.07982e+08	9.32369e+07	7.83478e+07	6.17664e+07	6.84532e+07	7.48118e+07	9.19709e+07	92869000	9.70115e+07	9.38503e+07	9.08614e+07	1.06303e+08	8.57924e+07	6.51098e+07	8.33913e+07	9.49402e+07	9.23558e+07	104.837	84.6093	64.212	82.2413	93.631	91.0822
M7WS36	RHTO_02150	ran protein binding protein	1.53098e+08	1.37993e+08	1.6523e+08	1.73044e+08	2.08346e+08	7.25612e+07	1.88138e+08	1.96328e+08	1.44297e+08	1.45254e+08	1.64296e+08	1.50947e+08	1.45545e+08	1.69137e+08	1.40453e+08	1.92233e+08	1.44775e+08	1.57622e+08	143.538	166.804	138.517	189.582	142.779	155.448
M7WS38	RHTO_07106	acetyl-coa hydrolase	5.62297e+06	5.53585e+06	2.96585e+07	2.66714e+07	9.10222e+06	1.12651e+07	2.30877e+07	2.87164e+07	2.66509e+08	3.3684e+08	3.1144e+08	3.23736e+08	5.57941e+06	2.8165e+07	1.01837e+07	2.5902e+07	3.01674e+08	3.17588e+08	5.50247	27.7766	10.0432	25.5448	297.514	313.208
M7WS41	RHTO_02648	indigoidine synthase a family protein	1.3779e+06	1.42037e+06	7.35122e+06	13019000		1.65695e+06		2.62613e+06	2.13427e+06	3.4797e+06	1.0737e+07	3.36024e+07	1.39913e+06	1.01851e+07	1.65695e+06	2.62613e+06	2.80698e+06	2.21697e+07	1.37984	10.0447	1.6341	2.58991	2.76827	21.8639
M7WS43	RHTO_02272	3-deoxy-7-phosphoheptulonate synthase	1.78909e+08	1.95413e+08	1.26683e+08	1.19512e+08	1.76719e+08	1.22129e+08	1.75112e+08	2.03818e+08	1.54854e+08	1.57765e+08	1.49037e+08	1.22862e+08	1.87161e+08	1.23097e+08	1.49424e+08	1.89465e+08	1.5631e+08	1.35949e+08	184.58	121.4	147.363	186.852	154.154	134.075
M7WS45	RHTO_07116	haloacid dehalogenase-like hydrolase
M7WS47	RHTO_02653	histone h5 family protein											259789	412070						335930						0.331297
M7WS48	RHTO_02321	ubiquitin-conjugating enzyme e2 d/e	2.26199e+08	2.15688e+08	2.43524e+08	2.30558e+08		8.79218e+07		1.83363e+08	2.23759e+08	2.03827e+08	2.01701e+08	2.23897e+08	2.20944e+08	2.37041e+08	8.79218e+07	1.83363e+08	2.13793e+08	2.12799e+08	217.897	233.772	86.7093	180.834	210.845	209.865
M7WS50	RHTO_07121	uncharacterized protein	2.94037e+07	3.07133e+07	9.2423e+07	6.18359e+07	2.13714e+07	1.90223e+07	8.84375e+07	9.82731e+07	5.63504e+07	5.29504e+07	6.88466e+07	7.71344e+07	3.00585e+07	7.71295e+07	2.01968e+07	9.33553e+07	5.46504e+07	7.29905e+07	29.644	76.0659	19.9183	92.0679	53.8968	71.984
M7WS52	RHTO_02152	protein transport protein sec24	5.67874e+07	5.97257e+07	7.064e+07	6.29794e+07	6.55424e+07	7.55497e+07	7.10845e+07	6.67152e+07	5.26273e+07	6.45719e+07	7.0983e+07	7.49257e+07	5.82566e+07	6.68097e+07	7.05461e+07	6.88998e+07	5.85996e+07	7.29543e+07	57.4532	65.8884	69.5732	67.9497	57.7915	71.9483
M7WS57	RHTO_07131	chromosome segregation protein		1.17051e+06	229561	363730	975182	512883			450480	411705			1.17051e+06	296645	744033		431092		1.15437	0.292555	0.733772		0.425148
M7WS58	RHTO_02180	trna pseudouridine synthase a					731454		248348			359540					731454	248348	359540				0.721367	0.244923	0.354582
M7WS60	RHTO_07136	peptidyl-prolyl cis-trans isomerase (ec 5.2.1.8)		2.57633e+08	1.29764e+08	1.16082e+08	4.44725e+07	4.45397e+07	3.26471e+08	1.16998e+08	5.28269e+07	1.61041e+08	6.24701e+07		2.57633e+08	1.22923e+08	4.45061e+07	2.21735e+08	1.06934e+08	6.24701e+07	254.08	121.228	43.8924	218.677	105.459	61.6086
M7WS62	RHTO_02334	wd repeat domain phosphoinositide-interacting protein		4.76685e+06	8.12868e+06	8.01951e+06			9.56427e+06	1.12896e+07		5.2611e+06	5.51626e+06	6.19989e+06	4.76685e+06	8.0741e+06		1.04269e+07	5.2611e+06	5.85807e+06	4.70111	7.96275		10.2831	5.18855	5.77729
M7WS69	RHTO_07146	mitochondrial atpase, f1 complex, epsilon subunit	2.2278e+08	2.00868e+08	3.11735e+08	3.59788e+08	362700000	2.89232e+08	4.29116e+08	4.07956e+08	2.66306e+08	3.08459e+08	3.9017e+08	4.3137e+08	2.11824e+08	3.35762e+08	3.25966e+08	4.18536e+08	2.87382e+08	4.1077e+08	208.903	331.131	321.471	412.764	283.419	405.106
M7WS73	RHTO_07151	cellular nucleic acid-binding protein	1.17188e+09	1.19599e+09	1.43612e+09	1.44202e+09	5.05815e+08	4.69335e+08	1.63227e+09	1.59899e+09	1.04872e+09	1.11444e+09	9.51326e+08	9.64637e+08	1.18394e+09	1.43907e+09	4.87575e+08	1.61563e+09	1.08158e+09	9.57982e+08	1167.61	1419.23	480.851	1593.35	1066.67	944.771
M7WS77	RHTO_07156	protein-nucleus import-related protein				832358	496225	301875		842388	485326	547713	874998			832358	399050	842388	516520	874998		0.82088	0.393547	0.830771	0.509397	0.862932
M7WS79	RHTO_02159	protein-serine/threonine kinase (ec 2.7.11.-)		2.12318e+07	3.44656e+07	3.23628e+07	3.45309e+07		3.23648e+07	3.33549e+07	6.46124e+07	4.7365e+07	5.34963e+07	7.40392e+07	2.12318e+07	3.34142e+07	3.45309e+07	3.28599e+07	5.59887e+07	6.37677e+07	20.939	32.9534	34.0547	32.4067	55.2166	62.8884
M7WS84	RHTO_02277	protein phosphatase pp2a regulatory subunit b	7.03362e+07	6.96438e+07	1.12673e+08	1.05323e+08	7.72473e+07	8.54879e+07	1.28019e+08	1.11314e+08	5.79137e+07	6.38768e+07	6.93496e+07	7.35771e+07	6.999e+07	1.08998e+08	8.13676e+07	1.19666e+08	6.08952e+07	7.14634e+07	69.0248	107.495	80.2456	118.016	60.0555	70.4779
M7WS85	RHTO_07166	iron-sulfur cluster assembly accessory protein isa2			6.08042e+06	5.62902e+06		4.56704e+06		6.92831e+06	8.06543e+06	8.70402e+06	5.54587e+06	6700200		5.85472e+06	4.56704e+06	6.92831e+06	8.38473e+06	6.12304e+06		5.77399	4.50406	6.83276	8.2691	6.0386
M7WS89	RHTO_07171	short-chain dehydrogenase/reductase sdr family protein	1.08881e+07	2.21466e+07	1.0541e+07	8.14391e+06	4.71614e+06	4.14855e+06	3.89924e+06	3.02521e+06	1.79292e+07	1.11541e+07	1.25661e+07	1.03759e+07	1.65173e+07	9.34247e+06	4.43235e+06	3.46223e+06	1.45417e+07	1.1471e+07	16.2896	9.21364	4.37122	3.41448	14.3411	11.3128
M7WSA2	RHTO_07186	26s proteasome non-atpase regulatory subunit 8	2.0431e+07	1.72689e+07			1.23295e+07					1.10717e+07	1.11035e+07	1.86043e+07	1.88499e+07		1.23295e+07		1.10717e+07	1.48539e+07	18.59		12.1594		10.919	14.6491
M7WSB2	RHTO_07196	3-isopropylmalate dehydrogenase (ec 1.1.1.85)	2.49155e+08	3.14692e+08	2.5674e+08	2.55363e+08	2.1917e+08	2.40616e+08	2.05759e+08	2.58025e+08	2.35161e+08	2.63922e+08	2.61455e+08	2.52569e+08	2.81924e+08	2.56052e+08	2.29893e+08	2.31892e+08	2.49542e+08	2.57012e+08	278.036	252.521	226.722	228.694	246.1	253.468
M7WSB4	RHTO_02270	protein disulfide-isomerase a6	2.08361e+07	1.96804e+07	2.80493e+07	2.93585e+07	1.42945e+07	1.65521e+07	1.31236e+07	1.966e+07	2.40746e+07	3.88065e+07	3.47473e+07	1.69554e+07	2.02582e+07	2.87039e+07	1.54233e+07	1.63918e+07	3.14406e+07	2.58514e+07	19.9789	28.3081	15.2106	16.1657	31.007	25.4949
M7WSB9	RHTO_02375	uncharacterized protein									358837	268025							313431						0.309109
M7WSC3	RHTO_02179	26s proteasome non-atpase regulatory subunit 11	7.5874e+07	7.46209e+07	8.01788e+07	9.02189e+07	6.44711e+07	5.47104e+07	1.00108e+08	1.11938e+08	7.41503e+07	6.73347e+07	8.65822e+07	8.23752e+07	7.52475e+07	8.51989e+07	5.95907e+07	1.06023e+08	7.07425e+07	8.44787e+07	74.2098	84.024	58.769	104.561	69.7669	83.3137
M7WSC8	RHTO_02209	glutathione s-transferase	1.47585e+08	1.28717e+08	3.37536e+08	3.04356e+08	2.06813e+08	1.40859e+08	3.72195e+08	3.47171e+08	1.79264e+08	1.85668e+08	2.33273e+08	2.22841e+08	1.38151e+08	3.20946e+08	1.73836e+08	3.59683e+08	1.82466e+08	2.28057e+08	136.246	316.52	171.439	354.723	179.95	224.912
M7WSD2	RHTO_07216	bestrophin/upf0187 protein	1.75013e+06				2.50556e+06					1.16447e+06		776879	1.75013e+06		2.50556e+06		1.16447e+06	776879	1.72599		2.47101		1.14841	0.766166
M7WSD8	RHTO_02401	rho gdp-dissociation inhibitor			1.7318e+08	1.79924e+08		8.65494e+07		1.34161e+08	1.08755e+08	1.34227e+08	1.14534e+08	1.15801e+08		1.76552e+08	8.65494e+07	1.34161e+08	1.21491e+08	1.15168e+08		174.117	85.3558	132.311	119.815	113.579
M7WSE0	RHTO_02328	glutamine-fructose-6-phosphate transaminase	9.82415e+08	4.23909e+08	5.19205e+08	5.04353e+08	4.80139e+08	5.12331e+08	4.81813e+08	4.62554e+08	4.31446e+08	5.00336e+08	5.4191e+08	5.08364e+08	7.03162e+08	5.11779e+08	4.96235e+08	4.72184e+08	4.65891e+08	5.25137e+08	693.466	504.722	489.392	465.672	459.467	517.895
M7WSE2	RHTO_02406	ccr4-not transcription complex subunit 3	4.62413e+07	4.31047e+07	3.89132e+07	4.33074e+07	1.3238e+07	7.04278e+07	4.32723e+07	4.71985e+07	3.39393e+07	3.13819e+07	3.55043e+07	2.88169e+07	4.4673e+07	4.11103e+07	4.18329e+07	4.52354e+07	3.26606e+07	3.21606e+07	44.0569	40.5434	41.256	44.6116	32.2102	31.7171
M7WSF0	RHTO_02416	nitrite reductase (nad(p)h) large subunit			932745	728143		573636		1.10326e+06				45889.8		830444	573636	1.10326e+06		45889.8		0.818992	0.565725	1.08805		0.0452569
M7WSF3	RHTO_07236	phenazine biosynthesis phzc/phzf family protein			7.9852e+07	8.19188e+07	6.07157e+08	6.97914e+08		5.52757e+08	1.0675e+08	99897000	1.20954e+08	1.0101e+08		8.08854e+07	6.52536e+08	5.52757e+08	1.03323e+08	1.10982e+08		79.77	643.537	545.134	101.899	109.451
M7WSF4	RHTO_02421	proteasome subunit beta (ec 3.4.25.1)									3305200								3305200						3.25962
M7WSH3	RHTO_02257	adenylosuccinate synthetase (ampsase) (adss) (ec 6.3.4.4) (imp--aspartate ligase)	8.08657e+07	9.15783e+07	6.33599e+07	6.36007e+07	3.58066e+07	3.62772e+07	7.8154e+07	7.38099e+07	7.66372e+07	8.68629e+07	7.86941e+07	8.00285e+07	8.6222e+07	6.34803e+07	3.60419e+07	7.59819e+07	8.17501e+07	7.93613e+07	85.033	62.6049	35.5448	74.9342	80.6228	78.2669
M7WSH6	RHTO_07261	acyl-coa thioester hydrolase			272923								1.61016e+06			272923				1.61016e+06		0.269159				1.58796
M7WSH7	RHTO_02446	atp-dependent rna helicase sub2	5.13606e+08	4.83474e+08	5.16651e+08	5.31951e+08	7.45778e+08	6.29911e+08	6.35587e+08	7.36972e+08	4.42915e+08	4.66158e+08	5.73292e+08	5.66496e+08	4.9854e+08	5.24301e+08	6.87844e+08	6.86279e+08	4.54536e+08	5.69894e+08	491.665	517.071	678.359	676.815	448.268	562.036
M7WSH8	RHTO_02301	glycoside hydrolase family 15 protein	8.53726e+07	1.09445e+08	2.44071e+08	2.01969e+08	2.11128e+08	2.11313e+08	2.56397e+08	2.85305e+08	1.35174e+08	1.85229e+08	2.10901e+08	1.93738e+08	9.74087e+07	2.2302e+08	2.1122e+08	2.70851e+08	1.60201e+08	2.02319e+08	96.0654	219.945	208.308	267.116	157.992	199.53
M7WSI5	RHTO_07271	uncharacterized protein
M7WSJ5	RHTO_02466	ribosomal rna-processing protein 8 (ec 2.1.1.-)			1.37607e+07	1.13902e+07		2.54463e+07		8.56608e+06	2.30531e+07	3.17035e+07	1.59253e+07			1.25755e+07	2.54463e+07	8.56608e+06	2.73783e+07	1.59253e+07		12.4021	25.0954	8.44795	27.0008	15.7057
M7WSK1	RHTO_07286	ribosome assembly factor mrt4	1.14603e+08	7.50754e+07	9.44502e+07	1.01079e+08	8.05082e+07	7.52014e+07	9.22897e+07	1.04474e+08	7.49706e+07	6.4846e+07	4.55177e+07	5.54323e+07	9.48391e+07	9.77648e+07	7.78548e+07	9.83819e+07	6.99083e+07	5.0475e+07	93.5313	96.4166	76.7811	97.0252	68.9442	49.7789
M7WSK5	RHTO_02283	er to golgi transport-related protein			161095					156238						161095		156238				0.158874		0.154083
M7WSL2	RHTO_07296	uncharacterized protein			4.11271e+06					4.04667e+06	2.90744e+06			4.16839e+06		4.11271e+06		4.04667e+06	2.90744e+06	4.16839e+06		4.05599		3.99087	2.86734	4.11091
M7WSL4	RHTO_02486	toxin biosynthesis protein	1.07165e+06									2.46785e+06			1.07165e+06				2.46785e+06		1.05687				2.43382
M7WSL9	RHTO_01941	thioesterase superfamily protein	8.78543e+06	7.06868e+06		1.2144e+07		1.56766e+07		1.0973e+07	1.45306e+07	1.99558e+07	2.25762e+07	2.63105e+07	7.92705e+06	1.2144e+07	1.56766e+07	1.0973e+07	1.72432e+07	2.44434e+07	7.81774	11.9765	15.4605	10.8217	17.0054	24.1063
M7WSM3	RHTO_01946	exocyst complex component sec5			1712500	1.50193e+06				4.17746e+06		749564		3.27288e+06		1.60722e+06		4.17746e+06	749564	3.27288e+06		1.58505		4.11986	0.739228	3.22774
M7WSM4	RHTO_02151	rna-binding protein with serine-rich domain 1										3873600							3873600						3.82018
M7WSM5	RHTO_07311	nuclear gtp-binding protein	7.65405e+06	1.1373e+07	6.88568e+06	7.58002e+06	4.02119e+06	2.81253e+06	6.90132e+06	7.30723e+06	5.14411e+06	4.55743e+06	5.47954e+06	7.07098e+06	9.51352e+06	7.23285e+06	3.41686e+06	7.10428e+06	4.85077e+06	6.27526e+06	9.38233	7.13311	3.36974	7.00631	4.78387	6.18873
M7WSM9	RHTO_01951	rna recognition motif domain containing protein	9.0696e+06	1.04539e+07			9.57879e+06		1.01331e+07			7.31342e+06			9.76173e+06		9.57879e+06	1.01331e+07	7.31342e+06		9.62712		9.44669	9.99335	7.21257
M7WSN0	RHTO_07316	chitin synthase, glycosyltransferase family 2 protein		6.79035e+06	3.87224e+06	3.04995e+06	1.15714e+07	5.99148e+06		5.79257e+06	3.01821e+06	4.35192e+06	4.57602e+06	5.16643e+06	6.79035e+06	3.4611e+06	8.78144e+06	5.79257e+06	3.68507e+06	4.87123e+06	6.69671	3.41337	8.66035	5.71269	3.63425	4.80405
M7WSP6	RHTO_02322	uncharacterized protein											2.11954e+06	2.25824e+06						2.18889e+06						2.1587
M7WSR6	RHTO_02296	50s ribosomal protein l24	1.78525e+08	1.58789e+08	1.06016e+08	1.00567e+08	1.51257e+08	1.42284e+08	1.23342e+08	1.37149e+08	1.84955e+08	2.25861e+08	1.86489e+08	1.90103e+08	1.68657e+08	1.03292e+08	1.46771e+08	1.30245e+08	2.05408e+08	1.88296e+08	166.331	101.867	144.747	128.449	202.575	185.699
M7WSS4	RHTO_07356	nuclear pore complex protein nup62	2.25215e+07	2.09872e+07	4.02705e+07				3.29023e+07			2.53066e+07	3.06393e+07	3.71811e+07	2.17543e+07	4.02705e+07		3.29023e+07	2.53066e+07	3.39102e+07	21.4544	39.7151		32.4486	24.9576	33.4426
M7WSS5	RHTO_01997	peptidyl-prolyl cis-trans isomerase e						7.93855e+06		1.03181e+07							7.93855e+06	1.03181e+07					7.82908	10.1758
M7WST3	RHTO_02002	paf1 family protein										1.94734e+06		1.4658e+06					1.94734e+06	1.4658e+06					1.92049	1.44558
M7WST5	RHTO_07366	uba domain-containing protein	2.36929e+06	2.19591e+06				2.22658e+06	3.22813e+06	2.93587e+06	1.65495e+06	2.80573e+06	2.30422e+06		2.2826e+06		2.22658e+06	3.082e+06	2.23034e+06	2.30422e+06	2.25112		2.19588	3.0395	2.19958	2.27245
M7WSU1	RHTO_07371	rna exonuclease 1				952688		1.31987e+06		970680		834269				952688	1.31987e+06	970680	834269			0.939551	1.30167	0.957294	0.822765
M7WSU8	RHTO_02017	nuclear export factor			2.42684e+06	3053300		1.51183e+07	1.37904e+06	4.48456e+06	2.37238e+06	2.23538e+06	1.9429e+07			2.74007e+06	1.51183e+07	2.9318e+06	2.30388e+06	1.9429e+07		2.70228	14.9099	2.89137	2.27211	19.1611
M7WSV0	RHTO_02292	trna 2-phosphotransferase tpt1	1.60152e+07	2.13754e+07	1.45644e+07	9.7993e+06	1.36539e+07	1.00628e+07	4.05953e+06		1.7571e+07	2.66346e+07	1.6494e+07	1.15929e+07	1.86953e+07	1.21818e+07	1.18584e+07	4.05953e+06	2.21028e+07	1.40434e+07	18.4375	12.0139	11.6949	4.00354	21.798	13.8498
M7WSV8	RHTO_02153	syntaxin 12/13	1.60975e+07	1.7593e+07	3.84217e+07	4.11542e+07		1.98625e+07		4.8581e+07	1.42626e+07	1.67356e+07	3.21766e+07	3.16882e+07	1.68452e+07	3.97879e+07	1.98625e+07	4.8581e+07	1.54991e+07	3.19324e+07	16.6129	39.2392	19.5886	47.9111	15.2854	31.492
M7WSW5	RHTO_02032	fatty acid synthase subunit beta, fungi type	4.6081e+07	5.04335e+07	1.60488e+08	1.54695e+08	7.15734e+07	8.69097e+07	2.11443e+08	2.35604e+08	4.19648e+07	5.11583e+07	1.06944e+08	1.01747e+08	4.82573e+07	1.57592e+08	7.92415e+07	2.23524e+08	4.65616e+07	1.04346e+08	47.5918	155.419	78.1488	220.441	45.9195	102.907
M7WSX8	RHTO_02235	snf3 family helicase/atpase	166904	162860									99528.2		164882					99528.2	0.162608					0.0981557
M7WSY0	RHTO_06731	uncharacterized protein										1885300							1885300						1.8593
M7WSY2	RHTO_02047	5-aminolevulinate synthase (ec 2.3.1.37) (5-aminolevulinic acid synthase) (delta-ala synthase) (delta-aminolevulinate synthase)	6.88837e+06	6.98712e+06	5.88327e+06	5.90624e+06		2.03404e+06		4.44803e+06	2.17143e+07	2.46874e+07	1.23923e+07	8.59364e+06	6.93775e+06	5.89476e+06	2.03404e+06	4.44803e+06	2.32008e+07	1.0493e+07	6.84207	5.81347	2.00599	4.38669	22.8809	10.3483
M7WSY3	RHTO_02226	srf-type transcription factor rlma			442049					705116						442049		705116				0.435953		0.695393
M7WSY6	RHTO_06736	mitogen-activated protein kinase kinase kinase										2.72957e+06	4.54617e+06	861422					2.72957e+06	2.7038e+06					2.69193	2.66651
M7WSY7	RHTO_02052	rna splicing factor pad-1	2.6058e+07	2.1514e+07	3.07403e+07	2.48777e+07	2.50755e+07	2.47587e+07	3.22632e+07	2.87209e+07	1.78475e+07	2.15704e+07	3.02678e+07	2.73214e+07	2.3786e+07	2.7809e+07	2.49171e+07	3.04921e+07	1.9709e+07	2.87946e+07	23.458	27.4255	24.5735	30.0716	19.4372	28.3975
M7WSY9	RHTO_02273	glycerol-3-phosphate dehydrogenase [nad(+)] (ec 1.1.1.8)	7.55733e+07	7.30333e+07	1.58697e+08	1.58837e+08	6.04319e+07	5.21676e+07	1.46793e+08	1.58692e+08	8.86617e+07	8.82801e+07	1.2545e+08	1.30106e+08	7.43033e+07	1.58767e+08	5.62998e+07	1.52742e+08	8.84709e+07	1.27778e+08	73.2786	156.578	55.5234	150.636	87.2509	126.016
M7WSZ7	RHTO_02062	succinate-semialdehyde dehydrogenase (ec 1.2.1.16)	2.66726e+07	2.82274e+07	1.1288e+08	1.14233e+08	5.72748e+07	6.4061e+07	8.69921e+07	8.54752e+07	1.69914e+08	1.77679e+08	1.76671e+08	1.99274e+08	2.745e+07	1.13557e+08	6.06679e+07	8.62336e+07	1.73797e+08	1.87972e+08	27.0714	111.991	59.8313	85.0445	171.4	185.38
M7WT03	RHTO_02067	40s ribosomal protein s4	6.85953e+09	7.29942e+09	4.17481e+09	4.00812e+09	6.52681e+09	5.96431e+09	4.00838e+09	4.10951e+09	6.30028e+09	5.96019e+09	5.06796e+09	4.60002e+09	7.07947e+09	4.09147e+09	6.24556e+09	4.05895e+09	6.13024e+09	4.83399e+09	6981.85	4035.04	6159.43	4002.98	6045.7	4767.33
M7WT15	RHTO_02077	imidazoleglycerol-phosphate dehydratase (ec 4.2.1.19)	8.92278e+07	9.31968e+07	9.58695e+07	1.18965e+08	1.02852e+08	9.32631e+07	9.17613e+07	9.70424e+07	1.02628e+08	1.17189e+08	8.26772e+07	8.88361e+07	9.12123e+07	1.07417e+08	9.80574e+07	9.44018e+07	1.09909e+08	8.57567e+07	89.9545	105.936	96.7052	93.1	108.393	84.5741
M7WT16	RHTO_02162	bystin	1.90446e+07		1.12602e+07	1.18249e+07					6.21169e+06	3.38012e+06	1.14501e+07	1.45768e+07	1.90446e+07	1.15426e+07			4.79591e+06	1.30135e+07	18.782	11.3834			4.72977	12.834
M7WT18	RHTO_06766	60s ribosomal protein l44	2.17121e+09	2.278e+09	2.348e+09	2.28765e+09	2.11362e+09	2.00055e+09	2.16506e+09	2.2967e+09	1.7947e+09	1.69557e+09	1.36819e+09	1.31976e+09	2.22461e+09	2.31782e+09	2.05708e+09	2.23088e+09	1.74514e+09	1.34398e+09	2193.93	2285.86	2028.72	2200.12	1721.07	1325.44
M7WT22	RHTO_02170	long chronological lifespan protein 2		5749400					3.86299e+06			6.60601e+06			5749400			3.86299e+06	6.60601e+06		5.67012			3.80972	6.51492
M7WT26	RHTO_02087	splicing factor 3a subunit 1	6.80094e+07	7.38445e+07	8.06939e+07	8.37321e+07	6.14499e+07	7.20704e+07	1.03105e+08	6.76795e+07	6.92586e+07	6.96084e+07	4.88727e+07	7.22066e+07	7.0927e+07	8.2213e+07	6.67602e+07	8.53925e+07	6.94335e+07	6.05396e+07	69.9489	81.0793	65.8395	84.2149	68.476	59.7048
M7WT46	RHTO_02102	actin lateral binding protein	4.86185e+08	4.14072e+08	1.03849e+09	1.07946e+09	4.32777e+08	4.87491e+08	6.0048e+08	7.39531e+08	3.32546e+08	3.4338e+08	4.64173e+08	5.27421e+08	4.50128e+08	1.05897e+09	4.60134e+08	6.70005e+08	3.37963e+08	4.95797e+08	443.921	1044.37	453.789	660.766	333.302	488.96
M7WT53	RHTO_01945	phospholipid:diacylglycerol acyltransferase	849273		4.5312e+06	2.84572e+06		4.82946e+06		3.6087e+06	2.33126e+06	2.58931e+06	4.11405e+06	4.80429e+06	849273	3.68846e+06	4.82946e+06	3.6087e+06	2.46028e+06	4.45917e+06	0.837561	3.6376	4.76286	3.55894	2.42636	4.39768
M7WT57	RHTO_02117	dynein intermediate chain, cytosolic	4.6747e+06	5.07814e+06		4.51097e+06			6.66682e+06	2.40383e+06		4.71522e+06		5.18042e+06	4.87642e+06	4.51097e+06		4.53532e+06	4.71522e+06	5.18042e+06	4.80917	4.44876		4.47278	4.65019	5.10899
M7WT61	RHTO_02122	cystathionine beta-lyase	3.8601e+07	4.20149e+07	4.31504e+07	3.24528e+07	2.39367e+07	2.2376e+07	2.86303e+07	3.61017e+07	2.73191e+07	2.40429e+07	2.85449e+07	2.99535e+07	4.03079e+07	3.78016e+07	2.31564e+07	3.2366e+07	2.5681e+07	2.92492e+07	39.7521	37.2803	22.837	31.9197	25.3268	28.8459
M7WT69	RHTO_01960	phenylalanine ammonia-lyase (ec 4.3.1.24)	2.67454e+07	2.72682e+07	1.83139e+07	3.07252e+07	6.16558e+07	5.42474e+07	2.3855e+07	3.72395e+07	1.60025e+07	1.90361e+07	2.81862e+07	2.75291e+07	2.70068e+07	2.45195e+07	5.79516e+07	3.05472e+07	1.75193e+07	2.78576e+07	26.6343	24.1814	57.1524	30.126	17.2777	27.4735
M7WT71	RHTO_02132	uncharacterized protein	2.33501e+07	2.19307e+07	4.3674e+07	5.31959e+07	2.86662e+07	2.92089e+07	6.34725e+07	6.73651e+07	3.53285e+07	4.08442e+07	4.04419e+07	4.34142e+07	2.26404e+07	4.84349e+07	2.89375e+07	6.54188e+07	3.80864e+07	4.19281e+07	22.3282	47.767	28.5385	64.5167	37.5611	41.3499
M7WT77	RHTO_06811	aspartate-semialdehyde dehydrogenase	2.47733e+08	2.35328e+08	1.45856e+08	1.46755e+08	2.53052e+08	2.23299e+08	1.68778e+08	1.82178e+08	1.96126e+08	2.09545e+08	1.61535e+08	1.7002e+08	2.41531e+08	1.46306e+08	2.38176e+08	1.75478e+08	2.02835e+08	1.65778e+08	238.2	144.288	234.891	173.058	200.038	163.492
M7WT79	RHTO_01970	xylitol dehydrogenase	7.26631e+07	9.5166e+06	9.37523e+07	1.04085e+08	2.14015e+09	2.18436e+09	1.46168e+09	1.37746e+09	4.62546e+08	7.36478e+07	1.52501e+08	9.56468e+07	4.10899e+07	9.89187e+07	2.16225e+09	1.41957e+09	2.68097e+08	1.24074e+08	40.5232	97.5547	2132.44	1399.99	264.4	122.363
M7WT89	RHTO_06826	uncharacterized protein	1.38752e+07					1.23566e+07			39249000	3.99819e+07		4.86844e+07	1.38752e+07		1.23566e+07		3.96154e+07	4.86844e+07	13.6839		12.1862		39.0691	48.013
M7WTA3	RHTO_01991	ccch zinc finger and smr domain containing protein	1.18005e+06	1.12742e+06	950462				1.52248e+06						1.15374e+06	950462		1.52248e+06			1.13783	0.937355		1.50148
M7WTA4	RHTO_01767	stress responsive alpha beta barrel domain protein	9.70861e+06	8.56829e+06	2.63495e+07	3.15484e+07	42145000	4.98317e+07	6.69192e+07	7.13656e+07	4.75306e+07	4.76822e+07	3.39054e+07	3.5219e+07	9.13845e+06	2.8949e+07	4.59884e+07	6.91424e+07	4.76064e+07	3.45622e+07	9.01243	28.5498	45.3542	68.189	46.9499	34.0856
M7WTA9	RHTO_01996	uridine kinase (ec 2.7.1.48)	7.76227e+06	7.39568e+06	1.1418e+07	1.11414e+07	8.10736e+06	7.62062e+06	5.58971e+06	1.06322e+07	9.1229e+06	8.44416e+06	1.18532e+07	1.30641e+07	7.57897e+06	1.12797e+07	7.86399e+06	8.11093e+06	8.78353e+06	1.24586e+07	7.47446	11.1241	7.75554	7.99908	8.6624	12.2868
M7WTB7	RHTO_01782	bis(5-nucleosyl)-tetraphosphatase			1128600											1128600						1.11304
M7WTB9	RHTO_06861	heat shock transcription factor	2.18996e+07	1.14177e+07	1.53256e+07	1.40625e+07	8.24263e+06	7.00822e+06		1.67951e+07	1.52711e+07	1.75538e+07	2.03043e+07	2.16557e+07	1.66587e+07	1.4694e+07	7.62542e+06	1.67951e+07	1.64125e+07	2.098e+07	16.4289	14.4914	7.52027	16.5635	16.1862	20.6907
M7WTC2	RHTO_02006	exosome complex component rrp4	2044700	2.11161e+06									3.95629e+06		2.07816e+06					3.95629e+06	2.0495					3.90174
M7WTC4	RHTO_06866	f-box protein pof6				442506				617622	348846			416409		442506		617622	348846	416409		0.436404		0.609105	0.344036	0.410667
M7WTD9	RHTO_06886	serine-trna ligase	2.45058e+08	2.36507e+08	2.0926e+08	2.12108e+08	3.11044e+08	3.13815e+08	2.29407e+08	2.5811e+08	2.25843e+08	2.2154e+08	2.29492e+08	2.13383e+08	2.40783e+08	2.10684e+08	3.12429e+08	2.43758e+08	2.23692e+08	2.21437e+08	237.462	207.779	308.121	240.397	220.607	218.384
M7WTE0	RHTO_02021	dna-directed rna polymerase ii subunit rpb4				2.1826e+07					3.47421e+07		29010000			2.1826e+07			3.47421e+07	29010000		21.525			34.263	28.61
M7WTE1	RHTO_01807	rrna binding protein	8.44077e+06	8.71068e+06	1.3693e+07	9.43123e+06	9.44616e+06	1.01059e+07	1.12971e+07	1.19358e+07	7.39332e+06	8.3419e+06	8.48898e+06	7.59693e+06	8.57572e+06	1.15621e+07	9.77604e+06	1.16165e+07	7.86761e+06	8.04296e+06	8.45746	11.4027	9.64123	11.4563	7.75912	7.93204
M7WTF9	RHTO_02036	endonuclease relaxase, moba/vird2 family protein	1.22713e+07	1.28667e+07	1.53821e+07	1.9336e+07			1.55021e+07	1.85274e+07	9.67838e+06	7.9277e+06	1.05842e+07	1.1461e+07	1.2569e+07	1.7359e+07		1.70147e+07	8.80304e+06	1.10226e+07	12.3957	17.1197		16.7801	8.68165	10.8706
M7WTG7	RHTO_06921	glutamate carboxypeptidase	4.71118e+07	4.29225e+07	8.67003e+07	8.53835e+07	7.4774e+07	8.67585e+07		9.20183e+07	5.43778e+07	6.67895e+07	9.19763e+07	8.88102e+07	4.50172e+07	8.60419e+07	8.07663e+07	9.20183e+07	6.05837e+07	9.03932e+07	44.3964	84.8554	79.6525	90.7494	59.7482	89.1467
M7WTG9	RHTO_02046	adp-ribosylation factor-related protein 1									60769								60769						0.059931
M7WTH2	RHTO_06926	ph domain containing protein	1.05695e+08	1.03687e+08	4.61787e+08	4.5736e+08	3.20697e+08	3.84671e+08	6.34974e+08	6.68152e+08	2.22501e+08	2.4524e+08	3.04824e+08	2.92548e+08	1.04691e+08	4.59573e+08	3.52684e+08	6.51563e+08	2.3387e+08	2.98686e+08	103.247	453.236	347.82	642.578	230.645	294.567
M7WTH4	RHTO_01847	tubulin gamma chain	5.09554e+07	5.66485e+07	4.56312e+07	4.52697e+07	3.14379e+07	4.28873e+07	5.98497e+07	5.8148e+07	2.61763e+07	4.70721e+07	4.51845e+07	4.72715e+07	5.3802e+07	4.54504e+07	3.71626e+07	5.89989e+07	3.66242e+07	4.6228e+07	53.06	44.8237	36.6501	58.1853	36.1192	45.5905
M7WTH5	RHTO_06931	ammecr1 domain containing protein			1.26604e+07	1.54403e+07		6.99386e+06		1.42538e+07	6.49113e+06	7.76577e+06	8.33829e+06	1.30182e+07		1.40504e+07	6.99386e+06	1.42538e+07	7.12845e+06	1.06783e+07		13.8566	6.89742	14.0573	7.03015	10.531
M7WTH6	RHTO_02051	uncharacterized protein	1.69003e+06	1.78229e+06			2.50716e+06	2.07447e+06		2.4254e+06	1.80789e+06	2.46779e+06	2.9066e+06	2.8216e+06	1.73616e+06		2.29081e+06	2.4254e+06	2.13784e+06	2.8641e+06	1.71222		2.25922	2.39195	2.10836	2.8246
M7WTI0	RHTO_01852	pyruvate dehydrogenase e1 component subunit alpha (ec 1.2.4.1)	5.02768e+08	5.36106e+08	6.23134e+08	6.15449e+08	5.0794e+08	5.19175e+08	6.67641e+08	6.39845e+08	3.32705e+08	3.84246e+08	5.2059e+08	4.81745e+08	5.19437e+08	6.19292e+08	5.13557e+08	6.53743e+08	3.58476e+08	5.01167e+08	512.274	610.751	506.475	644.728	353.532	494.256
M7WTJ2	RHTO_06951	sam-dependent rna methyltransferase family protein	6.50838e+07	6.85335e+07	8.07514e+07	9.95307e+07	1.29269e+08	3.9698e+07	1.09308e+08	8.30293e+07	6.75968e+07	4.34201e+07	1.03715e+08	9.83958e+07	6.68086e+07	9.0141e+07	8.44833e+07	9.61685e+07	5.55084e+07	1.01056e+08	65.8873	88.898	83.3183	94.8424	54.743	99.662
M7WTJ4	RHTO_01867	set domain containing protein						1.15158e+07		8.83557e+06	1.56314e+07	1.91587e+07	1.79536e+07				1.15158e+07	8.83557e+06	1.73951e+07	1.79536e+07			11.357	8.71373	17.1552	17.706
M7WTJ7	RHTO_02071	dss1/sem1 family protein	1.32241e+07	1.26566e+07	3.03214e+07	2.42449e+07	9.81817e+06	5.73335e+06	4.20637e+07	4.45597e+07	1.08794e+07	1.30715e+07	1.4833e+07	1.46411e+07	1.29404e+07	2.72831e+07	7.77576e+06	4.33117e+07	1.19755e+07	1.47371e+07	12.7619	26.9069	7.66853	42.7144	11.8103	14.5338
M7WTJ8	RHTO_01872	gata transcription factor	1.53939e+07	1.65685e+07	2.30279e+07	2.13275e+07	4.50077e+07	4.31067e+07	3.76319e+07	3.67795e+07	2.27164e+07	2.77878e+07	3.01153e+07	2.96753e+07	1.59812e+07	2.21777e+07	4.40572e+07	3.72057e+07	2.52521e+07	2.98953e+07	15.7608	21.8719	43.4497	36.6927	24.9039	29.483
M7WTK0	RHTO_06961	cleft lip and palate associated transmembrane protein					1849000										1849000						1.8235
M7WTL0	RHTO_06976	branched-chain amino acid aminotransferase	3.39887e+08	3.37412e+08	3.02516e+08	2.95725e+08	4.3293e+08	5.32593e+08	4.13002e+08	4.17662e+08	3.29662e+08	3.58949e+08	3.07695e+08	2.93648e+08	3.38649e+08	2.99121e+08	4.82762e+08	4.15332e+08	3.44305e+08	3.00672e+08	333.979	294.996	476.104	409.604	339.557	296.525
M7WTL5	RHTO_06981	50s ribosomal protein l19	1.61218e+08	1.55764e+08	6.57346e+07	6.28891e+07	1.39646e+08	1.39043e+08	7.03767e+07	7.88866e+07	1.60164e+08	1.75122e+08	1.60656e+08	1.3132e+08	1.58491e+08	6.43119e+07	1.39345e+08	7.46317e+07	1.67643e+08	1.45988e+08	156.306	63.425	137.423	73.6025	165.331	143.975
M7WTL8	RHTO_06986	ribosomal rna-processing protein 14, rrp14	1.34663e+07	1.32712e+07	7.91092e+06	7.21806e+06	5.80482e+06	7.66264e+06	1.60486e+07	1.13421e+07	9.93392e+06	9.02841e+06	8.69096e+06	1.20359e+07	1.33688e+07	7.56449e+06	6.73373e+06	1.36954e+07	9.48116e+06	1.03634e+07	13.1844	7.46018	6.64087	13.5065	9.35042	10.2205
M7WTM4	RHTO_01907	translation initiation factor eif-4a	4.79659e+08	5.7451e+08	4.65466e+08	4.20989e+08	4.38146e+08	424292352		5.05064e+08	5.85503e+08	5.35774e+08	5.0111e+08	4.34217e+08	5.27084e+08	4.43227e+08	4.31219e+08	5.05064e+08	5.60639e+08	4.67664e+08	519.816	437.115	425.273	498.099	552.907	461.215
M7WTN8	RHTO_07011	tho2 protein	2.28371e+06	2.21554e+06	2.20585e+06	2.98369e+06	3.7063e+06	3.81823e+06	2.99779e+06	3.60986e+06	1.84917e+06	1.88183e+06	2.91597e+06	2.22601e+06	2.24962e+06	2.59477e+06	3.76226e+06	3.30383e+06	1.8655e+06	2.57099e+06	2.2186	2.55898	3.71038	3.25827	1.83977	2.53554
M7WTN9	RHTO_01922	alcohol dehydrogenase (nadp+)	1.09839e+08	1.03079e+08	6.10684e+08	5.56716e+08	4.74202e+09	5.39343e+09	5.31741e+09	5.27586e+09	4.14977e+08	5.7264e+08	9.19713e+08	9.45375e+08	1.06459e+08	5.837e+08	5.06773e+09	5.29663e+09	4.93809e+08	9.32544e+08	104.991	575.651	4997.84	5223.59	486.999	919.684
M7WTP0	RHTO_02101	red-like domain containing protein	2.8326e+06	2.63689e+06		2.44208e+06			3.26814e+06	1.3473e+06		3.01197e+06	542372	3.15604e+06	2.73475e+06	2.44208e+06		2.30772e+06	3.01197e+06	1.84921e+06	2.69703	2.4084		2.2759	2.97044	1.82371
M7WTP4	RHTO_01927	exportin-1	7.47856e+07	7.74151e+07	9.62359e+07	8.40919e+07	1.29068e+08	1.30808e+08	1.42253e+08	1.46405e+08	8.3688e+07	9.21209e+07	1.293e+08	1.13082e+08	7.61003e+07	9.01639e+07	1.29938e+08	1.44329e+08	8.79045e+07	1.21191e+08	75.0509	88.9205	128.146	142.339	86.6923	119.52
M7WTP5	RHTO_07021	aminomethyltransferase	2.18515e+07	2.00607e+07	2.61283e+07			1.09735e+07	2.31987e+07		4.37508e+07	4.04422e+07	3.91623e+07	4.51694e+07	2.09561e+07	2.61283e+07	1.09735e+07	2.31987e+07	4.20965e+07	4.21659e+07	20.6671	25.7679	10.8222	22.8788	41.516	41.5844
M7WTQ0	RHTO_01932	dna-directed rna polymerase subunit								1.82306e+06		1.40564e+06						1.82306e+06	1.40564e+06					1.79792	1.38625
M7WTQ1	RHTO_07026	gdp/gtp exchange factor sec2p	8.4895e+06	6.26218e+06	1.30141e+07	1.52204e+07	6.35511e+06		1.33669e+07	1.27155e+07			1.29317e+07	7.50282e+06	7.37584e+06	1.41173e+07	6.35511e+06	1.30412e+07		1.02173e+07	7.27413	13.9226	6.26748	12.8614		10.0764
M7WTR2	RHTO_02116	ribosomal protein l37	5.17092e+09	5.36759e+09	4.9597e+09	5.28873e+09	4.93807e+09	5.08211e+09	5.44983e+09	5.3046e+09	4.63158e+09	4.63465e+09	3.86643e+09	3.92107e+09	5.26926e+09	5.12421e+09	5.01009e+09	5.37722e+09	4.63312e+09	3.89375e+09	5196.6	5053.55	4941	5303.07	4569.23	3840.05
M7WTR8	RHTO_07046	capsular associated protein	4.86517e+07	2.5548e+07	2.44637e+07	2.17856e+07	7.49647e+07	4.97406e+07		1.99089e+07	1.74122e+07	2.07394e+07	2.34715e+07	2.35191e+07	3.70998e+07	2.31246e+07	6.23526e+07	1.99089e+07	1.90758e+07	2.34953e+07	36.5882	22.8057	61.4928	19.6344	18.8127	23.1713
M7WTS8	RHTO_01551	arid/bright dna-binding domain containing protein			259528							282718				259528			282718			0.255949			0.27882
M7WTT0	RHTO_01735	cysteine desulfurase	6.20098e+07	6.35014e+07	4.07078e+07	4.31277e+07	5.06343e+07	4.65955e+07	4.1652e+07	4.96814e+07	8.0556e+07	8.94882e+07	7.51865e+07	7.83821e+07	6.27556e+07	4.19177e+07	4.86149e+07	4.56667e+07	8.50221e+07	7.67843e+07	61.8902	41.3397	47.9445	45.037	83.8496	75.7255
M7WTT3	RHTO_06006	mage family protein					55130										55130						0.0543698
M7WTT5	RHTO_01741	glutaredoxin domain containing protein				991131				1.04087e+06						991131		1.04087e+06				0.977463		1.02651
M7WTT8	RHTO_06011	duf2431 domain containing protein	761841						451927						761841			451927			0.751335			0.445694
M7WTU3	RHTO_06016	mfs monosaccharide transporter					5614500				7.36128e+06			777358			5614500		7.36128e+06	777358			5.53708		7.25977	0.766638
M7WTV4	RHTO_06026	prefoldin subunit 4
M7WTV5	RHTO_01766	phosphoglucomutase	6.88617e+06	7.12739e+06	1.31938e+07	1.14153e+07	1.35501e+07	1.75396e+07	1.42764e+07	1.71107e+07	1.18676e+07	1.21233e+07		1.32542e+07	7.00678e+06	1.23045e+07	1.55448e+07	1.56936e+07	1.19955e+07	1.32542e+07	6.91015	12.1348	15.3305	15.4772	11.8301	13.0714
M7WTV9	RHTO_06031	transcriptional adapter 2					1.09827e+06	966100	1.42652e+06	1.13911e+06		865461	708214				1.03218e+06	1.28281e+06	865461	708214			1.01795	1.26512	0.853526	0.698448
M7WTW0	RHTO_01771	ribosome biogenesis protein nop16		1644800		1.27594e+06				1.97938e+06		1.16565e+06			1644800	1.27594e+06		1.97938e+06	1.16565e+06		1.62212	1.25835		1.95209	1.14958
M7WTW2	RHTO_01776	rrna 2-o-methyltransferase fibrillarin	7.09909e+08	6.72066e+08	9.54453e+08	9.37057e+08	1.5062e+09	1.10602e+09	1.324e+09	1.40764e+09	6.99036e+08	7.15192e+08	9.50953e+08	9.10753e+08	6.90988e+08	9.45755e+08	1.30611e+09	1.36582e+09	7.07114e+08	9.30853e+08	681.459	932.713	1288.1	1346.99	697.363	918.016
M7WTW7	RHTO_01781	dna helicase (ec 3.6.4.12)	4.38771e+06	4.07031e+06	9.29723e+06		9.05956e+06	4.82382e+06			975696	4.15167e+06	1.37476e+06	2.76676e+06	4.22901e+06	9.29723e+06	6.94169e+06		2.56368e+06	2.07076e+06	4.17069	9.16902	6.84597		2.52833	2.04221
M7WTW8	RHTO_06041	calcium activated cation channel	2.68357e+06	1.92716e+06			5.23264e+06	7.13681e+06	3.84142e+06	5.80252e+06	2.00523e+06	2.83583e+06	4.13329e+06	2.99277e+06	2.30537e+06		6.18473e+06	4.82197e+06	2.42053e+06	3.56303e+06	2.27358		6.09944	4.75548	2.38715	3.5139
M7WTX2	RHTO_01786	fad dependent oxidoreductase			1.38217e+07	1.48287e+07		1.64802e+07		1.38069e+07	1.66733e+07	1.8135e+07	1.96393e+07			1.43252e+07	1.64802e+07	1.38069e+07	1.74042e+07	1.96393e+07		14.1276	16.2529	13.6165	17.1642	19.3685
M7WTX5	RHTO_01591	integral membrane protein, duf1295 family protein			2.72939e+07	2.25405e+07		2.27341e+07		2.13773e+07		1.68428e+07	1.68253e+07	2.15496e+07		2.49172e+07	2.27341e+07	2.13773e+07	1.68428e+07	1.91874e+07		24.5736	22.4206	21.0825	16.6105	18.9228
M7WTX9	RHTO_01796	atp-binding cassette, sub-family f, member 3		7.25627e+06	6.37525e+06	5.61891e+06	6464500	5.51893e+06	1.3746e+06	9.01212e+06	5.48578e+06	5.57856e+06	7.13175e+06	4.90271e+06	7.25627e+06	5.99708e+06	5.99171e+06	5.19336e+06	5.53217e+06	6.01723e+06	7.1562	5.91438	5.90909	5.12174	5.45588	5.93425
M7WTY0	RHTO_06051	x-pro dipeptidyl-peptidase (s15 family) protein
M7WTY1	RHTO_01596	ribosomal protein				8.66638e+06		1.47924e+07		1.74992e+07	1.41385e+07		2.15794e+07	1.43413e+07		8.66638e+06	1.47924e+07	1.74992e+07	1.41385e+07	1.79603e+07		8.54688	14.5884	17.2579	13.9435	17.7126
M7WTY3	RHTO_01801	uncharacterized protein	1.72422e+07	1.76294e+07	3.38256e+07	4.08713e+07	1.1778e+07	1.07674e+07	1.03701e+07	2.29956e+07	4.52742e+06	6.92836e+06	2.68633e+07	2.21661e+07	1.74358e+07	3.73484e+07	1.12727e+07	1.66829e+07	5.72789e+06	2.45147e+07	17.1953	36.8334	11.1172	16.4528	5.6489	24.1766
M7WTZ6	RHTO_01816	mitochondrial carrier protein, family 25										140950							140950						0.139006
M7WTZ9	RHTO_06071	dnaj family protein				562000					604250					562000			604250			0.55425			0.595918
M7WU06	RHTO_01826	nadph2:quinone reductase	3.48925e+07	2.93955e+07	7.19852e+07	6.49487e+07	6.01109e+07	6.7184e+07	7.70329e+07	8.18077e+07	4.82288e+07	6.5265e+07	6.35514e+07	6.10276e+07	3.2144e+07	6.84669e+07	6.36475e+07	7.94203e+07	5.67469e+07	6.22895e+07	31.7007	67.5227	62.7698	78.325	55.9644	61.4305
M7WU19	RHTO_01841	calcium calmodulin-dependent protein kinase	2.30984e+08	2.49792e+08	5.58888e+08	5.72132e+08	2.91853e+08	2.943e+08	4.62466e+08	5.21764e+08	1.99734e+08	2.55905e+08	2.98811e+08	2.90277e+08	2.40388e+08	5.6551e+08	2.93077e+08	4.92115e+08	2.27819e+08	2.94544e+08	237.073	557.711	289.035	485.329	224.678	290.483
M7WU23	RHTO_01636	autophagy-related protein 3	2.40235e+07	3.20828e+07	2.69923e+07	3.16421e+07	3.81934e+07	5.39203e+07	3.85948e+07	3.72646e+07	22215000	3.58703e+07	1.66701e+07	2.21417e+07	2.80532e+07	2.93172e+07	4.60568e+07	3.79297e+07	2.90427e+07	1.94059e+07	27.6663	28.9129	45.4217	37.4067	28.6422	19.1383
M7WU29	RHTO_01641	zinc finger, c2h2, lyar-type protein	2.63772e+07	1.40044e+07	2.20135e+07	2.86359e+07		5.04414e+06		2.74643e+07	1.40381e+07	9.39957e+06	1.23911e+07	1.36613e+07	2.01908e+07	2.53247e+07	5.04414e+06	2.74643e+07	1.17189e+07	1.30262e+07	19.9124	24.9755	4.97458	27.0856	11.5573	12.8466
M7WU30	RHTO_06101	snf2 family helicase	6.64154e+06	5.57999e+06	6.79175e+06	5.85287e+06	3.2816e+06	3.68505e+06	8.64796e+06	7.54092e+06	4.29071e+06	4.93387e+06	4.0773e+06	6.05055e+06	6.11077e+06	6.32231e+06	3.48332e+06	8.09444e+06	4.61229e+06	5.06393e+06	6.0265	6.23513	3.43529	7.98282	4.54869	4.99409
M7WU35	RHTO_06106	uncharacterized protein	5584400		5.01291e+06							6.32827e+06			5584400	5.01291e+06			6.32827e+06		5.50739	4.94378			6.241
M7WU42	RHTO_01866	plasma membrane atpase (ec 7.1.2.1)	5.60412e+08	6.20875e+08	7.9532e+08	6.53503e+08	1.35796e+09	1.23981e+09	9.59725e+08	9.64182e+08	6.53231e+08	8.95764e+08	1.4838e+09	1.34239e+09	5.90644e+08	7.24411e+08	1.29888e+09	9.61953e+08	7.74498e+08	1.41309e+09	582.499	714.422	1280.97	948.688	763.818	1393.61
M7WU55	RHTO_01881	short-chain dehydrogenase/reductase sdr family protein												927890						927890						0.915094
M7WU57	RHTO_06131	c6 transcription factor			975288								1.01621e+06	2.40973e+06		975288				1.71297e+06		0.961839				1.68935
M7WU64	RHTO_01676	ubiquitin carboxyl-terminal hydrolase (ec 3.4.19.12)	2.27349e+06	1.11952e+06										1967100	1.6965e+06					1967100	1.67311					1.93997
M7WU66	RHTO_01896	mitochondrial escape protein 2	8.15784e+06	1.00881e+07	8.91393e+06	7.62396e+06	1.00906e+07	9.70973e+06	8.98218e+06	9.94797e+06	1.13937e+07	1.29188e+07	1.39059e+07	1.2143e+07	9.12297e+06	8.26895e+06	9.90015e+06	9.46507e+06	1.21562e+07	1.30245e+07	8.99717	8.15492	9.76363	9.33455	11.9886	12.8449
M7WU68	RHTO_06141	histidine triad nucleotide binding protein				8.71219e+06				8.30004e+06	5.57444e+06	5.80368e+06				8.71219e+06		8.30004e+06	5.68906e+06			8.59204		8.18559	5.6106
M7WU74	RHTO_01686	5-methyltetrahydropteroyltriglutamate-homocysteine s-methyltransferase	1.38233e+08	1.55058e+08	1.29608e+08	1.46495e+08	1.84687e+08	2.39078e+08	1.38859e+08	1.90407e+08	2.30541e+08	2.3988e+08	2.14046e+08	1.96914e+08	1.46646e+08	1.38052e+08	2.11883e+08	1.64633e+08	2.3521e+08	2.0548e+08	144.623	136.148	208.961	162.363	231.967	202.646
M7WU76	RHTO_01906	het-c2 protein	4.03151e+08	2.56848e+08	2.6929e+08	2.67162e+08	3.23144e+08	1.56896e+08	1.9432e+08	2.00224e+08	2.58598e+08	2.51171e+08	2.14334e+08	2.04468e+08	3.29999e+08	2.68226e+08	2.4002e+08	1.97272e+08	2.54885e+08	2.09401e+08	325.449	264.527	236.71	194.552	251.37	206.513
M7WU89	RHTO_01921	metallo-beta-lactamase domain containing protein			6.32176e+07	5.75435e+07		4.12811e+07		3.19659e+07	8.32438e+07	1.19061e+08	8.33141e+07	1.01706e+08		6.03805e+07	4.12811e+07	3.19659e+07	1.01152e+08	9.25103e+07		59.5479	40.7119	31.525	99.7575	91.2346
M7WU96	RPS0	40s ribosomal protein s0	7.00814e+09	6.70808e+09	3.65569e+09	3.47544e+09	6.05099e+09	6.10008e+09	4.25549e+09	3.77554e+09	6.37225e+09	6.14247e+09	5.56407e+09	6.62989e+09	6.85811e+09	3.56556e+09	6.07554e+09	4.01552e+09	6.25736e+09	6.09698e+09	6763.54	3516.39	5991.75	3960.14	6171.07	6012.9
M7WU99	RHTO_01931	glycoside hydrolase family 61 protein	3.71611e+06	4.03246e+06	4.96291e+06		1.20486e+07	1.1812e+07		7.93134e+06	3.21135e+06	3.35453e+06	3.48936e+06		3.87429e+06	4.96291e+06	1.19303e+07	7.93134e+06	3.28294e+06	3.48936e+06	3.82086	4.89447	11.7658	7.82197	3.23767	3.44124
M7WUA2	RHTO_06171	tyrosine--trna ligase (ec 6.1.1.1) (tyrosyl-trna synthetase)	2.51525e+07	2.05397e+07	1.1995e+07	1.7553e+07			8.95695e+06	1.55061e+07	2.86036e+07	2.89664e+07	4.35219e+07	2.31691e+07	2.28461e+07	1.4774e+07		1.22315e+07	2.8785e+07	3.33455e+07	22.531	14.5703		12.0629	28.3881	32.8857
M7WUA5	RHTO_01530	ap complex subunit sigma		2.02477e+07	1.55037e+07	2.71909e+07	1.90563e+07	2.12131e+07		3.81026e+07	1.59912e+07	1.57574e+07	2.20989e+07	1.60736e+07	2.02477e+07	2.13473e+07	2.01347e+07	3.81026e+07	1.58743e+07	1.90863e+07	19.9685	21.0529	19.857	37.5771	15.6554	18.8231
M7WUA7	RHTO_01716	bifunctional dihydroflavonol 4-reductase/flavanone 4-reductase			4.53908e+07	2.7455e+07		5.49664e+06		1.43069e+07		1.53813e+07		2.43928e+07		3.64229e+07	5.49664e+06	1.43069e+07	1.53813e+07	2.43928e+07		35.9206	5.42084	14.1096	15.1692	24.0565
M7WUB4	RHTO_01540	ras gtpase-activating protein	8.5852e+06	9.11072e+06	7.52797e+06	9.13856e+06	5.46208e+06	6.52703e+06	1.21517e+07	1.14959e+07	5.41836e+06	7.93823e+06	9.2364e+06	8.28644e+06	8.84796e+06	8.33326e+06	5.99455e+06	1.18238e+07	6.6783e+06	8.76142e+06	8.72594	8.21835	5.91189	11.6608	6.5862	8.6406
M7WUB7	RHTO_01545	calcium-activated chloride channel family protein	4.24346e+06	4.92756e+06	2.04692e+07	2.14581e+07	9.64231e+06			1.40598e+07	7.74582e+06	6.12639e+06	1.52864e+07	1.29848e+07	4.58551e+06	2.09637e+07	9.64231e+06	1.40598e+07	6.93611e+06	1.41356e+07	4.52227	20.6746	9.50934	13.866	6.84046	13.9406
M7WUB9	RHTO_01726	phosphoglycerate mutase family protein						1.56865e+06			1.27392e+07	8089900	6.71963e+06	9.75637e+06			1.56865e+06		1.04146e+07	8.238e+06			1.54702		10.2709	8.1244
M7WUC2	RHTO_01550	complex i intermediate-associated protein cia30			1.18324e+07	1.0337e+07	1.29783e+07	1.60971e+07	1.05642e+07	1.21651e+07	1.64873e+07		1.89472e+07	1.75245e+07		1.10847e+07	1.45377e+07	1.13647e+07	1.64873e+07	1.82359e+07		10.9318	14.3372	11.2079	16.2599	17.9844
M7WUC4	RHTO_01731	nuclear pore complex protein nup85	1.26643e+06	1.51308e+06		1035000	1.50318e+06					984557	628151	596256	1.38975e+06	1035000	1.50318e+06		984557	612203	1.37059	1.02073	1.48245		0.97098	0.603761
M7WUD2	RHTO_06196	trehalose synthase, glycosyltransferase family 4 protein	2.44402e+06	2.38015e+06	5.31666e+06	4742100	4.45408e+06	4.24056e+06	6.15454e+06	6.29651e+06	2.99525e+06		4.98812e+06	4.83651e+06	2.41209e+06	5.02938e+06	4.34732e+06	6.22553e+06	2.99525e+06	4.91231e+06	2.37882	4.96002	4.28737	6.13968	2.95395	4.84457
M7WUD3	RHTO_01560	fumarate reductase flavoprotein subunit	3.68892e+08	3.73075e+08	1.08093e+09	1.01322e+09	1.83103e+09	1.68197e+09	8.83763e+08	8.84816e+08	7.17175e+08	8.39462e+08	7.57185e+08	7.85408e+08	3.70984e+08	1.04708e+09	1.7565e+09	8.8429e+08	7.78319e+08	7.71297e+08	365.868	1032.64	1732.27	872.095	767.586	760.66
M7WUE0	RHTO_01333	f-actin-capping protein subunit beta			1.02423e+08	1.11838e+08		3.32082e+07		1.05897e+08	7.69763e+07	8.66572e+07	9.8796e+07	9.57311e+07		1.0713e+08	3.32082e+07	1.05897e+08	8.18167e+07	9.72636e+07		105.653	32.7503	104.437	80.6885	95.9223
M7WUE7	RHTO_06211	uncharacterized protein		1.23512e+06	1.07683e+07	8.09939e+06	4.75008e+06	4.95865e+06		1.25766e+07	2.95396e+06	6.41586e+06	4.81823e+06	5.38147e+06	1.23512e+06	9.43383e+06	4.85437e+06	1.25766e+07	4.68491e+06	5.09985e+06	1.21809	9.30374	4.78742	12.4031	4.6203	5.02952
M7WUE8	RHTO_01338	profilin	7.65788e+08	4.7707e+08	1.68845e+09	1.85497e+09	4.43779e+08	4.16613e+08	1.75419e+09	1.79429e+09	8.21149e+08	8.02527e+08	1.25956e+09	1.4186e+09	6.21429e+08	1.77171e+09	4.30196e+08	1.77424e+09	8.11838e+08	1.33908e+09	612.86	1747.28	424.264	1749.77	800.643	1320.61
M7WUF2	RHTO_06216	uridylate kinase (uk) (ec 2.7.4.14) (atp:ump phosphotransferase) (deoxycytidylate kinase) (ck) (dcmp kinase) (uridine monophosph... <Preview truncated at 128 characters>	2.44892e+08	1.7578e+08	2.39337e+08	2.47334e+08	1.48712e+08	1.19146e+08	1.95907e+08	2.31984e+08	1.6836e+08	1.67e+08	1.81373e+08	1.59208e+08	2.10336e+08	2.43335e+08	1.33929e+08	2.13946e+08	1.6768e+08	1.70291e+08	207.435	239.98	132.082	210.995	165.368	167.942
M7WUH0	RHTO_01358	translation initiation factor eif-1a	2.02312e+08	1.74895e+08	3.92746e+08	4.48765e+08	1.48208e+08	1.14031e+08	3.10286e+08	3.22881e+08	2.04631e+08	1.81628e+08	1.9727e+08	1.83693e+08	1.88604e+08	4.20755e+08	1.3112e+08	3.16583e+08	1.93129e+08	1.90482e+08	186.003	414.953	129.311	312.218	190.466	187.855
M7WUH4	RHTO_01363	transcription initiation factor iia subunit 2
M7WUH8	RHTO_06231	nadh-cytochrome b5 reductase (ec 1.6.2.2)	8.57874e+07	8.73539e+07	8.82326e+07	8.55452e+07	7.21654e+07	7.7358e+07	5.31215e+07	5.47624e+07	1.47238e+08	1.67432e+08	1.95143e+08	1.59464e+08	8.65706e+07	8.68889e+07	7.47617e+07	5.39419e+07	1.57335e+08	1.77303e+08	85.3768	85.6907	73.7308	53.1981	155.165	174.858
M7WUI0	RHTO_01605	cytochrome c oxidase, subunit via	2.64325e+07		4.95742e+07	5.75607e+07	1.21135e+08	9.36197e+07	8.72669e+07	8.93977e+07	4.81649e+07	5.42496e+07	5.24639e+07	5.54294e+07	2.64325e+07	5.35674e+07	1.07377e+08	8.83323e+07	5.12073e+07	5.39467e+07	26.068	52.8287	105.897	87.1142	50.5011	53.2027
M7WUI1	RHTO_01368	uncharacterized protein							3.42557e+07		1.77572e+07	2.21185e+07		3.16129e+07				3.42557e+07	1.99379e+07	3.16129e+07				33.7834	19.6629	31.1769
M7WUI5	RHTO_01610	pyruvate kinase (ec 2.7.1.40)	1.01791e+09	1.04375e+09	1.41795e+09	1.46382e+09	1.00148e+09	1.13584e+09	1.532e+09	1.54987e+09	2.66696e+08	3.02987e+08	6.60351e+08	7.4024e+08	1.03083e+09	1.44089e+09	1.06866e+09	1.54093e+09	2.84841e+08	7.00295e+08	1016.62	1421.02	1053.92	1519.68	280.913	690.638
M7WUI8	RHTO_06236	ribosomal protein s8e/ribosomal biogenesis nsa2 family protein				3.87173e+06		3.21186e+06		3.3812e+06	4.95191e+06		3.65594e+06			3.87173e+06	3.21186e+06	3.3812e+06	4.95191e+06	3.65594e+06		3.81833	3.16757	3.33457	4.88362	3.60552
M7WUJ1	RHTO_01620	mannose-p-dolichol utilization defect 1 protein			4.59688e+06					5.60379e+06	4.77887e+06	4.85961e+06				4.59688e+06		5.60379e+06	4.81924e+06			4.53349		5.52652	4.75278
M7WUJ6	RHTO_01625	acyl-coa dehydrogenase	7.91519e+07	9.13082e+07	6.33812e+07	6.67534e+07	1.1522e+08	1.08444e+08	1.06093e+08	7.319e+07	4.32768e+08	5.43445e+08	4.60446e+08	4.1446e+08	8.52301e+07	6.50673e+07	1.11832e+08	8.96413e+07	4.88107e+08	4.37453e+08	84.0547	64.17	110.29	88.4051	481.376	431.42
M7WUK2	RHTO_01630	mfs monosaccharide transporter		2.95641e+06			2.55076e+07	2.40169e+07		13890000	1.95328e+07	1.1859e+07	8.82734e+06	4.77208e+06	2.95641e+06		2.47622e+07	13890000	1.56959e+07	6.79971e+06	2.91564		24.4208	13.6985	15.4795	6.70595
M7WUK3	RHTO_06256	calcium calmodulin-dependent protein kinase	3.26241e+06	4.65894e+06					1.27978e+07			4778800		5.17847e+06	3.96067e+06			1.27978e+07	4778800	5.17847e+06	3.90606			12.6214	4.7129	5.10706
M7WUL1	RHTO_01640	nadh:ubiquinone oxidoreductase 12kd subunit			4.74863e+07	5.77353e+07				8.55331e+07		2.85125e+07	6.12786e+07	3.56792e+07		5.26108e+07		8.55331e+07	2.85125e+07	4.84789e+07		51.8853		84.3536	28.1193	47.8104
M7WUL9	RHTO_06276	atp synthase mitochondrial f1 complex assembly factor 1	4.64864e+07	5.3003e+07	4.33512e+07	4.81128e+07	7.93019e+06	8.65844e+06		3.83548e+07	7.78733e+07	9.40194e+07	6.38908e+07	9.47152e+07	4.97447e+07	4.5732e+07	8.29431e+06	3.83548e+07	8.59464e+07	7.9303e+07	49.0587	45.1014	8.17993	37.8259	84.7612	78.2094
M7WUM2	RHTO_06281	zn(2)-c6 fungal-type transcription factor	2.46638e+06		1.78074e+06	3.03561e+06			3.63975e+06	3.74988e+06	1.40787e+06	2.08085e+06	2.45906e+06	1.89248e+06	2.46638e+06	2.40818e+06		3.69482e+06	1.74436e+06	2.17577e+06	2.43237	2.37497		3.64386	1.7203	2.14577
M7WUM3	RHTO_01388	calcium calmodulin-dependent protein kinase	6.27362e+06	6.37942e+06	1.75056e+07	1.69913e+07	1.11998e+07	8.58021e+06	1.45938e+07	1.68918e+07	6.43558e+06	4.50646e+06	7.69103e+06	7.84431e+06	6.32652e+06	1.72484e+07	9.89002e+06	1.57428e+07	5.47102e+06	7.76767e+06	6.23928	17.0106	9.75363	15.5257	5.39558	7.66055
M7WUM6	RHTO_06286	peroxiredoxin (ec 1.11.1.15)	1.00469e+09	9.02531e+08	2.52364e+09	2.5394e+09	1.1622e+09	9.43508e+08	1.51814e+09	1.75495e+09	1.2291e+09	1.52476e+09	1.52124e+09	1.74878e+09	9.53611e+08	2.53152e+09	1.05286e+09	1.63654e+09	1.37693e+09	1.63501e+09	940.461	2496.61	1038.34	1613.97	1357.94	1612.46
M7WUM8	RHTO_01393	spindle pole body component		1.29794e+06				2.43691e+06			551749	741248			1.29794e+06		2.43691e+06		646498		1.28004		2.40331		0.637583
M7WUN0	RHTO_01398	ribosome assembly protein noc2	4.81083e+07	5.31836e+07	5.63724e+07	4.93622e+07	1.21066e+08	1.18075e+08	7.1182e+07	8.94452e+07	4.74283e+07	4.86135e+07	4.94061e+07	5.08342e+07	5.06459e+07	5.28673e+07	1.19571e+08	8.03136e+07	4.80209e+07	5.01201e+07	49.9475	52.1383	117.922	79.2061	47.3587	49.429
M7WUN4	RHTO_06296	molybdopterin molybdenumtransferase (ec 2.10.1.1) [includes: molybdopterin adenylyltransferase (mpt adenylyltransferase) (ec 2.7... <Preview truncated at 128 characters>								50343								50343						0.0496488
M7WUN5	RHTO_01403	protein transport protein sec61 subunit beta						1.80531e+06				4.76592e+06					1.80531e+06		4.76592e+06				1.78042		4.70019
M7WUN9	RHTO_06301	u3 small nucleolar rna-associated protein 13	1.17587e+06	233909	2.91815e+06		1.64838e+06	4.23263e+06		6.7866e+06		2.83854e+06	3.58897e+06	4.45553e+06	704891	2.91815e+06	2.9405e+06	6.7866e+06	2.83854e+06	4.02225e+06	0.69517	2.87791	2.89995	6.69301	2.7994	3.96678
M7WUP0	RHTO_01413	exosome complex component rrp46	4.31247e+06							4.686e+06					4.31247e+06			4.686e+06			4.253			4.62138
M7WUP1	RHTO_01660	farnesyl diphosphate synthase	6.68121e+07	6.92425e+07	2.92408e+07	3.23235e+07	4.64981e+07	49378000	2.97486e+07	3.35259e+07	5.98172e+07	6.02069e+07	6.67747e+07	4.61449e+07	6.80273e+07	3.07822e+07	4.79381e+07	3.16372e+07	6.00121e+07	5.64598e+07	67.0892	30.3577	47.277	31.201	59.1845	55.6812
M7WUP3	RHTO_06306	uncharacterized protein											1583600							1583600						1.56176
M7WUP4	RHTO_01418	bet1-like protein	6.50756e+06		6.61879e+06				4.03163e+06			5.21809e+06	6.62981e+06	7.33379e+06	6.50756e+06	6.61879e+06		4.03163e+06	5.21809e+06	6.9818e+06	6.41782	6.52752		3.97603	5.14614	6.88552
M7WUP7	RHTO_01423	frataxin	1.49347e+07	1.63633e+07	1.60719e+07	2.98231e+07		1.14632e+07	1.20034e+07		18967000	1.92729e+07	2.29428e+07	1.87447e+07	1.5649e+07	2.29475e+07	1.14632e+07	1.20034e+07	1.912e+07	2.08438e+07	15.4332	22.6311	11.3051	11.8379	18.8563	20.5563
M7WUP8	RHTO_06311	ribose 5-phosphate isomerase a	2.64941e+08	2.94128e+08	3.5407e+08	3.34801e+08	4.23932e+08	4.03244e+08	4.04228e+08	3.98214e+08	3.22925e+08	3.21876e+08	3.61145e+08	3.32396e+08	2.79534e+08	3.44435e+08	4.13588e+08	4.01221e+08	3.22401e+08	3.4677e+08	275.679	339.686	407.884	395.688	317.955	341.988
M7WUQ1	RHTO_01428	histone h4 acetyltransferase, nua4 complex, eaf6 family protein	9.08449e+06	7.50643e+06	1.82283e+07	9.9477e+06				1.15848e+07	5.42548e+06	5.36794e+06	6.39105e+06	7.06096e+06	8.29546e+06	1.4088e+07		1.15848e+07	5.39671e+06	6.726e+06	8.18106	13.8937		11.4251	5.32229	6.63325
M7WUQ8	RHTO_06321	carbamoyl-phosphate synthase small subunit	1.79455e+08	3.18065e+08	1.58244e+08	144790000	9.29792e+07	8.6613e+07		1.34724e+08	1.20511e+08	1.43289e+08	1.3971e+08	1.60723e+08	2.4876e+08	1.51517e+08	8.97961e+07	1.34724e+08	1.319e+08	1.50216e+08	245.33	149.428	88.5578	132.866	130.081	148.145
M7WUR1	RHTO_06326	ornithine carbamoyltransferase	4.54972e+07	5.67677e+07	3.05865e+07	3.31012e+07	4.00568e+07	3.43979e+07	3.86053e+07	3.33553e+07	4.88731e+07	5.6021e+07	8.08399e+07	7.17697e+07	5.11324e+07	3.18439e+07	3.72273e+07	3.59803e+07	5.2447e+07	7.63048e+07	50.4273	31.4047	36.714	35.4841	51.7238	75.2525
M7WUR2	RHTO_01443	peptide alpha-n-acetyltransferase	3.96544e+07	3.81154e+07	3.13726e+07	2.83686e+07	5.81827e+07	5.6957e+07	4.32279e+07	3.76553e+07	4.19006e+07	3.85758e+07	4.08453e+07	3.57912e+07	3.88849e+07	2.98706e+07	5.75699e+07	4.04416e+07	4.02382e+07	3.83182e+07	38.3487	29.4587	56.776	39.8839	39.6833	37.7898
M7WUR7	RHTO_06331	actin cytoskeleton protein	4.19903e+08	3.85646e+08	1.35746e+09	1.37003e+09	5.53818e+08	5.09567e+08	1.19831e+09	1.22826e+09	5.74874e+08	6.36408e+08	9.99027e+08	1.143e+09	4.02774e+08	1.36374e+09	5.31692e+08	1.21328e+09	6.05641e+08	1.07101e+09	397.22	1344.94	524.36	1196.55	597.289	1056.24
M7WUS1	RHTO_01680	ammonium transporter	3.3695e+06	4.73021e+06	6092200		6.67527e+06	2.2228e+07	1.10637e+07	1.19981e+07			1.59546e+07	4.34917e+06	4.04985e+06	6092200	1.44516e+07	1.15309e+07		1.01519e+07	3.99401	6.00819	14.2523	11.3719		10.0119
M7WUS2	RHTO_06336	tubulin beta chain	1.21888e+08	1.37264e+08	3.47544e+08	3.37806e+08		7.14168e+07		3.93401e+08	1.14039e+08	1.30852e+08	2.02132e+08	2.0716e+08	1.29576e+08	3.42675e+08	7.14168e+07	3.93401e+08	1.22446e+08	2.04646e+08	127.789	337.949	70.4319	387.976	120.757	201.824
M7WUS3	RHTO_01458	gmp synthase				6.69535e+06		9.1472e+06						6.67653e+06		6.69535e+06	9.1472e+06			6.67653e+06		6.60302	9.02106			6.58446
M7WUS8	RHTO_01685	f-box domain, skp2-like domain protein
M7WUT3	RHTO_01473	dna helicase (ec 3.6.4.12)	4.95891e+06	8.44455e+06	2.40754e+06		4.9469e+06	2.20859e+06		2.33197e+06	9.15269e+06	3.97817e+06	4.04459e+06	4.44563e+06	6.70173e+06	2.40754e+06	3.57775e+06	2.33197e+06	6.56543e+06	4.24511e+06	6.60931	2.37434	3.52841	2.29981	6.47489	4.18657
M7WUT5	RHTO_01690	aminocarboxymuconate-semialdehyde decarboxylase			1.43362e+07	3.19128e+07				5.88133e+06		4.89317e+06	1.00017e+07	3.56287e+07		2.31245e+07		5.88133e+06	4.89317e+06	2.28152e+07		22.8056		5.80022	4.82569	22.5006
M7WUT7	RHTO_06351	serine/threonine protein kinase atg1	854284	778628		391412		592908			738774	852422			816456	391412	592908		795598		0.805197	0.386014	0.584732		0.784627
M7WUU0	RHTO_01483	mfs transporter
M7WUU3	RHTO_01695	adenosylhomocysteinase (ec 3.3.1.1)	3.5399e+09	3.64453e+09	1.51182e+09	1.39637e+09	2.74817e+09	2.57961e+09	1.24177e+09	1.26132e+09	2.95864e+09	3.43317e+09	2.6489e+09	2.34332e+09	3.59222e+09	1.4541e+09	2.66389e+09	1.25155e+09	3.19591e+09	2.49611e+09	3542.68	1434.04	2627.15	1234.29	3151.83	2461.69
M7WUV0	RHTO_01493	trna (cytosine-5-)-methyltransferase	3.00273e+07	2.66378e+07	2.94414e+07	3.25695e+07	3.23471e+07	3.92767e+07	3.90108e+07	3.84599e+07	2.53726e+07	2.88731e+07	3.04193e+07	3.42781e+07	2.83326e+07	3.10055e+07	3.58119e+07	3.87353e+07	2.71228e+07	3.23487e+07	27.9419	30.5779	35.3181	38.2012	26.7488	31.9026
M7WUV4	RHTO_01498	cystathionine gamma-lyase	1.30686e+07	6.67219e+06	2.55727e+06		6.03272e+06	4727100		3.81295e+06			2.69498e+06	2.95361e+06	9.8704e+06	2.55727e+06	5.37991e+06	3.81295e+06		2.82429e+06	9.73428	2.522	5.30572	3.76037		2.78535
M7WUV6	RHTO_06371	nuclear cap-binding protein subunit 2 (20 kda nuclear cap-binding protein)			2.48352e+07	2.69672e+07			1.56027e+07		1.5222e+07	1.37584e+07	1.72824e+07			2.59012e+07		1.56027e+07	1.44902e+07	1.72824e+07		25.544		15.3875	14.2904	17.0441
M7WUW2	RHTO_01508	phosphoglycerate mutase family protein		3.1679e+06					5.24757e+06				7.92896e+07	3.11989e+07	3.1679e+06			5.24757e+06		5.52443e+07	3.12421			5.17521		54.4825
M7WUW8	RHTO_06386	nadh-ubiquinone oxidoreductase	7.51327e+07	8.10111e+07	2.3818e+08	2.73864e+08	1.69722e+08	1.83565e+08	2.60426e+08	2.78752e+08	1.4305e+08	1.53957e+08	1.83405e+08	2.68828e+08	7.80719e+07	2.56022e+08	1.76643e+08	2.69589e+08	1.48504e+08	2.26116e+08	76.9953	252.491	174.207	265.871	146.456	222.998
M7WUX2	RHTO_01518	d-isomer specific 2-hydroxyacid dehydrogenase	1.95233e+07				1.38526e+07	1.57208e+07	8.93163e+06		1.55374e+07	2.4112e+07	1.94419e+07	1.90505e+07	1.95233e+07		1.47867e+07	8.93163e+06	1.98247e+07	1.92462e+07	19.2541		14.5828	8.80846	19.5513	18.9808
M7WUX3	RHTO_06391	glyceronephosphate o-acyltransferase	2.70717e+06		2.71215e+06	2.30231e+06		2.81111e+06	3.79304e+06	3.14551e+06	2909800	2.22363e+06	3.29662e+06	3.75831e+06	2.70717e+06	2.50723e+06	2.81111e+06	3.46928e+06	2.56671e+06	3.52746e+06	2.66984	2.47265	2.77234	3.42143	2.53132	3.47882
M7WUX5	RHTO_01725	alcohol dehydrogenase	2.54623e+07	2.0192e+07	1.49735e+08	1.40628e+08	6.10655e+08	6.59394e+08	1.01887e+09	9.69572e+08	6.78156e+07	8.09355e+07	9.73103e+07	8.37874e+07	2.28272e+07	1.45181e+08	6.35025e+08	9.94221e+08	7.43756e+07	9.05488e+07	22.5124	143.179	626.268	980.511	73.3499	89.3002
M7WUX9	RHTO_04570	mitochondrial import inner membrane translocase subunit tim23	8.47761e+07	7.75379e+07	3.67008e+07	4.65118e+07	3.00128e+07	2.0523e+07	1.96581e+07	2.21877e+07	1.187e+08	1.05497e+08	1.03949e+08	8.41049e+07	8.1157e+07	4.16063e+07	2.52679e+07	2.09229e+07	1.12098e+08	9.40271e+07	80.0379	41.0326	24.9194	20.6344	110.553	92.7304
M7WUY3	RHTO_04575	asparaginyl-trna synthetase	5.48375e+07	5.46437e+07	5.15362e+07	4.09642e+07	8.8957e+07	7.62929e+07	5.86031e+07	6.74475e+07	5.33079e+07	4.25686e+07	6.26482e+07	4.08377e+07	5.47406e+07	4.62502e+07	8.2625e+07	6.30253e+07	4.79382e+07	5.17429e+07	53.9857	45.6124	81.4856	62.1562	47.2772	51.0294
M7WUY5	RHTO_01100	uncharacterized protein						448824					705964				448824			705964			0.442635			0.696229
M7WUY9	RHTO_01105	uncharacterized protein	5.58973e+07	4.8012e+07	6.23765e+08	4.91021e+08	5.8169e+07	1.1299e+08	1.21583e+09	1.18088e+09	4.41046e+08	4.7075e+08	6.43729e+08	5.26669e+08	5.19546e+07	5.57393e+08	8.55796e+07	1.19836e+09	4.55898e+08	5.85199e+08	51.2382	549.707	84.3995	1181.83	449.611	577.129
M7WUZ4	RHTO_04590	duf2235 family protein	3.11682e+07	2.7905e+07	6.672e+07	5.74988e+07	4.12042e+07	3.88526e+07	2.73062e+07	2.85083e+07	1.50185e+07	2.34717e+07	3.96363e+07	3.58036e+07	2.95366e+07	6.21094e+07	4.00284e+07	2.79072e+07	1.92451e+07	3.77199e+07	29.1293	61.2529	39.4764	27.5224	18.9797	37.1998
M7WUZ5	RHTO_01115	breast carcinoma amplified sequence 2			5.92887e+06	6.09165e+06	3.75909e+06	5.8957e+06						6.16816e+06		6.01026e+06	4.82739e+06			6.16816e+06		5.92738	4.76082			6.08311
M7WUZ9	RHTO_04595	uncharacterized protein	4.6506e+08	4.604e+08	6.7362e+08	6.75609e+08	3.80925e+08	3.87869e+08	5.00062e+08	5.11427e+08	5.66363e+08	6.43088e+08	7.51082e+08	8.37201e+08	4.6273e+08	6.74614e+08	3.84397e+08	5.05744e+08	6.04725e+08	7.94141e+08	456.349	665.311	379.096	498.77	596.386	783.19
M7WV08	RHTO_01131	dnaj family protein	3.26997e+06	1.81558e+06			3.54776e+06		4.87638e+06			1.98172e+06		2.32804e+06	2.54278e+06		3.54776e+06	4.87638e+06	1.98172e+06	2.32804e+06	2.50771		3.49884	4.80913	1.9544	2.29593
M7WV12	RHTO_01136	tyrosine aminotransferase
M7WV13	RHTO_04610	duf155 domain-containing protein	5.37958e+06	6.19283e+06							1.67358e+07	1.19801e+07	9.40512e+06	9.00987e+06	5.78621e+06				1.4358e+07	9.2075e+06	5.70641				14.16	9.08052
M7WV18	RHTO_04615	nucleolar 27s pre-rrna processing, urb2/npa2			541398	571212			643051	1.01526e+06	764055		909436			556305		829155	764055	909436		0.548633		0.817721	0.753519	0.896895
M7WV26	RHTO_04626	dna replication factor a subunit ssb3	1.98819e+07	2.42251e+07	4.18032e+07			1.03049e+07	4.17187e+07	1.70097e+07			3.21768e+07	2.53947e+07	2.20535e+07	4.18032e+07	1.03049e+07	2.93642e+07		2.87858e+07	21.7494	41.2267	10.1628	28.9593		28.3888
M7WV31	RHTO_04631	mitochondrial carrier protein			1.86195e+06	2.03974e+06	2.70572e+06					2.51209e+06		1.83076e+06		1.95085e+06	2.70572e+06		2.51209e+06	1.83076e+06		1.92395	2.66841		2.47744	1.80551
M7WV33	RHTO_01161	uncharacterized protein	3.49965e+06	3.69844e+06	8.12409e+06	7.08941e+06		5.65865e+06	7.32281e+06	1.07548e+07	2.225e+06	2.70445e+06	5.31898e+06	5.36824e+06	3.59905e+06	7.60675e+06	5.65865e+06	9.03879e+06	2.46472e+06	5.34361e+06	3.54942	7.50185	5.58062	8.91414	2.43073	5.26992
M7WV38	RHTO_01166	peroxisomal membrane protein pmp47	7.78324e+07	7.57388e+07	7.34537e+07	7.95842e+07	1.62882e+08	1.49744e+08	8.33782e+07	8.54246e+07	3.73794e+08	4.24228e+08	3.56471e+08	3.24684e+08	7.67856e+07	7.6519e+07	1.56313e+08	8.44014e+07	3.99011e+08	3.40577e+08	75.7267	75.4638	154.158	83.2375	393.508	335.881
M7WV41	RHTO_04641	duf250 domain containing membrane protein										2.03473e+06		8.93953e+06					2.03473e+06	8.93953e+06					2.00668	8.81625
M7WV44	RHTO_01367	37s ribosomal protein s24	2.50321e+09	3.1243e+09	2.61462e+09	2.45327e+09	2.34482e+09	2.29043e+09	2.30137e+09	2.18986e+09	2.40401e+09	2.42165e+09	1.9374e+09	1.93232e+09	2.81375e+09	2.53395e+09	2.31763e+09	2.24561e+09	2.41283e+09	1.93486e+09	2774.95	2499	2285.67	2214.65	2379.56	1908.18
M7WV46	RHTO_01176	antibiotic biosynthesis monooxygenase domain containing protein	1.35552e+08	1.28833e+08	2.58837e+08	2.49169e+08	1.00532e+08	1.02991e+08	2.35855e+08	2.58887e+08	4.3632e+07	3.40808e+07	4.28685e+07	4.28526e+07	1.32193e+08	2.54003e+08	1.01762e+08	2.47371e+08	3.88564e+07	4.28606e+07	130.37	250.5	100.358	243.96	38.3206	42.2695
M7WV51	RHTO_01181	peptidylprolyl isomerase (ec 5.2.1.8)	1.52997e+08	1.51022e+08	2.55387e+08	2.94705e+08	9.77405e+07	9.47755e+07	2.51629e+08	2.49448e+08	1.38938e+08	1.51188e+08	2.35502e+08	2.01378e+08	1.52009e+08	2.75046e+08	9.6258e+07	2.50539e+08	1.45063e+08	2.1844e+08	149.913	271.253	94.9306	247.084	143.062	215.428
M7WV57	RHTO_04656	serine/threonine protein kinase	1.2909e+07	2.39166e+07	3.24946e+07	2.75006e+07	1.07167e+07	7.91403e+06	3.58728e+07	3.55853e+07	1.73574e+07	2.2501e+07	2.18449e+07	2.34542e+07	1.84128e+07	2.99976e+07	9.31536e+06	3.5729e+07	1.99292e+07	2.26496e+07	18.1589	29.5839	9.1869	35.2363	19.6544	22.3372
M7WV59	RHTO_01191	methylglutaconyl-coa hydratase										662340							662340						0.653206
M7WV71	RHTO_04671	dipeptidase (ec 3.4.13.19)			1.20793e+07	3.1277e+07		1.21894e+07		1.69289e+07	4.42675e+06		1.24732e+07	1.09263e+07		2.16781e+07	1.21894e+07	1.69289e+07	4.42675e+06	1.16998e+07		21.3792	12.0213	16.6954	4.3657	11.5384
M7WV72	RHTO_01206	peroxisomal carrier protein, adenine nucleotide transporter				2.34594e+06		2.6203e+06		2.11938e+06	8.38392e+06	1.01187e+07	7.2933e+06			2.34594e+06	2.6203e+06	2.11938e+06	9.25131e+06	7.2933e+06		2.31359	2.58417	2.09015	9.12373	7.19272
M7WV75	RHTO_01211	dna/rna helicase, dead/deah box type					6.02665e+07	4.87617e+07	1.38318e+07	2.64599e+07	2.12555e+07	2.08924e+07	1.88442e+07	1.86181e+07			5.45141e+07	2.01459e+07	2.1074e+07	1.87312e+07			53.7623	19.8681	20.7834	18.4729
M7WV82	DRE2	fe-s cluster assembly protein dre2 (anamorsin homolog)			3.18009e+06							6579800	5.71197e+06	9.62273e+06		3.18009e+06			6579800	7.66735e+06		3.13624			6.48906	7.56162
M7WV85	RHTO_01392	n-acetyl-gamma-glutamyl-phosphate reductase / acetylglutamate kinase	3.77293e+08	4.40268e+08	4.09941e+08	3.97927e+08	2.21005e+08	1.21977e+08	3.27973e+08	3.47103e+08	3.62435e+08	4.67245e+08	7.21683e+08	7.1392e+08	4.08781e+08	4.03934e+08	1.71491e+08	3.37538e+08	4.1484e+08	7.17801e+08	403.144	398.364	169.126	332.883	409.119	707.903
M7WV86	RHTO_04691	importin 11		586052				637180			864812				586052		637180		864812		0.57797		0.628393		0.852886
M7WV89	RHTO_01397	thioesterase family protein										7351500	1.22291e+07	7.52642e+06					7351500	9.87776e+06					7.25012	9.74155
M7WV90	RHTO_04696	extracellular metalloproteinase (ec 3.4.24.-) (fungalysin)			11988000	1.88648e+07	4.65188e+06	6.45968e+06		1.88025e+07	4.10818e+06	4.68782e+06	4.79785e+06	1.0745e+07		1.54264e+07	5.55578e+06	1.88025e+07	4.398e+06	7.77143e+06		15.2137	5.47917	18.5432	4.33735	7.66426
M7WV92	RHTO_01402	nascent polypeptide-associated complex subunit beta	1.42113e+09	1.45337e+09	2.00956e+09	1.92887e+09	7.4839e+08	3.6339e+08	1.30778e+09	1.29888e+09	1.44808e+09	1.52885e+09	1.32787e+09	1.34353e+09	1.43725e+09	1.96921e+09	5.5589e+08	1.30333e+09	1.48846e+09	1.3357e+09	1417.43	1942.06	548.224	1285.36	1467.94	1317.28
M7WVA2	RHTO_01417	nad(p)-binding protein				347398				3.96776e+06	8.48606e+06	6.46414e+06	7.33577e+06	1.33262e+07		347398		3.96776e+06	7.4751e+06	1.0331e+07		0.342607		3.91304	7.37201	10.1885
M7WVA4	RHTO_01241	serine/threonine-protein phosphatase (ec 3.1.3.16)	1.56263e+07	1.06348e+07	1.3307e+07	1.79591e+07			7.63593e+06		1.72449e+07	1.8642e+07	2.33131e+07	2.14756e+07	1.31306e+07	1.56331e+07		7.63593e+06	1.79434e+07	2.23943e+07	12.9495	15.4175		7.53063	17.696	22.0855
M7WVA5	RHTO_04711	vacuolar sorting protein, vps52/sac2 family protein										1.53734e+06		1.43084e+06					1.53734e+06	1.43084e+06					1.51614	1.41111
M7WVB0	RHTO_04716	nad-dependent epimerase/dehydratase	1.44896e+07	1.45314e+07	3.0579e+07	3.01631e+07			1.15848e+07		4.04692e+07	4.24355e+07	7.99507e+07	4.37354e+07	1.45105e+07	3.03711e+07		1.15848e+07	4.14523e+07	6.1843e+07	14.3104	29.9523		11.425	40.8807	60.9902
M7WVB4	RHTO_01251	rna helicase (ec 3.6.4.13)	9.55655e+06	1.11875e+07	6.78e+06	8.04055e+06	7.64516e+06	7.60082e+06	8.87534e+06	7.87556e+06	9.91093e+06	8.05468e+06	9.03355e+06	7.43328e+06	1.0372e+07	7.41028e+06	7.62299e+06	8.37545e+06	8.9828e+06	8.23341e+06	10.229	7.30809	7.51787	8.25995	8.85893	8.11987
M7WVB6	RHTO_04721	small subunit ribosomal protein s2	1.59571e+08	1.39847e+08	6.66934e+07	5.93599e+07	1.08624e+08	1.2044e+08	5.82505e+07	7.58005e+07	1.74963e+08	1.52268e+08	1.55926e+08	1.33411e+08	1.49709e+08	6.30267e+07	1.14532e+08	6.70255e+07	1.63615e+08	1.44669e+08	147.645	62.1575	112.952	66.1012	161.359	142.674
M7WVC5	RHTO_01442	cohesin-associated protein pds5	5.24769e+06	5.39738e+06	6.05419e+06	6.36042e+06	5.21511e+06	5.89218e+06	7.09856e+06	8.2675e+06	4.24289e+06	5.00739e+06	5.18439e+06	5.77573e+06	5.32253e+06	6.2073e+06	5.55364e+06	7.68303e+06	4.62514e+06	5.48006e+06	5.24914	6.12171	5.47706	7.57708	4.56136	5.40449
M7WVC6	RHTO_01261	sh4 domain protein	6.10441e+06	6.0504e+06	1.09343e+07	8.85941e+06		1.03708e+07	1.18222e+07	1.0278e+07	9.86563e+06	1.13423e+07	1.45532e+07	1.09186e+07	6.07741e+06	9.89685e+06	1.03708e+07	1.10501e+07	1.06039e+07	1.27359e+07	5.9936	9.76037	10.2278	10.8977	10.4577	12.5603
M7WVD8	RHTO_04741	atp-dependent rna helicase ded1	4.76651e+07	5.95405e+07	4.59279e+07	3.81761e+07		8.41478e+07	2.51304e+07	5.38345e+07	6.09535e+07	8.6205e+07	5.76535e+07	5.85493e+07	5.36028e+07	4.2052e+07	8.41478e+07	3.94824e+07	7.35792e+07	5.81014e+07	52.8636	41.4721	82.9874	38.9379	72.5646	57.3002
M7WVF0	RHTO_04751	protein of integral membrane protein, mpv17/pmp23 family	5.16782e+07	4.95807e+07	5.2506e+07	5.22841e+07	1.11591e+08	1.1091e+08	8.67206e+07	7.188e+07	8.80121e+07	1.0572e+08	1.0476e+08	9.33909e+07	5.06294e+07	5.23951e+07	1.11251e+08	7.93003e+07	9.68661e+07	9.90754e+07	49.9313	51.6725	109.717	78.2067	95.5303	97.7091
M7WVF1	RHTO_01286	swib complex baf60b domain-containing protein	9.0725e+06	9.94176e+06	1.30089e+07	1.73477e+07		7.05086e+06	1.82169e+07	1.31115e+07	6.55292e+06	7.05587e+06	1.00254e+07	7.54577e+06	9.50713e+06	1.51783e+07	7.05086e+06	1.56642e+07	6.8044e+06	8.7856e+06	9.37602	14.969	6.95363	15.4482	6.71057	8.66445
M7WVG4	RHTO_01492	oxysterol-binding protein	1.14783e+07	1.27335e+07	1.61305e+07	1.75741e+07	9.60347e+06	7.85253e+06		1.92911e+07	8.57273e+06	9.26579e+06	1.24225e+07	1.23885e+07	1.21059e+07	1.68523e+07	8.728e+06	1.92911e+07	8.91926e+06	1.24055e+07	11.939	16.6199	8.60764	19.0251	8.79627	12.2344
M7WVG7	RHTO_01301	uncharacterized protein			1.28451e+06	2514500				3.1238e+06		1.29367e+06				1.8995e+06		3.1238e+06	1.29367e+06			1.87331		3.08072	1.27583
M7WVH2	RHTO_01502	nedd8-activating enzyme e1 regulatory subunit	1.91483e+07	2.06394e+07	3.32817e+07	2.39993e+07	2.41901e+07	2.23298e+07	2.99451e+07	4.29958e+07	2.42887e+07	2.29442e+07	3.08828e+07	2.65676e+07	1.98939e+07	2.86405e+07	2.32599e+07	3.64705e+07	2.36165e+07	2.87252e+07	19.6195	28.2456	22.9392	35.9675	23.2908	28.3291
M7WVH5	RHTO_01311	hydroxyacid-oxoacid transhydrogenase			7.54885e+07	9.91647e+07	1.48631e+07	1.2652e+07	2.03782e+07	2.14344e+07	1.02383e+08	1.24374e+08	1.92057e+08	2.54629e+08		8.73266e+07	1.37576e+07	2.09063e+07	1.13379e+08	2.23343e+08		86.1224	13.5679	20.618	111.815	220.263
M7WVH9	RHTO_04781	thij/pfpi domain protein	2.55675e+08	2.57492e+08	1.55246e+09	1.82084e+09	3.09164e+08	3.64492e+08	1.10807e+09	1.21053e+09	7.02446e+08	8.30817e+08	9.96171e+08	1.08216e+09	2.56583e+08	1.68665e+09	3.36828e+08	1.1593e+09	7.66632e+08	1.03916e+09	253.045	1663.39	332.183	1143.31	756.06	1024.83
M7WVI0	RHTO_01512	arylalkylamine n-acetyltransferase	2.72811e+06		1.66564e+06		3.90258e+06	3.49064e+06		3185000	2.3211e+06			2.28079e+07	2.72811e+06	1.66564e+06	3.69661e+06	3185000	2.3211e+06	2.28079e+07	2.69049	1.64267	3.64564	3.14108	2.28909	22.4934
M7WVI3	RHTO_04786	t-complex protein 1 subunit theta	3.28396e+08	3.1128e+08	1.97908e+08	1.79696e+08	1.95996e+08	1.40617e+08	1.92582e+08	2.06251e+08	2.54652e+08	2.68021e+08	2.2139e+08	1.93443e+08	3.19838e+08	1.88802e+08	1.68306e+08	1.99416e+08	2.61336e+08	2.07416e+08	315.427	186.199	165.985	196.666	257.732	204.556
M7WVJ2	RHTO_04791	carboxymethylenebutenolidase		5.72229e+07	8.6619e+07	8.62201e+07	1.20532e+08	1.01025e+08	1.09899e+08	1.09499e+08	6.8625e+07	8.81061e+07	9.28404e+07	8.83656e+07	5.72229e+07	8.64195e+07	1.10778e+08	1.09699e+08	7.83656e+07	9.0603e+07	56.4338	85.2278	109.251	108.186	77.2849	89.3536
M7WVJ4	RHTO_01527	26s proteasome regulatory subunit rpn1	3.85859e+07	3.70953e+07	4.0301e+07	3.18946e+07	5.42471e+07	5.07772e+07	4.69757e+07	5.37883e+07	3.77592e+07	4.59467e+07	4.70855e+07	4.53503e+07	3.78406e+07	3.60978e+07	5.25122e+07	5.0382e+07	4.18529e+07	4.62179e+07	37.3188	35.6	51.788	49.6872	41.2758	45.5806
M7WVJ9	RHTO_00875	snoal-like domain-containing protein			6.27799e+07	6.50567e+07		3.31264e+07		4.05711e+07	2.49006e+07	3.73197e+07	3.10581e+07	3.73162e+07		6.39183e+07	3.31264e+07	4.05711e+07	3.11101e+07	3.41872e+07		63.0369	32.6696	40.0116	30.6811	33.7157
M7WVK0	RHTO_04801	atp-dependent rna helicase suv3	3.48333e+07					3.89542e+07	1.17917e+07	3.12175e+07	7.36923e+07	6.50841e+07	1.17858e+08		3.48333e+07		3.89542e+07	2.15046e+07	6.93882e+07	1.17858e+08	34.353		38.417	21.2081	68.4313	116.232
M7WVK2	RHTO_00880	cs and hsp20-like domain protein
M7WVL3	RHTO_04816	60s ribosomal protein l19	5.35142e+09	5.21663e+09	4.87506e+09	4.67124e+09	5.0318e+09	4.40941e+09	3.16958e+09	3.00484e+09	4.83482e+09	4.50869e+09	3.54359e+09	3.20067e+09	5.28403e+09	4.77315e+09	4.72061e+09	3.08721e+09	4.67176e+09	3.37213e+09	5211.16	4707.33	4655.51	3044.64	4607.33	3325.63
M7WVM0	RHTO_04821	glyoxalase/bleomycin resistance protein/dioxygenase					4.08713e+06	3.5345e+06		1.91791e+06							3.81082e+06	1.91791e+06					3.75827	1.89146
M7WVM1	RHTO_01114	diamine n-acetyltransferase	1.09514e+08	1.07046e+08	8.00825e+07	1.13636e+08	1.44007e+08	1.58791e+08	131810000	1.0974e+08	1.53606e+08	1.45886e+08	1.49811e+08	1.17346e+08	1.0828e+08	9.68591e+07	1.51399e+08	1.20775e+08	1.49746e+08	1.33578e+08	106.787	95.5235	149.312	119.11	147.681	131.736
M7WVM4	RHTO_04826	calcium-transporting atpase (ec 7.2.2.10)	459750												459750						0.45341
M7WVM6	RHTO_01119	dna helicase (ec 3.6.4.12)	1.01603e+07	8.09481e+06		2.28874e+06	7.86644e+06	7.20491e+06		2.81358e+06	4.51189e+06	5.09874e+06	3.19472e+06	3.21519e+06	9.12753e+06	2.28874e+06	7.53568e+06	2.81358e+06	4.80531e+06	3.20495e+06	9.00166	2.25718	7.43176	2.77478	4.73905	3.16076
M7WVN0	RHTO_04831	zinc-binding oxidoreductase toxd	1.47546e+07		2.90408e+07	3.5594e+07	6.29814e+07	5.7998e+07		6.88799e+07	3.56698e+07	3.46946e+07	3.91217e+07	4.08269e+07	1.47546e+07	3.23174e+07	6.04897e+07	6.88799e+07	3.51822e+07	3.99743e+07	14.5511	31.8717	59.6556	67.9301	34.697	39.4231
M7WVN3	RHTO_01130	ccr4-not transcription complex subunit 7/8	8.21837e+07	8.77315e+07		7.28545e+07	9.06072e+07			6.71307e+07	7.96452e+07		1.27113e+08	9.84375e+07	8.49576e+07	7.28545e+07	9.06072e+07	6.71307e+07	7.96452e+07	1.12775e+08	83.7861	71.8498	89.3578	66.205	78.5469	111.22
M7WVP2	RHTO_04841	actin ii (centractin-like protein)	7.97469e+06	7.75473e+06	9.14946e+06	1.13142e+07	6.16351e+06	1.04524e+07	9.76193e+06	1.24223e+07	8.51525e+06	8.27724e+06	8.67237e+06	7.97401e+06	7.86471e+06	1.02318e+07	8.30798e+06	1.10921e+07	8.39624e+06	8.32319e+06	7.75626	10.0907	8.19341	10.9392	8.28046	8.20842
M7WVP5	RHTO_04846	xanthine phosphoribosyltransferase	1.26894e+08	1.21138e+08	1.0542e+08	1.13808e+08	9.84049e+07	9.37529e+07	1.23372e+08	9.83956e+07	1.06684e+08	1.13218e+08	1.09015e+08	1.24182e+08	1.24016e+08	1.09614e+08	9.60789e+07	1.10884e+08	1.09951e+08	1.16598e+08	122.306	108.103	94.754	109.355	108.435	114.99
M7WVP9	RHTO_04852	peptide hydrolase (ec 3.4.-.-)		8.04651e+06		7.11042e+06		1.95256e+07		1.07649e+07	1.42778e+07	1.47568e+07	1.53875e+07	1.49722e+07	8.04651e+06	7.11042e+06	1.95256e+07	1.07649e+07	1.45173e+07	1.51799e+07	7.93554	7.01237	19.2564	10.6165	14.3171	14.9705
M7WVQ9	RHTO_00925	peptidyl-trna hydrolase, pth1 family												269990						269990						0.266267
M7WVR8	RHTO_00935	5-3 exoribonuclease (ec 3.1.13.-)	6.63166e+06	7.97888e+06	9.42932e+06	7.10597e+06	1.34809e+07	1.29259e+07	9.72709e+06	1.09908e+07	6.59814e+06	7.9682e+06	8.46382e+06	7.59215e+06	7.30527e+06	8.26764e+06	1.32034e+07	1.0359e+07	7.28317e+06	8.02799e+06	7.20453	8.15363	13.0213	10.2161	7.18274	7.91728
M7WVR9	RHTO_01160	ntp_transf_9 domain-containing protein	5.69985e+07	6.55955e+07	2.93113e+08	2.77598e+08	7.51577e+07	4.12402e+07	3.85816e+08	5.46702e+08	9.77259e+07	1.11436e+08	1.78501e+08	1.84759e+08	6.1297e+07	2.85355e+08	5.81989e+07	4.66259e+08	1.04581e+08	1.8163e+08	60.4517	281.42	57.3964	459.829	103.139	179.125
M7WVT2	RHTO_04872	nadh-cytochrome b5 reductase (ec 1.6.2.2)										203540							203540						0.200733
M7WVT6	RHTO_00950	protein of carbohydrate kinase, fggy type family	7.94381e+07	8.41375e+07	1.18872e+08	1.23928e+08	6.63155e+08	6.42873e+08	4.05671e+08	4.17114e+08	1.15505e+08	1.15287e+08	1.11591e+08	1.15998e+08	8.17878e+07	1.214e+08	6.53014e+08	4.11392e+08	1.15396e+08	1.13795e+08	80.6599	119.726	644.009	405.719	113.805	112.226
M7WVU2	RHTO_00955	ribosome biogenesis large subunit gtpase 1	9.97369e+06	1.05762e+07	5.57569e+06	8.38081e+06	4.95207e+06	8.73001e+06		1.22409e+07	1.03367e+07	1.23296e+07	9.13562e+06	7.96914e+06	1.02749e+07	6.97825e+06	6.84104e+06	1.22409e+07	1.13331e+07	8.55238e+06	10.1332	6.88202	6.7467	12.0721	11.1769	8.43444
M7WVU9	RHTO_01190	ap-2 complex subunit alpha	8.115e+06	8982930	1.11503e+07	1.12396e+07	1.58222e+07	1.29624e+07	1.30264e+07	1.35075e+07	7.28792e+06	9.30346e+06	1.15137e+07	1.1752e+07	8.54897e+06	1.1195e+07	1.43923e+07	1.3267e+07	8.29569e+06	1.16328e+07	8.43108	11.0406	14.1938	13.084	8.18129	11.4724
M7WVV2	RHTO_01195	mrna binding post-transcriptional regulator (csx1)	3.83345e+07	4.11571e+07	1.39649e+07	3.4236e+07	4.51458e+07	3.47468e+07	1.62342e+07	3.59074e+07	1.95722e+07	2.77868e+07	3.31083e+07	2.8646e+07	3.97458e+07	2.41005e+07	3.99463e+07	2.60708e+07	2.36795e+07	3.08771e+07	39.1977	23.7681	39.3955	25.7113	23.3529	30.4513
M7WVV7	RHTO_01200	stomatin family protein			2.14152e+08	2.23131e+08		1.0589e+08		4.56559e+07	1.00473e+08	1.26684e+08	1.49727e+08	1.51955e+08		2.18641e+08	1.0589e+08	4.56559e+07	1.13578e+08	1.50841e+08		215.626	104.43	45.0263	112.012	148.761
M7WVV8	RHTO_00970	exosome complex protein lrp1		613393					955808			939940			613393			955808	939940		0.604934			0.942627	0.926978
M7WVW2	RHTO_01205	succinate--coa ligase [adp-forming] subunit alpha, mitochondrial (ec 6.2.1.5) (succinyl-coa synthetase subunit alpha) (scs-alpha... <Preview truncated at 128 characters>	4.62287e+08	4.42156e+08	4.85481e+08	5.36444e+08	4.58092e+08	4.86762e+08	5.09422e+08	5.32753e+08	6.85012e+08	7.57906e+08	9.49191e+08	8.99262e+08	4.52221e+08	5.10962e+08	4.72427e+08	5.21088e+08	7.21459e+08	9.24227e+08	445.985	503.916	465.912	513.902	711.51	911.482
M7WVW4	RHTO_00975	translation initiation factor 5b	2.20314e+07	2.24916e+07	2.21532e+07	2.09495e+07	2.63214e+07	2.89071e+07	2.34653e+07	2.69829e+07	2.225e+07	2.41111e+07	2.38244e+07	1.58829e+07	2.22615e+07	2.15513e+07	2.76142e+07	2.52241e+07	2.31806e+07	1.98537e+07	21.9545	21.2542	27.2334	24.8763	22.8609	19.5799
M7WVX9	RHTO_01225	uncharacterized protein			4.91606e+06	5.62019e+06			5.96591e+06	4.65287e+06		2.52632e+06		3.80386e+06		5.26812e+06		5.30939e+06	2.52632e+06	3.80386e+06		5.19547		5.23617	2.49148	3.75141
M7WVY3	RHTO_01230	short-chain dehydrogenase/reductase sdr family protein	3.26979e+07		4.39248e+07	5.02743e+07	2.7783e+07	2.15943e+07	9.44663e+07	3.24591e+07	3.50029e+07	3.71879e+07	5.3294e+07	3.97908e+07	3.26979e+07	4.70996e+07	2.46887e+07	6.34627e+07	3.60954e+07	4.65424e+07	32.247	46.45	24.3482	62.5875	35.5977	45.9006
M7WVY9	RHTO_01000	bud22 family protein	2.84017e+06	3.03024e+06		2.35243e+06	2.60561e+06	2.52318e+06	3.67132e+06	3.25701e+06	1.71725e+06	1.76358e+06	2.86177e+06		2.9352e+06	2.35243e+06	2.5644e+06	3.46417e+06	1.74042e+06	2.86177e+06	2.89472	2.31999	2.52903	3.4164	1.71642	2.82231
M7WVZ0	RHTO_04912	mitochondrial genome maintenance mgm101	1.24828e+08	1.05088e+08	1.18767e+08	1.14208e+08	9.28284e+07	1.17473e+08	1.12839e+08	8.96623e+07	1.56973e+08	1.68339e+08	2.0083e+08	1.79379e+08	1.14958e+08	1.16488e+08	1.05151e+08	1.01251e+08	1.62656e+08	1.90105e+08	113.373	114.881	103.701	99.8545	160.413	187.483
M7WVZ3	RHTO_01240	50s ribosomal protein l13	2.33566e+08	2.21644e+08	1.32885e+08	1.38446e+08	1.94657e+08	1.71648e+08	1.04836e+08	1.18056e+08	2.79304e+08	2.97724e+08	2.43387e+08	2.3103e+08	2.27605e+08	1.35665e+08	1.83153e+08	1.11446e+08	2.88514e+08	2.37209e+08	224.466	133.794	180.627	109.909	284.535	233.938
M7WVZ6	RHTO_01010	mitochondrial carrier protein									2572500	3.6164e+06	2.24593e+06						3.09445e+06	2.24593e+06					3.05178	2.21496
M7WVZ8	RHTO_04922	mitochondrial ornithine transporter	1.85554e+08	1.92989e+08	1.88812e+08	1.66947e+08	1.37584e+08	1.26257e+08	1.58128e+08	1.65519e+08	2.22387e+08	2.58916e+08	3.46802e+08	3.24781e+08	1.89271e+08	1.77879e+08	1.3192e+08	1.61823e+08	2.40652e+08	3.35791e+08	186.661	175.426	130.101	159.592	237.333	331.161
M7WVZ9	RHTO_01015	membrane protein			4.81739e+06	7.24579e+06					1.26986e+07		2.51316e+07	1.14409e+07		6.03159e+06			1.26986e+07	1.82863e+07		5.94842			12.5235	18.0341
M7WW02	RHTO_04927	protein of arf gtpase activating protein family	2.00176e+07	2.22929e+07	2.48819e+07	2.14323e+07	1.87152e+07	7.07695e+06	2.41726e+07	2.51469e+07	1.67026e+07	1.94703e+07	2.78318e+07	2.00652e+07	2.11553e+07	2.31571e+07	1.28961e+07	2.46598e+07	1.80865e+07	2.39485e+07	20.8636	22.8377	12.7182	24.3197	17.837	23.6182
M7WW05	RHTO_01250	dna repair protein rad8	501177	462801		353243	463227	344045	674673	597316		140398		683219	481989	353243	403636	635994	140398	683219	0.475342	0.348372	0.39807	0.627224	0.138462	0.673798
M7WW12	RHTO_04937	protein air1/2
M7WW13	RHTO_01030	u1 snrnp-associated protein usp102	2.68531e+07	3.02871e+07	3.74648e+07	3.09683e+07	3.96637e+07	3.29171e+07	4.62675e+07	6.59702e+07	2.58651e+07	2.84315e+07	3.43537e+07	4.35127e+07	2.85701e+07	3.42165e+07	3.62904e+07	5.61188e+07	2.71483e+07	3.89332e+07	28.1761	33.7447	35.79	55.3449	26.7739	38.3963
M7WW17	RHTO_01260	protein of upf0121 family	1.15036e+07	1.33684e+07	1.86785e+07	1.50412e+07	1.52845e+07	1.25611e+07	1.47475e+07	1.63469e+07	1.27326e+07	1.35654e+07	1.37594e+07	1.71158e+07	1.2436e+07	1.68598e+07	1.39228e+07	1.55472e+07	1.3149e+07	1.54376e+07	12.2645	16.6273	13.7308	15.3328	12.9677	15.2247
M7WW19	RHTO_04947	yst0336-like domain protein	2.75431e+07	3.41928e+07	2.05488e+08	2.36419e+08	7.91406e+07	1.02653e+08	4.51345e+07	135110000	9.34183e+07	6.25727e+07	1.48535e+08	5.96782e+07	3.0868e+07	2.20953e+08	9.08967e+07	9.01223e+07	7.79955e+07	1.04107e+08	30.4423	217.906	89.6432	88.8795	76.92	102.671
M7WW21	RHTO_01040	uncharacterized protein											2.51708e+06	1.97902e+06						2.24805e+06						2.21705
M7WW22	RHTO_01265	nadh dehydrogenase (ubiquinone) fe-s protein 3	7.12961e+07	5.01576e+07	5.93318e+07	6.30966e+07	1.17448e+08	8.91031e+07		6.89188e+07	7.15144e+07	5.26858e+07	9.87449e+07	1.09038e+08	6.07269e+07	6.12142e+07	1.03275e+08	6.89188e+07	6.21001e+07	1.03891e+08	59.8894	60.3701	101.851	67.9684	61.2437	102.459
M7WW24	RHTO_04952	oligoribonuclease	1.11417e+07	1.21966e+07	9.98072e+06	2.25236e+07		1.04301e+07		7.30689e+06	1.59039e+07	1.51104e+07	1.62156e+07	1.63939e+07	1.16692e+07	1.62522e+07	1.04301e+07	7.30689e+06	1.55072e+07	1.63048e+07	11.5082	16.028	10.2863	7.20612	15.2933	16.0799
M7WW26	RHTO_04957	long-chain acyl-coa synthetase	3.77795e+07	3.64435e+07	5.43874e+07	6.49602e+07	1.11037e+08	9.84095e+07	5.98442e+07	5.06265e+07	1.52705e+08	1.77767e+08	1.33131e+08	1.16677e+08	3.71115e+07	5.96738e+07	1.04724e+08	5.52354e+07	1.65236e+08	1.24904e+08	36.5997	58.8509	103.279	54.4737	162.957	123.182
M7WW34	RHTO_01280	uncharacterized protein
M7WW35	RHTO_04972	rho guanyl-nucleotide exchange factor			2.30707e+06	2.46212e+06	1.48128e+06	1.71278e+06	1.85581e+06	2.67905e+06	2.3382e+06	685762				2.3846e+06	1.59703e+06	2.26743e+06	1.51198e+06			2.35171	1.57501	2.23616	1.49113
M7WW40	RHTO_01050	phosphoribosylamine--glycine ligase / phosphoribosylformylglycinamidine cyclo-ligase	1.59494e+08	1.74266e+08	1.8039e+08	1.54559e+08	1.98914e+08	1.62256e+08	1.87331e+08	1.869e+08	1.13185e+08	1.12277e+08	1.23766e+08	1.26007e+08	1.6688e+08	1.67474e+08	1.80585e+08	1.87116e+08	1.12731e+08	1.24887e+08	164.578	165.165	178.095	184.536	111.177	123.164
M7WW42	RHTO_01290	isocitrate dehydrogenase [nad] subunit, mitochondrial	9.42575e+08	8.39568e+08	8.56094e+08	8.3984e+08	1.08774e+09	6.43196e+08	8.28618e+08	9.66401e+08	1.80688e+09	2.27316e+09	3.40642e+09	3.21056e+09	8.91071e+08	8.47967e+08	8.65468e+08	8.97509e+08	2.04002e+09	3.30849e+09	878.783	836.273	853.533	885.133	2011.89	3262.87
M7WW43	RHTO_04982	rho gtpase-activating protein	5.18292e+06		1.02084e+07	1.05116e+07	6.99626e+06	6.38201e+06		1.03599e+07	8.65182e+06	1.10819e+07	1.26573e+07		5.18292e+06	1.036e+07	6.68913e+06	1.03599e+07	9.86689e+06	1.26573e+07	5.11145	10.2172	6.59689	10.217	9.73082	12.4827
M7WW46	RHTO_04987	putative neuronal calcium sensor ncs1		2.11489e+07	1.63962e+07	5.55147e+07		1.51318e+07		2.4658e+07	2.42767e+07	2.14903e+07	3.46222e+07	2.75507e+07	2.11489e+07	3.59554e+07	1.51318e+07	2.4658e+07	2.28835e+07	3.10865e+07	20.8573	35.4596	14.9232	24.318	22.5679	30.6578
M7WW52	RHTO_01065	nucleolar gtp-binding protein 2	1.0462e+07	9.3247e+06	4.47211e+06	6.50892e+06	7.98434e+06	3.07998e+06	8.21888e+06	9.24872e+06	9.52045e+06	7.71871e+06	7.48546e+06	6.60022e+06	9.89334e+06	5.49052e+06	5.53216e+06	8.7338e+06	8.61958e+06	7.04284e+06	9.75691	5.4148	5.45587	8.61336	8.50072	6.94572
M7WW54	RHTO_01300	calcium-dependent protein serine/threonine phosphatase	1.01659e+07		1.41608e+07	1.08184e+07		9.3874e+06		3.81342e+06	6.43455e+06	8.37538e+06	7.50583e+06	6.61812e+06	1.01659e+07	1.24896e+07	9.3874e+06	3.81342e+06	7.40497e+06	7.06198e+06	10.0257	12.3173	9.25795	3.76084	7.30285	6.96459
M7WW56	RHTO_01070	ribonucleoside-diphosphate reductase subunit m2		3.47292e+06	568254	573249		3.41896e+06		1.06835e+06	5.99826e+06				3.47292e+06	570752	3.41896e+06	1.06835e+06	5.99826e+06		3.42503	0.562881	3.37181	1.05362	5.91554
M7WW57	RHTO_05002	ccaat-box-binding transcription factor			699400					987039		605946				699400		987039	605946			0.689755		0.973428	0.59759
M7WW62	RHTO_05007	mitochondrial carrier protein, succinate:fumarate antiporter	1.75981e+07	1.47659e+07	1.42845e+07	1.30762e+07	1.4813e+07	1.38616e+07	1.15828e+07	9.79107e+06	3.27419e+08	3.82509e+08	4.22256e+08	4.418e+08	1.6182e+07	1.36804e+07	1.43373e+07	1.06869e+07	3.54964e+08	4.32028e+08	15.9588	13.4917	14.1396	10.5396	350.069	426.07
M7WW72	RHTO_05017	afg3 family protein	7.62647e+07	7.70369e+07	6.52636e+07	6.17266e+07	5.45468e+07	4.10659e+07	4.5002e+07	5.32097e+07	1.27343e+08	1.48523e+08	1.37879e+08	1.30534e+08	7.66508e+07	6.34951e+07	4.78064e+07	4.91059e+07	1.37933e+08	1.34206e+08	75.5938	62.6195	47.1471	48.4287	136.031	132.355
M7WW73	RHTO_01090	oxidoreductase,oxoglutarate/iron-dependent oxygenase family			1.3501e+07	2.11529e+07		4.04597e+06	6.04017e+06	5.31261e+06	2.15783e+06	6.16585e+06	6.3339e+06	8.21353e+06		1.73269e+07	4.04597e+06	5.67639e+06	4.16184e+06	7.27372e+06		17.088	3.99018	5.59811	4.10445	7.17341
M7WW75	RHTO_05022	intradiol ring-cleavage dioxygenase, c-terminal domain containing protein	1.82123e+07	2.0442e+07			1.1392e+07		1.05205e+07	9.93055e+06	4.81092e+07	6.3279e+07	5.74537e+07	3.54746e+07	1.93271e+07		1.1392e+07	1.02255e+07	5.56941e+07	4.64642e+07	19.0606		11.2349	10.0845	54.9261	45.8234
M7WW80	RHTO_00864	atp-binding cassette transporter			103516					105653						103516		105653				0.102088		0.104196
M7WW81	RHTO_05027	ubiquitin carboxyl-terminal hydrolase 25/28						237666				346909					237666		346909				0.234389		0.342125
M7WW82	RHTO_00625	protein transport protein sec24	5.2462e+07	7.88519e+07	1.38349e+08	1.09386e+08	1.3709e+08	1.49966e+08	3.4046e+07	1.42012e+08	7.92477e+07	8.92306e+07	1.43003e+08	1.04017e+08	6.56569e+07	1.23867e+08	1.43528e+08	8.80291e+07	8.42392e+07	1.2351e+08	64.7515	122.159	141.549	86.8151	83.0775	121.806
M7WW92	RHTO_00874	heparinase ii/iii family protein	4.32764e+06	5.49162e+06	5.65355e+06	1.14213e+07	1.18998e+07		1.04621e+07		5.1698e+06	5.16849e+06	6.57612e+06	5.81979e+06	4.90963e+06	8.53742e+06	1.18998e+07	1.04621e+07	5.16914e+06	6.19795e+06	4.84193	8.41969	11.7357	10.3179	5.09786	6.11248
M7WW93	RHTO_00640	dipeptidyl peptidase 3 (ec 3.4.14.4) (dipeptidyl aminopeptidase iii) (dipeptidyl peptidase iii)	8.0341e+06	1.21403e+07	1.67814e+07	1.73665e+07	2.07779e+07	2.10139e+07	2.10182e+07	1.65668e+07	1.38726e+07	1.3422e+07	1.85485e+07	1.53974e+07	1.00872e+07	1.7074e+07	2.08959e+07	1.87925e+07	1.36473e+07	1.6973e+07	9.94808	16.8385	20.6077	18.5333	13.4591	16.7389
M7WW95	RHTO_05042	2-methylcitrate dehydratase	5.19014e+08	5.22218e+08	5.45232e+08	5.41182e+08	6.68307e+08	6.9589e+08	6.99105e+08	6.45694e+08	5.00812e+09	6.20017e+09	6.99851e+09	7.0062e+09	5.20616e+08	5.43207e+08	6.82099e+08	6.724e+08	5.60415e+09	7.00236e+09	513.437	535.716	672.693	663.127	5526.86	6905.79
M7WWA2	RHTO_05052	atpase, afg1-like protein							1.8772e+06		1.57753e+06			2.07744e+06				1.8772e+06	1.57753e+06	2.07744e+06				1.85131	1.55578	2.04879
M7WWA6	RHTO_05057	u3 small nucleolar rna-associated protein mpp10	912627	936157					1.20436e+06					1.0817e+06	924392			1.20436e+06		1.0817e+06	0.911645			1.18775		1.06679
M7WWB2	RHTO_00660	ubiquitin family protein	2.93637e+07	2.6196e+07	2.77823e+07	2.87897e+07	3.56735e+07	3.22059e+07			2.50768e+07	2.25571e+07	2.80069e+07	2.37306e+07	2.77798e+07	2.8286e+07	3.39397e+07		2.38169e+07	2.58688e+07	27.3967	27.8959	33.4717		23.4885	25.512
M7WWB6	RHTO_05067	uncharacterized protein	3.67286e+07	4.6895e+07		8.64144e+07	5.23919e+07	3.5324e+07		3.61282e+08	1.9423e+08		1.00361e+08		4.18118e+07	8.64144e+07	4.38579e+07	3.61282e+08	1.9423e+08	1.00361e+08	41.2352	85.2227	43.2531	356.299	191.552	98.9774
M7WWB7	RHTO_00665	cmp/dcmp deaminase, zinc-binding domain containing protein	2.23953e+06		1.25716e+07	1.25208e+07		5.326e+06	2.97762e+07	6.36125e+06		2.40242e+06	3.98717e+07	9.70223e+06	2.23953e+06	1.25462e+07	5.326e+06	1.80687e+07	2.40242e+06	2.47869e+07	2.20865	12.3732	5.25255	17.8195	2.36929	24.4451
M7WWB8	RHTO_00899	atp-dependent rna helicase dbp7												108570						108570						0.107073
M7WWC5	RHTO_05077	m protein repeat protein	1.26509e+07	9.14908e+06	1.74116e+07	1.61852e+07	1.01375e+07	1.30401e+07		1.70568e+07	1.16788e+07	1.03027e+07	1.16661e+07	1.12378e+07	1.09e+07	1.67984e+07	1.15888e+07	1.70568e+07	1.09907e+07	1.1452e+07	10.7497	16.5667	11.429	16.8216	10.8392	11.2941
M7WWD0	RHTO_00909	coatomer protein complex, subunit epsilon	5.02437e+07		7.06328e+07	8.49049e+07		9.78321e+07		1.02136e+08	5.17817e+07	5.96293e+07	8.77039e+07	8.99361e+07	5.02437e+07	7.77689e+07	9.78321e+07	1.02136e+08	5.57055e+07	8.882e+07	49.5509	76.6964	96.483	100.728	54.9373	87.5952
M7WWD3	RHTO_05087	ubiquitin-activating enzyme e1	1.41041e+08	1.36813e+08	2.07084e+08	1.94194e+08	1.90569e+08	1.82632e+08	1.91948e+08	2.11958e+08	1.19133e+08	1.24962e+08	1.68951e+08	1.61171e+08	1.38927e+08	2.00639e+08	1.86601e+08	2.01953e+08	1.22047e+08	1.65061e+08	137.011	197.872	184.028	199.168	120.364	162.785
M7WWD6	RHTO_00685	mitochondrial trans-2-enoyl-coa reductase		7.30537e+07	2.34394e+07	2.31354e+07	2.27302e+07	2.18576e+07	2.61402e+07	2.11436e+07	9.84752e+07	1.21665e+08	1.49729e+08	1.5209e+08	7.30537e+07	2.32874e+07	2.22939e+07	2.36419e+07	1.1007e+08	1.50909e+08	72.0463	22.9663	21.9865	23.3159	108.552	148.828
M7WWD9	RHTO_00690	dna primase (ec 2.7.7.-)	2.04676e+06	2.31678e+06						868639				1.20532e+06	2.18177e+06			868639		1.20532e+06	2.15168			0.85666		1.1887
M7WWE2	RHTO_05097	elongation factor 1-alpha	1.31132e+10	1.37206e+10	9.5622e+09	8.75556e+09	1.38814e+10	1.14485e+10	9.81319e+09	9.81945e+09	1.32657e+10	1.39278e+10	1.33891e+10	1.23827e+10	1.34169e+10	9.15888e+09	1.26649e+10	9.81632e+09	1.35968e+10	1.28859e+10	13231.9	9032.58	12490.3	9680.95	13409.3	12708.2
M7WWF5	RHTO_00710	glutathione s-transferase	1.01059e+08	1.09322e+08	2.47167e+08	2.47438e+08	2.2089e+08	2.34789e+08	3.3173e+08	3.22627e+08	9.77964e+07	1.14047e+08	1.54169e+08	1.84487e+08	1.05191e+08	2.47303e+08	2.2784e+08	3.27178e+08	1.05922e+08	1.69328e+08	103.74	243.892	224.698	322.666	104.461	166.993
M7WWF7	RHTO_05117	peroxiredoxin (alkyl hydroperoxide reductase subunit c)	3.9195e+08	3.93236e+08	3.57911e+08	3.62275e+08	1.32212e+08	1.53564e+08	1.76093e+08	1.89975e+08	2.10626e+08	2.20265e+08	4.3294e+08	4.41025e+08	3.92593e+08	3.60093e+08	1.42888e+08	1.83034e+08	2.15446e+08	4.36982e+08	387.179	355.128	140.918	180.51	212.475	430.956
M7WWG0	RHTO_00715	glycosyltransferase family 2 protein					352416	458854									405635						0.400041
M7WWG5	RHTO_02673	benzyl alcohol dehydrogenase			3.34913e+06	4.16079e+06	9.80756e+06	9.14891e+06	8.96381e+06	8.52629e+06	9.51334e+06	1.19845e+07	7.80409e+06			3.75496e+06	9.47824e+06	8.74505e+06	1.07489e+07	7.80409e+06		3.70318	9.34753	8.62446	10.6007	7.69647
M7WWG9	RHTO_02678	cytochrome c oxidase copper chaperone	3.00822e+07	4.02574e+07	4.53599e+07	3.28164e+07	6.72047e+06	1.3084e+07	2.44237e+07	2.16131e+07	5.48714e+07	5.37519e+07	5.19768e+07	2.55456e+07	3.51698e+07	3.90881e+07	9.90222e+06	2.30184e+07	5.43117e+07	3.87612e+07	34.6849	38.5491	9.76567	22.701	53.5627	38.2267
M7WWH0	RHTO_00949	pyridoxal 4-dehydrogenase	3.05546e+07	3.06777e+07	4.10237e+07	4.58131e+07	7.89801e+08	9.22606e+08	1.74731e+09	8.43016e+08	6.24063e+07	7.20358e+07	7.37881e+07	7.13975e+07	3.06161e+07	4.34184e+07	8.56204e+08	1.29516e+09	6.7221e+07	7.25928e+07	30.1939	42.8197	844.397	1277.3	66.294	71.5917
M7WWH7	RHTO_00735	nuclear pore complex protein nup98-nup96	8.46455e+06	8.80681e+06	7.0377e+06	9.09554e+06	3.22802e+06			1.52464e+07	9.75978e+06	1.13648e+07	1.63252e+07		8.63568e+06	8.06662e+06	3.22802e+06	1.52464e+07	1.05623e+07	1.63252e+07	8.51659	7.95538	3.18351	15.0361	10.4166	16.1001
M7WWH8	RHTO_02688	c6 transcription factor			1.44679e+06	1.2776e+06			1.24608e+06	1.32205e+06		2.14978e+06		2.07553e+06		1.3622e+06		1.28407e+06	2.14978e+06	2.07553e+06		1.34341		1.26636	2.12014	2.0469
M7WWI5	RHTO_02698	aromatic-l-amino-acid decarboxylase				3.21179e+06		5.54502e+06	5.40677e+06	4.31135e+06	7.27695e+06	8.88236e+06	8.8267e+06			3.21179e+06	5.54502e+06	4.85906e+06	8.07966e+06	8.8267e+06		3.1675	5.46855	4.79205	7.96824	8.70498
M7WWI8	RHTO_00964	exocyst complex component, sec8 subunit			1.62898e+06	1.44069e+06				1.21469e+06	1.23662e+06	1.281e+06	1.34638e+06			1.53484e+06		1.21469e+06	1.25881e+06	1.34638e+06		1.51367		1.19794	1.24145	1.32782
M7WWJ6	RHTO_00755	cytochrome c oxidase subunit 7a (ec 1.9.3.1) (cytochrome c oxidase polypeptide viia)			1.09182e+08	1.69512e+08				3.20756e+08	1.62556e+08		9.142e+07	1.93222e+08		1.39347e+08		3.20756e+08	1.62556e+08	1.42321e+08		137.425		316.332	160.314	140.359
M7WWJ9	RHTO_00974	antibiotic biosynthesis monooxygenase	759518	926119	2.05417e+07	1.88131e+07		1.04704e+07		2.43335e+07	3.50795e+07	4.59483e+07	3.41891e+07	2.31355e+07	842819	1.96774e+07	1.04704e+07	2.43335e+07	4.05139e+07	2.86623e+07	0.831196	19.406	10.326	23.998	39.9552	28.2671
M7WWK0	RHTO_00760	u4/u6 small nuclear ribonucleoprotein prp4			6.98508e+06	3.87285e+06		6.10819e+06		1.01968e+07	7.24029e+06	4.62634e+06	3.62895e+06	5.25952e+06		5.42897e+06	6.10819e+06	1.01968e+07	5.93332e+06	4.44424e+06		5.3541	6.02396	10.0562	5.8515	4.38295
M7WWM4	RHTO_00785	chch domain protein			3.69272e+07	2.7586e+07				1.82943e+07		5.4815e+07	4.11182e+07	3.12205e+07		3.22566e+07		1.82943e+07	5.4815e+07	3.61694e+07		31.8118		18.042	54.0591	35.6706
M7WWM6	RHTO_02743	ran gtpase-activating protein 1			4.93195e+06	1.4378e+07		1.34408e+07		1.60646e+07	2.15219e+07		1.5683e+07	2.228e+07		9.65498e+06	1.34408e+07	1.60646e+07	2.15219e+07	1.89815e+07		9.52184	13.2555	15.8431	21.2251	18.7198
M7WWM7	RHTO_00790	rrna adenine n(6)-methyltransferase (ec 2.1.1.-)	2.54609e+07	2.85301e+07	2.80196e+07	2.85244e+07	1.72399e+07	9.01947e+06		1.71835e+07	3.52531e+07	2.81385e+07	3.89795e+07	5.01952e+07	2.69955e+07	2.8272e+07	1.31297e+07	1.71835e+07	3.16958e+07	4.45873e+07	26.6232	27.8821	12.9486	16.9465	31.2587	43.9725
M7WWN4	RHTO_00994	zinc finger, ccch-type protein	1.03646e+07	1.16476e+07				1.95816e+06			2795500		1.54105e+06		1.10061e+07		1.95816e+06		2795500	1.54105e+06	10.8543		1.93116		2.75695	1.5198
M7WWN7	RHTO_00800	periodic tryptophan protein 2	8257900	8.91493e+06	8.02846e+06	5.2551e+06	1.21339e+07	1.06587e+07	9.45072e+06	9.05596e+06	8.4063e+06	6.92315e+06	1.15849e+07	1.0315e+07	8.58642e+06	6.64178e+06	1.13963e+07	9.25334e+06	7.66472e+06	1.09499e+07	8.46801	6.55019	11.2391	9.12574	7.55903	10.7989
M7WWP2	RHTO_00805	alpha/beta hydrolase fold-3 domain containing protein			9.84792e+06	6284900				2.96434e+06	5.18143e+06	7.15416e+06				8.06641e+06		2.96434e+06	6.1678e+06			7.95518		2.92346	6.08274
M7WWP7	RHTO_00810	amp deaminase						150480									150480						0.148405
M7WWQ2	RHTO_00815	cystathionine gamma-synthase					233000		170645								233000	170645					0.229787	0.168292
M7WWQ5	RHTO_00820	26s proteasome regulatory subunit t2	3.02062e+07	1.7826e+07	3.2531e+07	3.10572e+07	3.03345e+07	1.73493e+07	4.97823e+07	3.54305e+07	2.77328e+07	3.20739e+07	3.76412e+07	3.56955e+07	2.40161e+07	3.17941e+07	2.38419e+07	4.26064e+07	2.99033e+07	3.66683e+07	23.6849	31.3556	23.5131	42.0189	29.491	36.1627
M7WWQ6	RHTO_02774	dead/deah box type dna/rna helicase	7.50608e+06	5.31999e+06	9.36669e+06	5.94121e+06			9.67153e+06	6.50487e+06	6.34372e+06	5.7163e+06		4.79451e+06	6.41303e+06	7.65395e+06		8.0882e+06	6.03001e+06	4.79451e+06	6.3246	7.5484		7.97666	5.94685	4.72839
M7WWR4	RHTO_00830	coronin 7	9.04732e+06	9.15375e+06	1.57123e+07	1.3596e+07	2.93877e+06	5.59411e+06	6.4331e+06	1.6166e+07	8.04126e+06	7.05452e+06	1.06583e+07	1.32182e+07	9.10054e+06	1.46541e+07	4.26644e+06	1.12996e+07	7.54789e+06	1.19383e+07	8.97504	14.4521	4.20761	11.1438	7.4438	11.7736
M7WWR8	LSM8	u6 snrna-associated sm-like protein lsm8			1.0399e+07							4.30897e+06		6726500		1.0399e+07			4.30897e+06	6726500		10.2556			4.24955	6.63374
M7WWS9	RHTO_02799	nadh dehydrogenase (ubiquinone) 1 alpha subcomplex 9	2.31002e+08	2.77125e+08	3.80556e+08	3.87928e+08	4.64199e+08	5.15496e+08	4.60266e+08	3.81102e+08	2.98441e+08	4.31281e+08	8.03316e+08	7.29988e+08	2.54064e+08	3.84242e+08	4.89848e+08	4.20684e+08	3.64861e+08	7.66652e+08	250.56	378.943	483.093	414.883	359.829	756.08
M7WWT1	RHTO_01039	mitochondrial ribosomal protein subunit l28	4.03235e+07	3.79209e+07	2.18973e+07	3.31602e+07	1.60616e+07	1.68398e+07	1.82201e+07	6.53804e+07	4.1508e+07	3.86867e+07	4.44105e+07	3.94328e+07	3.91222e+07	2.75288e+07	1.64507e+07	4.18003e+07	4.00973e+07	4.19216e+07	38.5827	27.1491	16.2239	41.2238	39.5444	41.3435
M7WWT3	RHTO_00850	atpase assembly factor atp10	2.15142e+07	1.83504e+07	1.89674e+07	1.86656e+07	2.04787e+07	2.00167e+07		1.85079e+07	2.98823e+07	3.51121e+07	3.33343e+07	3.11418e+07	1.99323e+07	1.88165e+07	2.02477e+07	1.85079e+07	3.24972e+07	3.2238e+07	19.6574	18.557	19.9685	18.2527	32.049	31.7935
M7WWT6	RHTO_01044	mitochondrial outer membrane translocase complex, subunit tom5										1.04998e+07	1.29596e+07						1.04998e+07	1.29596e+07					10.355	12.7809
M7WWT9	RHTO_01049	uncharacterized protein	1.62966e+07	1.14467e+07	2.2271e+07	4.78947e+07	3.84403e+07		2.18735e+07	5.29595e+07	4.80714e+07	2.423e+07	1.18726e+07	6.40871e+07	1.38716e+07	3.50829e+07	3.84403e+07	3.74165e+07	3.61507e+07	3.79799e+07	13.6804	34.5991	37.9102	36.9005	35.6522	37.4561
M7WWU7	RHTO_01059	rna polymerase ii subunit a c-terminal domain phosphatase (ec 3.1.3.16)		6.73066e+06	1.13152e+06	1.20147e+06	645906	1.65007e+06	2.05234e+06	2.21119e+06			1.05983e+06		6.73066e+06	1.1665e+06	1.14799e+06	2.13177e+06		1.05983e+06	6.63784	1.15041	1.13216	2.10237		1.04521
M7WWU9	RHTO_00855	heterokaryon incompatibility het-c family protein	3.32529e+07	4.01506e+07	7.52108e+07	6.6819e+07	3.03006e+07	6.88489e+07	8.33683e+07	7.1823e+07	46422500	5.16936e+07	6.21013e+07	6.92882e+07	3.67018e+07	7.10149e+07	4.95747e+07	7.75957e+07	4.90581e+07	6.56948e+07	36.1956	70.0356	48.8911	76.5256	48.3816	64.7888
M7WWV0	RHTO_01064	carnitine o-acetyltransferase	1.2878e+08	1.25655e+08	9.27917e+07	8.81559e+07	1.84614e+08	1.96309e+08	1.15377e+08	1.39666e+08	6.44996e+08	7.17147e+08	5.85205e+08	5.36541e+08	1.27217e+08	9.04738e+07	1.90462e+08	1.27521e+08	6.81071e+08	5.60873e+08	125.463	89.2262	187.835	125.763	671.679	553.138
M7WWW0	RHTO_07939	6-phosphogluconolactonase (6pgl) (ec 3.1.1.31)	9.24617e+08	8.41202e+08	1.36996e+09	1.3973e+09	7.93765e+08	8.56307e+08	1.52064e+09	1.52928e+09	5.70566e+08	7.15924e+08	9.9344e+08	1.0176e+09	8.8291e+08	1.38363e+09	8.25036e+08	1.52496e+09	6.43245e+08	1.00552e+09	870.734	1364.55	813.659	1503.93	634.374	991.655
M7WWW1	RHTO_02834	escrt-i complex subunit tsg101		299550											299550						0.295419
M7WWW3	RHTO_01079	amino acid transmembrane transporter											1.21294e+06	313115						763026						0.752504
M7WWW6	RHTO_02839	3-hydroxyisobutyryl-coa hydrolase, mitochondrial (ec 3.1.2.4) (3-hydroxyisobutyryl-coenzyme a hydrolase)	1.51751e+08	1.55806e+08	1.33923e+08	1.36594e+08	1.66476e+08	1.53626e+08	1.34664e+08	1.45086e+08	2.16222e+08	2.518e+08	2.41295e+08	2.29932e+08	1.53779e+08	1.35259e+08	1.60051e+08	1.39875e+08	2.34011e+08	2.35613e+08	151.658	133.393	157.844	137.946	230.784	232.364
M7WWX0	RHTO_01089	nucleoside-diphosphate-sugar epimerase			3.55661e+06	3.67749e+06		1.9041e+06		759006	4.20875e+06		6.85104e+06	4.51236e+06		3.61705e+06	1.9041e+06	759006	4.20875e+06	5.6817e+06		3.56717	1.87785	0.748539	4.15071	5.60335
M7WWX1	RHTO_02844	white collar 2 protein	1.38264e+07	1.48351e+07	1.90337e+07	1.91779e+07	1.82135e+07	1.49505e+07	2.34539e+07	2.46133e+07	1.16163e+07	1.37084e+07		1.97165e+07	1.43307e+07	1.91058e+07	1.6582e+07	2.40336e+07	1.26624e+07	1.97165e+07	14.1331	18.8423	16.3533	23.7022	12.4877	19.4446
M7WWX2	RHTO_07949	oxysterol-binding protein	5.54974e+06	5.56975e+06	6.46179e+06	8.16826e+06	4.7643e+06	5.00937e+06	1.14377e+07	9.42651e+06	6066000	7.58573e+06	1.12233e+07	8.61413e+06	5.55975e+06	7.31502e+06	4.88683e+06	1.04321e+07	6.82587e+06	9.91871e+06	5.48308	7.21415	4.81944	10.2882	6.73174	9.78193
M7WWX8	RHTO_00624	methionyl-trna formyltransferase	1.57244e+07	1.64102e+07	9.60683e+06	1.29485e+07	1.42405e+07	1.53774e+07	1.14927e+07	1.21385e+07	6.6334e+06	1.59576e+07	1.66528e+07	1.39849e+07	1.60673e+07	1.12777e+07	1.48089e+07	1.18156e+07	1.12955e+07	1.53188e+07	15.8457	11.1222	14.6047	11.6526	11.1397	15.1076
M7WWX9	RHTO_07954	60s ribosomal protein l3	6.51632e+09	7.12265e+09	4.29292e+09	4.00755e+09	7.44192e+09	7.69138e+09	4.28684e+09	4.19523e+09	5.89744e+09	6.09291e+09	4.86677e+09	4.63281e+09	6.81949e+09	4.15023e+09	7.56665e+09	4.24103e+09	5.99517e+09	4.74979e+09	6725.44	4093	7462.3	4182.55	5912.5	4684.29
M7WWY2	RHTO_00629	glucose repression regulatory protein tup1	3.7975e+07	4.2657e+07	7.54422e+07	6.85858e+07	5.89768e+07	5.86236e+07	9.69319e+07	8.08587e+07	3.70894e+07	4.01658e+07	6.14106e+07	5.43595e+07	4.0316e+07	7.2014e+07	5.88002e+07	8.88953e+07	3.86276e+07	5.78851e+07	39.76	71.0209	57.9894	87.6694	38.0949	57.0868
M7WWZ0	RHTO_00639	allantoinase			5.80463e+06	5.5915e+06		4.97215e+06		1.6711e+06	2.92832e+06	4257300		5.69162e+06		5.69806e+06	4.97215e+06	1.6711e+06	3.59281e+06	5.69162e+06		5.61949	4.90359	1.64805	3.54327	5.61314
M7WX04	RHTO_07979	dna primase large subunit (ec 2.7.7.-)	8.37124e+06	9.37374e+06			6.50818e+06	7.62842e+06			4.33274e+06	5.0788e+06	3.51614e+06	3.99903e+06	8.87249e+06		7.0683e+06		4.70577e+06	3.75759e+06	8.75014		6.97083		4.64088	3.70577
M7WX05	RHTO_00659	protein tyrosine phosphatase			6.54425e+06	5847100			6.2511e+06	6.6244e+06	2.83225e+06			5.30001e+06		6.19568e+06		6.43775e+06	2.83225e+06	5.30001e+06		6.11024		6.34898	2.79319	5.22693
M7WX06	RHTO_02880	vpsa protein	1.53716e+08	1.62267e+08	1.70478e+08	1.68838e+08	1.34234e+08	1.00783e+08	2.0385e+08	1.92046e+08	1.4178e+08	1.58465e+08	1.6912e+08	1.52982e+08	1.57991e+08	1.69658e+08	1.17509e+08	1.97948e+08	1.50122e+08	1.61051e+08	155.812	167.319	115.888	195.218	148.052	158.83
M7WX08	RHTO_00664	gtp binding protein	4.63839e+07	3.92645e+07	3.51549e+07	3.41721e+07	3.99485e+07	1.99276e+07	3.94096e+07	3.64839e+07	4.84562e+07	4.54809e+07	3.684e+07	3.41065e+07	4.28242e+07	3.46635e+07	2.9938e+07	3.79468e+07	4.69686e+07	3.54732e+07	42.2337	34.1855	29.5252	37.4235	46.3209	34.984
M7WX10	RHTO_07984	pyridoxine kinase	3.9594e+07	3.70408e+07	5.41708e+07	4.81296e+07	5.75957e+07	5.60764e+07	5.11122e+07	6.25992e+07	4.28985e+07	3.96802e+07	5.03275e+07	4.86553e+07	3.83174e+07	5.11502e+07	5.6836e+07	5.68557e+07	4.12894e+07	4.94914e+07	37.789	50.4448	56.0522	56.0716	40.72	48.8089
M7WX11	RHTO_02885	atp-dependent helicase nam7	7.87825e+06	1.59874e+07	1.23766e+07	1.2636e+07	1.51117e+06	1.51019e+07	8.7754e+06	1.51023e+07	9.89246e+06	1.00461e+07	9.14542e+06	1.4525e+07	1.19328e+07	1.25063e+07	8.30654e+06	1.19389e+07	9.96928e+06	1.18352e+07	11.7683	12.3338	8.19199	11.7742	9.8318	11.672
M7WX25	PSD1	phosphatidylserine decarboxylase proenzyme 1, mitochondrial (ec 4.1.1.65) [cleaved into: phosphatidylserine decarboxylase 1 beta... <Preview truncated at 128 characters>	1.12212e+07	1.31959e+07	1.05303e+07	1.00162e+07	1.35658e+07	9.31848e+06		1.19089e+07	1.38114e+07	1.5811e+07	2.05069e+07	1.8815e+07	1.22085e+07	1.02732e+07	1.14421e+07	1.19089e+07	1.48112e+07	1.9661e+07	12.0402	10.1316	11.2844	11.7446	14.607	19.3898
M7WX26	RHTO_02900	acetoacetate-coa synthase	7.47106e+07		1.30712e+07	1.54919e+07	3.79061e+07	2.57162e+07	1.11482e+07	1.71168e+07	1.09963e+08	1.14939e+08	6.93665e+07	7.31015e+07	7.47106e+07	1.42815e+07	3.18111e+07	1.41325e+07	1.12451e+08	7.1234e+07	73.6803	14.0846	31.3725	13.9376	110.9	70.2517
M7WX28	RHTO_00689	4-coumarate-coa ligase									2.67528e+07	4.76127e+07	1.69745e+07	2.28109e+07					3.71828e+07	1.98927e+07					36.67	19.6184
M7WX33	RHTO_00694	fasciclin domain family protein			4.14837e+07	5.23525e+07	8.31812e+06	1.16713e+07	3.4636e+07	4.48007e+07	1.98215e+07	2.1886e+07	4.52787e+07	5.09621e+07		4.69181e+07	9.99472e+06	3.97183e+07	2.08537e+07	4.81204e+07		46.2711	9.85689	39.1706	20.5662	47.4568
M7WX36	RHTO_02910	coiled-coil domain-containing protein 56		9.2235e+07	6.31959e+07	75143000	3.91737e+07	3.79973e+07		2.80821e+07	1.29364e+08		1.03777e+08	8.45642e+07	9.2235e+07	6.91694e+07	3.85855e+07	2.80821e+07	1.29364e+08	9.41707e+07	90.9631	68.2156	38.0534	27.6948	127.58	92.8721
M7WX37	RHTO_08004	glutamyl-trna synthetase				900054		728882		752018	608211					900054	728882	752018	608211			0.887642	0.718831	0.741648	0.599824
M7WX38	RHTO_00699	ysc84 actin-binding domain protein										3.70207e+06		3.77791e+06					3.70207e+06	3.77791e+06					3.65102	3.72581
M7WX47	RHTO_00709	uncharacterized protein	2.43796e+07	2.11229e+07	6.85085e+07	9.1892e+07	4.54757e+07	3.69115e+07	1.1001e+08	8.84945e+07	4.24244e+07	4.19118e+07	5.63437e+07	3.18871e+07	2.27512e+07	8.02002e+07	4.11936e+07	9.92521e+07	4.21681e+07	4.41154e+07	22.4375	79.0943	40.6255	97.8834	41.5866	43.5071
M7WX53	RHTO_08014	dna-directed rna polymerase subunit (ec 2.7.7.6)	2.92474e+07	3.02775e+07	3.09548e+07	2.99144e+07	3.8685e+07	4.00378e+07	3.21046e+07	3.57359e+07	2.53832e+07	2.71859e+07	3.70872e+07	3.03864e+07	2.97625e+07	3.04346e+07	3.93614e+07	3.39202e+07	2.62846e+07	3.37368e+07	29.352	30.0149	38.8186	33.4525	25.9221	33.2716
M7WX55	RHTO_00719	26s proteasome non-atpase regulatory subunit 3	3.4252e+07	3.23055e+07	3.60669e+07	3.77527e+07	3.66437e+07	4.28629e+07	4.40803e+07	4.23737e+07	3.30529e+07	3.07107e+07	3.9503e+07	3.29081e+07	3.32788e+07	3.69098e+07	3.97533e+07	4.3227e+07	3.18818e+07	3.62056e+07	32.8198	36.4008	39.2051	42.6309	31.4421	35.7063
M7WX56	RHTO_02930	uncharacterized protein	1.00472e+07			7.21252e+06	1.09814e+07	1.68051e+07		1.13589e+07	9.7357e+06	1.40812e+07	1.27611e+07	1.15283e+07	1.00472e+07	7.21252e+06	1.38933e+07	1.13589e+07	1.19085e+07	1.21447e+07	9.90863	7.11306	13.7017	11.2023	11.7443	11.9772
M7WX59	RHTO_08019	bromodomain-containing factor 1		1.60179e+07	1.97142e+07	1.95849e+07	2.1548e+07	2.39424e+07		2.83225e+07	1.34774e+07	1.45038e+07	1.86262e+07	1.98277e+07	1.60179e+07	1.96495e+07	2.27452e+07	2.83225e+07	1.39906e+07	1.9227e+07	15.797	19.3786	22.4315	27.9319	13.7977	18.9618
M7WX60	VMA21	vacuolar atpase assembly integral membrane protein vma21	1.18209e+07	7.27714e+06			6.36738e+06					1.06599e+07	1.04338e+07	1.45386e+07	9.54903e+06		6.36738e+06		1.06599e+07	1.24862e+07	9.41735		6.27958		10.5129	12.314
M7WX69	RHTO_00734	4-nitrophenylphosphatase	3.08582e+07	3.36755e+07	2.65112e+07	3.42447e+07	3.14329e+07	3.64266e+07	3.25728e+07	3.19136e+07	3.43455e+07	4.23466e+07	7.18582e+07	6.81081e+07	3.22669e+07	3.03779e+07	3.39298e+07	3.22432e+07	3.8346e+07	6.99832e+07	31.8219	29.959	33.4619	31.7986	37.8173	69.0181
M7WX71	RHTO_08029	nifu-like protein	2.11948e+07	2.14329e+07	1.46705e+07	1.57352e+07	6.20928e+06	4.15119e+06	7.28535e+06	1.08877e+07	5.43962e+07	5.18407e+07	4.78401e+07	2.94137e+07	2.13138e+07	1.52029e+07	5.18023e+06	9.08653e+06	5.31185e+07	3.86269e+07	21.0199	14.9932	5.1088	8.96123	52.3859	38.0942
M7WX72	RHTO_02945	ubiquitin thioesterase otu1
M7WX81	RHTO_00749	udp-glucose 6-dehydrogenase (ec 1.1.1.22)	2.65458e+08	3.0876e+08	4.22544e+08	4.16984e+08	2.62629e+08	2.82531e+08	3.98442e+08	3.76928e+08	2.15363e+08	2.35847e+08	2.8692e+08	3.14453e+08	2.87109e+08	4.19764e+08	2.7258e+08	3.87685e+08	2.25605e+08	3.00687e+08	283.15	413.975	268.821	382.339	222.494	296.54
M7WX90	RHTO_00759	guanylate kinase	2.5334e+08	2.59659e+08	2.52635e+08	2.61812e+08	1.94833e+08	1.03042e+08		1.82605e+08	1.79649e+08	1.57353e+08	1.90942e+08	1.98316e+08	2.565e+08	2.57223e+08	1.48937e+08	1.82605e+08	1.68501e+08	1.94629e+08	252.963	253.676	146.884	180.087	166.177	191.945
M7WX98	RHTO_00769	had-superfamily hydrolase, subfamily iib	2.14768e+08	1.87057e+08	3.81e+08	3.32741e+08	8.60332e+07	1.13401e+08	2.75056e+08	3.22355e+08	2.88273e+08	3.35165e+08	3.03926e+08	3.08529e+08	2.00913e+08	3.5687e+08	9.97169e+07	2.98706e+08	3.11719e+08	3.06228e+08	198.142	351.949	98.3418	294.586	307.421	302.005
M7WXA0	RHTO_08054	uncharacterized protein	2.89269e+06	2.76322e+06	6.35758e+06	6.43234e+06			9.59753e+06	8.20146e+06	3.34592e+06	3.25733e+06	4.6557e+06	2.23462e+06	2.82795e+06	6.39496e+06		8.89949e+06	3.30163e+06	3.44516e+06	2.78896	6.30677		8.77677	3.2561	3.39765
M7WXA9	RHTO_02965	histone acetyltransferase type b catalytic subunit (ec 2.3.1.48)	971180								586626		991899		971180				586626	991899	0.957787				0.578537	0.978221
M7WXB2	RHTO_08064	meiosis specific protein spo22	1.78574e+06				3440400						7.87198e+06		1.78574e+06		3440400			7.87198e+06	1.76111		3.39296			7.76342
M7WXB4	RHTO_02970	zinc finger, ring-type domain containing protein	5.04893e+06		8.26647e+06		5.80393e+06	3.5501e+06	8.64834e+06	9.04057e+06	1.7293e+07	1.424e+07	1.13435e+07	9.2075e+06	5.04893e+06	8.26647e+06	4.67702e+06	8.84446e+06	1.57665e+07	1.02755e+07	4.97931	8.15247	4.61252	8.72249	15.5491	10.1338
M7WXB6	RHTO_00789	molecular chaperone htpg	3.83e+09	4.19343e+09	2.66026e+09	2.58346e+09	2.95618e+09	2.54157e+09	2.37541e+09	2.37944e+09	3.69891e+09	3.91436e+09	4.09975e+09	3.72814e+09	4.01171e+09	2.62186e+09	2.74887e+09	2.37742e+09	3.80664e+09	3.91395e+09	3956.39	2585.71	2710.97	2344.64	3754.14	3859.97
M7WXB7	RHTO_02975	c6 transcription factor												584330						584330						0.576272
M7WXC1	RHTO_02980	ubiquitin carboxyl-terminal hydrolase (ec 3.4.19.12)	1.8724e+07	1.50806e+07	2.18577e+07	2.62182e+07	2.31157e+07	2.70368e+07	1.69021e+07	3.38408e+07	1.54857e+07	1.78979e+07	2.15616e+07	2.3874e+07	1.69023e+07	2.4038e+07	2.50763e+07	2.53715e+07	1.66918e+07	2.27178e+07	16.6692	23.7065	24.7305	25.0216	16.4616	22.4045
M7WXC3	RHTO_00794	proline-trna ligase	5.3563e+08	5.35244e+08	4.64488e+08	4.4104e+08	3.18693e+08	2.87454e+08	4.69331e+08	4.82262e+08	5.01601e+08	5.29776e+08	5.09865e+08	4.69244e+08	5.35437e+08	4.52764e+08	3.03074e+08	4.75797e+08	5.15688e+08	4.89554e+08	528.053	446.52	298.894	469.235	508.577	482.803
M7WXC4	RHTO_08074	psp1 family protein			4.77378e+07	4.54276e+07	3.84934e+07	1.99383e+07	3.92775e+06	4.5528e+07	2.18041e+07	1.92432e+06	3.37928e+07	7.72058e+07		4.65827e+07	2.92158e+07	2.47279e+07	1.18642e+07	5.54993e+07		45.9403	28.8129	24.3869	11.7006	54.7339
M7WXD6	RHTO_00809	macrofage activating glycoprotein											1.70124e+06	724890						1.21307e+06						1.19634
M7WXD9	RHTO_00814	tubulin-folding cofactor b						2.27763e+06		3530000			4.36211e+06				2.27763e+06	3530000		4.36211e+06			2.24622	3.48132		4.30196
M7WXE2	RHTO_08079	pre-mrna-splicing factor cwc25	1.45365e+07	1.17988e+07	1.54017e+07	1.4868e+07	6.3671e+06	4.26686e+06	1.48292e+07	1.46664e+07	1.15403e+07	1.146e+07	1.58428e+07	1.34961e+07	1.31676e+07	1.51348e+07	5.31698e+06	1.47478e+07	1.15001e+07	1.46695e+07	12.986	14.9261	5.24366	14.5444	11.3415	14.4672
M7WXE3	RHTO_03005	replication factor c subunit 2	1.86074e+07	1.55541e+07	1.72035e+07	1.69506e+07	1.09517e+07	1.06393e+07		1.77275e+07	1.71967e+07	1.26426e+07	1.23931e+07	1.93258e+07	1.70807e+07	1.70771e+07	1.07955e+07	1.77275e+07	1.49196e+07	1.58595e+07	16.8452	16.8416	10.6467	17.483	14.7139	15.6408
M7WXE4	RHTO_00819	non-specific serine/threonine protein kinase (ec 2.7.11.1)	3.22769e+07	3.30568e+07	3.76353e+07	3.36583e+07	4.51379e+07	4.38982e+07	3.94257e+07	4.06483e+07	3.63037e+07	4.68606e+06	4.49992e+07		3.26669e+07	3.56468e+07	4.45181e+07	4.0037e+07	2.04949e+07	4.49992e+07	32.2164	35.1553	43.9042	39.4849	20.2123	44.3787
M7WXE9	RHTO_03015	mitochondrial carrier protein, carnitine/acylcarnitine translocase					2.59086e+06	2.06449e+06			1.36703e+06		2233900	3.84742e+06			2.32768e+06		1.36703e+06	3.04066e+06			2.29558		1.34818	2.99873
M7WXF0	RHTO_00824	serine/threonine-protein phosphatase (ec 3.1.3.16)	2.54373e+08	2.72561e+08	3.2264e+08	2.72723e+08	1.97089e+08	2.28942e+08	3.41676e+08	3.51351e+08	1.95473e+08	2.38222e+08	2.63661e+08	3.06467e+08	2.63467e+08	2.97682e+08	2.13016e+08	3.46513e+08	2.16847e+08	2.85064e+08	259.834	293.577	210.078	341.735	213.857	281.133
M7WXF3	RHTO_03020	atp-dependent rna helicase, eif4a3	6.68588e+07	6.87494e+07	9.62371e+07	9.17432e+07	5.30667e+07	5.29532e+07	9.97877e+07	1.03471e+08	6.6079e+07	7.10153e+07	8.41912e+07	9.18238e+07	6.78041e+07	9.39901e+07	5.301e+07	1.01629e+08	6.85472e+07	8.80075e+07	66.8691	92.694	52.279	100.228	67.6019	86.7939
M7WXF5	RHTO_00829	er to golgi transport-related protein	1.16765e+07	1.05579e+07	9.40419e+06	1.18691e+07	1.57004e+07	1.15796e+07		9.39674e+06	9.34417e+06	9.84532e+06	1.56346e+07	1.6113e+07	1.11172e+07	1.06367e+07	1.364e+07	9.39674e+06	9.59475e+06	1.58738e+07	10.9639	10.49	13.4519	9.26716	9.46243	15.6549
M7WXF9	RHTO_08089	uncharacterized protein	1.62957e+07			1.57341e+07			1.11387e+07			1.73642e+07	1.90044e+07	2.03836e+07	1.62957e+07	1.57341e+07		1.11387e+07	1.73642e+07	1.9694e+07	16.071	15.5172		10.9851	17.1248	19.4224
M7WXG3	RHTO_08094	vacuolar sorting-associated protein vps27	6.88603e+06	8.45909e+06	1.89178e+07	1.46068e+07	6.65008e+06	1.27364e+07	1.2509e+07	1.78909e+07	7.4561e+06	7.41199e+06	1.21199e+07	1.10536e+07	7.67256e+06	1.67623e+07	9.69325e+06	1.52e+07	7.43405e+06	1.15868e+07	7.56675	16.5311	9.55958	14.9903	7.33153	11.427
M7WXG9	RHTO_03035	zinc finger, phd-type protein	3.59112e+06	4.65883e+06	6.45678e+06	5.56831e+06			6.16114e+06	3.65725e+06	5.15859e+06	4.14425e+06	9.90248e+06	9.50454e+06	4.12497e+06	6.01255e+06		4.90919e+06	4.65142e+06	9.70351e+06	4.06809	5.92963		4.8415	4.58727	9.5697
M7WXH3	RHTO_08104	bar adaptor protein	2.79911e+08	2.87683e+08	4.35289e+08	4.4016e+08	4.00958e+08	3.64524e+08	4.45825e+08	4.80251e+08	3.07403e+08	3.63297e+08	4.67086e+08	4.23261e+08	2.83797e+08	4.37724e+08	3.82741e+08	4.63038e+08	3.3535e+08	4.45174e+08	279.884	431.688	377.463	456.653	330.726	439.035
M7WXH5	RHTO_00849	ccr4-not transcription complex subunit 6	1.53208e+07	1.67127e+07	1.62426e+07	1.40779e+07	1.66203e+07	1.70676e+07	1.81764e+07	2.02528e+07	1.67706e+07	1.51768e+07	2.09461e+07	1.99694e+07	1.60168e+07	1.51603e+07	1.6844e+07	1.92146e+07	1.59737e+07	2.04578e+07	15.7959	14.9512	16.6117	18.9496	15.7534	20.1756
M7WXH9	RHTO_03045	phospholipase a-2-activating protein	7.61764e+07	7.43265e+07	8.88295e+07	8.61823e+07	1.34316e+08	8.8627e+07	1.25782e+08	1.13268e+08	6.02391e+07	7.10612e+07	8.52792e+07	7.53941e+07	7.52514e+07	8.75059e+07	1.11471e+08	1.19525e+08	6.56501e+07	8.03366e+07	74.2137	86.2992	109.934	117.876	64.7448	79.2288
M7WXI0	RHTO_08114	replication factor c subunit 1	8.72433e+06	8.54781e+06	6.88717e+06	1.11203e+07	6.10623e+06	3.05862e+06	1.2817e+07	1.2202e+07	4.96794e+06	5.29363e+06	1.07873e+07	9.3916e+06	8.63607e+06	9.00372e+06	4.58243e+06	1.25095e+07	5.13079e+06	1.00894e+07	8.51698	8.87956	4.51923	12.337	5.06003	9.95031
M7WXI5	RHTO_08119	chromatin structure-remodeling complex subunit rsc8	2.50958e+07	1.75036e+07	3.09845e+07	3.04609e+07	1.96296e+07	2.5874e+07	3.82296e+07	3.124e+07	2.18394e+07	2.75623e+07	2.62385e+07	3.55322e+07	2.12997e+07	3.07227e+07	2.27518e+07	3.47348e+07	2.47009e+07	3.08853e+07	21.0059	30.299	22.4381	34.2558	24.3603	30.4594
M7WXI9	RHTO_08124	uncharacterized protein			1.53574e+06		2.1989e+06	2.00174e+06		2.00045e+06	1.22534e+06					1.53574e+06	2.10032e+06	2.00045e+06	1.22534e+06			1.51456	2.07136	1.97286	1.20844
M7WXJ2	RHTO_07938	atp-dependent helicase sth1/snf2	5.11713e+06	6.69986e+06	8.27072e+06	9.36177e+06	7.251e+06	1.16271e+07	7.37054e+06	7.96975e+06	5.48959e+06	5.43788e+06	6.41945e+06	7.02759e+06	5.9085e+06	8.81625e+06	9.43906e+06	7.67014e+06	5.46374e+06	6.72352e+06	5.82702	8.69467	9.30889	7.56437	5.38839	6.6308
M7WXJ4	RHTO_08129	taurine dioxygenase	4.53142e+07	3.53521e+07											4.03332e+07						39.777
M7WXK0	RHTO_08139	tryptophanyl-trna synthetase	2.89464e+08	2.82498e+08	2.5644e+08	2.43197e+08	2.97507e+08	2.57064e+08	3.24382e+08	3.08482e+08	2.3239e+08	2.5617e+08	2.53082e+08	2.61087e+08	2.85981e+08	2.49818e+08	2.77285e+08	3.16432e+08	2.4428e+08	2.57084e+08	282.037	246.373	273.462	312.068	240.912	253.539
M7WXK5	RHTO_08144	uncharacterized protein			8.98977e+06			5.17522e+06			1.05776e+07	1.11732e+07		10490000		8.98977e+06	5.17522e+06		1.08754e+07	10490000		8.8658	5.10385		10.7254	10.3453
M7WXK9	RHTO_08149	hydroxymethylbilane synthase			8.38973e+06	4.33201e+06		4.23669e+06			7.9878e+06	9.10914e+06	7766900	9.38133e+06		6.36087e+06	4.23669e+06		8.54847e+06	8.57412e+06		6.27315	4.17826		8.43058	8.45588
M7WXL1	RHTO_03075	aryl-alcohol dehydrogenase	8.88692e+07	7.39252e+07	1.24221e+08	1.17308e+08	9.03032e+08	7.00875e+08	5.54491e+08	5.53527e+08	1.54376e+08	1.75014e+08	1.91507e+08	1.74978e+08	8.13972e+07	1.20764e+08	8.01954e+08	5.54009e+08	1.64695e+08	1.83243e+08	80.2747	119.099	790.895	546.369	162.424	180.716
M7WXL3	RHTO_08154	allantoicase	4.47538e+06	5.78831e+06	5.61331e+06	5.71199e+06	6.48657e+06	8.05855e+06	4.86797e+06	3.58891e+06	2.8784e+06	3.21283e+06	5.51128e+06	5.76452e+06	5.13184e+06	5.66265e+06	7.27256e+06	4.22844e+06	3.04562e+06	5.6379e+06	5.06107	5.58457	7.17227	4.17013	3.00362	5.56015
M7WXL6	RHTO_03080	replication factor a2						2.19101e+07				11040000	7.0599e+06				2.19101e+07		11040000	7.0599e+06			21.608		10.8878	6.96254
M7WXL7	RHTO_08159	sfrs protein kinase	5.70463e+07	2.45199e+07	5.89454e+07	5.09064e+07	3.23989e+07	3.85851e+07	2.52468e+07	5.34441e+07	1.57763e+07	2.47828e+07	4.54414e+07	5.09304e+07	4.07831e+07	5.49259e+07	3.5492e+07	3.93455e+07	2.02796e+07	4.81859e+07	40.2207	54.1685	35.0026	38.8029	19.9999	47.5214
M7WXL9	RHTO_03085	26s protease regulatory subunit s10b	1.51625e+08	1.46035e+08	1.66942e+08	1.59684e+08	2.01616e+08	2.04635e+08	2.07648e+08	2.2491e+08	1.31983e+08	1.46573e+08	1.76123e+08	1.67538e+08	1.4883e+08	1.63313e+08	2.03125e+08	2.16279e+08	1.39278e+08	1.7183e+08	146.778	161.061	200.324	213.296	137.357	169.461
M7WXM4	RHTO_07686	fatty acid oxygenase ppoa	3.37418e+07	3.57738e+07	5.73106e+07	5.83947e+07	5.86109e+07	4.91571e+07	6.2415e+07	5.98492e+07	2.46807e+07	3.05272e+07	4.74621e+07	4.93192e+07	3.47578e+07	5.78527e+07	5.3884e+07	6.11321e+07	2.76039e+07	4.83907e+07	34.2785	57.0549	53.1409	60.2891	27.2233	47.7233
M7WXM9	RHTO_07691	5-methyltetrahydropteroyltriglutamate-homocysteine s-methyltransferase	6.45172e+09	6.95997e+09	2.91293e+09	2.52436e+09	3.2164e+09	3.19804e+09	2.08094e+09	1.98928e+09	4.90282e+09	5.46683e+09	3.56914e+09	3.22365e+09	6.70585e+09	2.71865e+09	3.20722e+09	2.03511e+09	5.18483e+09	3.3964e+09	6613.37	2681.16	3163	2007.05	5113.33	3349.56
M7WXN2	RHTO_07973	actin-related protein 5	2.16888e+06	1.96501e+06	4.28271e+06	5.12683e+06		2.17939e+06	3.40046e+06	6.14748e+06	2.04718e+06	2.37136e+06		3.29842e+06	2.06695e+06	4.70477e+06	2.17939e+06	4.77397e+06	2.20927e+06	3.29842e+06	2.03844	4.63989	2.14933	4.70814	2.1788	3.25293
M7WXN3	RHTO_07696	cytochrome c heme lyase (ec 4.4.1.17)	6.87015e+07		4.7155e+07	3.78195e+07	2.62584e+07	2.31606e+07		2.87405e+07	4.96373e+07	8.99056e+07	7.82561e+07		6.87015e+07	4.24872e+07	2.47095e+07	2.87405e+07	6.97715e+07	7.82561e+07	67.7541	41.9013	24.3688	28.3441	68.8093	77.177
M7WXN6	RHTO_07978	uncharacterized protein				816322		878129	1433800	1.08578e+06						816322	878129	1.25979e+06				0.805065	0.866019	1.24242
M7WXN8	RHTO_07701	zn(2)-c6 transcription factor	5.35354e+06	3.60436e+06	7.54896e+06	6.10108e+06	6.56057e+06	7.88932e+06	7.36584e+06	8.3058e+06	4.59403e+06	4.48402e+06	6.265e+06	4.52348e+06	4.47895e+06	6.82502e+06	7.22494e+06	7.83582e+06	4.53903e+06	5.39424e+06	4.41719	6.7309	7.12531	7.72777	4.47643	5.31986
M7WXP1	RHTO_03105	methylenetetrahydrofolate reductase (ec 1.5.1.20)		1.82851e+07			2.79531e+07			3.5211e+06	2.8444e+06	5.01148e+06	5.63458e+06	1.82486e+07	1.82851e+07		2.79531e+07	3.5211e+06	3.92794e+06	1.19416e+07	18.0329		27.5676	3.47255	3.87378	11.7769
M7WXP2	RHTO_07983	dna-directed rna polymerase subunit	2.63092e+07	2.77489e+07	2.5896e+07	3.0244e+07			2.96172e+07	3.00752e+07	2.31542e+07	2.06014e+07		2.34482e+07	2.7029e+07	2.807e+07		2.98462e+07	2.18778e+07	2.34482e+07	26.6563	27.6829		29.4346	21.5761	23.1249
M7WXP8	RHTO_07988	polyadenylate-binding protein (pabp)	7.27555e+08	7.56607e+08	4.73831e+08	4.67317e+08	4.9869e+08	3.78171e+08	5.52915e+08	5.5311e+08	5.74552e+08	6.02038e+08	5.28794e+08	4.74874e+08	7.42081e+08	4.70574e+08	4.38431e+08	5.53012e+08	5.88295e+08	5.01834e+08	731.848	464.085	432.385	545.386	580.182	494.914
M7WXQ2	RHTO_03120	mrs7 family protein	3.13505e+07	2.46084e+07	2.83762e+07	2.49725e+07	1.83377e+07	1.61406e+07		2.57118e+07	2.62835e+07	3.08064e+07	3.65406e+07	3.78871e+07	2.79794e+07	2.66744e+07	1.72392e+07	2.57118e+07	2.85449e+07	3.72138e+07	27.5936	26.3065	17.0014	25.3572	28.1513	36.7007
M7WXQ3	RHTO_07721	rho gtpase	2.15521e+08	2.71967e+08	3.6314e+08	2.97456e+08	3.95036e+08	4.2904e+08	2.55804e+08	4.31387e+08	2.54498e+08	2.46511e+08	3.01313e+08	2.9218e+08	2.43744e+08	3.30298e+08	4.12038e+08	3.43596e+08	2.50505e+08	2.96747e+08	240.383	325.743	406.356	338.857	247.05	292.655
M7WXQ4	RHTO_07993	mitochondrial protein									1.70778e+06	1.65816e+06							1.68297e+06						1.65976
M7WXQ8	RHTO_03125	37s ribosomal protein	1.96569e+07	2.03825e+07								2.05525e+07	2.4003e+07	1.90762e+07	2.00197e+07				2.05525e+07	2.15396e+07	19.7437				20.2691	21.2426
M7WXR0	RHTO_07998	cytosine deaminase	2.37932e+07	2.17662e+07	4.66386e+07	5.88283e+07	2.88675e+07	2.25171e+07	3.2264e+07	3.36526e+07	5.33119e+07	3.8927e+07	4.51152e+07	4.80931e+07	2.27797e+07	5.27334e+07	2.56923e+07	3.29583e+07	4.61195e+07	4.66041e+07	22.4655	52.0062	25.338	32.5038	45.4835	45.9614
M7WXR2	RHTO_07731	benzodiazepine receptor family protein	4.09383e+07	5.24752e+07	1.41601e+08	1.12077e+08	9.1637e+07	9.3128e+07	8.31617e+07	9.64582e+07	1.20641e+08	1.32798e+08	2.25087e+08	1.8004e+08	4.67068e+07	1.26839e+08	9.23825e+07	8.98099e+07	1.26719e+08	2.02564e+08	46.0627	125.09	91.1086	88.5714	124.972	199.77
M7WXR6	RHTO_07736	cupin domain protein	625441		4.92744e+06	5.04734e+06	929180		2.61606e+06	2.44704e+06			1.04723e+06		625441	4.98739e+06	929180	2.53155e+06		1.04723e+06	0.616816	4.91861	0.916367	2.49664		1.03279
M7WXS8	RHTO_07751	putative dna polymerase delta, subunit 4											237100							237100						0.23383
M7WXS9	RHTO_08013	glycerol-3-phosphate dehydrogenase [nad(+)] (ec 1.1.1.8) (fragment)	2.9773e+08	3.03186e+08	3.94473e+08	3.86182e+08	2.07203e+08	1.60593e+08	3.86454e+08	4.02324e+08	5.52436e+08	5.83049e+08	5.97572e+08	5.42579e+08	3.00458e+08	3.90327e+08	1.83898e+08	3.94389e+08	5.67743e+08	5.70075e+08	296.314	384.945	181.362	388.95	559.914	562.214
M7WXT3	RHTO_07756	large subunit ribosomal protein l17e	6.07579e+09	5.83098e+09	5.98297e+09	5.47028e+09	5.58302e+09	5.94125e+09	3.42713e+09	3.6221e+09	5.3137e+09	5.49871e+09	4.25956e+09	4.42153e+09	5.95339e+09	5.72663e+09	5.76213e+09	3.52461e+09	5.40621e+09	4.34054e+09	5871.29	5647.66	5682.67	3476.01	5331.65	4280.69
M7WXT4	RHTO_08018	pre-rrna-processing protein esf1	477295						4.38683e+06	4.3114e+06	2.14351e+06	3.70845e+06		3679800	477295			4.34911e+06	2.92598e+06	3679800	0.470713			4.28914	2.88563	3.62906
M7WXT6	RHTO_07761	vesicular-fusion protein sec17	1.5281e+08	1.23254e+08	1.56211e+08	1.58301e+08	1.22813e+08	1.00843e+08	9.91739e+07	1.45908e+08	1.22192e+08	1.32675e+08	1.29632e+08	1.1819e+08	1.38032e+08	1.57256e+08	1.11828e+08	1.22541e+08	1.27434e+08	1.23911e+08	136.129	155.088	110.286	120.851	125.676	122.202
M7WXT8	RHTO_03161	60s ribosomal protein l22	3.05672e+09	3.1237e+09	3.00531e+09	3.01173e+09	2.96658e+09	2.84142e+09	2.79396e+09	2.99934e+09	2.66299e+09	2.59286e+09	2.1619e+09	2.03546e+09	3.09021e+09	3.00852e+09	2.904e+09	2.89665e+09	2.62792e+09	2.09868e+09	3047.6	2967.03	2863.95	2856.7	2591.69	2069.74
M7WXT9	RHTO_08023	sec20 family protein	1.70433e+06	1.69818e+06		3.07761e+07		2.68253e+06				1.82129e+06	2.5795e+06	2.98914e+06	1.70126e+06	3.07761e+07	2.68253e+06		1.82129e+06	2.78432e+06	1.6778	30.3517	2.64554		1.79617	2.74592
M7WXU0	RHTO_07766	golgi to endosome transporter	2.61594e+07	2.42647e+07	3.34945e+07	3.80213e+07	1.26431e+07	3.355e+07	4.22973e+07	4.51305e+07	1.9298e+07	2.35135e+07	3.47363e+07	3.20875e+07	2.52121e+07	3.57579e+07	2.30966e+07	4.37139e+07	2.14057e+07	3.34119e+07	24.8644	35.2648	22.7781	43.1111	21.1105	32.9511
M7WXU2	RHTO_03166	ubiquitin-conjugating enzyme e2 d/e	3.70247e+08	3.91229e+08	9.17853e+08	9.50842e+08	2.13423e+08	2.43302e+08	5.07993e+08	4.92514e+08	4.2347e+08	4.43202e+08	4.27885e+08	5.44068e+08	3.80738e+08	9.34348e+08	2.28363e+08	5.00254e+08	4.33336e+08	4.85977e+08	375.488	921.463	225.214	493.355	427.36	479.275
M7WXU4	RHTO_07771	60s ribosomal protein l12	1.31853e+09	1.29903e+09	9.94935e+08	1.08579e+09	1.12803e+09	1.05518e+09	1.05222e+09	6.41868e+08	1.00452e+09	9.19934e+08	7.52023e+08	6.77802e+08	1.30878e+09	1.04036e+09	1.09161e+09	8.47046e+08	9.62226e+08	7.14912e+08	1290.73	1026.02	1076.56	835.365	948.956	705.054
M7WXV0	RHTO_03176	isoleucyl-trna synthetase		1.37391e+06			1.21307e+06					973323	1.5263e+06	915471	1.37391e+06		1.21307e+06		973323	1.22089e+06	1.35496		1.19634		0.959901	1.20405
M7WXV1	RHTO_08033	protein yop1			4.52624e+07			1.96541e+07			1.4124e+07	2.88338e+07	30021000	3.96641e+07		4.52624e+07	1.96541e+07		2.14789e+07	3.48425e+07		44.6383	19.3831		21.1827	34.362
M7WXV8	RHTO_07786	uncharacterized protein	830479			8.51279e+06				7.18511e+06		1.32056e+07		4.02349e+06	830479	8.51279e+06		7.18511e+06	1.32056e+07	4.02349e+06	0.819027	8.3954		7.08603	13.0235	3.96801
M7WXW6	RHTO_08048	glycoside hydrolase, family 5	6.86557e+06		1.01305e+07			1.05733e+07		1.49061e+07	4.93029e+06	6.80079e+06	7.41374e+06	8.08862e+06	6.86557e+06	1.01305e+07	1.05733e+07	1.49061e+07	5.86554e+06	7.75118e+06	6.7709	9.99081	10.4275	14.7005	5.78465	7.64429
M7WXX4	RHTO_03206	atp synthase subunit beta (ec 7.1.2.2)	3.49143e+09	3.45425e+09	3.39518e+09	3.14238e+09	4.4988e+09	4.38434e+09	4.06842e+09	4.64838e+09	5.35691e+09	6.64125e+09	8.48736e+09	8.03645e+09	3.47284e+09	3.26878e+09	4.44157e+09	4.3584e+09	5.99908e+09	8.26191e+09	3424.95	3223.7	4380.32	4298.3	5916.35	8147.98
M7WXY7	RHTO_08068	ras-related protein rab-7a	1.02979e+08	1.16408e+08	2.16475e+08	2.12544e+08	1.92305e+08	1.789e+08	2.18103e+08	2.36611e+08	1.05649e+08	1.19188e+08	2.18628e+08	2.04863e+08	1.09693e+08	2.1451e+08	1.85603e+08	2.27357e+08	1.12418e+08	2.11745e+08	108.181	211.551	183.043	224.222	110.868	208.825
M7WXZ0	RHTO_03226	methionine aminopeptidase (ec 3.4.11.18)	2.92583e+07	2.85115e+07	2.80994e+07	2.49382e+07	4.93931e+07	4.64615e+07		3.55749e+07	1.48086e+07	3.01864e+07		2.64946e+07	2.88849e+07	2.65188e+07	4.79273e+07	3.55749e+07	2.24975e+07	2.64946e+07	28.4866	26.1531	47.2664	35.0844	22.1873	26.1293
M7WXZ3	RHTO_07831	gamm1 protein	7.41237e+07	6.85581e+07	6.44107e+07	6.04426e+07	9.84985e+07	1.00049e+08	6.2222e+07	7.03728e+07	6.65312e+07	7.10669e+07	8.13249e+07	6.77561e+07	7.13409e+07	6.24266e+07	9.92736e+07	6.62974e+07	6.87991e+07	7.45405e+07	70.3571	61.5658	97.9046	65.3832	67.8503	73.5126
M7WXZ7	RHTO_08078	enhancer of mrna-decapping protein 3			7.32719e+06	6913300				1.33329e+07	5.05606e+06		5.51875e+06			7.12025e+06		1.33329e+07	5.05606e+06	5.51875e+06		7.02206		13.1491	4.98634	5.44265
M7WY08	RHTO_03246	nad dependent oxidoreductase	992596		2.2722e+06	1.96302e+06	2.0851e+06	2.4977e+06	1.86437e+06	1.72951e+06	1.76098e+06	1.44327e+06		1.32578e+06	992596	2.11761e+06	2.2914e+06	1.79694e+06	1.60213e+06	1.32578e+06	0.978909	2.08841	2.2598	1.77216	1.58003	1.30749
M7WY13	RHTO_03251	transketolase	2.48908e+07	2.7151e+07	1.91476e+06	5.21199e+07	3.53054e+07	3.83025e+07	7.19531e+07	5.36397e+07	3.01135e+07	3.34246e+07	3.28585e+07	3.74837e+07	2.60209e+07	2.70173e+07	3.68039e+07	6.27964e+07	3.1769e+07	3.51711e+07	25.6621	26.6448	36.2964	61.9305	31.3309	34.6861
M7WY14	RHTO_08083	stress responsive a/b barrel domain containing protein			5.13095e+07	4.22597e+07	44912000	1.00995e+08		1.53403e+08	3.00199e+07	2.80488e+07	3.74184e+07	3.20193e+07		4.67846e+07	7.29535e+07	1.53403e+08	2.90343e+07	3.47189e+07		46.1394	71.9474	151.288	28.6339	34.2401
M7WY18	RHTO_03256	srp40 domain containing protein	4.68935e+07	5.94546e+07	5.20854e+07	4.66296e+07	3.0377e+07	3.15423e+07	6.81629e+07	7.04752e+07	4.83042e+07	4.56322e+07	4.72775e+07	4.71391e+07	5.3174e+07	4.93575e+07	3.09597e+07	6.93191e+07	4.69682e+07	4.72083e+07	52.4408	48.6768	30.5327	68.3631	46.3205	46.5573
M7WY30	RHTO_08088	ubiquitin carboxyl-terminal hydrolase (ec 3.4.19.12)	1.89398e+07	1.88126e+07	1.61076e+07	1.7671e+07	1.29717e+07	1.26261e+07		2.16935e+07	1.59337e+07	1.92088e+07	1.59587e+07	1.94527e+07	1.88762e+07	1.68893e+07	1.27989e+07	2.16935e+07	1.75713e+07	1.77057e+07	18.6159	16.6564	12.6224	21.3943	17.329	17.4616
M7WY32	RHTO_03271	microtubule associated protein	3.66475e+06	3.17362e+06	4.0276e+06	3.20064e+06	1.94336e+06	2.81789e+06	3.98965e+06	3.65934e+06	2.58635e+06	2.98195e+06	2.88709e+06	2.86293e+06	3.41919e+06	3.61412e+06	2.38063e+06	3.8245e+06	2.78415e+06	2.87501e+06	3.37204	3.56428	2.3478	3.77176	2.74576	2.83536
M7WY54	RHTO_03291	uncharacterized protein	2.11345e+08	2.13554e+08	9.74657e+08	9.10962e+08	2.02061e+08	3.36628e+08	8.61099e+08	9.3608e+08	7.23074e+08	8.24922e+08	9.82574e+08	1.03059e+09	2.12449e+08	9.4281e+08	2.69345e+08	8.98589e+08	7.73998e+08	1.00658e+09	209.52	929.808	265.63	886.198	763.325	992.699
M7WY75	RHTO_08138	peptide chain release factor erf subunit 1	6.7865e+07	7.99169e+07	3.44018e+07	4.01794e+07	4.61961e+07	7.69652e+07		4.67184e+07	5.32929e+07	6.0399e+07	3.54643e+07	4.6175e+07	7.3891e+07	3.72906e+07	6.15807e+07	4.67184e+07	5.68459e+07	4.08197e+07	72.872	36.7764	60.7315	46.0741	56.062	40.2568
M7WY79	RHTO_08143	start-like domain protein	2.61088e+07	2.09713e+07	2.91358e+07	4.0981e+07	7.25867e+07	7.32954e+07	4.37141e+07	3.9917e+07	4.99783e+07	5.01966e+07	4.0821e+07	4.39142e+07	2.35401e+07	3.50584e+07	7.29411e+07	4.18156e+07	5.00874e+07	4.23676e+07	23.2155	34.5749	71.9352	41.2389	49.3967	41.7834
M7WY84	RHTO_08148	uncharacterized protein			4.23492e+07	4.91168e+07					4.03998e+07					4.5733e+07			4.03998e+07			45.1023			39.8427
M7WY90	RHTO_08158	mitochondrial import inner membrane translocase subunit tim22				2.73889e+06				1.13084e+06		4.14027e+06	3.12358e+06			2.73889e+06		1.13084e+06	4.14027e+06	3.12358e+06		2.70112		1.11524	4.08318	3.0805
M7WY92	RHTO_00025	gogat, glutamate synthase	1.06815e+08	1.09828e+08	8.71221e+07	8.28244e+07	1.03215e+08	1.00301e+08	9.21977e+07	9.75327e+07	5.56448e+07	7.25345e+07	9.81639e+07	9.94983e+07	1.08321e+08	8.49732e+07	1.01758e+08	9.48652e+07	6.40897e+07	9.88311e+07	106.828	83.8014	100.355	93.557	63.2059	97.4682
M7WY94	RHTO_07403	peptidase s9, prolyl oligopeptidase	4.25332e+06		8.03795e+06	7.16921e+06	1.35182e+07	9.98201e+06	1.69931e+07	1.00343e+07	1.09005e+07	1.50075e+07	1.09531e+07	1.58205e+07	4.25332e+06	7.60358e+06	1.17501e+07	1.35137e+07	1.2954e+07	1.33868e+07	4.19467	7.49873	11.5881	13.3273	12.7754	13.2022
M7WYA2	RHTO_07690	nuclear segregation protein bfr1	3.15893e+08	3.43346e+08	2.06558e+08	1.92188e+08	2.27262e+08	1.25568e+08	1.84214e+08	1.9166e+08	2.11979e+08	2.13117e+08	1.73568e+08	1.7498e+08	3.2962e+08	1.99373e+08	1.76415e+08	1.87937e+08	2.12548e+08	1.74274e+08	325.074	196.624	173.982	185.345	209.617	171.871
M7WYA7	RHTO_07695	hit-like protein involved in cell-cycle regulation	1.24631e+08	9.53429e+07	4.165e+08	3.89951e+08	1.26168e+08	2.02006e+08	2.81211e+08	3.37221e+08	2.11136e+08	2.17165e+08	2.97185e+08	3.36118e+08	1.09987e+08	4.03225e+08	1.64087e+08	3.09216e+08	2.14151e+08	3.16652e+08	108.47	397.665	161.824	304.952	211.197	312.285
M7WYA9	RHTO_07418	mitochondrial import receptor subunit tom22			8.38215e+07	9.37425e+07		2.55807e+07		3.5008e+07	1.33843e+08	1.21607e+08	1.21186e+08	1.01588e+08		8.8782e+07	2.55807e+07	3.5008e+07	1.27725e+08	1.11387e+08		87.5577	25.2279	34.5252	125.964	109.851
M7WYB0	RHTO_07700	uncharacterized protein	3.74317e+07	4.01183e+07	6.14806e+07	4.6722e+07	7.50536e+07	6.51537e+07	8.68014e+07	9.65736e+07	2.52021e+07	3.10712e+07	4.93205e+07	4.46885e+07	3.8775e+07	5.41013e+07	7.01037e+07	9.16875e+07	2.81366e+07	4.70045e+07	38.2403	53.3552	69.137	90.4231	27.7486	46.3563
M7WYB3	RHTO_00045	lysine methyltransferase					1.1077e+06			1.86353e+06		1.90562e+06					1.1077e+06	1.86353e+06	1.90562e+06				1.09242	1.83783	1.87934
M7WYC5	RHTO_00055	chromosome segregation protein, pcs1		2440800						2.01712e+06				3.03453e+06	2440800			2.01712e+06		3.03453e+06	2.40714			1.9893		2.99268
M7WYD3	RHTO_07730	glucooligosaccharide oxidase	1.18175e+08	1.11076e+08	2.46526e+08	3.22515e+08	3.52184e+08	3.03594e+08	4.03025e+08	4.9941e+08	2.21497e+08	4.05155e+08	7.15973e+08	7.26417e+08	1.14626e+08	2.8452e+08	3.27889e+08	4.51217e+08	3.13326e+08	7.21195e+08	113.045	280.597	323.367	444.995	309.005	711.25
M7WYE0	RHTO_00070	ubiquinol-cytochrome c reductase complex 17 kd protein	2.91373e+09	2.72883e+09	4.20373e+09	5.14335e+09	2.23267e+09	1.87613e+09	5.45014e+09	6.44904e+09	3.96629e+09	3.77703e+09	4.84895e+09	6.18855e+09	2.82128e+09	4.67354e+09	2.0544e+09	5.94959e+09	3.87166e+09	5.51875e+09	2782.38	4609.09	2026.07	5867.54	3818.27	5442.64
M7WYE2	RHTO_07740	gc-rich sequence dna-binding factor										68252							68252						0.0673108
M7WYE8	RHTO_07750	atp phosphoribosyltransferase	1.50317e+08	1.40197e+08	9.25104e+07	8.88069e+07	1.59003e+08	1.29457e+08	1.21257e+08	1.04144e+08	9.51746e+07	1.01009e+08	1.10721e+08	9.58268e+07	1.45257e+08	9.06586e+07	1.4423e+08	1.127e+08	9.80916e+07	1.03274e+08	143.254	89.4084	142.241	111.146	96.7389	101.85
M7WYF0	RHTO_07458	26s proteasome complex ubiquitin receptor, subunit rpn13	9.7153e+07	9.52463e+07	1.83371e+08	1.8639e+08	1.52607e+08	1.60273e+08		2.36239e+08	1.09228e+08	1.19901e+08	1.44108e+08	1.2046e+08	9.61997e+07	1.8488e+08	1.5644e+08	2.36239e+08	1.14565e+08	1.32284e+08	94.8731	182.331	154.283	232.981	112.985	130.46
M7WYF4	RHTO_00085	mitochondrial pyruvate carrier	1.59761e+08	1.82786e+08	2.41922e+08	2.61765e+08	1.76247e+08	1.74467e+08	1.73723e+08	2.12825e+08	1.84193e+08	1.98411e+08	2.84061e+08	2.88622e+08	1.71274e+08	2.51843e+08	1.75357e+08	1.93274e+08	1.91302e+08	2.86341e+08	168.912	248.37	172.939	190.609	188.664	282.393
M7WYG4	RHTO_07765	protein of arf gtpase activating protein family	7.26915e+07	6.92264e+07	8.76997e+07	8.90066e+07	5.72071e+07	6.7047e+07	8.30116e+07	1.00306e+08	5.791e+07	6.58621e+07	9.7419e+07	8.22489e+07	7.0959e+07	8.83531e+07	6.2127e+07	9.16587e+07	6.18861e+07	8.9834e+07	69.9804	87.1347	61.2703	90.3947	61.0327	88.5951
M7WYG5	RHTO_00095	carnitine o-acetyltransferase			9.19688e+06	6.06852e+06	1.95775e+07	1.8318e+07	9.81339e+06	8.54969e+06	1.65885e+07	2.14452e+07	1.90267e+07	1.76109e+07		7.6327e+06	1.89478e+07	9.18154e+06	1.90169e+07	1.83188e+07		7.52745	18.6865	9.05493	18.7546	18.0662
M7WYH6	RHTO_07775	bifunctional fatty acid transporter/acyl-coa synthetase	5.60329e+07	5.19921e+07	6.90768e+07	6.44372e+07	8.707e+07	7.02245e+07	6.35004e+07	5.85143e+07	9.52506e+07	1.20944e+08	1.15e+08	1.10873e+08	5.40125e+07	6.6757e+07	7.86472e+07	6.10073e+07	1.08097e+08	1.12936e+08	53.2677	65.8364	77.5627	60.166	106.607	111.379
M7WYH7	RHTO_00105	ap-3 complex subunit delta								756530				1.63651e+06				756530		1.63651e+06				0.746097		1.61394
M7WYJ5	RHTO_07795	mitochondrial import receptor subunit tom20	3.44758e+08	3.24823e+08	2.84238e+08	3.15057e+08	2.0596e+08	1.9727e+08	1.70094e+08	1.74466e+08	4.96372e+08	5.22776e+08	5.84255e+08	5.06119e+08	3.3479e+08	2.99647e+08	2.01615e+08	1.7228e+08	5.09574e+08	5.45187e+08	330.174	295.515	198.835	169.904	502.547	537.669
M7WYK1	RHTO_00125	small subunit ribosomal protein s17	1.47414e+08	1.65885e+08	1.03566e+08	9.7857e+07	1.3107e+08	1.40813e+08	8.09402e+07	7.55244e+07	2.17219e+08	2.24359e+08	1.65373e+08	1.89706e+08	1.5665e+08	1.00712e+08	1.35942e+08	7.82323e+07	2.20789e+08	1.7754e+08	154.489	99.3227	134.067	77.1535	217.744	175.091
M7WYK3	RHTO_07503	polyketide cyclase/dehydrase family protein	5.40246e+08	6.06808e+08	1.88128e+09	1.83882e+09	6.96294e+08	8.39079e+08		1.21635e+09	7.61641e+08	8.29165e+08	9.28713e+08	1.1335e+09	5.73527e+08	1.86005e+09	7.67686e+08	1.21635e+09	7.95403e+08	1.03111e+09	565.618	1834.4	757.1	1199.58	784.434	1016.89
M7WYL4	RHTO_07815	cyclin-dependent protein kinase									501831		787932						501831	787932					0.49491	0.777066
M7WYL5	RHTO_07513	osomolarity two-component system, phosphorelay intermediate protein ypd1	9.08083e+07	5.64551e+07	1.71663e+08	1.90719e+08		6.23698e+07		1.08954e+08	8.52223e+07	8.64976e+07	1.05234e+08	1.02028e+08	7.36317e+07	1.81191e+08	6.23698e+07	1.08954e+08	8.58599e+07	1.03631e+08	72.6163	178.692	61.5097	107.452	84.6759	102.202
M7WYL9	RHTO_07820	phosphoglucomutase	4.34329e+08	4.47231e+08	7.42263e+08	7.21003e+08	7.40455e+08	7.59085e+08	9.75485e+08	9.02643e+08	4.35622e+08	4.94641e+08	6.26982e+08	6.40133e+08	4.4078e+08	7.31633e+08	7.4977e+08	9.39064e+08	4.65131e+08	6.33557e+08	434.702	721.544	739.431	926.115	458.717	624.82
M7WYM6	RHTO_07523	urease accessory protein ureg		7.5012e+06	1.17907e+07	9971000		5.77625e+06		9.4809e+06	4.05056e+06		1.29635e+07		7.5012e+06	1.08808e+07	5.77625e+06	9.4809e+06	4.05056e+06	1.29635e+07	7.39776	10.7308	5.69659	9.35016	3.99471	12.7847
M7WYN4	RHTO_07835	protein phosphatase 2c	4.08103e+07	4.16813e+07	7.4208e+07	8.01595e+07	2.04243e+07	1.15878e+07		6.89872e+07	4.44832e+07	4.31983e+07	5.34874e+07	4.63297e+07	4.12458e+07	7.71837e+07	1.6006e+07	6.89872e+07	4.38407e+07	4.99086e+07	40.677	76.1194	15.7853	68.0359	43.2362	49.2203
M7WYN8	RHTO_07840	mannosyl-oligosaccharide glucosidase, glycoside hydrolase family 63 protein						1.44313e+06					2.17935e+06	1.49483e+06			1.44313e+06			1.83709e+06			1.42323			1.81175
M7WYP6	RHTO_00155	peptidyl-prolyl cis-trans isomerase (ppiase) (ec 5.2.1.8)	4.45832e+09	4.26383e+09	8.94369e+09	8.59612e+09	3.38794e+09	3.95078e+09	7.90095e+09	8.16317e+09	4.27796e+09	5.13177e+09	5.81315e+09	6.06526e+09	4.36107e+09	8.7699e+09	3.66936e+09	8.03206e+09	4.70487e+09	5.93921e+09	4300.93	8648.97	3618.76	7921.3	4639.99	5857.31
M7WYQ4	RHTO_07856	dis3-like exonuclease 2 (ec 3.1.13.-)	1.70067e+07	1.91142e+07	2.22583e+07	1.69814e+07	2.17245e+07	1.65529e+07	2.92852e+07	2.4874e+07	1.70958e+07	1.6461e+07	2.03931e+07	1.6861e+07	1.80604e+07	1.96198e+07	1.91387e+07	2.70796e+07	1.67784e+07	1.86271e+07	17.8114	19.3493	18.8748	26.7061	16.547	18.3702
M7WYS3	RHTO_00180	protein polybromo-1	1.58927e+08	1.51864e+08	3.84031e+08	3.75601e+08		9.91347e+07		3.33784e+08	8.81817e+07	1.55174e+08	3.11292e+08	3.98999e+08	1.55396e+08	3.79816e+08	9.91347e+07	3.33784e+08	1.21678e+08	3.55145e+08	153.253	374.578	97.7676	329.181	120	350.248
M7WYS5	RHTO_07881	uncharacterized protein	8.04296e+07	1.05599e+08	2.92961e+09	2.89653e+09	2.40507e+08	2.59676e+08	2.94854e+09	3.36985e+09	7.30521e+07	1.63935e+08	1.71227e+08	2.24975e+08	9.30141e+07	2.91307e+09	2.50092e+08	3.1592e+09	1.18494e+08	1.98101e+08	91.7314	2872.9	246.643	3115.63	116.86	195.37
M7WYS7	RHTO_00185	globin domain containing protein	4.69047e+07	5.47696e+07	2.19864e+08	2.15926e+08	4.23538e+07	3.30751e+07	3.59377e+07	4.01522e+07	6.30503e+08	6.55423e+08	1.18222e+09	9.27754e+08	5.08371e+07	2.17895e+08	3.77144e+07	3.80449e+07	6.42963e+08	1.05499e+09	50.1361	214.89	37.1944	37.5203	634.096	1040.44
M7WYS8	RHTO_07886	60s ribosomal protein l23a	4.53168e+09	4.45999e+09	4.41526e+09	4.23688e+09	4.1741e+09	4.01595e+09	3.16464e+09	3.09652e+09	4.00417e+09	3.98331e+09	3.13203e+09	2.93749e+09	4.49583e+09	4.32607e+09	4.09503e+09	3.13058e+09	3.99374e+09	3.03476e+09	4433.83	4266.42	4038.56	3087.41	3938.67	2992.91
M7WYT7	RHTO_00200	uncharacterized protein	2.15169e+08	1.95735e+08	2.71306e+08	3.29701e+08	7.87656e+07	6.2552e+07	1.83454e+08	2.06286e+08	3.28573e+08	3.49811e+08	4.08073e+08	3.63863e+08	2.05452e+08	3.00504e+08	7.06588e+07	1.9487e+08	3.39192e+08	3.85968e+08	202.619	296.36	69.6844	192.183	334.515	380.646
M7WYU1	RHTO_00205	biotin synthase	1.18595e+08	9.87163e+07	3.41069e+07	4.35526e+07	3.87258e+07	2.97661e+07	3.30197e+07	3.08295e+07	9.08022e+07	1.10815e+08	9.91531e+07	9.73834e+07	1.08656e+08	3.88297e+07	3.42459e+07	3.19246e+07	1.00809e+08	9.82682e+07	107.157	38.2943	33.7737	31.4844	99.4187	96.9131
M7WYU2	RHTO_07573	4-aminobutyrate aminotransferase / (s)-3-amino-2-methylpropionate transaminase	1.53193e+07	1.64236e+07	6.73801e+07	7.86744e+07	3.04049e+07	2.97466e+07	3.38187e+07	3.5958e+07	9.87134e+07	1.08959e+08	1.57368e+08	1.29787e+08	1.58715e+07	7.30273e+07	3.00758e+07	3.48883e+07	1.03836e+08	1.43577e+08	15.6526	72.0202	29.661	34.4072	102.404	141.597
M7WYU3	RHTO_07901	l-asparaginase		2.63986e+06	793640	1.46918e+06									2.63986e+06	1.13141e+06					2.60346	1.11581
M7WYU5	RHTO_00210	ubiquilin	4.9951e+07	4.96025e+07	6.7696e+07	6.87061e+07	3.65427e+07	3.05373e+07	1.02534e+08	9.04984e+07	3.68035e+07	4.88381e+07		5.51471e+07	4.97768e+07	6.82011e+07	3.354e+07	9.65161e+07	4.28208e+07	5.51471e+07	49.0903	67.2606	33.0775	95.1852	42.2303	54.3866
M7WYU7	RHTO_00215	gram domain protein					2.60738e+06	1.75355e+06		1901900		1.78699e+06	2.8009e+06				2.18046e+06	1901900	1.78699e+06	2.8009e+06			2.1504	1.87567	1.76234	2.76227
M7WYU9	RHTO_00220	non-specific serine/threonine protein kinase (ec 2.7.11.1)
M7WYV1	RHTO_07906	transcription initiation factor tfiid subunit 12								433850								433850						0.427867
M7WYV4	RHTO_00225	glutathione peroxidase	1.73981e+07	1.96698e+07	8.15707e+07	8.40174e+07		1.58579e+07	4.8283e+07	4.89812e+07	1.93497e+07	2.13864e+07	3.87579e+07	3.85572e+07	1.85339e+07	8.27941e+07	1.58579e+07	4.86321e+07	2.0368e+07	3.86576e+07	18.2784	81.6523	15.6392	47.9614	20.0872	38.1245
M7WYV6	RHTO_00230	50s ribosomal protein l27	1.01595e+07							3.42572e+06		1.01537e+07	1.07608e+07	9.11831e+06	1.01595e+07			3.42572e+06	1.01537e+07	9.93956e+06	10.0194			3.37848	10.0137	9.80249
M7WYV8	RHTO_07911	40s ribosomal protein s20	4.88106e+09	5.61909e+09	5.44327e+09	5.31107e+09	4.45351e+09	4.43227e+09	4.44399e+09	4.6226e+09	4.60864e+09	4.54926e+09	3.78725e+09	3.51104e+09	5.25007e+09	5.37717e+09	4.44289e+09	4.5333e+09	4.57895e+09	3.64914e+09	5177.68	5303.02	4381.62	4470.78	4515.81	3598.82
M7WYW3	RHTO_07916	component of oligomeric golgi complex 5	324468									826902			324468				826902		0.319994				0.815499
M7WYW5	RHTO_07593	uncharacterized protein	4.63916e+07	5.12935e+07	1.31868e+08	1.4411e+08	7.03329e+06	6.31663e+06	2.40891e+07	2.15778e+07	4.67349e+06	4.91044e+06	1.25787e+07	2.8059e+07	4.88426e+07	1.37989e+08	6.67496e+06	2.28334e+07	4.79197e+06	2.03188e+07	48.169	136.086	6.58291	22.5185	4.72589	20.0386
M7WYW9	RHTO_00245	uncharacterized protein	4.53324e+06	6.27674e+06		8.53804e+06		7.08292e+06		1.41924e+07	5.79186e+06	6.72867e+06	1.06988e+07	7.47134e+06	5.40499e+06	8.53804e+06	7.08292e+06	1.41924e+07	6.26026e+06	9.08507e+06	5.33045	8.4203	6.98525	13.9966	6.17393	8.95979
M7WYX0	RHTO_07921	chromatin assembly factor 1 subunit b	1.82073e+06	1.69049e+06						1.49523e+06		1.49243e+06			1.75561e+06			1.49523e+06	1.49243e+06		1.7314			1.47461	1.47185
M7WYX6	TIF6	eukaryotic translation initiation factor 6 (eif-6)
M7WYX7	RHTO_00255	pre-mrna-splicing atp-dependent rna helicase ddx23/prp28	4.65749e+06	4.24284e+06	7.95719e+06	3.72912e+06	4.23178e+06	3.26885e+06	6.53257e+06	6.21926e+06		5.8081e+06	8.78563e+06	5.31499e+06	4.45016e+06	5.84315e+06	3.75032e+06	6.37592e+06	5.8081e+06	7.05031e+06	4.38879	5.76258	3.6986	6.28799	5.72801	6.95309
M7WYY1	RHTO_07402	wash complex, f-actin capping protein, alpha subunit	6.04553e+07	5.8702e+07	1.30566e+08	1.27858e+08	9.29194e+07	5.52211e+07	1.34794e+08	1.49026e+08	7.83162e+07	8.77819e+07	9.95717e+07	1.03582e+08	5.95787e+07	1.29212e+08	7.40703e+07	1.4191e+08	8.3049e+07	1.01577e+08	58.7571	127.43	73.0489	139.953	81.9038	100.176
M7WYY7	RHTO_07618	l-pipecolate oxidase										590160							590160						0.582022
M7WYZ1	RHTO_00270	kinase-related protein	1.47791e+07	1.88811e+07	2.85198e+07				2.69369e+07			1.37951e+07		1.70715e+07	1.68301e+07	2.85198e+07		2.69369e+07	1.37951e+07	1.70715e+07	16.598	28.1265		26.5654	13.6048	16.8361
M7WYZ8	RHTO_00280	imidazole glycerol phosphate synthase hishf [includes: glutaminase (ec 3.5.1.2); cyclase]	4.75211e+07	4.52824e+07	3.6817e+07	4.19525e+07	9.46166e+07	1.30212e+08	7.56697e+07	8.24743e+07	3.73393e+07	4.04686e+07	4.93936e+07	4.43218e+07	4.64018e+07	3.93847e+07	1.12414e+08	7.9072e+07	3.8904e+07	4.68577e+07	45.7619	38.8416	110.864	77.9816	38.3675	46.2115
M7WZ08	RHTO_00290	protein rds1			8.21494e+07	8.87827e+07		1.08592e+08		3.95051e+08	1.01489e+08	1.0703e+08	8.13528e+07	1.30625e+08		8.54661e+07	1.08592e+08	3.95051e+08	1.04259e+08	1.05989e+08		84.2875	107.095	389.603	102.822	104.527
M7WZ10	RHTO_07648	voltage-dependent ion-selective channel	2.28145e+09	2.29488e+09	3.01029e+09	2.97619e+09	3.83803e+09	4.11366e+09	3.47095e+09	3.19809e+09	4.78576e+09	5.37879e+09	7.65129e+09	7.57167e+09	2.28817e+09	2.99324e+09	3.97584e+09	3.33452e+09	5.08228e+09	7.61148e+09	2256.61	2951.96	3921.02	3288.53	5012.19	7506.52
M7WZ12	RHTO_07427	glycoside hydrolase			6.89853e+06	6.70534e+06				6.17354e+06	1.39915e+06					6.80194e+06		6.17354e+06	1.39915e+06			6.70814		6.08841	1.37986
M7WZ16	RHTO_00300	peroxisomal 3-ketoacyl-coa thiolase	8.73335e+07	9.77562e+07	2.93171e+08	2.89739e+08	1.46341e+08	1.84806e+08	2.23319e+08	2.40494e+08	5.23195e+08	5.52819e+08	5.29964e+08	5.01266e+08	9.25449e+07	2.91455e+08	1.65574e+08	2.31907e+08	5.38007e+08	5.15615e+08	91.2687	287.436	163.29	228.709	530.588	508.504
M7WZ22	RHTO_07663	glyoxylate reductase			9.70509e+07	8.93195e+07	8.61524e+07	8.12768e+07		9.1133e+07	6.81785e+07	7.14759e+07	7.84038e+07	6.70428e+07		9.31852e+07	8.37146e+07	9.1133e+07	6.98272e+07	7.27233e+07		91.9002	82.5602	89.8762	68.8643	71.7204
M7WZ30	RHTO_07442	dna repair protein rad50	2.27295e+06	2.47202e+06	2.39599e+06	2.6399e+06	2.9346e+06	3.10796e+06	3.71292e+06	2.29667e+06	1.55324e+06	1.5852e+06	2.3673e+06	1.25443e+06	2.37249e+06	2.51794e+06	3.02128e+06	3.0048e+06	1.56922e+06	1.81086e+06	2.33977	2.48322	2.97961	2.96336	1.54758	1.78589
M7WZ34	RHTO_07678	v-type proton atpase subunit h			2.8894e+07	2.7575e+07		8.63883e+06		3.28484e+07	1.59298e+07	2.28021e+07	2.49193e+07	2.84977e+07		2.82345e+07	8.63883e+06	3.28484e+07	1.93659e+07	2.67085e+07		27.8452	8.5197	32.3954	19.0989	26.3402
M7WZ39	RHTO_07075	nadh-ubiquinone oxidoreductase 64 kda subunit	5.88676e+06	5.88265e+06	1.36078e+07	1.12515e+07	1.17506e+07	9.65694e+06		1.81985e+07	8.91971e+06	1.28351e+07	2.03973e+07	1.99026e+07	5.88471e+06	1.24296e+07	1.07037e+07	1.81985e+07	1.08774e+07	2.015e+07	5.80356	12.2582	10.5561	17.9475	10.7274	19.8721
M7WZ41	RHTO_00330	secretory pathway protein ssp120		4.32442e+06				5572200		7.77116e+06	3.81635e+06	5.75489e+06	8.80639e+06		4.32442e+06		5572200	7.77116e+06	4.78562e+06	8.80639e+06	4.26479		5.49536	7.664	4.71962	8.68495
M7WZ43	RHTO_07452	cation/h+ exchanger							71322.8	56111.9								63717.4						0.0628387
M7WZ44	RHTO_07080	s-adenosylmethionine synthase (ec 2.5.1.6)	2.82994e+09	2.97183e+09	1.39366e+09	1.31715e+09	1.41423e+09	1.13487e+09	1.00796e+09	9.8037e+08	2.20789e+09	2.23919e+09	1.69693e+09	1.6117e+09	2.90089e+09	1.35541e+09	1.27455e+09	9.94167e+08	2.22354e+09	1.65432e+09	2860.88	1336.71	1256.98	980.457	2192.88	1631.5
M7WZ52	RHTO_07090	glycosyltransferase family 2 protein			4.58636e+06	5.02932e+06			9.20809e+06	4.37567e+06						4.80784e+06		6.79188e+06				4.74154		6.69822
M7WZ54	RHTO_07462	atp-dependent rna helicase dbp2	3.02891e+08	2.8183e+08	1.44172e+08	1.45033e+08	2.75194e+08	3.09964e+08	1.57368e+08	1.80779e+08	2.18628e+08	2.07489e+08	1.94788e+08	1.95992e+08	2.9236e+08	1.44602e+08	2.92579e+08	1.69074e+08	2.13059e+08	1.9539e+08	288.329	142.608	288.544	166.742	210.121	192.696
M7WZ56	RHTO_07095	aliphatic nitrilase
M7WZ63	RHTO_00355	protein arginine n-methyltransferase				6.12904e+06				5.077e+06	6.9354e+06			6.11927e+06		6.12904e+06		5.077e+06	6.9354e+06	6.11927e+06		6.04452		5.00698	6.83976	6.03489
M7WZ66	RHTO_07472	nucleoprotein tpr	1.42561e+07	1.40189e+07	2.2173e+07	2.29329e+07	1.87121e+07	1.91346e+07	2.69536e+07	3.20959e+07	1.12597e+07	1.42176e+07	1.81125e+07	1.64364e+07	1.41375e+07	2.2553e+07	1.89234e+07	2.95248e+07	1.27386e+07	1.72744e+07	13.9425	22.242	18.6624	29.1176	12.563	17.0362
M7WZ69	RHTO_07110	uncharacterized protein										288520							288520						0.284541
M7WZ76	RHTO_00370	wos2 protein	386230000	4.15347e+08	4.99558e+08	5.11367e+08	2.71257e+08	3.20493e+08	3.6211e+08	4.02087e+08	3.87782e+08	3.80015e+08	3.51118e+08	3.33236e+08	4.00788e+08	5.05462e+08	2.95875e+08	3.82099e+08	3.83899e+08	3.42177e+08	395.261	498.492	291.795	376.83	378.605	337.458
M7WZ82	RHTO_07125	aspartic proteinase				1.1659e+06			4.45913e+06	1.9021e+06		455084		1299200		1.1659e+06		3.18062e+06	455084	1299200		1.14982		3.13676	0.448808	1.28128
M7WZ87	RHTO_07130	uncharacterized protein	1.1309e+06	1.01117e+06		2.82911e+06	1570100		3.28889e+06	1.30187e+06					1.07104e+06	2.82911e+06	1570100	2.29538e+06			1.05627	2.79009	1.54845	2.26373
M7WZ88	RHTO_00385	methylmalonate-semialdehyde dehydrogenase	1.25988e+07	1.2367e+07	8.94962e+07	1.21615e+08	2.14979e+07	2.29074e+07	3.1564e+07	2.92483e+07	1.21663e+08	1.5968e+08	3.87847e+08	3.83369e+08	1.24829e+07	1.05555e+08	2.22026e+07	3.04062e+07	1.40671e+08	3.85608e+08	12.3107	104.1	21.8965	29.9869	138.731	380.29
M7WZ96	RHTO_07497	zinc finger, c3hc-like protein			2.25322e+06	1.99795e+06		775461		2.87104e+06	1.43754e+06	1.38129e+06	2.01789e+06	2.23793e+06		2.12558e+06	775461	2.87104e+06	1.40942e+06	2.12791e+06		2.09627	0.764767	2.83144	1.38998	2.09856
M7WZ98	RHTO_00395	transcription regulator hth, apses-type	3.53225e+07	3.58721e+07	2.24334e+07	2.92313e+07	4.30454e+07	4.37751e+07	2.98776e+07	3.3011e+07	1.87544e+07	1.30335e+07	2.42228e+07		3.55973e+07	2.58323e+07	4.34102e+07	3.14443e+07	1.5894e+07	2.42228e+07	35.1064	25.4761	42.8116	31.0107	15.6748	23.8887
M7WZB1	RHTO_00410	50s ribosomal protein l15	2.5952e+07	2.69606e+07		8.61095e+06	2.67804e+07	1.35346e+07		7.97915e+06	2.98135e+07	3.23793e+07	2.32042e+07	2.62785e+07	2.64563e+07	8.61095e+06	2.01575e+07	7.97915e+06	3.10964e+07	2.47413e+07	26.0914	8.49221	19.8795	7.86912	30.6676	24.4001
M7WZC2	RHTO_07522	phytase	7.06806e+06	6.43362e+06	12939000		1.48333e+07	1.16658e+07	1.54355e+07	1.17878e+07	1.09763e+07	8.62487e+06	1.44606e+07	1.41879e+07	6.75084e+06	12939000	1.32496e+07	1.36117e+07	9.8006e+06	1.43243e+07	6.65775	12.7606	13.0669	13.424	9.66545	14.1267
M7WZC3	RHTO_00425	aspartate aminotransferase (ec 2.6.1.1)	1.04649e+08	4.15317e+07	2.69727e+08	2.52255e+08	1.29205e+08	9.89505e+07	8.40143e+07	1.85312e+08	1.14571e+08	1.32097e+08	1.49924e+08	1.65469e+08	7.30904e+07	2.60991e+08	1.14078e+08	1.34663e+08	1.23334e+08	1.57697e+08	72.0824	257.392	112.505	132.806	121.633	155.522
M7WZC9	RHTO_07180	nadph dehydrogenase		4.75232e+06	1.3083e+07	1.37523e+07		9.87092e+06	1.54744e+07	1.12752e+07	1.81924e+07	2.00174e+07	2.21837e+07	2.7429e+07	4.75232e+06	1.34177e+07	9.87092e+06	1.33748e+07	1.91049e+07	2.48064e+07	4.68679	13.2326	9.7348	13.1904	18.8414	24.4643
M7WZD3	RHTO_07185	cbs and pb1 domain containing protein	7.31951e+07	7.30695e+07	4.12209e+07	3.36736e+07	4.63428e+07	8.46221e+07	4.15696e+07	4.26581e+07	6.10659e+07	7.6162e+07	8.23546e+07	7.59228e+07	7.31323e+07	3.74473e+07	6.54825e+07	4.21139e+07	6.86139e+07	7.91387e+07	72.1238	36.9309	64.5794	41.5331	67.6677	78.0474
M7WZE5	RHTO_00450	glutathione s-transferase	1.74937e+07	1.65351e+07	1.36358e+07	1.54236e+07	3.66913e+07	1.27315e+07	9.25764e+06	9.40285e+06	1.046e+07	8.36649e+06	9.54412e+06	7.24401e+06	1.70144e+07	1.45297e+07	2.47114e+07	9.33024e+06	9.41326e+06	8.39407e+06	16.7798	14.3293	24.3707	9.20158	9.28345	8.27831
M7WZF0	RHTO_00455	nadh dehydrogenase (ubiquinone) 1 beta subcomplex 8			2.10814e+07	2.86439e+07				1.79085e+07		3.1494e+07	4.02822e+07	4.11332e+07		2.48626e+07		1.79085e+07	3.1494e+07	4.07077e+07		24.5198		17.6615	31.0597	40.1463
M7WZF5	RHTO_00460	prefoldin subunit 1
M7WZG0	RHTO_07557	zinc finger, cchc-type protein	3.51139e+06	4155200	5.21812e+06		4.89832e+06		7.67491e+06	1.70885e+06		3.01018e+06	4.87207e+06	3.98075e+06	3.8333e+06	5.21812e+06	4.89832e+06	4.69188e+06	3.01018e+06	4.42641e+06	3.78043	5.14616	4.83078	4.62718	2.96867	4.36537
M7WZG4	RHTO_00470	methionine aminopeptidase 2 (map 2) (metap 2) (ec 3.4.11.18) (peptidase m)			1.60638e+07	1.65008e+07	2.40071e+07	2.58494e+07		1.97395e+07	1.6539e+07	1.7173e+07	1.41122e+07	2.11847e+07		1.62823e+07	2.49283e+07	1.97395e+07	1.6856e+07	1.76484e+07		16.0578	24.5845	19.4673	16.6236	17.4051
M7WZG8	RHTO_07562	salicylate hydroxylase				3.29642e+06			5348100	4.93045e+06	1.15537e+07	7.38732e+06				3.29642e+06		5.13928e+06	9.47051e+06			3.25096		5.06841	9.33991
M7WZI0	RHTO_00485	centrin 3				6.1993e+06		3.27278e+06		3.26391e+06		3.52992e+06	3.11671e+06	3.72106e+06		6.1993e+06	3.27278e+06	3.26391e+06	3.52992e+06	3.41889e+06		6.11381	3.22765	3.21891	3.48124	3.37174
M7WZI1	RHTO_07235	phytanoyl-coa dioxygenase family protein			5.62091e+06	7.33386e+06			5.0735e+06	1.98419e+06			1.04906e+07	2.72187e+07		6.47738e+06		3.52884e+06		1.88547e+07		6.38806		3.48018		18.5947
M7WZI6	RHTO_07240	histone deacetylase 1/2	3.71554e+07	8.03634e+07	4.35234e+07	4.90383e+07	4.75445e+07	4.10176e+07	8.25599e+07	5.87797e+07	3.32646e+07	4.79365e+07	3.886e+07	5.62177e+07	5.87594e+07	4.62808e+07	4.4281e+07	7.06698e+07	4.06006e+07	4.75389e+07	57.9491	45.6426	43.6704	69.6953	40.0407	46.8833
M7WZJ0	RHTO_07245	cell cycle control protein, cwf14			1.08441e+06	824393				2.99342e+06			716474			954402		2.99342e+06		716474		0.941241		2.95214		0.706594
M7WZJ3	RHTO_00500	60kda lysophospholipase			4.03403e+06	3.43493e+06		4.03913e+06		3.43469e+06	4.52081e+06	3775400		2.34214e+06		3.73448e+06	4.03913e+06	3.43469e+06	4.1481e+06	2.34214e+06		3.68298	3.98343	3.38732	4.0909	2.30985
M7WZJ7	RHTO_07250	pyruvate dehydrogenase e1 component subunit beta (ec 1.2.4.1)	4.52574e+08	4.41457e+08	5.6626e+08	5.67428e+08	5.18636e+08	5.08413e+08	5.69937e+08	6.06241e+08	3.63161e+08	3.87524e+08	4.79218e+08	4.95358e+08	4.47016e+08	5.66844e+08	5.13524e+08	5.88089e+08	3.75342e+08	4.87288e+08	440.851	559.027	506.443	579.98	370.166	480.568
M7WZJ8	RHTO_00505	rnapii degradation factor def1	3.70125e+07		2.25459e+07	3.36837e+07	3.70321e+07	2.66495e+07		2.85471e+07	2.92662e+07	3.55688e+07	3.31206e+07		3.70125e+07	2.81148e+07	3.18408e+07	2.85471e+07	3.24175e+07	3.31206e+07	36.5021	27.7271	31.4017	28.1535	31.9704	32.6639
M7WZL1	RHTO_07587	mannose-1-phosphate guanylyltransferase	2.94634e+08	2.96184e+08	1.9647e+08	1.8523e+08	2.37449e+08	1.66318e+08	2.76263e+08	1.8613e+08	1.91665e+08	2.32306e+08	2.18738e+08	2.22673e+08	2.95409e+08	1.9085e+08	2.01883e+08	2.31197e+08	2.11986e+08	2.20706e+08	291.335	188.218	199.099	228.008	209.062	217.662
M7WZL2	RHTO_07265	haloacid dehalogenase-like hydrolase domain containing protein	7.99612e+07	8.07169e+07	1.08593e+08	1.04837e+08	8.06172e+07	3.16505e+07	1.25383e+08	1.38345e+08	5.92849e+07	5.57412e+07	6.35166e+07	5.52425e+07	8.03391e+07	1.06715e+08	5.61339e+07	1.31864e+08	5.75131e+07	5.93796e+07	79.2312	105.244	55.3598	130.045	56.72	58.5607
M7WZL4	RHTO_00520	uncharacterized protein	2.0932e+07	2.0681e+07	8.16616e+07	6.42011e+07	3.70994e+07	4.25104e+07	4.41614e+07	4.84463e+07	2.79331e+07	3.34691e+07	4.47381e+07	3.59926e+07	2.08065e+07	7.29313e+07	3.98049e+07	4.63039e+07	3.07011e+07	4.03654e+07	20.5196	71.9256	39.256	45.6654	30.2777	39.8087
M7WZL9	RHTO_07597	uncharacterized protein		1.93649e+06	4.13227e+06	7.76652e+06								3.3498e+06	1.93649e+06	5.9494e+06				3.3498e+06	1.90979	5.86735				3.3036
M7WZM3	RHTO_07602	ubiquitin conjugation factor e4 b								1.62509e+06		2.48423e+06		1999300				1.62509e+06	2.48423e+06	1999300				1.60268	2.44998	1.97173
M7WZM7	RHTO_07607	protein serine/threonine phosphatase	1.37333e+08	1.52582e+08	1.34876e+08	1.3607e+08	1.67079e+08	1.48018e+08	1.76979e+08	1.8627e+08	1.16354e+08	1.12539e+08	1.25272e+08	1.37076e+08	1.44958e+08	1.35473e+08	1.57549e+08	1.81625e+08	1.14447e+08	1.31174e+08	142.959	133.605	155.376	179.12	112.869	129.365
M7WZN0	RHTO_07280	protein yippee-like				3.78373e+06			4.56968e+06	3.67308e+06		1.89043e+06	3192800	3.05207e+06		3.78373e+06		4.12138e+06	1.89043e+06	3.12243e+06		3.73155		4.06454	1.86436	3.07938
M7WZN2	RHTO_00535	ribosomal protein s35, mitochondrial protein	3.4939e+07	3.54646e+07	1.58685e+07	2.08139e+07	5.11664e+07	1.78434e+07	1.62064e+07	1.40912e+07	4.14143e+07	4.11852e+07	3.70984e+07	3.45994e+07	3.52018e+07	1.83412e+07	3.45049e+07	1.51488e+07	4.12997e+07	3.58489e+07	34.7164	18.0883	34.0291	14.9399	40.7302	35.3546
M7WZN9	RHTO_00540	gdp-mannose 4,6-dehydratase	9.08994e+08	8.29419e+08	1.20807e+09	1.04748e+09	6.68801e+08	5.98881e+08	9.83786e+08	1.09124e+09	6.85898e+08	7.17334e+08	9.85301e+08	9.75103e+08	8.69207e+08	1.12778e+09	6.33841e+08	1.03751e+09	7.01616e+08	9.80202e+08	857.22	1112.22	625.101	1023.21	691.941	966.685
M7WZP3	RHTO_07627	protein kinase c (ec 2.7.11.13)	1.35666e+07	1.37083e+07	1.76077e+07	17376000	2.57043e+07	1.5777e+07	1.79914e+07	1.87443e+07	1.43634e+07	1.51354e+07	1.95742e+07	1.75699e+07	1.36375e+07	1.74918e+07	2.07407e+07	1.83679e+07	1.47494e+07	1.8572e+07	13.4494	17.2506	20.4546	18.1146	14.546	18.3159
M7WZP5	RHTO_00545	ubiquinol-cytochrome c reductase core subunit 2	1.42437e+09	1.39998e+09	1.5321e+09	1.51178e+09	2.14657e+09	2.19005e+09	1.93046e+09	1.97913e+09	2.12264e+09	2.50691e+09	3.35993e+09	3.23366e+09	1.41217e+09	1.52194e+09	2.16831e+09	1.95479e+09	2.31478e+09	3.2968e+09	1392.7	1500.95	2138.41	1927.84	2282.86	3251.33
M7WZQ1	RHTO_00550	histone-binding protein rbbp4			4.34399e+07	4.05635e+07		41116000		4.33762e+07	3.74452e+07	4.0076e+07	4.9066e+07	4.18776e+07		4.20017e+07	41116000	4.33762e+07	3.87606e+07	4.54718e+07		41.4225	40.549	42.778	38.2261	44.8447
M7WZR8	RHTO_00565	integral membrane protein	1.92234e+07	1.62498e+07	3.71697e+07	5.9896e+07	2.25503e+07	1.97663e+07	5.29723e+07	5.66949e+07	1.19233e+07	2.00785e+07	2.91267e+07	4.16254e+07	1.77366e+07	4.85328e+07	2.11583e+07	5.48336e+07	1.60009e+07	3.53761e+07	17.492	47.8635	20.8665	54.0774	15.7803	34.8882
M7WZS1	RHTO_07667	dna excision repair protein ercc-2	763682				3.44151e+06	3.738e+06	923434					3.55018e+06	763682		3.58976e+06	923434		3.55018e+06	0.753151		3.54025	0.910699		3.50122
M7WZS9	RHTO_00575	protein of far-17a/aig1-like protein family							2.05978e+06					1.5266e+06				2.05978e+06		1.5266e+06				2.03138		1.50555
M7WZT2	RHTO_07325	dna damage-inducible v-snare binding protein ddi1	2.26589e+07	2.26897e+07	2.82159e+07		1.2083e+07	3.244e+07	3.32606e+07	2.79822e+07	2.41605e+07	2.28037e+07	2.59218e+07	2.32393e+07	2.26743e+07	2.82159e+07	2.22615e+07	3.06214e+07	2.34821e+07	2.45806e+07	22.3616	27.8268	21.9545	30.1991	23.1583	24.2416
M7WZT7	RHTO_07330	translin-associated factor x			2.55683e+06	2.32264e+06		3.34691e+06		4.14427e+06		2.11289e+06	2.66414e+06			2.43973e+06	3.34691e+06	4.14427e+06	2.11289e+06	2.66414e+06		2.40609	3.30076	4.08712	2.08376	2.6274
M7WZU3	RHTO_00590	tho complex subunit 4	4.81629e+08	4.70405e+08	6.49734e+08	7.91654e+08	4.64229e+08	2.55689e+08	6.25289e+08	7.154e+08	3.78667e+08	3.79134e+08	4.60906e+08	4.57211e+08	4.76017e+08	7.20694e+08	3.59959e+08	6.70345e+08	3.78901e+08	4.59059e+08	469.453	710.756	354.995	661.1	373.676	452.728
M7WZU9	RHTO_00595	atp-dependent rna helicase ddx41	2.141e+07	2.25052e+07	2.00271e+07	2.07585e+07	2.55563e+07	2.26999e+07	3.33413e+07	2.76291e+07	1.92782e+07	1.78902e+07	2.37598e+07	2.01138e+07	2.19576e+07	2.03928e+07	2.41281e+07	3.04852e+07	1.85842e+07	2.19368e+07	21.6548	20.1116	23.7954	30.0648	18.3279	21.6343
M7WZV2	RHTO_07345	citrate synthase	6.54325e+07	6.38068e+07	8.97934e+07	8.88483e+07	7.6849e+07	8.61363e+07	9.0691e+07	9.22071e+07	1.32986e+08	1.53559e+08	1.2268e+08	1.38322e+08	6.46197e+07	8.93209e+07	8.14927e+07	9.14491e+07	1.43273e+08	1.30501e+08	63.7285	88.0891	80.3689	90.188	141.297	128.701
M7WZW1	RHTO_07355	cop9 signalosome complex subunit 6												1778400						1778400						1.75388
M7WZW6	RHTO_07360	wd repeat protein 61		8970900				1.6433e+07	7.81368e+06					9.45691e+06	8970900		1.6433e+07	7.81368e+06		9.45691e+06	8.84719		16.2064	7.70593		9.3265
M7WZW7	RHTO_07119	stress responsive alpha beta barrel domain protein	4.28575e+07	4.07534e+07	1.11616e+08	1.24946e+08	4.31594e+07	4.53622e+07	1.38097e+08	1.605e+08	7.81252e+07	1.23099e+08	1.22368e+08	1.67077e+08	4.18054e+07	1.18281e+08	4.42608e+07	1.49298e+08	1.00612e+08	1.44722e+08	41.2289	116.65	43.6505	147.239	99.2248	142.727
M7WZX2	RHTO_00615	t-complex protein 1 subunit epsilon	2.20614e+08	2.18279e+08	1.7241e+08	1.54732e+08	1.54569e+08	8.63135e+07	1.57583e+08	1.63465e+08	1.97082e+08	1.96993e+08	1.83891e+08	1.48974e+08	2.19447e+08	1.63571e+08	1.20441e+08	1.60524e+08	1.97037e+08	1.66433e+08	216.42	161.315	118.78	158.31	194.32	164.138
M7WZZ1	RHTO_07380	diox_n domain-containing protein			1.49269e+07	1.65102e+07		2.1485e+07		2.32409e+07	2.18814e+07	1.49246e+07	2.4187e+07	2.18592e+07		1.57185e+07	2.1485e+07	2.32409e+07	1.8403e+07	2.30231e+07		15.5018	21.1888	22.9204	18.1492	22.7056
M7WZZ2	RHTO_07149	vacuolar membrane protein	1.98256e+06	2.28656e+06			3177600	1.99025e+06	4.0104e+06	4.47981e+06			4.45569e+06		2.13456e+06		2.58393e+06	4.24511e+06		4.45569e+06	2.10512		2.54829	4.18656		4.39425
M7X004	RHTO_07164	mrna transport regulator (mtr10)	6.01634e+06	8.63579e+06			7.98294e+06		4.29167e+06			6.32498e+06	8.60657e+06	8.11317e+06	7.32606e+06		7.98294e+06	4.29167e+06	6.32498e+06	8.35987e+06	7.22504		7.87285	4.23248	6.23776	8.24459
M7X011	RHTO_06720	methyltransferase type 11	5.35023e+07	6.70633e+07	3.58942e+07	5.93143e+07	1.38741e+07	2.44115e+07	3.93884e+07	5.44293e+07	5.82263e+07	6.05285e+07	5.13162e+07	5.35331e+07	6.02828e+07	4.76043e+07	1.91428e+07	4.69088e+07	5.93774e+07	5.24246e+07	59.4515	46.9478	18.8788	46.262	58.5586	51.7017
M7X019	RHTO_06725	flavin-binding monooxygenase			382308								290698	228892		382308				259795		0.377036				0.256212
M7X037	RHTO_07204	afg1 family mitochondrial atpase						1.86857e+06				3.05194e+06	4.26249e+06				1.86857e+06		3.05194e+06	4.26249e+06			1.8428		3.00986	4.20371
M7X065	RHTO_07234	phytanoyl-coa dioxygenase family protein			847704	296872				164687			1.46768e+06			572288		164687		1.46768e+06		0.564396		0.162416		1.44744
M7X074	RHTO_07244	mitochondrial small subunit ribosomal protein s28	3.77154e+07	4.40785e+07	6.96351e+07	2.0578e+07	1.00952e+08	2.68542e+07		1.65277e+07	5.30643e+07	4.46454e+07	4.7867e+07	3.91443e+07	4.08969e+07	4.51066e+07	6.39033e+07	1.65277e+07	4.88548e+07	4.35057e+07	40.333	44.4845	63.022	16.2997	48.1811	42.9057
M7X080	RHTO_07249	zinc-binding alcohol	9.95297e+06	1.0064e+07	7.899e+06	9.78827e+06	5.13833e+06	5.31609e+06		7.92151e+06	1.02411e+07	1.22677e+07	1.01042e+07	1.28413e+07	1.00085e+07	8.84364e+06	5.22721e+06	7.92151e+06	1.12544e+07	1.14727e+07	9.87049	8.72168	5.15513	7.81228	11.0992	11.3145
M7X097	RHTO_06780	elongation factor 3	3.34788e+07	3.52514e+07	2.39487e+07	2.16622e+07	4.57938e+07	3.40195e+07	2.79791e+07	3.97327e+07	2.53936e+07	2.67665e+07	2.95183e+07	3.10707e+07	3.43651e+07	2.28054e+07	3.99067e+07	3.38559e+07	2.608e+07	3.02945e+07	33.8912	22.4909	39.3563	33.389	25.7204	29.8767
M7X0A1	RHTO_07269	clathrin light chain	3.12074e+08	2.99428e+08	5.18531e+08	5.34492e+08	2.70104e+08	3.67287e+08	5.23696e+08	4.92584e+08	2.20444e+08	2.70267e+08	3.69095e+08	3.95733e+08	3.05751e+08	5.26512e+08	3.18696e+08	5.0814e+08	2.45356e+08	3.82414e+08	301.535	519.251	314.301	501.133	241.972	377.14
M7X0A4	RHTO_07274	nuclear pore complex, nucleoporin 88 family protein				829386						849000	1.36007e+06	1.07708e+06		829386			849000	1.21858e+06		0.817948			0.837292	1.20177
M7X0B3	RHTO_07284	cation-transporting atpase (ec 7.2.2.-)	9.31576e+06	1.15322e+07	4.93973e+06	4.771e+06	1.41786e+07	1.58042e+07	5.81604e+06	5.44024e+06	6.99369e+06	7.45601e+06	7.88561e+06	7.55266e+06	1.0424e+07	4.85536e+06	1.49914e+07	5.62814e+06	7.22485e+06	7.71914e+06	10.2802	4.78841	14.7847	5.55053	7.12522	7.61269
M7X0B8	RHTO_07289	uncharacterized protein
M7X0D2	RHTO_06796	translation initiation factor eif-4e	2.09386e+07	1.96909e+07	1.25696e+07	1.29724e+07	1.30906e+07	5.55532e+06		1.38369e+07	8.59706e+06	1.8202e+07	1.33225e+07	1.41839e+07	2.03148e+07	1.2771e+07	9.32297e+06	1.38369e+07	1.33995e+07	1.37532e+07	20.0346	12.5949	9.19441	13.6461	13.2147	13.5635
M7X0D3	RHTO_07304	septin aspb	1.89732e+08	1.86565e+08	2.31834e+08	2.67036e+08	2.47354e+08	2.61009e+08	2.33353e+08	2.75331e+08	1.41084e+08	1.622e+08	1.93385e+08	1.84453e+08	1.88149e+08	2.49435e+08	2.54182e+08	2.54342e+08	1.51642e+08	1.88919e+08	185.554	245.995	250.676	250.835	149.551	186.314
M7X0E2	RHTO_07314	pre-rrna processing protein		189870			86279.9	1951.71					158871		189870		44115.8			158871	0.187252		0.0435075			0.15668
M7X0E5	RHTO_06805	uncharacterized protein	90009.4											816694	90009.4					816694	0.0887682					0.805432
M7X0E7	RHTO_06810	nicotinate-nucleotide pyrophosphorylase [carboxylating] (ec 2.4.2.19) (quinolinate phosphoribosyltransferase [decarboxylating])	1.13216e+08	1.17291e+08	1.81916e+08	1.55973e+08	1.61288e+08	1.58255e+08	1.52677e+08	1.69202e+08	2.23334e+08	1.95994e+08	2.08229e+08	1.82284e+08	1.15254e+08	1.68945e+08	1.59771e+08	1.6094e+08	2.09664e+08	1.95257e+08	113.664	166.615	157.568	158.72	206.772	192.564
M7X0E8	RHTO_07319	bar adaptor protein hob3	209611875	2.09105e+08	3.72098e+08	3.94312e+08	2.76043e+08	2.19153e+08	3.08763e+08	3.23762e+08	2.07401e+08	2.12718e+08	2.64126e+08	2.1797e+08	2.09359e+08	3.83205e+08	2.47598e+08	3.16263e+08	2.1006e+08	2.41048e+08	206.472	377.921	244.184	311.901	207.163	237.724
M7X0F2	RPS1	40s ribosomal protein s1	4.84877e+09	5.22136e+09	3.05598e+09	2.96586e+09	4.35837e+09	4.02911e+09	2.7096e+09	2.6673e+09	4.1181e+09	4.06036e+09	3.18346e+09	2.91629e+09	5.03506e+09	3.01092e+09	4.19374e+09	2.68845e+09	4.08923e+09	3.04987e+09	4965.63	2969.4	4135.91	2651.38	4032.84	3007.82
M7X0F7	RHTO_06820	nadh dehydrogenase 1 beta subcomplex subunit 9			2.23964e+08	1.54909e+08		1.53248e+08		2.65441e+08	1.21885e+08	1.58576e+08	1.69989e+08	2.1289e+08		1.89436e+08	1.53248e+08	2.65441e+08	1.4023e+08	1.91439e+08		186.824	151.134	261.78	138.297	188.799
M7X0G6	RHTO_07334	translationally controlled tumor protein-like protein	1.23174e+09	1.1511e+09	1.89624e+09	1.93757e+09	1.58588e+09	1.90531e+09	1.88927e+09	1.65813e+09	1.24517e+09	1.21212e+09	1.10147e+09	1.27249e+09	1.19142e+09	1.9169e+09	1.74559e+09	1.7737e+09	1.22864e+09	1.18698e+09	1174.99	1890.47	1721.52	1749.24	1211.7	1170.61
M7X0H3	RHTO_06840	protein-histidine kinase	4.70984e+06	4.52874e+06	5.6136e+06	3.76027e+06		3.03616e+06	5.34198e+06	3.98496e+06	3.91944e+06	2.95684e+06	4.82732e+06	4.95156e+06	4.61929e+06	4.68693e+06	3.03616e+06	4.66347e+06	3.43814e+06	4.88944e+06	4.55559	4.6223	2.99429	4.59916	3.39073	4.82202
M7X0H6	RHTO_07344	pre-mrna-splicing factor isy1	1.59805e+07	1.43725e+07	1.27667e+07		1.84703e+07	1.4043e+07	2.11272e+07	2.48497e+07	1.59455e+07	1.44726e+07	2.02414e+07	1.56843e+07	1.51765e+07	1.27667e+07	1.62567e+07	2.29884e+07	1.5209e+07	1.79628e+07	14.9672	12.5907	16.0325	22.6714	14.9993	17.7151
M7X0I1	RHTO_07349	uncharacterized protein		718233	7.33156e+06	4.49415e+06	5.47765e+06	4.63345e+06		4.45944e+06	2.86387e+06		3.8045e+06	3.06893e+06	718233	5.91285e+06	5.05555e+06	4.45944e+06	2.86387e+06	3.43672e+06	0.708328	5.83132	4.98583	4.39794	2.82438	3.38933
M7X0I3	RHTO_06850	iron-sulfur cluster assembly protein	4.02747e+07	3.08346e+07	6.33461e+07	5.43414e+07	1.89329e+07	1.47131e+07	3.1944e+07	5.21121e+07	5.66985e+07	6.03814e+07	7.08325e+07	7.02591e+07	3.55547e+07	5.88438e+07	1.6823e+07	4.2028e+07	5.85399e+07	7.05458e+07	35.0644	58.0323	16.591	41.4485	57.7326	69.573
M7X0I8	RHTO_07354	translation initiation factor eif-2 alpha subunit	1.48169e+08	1.36487e+08	1.28364e+08	1.12388e+08	1.84243e+08	1.68532e+08	1.58898e+08	1.42373e+08	1.08842e+08	1.0988e+08	1.02192e+08	1.03191e+08	1.42328e+08	1.20376e+08	1.76388e+08	1.50636e+08	1.09361e+08	1.02692e+08	140.365	118.716	173.955	148.558	107.853	101.276
M7X0J3	RHTO_07359	gtp-binding nuclear protein	2.57241e+09	2.57927e+09	3.27484e+09	3.53501e+09	3.09692e+09	3.05577e+09	3.45073e+09	3.58728e+09	2.21565e+09	2.40847e+09	3.05016e+09	2.94174e+09	2.57584e+09	3.40492e+09	3.07635e+09	3.51901e+09	2.31206e+09	2.99595e+09	2540.32	3357.97	3033.92	3470.48	2280.18	2954.63
M7X0J8	RHTO_06870	phosphotransferase (ec 2.7.1.-)	2.78441e+08	2.93622e+08	3.86247e+08	3.39718e+08	3.38762e+08	4.12369e+08	4.32914e+08	4.54138e+08	2.71027e+08	2.83465e+08	3.22885e+08	3.30755e+08	2.86032e+08	3.62983e+08	3.75565e+08	4.43526e+08	2.77246e+08	3.2682e+08	282.087	357.977	370.386	437.41	273.422	322.313
M7X0J9	RHTO_07364	ribosome assembly protein 1	1.10857e+07	1.61153e+07	1.31641e+07	1.18455e+07	3.53566e+07	2.36079e+07	2.24187e+07	2.46925e+07	1.24546e+07	1.14703e+07	1.26702e+07	1.17978e+07	1.36005e+07	1.25048e+07	2.94822e+07	2.35556e+07	1.19625e+07	1.2234e+07	13.413	12.3324	29.0757	23.2307	11.7975	12.0653
M7X0K2	RHTO_06875	glycogen synthase kinase 3 beta	2.17421e+08	1.97922e+08	2.96893e+08	2.65416e+08	2.43255e+08	1.99747e+08	3.59515e+08	3.31722e+08	1.81345e+08	2.20773e+08	2.53162e+08	2.30306e+08	2.07672e+08	2.81155e+08	2.21501e+08	3.45618e+08	2.01059e+08	2.41734e+08	204.808	277.278	218.446	340.852	198.287	238.401
M7X0K6	RHTO_07369	nucleolar protein 4	3.75278e+07	4.1396e+07	4.57983e+07	4.56757e+07	5.17988e+07	3.8162e+07	6.39876e+07	5.67485e+07	3.5996e+07	2.54201e+07	3.54832e+07	4.22588e+07	3.94619e+07	4.5737e+07	4.49804e+07	6.0368e+07	3.07081e+07	3.8871e+07	38.9177	45.1063	44.3601	59.5356	30.2846	38.335
M7X0L1	RHTO_07374	30s ribosomal protein s13	5.93617e+07	6.37545e+07	4.11221e+07	3.65782e+07	5.17806e+07	4.06959e+07	3.47242e+07	3.89939e+07	7.80597e+07	8.05354e+07	6.62923e+07	5.97088e+07	6.15581e+07	3.88501e+07	4.62383e+07	3.68591e+07	7.92976e+07	6.30005e+07	60.7092	38.3144	45.6006	36.3508	78.204	62.1318
M7X0M2	RHTO_06900	metallo-beta-lactamase domain containing protein			1.33839e+08	1.24332e+08	1.07112e+08	1.07343e+08	4.15188e+07	1.16625e+08	4.92815e+07	7.96928e+07	7.54856e+07	6.81885e+07		1.29086e+08	1.07227e+08	7.90717e+07	6.44871e+07	7.1837e+07		127.305	105.748	77.9813	63.5978	70.8464
M7X0N1	RHTO_06910	protein of duf0538 family				1889400										1889400						1.86335
M7X0N9	RHTO_06724	aldehyde dehydrogenase			1.57571e+06	3.65373e+06	379924	628752					5.03551e+06	2.09351e+06		2.61472e+06	504338			3.56451e+06		2.57866	0.497383			3.51535
M7X0P4	RHTO_06925	glycine dehydrogenase	1.28389e+08	1.21519e+08	7.83056e+07	8.22892e+07	6.74199e+07	6.8379e+07	8.33198e+07	7.12206e+07	1.48704e+08	1.88251e+08	2.13741e+08	1.82927e+08	1.24954e+08	8.02974e+07	6.78995e+07	7.72702e+07	1.68478e+08	1.98334e+08	123.231	79.1901	66.9631	76.2046	166.155	195.599
M7X0P7	RHTO_06930	mitochondrial peroxiredoxin 6, 1-cys peroxiredoxin	2.27639e+09	2.24243e+09	1.08716e+09	9.81656e+08	9.87858e+08	1.0084e+09	1563424272	1.47259e+09	1.32108e+09	1.37509e+09	1.10517e+09	1.21301e+09	2.25941e+09	1.03441e+09	9.9813e+08	1.51801e+09	1.34809e+09	1.15909e+09	2228.25	1020.14	984.365	1497.08	1329.5	1143.11
M7X0Q4	RHTO_06940	mitochondrial outer membrane protein iml2	4.96362e+06	4.83653e+06	5.24789e+06	4.90247e+06		4.12352e+06		5.94062e+06	5.07424e+06	6.40829e+06	6.3994e+06	6.04952e+06	4.90007e+06	5.07518e+06	4.12352e+06	5.94062e+06	5.74126e+06	6.22446e+06	4.8325	5.0052	4.06666	5.85869	5.66209	6.13863
M7X0R3	RHTO_06749	rheb small monomeric gtpase rhba	1.33253e+08	1.45517e+08	1.65948e+08	1.73185e+08	1.02655e+08	1.01848e+08	1.33598e+08	1.46851e+08	1.17081e+08	1.22047e+08	1.5074e+08	1.53017e+08	1.39385e+08	1.69566e+08	1.02251e+08	1.40224e+08	1.19564e+08	1.51879e+08	137.463	167.228	100.841	138.291	117.915	149.784
M7X0R7	RHTO_06955	transaldolase (ec 2.2.1.2)	2.73835e+09	2.57058e+09	5.05966e+09	4.79441e+09	3.88462e+09	4.23646e+09	6.08766e+09	6.12305e+09	2.44627e+09	2.84312e+09	3.87777e+09	3.98936e+09	2.65447e+09	4.92703e+09	4.06054e+09	6.10535e+09	2.6447e+09	3.93356e+09	2617.86	4859.09	4004.54	6021.16	2608.23	3879.32
M7X0S0	RHTO_06754	uncharacterized protein				7.25661e+06			3.77185e+06	4.97594e+06	10781000	9.33537e+06	8.28859e+06	9.24662e+06		7.25661e+06		4.37389e+06	1.00582e+07	8.7676e+06		7.15654		4.31358	9.91948	8.6467
M7X0S1	RHTO_06960	protein of glucose/ribitol dehydrogenase family	2.08951e+07	2.23565e+07	3.56255e+07	3.55955e+07	2.05038e+07	2.63865e+07	2.88989e+07	2.93461e+07	3.73883e+07	2.63872e+07	3.783e+07	3.37056e+07	2.16258e+07	3.56105e+07	2.34452e+07	2.91225e+07	3.18877e+07	3.57678e+07	21.3276	35.1194	23.1218	28.7209	31.448	35.2746
M7X0S4	RHTO_06965	u4/u6 small nuclear ribonucleoprotein prp31	9.01835e+06	7.43187e+06	1.31103e+07	1.348e+07	5.50305e+06	4.22571e+06	1.04335e+07	1.44339e+07	8.30638e+06	4.02626e+06	7.65277e+06		8.22511e+06	1.32952e+07	4.86438e+06	1.24337e+07	6.16632e+06	7.65277e+06	8.11169	13.1118	4.7973	12.2623	6.08129	7.54724
M7X0T7	RHTO_06769	sulfite reductase (nadph) flavoprotein alpha-component	4.53169e+07	2.98225e+07	6.46594e+06	1.05713e+07	1.49844e+07	1.43531e+07		5.30163e+06	3.62795e+07	3.60209e+07	3.2916e+07	3.20162e+07	3.75697e+07	8.5186e+06	1.46687e+07	5.30163e+06	3.61502e+07	3.24661e+07	37.0516	8.40113	14.4664	5.22852	35.6517	32.0184
M7X0U7	RHTO_06990	dihydroorotate dehydrogenase												2187100						2187100						2.15694
M7X0U8	RHTO_06779	kelch repeat containing protein	4.3798e+07	4.16903e+07	5.98916e+07	5.82636e+07		7.71535e+07	6.9573e+07	7.24455e+07	5.64243e+07	7.41251e+07	7.01055e+07	7.11377e+07	4.27441e+07	5.90776e+07	7.71535e+07	7.10093e+07	6.52747e+07	7.06216e+07	42.1547	58.2629	76.0895	70.03	64.3746	69.6477
M7X0V7	RHTO_07000	dnaj family protein	4.71063e+08	4.50704e+08	2.66482e+08	3.13846e+08	2.52607e+08	5.11579e+08	3.259e+08	3.09439e+08	3.0989e+08	3.27881e+08	3.34836e+08	3.36113e+08	4.60884e+08	2.90164e+08	3.82093e+08	3.1767e+08	3.18886e+08	3.35475e+08	454.528	286.162	376.824	313.289	314.488	330.849
M7X0W0	RHTO_07005	protein tyrosine phosphatase										764321		555158					764321	555158					0.753781	0.547503
M7X0W8	RHTO_07015	rrna processing protein enp2	1.32238e+07	1.28376e+07	1.30327e+07	1.74671e+07	2.19909e+07	1.18369e+07	1.60326e+07	1.69702e+07	1.18817e+07	1.29863e+07	1.30302e+07	1.6358e+07	1.30307e+07	1.52499e+07	1.69139e+07	1.65014e+07	1.2434e+07	1.46941e+07	12.851	15.0396	16.6807	16.2738	12.2625	14.4914
M7X0X4	RHTO_06789	iron/copper transporter atx1			4.74294e+07	5.5887e+07				6.67461e+07	2.04339e+07	1.874e+07	2.67114e+07	3.18927e+07		5.16582e+07		6.67461e+07	1.9587e+07	2.9302e+07		50.9458		65.8257	19.3169	28.8979
M7X0X5	RHTO_07025	trp repressor binding protein	1.20088e+09	1.11413e+09	2.79647e+09	2.53308e+09	2.2022e+09	2.36663e+09	3.24332e+09	3.59886e+09	8.94155e+08	1.0963e+09	1.81877e+09	1.73991e+09	1.15751e+09	2.66477e+09	2.28441e+09	3.42109e+09	9.95226e+08	1.77934e+09	1141.55	2628.03	2252.91	3373.92	981.502	1754.81
M7X0Y9	RHTO_06799	inositol hexakisphosphate and diphosphoinositol-pentakisphosphate kinase (ec 2.7.4.21) (ec 2.7.4.24)	1.50106e+07	1.70871e+07	2.27102e+07	1.82009e+07	1.90137e+07	1.73151e+07	2.26733e+07	2.36479e+07	1.3099e+07	1.27239e+07	1.69572e+07	1.59275e+07	1.60488e+07	2.04555e+07	1.81644e+07	2.31606e+07	1.29114e+07	1.64424e+07	15.8275	20.1735	17.9139	22.8412	12.7334	16.2156
M7X0Z1	RHTO_07040	3-isopropylmalate dehydratase (ec 4.2.1.33) (alpha-ipm isomerase) (isopropylmalate isomerase)	4.69533e+08	4.55953e+08	2.61004e+08	2.41009e+08	1.72747e+08	1.27027e+08	2.07645e+08	2.14725e+08	4.10717e+08	4.35835e+08	3.40729e+08	3.32994e+08	4.62743e+08	2.51006e+08	1.49887e+08	2.11185e+08	4.23276e+08	3.36862e+08	456.362	247.545	147.82	208.273	417.439	332.217
M7X0Z5	RHTO_07045	transcription initiation factor tfiid subunit 13											10575000							10575000						10.4292
M7X100	RHTO_07050	omega-amidase				3.37993e+06				3.91369e+06	4.17097e+06	3.37326e+06		4.45641e+06		3.37993e+06		3.91369e+06	3.77211e+06	4.45641e+06		3.33332		3.85972	3.72009	4.39495
M7X101	RHTO_06809	gtp cyclohydrolase i	2.10153e+07		2.15947e+07	2.03417e+07	1.27217e+07	1.41382e+07		1.54639e+07	2.13946e+07	1.44891e+07	1.19783e+07	1.21759e+07	2.10153e+07	2.09682e+07	1.343e+07	1.54639e+07	1.79418e+07	1.20771e+07	20.7255	20.679	13.2448	15.2507	17.6944	11.9105
M7X109	RHTO_06005	diphosphomevalonate decarboxylase (ec 4.1.1.33)	5.59928e+07		3.90082e+07	3.38231e+07	4.4639e+07	5.20973e+07		3.50035e+07	3.3801e+07	4.06256e+07	3.30052e+07	3.07585e+07	5.59928e+07	3.64157e+07	4.83682e+07	3.50035e+07	3.72133e+07	3.18818e+07	55.2206	35.9135	47.7012	34.5208	36.7001	31.4422
M7X113	RHTO_06010	40s ribosomal protein s23	8.80913e+09	8.83103e+09	8.95668e+09	8.05263e+09	7.23428e+09	7.05603e+09	7.46299e+09	7.39177e+09	7.838e+09	7.74752e+09	6.31803e+09	6.24929e+09	8.82008e+09	8.50465e+09	7.14516e+09	7.42738e+09	7.79276e+09	6.28366e+09	8698.45	8387.37	7046.63	7324.95	7685.3	6197.01
M7X114	RHTO_06824	glycosyltransferase family 90 protein	3.50206e+06			3.86858e+06				3.59741e+06			4.28935e+06	2.44159e+06	3.50206e+06	3.86858e+06		3.59741e+06		3.36547e+06	3.45376	3.81523		3.5478		3.31906
M7X121	RHTO_06834	serine palmitoyltransferase			5.15288e+06	5.14831e+06				5.075e+06	4.85489e+06	4.7094e+06	6.5317e+06			5.15059e+06		5.075e+06	4.78214e+06	6.5317e+06		5.07957		5.00502	4.7162	6.44163
M7X123	RHTO_06020	class ii aldolase/adducin domain containing protein	3.04767e+07	3.90642e+07	4.55034e+07	4.63339e+07	9.68481e+07	1.21758e+08	7.3268e+07	6.91547e+07	1.38645e+08	1.32727e+08	1.02071e+08	9.34128e+07	3.47704e+07	4.59186e+07	1.09303e+08	7.12114e+07	1.35686e+08	9.77418e+07	34.2909	45.2854	107.796	70.2294	133.815	96.394
M7X132	RHTO_06030	exosome complex component rrp40										2.25077e+06		3.98311e+06					2.25077e+06	3.98311e+06					2.21974	3.92818
M7X134	RHTO_06849	uncharacterized protein			1.01287e+07				6.55255e+06	6.15132e+06						1.01287e+07		6.35194e+06				9.98907		6.26434
M7X136	RHTO_06854	superoxide dismutase, fe-mn family	2.18337e+07	2.26995e+07			1.67536e+07			1.75241e+07	3.69565e+07	3.19924e+07	2.76593e+07	2.6157e+07	2.22666e+07		1.67536e+07	1.75241e+07	3.44745e+07	2.69081e+07	21.9596		16.5226	17.2824	33.9991	26.5371
M7X137	RHTO_06035	lysine--trna ligase (ec 6.1.1.6) (lysyl-trna synthetase)	3.33368e+08	3.62996e+08	2.72375e+08	2.78898e+08	5.24373e+08	4.88797e+08	3.77159e+08	3.73917e+08	3.32375e+08	3.44284e+08	3.07903e+08	2.9721e+08	3.48182e+08	2.75636e+08	5.06585e+08	3.75538e+08	3.38329e+08	3.02556e+08	343.381	271.835	499.599	370.359	333.664	298.384
M7X140	RHTO_06859	amidase family protein
M7X146	RHTO_06864	glycosyltransferase family 90 protein			1.3897e+06	1.05897e+06	1.53673e+06	2.12209e+06		1.7135e+06	1.12184e+06	2000400	1.96495e+06			1.22433e+06	1.82941e+06	1.7135e+06	1.56112e+06	1.96495e+06		1.20745	1.80418	1.68987	1.53959	1.93785
M7X147	RHTO_06045	splicing factor u2af 35 kda subunit	6.43946e+07	6.74756e+07	8.00649e+07	7.37264e+07	8.7491e+07	9.65382e+07	6.38298e+07	7.77497e+07	4.15447e+07	4.20877e+07	4.27355e+07	4.92537e+07	6.59351e+07	7.68956e+07	9.20146e+07	7.07898e+07	4.18162e+07	4.59946e+07	65.0258	75.8352	90.7457	69.8136	41.2396	45.3603
M7X150	RHTO_06869	methylated-dna-protein-cysteine methyltransferase related protein	7.75102e+07	7.09956e+07	1.28864e+08	1.11558e+08	6.33649e+07	4.84183e+07	1.07514e+08	8.23693e+07	1.22784e+08	1.54223e+08	8.18596e+07	8.82169e+07	7.42529e+07	1.20211e+08	5.58916e+07	9.49416e+07	1.38503e+08	8.50383e+07	73.229	118.553	55.1208	93.6323	136.593	83.8656
M7X156	RHTO_06055	p-tefb-associated cyclin-dependent protein kinase cdk9								673345			464931					673345		464931				0.664059		0.458519
M7X159	RHTO_06879	long-chain-alcohol oxidase (ec 1.1.3.20)	5.58109e+07	2.74314e+08	1.02852e+08	9.38684e+07	2.21282e+08	1.93934e+08	1.0711e+08	1.19003e+08	2.62007e+08	3.01896e+08	3.63131e+08	2.49379e+08	1.65062e+08	9.836e+07	2.07608e+08	1.13056e+08	2.81951e+08	3.06255e+08	162.786	97.0036	204.745	111.497	278.063	302.032
M7X161	RHTO_06060	uv excision repair protein rad23	4.63416e+07	3.33474e+07	3.46897e+07	4.07581e+07		2.65727e+07	5.39886e+07	4.77398e+07	2.98624e+07	2.64873e+07	3.2464e+07	3.33441e+07	3.98445e+07	3.77239e+07	2.65727e+07	5.08642e+07	2.81748e+07	3.2904e+07	39.295	37.2037	26.2062	50.1628	27.7863	32.4503
M7X183	RHTO_06080	mfs monosaccharide transporter
M7X184	RHTO_06909	uncharacterized protein						1185400					1.57671e+06				1185400			1.57671e+06			1.16905			1.55497
M7X188	RHTO_06085	bulb-type lectin domain containing protein			2.25273e+07	1.72633e+07		1.49491e+07		4.04641e+07		5.21703e+06		1.12303e+07		1.98953e+07	1.49491e+07	4.04641e+07	5.21703e+06	1.12303e+07		19.6209	14.743	39.9061	5.14509	11.0755
M7X192	RHTO_06919	short-chain dehydrogenase/reductase sdr family protein	2.07337e+08	1.989e+08	2.78181e+08	3.02011e+08	3.18603e+08	3.10713e+08	1.81517e+08	2.00332e+08	2.21024e+08	2.7223e+08	4.31052e+08	3.84481e+08	2.03118e+08	2.90096e+08	3.14658e+08	1.90924e+08	2.46627e+08	4.07766e+08	200.317	286.096	310.319	188.292	243.226	402.143
M7X197	RHTO_06095	glutamate-cysteine ligase catalytic subunit						5.87928e+06				6.09174e+06					5.87928e+06		6.09174e+06				5.7982		6.00773
M7X1B7	RHTO_06115	mitochondrial carrier protein, s-adenosylmethionine transporter	10462000						4.3994e+06					1.17856e+07	10462000			4.3994e+06		1.17856e+07	10.3177			4.33873		11.6231
M7X1C7	RHTO_06125	succinyl-coa:3-ketoacid-coenzyme a transferase (ec 2.8.3.5)	3.32099e+07	3.15516e+07	3.25532e+07	3.50338e+07	3.01192e+07	3.3372e+07	2.89166e+07	3.18744e+07	9.97796e+07	1.18032e+08	9.85333e+07	9.83741e+07	3.23807e+07	3.37935e+07	3.17456e+07	3.03955e+07	1.08906e+08	9.84537e+07	31.9342	33.3275	31.3078	29.9764	107.404	97.096
M7X1D6	RHTO_06135	nmra-like domain containing protein							72685.4		784535							72685.4	784535					0.0716831	0.773717
M7X1D8	RHTO_06974	aminotransferase, classes i and ii	2.01181e+07	9.7216e+06	2.79905e+07	2.06081e+07	2.81879e+07	1.49225e+07	3.2983e+07	4.31174e+07	1.94498e+07	2.02029e+07	1.89992e+07	2.07249e+07	1.49199e+07	2.42993e+07	2.15552e+07	3.80502e+07	1.98264e+07	1.98621e+07	14.7141	23.9642	21.2579	37.5255	19.553	19.5882
M7X1E3	RHTO_06979	homocitrate synthase	1.04324e+09	9.65615e+08	6.07588e+08	6.46013e+08	1.13628e+09	9.34789e+08	6.89014e+08	7.13254e+08	8.69378e+08	1.05389e+09	1.10243e+09	1.09658e+09	1.00443e+09	6.26801e+08	1.03554e+09	7.01134e+08	9.61633e+08	1.09951e+09	990.577	618.157	1021.26	691.465	948.372	1084.34
M7X1E7	RHTO_06984	trafficking protein particle complex subunit 2	3.58648e+06	4.5768e+06	5406200	5.51212e+06				6.23078e+06					4.08164e+06	5.45916e+06		6.23078e+06			4.02536	5.38388		6.14486
M7X1F1	RHTO_06989	peptide hydrolase (ec 3.4.-.-)	4.7037e+07	5.24631e+07	3.0307e+08	3.89415e+08	1.64269e+08	1.83496e+08	2.99055e+08	2.43885e+08	3.91018e+07	7.92101e+07	2.05436e+08	2.29971e+08	4.975e+07	3.46243e+08	1.73882e+08	2.7147e+08	5.9156e+07	2.17704e+08	49.064	341.468	171.484	267.726	58.3402	214.702
M7X1F6	RHTO_06994	40s ribosomal protein s21	2.34951e+09	2.57506e+09	2.93442e+09	3.21488e+09	2.10797e+09	2.42112e+09	2.75286e+09	3.09678e+09	2.61173e+09	2.5216e+09	2.07866e+09	2.08491e+09	2.46229e+09	3.07465e+09	2.26455e+09	2.92482e+09	2.56667e+09	2.08178e+09	2428.33	3032.25	2233.32	2884.49	2531.27	2053.08
M7X1G2	RHTO_06999	transcription coactivator			6.18335e+06	2.89422e+06				2.25843e+06				1.95646e+06		4.53878e+06		2.25843e+06		1.95646e+06		4.47619		2.22729		1.92948
M7X1G6	RHTO_07004	ap complex subunit beta	3.64051e+06	3.04492e+06	6.04578e+06	5.29092e+06	1.0753e+07	8.861e+06	7.40081e+06	7.27886e+06	4.89061e+06	7.98423e+06	6.21238e+06		3.34271e+06	5.66835e+06	9.80698e+06	7.33984e+06	6.43742e+06	6.21238e+06	3.29662	5.59019	9.67174	7.23862	6.34865	6.12671
M7X1G9	RHTO_07009	armadillo-type fold domain containing protein	1.89087e+06	1.88608e+06	2.04854e+06	1758300	1.52832e+06	1.04036e+06		2.28367e+06	1.36075e+06	1.30436e+06	2.01509e+06	1.37233e+06	1.88847e+06	1.90342e+06	1.28434e+06	2.28367e+06	1.33255e+06	1.69371e+06	1.86243	1.87717	1.26663	2.25218	1.31418	1.67035
M7X1I2	RHTO_07024	nascent polypeptide-associated complex subunit alpha	2.79961e+08	2.66383e+08	2.9706e+08	3.01991e+08		7.64595e+07		222780000	1.93645e+08	2.06942e+08	1.76718e+08	1.67249e+08	2.73172e+08	2.99525e+08	7.64595e+07	222780000	2.00293e+08	1.71983e+08	269.405	295.395	75.4052	219.708	197.531	169.612
M7X1J3	RHTO_07039	irsp53/mim-like domain-containing protein	5.6022e+06	5.73535e+06	8.76854e+06	8.99795e+06	4.33235e+06	3.03093e+06		5.26506e+06	3.00853e+06	3.615e+06	7.26881e+06	7.63592e+06	5.66878e+06	8.88325e+06	3.68164e+06	5.26506e+06	3.31176e+06	7.45237e+06	5.5906	8.76075	3.63087	5.19246	3.2661	7.3496
M7X1K0	RHTO_06190	60s ribosomal protein l27	4.6421e+09	4.55637e+09	4.49683e+09	4.21597e+09	4.1451e+09	3.95867e+09	3.46685e+09	3.4748e+09	4.28244e+09	4.015e+09	3.44745e+09	3.14331e+09	4.59923e+09	4.3564e+09	4.05188e+09	3.47083e+09	4.14872e+09	3.29538e+09	4535.81	4296.33	3996.01	3422.96	4091.51	3249.93
M7X1K2	RHTO_07049	u3 snornp-associated protein rrp9										303580							303580						0.299394
M7X1K6	RHTO_07054	protein transport protein sec16			4.24196e+06	3.62074e+06		2.85528e+06	2.53934e+06	2.75072e+06		2.1203e+06	2.58895e+06	3.27181e+06		3.93135e+06	2.85528e+06	2.64503e+06	2.1203e+06	2.93038e+06		3.87714	2.8159	2.60856	2.09106	2.88997
M7X1K7	RHTO_06195	abc fatty acid transporter	2.83821e+06	3.35348e+06	5.51735e+06			5.01681e+06	3.47637e+06	5.47209e+06	3.76321e+06	4.47004e+06	7.67482e+06	4.72892e+06	3.09584e+06	5.51735e+06	5.01681e+06	4.47423e+06	4.11662e+06	6.20187e+06	3.05315	5.44126	4.94763	4.41253	4.05986	6.11634
M7X1K9	RHTO_06004	threonine dehydratase (ec 4.3.1.19) (threonine deaminase)	1.06552e+07	1.05879e+07	9.56999e+06	1.88915e+07	1.28106e+07	1.33334e+07	1.0561e+07	1.07177e+07	1.27494e+07	9.16715e+06	1.06873e+07	1.13052e+07	1.06215e+07	1.42308e+07	1.3072e+07	1.06393e+07	1.09583e+07	1.09962e+07	10.4751	14.0345	12.8917	10.4926	10.8072	10.8446
M7X1L4	RHTO_06009	duf3844 domain-containing protein	2077400	1.97614e+06				2.13118e+06				2.80428e+06		1.88435e+06	2.02677e+06		2.13118e+06		2.80428e+06	1.88435e+06	1.99882		2.10179		2.76561	1.85837
M7X1L6	RHTO_06205	amino acid transporter	566897	254531											410714						0.405051
M7X1L8	RHTO_06014	atp-dependent dna helicase 2 subunit 1				2.00444e+06		2.36368e+06				1.32658e+06	1.76254e+06	1.95343e+06		2.00444e+06	2.36368e+06		1.32658e+06	1.85799e+06		1.9768	2.33109		1.30829	1.83236
M7X1M2	RHTO_06019	atp-dependent rna helicase dbp10 (ec 3.6.4.13)									1.08314e+06	828470		1.49676e+06					955806	1.49676e+06					0.942626	1.47612
M7X1Q6	RHTO_06054	phytanoyl-coa dioxygenase family protein											449130							449130						0.442936
M7X1R1	RHTO_06059	atp-dependent dna helicase hrp3	3.83372e+06	3.46835e+06	2.89503e+06	3.09389e+06	3.61807e+06	4.47791e+06	4.48694e+06	3.42435e+06	3.66943e+06	3.7326e+06	4.89094e+06	5.46419e+06	3.65103e+06	2.99446e+06	4.04799e+06	3.95564e+06	3.70101e+06	5.17757e+06	3.60068	2.95317	3.99217	3.90109	3.64998	5.10617
M7X1R5	RHTO_06235	mitochondrial ribosomal protein subunit mrp10		2.80726e+08	2.53519e+08	2.39279e+08	2.63021e+08	2.01573e+08	3.99189e+08	4.60088e+08	4.46776e+08	6.03618e+08	4.06353e+08		2.80726e+08	2.46399e+08	2.32297e+08	4.29639e+08	5.25197e+08	4.06353e+08	276.855	243.001	229.094	423.714	517.955	400.75
M7X1R6	ALA1	alanine--trna ligase (ec 6.1.1.7) (alanyl-trna synthetase) (alars)	1.86527e+08	1.96065e+08	2.04907e+08	1.9026e+08	2.89356e+08	2.87188e+08	2.54201e+08	2.55898e+08	1.83944e+08	2.01695e+08	1.97475e+08	1.96363e+08	1.91296e+08	1.97584e+08	2.88272e+08	2.55049e+08	1.9282e+08	1.96919e+08	188.658	194.859	284.297	251.532	190.161	194.203
M7X1S1	RHTO_06069	peptidyl-prolyl cis-trans isomerase (ppiase) (ec 5.2.1.8)	1.08842e+08	1.03566e+08	2.63138e+08	2.61941e+08	8.2106e+07	8.33117e+07		1.23098e+08	7.32839e+07	1.09212e+08	1.13625e+08	1.32592e+08	1.06204e+08	2.6254e+08	8.27088e+07	1.23098e+08	9.12479e+07	1.23109e+08	104.74	258.919	81.5683	121.401	89.9896	121.411
M7X1S7	RHTO_06074	exosome complex component mtr3						1.82673e+06			5.00159e+06						1.82673e+06		5.00159e+06				1.80154		4.93262
M7X1T2	CIA1	probable cytosolic iron-sulfur protein assembly protein 1				290960										290960						0.286948
M7X1T3	RHTO_06079	glutaryl-coa dehydrogenase			1.08339e+07	1.11984e+07	1.25347e+07	9.00485e+06	1.12532e+07	9.08089e+06	7.0835e+07	6.26944e+07	6.15082e+07	5.95053e+07		1.10161e+07	1.07698e+07	1.0167e+07	6.67647e+07	6.05067e+07		10.8642	10.6212	10.0268	65.844	59.6724
M7X1T6	RHTO_06260	dash complex, subunit dad1								1434100								1434100						1.41432
M7X1U6	RHTO_06270	serine/threonine-protein phosphatase (ec 3.1.3.16)	5.63495e+07	5.86791e+07	5.26984e+07	3.82367e+07	3.47706e+07	8.07077e+07	5.10787e+07	8.10538e+07	4.45776e+07	4.60521e+07	5.04674e+07	5.82109e+07	5.75143e+07	4.54676e+07	5.77391e+07	6.60662e+07	4.53148e+07	5.43391e+07	56.7212	44.8406	56.9429	65.1552	44.6899	53.5898
M7X1U9	RHTO_06275	uncharacterized protein			2.47075e+07	2.42263e+07				1.58842e+07	1.52215e+07	1.39631e+07	2.14902e+07	2.51388e+07		2.44669e+07		1.58842e+07	1.45923e+07	2.33145e+07		24.1295		15.6652	14.391	22.993
M7X1V2	RHTO_06280	enth domain containing protein	4.11217e+06	4.33074e+06	6.54747e+06	6.22294e+06	3.63099e+06	3.20186e+06	7.57138e+06	6.79539e+06	3.70949e+06	4.50876e+06	5.20738e+06	7.09938e+06	4.22146e+06	6.3852e+06	3.41643e+06	7.18338e+06	4.10913e+06	6.15338e+06	4.16324	6.29715	3.36932	7.08432	4.05246	6.06853
M7X1V6	RHTO_06285	uncharacterized protein	7.89981e+06				1.69658e+06				6.18925e+06	6.77028e+06	7.77876e+06	7.23561e+06	7.89981e+06		1.69658e+06		6.47977e+06	7.50719e+06	7.79088		1.67319		6.39041	7.40366
M7X1W0	RHTO_06104	glycosyltransferase family 31 protein										514162	846573	1.11522e+06					514162	980896					0.507072	0.967369
M7X1W7	RHTO_06295	ferredoxin-nitrate reductase		2.41054e+06	6.98693e+06	5.85606e+06	2.02597e+07	1.69075e+07	1.57385e+07	1.48506e+07	8.93398e+06	1.0852e+07	9.07949e+06	1.25497e+07	2.41054e+06	6.42149e+06	1.85836e+07	1.52945e+07	9.89301e+06	1.08146e+07	2.3773	6.33294	18.3273	15.0836	9.75659	10.6655
M7X1W9	RHTO_06114	uncharacterized protein											856340							856340						0.844531
M7X1X4	RHTO_06118	ptk9 protein tyrosine kinase 9	1.74413e+07	1.86113e+07	2.96717e+07	2.8714e+07			2.8258e+07	2.5831e+07	1.88548e+07	1.91059e+07	2.47491e+07	2.89726e+07	1.80263e+07	2.91928e+07		2.70445e+07	1.89804e+07	2.68608e+07	17.7777	28.7903		26.6715	18.7186	26.4904
M7X1X8	RHTO_06310	adenylate cyclase			1.38841e+06	1.19361e+06	1.48343e+06	1.39525e+06		1.51561e+06	763223	872892	698461			1.29101e+06	1.43934e+06	1.51561e+06	818058	698461		1.27321	1.41949	1.49471	0.806777	0.688829
M7X201	RHTO_06335	splicing factor 1 sf1	2.84427e+07	2.83425e+07	3.19353e+07	3.48747e+07	2.69554e+07	1.42959e+07	2.22175e+07	4.24955e+07	2.4956e+07	3.30962e+07	3.37443e+07	3.2958e+07	2.83926e+07	3.3405e+07	2.06256e+07	3.23565e+07	2.90261e+07	3.33511e+07	28.0011	32.9443	20.3412	31.9103	28.6258	32.8912
M7X206	RHTO_06144	uncharacterized protein			4.67207e+06	6.02982e+06		3.73711e+06		7.29459e+06	2.91383e+06	2.77598e+06	5.22952e+06	4.16123e+06		5.35094e+06	3.73711e+06	7.29459e+06	2.84491e+06	4.69537e+06		5.27715	3.68558	7.194	2.80567	4.63062
M7X207	RHTO_06344	blue-light-inducible bli-3 protein	1.449e+08	1.3692e+08	5.93361e+08	5.76233e+08	2.01054e+08	1.03843e+08	2.00843e+08	2.79282e+08	5.29141e+08	6.40311e+08	5.35263e+08	5.93594e+08	1.4091e+08	5.84797e+08	1.52448e+08	2.40062e+08	5.84726e+08	5.64428e+08	138.967	576.732	150.346	236.752	576.663	556.645
M7X211	RHTO_06149	nmra-like domain containing protein	9.00529e+06	6.18552e+06	6.89821e+07	7.54769e+07		3.57418e+07	6.18278e+07	9.33381e+07	1.61882e+07	1.34819e+07	2.47786e+07	2.51262e+07	7.5954e+06	7.22295e+07	3.57418e+07	7.7583e+07	1.48351e+07	2.49524e+07	7.49066	71.2335	35.2489	76.5131	14.6305	24.6083
M7X212	RHTO_06350	translation initiation factor if-2	554320									785971			554320				785971		0.546676				0.775132
M7X220	RHTO_06360	oxysterol-binding protein	943906	823438						1.35477e+06	1.03829e+06	2.56003e+06	1.47112e+06	3.69584e+06	883672			1.35477e+06	1.79916e+06	2.58348e+06	0.871486			1.33609	1.77435	2.54785
M7X226	RHTO_06370	uncharacterized protein	2.75263e+08	2.13229e+08	4.87936e+09	3.54749e+09	8.30953e+08	1.07977e+09	3.39146e+09	3.75243e+09	9.02926e+08	9.51021e+08	1.6869e+09	2.1087e+09	2.44246e+08	4.21343e+09	9.55361e+08	3.57195e+09	9.26974e+08	1.8978e+09	240.878	4155.32	942.186	3522.69	914.191	1871.63
M7X234	RHTO_06169	arrestin/py protein 1	4.15707e+07	3.67132e+07	1.67076e+07	1.60896e+07	2.06708e+07	1.91866e+07		1.27586e+07	1.55819e+07	1.59781e+07	2.71546e+07	2.3821e+07	3.9142e+07	1.63986e+07	1.99287e+07	1.27586e+07	1.578e+07	2.54878e+07	38.6022	16.1725	19.6539	12.5827	15.5624	25.1363
M7X236	RHTO_06380	nadph2 dehydrogenase	4.54548e+06	4.09227e+06	2.47016e+06		3.63365e+06	3.4412e+06		3.5591e+06	3.13174e+06	2.76581e+06	3.97324e+06	2.98027e+06	4.31888e+06	2.47016e+06	3.53743e+06	3.5591e+06	2.94877e+06	3.47676e+06	4.25932	2.4361	3.48865	3.51002	2.90811	3.42881
M7X238	RHTO_06385	uncharacterized protein	8.70094e+06	8.55401e+06	1.57718e+07	1.8213e+07				7.7091e+06	5.29076e+06	7.03811e+06	7.28234e+06	1.31022e+07	8.62748e+06	1.69924e+07		7.7091e+06	6.16443e+06	1.01923e+07	8.5085	16.7581		7.60279	6.07943	10.0517
M7X251	RHTO_06184	conjugated polyketone reductase c1	6.20266e+07	5.63635e+07	7.21447e+07	7.44883e+07	8.27433e+07	9.91459e+07	9.67101e+07	1.07047e+08	3.99282e+07	3.98708e+07	4.43446e+07	4.33088e+07	5.91951e+07	7.33165e+07	9.09446e+07	1.01879e+08	3.98995e+07	4.38267e+07	58.3788	72.3055	89.6905	100.474	39.3493	43.2223
M7X252	RHTO_04574	dynein light chain	5.40575e+07	5.80332e+07	47817000	5.59338e+07		2.19304e+07	4.22311e+07	4.30878e+07	4.52644e+07	4.76727e+07	5.42249e+07	4.30591e+07	5.60453e+07	5.18754e+07	2.19304e+07	4.26594e+07	4.64686e+07	4.8642e+07	55.2725	51.16	21.628	42.0712	45.8278	47.9712
M7X263	RHTO_04589	peptide-methionine (r)-s-oxide reductase (ec 1.8.4.12)	4.49364e+07	5.00267e+07	1.11663e+08	1.20863e+08	3.91362e+07	2.91267e+07	9.49395e+07	8.88474e+07	5.31754e+07	6.88312e+07	8.85408e+07	9.18671e+07	4.74815e+07	1.16263e+08	3.41315e+07	9.18935e+07	6.10033e+07	9.0204e+07	46.8268	114.659	33.6608	90.6262	60.1621	88.96
M7X266	RHTO_06199	uncharacterized protein	1.18866e+08	1.01927e+08	7.99991e+07	8.94465e+07	8.95256e+07	7.73689e+07	6.8e+07	6.74516e+07	1.48583e+08	1.48152e+08	1.23346e+08	1.23316e+08	1.10396e+08	8.47228e+07	8.34473e+07	6.77258e+07	1.48367e+08	1.23331e+08	108.874	83.5545	82.2965	66.7918	146.321	121.631
M7X268	RHTO_04594	transcription elongation factor spt5	1.43807e+07	1.41124e+07	2.04324e+07	1.94231e+07	2.06714e+07	1.66708e+07	2.83296e+07	2.61062e+07	1.34071e+07	1.7174e+07	2.08465e+07	3.08054e+07	1.42466e+07	1.99277e+07	1.86711e+07	2.72179e+07	1.52905e+07	2.5826e+07	14.0501	19.6529	18.4137	26.8426	15.0797	25.4698
M7X296	RHTO_06224	26s protease regulatory subunit 8	7.76693e+07	6.69571e+07	7.88429e+07	6.93651e+07	9.55032e+07	9.44816e+07		9.48229e+07	5.48401e+07	6.39121e+07	8.04503e+07	7.8714e+07	7.23132e+07	7.4104e+07	9.49924e+07	9.48229e+07	5.93761e+07	7.95822e+07	71.316	73.0821	93.6825	93.5153	58.5573	78.4847
M7X2A3	RHTO_04635	zinc alcohol dehydrogenase			3.37513e+07	3.03542e+07	2.32765e+07	2.25877e+07	3.47688e+07	3.7321e+07	1.83358e+07	1.63907e+07	3.14626e+07	2.98554e+07		3.20528e+07	2.29321e+07	3.60449e+07	1.73633e+07	3.0659e+07		31.6108	22.6159	35.5479	17.1238	30.2362
M7X2B5	RHTO_04650	glutamate dehydrogenase	4.51781e+09	4.1898e+09	2.9304e+09	3.04818e+09	1.86873e+09	2.10058e+09	2.0646e+09	2.25221e+09	2.06421e+09	2.69825e+09	2.6722e+09	2.50875e+09	4.35381e+09	2.98929e+09	1.98466e+09	2.1584e+09	2.38123e+09	2.59048e+09	4293.77	2948.07	1957.29	2128.64	2348.39	2554.75
M7X2C0	RHTO_04655	mrna export factor							4.82008e+06	5.89616e+06	4.76494e+06	3.63463e+06	6.1673e+06	5.40906e+06				5.35812e+06	4.19978e+06	5.78818e+06				5.28423	4.14187	5.70836
[truncated: 1,593 more rows]
