# Supplementary material for: Genome-scale metabolic modeling reveals metabolic trade-offs associated with lipid production in Rhodotorula toruloides
Source: PLoS Comput Biol. 2023 Apr 26;19(4):e1011009. doi: 10.1371/journal.pcbi.1011009 (PMC10204961; doi:10.1371/journal.pcbi.1011009)
Supplement: S2 Dataset — Concentrations are calculated using total protein amount (TPA) quantification method. Pairs having adjusted p-value < 0.05 and log2 fold change (log2FC) > |1| of average of duplicate conditions were considered significantly differentially expressed. P value was adjusted for multiple comparisons (n = 3100) using Benjamini & Hochberg method [58]. Protein abundances were filtered by excluding instances, where standard deviation exceeds mean value of two replicates. Normalization refers to 80% recovery of the sample injected applied to the sum of intensities. (XLSX) [file pcbi.1011009.s008.xlsx]

## Sheet: S2 Dataset
S2 Dataset. Absolute protein abundances (μg/g_protein) in R. toruloides batch cultivations on three different carbon substrates – glucose (G), xylose (X) and acetate (A) – during exponential growth (exp) and nitrogen limitation (Nlim) phases. Concentrations are calculated using total protein amount (TPA) quantification method. Pairs having adjusted p-value < 0.05 and log2 fold change (log2FC) > |…
					Protein abundance, µg/g-protein, normalized												Mean protein abundance, µg/g-protein, normalized						Log2FC mean protein abundance									Adjusted p-value (according to Benjamini & Hochberg)
Protein ID	Gene name	Subsystem	Protein name	modelled	Gexp_1	Gexp_2	GNlim_1	GNlim_2	Xexp_1	Xexp_2	XNlim_1	XNlim_2	Aexp_1	Aexp_2	ANlim_1	ANlim_2	Gexp	GNlim	Xexp	XNlim	Aexp	ANlim	Xexp_vs_Gexp	Xexp_vs_Aexp	Gexp_vs_Aexp	XNlim_vs_Xexp	GNlim_vs_Gexp	ANlim_vs_Aexp	XNlim_vs_GNlim	XNlim_vs_ANlim	GNlim_vs_ANlim	Gexp_vs_Xexp	Aexp_vs_Xexp	Aexp_vs_Gexp	XNlim_vs_Xexp	GNlim_vs_Gexp	ANlim_vs_Aexp	XNlim_vs_GNlim	GNlim_vs_ANlim	ANlim_vs_XNlim
M7WCH0	RHTO_07387		xylose and arabinose reductase	modelled	64.9911	77.9505	83.0028	87.3095	65.8046	93.4083	119.738	105.657	59.3136	57.0529	72.4758	87.5035	70.8154	84.4079	78.843	111.414	57.6497	79.2191	0.15492	0.45167	0.29675	0.498881	0.253316	0.458535	0.400486	0.492017	0.091531	0.727994	0.365362	0.30008	0.286491	0.248219	0.221939	0.212372	0.688735	0.175657
M7WKI7	RHTO_06468		inositol-3-phosphate synthase	modelled	874.325	992.823	162.863	146.057	3537.85	2271.95	4543.84	3668.11	502.088	452.896	267.499	257.549	925.208	153.255	2884.37	4050.78	472.564	260.361	1.6404	2.60967	0.969268	0.489944	-2.59384	-0.859997	4.72419	3.95961	-0.764575	0.172684	0.137979	0.0899991	0.387105	0.0336058	0.133647	0.111032	0.0543342	0.0576242
M7WCI7	RHTO_06701		f-type h+-transporting atpase subunit j	NA	63.829	43.7144	60.57			10.7341		117.678	54.4791	82.7127	87.9949	109.382	53.3934	60.8077	10.574	122.166	68.521	97.7199	-2.33614	-2.69603	-0.359884	3.53025	0.187593	0.512107	1.00651	0.322113	-0.684398	NA	NA	0.606641	NA	NA	0.362998	NA	NA	NA
M7WCJ7	RHTO_06682		rna helicase	NA	119.878	99.5064	49.9081	50.7811	31.6085	23.2738		20.5034	148.941	130.879	123.057	100.115	108.841	49.9126	27.2355	21.2854	138.401	110.782	-1.99866	-2.3453	-0.346633	-0.355625	-1.12475	-0.321129	-1.22954	-2.37979	-1.15025	0.0709482	0.0487889	0.277413	NA	0.0678547	0.322424	NA	0.10471	NA
M7WCM1	RHTO_06672		cullin-associated nedd8-dissociated protein 1	NA	53.2093	52.941	69.4659	62.7359		21.1804	54.5253	68.6229	46.2751	45.8177	55.0294	52.6218	52.6265	65.5825	20.8645	61.381	45.648	53.3844	-1.33474	-1.12951	0.205236	1.55674	0.317522	0.225865	-0.0955204	0.201373	0.296893	NA	NA	0.0378741	NA	0.111271	0.137879	0.742614	0.178001	0.502074
M7WCR3	RHTO_06620		protein-serine/threonine kinase (ec 2.7.11.-)	NA	2.10768							2.04073	2.78691	4.57254		4.89047	2.10603			2.11856	3.68056	4.78863			-0.805401			0.379685		-1.17653		NA	NA	NA	NA	NA	NA	NA	NA	NA
M7WCT9	RHTO_06569		expansin family protein	NA	3.03971		3.02873	5.78632	11.7583			6.97524	7.01459	8.3203	6.68135	12.4642	3.03733	4.35309	11.7344	7.24125	7.6259	9.45597	1.94987	0.621764	-1.3281	-0.696431	0.519236	0.310318	0.734201	-0.384986	-1.11919	NA	NA	NA	NA	NA	0.689573	NA	0.387012	NA
M7WCV4	RHTO_06584		wd-repeat protein	NA	9.22672	7.8615	10.0777	8.00688	10.6499	8.00654	10.4944	12.1306	10.0449	8.16969	8.89923	9.89057	8.47696	8.97851	9.2577	11.2548	8.99652	9.30917	0.127107	0.0412866	-0.0858203	0.281814	0.0829281	0.0492852	0.325992	0.273815	-0.0521773	0.731153	0.927932	0.763325	0.462191	0.768879	0.863302	0.407896	0.849698	0.295058
M7WNN9	RHTO_04196		methylenetetrahydrofolate reductase (ec 1.5.1.20)	modelled	130.362	125.008	22.0279	21.7619	21.8139	16.2425	10.5813	11.673	79.9152	73.2657	39.8187	38.2896	126.624	21.711	18.8849	11.0583	75.8223	38.7327	-2.74524	-2.00539	0.739856	-0.772101	-2.54405	-0.96907	-0.973295	-1.80842	-0.835124	0.0337954	0.0462124	0.0585605	0.220788	0.0161597	0.121189	0.0990131	0.0364862	0.0261886
M7WCZ2	RHTO_06538		delta-12 fatty acid desaturase	NA	1.51266	1.79672	0.57279									1.32568	1.63958	0.575038				1.29807					-1.51159				-1.17464	NA	NA	NA	NA	NA	NA	NA	NA	NA
M7WCZ5	RHTO_06543		vacuolar protein sorting-associated protein vps17	NA			7.16417	5.57165		2.92932	6.08303	6.16292	3.29089	3.46656	4.93973	4.49181		6.32382	2.88563	6.07296	3.35325	4.67858		-0.216672		1.07351		0.480511	-0.0583969	0.37633	0.434727	NA	NA	NA	NA	NA	0.149108	0.859022	0.317242	0.084007
M7WD04	RHTO_06548		vesicular-fusion protein sec18	NA	19.4721	24.591	28.4814	26.3747	33.5221	25.3777	103.744	25.0432	26.9247	27.6292	28.7237	29.5955	21.8252	27.2087	29.2266	62.0137	27.0585	28.9072	0.42129	0.111201	-0.310088	1.08531	0.318076	0.0953455	1.18852	1.10116	-0.0873574	0.368864	0.725564	0.298696	0.588456	0.256736	0.196607	0.604095	0.404008	0.570758
M7WD07	RHTO_06553		actin-related protein 2/3 complex subunit 3	NA			95.9081	103.22		81.6387		87.9302	76.8734	73.4953	57.3599	90.218		98.6753	80.4212	91.2836	74.4868	72.9608		0.110591		0.182781		-0.0298623	-0.112333	0.323234	0.435567	NA	NA	NA	NA	NA	0.954375	NA	0.402724	NA
M7WD18	RHTO_06492		snf7 family protein, charged multivesicular body protein 5	NA	19.3511	16.1669	24.5946	25.2955	22.8293	23.2094		28.2561		10.2688	11.7708	11.9237	17.6208	24.7293	22.8231	29.3337	10.55	11.7459	0.373217	1.11325	0.740029	0.362063	0.488946	0.154908	0.246334	1.3204	1.07407	0.162164	NA	NA	NA	0.0947661	NA	NA	0.0246142	NA
M7WD39	RHTO_06517		metallo-beta-lactamase domain containing protein	NA																												NA	NA	NA	NA	NA	NA	NA	NA	NA
M7WD50	RHTO_06450		translation machinery-associated protein 20	NA	213.818	192.803	260.733	281.11	182.265	232.74	281.259	297.52	228.777	192.779	203.101	201.658	201.669	268.5	205.582	287.317	208.347	200.674	0.0277243	-0.0192733	-0.0469976	0.482929	0.412934	-0.0541321	0.097719	0.517788	0.420069	0.919678	0.945673	0.829437	0.202018	0.0887436	0.771001	0.469954	0.083243	0.0484777
M7XKI3	RHTO_02616		o-acetylhomoserine aminocarboxypropyltransferase	modelled	247.608	212.724	50.2457	40.5059	85.3448	48.0362		36.4004	37.2483	29.0802	21.5239	21.537	228.35	45.0517	66.2456	37.7886	32.7368	21.348	-1.78535	1.01691	2.80226	-0.809873	-2.3416	-0.616815	-0.25363	0.823853	1.07748	0.0812272	0.323027	0.0616254	NA	0.0394271	0.223266	NA	0.115112	NA
M7X2J1	RHTO_04725		elongation factor g, mitochondrial (ef-gmt) (elongation factor g 1, mitochondrial) (mef-g 1) (elongation factor g1)	NA	145.974	152.436	34.5851	38.3892	56.8497	62.475	21.9522	23.1663	134.783	145.267	121.492	111.337	147.916	36.1544	59.1387	22.3964	139.026	115.491	-1.32261	-1.23318	0.0894204	-1.40084	-2.03253	-0.267577	-0.690907	-2.36644	-1.67554	0.03838	0.0455737	0.400137	0.0640161	0.0167405	0.201597	0.132893	0.0435827	0.0332384
M7WD80	RHTO_06490		carboxylesterase type b	NA			50.5428	60.121	37.733	47.2845		66.2014	38.3392	44.1164	53.3155	37.6442		54.8037	42.1178	68.7262	40.982	45.1913		0.0394378		0.70643		0.141053	0.326586	0.604815	0.278229	NA	0.881303	NA	NA	NA	0.752841	NA	0.529093	NA
M7WD95	RHTO_06410		inorganic phosphate transporter	NA	20.9281	24.3369	17.8546	14.3539	28.1877		19.7492	15.8384	14.5468	18.0408	20.9443	16.1984	22.4276	15.9895	28.1305	17.5519	16.2184	18.4433	0.326857	0.794503	0.467646	-0.680503	-0.488154	0.185465	0.134507	-0.0714651	-0.205972	NA	NA	0.23602	NA	0.177139	0.636177	0.71871	0.612554	0.875097
M7WD99	RHTO_06415		cytochrome c oxidase subunit	modelled			45.8999	38.4455		47.1073		43.3806		22.181	28.6143	34.1836		41.8616	46.4047	45.035	22.7885	31.0985		1.02596		-0.0432237		0.448539	0.10542	0.534202	0.428782	NA	NA	NA	NA	NA	NA	NA	0.272671	NA
M7WDA2	RHTO_06420		rna polymerase ii accessory factor, cdc73 family protein	NA	14.9568	16.2469	14.6414	17.1568	20.4573	25.6218		18.785	14.1631	20.4555	20.7229	17.4105	15.4647	15.7488	22.8277	19.5014	17.2755	18.9256	0.561808	0.40206	-0.159748	-0.227207	0.0262647	0.131614	0.308336	0.0432387	-0.265098	0.192108	0.398916	0.740331	NA	0.880379	0.760154	NA	0.403926	NA
M7WDB9	RHTO_06440		adp-ribosylation factor-like protein 8b	NA						0.12244									0.120613													NA	NA	NA	NA	NA	NA	NA	NA	NA
M7WDC1	RHTO_06445		ribonucleoside-diphosphate reductase (ec 1.17.4.1)	modelled	81.8637	101.11	17.8172	20.4957	71.6874	64.5621	28.4302	26.1071	59.1182	56.9675	39.7349	40.0166	90.6376	18.9775	67.5705	26.9834	57.5125	39.5361	-0.423716	0.232519	0.656235	-1.32432	-2.25582	-0.540702	0.507782	-0.551098	-1.05888	0.244723	0.200471	0.178946	0.0672427	0.0538425	0.0996385	0.179392	0.043082	0.0478177
M7WDD0	RHTO_05943		sulfhydryl oxidase (ec 1.8.3.2)	NA			17.6852	29.887		6.82768			15.4676	16.1602	17.1523	20.2647		23.509	6.72585		15.6923	18.5308		-1.22227				0.239864			0.343288	NA	NA	NA	NA	NA	0.342277	NA	0.624642	NA
M7WDE2	RHTO_05958		enoyl reductase	modelled							3.42549		9.75998			3.61811				3.23681	9.32726	3.54276						-1.39658		-0.130304		NA	NA	NA	NA	NA	NA	NA	NA	NA
M7WDF7	RHTO_05973		translocation protein sec72	NA	1.60908					6.5993							1.60782		6.50088				2.01553									NA	NA	NA	NA	NA	NA	NA	NA	NA
M7WDG2	RHTO_05978		uncharacterized protein	NA			1.25408	1.25219										1.24253														NA	NA	NA	NA	NA	NA	NA	NA	NA
M7WDG6	RHTO_05983		myosin regulatory light chain cdc4	NA	178.479	171.294	305.651	354.996	100.208	88.9864		264.976	154.535	150.409	153.303	161.653	173.432	327.219	93.8316	275.081	151.106	156.092	-0.886225	-0.687415	0.19881	1.55171	0.915884	0.0468354	-0.250398	0.817461	1.06786	0.0498912	0.0546636	0.112772	NA	0.0632532	0.524088	NA	0.0815948	NA
M7WDH6	RHTO_05993		glutamate-5-semialdehyde dehydrogenase	modelled	40.8398	39.5009	31.4101	42.3542	60.8164	54.2786	44.6215	54.1335	49.5751	39.8483	25.398	39.1508	39.8352	36.5018	57.081	49.1808	44.1584	31.916	0.518969	0.370322	-0.148647	-0.214916	-0.126074	-0.46841	0.430126	0.623816	0.19369	0.101287	0.250814	0.580412	0.422602	0.666117	0.409374	0.407896	0.752022	0.28939
M7WDI1	RHTO_05998		uncharacterized protein	NA	3.36096	2.83614								2.23131	2.9193	2.11943	3.07431				2.29243	2.50296			0.423387			0.126757				NA	NA	NA	NA	NA	NA	NA	NA	NA
M7WDI9	RHTO_05874		nuclear cap-binding protein subunit 1	NA			5.39804	5.37117	6.74979	7.42334		8.67628	5.1819	5.01791	4.4369	4.38923		5.33915	7.02435	9.00717	5.05375	4.37597		0.475011		0.358708		-0.207752	0.754464	1.04147	0.287008	NA	0.0874715	NA	NA	NA	0.135599	NA	0.0247522	NA
M7WDN7	RHTO_05924		amp-activated protein kinase beta subunit	NA			5.46644	4.96944		8.04985		6.26396	2.57589	3.07338	3.671	2.34718		5.17681	7.92979	6.50285	2.80962	2.99177		1.49691		-0.286211		0.0906237	0.329008	1.12007	0.791065	NA	NA	NA	NA	NA	0.868422	NA	0.197187	NA
M7XLG2	RHTO_02327		dna helicase (ec 3.6.4.12)	NA	11.3303	9.46885	2.48529	2.68094	8.52478	8.07052		3.77194	6.81736	4.85111	3.79176	4.14683	10.3186	2.56002	8.22881	3.9158	5.74955	3.93347	-0.326493	0.517236	0.843729	-1.07138	-2.01102	-0.547644	0.613152	-0.00649775	-0.61965	0.254517	0.223272	0.183712	NA	0.0478336	0.333573	NA	0.0822365	NA
M7WDQ1	RHTO_05794		pre-rrna processing protein utp22	NA	2.46338	2.52262	2.18205	1.84203		2.47848	2.3055	2.19447	2.17583	2.08906	3.25275	1.95827	2.47165	1.9971	2.44151	2.22833	2.11282	2.59143	-0.0176998	0.208605	0.226304	-0.131809	-0.307568	0.294578	0.158059	-0.217783	-0.375843	NA	NA	0.090543	NA	0.167422	0.653976	0.489098	0.595495	0.719815
M7WDQ5	RHTO_05799		protein of integral membrane protein, mpv17/pmp23 family	NA											4.90266							4.92168										NA	NA	NA	NA	NA	NA	NA	NA	NA
M7WDQ9	RHTO_05804		uncharacterized protein	NA	2.64492		5.59657	5.17694			3.39531	2.87599	1.13493	1.70981			2.64285	5.34372		3.09698	1.42063				0.895564		1.01575		-0.786983			NA	NA	NA	NA	NA	NA	0.137302	NA	NA
M7WDR6	RHTO_05814		mitogen-activated protein kinase (ec 2.7.11.24)	NA				2.78889		2.72967		2.3094		2.38408				2.73069	2.68896	2.39747	2.44938			0.134631		-0.165534			-0.187748			NA	NA	NA	NA	NA	NA	NA	NA	NA
M7WDS9	RHTO_05829		heterogeneous nuclear ribonucleoprotein m	NA	196.354	228.316	256.441	266.049	193.281	195.995	260.458	270.657	169.16	176.436	214.02	216.389	210.413	258.972	192.98	263.545	171.464	213.367	-0.124773	0.170545	0.295317	0.449599	0.29957	0.315426	0.0252562	0.304717	0.279461	0.490617	0.088863	0.253884	0.0640161	0.157574	0.121189	0.728564	0.063915	0.0530845
M7XRD3	RHTO_08116		tpr and set domain containing protein	NA	27.1069	28.9774	5.85436	9.21815	6.86691	9.84986	7.41518	6.08309	22.6196	21.658	18.3756	14.9934	27.7973	7.45155	8.27796	6.66091	21.9339	16.564	-1.7476	-1.40582	0.341781	-0.313556	-1.89933	-0.405115	-0.161822	-1.31426	-1.15244	0.0512399	0.0583261	0.107372	0.552557	0.0382103	0.210011	0.806927	0.158061	0.0945574
M7WDV9	RHTO_05859		dcg1-like protein	NA																												NA	NA	NA	NA	NA	NA	NA	NA	NA
M7WE21	RHTO_05770		usp (universal stress protein) family protein	NA	6.96457			9.34743		3.40521		9.1745	6.66589	8.3802	6.80135	9.94149	6.95911	9.15235	3.35442	9.52439	7.49004	8.28109	-1.05284	-1.15891	-0.106071	1.50556	0.395239	0.144847	0.0574851	0.201806	0.144321	NA	NA	NA	NA	NA	0.767352	NA	NA	NA
M7WE37	RHTO_05785		atp-dependent rna helicase	NA	0.920817	0.814009								0.844941		0.865733	0.860474				0.868084	0.847704			-0.0127031			-0.0342746				NA	NA	NA	NA	NA	NA	NA	NA	NA
M7WE51	RHTO_05627		peripilin-like protein	NA	81.1563	55.0439	81.9083	72.0092	5.16832	27.2754	55.6339	46.6552		21.4387	61.2801	124.185	67.6235	76.3681	16.0132	50.502	22.0259	91.5581	-2.07826	-0.459936	1.61832	1.65708	0.175444	2.05549	-0.59663	-0.858348	-0.261718	0.176077	NA	NA	0.211096	0.648061	NA	0.209788	0.76461	0.437479
M7WE57	RHTO_05632		protein serine/threonine kinase	NA	15.6905	13.1965	7.34713	8.02141	21.1733	13.5501	15.3912	10.5177	10.0235	11.2365	5.61916	6.30865	14.3307	7.61499	17.2392	12.7311	10.5617	5.90911	0.266579	0.706849	0.44027	-0.437329	-0.912197	-0.837826	0.741446	1.10735	0.3659	0.635188	0.325373	0.224901	0.556566	0.0763772	0.135666	0.343542	0.170611	0.197936
M7WE73	RHTO_05647		mitochondrial f1 atpase subunit	NA	328.23							370.009		476.76		606.944	327.973			384.12	489.818	594.304			-0.578668			0.278956		-0.629643		NA	NA	NA	NA	NA	NA	NA	NA	NA
M7WEE9	RHTO_05712		beta-1,3-mannanase	NA			4.36766	9.24321	27.8986	17.4977			6.01862	8.4778	11.7074	17.2641		6.71755	22.5393		7.2309	14.3287		1.6402				0.986666			-1.09291	NA	0.187092	NA	NA	NA	0.266669	NA	0.306049	NA
M7WEF4	RHTO_05534		3,4-dihydroxy-2-butanone 4-phosphate synthase (dhbp synthase) (ec 4.1.99.12)	modelled	32.3726	38.7187	48.6506	48.0893		61.278	54.3179	46.665	46.2715	45.7998	45.1047	36.7278	35.2201	47.9636	60.3641	49.8853	45.6371	40.6213	0.777292	0.403482	-0.37381	-0.275076	0.445542	-0.167972	0.0566739	0.296377	0.239703	NA	NA	0.188207	NA	0.105385	0.479092	0.753843	0.355223	0.348267
M7WEF8	RHTO_05539		uncharacterized protein	NA												0.641566						0.628206										NA	NA	NA	NA	NA	NA	NA	NA	NA
M7WEG2	RHTO_05544		gcn5-related n-acetyltransferase (gnat)	NA			10.6132	26.0149		15.0414		13.8792	17.0624		14.8345	13.3046		18.0634	14.8171	14.4085	16.3059	13.9598		-0.138134		-0.0403405		-0.224116	-0.326147	0.0456419	0.371789	NA	NA	NA	NA	NA	NA	NA	0.740483	NA
M7XEW0	RHTO_05756		50s ribosomal protein l17	NA	71.2492	68.6523	18.639	26.2723	52.2912	48.2955	32.977	31.9177	78.4841	65.6327	70.9993	62.1065	69.368	22.2181	49.8801	32.1477	71.2174	66.0439	-0.475806	-0.513764	-0.037958	-0.633748	-1.64254	-0.108803	0.532983	-1.03871	-1.57169	0.065378	0.166178	0.848552	0.0780951	0.0362925	0.661636	0.293684	0.0748286	0.0666444
M7WL95	RHTO_02113		sulfite reductase (nadph) hemoprotein beta-component	modelled	191.676	187.253	64.9965	61.9131	114.102	118.474	71.626	67.715	164.197	172.371	144.115	135.015	187.876	62.9362	115.288	68.989	167.005	138.439	-0.704532	-0.534643	0.169889	-0.740807	-1.57782	-0.270641	0.132476	-1.00481	-1.13729	0.03838	0.0487889	0.135332	0.0555696	0.015533	0.157254	0.304389	0.0415622	0.0414865
M7WNW9	RHTO_04330		thiamine biosynthesis protein nmt1	NA	164.487	178.155	59.7002	55.8872	101.263	92.7949	99.7996	75.9338	344.341	341.618	102.803	105.487	169.817	57.3277	96.2343	86.566	340.025	103.246	-0.819356	-1.82102	-1.00166	-0.152751	-1.56668	-1.71955	0.594569	-0.254214	-0.848783	0.0598554	0.0212456	0.0378741	0.650189	0.0283527	0.0610864	0.304446	0.037889	0.425282
M7WEJ4	RHTO_05579		d-arabinose 1-dehydrogenase	modelled	8.29281	8.89097	5.72651	12.247	18.1234	33.4173	20.6248	21.7467	8.78458	8.118	7.98707		8.51679	8.87019	25.5027	21.0324	8.36773	8.01805	1.58227	1.60774	0.0254735	-0.278039	0.0586559	-0.0615846	1.24558	1.39129	0.145714	0.248863	0.244593	0.851236	0.711912	0.93164	NA	0.213078	NA	NA
M7WEJ9	RHTO_05584		nuclear pore complex protein nup160	NA			5.66945	6.61587		9.53831		5.78638	7.43953	15.7496	8.86409	14.1865		6.08475	9.39605	6.00706	11.6454	11.3948		-0.309629		-0.645394		-0.0313813	-0.0185381	-0.923642	-0.905103	NA	NA	NA	NA	NA	0.99138	NA	0.31807	NA
M7WEK6	RHTO_05594		proteasome subunit beta (ec 3.4.25.1)	NA	228.585	245.792	330.482	350.03	362.553	360	368.66	347.069	305.371	255.419	313.732	337.668	235.113	337.252	358.223	354.329	277.123	322.793	0.607509	0.370331	-0.237177	-0.0157702	0.520475	0.22008	0.0712631	0.134482	0.0632184	0.0451853	0.166178	0.367625	0.839758	0.0507777	0.376006	0.52125	0.575891	0.295784
M7WKI1	RHTO_02167		mitochondrial carrier protein	NA	49.7374	51.6432	17.878	17.2319	40.1709	28.7706	21.9024	20.5238	57.2808	57.431	54.7714	56.5995	50.2535	17.4102	34.2154	21.0012	56.8726	55.2023	-0.554578	-0.73309	-0.178511	-0.704172	-1.52929	-0.0430061	0.270542	-1.39426	-1.6648	0.191226	0.131223	0.090543	0.264595	0.0164266	0.341396	0.172723	0.0237848	0.025974
M7WEP1	RHTO_05460		glucose-repressible protein grg1	NA	39.4014		363.916	206.674		35.7858	423.855	402.331	534.759	375.906	242.223	278.268	39.3705	283.852	35.2521	409.091	448.626	257.818	-0.159407	-3.66973	-3.51033	3.53664	2.84995	-0.799162	0.527282	0.66607	0.138788	NA	NA	NA	NA	NA	0.265384	0.430455	0.848753	0.0708788
M7WEP6	RHTO_05465		trna (adenine(58)-n(1))-methyltransferase catalytic subunit trm61 (ec 2.1.1.220)	NA						1.34906						0.932054			1.32894			0.912644										NA	NA	NA	NA	NA	NA	NA	NA	NA
M7WES3	RHTO_05490		tether containing ubx domain for glut4	NA	10.4015	12.407	13.5881	12.3776	7.03933			18.0831	19.1293		10.7337		11.2999	12.8804	7.02503	18.7727	18.2812	10.7753	-0.685737	-1.37979	-0.694048	1.41806	0.18886	-0.762633	0.543463	0.800908	0.257445	NA	NA	NA	NA	0.375377	NA	NA	NA	NA
M7WET9	RHTO_05510		sas10p	NA					1.22712	1.55146		1.17295		1.22466	0.636156	1.89596			1.37648	1.21768	1.25821	1.24755		0.129612		-0.176848		-0.0122688		-0.0349668		NA	NA	NA	NA	NA	NA	NA	NA	NA
M7WEU6	RHTO_05515		alpha/beta hydrolase, epoxide hydrolase-like protein	NA			2.75925	3.26212	2.33535	2.26487		2.73251		1.85615		3.04134		2.98206	2.28085	2.83673	1.90699	2.978		0.258277		0.314655		0.64305	-0.0720825	-0.0701182	0.0019643	NA	NA	NA	NA	NA	NA	NA	NA	NA
M7X368	RHTO_04926		mitochondrial ribosomal protein subunit rsm25	NA	66.1728	74.5222	25.9337	24.3827	46.9308	39.6794	37.3648	38.7797	86.5599	74.2434	59.3294	66.3935	69.7194	24.9547	42.9615	37.7827	79.4995	62.2852	-0.698514	-0.887901	-0.189387	-0.185321	-1.48225	-0.352057	0.598415	-0.721165	-1.31958	0.106764	0.0970834	0.43519	0.422602	0.0382103	0.257095	0.0990131	0.0579941	0.0736237
M7WEX1	RHTO_05344		glucoamylase, glycoside hydrolase family 15 protein	NA	5.92118	9.7098	14.8525	14.0108	28.4723	20.9135	19.3997	13.2144	8.70841	13.9833	14.3931		7.7347	14.3146	24.508	16.0247	11.3443	14.449	1.66384	1.11129	-0.55255	-0.612954	0.888069	0.349	0.162814	0.149334	-0.0134802	0.130978	0.186767	0.516084	0.356685	0.130646	NA	0.733645	NA	NA
M7WEY0	RHTO_05354		polyadenylate-binding protein	NA			76.2419	88.6597		72.286		93.6996	63.8539	90.5946	116.054	117.076		81.6752	71.2079	97.2731	77.0494	115.571		-0.113746		0.450003		0.584922	0.252142	-0.248666	-0.500808	NA	NA	NA	NA	NA	0.218555	NA	0.101056	NA
M7WEZ6	RHTO_05369		wd repeat protein, u3 small nucleolar rna-associated protein 12	NA	4.92578	5.07344	6.72346	7.80825	13.0708	6.38253	9.65828	7.25258	6.59309	5.44129	8.00972	7.07313	4.95668	7.19757	9.66579	8.32772	5.94555	7.48332	0.963513	0.701078	-0.262435	-0.214967	0.538134	0.331867	0.210412	0.154244	-0.0561684	0.399006	0.489529	0.344139	0.819778	0.101821	0.307277	0.61471	0.814783	0.650258
M7WGI1	RHTO_04316		uncharacterized protein	NA			0.0440713			0.0540364								0.0442442	0.0532305													NA	NA	NA	NA	NA	NA	NA	NA	NA
M7WGW3	RHTO_04227		uncharacterized protein	NA			18.1785	15.4905			11.7118	14.7639	7.44282	10.4746		11.1591		16.7086		13.1968	8.93715	10.9267						0.28997	-0.340397	0.272333	0.612729	NA	NA	NA	NA	NA	NA	0.400486	NA	NA
M7WF31	RHTO_05404		phenylacetyl-coa ligase	NA	39.1911	33.1388	24.6543	26.2213	40.7109	24.6247	32.1849	26.9383	177.595	180.085	124.217	119.823	35.8818	25.2126	32.4428	29.1888	177.369	121.013	-0.145353	-2.45079	-2.30543	-0.152482	-0.50911	-0.551594	0.211275	-2.05167	-2.26295	0.793492	0.0411048	0.0277186	0.815272	0.129434	0.0996385	0.452015	0.0230245	0.0282478
M7WF55	RHTO_05429		e3 ubiquitin-protein ligase (ec 2.3.2.27)	NA		0.325987										0.606305	0.320718					0.593679										NA	NA	NA	NA	NA	NA	NA	NA	NA
M7WF64	RHTO_05439		set and cytidine deaminase-like domain containing protein	NA	9.08297	12.3773	11.1689	7.10438		5.74861		8.43758	11.0021	8.66872	6.26737	7.15631	10.6266	9.08444	5.66287	8.75937	9.71021	6.64948	-0.908069	-0.77797	0.1301	0.629293	-0.226206	-0.546262	-0.0525706	0.397585	0.450156	NA	NA	0.785697	NA	0.659433	0.25326	NA	0.500674	NA
M7WF78	RHTO_05245		sec14-like protein	NA	304.38	293.447	302.798	351.328	367.487	340.741	428.739	321.119	244.866	235.678	249.808	251.98	296.423	323.991	351.2	369.244	238.072	248.755	0.244636	0.560895	0.316259	0.0722831	0.128297	0.0633278	0.188622	0.56985	0.381228	0.138343	0.0619096	0.0769921	0.810805	0.443222	0.282551	0.649835	0.196941	0.254934
M7WF93	RHTO_05260		xanthine dehydrogenase/oxidase	NA			0.87021	0.737453		0.968805	0.871012	1.07316			0.705152	0.865876		0.797844	0.954356	0.968561		0.777866				0.0213152			0.279737	0.316322	0.0365847	NA	NA	NA	NA	NA	NA	0.474228	0.916178	0.403404
M7WFA3	RHTO_05270		nadh dehydrogenase (ubiquinone) fe-s protein 8	NA	148.555	240.003	550.556	267.29	207.532	221.233	256.411	256.905	179.691	181.986	266.49	380.54	192.281	407.214	212.522	254.495	179.348	320.07	0.144391	0.244853	0.100461	0.260027	1.08257	0.83563	-0.67815	-0.33075	0.3474	0.780062	0.104549	0.862761	0.0983451	0.351806	0.25326	0.558047	0.737197	0.473263
M7WFB4	RHTO_05280		1,3-beta-glucan synthase, glycosyltransferase family 48 protein	modelled	4.91291	5.19355	3.6155	2.94772		4.20127		4.15604	3.58212	3.81412	3.72961	3.958	5.00934	3.25795	4.13861	4.31454	3.67095	3.80983	-0.275474	0.172995	0.448469	0.0600608	-0.620657	0.0535738	0.405244	0.179482	-0.225762	NA	NA	0.0866866	NA	0.0830225	0.585603	NA	0.390871	NA
M7X9A6	RHTO_03495		pentatricopeptide repeat protein	NA	24.5855	21.9336	7.74619	9.05679	9.77378	6.26431			24.352	21.9138	22.9156	23.777	23.0727	8.32218	7.9624		22.8932	23.1432	-1.53491	-1.52364	0.0112672		-1.47115	0.0156691			-1.47555	0.0746112	0.0696898	0.966059	NA	0.0401299	0.917264	NA	0.037889	NA
M7WFE5	RHTO_05310		u1 small nuclear ribonucleoprotein c (u1 snrnp c) (u1-c) (u1c)	NA																												NA	NA	NA	NA	NA	NA	NA	NA	NA
M7WFF1	RHTO_05315		mitochondrial peptidyl-trna hydrolase	NA	109.262	113.536	108.991	125.91	119.446	87.6202	69.2089	61.6431	142.834	128.34	119.529	119.587	110.438	116.35	102.758	64.6953	134.178	118.545	-0.103985	-0.384896	-0.280911	-0.667522	0.0752358	-0.178722	-0.846743	-0.873696	-0.0269532	0.751216	0.307419	0.192008	0.26262	0.620518	0.287417	0.155687	0.879058	0.0408523
M7WFG4	RHTO_05325		vacuolar sorting protein vps32	NA	16.8983	16.8364	25.2265	39.3136	22.4863	18.4877	30.7586	28.4708	10.5746	14.0436	15.6214	15.7656	16.7247	31.9093	20.3263	29.3105	12.267	15.5596	0.281369	0.728568	0.447199	0.528069	0.931998	0.34303	-0.12256	0.913607	1.03617	0.314744	0.174726	0.23292	0.157838	0.224103	0.321073	0.833881	0.267373	0.045724
M7WFI6	RHTO_05129		thiamine-phosphate diphosphorylase / hydroxyethylthiazole kinase	modelled			4.12449	6.89843	3.88104			8.2763	5.61562	4.79397	6.86173	4.59192		5.44757	3.87316	8.59194	5.14596	5.69232		-0.409931		1.14947		0.145576	0.657371	0.593967	-0.0634043	NA	NA	NA	NA	NA	0.786293	NA	0.944484	NA
M7WFJ0	RHTO_05134		arginine biosynthesis bifunctional protein argj, mitochondrial [cleaved into: arginine biosynthesis bifunctional protein argj al... <Preview truncated at 128 characters>	modelled	185.389	169.911	158.97	176.398	82.4173	73.3646	104.941	99.2881	210.14	214.67	293.121	272.143	176.204	166.156	77.2601	101.118	210.687	280.367	-1.18945	-1.4473	-0.25785	0.388237	-0.0847146	0.412216	-0.716502	-1.47128	-0.75478	0.0512399	0.0380665	0.140973	0.137727	0.548224	0.135666	0.13133	0.0690627	0.0363537
M7WFJ5	RHTO_05139		sulfate transporter	NA				2.36421					3.3251					2.31487			3.17768											NA	NA	NA	NA	NA	NA	NA	NA	NA
M7WFK5	RHTO_05149		adenine phosphoribosyltransferase	modelled	55.0447	51.1684	41.4354	57.7342	49.5398	48.9037		49.149	40.458	39.7863	64.5884	46.527	52.6715	49.0637	48.8068	51.0234	39.7702	55.1985	-0.109942	0.295393	0.405335	0.0640792	-0.102367	0.472942	0.0565044	-0.11347	-0.169974	0.287716	0.0408849	0.0930295	NA	0.758015	0.3615	NA	0.766714	NA
M7WFL8	RHTO_05159		threonine aldolase	modelled				3.23807	8.39466	10.293		7.14056	7.98226					3.17049	9.25853	7.41288	7.62836			0.279411		-0.320749			1.22533			NA	NA	NA	NA	NA	NA	NA	NA	NA
M7XXM3	RHTO_02744		50s ribosomal protein l3	NA	60.1716	58.1401	20.9057	21.8915	55.8727	57.2289	27.7325	24.6856	74.1286	71.5491	63.9195	60.74	58.6624	21.2112	56.0673	25.9159	72.1755	61.8213	-0.0652786	-0.36435	-0.299071	-1.11332	-1.46761	-0.223405	0.289016	-1.25426	-1.54328	0.262678	0.0487889	0.0758935	0.0548124	0.0164266	0.150628	0.259075	0.032144	0.0363537
M7X3Q5	RHTO_02697		elongation factor 3	NA	1748.63	1784.22	664.775	648.943	1475.96	1194.53	1300.83	1217.61	1424.88	1229.53	1125.84	1009.78	1751.32	651.392	1324.84	1246.61	1312.46	1059.48	-0.402625	0.0135492	0.416174	-0.0878041	-1.42685	-0.308914	0.936418	0.234659	-0.701758	0.175761	0.970472	0.138972	0.750341	0.0153088	0.279786	0.0990131	0.0807956	0.212609
M7WFT8	RHTO_05209		eukaryotic translation initiation factor 3 subunit h (eif3h)	NA	196.125	310.202	171.666	153.208	281.725	187.498		198.285	220.327	175.164	171.057	160.647	250.58	161.175	232.927	205.847	195.26	164.511	-0.105391	0.254482	0.359872	-0.178309	-0.636638	-0.247211	0.352939	0.323383	-0.0295552	0.873434	0.639559	0.58782	NA	0.323246	0.433837	NA	0.842836	NA
M7X6K7	RHTO_04481		30s ribosomal protein s10	NA	121.904	111.84	41.2952	45.8114	110.663	109.598	50.6312	53.695	146.554	135.422	116.218	101.866	115.92	43.1562	109.201	51.7925	139.594	108.207	-0.0861492	-0.354248	-0.268098	-1.07617	-1.42549	-0.367442	0.263174	-1.06297	-1.32615	0.419973	0.0899733	0.191905	0.0338135	0.0330862	0.190196	0.247555	0.0669877	0.0656105
M7WFW6	RHTO_04489		protein of yeats family	NA			8.36162	9.61931				11.2919	6.90511	7.57865				8.90649		11.7225	7.1926								0.396353			NA	NA	NA	NA	NA	NA	NA	NA	NA
M7WFX0	RHTO_04494		non-specific serine/threonine protein kinase (ec 2.7.11.1)	NA	6.32445		6.55669	5.64761		14.4591		3.22641		4.73712	6.41596	5.41849	6.31949	6.05608	14.2434	3.34946	4.86687	5.87325	1.17242	1.54923	0.376813	-2.0883	-0.0614234	0.271164	-0.854457	-0.810232	0.0442256	NA	NA	NA	NA	NA	NA	NA	0.865985	NA
M7WFY9	RHTO_04519		cell division control protein cdc12	NA	150.384	149.978	180.614	165.302	194.482	200.232	241.22	177.033	120.441	146.598	168.473	163.454	148.91	171.587	195.666	205.859	132.858	164.588	0.393954	0.558513	0.164559	0.0732623	0.204505	0.308983	0.262711	0.322793	0.0600811	0.0415012	0.106271	0.455881	0.815858	0.15478	0.26139	0.552637	0.602165	0.429352
M7WG12	RHTO_04549		translation initiation factor eif-1	NA	137.018	133.528	277.709	320.805	73.4875	98.9483	226.442	211.69	126.616	135.487	196.371	195.362	134.14	296.455	85.4054	216.866	130.1	194.213	-0.651341	-0.607224	0.0441174	1.34441	1.14407	0.578018	-0.451006	0.159164	0.61017	0.138351	0.159965	0.594607	0.0734637	0.0525378	0.105667	0.223804	0.118725	0.177687
M7WG30	RHTO_04378		pre-mrna-processing factor slu7	NA	11.0126	11.9764	14.6925	15.274		0.894479	18.2132	14.3467	12.6264	8.67473	13.2956	10.7087	11.3934	14.8527	0.881138	16.0519	10.4894	11.9164	-3.69269	-3.57343	0.11926	4.18723	0.382525	0.184014	0.112022	0.429794	0.317771	NA	NA	0.799761	NA	0.0638463	0.720433	0.712991	0.281941	0.320383
M7WG40	RHTO_04388		transcription elongation factor spt6	NA	13.0183	11.3042	12.7388	14.8203	14.4729	8.29151	17.0781	14.8985	12.2459	11.7221	15.3025	15.2525	12.0648	13.6499	11.3057	15.802	11.8731	15.1484	-0.0937596	-0.0706518	0.0231078	0.483066	0.17808	0.351467	0.211226	0.0609473	-0.150279	0.876541	0.899651	0.909158	0.425408	0.420077	0.113527	0.457069	0.423983	0.674386
M7WLS9	RHTO_05715		protein arginine n-methyltransferase 1	modelled	86.6675	89.5201	35.1193	34.6729	100.58	85.0384	78.0632	60.2558	73.7518	70.3665	58.1285	51.663	87.3364	34.6032	92.0732	68.1585	71.3879	54.4706	0.0761975	0.367102	0.290904	-0.433887	-1.33568	-0.390202	0.977988	0.323417	-0.654571	0.696352	0.208568	0.0894564	0.309069	0.0162664	0.157254	0.21064	0.0887807	0.38979
M7WUU3	RHTO_01695		adenosylhomocysteinase (ec 3.3.1.1)	modelled	3493.83	3653.32	1485.15	1406.47	2715.79	2582.55	1296.04	1198.23	3053.21	3295.56	2602.28	2360.16	3542.68	1434.04	2627.15	1234.29	3151.83	2461.69	-0.431341	-0.262691	0.16865	-1.08982	-1.30475	-0.356543	-0.216409	-0.995969	-0.77956	0.0608883	0.138895	0.224901	0.055154	0.0193375	0.171363	0.247258	0.0705173	0.0538661
M7WGB6	RHTO_04473		protein transport protein sec61 subunit alpha	NA	27.6455	32.0847					34.5271			35.4093	14.7153	26.4979	29.595			32.6252	36.3791	20.3592			-0.297758			-0.837429		0.680304		NA	NA	NA	NA	NA	NA	NA	NA	NA
M7WGC9	RHTO_04261		nuclear transcription factor y, gamma	NA			2.85196	5.68932				4.22023		2.97956		4.31891		4.21687		4.38118	3.06117	4.22897						0.466221	0.0551478	0.0510151	-0.00413271	NA	NA	NA	NA	NA	NA	NA	NA	NA
M7WGD5	RHTO_04266		mfs transporter, sugar:h+ symporter	NA																												NA	NA	NA	NA	NA	NA	NA	NA	NA
M7WGD8	RHTO_04271		tpr-repeat containing protein	NA										0.590868							0.607052											NA	NA	NA	NA	NA	NA	NA	NA	NA
M7WGE2	RHTO_04276		pyridoxamine phosphate oxidase family protein	NA					4.83582	4.38744				1.57864					4.574		1.62188			1.49579								NA	NA	NA	NA	NA	NA	NA	NA	NA
M7WGE7	RHTO_04281		translation initiation factor eif-4b	NA	63.4281	45.8782	79.9238	76.6413	22.4033	14.1359	92.1861	112.287	68.1458	57.816	66.9072	66.5954	54.2576	77.6396	18.1414	101.839	62.262	66.1877	-1.58054	-1.77906	-0.198529	2.48893	0.516969	0.0882099	0.391423	0.621653	0.23023	0.141779	0.0730156	0.618611	0.0820407	0.179162	0.653976	0.319812	0.0808404	0.156856
M7WGH2	RHTO_04306		wd repeat protein 82	NA	12.3328	13.4298	12.3204		22.1806	22.0328			12.8654		15.5991	20.7651	12.768	12.3687	21.9199		12.295	17.9961	0.779709	0.834163	0.0544539		-0.0458365	0.549611			-0.540994	0.0415012	NA	NA	NA	NA	NA	NA	NA	NA
M7WIF6	RHTO_03523		uncharacterized protein	NA			3.33417				4.98483	4.61948						3.34725		4.75295									0.505846			NA	NA	NA	NA	NA	NA	NA	NA	NA
M7WGK5	RHTO_04342		3-beta hydroxysteroid dehydrogenase/isomerase	NA	1.03463						7.66864	2.46928					1.03382			4.90484												NA	NA	NA	NA	NA	NA	NA	NA	NA
M7WGM1	RHTO_04357		pre-mrna splicing factor 24	NA	7.89874	6.19268	10.0931	8.96555	19.3708	13.7348	18.0549	17.4298	6.49992	7.36471	11.5101	11.3391	6.99257	9.45558	16.4307	17.5774	6.88908	11.3289	1.2325	1.25401	0.0215107	0.0973284	0.435344	0.71762	0.894485	0.633719	-0.260766	0.165231	0.157546	0.944116	0.790297	0.196874	0.125308	0.0990131	0.185418	0.0308522
M7WGN8	RHTO_04137		ubiquitin-conjugating enzyme e2 g2	NA	62.6182		38.7138	49.0614	43.4074			26.6034	52.3787	41.5411	39.8445	39.6062	62.5691	43.4516	43.3192	27.618	46.3677	39.3902	-0.530445	-0.0981133	0.432332	-0.649397	-0.526042	-0.235281	-0.6538	-0.512229	0.141571	NA	NA	NA	NA	NA	0.446323	NA	0.625485	NA
M7WGP2	RHTO_04142		cytochrome p450, family 4, subfamily a	NA		118.776	116.678	139.13	196.767	171.299		202.454	264.212	180.893	151.63	154.63	116.857	126.681	182.556	210.175	219.173	151.814	0.643596	-0.263732	-0.907328	0.203254	0.116459	-0.52976	0.730391	0.469281	-0.261109	NA	0.567447	NA	NA	NA	0.369609	NA	0.285028	NA
M7WGQ1	RHTO_04152		cytochrome c1	NA	452.117	414.961	376.195	473.105	612.031	681.693	414.593	483.55	665.445	719.439	1056.12	979.998	430.008	420.451	641.157	446.874	687.543	1009.9	0.576312	-0.100773	-0.677085	-0.52081	-0.0324268	0.554696	0.0879289	-1.17628	-1.26421	0.0985402	0.511045	0.0809091	0.155217	0.902758	0.135666	0.817424	0.061534	0.0472371
M7WGQ5	RHTO_04157		tetratricopeptide repeat containing protein	NA	327.216	340.006	314.547	330.633	285.939	305.044	343.173	280.911	232.024	216.106	281.847	265.454	330.735	319.757	292.926	307.947	221.881	271.433	-0.175139	0.400752	0.575891	0.0721451	-0.0487004	0.290812	-0.0542933	0.182085	0.236378	0.161311	0.0874715	0.0616254	0.755086	0.462593	0.165414	0.850204	0.137792	0.466323
M7WGR5	RHTO_04167		rho gtpase-activating protein	NA	2.50684	2.55437			3.8802								2.50898		3.87232				0.626098									NA	NA	NA	NA	NA	NA	NA	NA	NA
M7WGT6	RHTO_04192		terpene cyclase/mutase family member (ec 5.4.99.-)	modelled	3.53593	3.06352	2.23017			5.80709	5.72249	5.32129	6.08862	5.18024	7.01477	6.33494	3.27358	2.23893	5.72048	5.46575	5.5704	6.6225	0.805267	0.0383561	-0.766911	-0.065716	-0.548063	0.249595	1.28761	-0.276955	-1.56457	NA	NA	0.135332	NA	NA	0.339466	NA	NA	0.192823
M7WGU3	RHTO_04201		monothiol glutaredoxin	modelled	79.3995	91.345	104.165	124.413		20.6126	120.466	106.89	138.829	132.889	148.864	157.856	84.6029	113.195	20.3052	112.399	134.602	152.005	-2.05886	-2.72877	-0.669915	2.4687	0.420034	0.175423	-0.0101895	-0.435493	-0.425304	NA	NA	0.0846908	NA	0.194489	0.20141	0.979858	0.172853	0.106987
M7WXM9	RHTO_07691		5-methyltetrahydropteroyltriglutamate-homocysteine s-methyltransferase	modelled	6367.74	6976.76	2861.53	2542.62	3178.51	3201.69	2171.87	1889.78	5059.53	5247.71	3506.32	3246.81	6613.37	2681.16	3163	2007.05	5113.33	3349.56	-1.06409	-0.692971	0.371124	-0.656218	-1.30253	-0.610291	-0.417782	-0.738898	-0.321116	0.0512399	0.0408849	0.128929	0.0807045	0.0364817	0.121189	0.247555	0.187277	0.0721758
M7WGV4	RHTO_04217		zinc finger protein 593	NA	1.01654	1.64315			0.645621			0.638688					1.31617		0.64431	0.663046			-1.03052			0.0413549						NA	NA	NA	NA	NA	NA	NA	NA	NA
M7WJ87	RHTO_07062		uncharacterized protein	NA				0.364877				0.393985	0.402362					0.357262		0.409011	0.384523								0.195156			NA	NA	NA	NA	NA	NA	NA	NA	NA
M7WJS3	RHTO_06567		uncharacterized protein	NA		3.04565						6.33449		2.9389	2.63839		2.99643			6.57607	3.0194	2.64863			-0.0110171			-0.189016		1.31198		NA	NA	NA	NA	NA	NA	NA	NA	NA
M7XB33	RHTO_02232		60s acidic ribosomal protein p0	modelled	1815.82	2611.84	1256.3	1298.56	2310.02	2224.27	1094.02	1081.52	1994.98	1797.43	1526.71	1509.37	2192.01	1266.35	2248.21	1078.26	1876.6	1505.29	0.0365218	0.260657	0.224135	-1.06007	-0.791584	-0.318082	-0.231962	-0.481329	-0.249367	0.932172	0.154397	0.634908	0.0433496	0.204637	0.177814	0.11346	0.0579941	0.02305
M7WG58	RHTO_04408		sulfate adenylyltransferase (ec 2.7.7.4) (atp-sulfurylase) (sulfate adenylate transferase) (sat)	modelled	954.611	977.571	405.51	395.223	599.705	583.64	440.763	401.047	696.41	676.225	492.851	494.144	957.817	397.038	586.711	416.413	680.14	489.308	-0.7071	-0.213181	0.493919	-0.494635	-1.27047	-0.475089	0.0687382	-0.232726	-0.301465	0.0345085	0.0672934	0.0425325	0.0818145	0.0156421	0.0996385	0.586878	0.0396908	0.15143
M7WH68	RHTO_04079		splicing factor, arginine/serine-rich 4	NA	252.768		354.624	424.931				461.869		189.369	263.677	325.925	252.57	386.039		479.484	194.556	291.918			0.376502		0.612064	0.585383	0.312733	0.715916	0.403183	NA	NA	NA	NA	NA	NA	NA	0.313542	NA
M7WH81	RHTO_04099		acyl-protein thioesterase 1	NA	26.7349	30.3874		56.5205	30.6371	32.8403		38.6655	51.3427	46.0892	59.3004	59.1424	28.3051	55.3409	31.4627	40.1401	48.209	58.7206	0.152579	-0.61566	-0.768239	0.351403	0.967284	0.284564	-0.463302	-0.548821	-0.0855191	0.378893	0.0838836	0.0970673	NA	NA	0.172095	NA	NA	NA
M7WH84	RHTO_04104		diamine n-acetyltransferase	NA					5.75427		2.93599	1.72228							5.74258	2.28111						-1.33196						NA	NA	NA	NA	NA	NA	NA	NA	NA
M7WH87	RHTO_04109		s-formylglutathione hydrolase (ec 3.1.2.12)	modelled			68.458	65.3039	47.2969	50.1824		55.732	64.8451	59.7755	62.9872	58.7969		66.3338	48.3174	57.8575	61.6914	60.402		-0.352528		0.259962		-0.0304727	-0.197241	-0.0620934	0.135148	NA	0.109981	NA	NA	NA	0.786384	NA	0.277334	NA
M7X234	RHTO_06169		arrestin/py protein 1	NA	41.0296	36.8017	16.4128	16.206	20.4273	19.2085		12.1205	16.08	15.3376	26.6766	23.9921	38.6022	16.1725	19.6539	12.5827	15.5624	25.1363	-0.973866	0.336755	1.31062	-0.643376	-1.25514	0.69171	-0.362098	-0.998331	-0.636233	0.0626363	0.0874715	0.0616254	NA	0.0382103	0.135666	NA	0.083243	NA
M7WHA3	RHTO_04129		tubulin-specific chaperone a	NA			1.40585					2.67297			1.32168			1.41136		2.77491		1.32681							0.975351	1.06448	0.0891331	NA	NA	NA	NA	NA	NA	NA	NA	NA
M7WHA9	RHTO_03890		acyl-coenzyme a oxidase	modelled	9.67883		23.2584	25.9765	29.2205	21.4495		18.7296	35.6055	37.1744	36.712	34.3295	9.67125	24.392	25.1454	19.4439	36.1098	35.2345	1.37852	-0.522096	-1.90062	-0.370972	1.33463	-0.0354004	-0.327087	-0.857668	-0.530581	NA	0.19549	NA	NA	NA	0.703498	NA	0.0908127	NA
M7WHB3	RHTO_03895		chorismate mutase (ec 5.4.99.5)	modelled	35.5051	30.5308	34.8724	43.2563	11.1775	8.54536	26.0661	28.4023	43.4488	46.1871	58.1956	53.6731	32.7573	38.6814	9.78637	27.0579	44.4873	55.4883	-1.74297	-2.18455	-0.441578	1.4672	0.239823	0.31879	-0.515591	-1.03614	-0.520545	0.0654789	0.0411048	0.147087	0.0710199	0.407558	0.168889	0.28121	0.172422	0.0472313
M7X3I2	RHTO_04839		ribosomal protein l15	modelled	2166.42	2392.19	1702.97	1780.34	2295.14	2337.62	1228.7	1197.91	2047.82	1884.77	1704.27	1623.32	2259.12	1726.42	2296.62	1202.31	1946.71	1650.2	0.0237484	0.238471	0.214723	-0.933702	-0.387981	-0.238399	-0.521973	-0.456833	0.0651402	0.838323	0.126783	0.27477	0.0273397	0.0917936	0.198264	0.0990131	0.434662	0.0492315
M7WHD4	RHTO_03921		elongation factor 1-gamma	NA	1018.65	960.725	816.537	779.536	985.679	1585.71	1027.16	982.905	1265.52	1202.5	1169.07	1145.67	981.525	791.504	1272.87	995.486	1222.42	1147.71	0.374987	0.0583382	-0.316649	-0.354611	-0.310428	-0.0909867	0.330804	-0.205286	-0.53609	0.53178	0.910006	0.106163	0.570325	0.0711352	0.27993	0.13133	0.0414103	0.0843785
M7WHE1	RHTO_03931		patatin-like phospholipase domain-containing protein (ec 3.1.1.-)	NA					1.43527			1.48767			1.97978				1.43236	1.5444		1.98746				0.10866				-0.363878		NA	NA	NA	NA	NA	NA	NA	NA	NA
M7WHI3	RHTO_03981		ranbp1 domain containing protein	NA	9.90761	11.3964	9.17136	13.3289	11.0355	14.2402		16.5302	7.24739	7.86839	10.7807	11.9564	10.556	11.129	12.5205	17.1606	7.50499	11.265	0.246219	0.738367	0.492148	0.454811	0.0762595	0.585921	0.624771	0.607257	-0.0175136	0.483082	0.173591	0.159342	NA	0.843024	0.147366	NA	0.971431	NA
M7WHJ6	RHTO_03996		atp-dependent clp protease atp-binding subunit clpx	NA	2.08211	2.54452							1.38902	3.19338	3.73704	2.15812	2.29194				2.30414	2.93236			-0.00766004			0.347834				NA	NA	0.989112	NA	NA	0.732265	NA	NA	NA
M7WK18	RHTO_06444		uncharacterized protein	NA																												NA	NA	NA	NA	NA	NA	NA	NA	NA
M7WHN9	RHTO_03795		malic enzyme	modelled	139.533	147.555	110.185	103.8	140.809	144.019	103.869	97.5853	186.096	190.979	172.166	173.086	142.297	106.126	141.197	99.7274	187.028	171.158	-0.0111976	-0.405545	-0.394348	-0.501645	-0.423131	-0.127927	-0.0897117	-0.779263	-0.689552	0.867565	0.0429248	0.0655661	0.0664219	0.056709	0.137879	0.47341	0.0373617	0.0296112
M7WHP5	RHTO_03800		peptidase s9 prolyl oligopeptidase active site domain protein	NA	34.1329	32.5467	45.1233	48.7383	98.0285	110.356	66.7733	89.945	21.8672	20.2157	35.6227	34.7678	33.0634	46.5107	103.27	78.2352	20.8336	34.9023	1.64311	2.30943	0.666326	-0.400525	0.492327	0.744412	0.750255	1.1645	0.414241	0.0512399	0.0460212	0.0616254	0.314391	0.0588025	0.10161	0.28387	0.0876532	0.148151
M7WHQ7	RHTO_03810		hydroxymethylpyrimidine/phosphomethylpyrimidine kinase	modelled			2.60375	1.98046		2.10261		2.46768						2.27654	2.07125	2.56179						0.306654			0.170308			NA	NA	NA	NA	NA	NA	NA	NA	NA
M7WHV7	RHTO_03865		cytochrome p450, family 51 (sterol 14-demethylase)	modelled	77.5301	80.8918	68.2387	137.382	95.5337	79.0262	56.1841	41.1542	73.7383	67.8998	61.6544	56.2656	78.5269	101.511	86.5936	47.9065	70.1143	58.4937	0.141074	0.304551	0.163477	-0.85404	0.370372	-0.261427	-1.08334	-0.288061	0.795277	0.540891	0.29843	0.246611	0.181024	0.624599	0.217752	0.446658	0.471074	0.441096
M7WHW6	RHTO_03875		gly-xaa carboxypeptidase	NA			1.31469			0.613824		0.794836		0.589109	1.04938	0.510026		1.31985	0.604669	0.825149	0.605245	0.776428		-0.00137461		0.448509		0.359333	-0.677646	0.0878014	0.765448	NA	NA	NA	NA	NA	NA	NA	NA	NA
M7WHX0	RHTO_03880		zinc-binding alcohol dehydrogenase	NA	43.774	45.0386	50.681	45.641	62.7198	76.868	47.6745	48.4849	81.6276	82.9998	69.0358	66.7521	44.0252	47.7842	69.157	47.6912	81.6409	67.3328	0.651546	-0.239416	-0.890962	-0.536152	0.118203	-0.277983	-0.0028087	-0.497585	-0.494776	0.149928	0.321855	0.0277186	0.202857	0.351287	0.122667	0.985934	0.0789938	0.0363537
M7WHX9	RHTO_03625		rna recognition motif domain containing protein	NA	20.2474	20.171	19.5754	14.1997		12.3719		4.77183		11.1689	13.7317	22.2108	20.0383	16.7778	12.1874	4.95381	11.4749	17.7666	-0.717372	0.0869099	0.804282	-1.29877	-0.256203	0.630692	-1.75994	-1.84256	-0.0826127	NA	NA	NA	NA	0.408414	NA	NA	0.896058	NA
M7WVB6	RHTO_04721		small subunit ribosomal protein s2	NA	157.494	140.185	65.5166	59.7891	107.344	120.578	60.796	72.0089	180.555	146.165	153.182	134.369	147.645	62.1575	112.952	66.1012	161.359	142.674	-0.386414	-0.51456	-0.128147	-0.772967	-1.24813	-0.177557	0.0887472	-1.10997	-1.19872	0.166275	0.202801	0.640792	0.114014	0.0424458	0.546453	0.736565	0.0695387	0.0721758
M7WHZ3	RHTO_03640		von willebrand factor, type a domain containing protein	NA			3.01352	4.39463				3.29822						3.66413		3.424									-0.0977858			NA	NA	NA	NA	NA	NA	NA	NA	NA
M7WI10	RHTO_03656		von willebrand factor, type a domain containing protein	NA	74.6153	94.2738	189.992	166.439	101.345	45.2556		124.425	122.718	144.09	182.326	193.738	83.6535	176.852	72.8599	129.17	132.657	186.368	-0.199301	-0.864505	-0.665204	0.826073	1.08004	0.490457	-0.453271	-0.528889	-0.0756179	0.808451	0.277899	0.183712	NA	0.0649239	0.162087	NA	0.648242	NA
M7WI15	RHTO_03661		peroxisomal biogenesis factor 14	NA	9.57	6.82454						5.62484	9.87916		3.09828	10.0184	8.13837			5.83936	9.44116	6.46002			-0.214225			-0.547426		-0.145729		NA	NA	NA	NA	NA	NA	NA	NA	NA
M7WTL5	RHTO_06981		50s ribosomal protein l19	NA	159.12	156.14	64.5747	63.3439	138.001	139.201	73.4522	74.9407	165.283	168.103	157.829	132.264	156.306	63.425	137.423	73.6025	165.331	143.975	-0.185747	-0.266736	-0.080989	-0.900797	-1.30125	-0.19954	0.214702	-0.967993	-1.1827	0.0500309	0.0411048	0.138972	0.0251895	0.0153088	0.366328	0.10149	0.0874485	0.0931212
M7WI34	RHTO_03681		duf221 domain containing protein	NA			3.86194	3.14891						1.70285		2.68781		3.48014			1.74949	2.63184						0.589135			0.403076	NA	NA	NA	NA	NA	NA	NA	NA	NA
M7WI39	RHTO_03686		trna-dihydrouridine synthase (ec 1.3.1.-)	NA										0.280498							0.28818											NA	NA	NA	NA	NA	NA	NA	NA	NA
M7WI43	RHTO_03691		dimethylaniline monooxygenase (n-oxide-forming)	NA									1.58112	1.47218							1.51176											NA	NA	NA	NA	NA	NA	NA	NA	NA
M7WI49	RHTO_03696		small subunit ribosomal protein s16	NA	87.0441	76.009	34.9525	38.9507		60.4554		35.3812	76.2806	75.7156	63.7395	73.3896	80.8782	36.6137	59.5537	36.7306	75.344	67.924	-0.441559	-0.339301	0.102258	-0.697211	-1.14337	-0.149571	0.00459639	-0.88694	-0.891537	NA	NA	0.550927	NA	0.0525378	0.396569	NA	0.0907499	NA
M7WI54	RHTO_03701		glutamate decarboxylase (ec 4.1.1.15)	modelled	84.3738	91.5412	151.358	174.166	256.343	263.602	291.357	312.909	223.235	215.518	238.726	252.409	87.1847	161.242	257.747	300.075	217.379	243.402	1.56381	0.245739	-1.31807	0.21937	0.887078	0.163128	0.8961	0.301981	-0.594119	0.0293971	0.0648264	0.0378741	0.168587	0.0632532	0.197613	0.112382	0.0887807	0.120287
M7WI75	RHTO_03726		signal recognition particle, srp9 subunit	NA												0.911351						0.892372										NA	NA	NA	NA	NA	NA	NA	NA	NA
M7WI80	RHTO_03731		mitochondrial 2-oxodicarboxylate carrier	modelled	212.796	187.806	162.284	169.718	156.872	135.503	155.625	168.263	268.801	287.228	432.099	412.061	198.7	164.548	145.018	160.867	275.99	418.627	-0.454364	-0.928386	-0.474022	0.149638	-0.27208	0.601052	-0.0326459	-1.3798	-1.34715	0.161941	0.0556809	0.122611	0.464165	0.180297	0.124436	0.753843	0.0333044	0.0298666
M7WI85	RHTO_03736		mitochondrial small subunit ribosomal protein s19	NA	11.0905	13.4804	7.12798	6.97136	19.5735	16.524		14.3239	16.5416	20.6125		12.6217	12.1722	6.99091	17.9057	14.8702	18.4926	12.3588	0.556825	-0.0465337	-0.603359	-0.267997	-0.800038	-0.581406	1.08887	0.266876	-0.821991	0.179389	0.891292	0.230808	NA	0.0958247	NA	NA	NA	NA
M7XHV2	RHTO_07218		malic enzyme	modelled	23.0388	25.2863	9.50424	11.2565	3.83485	4.88807	6.19788	6.71287	5.61455	11.509	8.96542		23.9492	10.2816	4.32111	6.41268	8.59494	9.0002	-2.4705	-0.992085	1.47842	0.569525	-1.21992	0.0664698	-0.68106	-0.489029	0.192031	0.0424125	0.399906	0.124275	0.175138	0.0416064	NA	0.187774	NA	NA
M7WIA6	RHTO_03756		ubiquitin carboxyl-terminal hydrolase (ec 3.4.19.12)	NA	52.0286	55.3307	54.5481	56.0257	63.2818	49.8723	62.133	60.251	49.9932	44.9163	50.5873	51.7886	53.2121	54.8093	56.1409	60.6297	46.9616	50.7468	0.0772962	0.257569	0.180273	0.110973	0.0426661	0.111834	0.145603	0.256708	0.111105	0.78657	0.435236	0.295643	0.670347	0.534731	0.419628	0.172355	0.135826	0.0561672
M7WIC0	RHTO_03468		50s ribosomal protein l1	NA			5.86637	6.06531				6.31946	17.1058					5.91406		6.56047	16.3474								0.14965			NA	NA	NA	NA	NA	NA	NA	NA	NA
M7WIC5	RHTO_03473		3-hydroxyacyl-coa-dehydrogenase, mitochondrial	NA	102.715	91.1365	116.083	113.504	54.701	67.1742	84.2524	85.1932	53.079	65.1119	79.1738	85.8305	96.149	113.837	60.3811	84.0269	58.8105	81.762	-0.671175	0.0380227	0.709197	0.476753	0.243627	0.475356	-0.438049	0.03942	0.477468	0.124645	0.889769	0.136341	0.165407	0.152148	0.193012	0.0990131	0.0652168	0.669865
M7WIC9	RHTO_03483		type ii pantothenate kinase	modelled	9.01854	7.57415						9.47481	12.0816	20.6452	11.833	18.1409	8.23161			9.83616	16.3783	14.821			-0.992542			-0.144144		-0.591478		NA	NA	0.325234	NA	NA	0.868422	NA	NA	NA
M7WID5	RHTO_03493		cytochrome oxidase complex assembly protein	NA	13.9514		11.6419	11.8523		13.0101		11.9669	16.8833	17.715	16.967	16.302	13.9405	11.6463	12.816	12.4232	17.1675	16.4977	-0.121329	-0.42173	-0.300401	-0.0449076	-0.259412	-0.057419	0.0931757	-0.409219	-0.502394	NA	NA	NA	NA	NA	0.4701	NA	0.0445699	NA
M7WIE6	RHTO_03508		ubiquitin-conjugating enzyme e2 o	NA					1.46093				0.9598	1.28399					1.45796		1.1182			0.382771								NA	NA	NA	NA	NA	NA	NA	NA	NA
M7WK93	RHTO_02221		uncharacterized protein	NA		35.49	42.7584	47.97			20.2213		44.368	53.211	61.4106	51.4484	34.9164	44.9475		19.1075	48.5347	56.0129			-0.475113		0.364338	0.206743	-1.2341	-1.55162	-0.317517	NA	NA	NA	NA	NA	0.500499	NA	0.320924	NA
M7XFZ0	RHTO_08097		aspartate kinase	modelled	201.477	197.024	87.9357	84.597	75.8086	134.661	97.3686	86.7515	145.583	153.066	110.264	111.13	197.579	85.5561	104.153	91.0326	148.194	109.754	-0.923721	-0.508772	0.414949	-0.194256	-1.20749	-0.433208	0.0895125	-0.269819	-0.359332	0.16691	0.378151	0.0615071	0.780983	0.0161597	0.125308	0.570674	0.0445699	0.158663
M7WIH3	RHTO_03548		coatomer subunit gamma	NA	115.519	112.321	114.76	117.122	119.388	155.411	132.7	138.487	91.8181	94.481	136.055	120.426	112.967	114.944	136.119	134.58	92.4081	127.251	0.268967	0.55878	0.289813	-0.0164096	0.0250271	0.461581	0.22753	0.0807899	-0.14674	0.427953	0.223162	0.0636542	0.952902	0.483821	0.164061	0.144483	0.396752	0.575973
M7WKR2	RHTO_05951		uncharacterized protein	NA								0.151066								0.156827												NA	NA	NA	NA	NA	NA	NA	NA	NA
M7WII3	RHTO_03563		splicing factor 3b subunit 1	NA	15.1023	13.8301	18.6259	18.2765	25.7965	16.755	26.6956	26.2879	15.7213	16.2946	21.3111	21.3333	14.3485	18.297	21.1246	26.2578	15.8826	21.1414	0.558024	0.411479	-0.146545	0.313819	0.350709	0.412626	0.521134	0.312672	-0.208462	0.378893	0.465713	0.278036	0.494305	0.0652854	0.0996385	0.0990131	0.0414103	0.0282478
M7WII9	RHTO_03568		cytoskeleton assembly control protein sla2	NA	56.3425	51.6548	78.2841	83.636	81.4089	71.4311	105.637	92.2137	49.5416	57.3802	83.0386	81.9641	53.5591	80.2409	75.8046	97.7742	53.1485	81.8089	0.501154	0.512258	0.011104	0.367168	0.583205	0.62223	0.285116	0.257195	-0.0279207	0.128566	0.146803	0.944116	0.228907	0.0525378	0.135666	0.304446	0.735191	0.239975
M7XVW7	RHTO_04566		ketol-acid reductoisomerase (fragment)	modelled	2142.5	2176.66	931.329	975.551	1514.57	1500.29	1109.93	1015.83	2388.64	2488.11	2578.2	2506.45	2141.15	945.087	1494.7	1051.68	2419.49	2521.22	-0.51853	-0.69485	-0.17632	-0.507158	-1.17987	0.0594183	0.154179	-1.26143	-1.4156	0.0282266	0.0411048	0.114417	0.0734339	0.0156421	0.363751	0.346801	0.0241365	0.0282478
M7WEG7	RHTO_05549		carbamoyl-phosphate synthase / aspartate carbamoyltransferase	modelled	265.361	270.468	118.891	122.616	194.285	182.93	141.697	134.691	178.081	154.085	133.645	122.655	265.625	119.708	187.046	136.86	164.245	127.132	-0.505996	0.18754	0.693537	-0.450693	-1.14987	-0.369527	0.193185	0.106374	-0.0868112	0.0481382	0.333265	0.0758935	0.0834853	0.015533	0.221939	0.186197	0.467925	0.379865
M7WIK5	RHTO_03588		nadh dehydrogenase (ubiquinone) 1 beta subcomplex 7	NA			89.6758	114.522	65.1369	66.0969		144.311	60.4984	62.9788	133.176	149.093		101.08	65.0578	149.815	61.2599	139.84		0.086779		1.20339		1.19077	0.567687	0.0994009	-0.468286	NA	0.185837	NA	NA	NA	0.126161	NA	0.236605	NA
M7WUP1	RHTO_01660		farnesyl diphosphate synthase	modelled	65.9424	69.4094	28.7249	32.5572	45.9502	49.4344	31.0486	31.8489	61.7291	57.7937	65.5994	46.4765	67.0892	30.3577	47.277	31.201	59.1845	55.6812	-0.504942	-0.324081	0.180861	-0.599548	-1.14402	-0.0880278	0.0395286	-0.835601	-0.87513	0.0658096	0.111811	0.204673	0.0734637	0.0310958	0.808718	0.817373	0.240742	0.224206
M7WIM3	RHTO_03608		late endosome to vacuole transport-related protein	NA										3.47953		4.00394					3.57483	3.92056						0.133183				NA	NA	NA	NA	NA	NA	NA	NA	NA
M7X0P7	RHTO_06930		mitochondrial peroxiredoxin 6, 1-cys peroxiredoxin	modelled	2246.76	2247.84	1067.98	988.754	976.219	1009.55	1631.75	1398.94	1363.31	1319.98	1085.72	1221.72	2228.25	1020.14	984.365	1497.08	1329.5	1143.11	-1.17865	-0.433616	0.745032	0.604882	-1.12714	-0.217919	0.553375	0.389185	-0.16419	0.0223884	0.0472241	0.0277186	0.14171	0.0167405	0.241222	0.204182	0.390871	0.212609
M7WIN1	RHTO_03618		aspartic-type endopeptidase	NA	2.517	1.64706			4.81129	4.9996		1.69851	3.26142		2.84172	4.63239	2.06774		4.86327	1.76328	3.11682	3.69433	1.23387	0.641853	-0.592021	-1.46366		0.245239		-1.06705		0.0820664	NA	NA	NA	NA	NA	NA	NA	NA
M7WIP0	RHTO_03311		programmed cell death protein 2	NA		0.102255									0.125464		0.100602					0.12595										NA	NA	NA	NA	NA	NA	NA	NA	NA
M7WIP7	RHTO_03316		vhs domain containing protein	NA											0.354577							0.355953										NA	NA	NA	NA	NA	NA	NA	NA	NA
M7WIQ2	RHTO_03321		mitogen-activated protein kinase (ec 2.7.11.24)	NA			156.06	161.692	130.981	103.186	149.755	162.583	112.296	141.361	140.272	78.1308		157.495	116.181	155.145	126.275	108.66		-0.120192		0.417237		-0.216751	-0.0216909	0.513796	0.535487	NA	0.749722	NA	0.239997	NA	0.750571	0.829329	0.390871	0.394794
M7XNS5	RHTO_03298		acetolactate synthase (ec 2.2.1.6)	modelled	180.744	179.281	84.3952	81.2357	105.834	71.742	84.47	75.5934	244.154	230.982	211.908	207.333	178.493	82.1333	88.1456	79.1467	235.319	207.873	-1.01791	-1.41666	-0.398747	-0.15536	-1.11983	-0.178916	-0.0534387	-1.3931	-1.33966	0.0993324	0.061045	0.0736285	0.757603	0.0153088	0.172095	0.739118	0.0225554	0.0282478
M7WIS3	RHTO_03336		bromodomain transcription factor	NA	1.23715						1.01466						1.23618			0.95877												NA	NA	NA	NA	NA	NA	NA	NA	NA
M7WIW7	RHTO_03376		dna-binding protein	NA	46.6148	39.9487	41.7934	51.8647	55.7347	36.6624	29.1562	49.613	44.7854	43.4706	48.4861	42.4734	42.9407	46.3698	45.8686	39.5276	43.7305	45.1315	0.0951613	0.0688642	-0.0262971	-0.214645	0.110842	0.045494	-0.230326	-0.191275	0.0390512	0.851399	0.888374	0.884465	0.760519	0.670457	0.783965	0.715499	0.888611	0.70947
M7WIZ3	RHTO_03396		cysteine and glycine-rich protein	NA			0.786981	3.29095				4.16951						2.00617		4.32853									1.10944			NA	NA	NA	NA	NA	NA	NA	NA	NA
M7WZ44	RHTO_07080		s-adenosylmethionine synthase (ec 2.5.1.6)	modelled	2793.11	2979	1369.07	1326.68	1397.57	1136.17	1052.01	931.332	2278.46	2149.44	1667.07	1623.28	2860.88	1336.71	1256.98	980.457	2192.88	1631.5	-1.1865	-0.80287	0.383634	-0.358429	-1.09777	-0.426623	-0.447164	-0.734676	-0.287512	0.0550934	0.0767172	0.103272	0.324221	0.02815	0.134516	0.156153	0.0609226	0.0496711
M7WJ30	RHTO_03426		pantoate-beta-alanine ligase	modelled			32.8393	32.6027	34.8129	34.5235	26.7185	42.9253	41.7586	30.7674	52.1271	34.5024		32.4452	34.3754	34.9046	35.7586	43.0566		-0.0569163		0.0220395		0.267942	0.105409	-0.302819	-0.408228	NA	0.852575	NA	0.989224	NA	0.673479	0.883738	0.488631	0.650258
M7WJ39	RHTO_03436		actin-related protein 2/3 complex subunit 5	NA	88.5142		359.342	393.914		181.062		205.722	149.796	156.582	174.732	220.524	88.4448	373.223	178.362	213.568	152.013	195.671	1.01196	0.230612	-0.781343	0.25989	2.07719	0.364237	-0.805342	0.126265	0.931606	NA	NA	NA	NA	NA	0.326512	NA	0.0887807	NA
M7WKZ2	RHTO_02023		uncharacterized protein	NA																												NA	NA	NA	NA	NA	NA	NA	NA	NA
M7WJ92	RHTO_07058		mitochondrial intermembrane space import and assembly protein	NA	33.2064	42.5473	85.3323	116.332	40.2243	16.065	49.9439	42.3922	89.6451	76.5932	148.023	123.046	37.52	99.7858	27.984	45.6009	82.1808	134.541	-0.423059	-1.5542	-1.13114	0.704459	1.41117	0.711168	-1.12977	-1.56091	-0.431137	0.625959	0.131223	0.107171	0.421346	0.110488	0.182548	0.228674	0.36178	0.0737651
M7WJ97	RHTO_06700		importin subunit alpha	NA	237.046	201.919	162.989	138.082	174.025	169.171	148.689	110.911	159.011	166.644	163.557	215.897	217.758	149.415	170.16	127.82	161.585	187.796	-0.355833	0.074598	0.430431	-0.412779	-0.543402	0.216876	-0.22521	-0.555057	-0.329848	0.200101	0.287832	0.195824	0.277485	0.141157	0.540563	0.612235	0.445453	0.317383
M7WJA0	RHTO_02520		pin2-interacting protein x1	NA			2.34015						2.02724	2.45531	2.29686			2.34933			2.22996	2.30577						0.0482287			0.0270034	NA	NA	NA	NA	NA	NA	NA	NA	NA
M7WJD0	RHTO_02545		[acyl-carrier-protein] s-malonyltransferase	NA										1.80513	1.39617	2.56615					1.85457	1.95715						0.0776687				NA	NA	NA	NA	NA	NA	NA	NA	NA
M7WJE2	RHTO_06630		clathrin-coated vesicle protein (fragment)	NA	33.8233	36.3366	38.9286	38.4294	41.4388	49.1556	61.5161	47.6892	24.8092	29.5187	43.3317	47.0501	34.7731	38.3544	44.8885	53.8178	27.0182	44.785	0.368377	0.732414	0.364038	0.261736	0.14142	0.729084	0.488692	0.265066	-0.223626	0.216912	0.131223	0.208336	0.489145	0.165983	0.14449	0.325532	0.176004	0.436827
M7WJF6	RHTO_02570		mpn domain-containing protein	NA																												NA	NA	NA	NA	NA	NA	NA	NA	NA
M7WJF8	RHTO_06645		adp-ribosylation factor 6	NA	1.43791		1.51054	2.51316	2.14136	2.09255	2.02781	1.38265			1.7537		1.43678	1.98859	2.09918	1.67575		1.7605	0.546986			-0.325019	0.468909		-0.246942	-0.0711794	0.175763	NA	NA	NA	0.463288	NA	NA	0.770951	NA	NA
M7WJG2	RHTO_02575		ubiquitin-like domain-containing ctd phosphatase 1	NA	3.03707	2.97839	5.25714	5.96055	4.55054	4.74211		7.65734	3.23905	3.48125	4.88824	4.74068	2.98247	5.55696	4.60634	7.94938	3.33602	4.77458	0.627114	0.465494	-0.16162	0.78722	0.897787	0.517246	0.516546	0.735468	0.218922	0.0415012	0.0600871	0.216705	NA	0.054408	0.125308	NA	0.286458	NA
M7WJH0	RHTO_02580		nadh-ubiquinone oxidoreductase 9.5 kda subunit	NA			375.366	330.603		260.066		397.216	277.026	241.364	416.095	538.201		350.271	256.187	412.365	256.359	472.351		-0.000970839		0.686725		0.881692	0.235448	-0.195938	-0.431387	NA	NA	NA	NA	NA	0.192679	NA	0.330393	NA
M7WJI1	RHTO_02590		farnesyl-diphosphate farnesyltransferase	modelled	34.6963	40.1592	20.4332	22.9727	78.2348	72.7361	12.061	28.6891	27.8659	29.6024	39.6994	37.6643	37.0896	21.5033	74.8636	20.5899	28.5218	38.3666	1.01325	1.3922	0.378948	-1.86232	-0.786456	0.427786	-0.0626191	-0.897913	-0.835294	0.0561247	0.0421278	0.203337	0.0962084	0.0765688	0.135666	0.933961	0.0579941	0.270511
M7WJI2	RHTO_06622		single-stranded dna binding protein	NA	84.0449	87.8795	71.1955	79.0512	62.3368	28.7492	136.388	118.234	78.5664	77.3978	78.363	70.2822	85.2191	74.4381	45.2653	125.809	77.3004	73.7428	-0.912771	-0.77207	0.140701	1.47476	-0.195135	-0.0679746	0.757125	0.770665	0.0135406	0.230228	0.288602	0.153271	0.145679	0.1927	0.585242	0.166679	0.934183	0.0973789
M7WJI6	RHTO_02595		g protein alpha subunit	NA	1.6478	0.949626	1.96368		1.8347	1.56488	0.782291				1.11916	0.996549	1.29039	1.97139	1.68626	0.7392		1.04965	0.386015			-1.18979	0.611401		-1.41518	-0.505871	0.909305	0.50073	NA	NA	NA	NA	NA	NA	NA	NA
M7WJJ1	RHTO_02600		nuclear polyadenylated rna-binding protein nab2	NA	30.7787	33.3388	48.7134	40.4042	55.915	47.0145	54.2258	66.1437	26.2405	26.1863	37.1028	38.6205	31.7773	44.2328	51.0574	59.9526	25.9903	37.5315	0.684123	0.974144	0.290021	0.231703	0.47712	0.530126	0.438706	0.675721	0.237015	0.125872	0.0880368	0.135332	0.489901	0.161667	0.10161	0.343021	0.391611	0.148186
M7WJJ6	RHTO_02605		l-lactate dehydrogenase (cytochrome)	NA		10.7971	4.35932	8.08237	50.4642	18.6006	26.3834	5.82866	42.1715	40.4073	29.6048	19.2327	10.6225	6.14506	34.3424	15.4905	40.9079	24.2759	1.69286	-0.252387	-1.94525	-1.14861	-0.789631	-0.752855	1.33389	-0.648138	-1.98203	NA	0.782937	NA	0.557221	NA	0.203161	0.602077	0.186413	0.646223
M7XCF7	RHTO_01920		sulfide:quinone oxidoreductase, mitochondrial	NA	178.708	172.156	79.676	86.7654	65.5799	33.3711		70.3205	129.447	127.887	166.943	145.809	173.971	82.4716	49.16	73.0024	127.549	155.181	-1.82329	-1.37549	0.447798	0.570458	-1.07688	0.282908	-0.175954	-1.08794	-0.911986	0.0694517	0.102968	0.0520007	NA	0.0242049	0.242249	NA	0.0844807	NA
M7WJN6	RHTO_02645		d-lactate dehydrogenase 2, mitochondrial	modelled	62.939	67.4417	61.9	58.0419	44.6463	38.8089	43.3537	46.0686	75.2177	72.4995	106.624	91.0776	64.6207	59.4867	41.3929	44.3956	73.184	98.1092	-0.642615	-0.822147	-0.179532	0.101035	-0.119429	0.42286	-0.42215	-1.14397	-0.721822	0.0818323	0.0537849	0.188207	0.571612	0.285166	0.205216	0.14236	0.116465	0.0737311
M7WJP0	RHTO_02650		tubulin-tyrosine ligase	NA										0.743581							0.763948											NA	NA	NA	NA	NA	NA	NA	NA	NA
M7XJQ5	RHTO_06113		cysteine synthase	NA	281.32	273.288	128.571	137.413	153.138	140.782	124.237	125.361	268.289	270.174	260.557	300.825	274.985	131.81	145.755	123.768	266.984	278.064	-0.915812	-0.87321	0.042602	-0.235903	-1.06089	0.0586639	-0.090823	-1.16778	-1.07695	0.0415012	0.0408849	0.308782	0.175138	0.0193375	0.722022	0.388595	0.0786804	0.0656258
M7XG68	RHTO_05301		ribosomal protein	modelled	1808.62	1828.41	880.405	866.497	1587.48	1614.54	873.001	871.315	1382.88	1340.46	1100.84	1036.7	1803.03	866.137	1587.36	864.729	1349.37	1060.11	-0.183794	0.234339	0.418133	-0.876308	-1.05775	-0.348075	-0.0023472	-0.293895	-0.291547	0.0480371	0.0552271	0.0421746	0.0251895	0.0153088	0.135666	0.919602	0.0918609	0.0843785
M7WJQ2	RHTO_02660		dna polymerase (ec 2.7.7.7)	NA	1.85825	2.01121	2.39822	2.55378	2.73972	2.28773		2.45596	1.80365	1.79891	2.2121	2.0158	1.91775	2.45406	2.49389	2.54963	1.78593	2.09725	0.37898	0.481718	0.102737	0.0318901	0.355755	0.231821	0.0551155	0.281786	0.226671	0.226106	0.171453	0.34545	NA	0.0819088	0.205066	NA	0.215218	NA
M7WJQ5	RHTO_06537		tetratricopeptide repeat containing protein	NA						0.121193					0.186862				0.119386			0.187587										NA	NA	NA	NA	NA	NA	NA	NA	NA
M7WJQ7	RHTO_06542		phosphoadenosine phosphosulfate reductase	modelled	0.790224	2.79292							4.62742		1.03012		1.76869				4.42226	1.03412			-1.3221			-2.09638				NA	NA	NA	NA	NA	NA	NA	NA	NA
M7WJQ9	RHTO_02665		gtpase activating protein	NA		2.54066	0.140762						1.50692		1.18076		2.49959	0.141315			1.44011	1.18534			0.795514		-4.14471	-0.280884			-3.06831	NA	NA	NA	NA	NA	NA	NA	NA	NA
M7WJR4	RHTO_06552		gamma interferon inducible lysosomal thiol reductase gilt family protein	NA																												NA	NA	NA	NA	NA	NA	NA	NA	NA
M7WJR6	RHTO_02336		protein hir	NA	2.51408		3.22771	3.7782				3.84061	2.43234	2.04282		3.57174	2.51211	3.46986		3.98708	2.21163	3.49735			0.183786		0.465978	0.661151	0.200456	0.18907	-0.0113867	NA	NA	NA	NA	NA	NA	NA	NA	NA
M7WJR7	RHTO_06557		raffinose synthase protein sip1, glycoside hydrolase family 36 protein	NA			1.5411	1.42129	5.19234	3.49282		2.2585			2.4243			1.46939	4.31126	2.34464		2.4337				-0.878744			0.674151	-0.053786	-0.727937	NA	NA	NA	NA	NA	NA	NA	NA	NA
M7WJS0	RHTO_06562		translation initiation protein sua5	modelled											0.315812							0.317037										NA	NA	NA	NA	NA	NA	NA	NA	NA
M7WL92	RHTO_02108		protein of uncharacterized protein family upf0662	NA			7.98838	17.1718				11.4344	5.05387	6.15518	20.6943	11.7475		12.4166		11.8705	5.57679	16.1387						1.53302	-0.0648937	-0.443149	-0.378256	NA	NA	NA	NA	NA	0.270259	NA	0.733739	NA
M7WM96	RHTO_05329		uncharacterized protein	NA																												NA	NA	NA	NA	NA	NA	NA	NA	NA
M7WJU4	RHTO_06526		autophagy-related protein	NA	182.019	193.457	248.802	282.635	154.294	201.272	380.944	356.456	166.505	122.924	136.854	167.884	186.103	263.257	176.125	365.006	142.707	150.886	-0.079501	0.303547	0.383048	1.05132	0.500371	0.0804075	0.471444	1.27445	0.803011	0.790979	0.511671	0.316032	0.0869016	0.0958247	0.855287	0.172355	0.114025	0.0472371
M7WJU6	RHTO_06665		cleavage and polyadenylation specificity factor subunit 1	NA	5.68817		5.17772	4.92271	10.2025			4.91435	4.05259	4.63777	8.15757		5.68372	5.00901	10.1817	5.10177	4.31886	8.18922	0.841077	1.23726	0.396184	-0.996912	-0.18231	0.923075	0.0264744	-0.682726	-0.709201	NA	NA	NA	NA	NA	NA	NA	NA	NA
M7WJV0	RHTO_06454		protein of arf gtpase activating protein family	NA										1.25625		1.9364					1.29066	1.89607						0.554907				NA	NA	NA	NA	NA	NA	NA	NA	NA
M7WJP3	RHTO_06598		eukaryotic translation initiation factor 3 subunit k (eif3k) (eif-3 p25)	NA	95.5718	107.396	49.9406	50.396	107.438	99.3343	66.9641	54.9949	102.811	85.2397	74.5729	30.6252	100.579	49.7404	102.536	60.1839	92.9134	52.4248	0.0278116	0.142177	0.114365	-0.768687	-1.01583	-0.825638	0.274959	0.199128	-0.0758308	0.866229	0.533457	0.659015	0.104413	0.0460898	0.354184	0.394905	0.948265	0.813501
M7WJV6	RHTO_02356		amidohydrolase 3	NA										0.581518							0.597446											NA	NA	NA	NA	NA	NA	NA	NA	NA
M7WML8	RHTO_05268		uncharacterized protein	NA			14.6502	12.1546		6.46415		5.941	1.66891	1.65426	11.74	10.6251		13.3043	6.36774	6.16757	1.64725	11.0947		1.95073		-0.0460798		2.75174	-1.10912	-0.847098	0.262021	NA	NA	NA	NA	NA	0.0996385	NA	0.383901	NA
M7WJW0	RHTO_02361		arylesterase / paraoxonase	NA	56.1225	49.2857	93.6839	103.585	111.811	148.533	90.9118	72.2785	113.691	119.562	148.751	143.864	52.2839	97.7372	128.951	80.4696	115.744	145.098	1.30238	0.155888	-1.1465	-0.680305	0.902541	0.326094	-0.280464	-0.850511	-0.570047	0.125872	0.63045	0.0518207	0.259447	0.0522083	0.135666	0.430255	0.0676342	0.0756804
M7WJW3	RHTO_02367		trans-aconitate 3-methyltransferase	modelled							3.4962			3.49605		5.99215				3.30362	3.59181	5.86737						0.708003		-0.828667		NA	NA	NA	NA	NA	NA	NA	NA	NA
M7WZ54	RHTO_07462		atp-dependent rna helicase dbp2	NA	298.948	282.509	141.628	146.082	271.952	310.318	164.245	171.737	225.616	199.173	191.36	197.4	288.329	142.608	288.544	166.742	210.121	192.696	0.00107893	0.457576	0.456497	-0.791176	-1.01566	-0.124894	0.225559	-0.208706	-0.434265	0.991716	0.157525	0.122031	0.0962084	0.0256538	0.447829	0.156954	0.0455175	0.0943388
M7WJW8	RHTO_06479		duf3140 family protein	NA							2.01208	5.26807	2.02965		2.02674					3.68512	1.93967	2.0346						0.0689389		0.856963		NA	NA	NA	NA	NA	NA	NA	NA	NA
M7WJX3	RHTO_06639		nucleosome assembly protein 1-like 1	NA	525.801	475.303	703.593	699.83	689.166	751.001	806.344	783.184	479.449	437.053	590.465	613.335	496.505	695.789	713.783	787.49	453.608	596.659	0.523678	0.65404	0.130362	0.141776	0.486842	0.395461	0.178612	0.400355	0.221743	0.0966898	0.0705598	0.453339	0.268463	0.0505177	0.14449	0.1239	0.0676342	0.0464597
M7WJX6	RHTO_06489		phosphopantetheine adenylyltransferase / dephospho-coa kinase	modelled			11.4253	13.2648		8.43167		14.4416	8.96267	9.01413	10.4231	10.2505		12.229	8.30592	14.9924	8.91317	10.2503		-0.101798		0.852017		0.20165	0.293921	0.548569	0.254648	NA	NA	NA	NA	NA	0.10161	NA	0.291693	NA
M7WJX8	RHTO_02388		importin-alpha export receptor	NA	57.0966	55.0379	51.7566	51.429		28.2961	76.0927	60.8891	59.8656	56.7055	68.9636	61.1699	55.6001	51.1577	27.8741	67.5563	57.735	64.5636	-0.996162	-1.05052	-0.0543599	1.27717	-0.120135	0.161274	0.401138	0.0653689	-0.335769	NA	NA	0.484398	NA	0.0981635	0.380399	0.333304	0.17663	0.794813
M7WJY8	RHTO_06404		zinc finger, c2h2-type transcription factor	NA		1.02046	0.953198			1.5076	1.96821	1.23405		0.756667		1.20127	1.00396	0.956939	1.48511	1.57045	0.777392	1.17625	0.564866	0.933858	0.368992	0.0806075	-0.0692078	0.597484	0.714682	0.416982	-0.2977	NA	NA	NA	NA	NA	NA	NA	NA	NA
M7WJY9	RHTO_02403		40s ribosomal protein s25	NA	1008.56		1961.53	1922.93		1847.99		2074.52	1780.27	1515.29	1540.77	1660.69	1007.77	1926.01	1820.43	2153.64	1629.07	1586.43	0.853108	0.160233	-0.692875	0.242496	0.934443	-0.0382636	0.161161	0.440993	0.279832	NA	NA	NA	NA	NA	0.835723	NA	0.102251	NA
M7XC49	RHTO_01805		60s ribosomal protein l3	NA	107.699	109.78	60.9839	49.2451	15.8225	56.0482	43.662	46.0021	157.793	148.689	72.9042	133.217	107.81	54.7203	35.5013	44.5067	151.78	101.815	-1.60255	-2.09603	-0.493484	0.326149	-0.978348	-0.576033	-0.298054	-1.19385	-0.895799	0.14779	0.0877948	0.0658436	0.780938	0.0445188	0.373406	0.407896	0.396491	0.304953
M7WK09	RHTO_02433		rna polymerase ii subunit a c-terminal domain phosphatase ssu72	NA			3.54236	3.60906				1.10939	2.71954					3.545		1.1517	2.59897								-1.62201			NA	NA	NA	NA	NA	NA	NA	NA	NA
M7WMM7	RHTO_01399		uncharacterized protein	NA	1.14085							0.913995	1.54657			1.53062	1.13996			0.948852	1.478	1.49874			-0.374667			0.0201012		-0.659496		NA	NA	NA	NA	NA	NA	NA	NA	NA
M7WK21	RHTO_02448		gtp-binding protein sar1	NA	72.2287	96.5865	52.7594	56.3096	43.704	37.6174	77.8808	75.4116	50.7885	59.0498	69.7754	73.2701	83.5988	54.0504	40.3358	75.9392	54.602	70.8951	-1.05142	-0.436893	0.614529	0.912786	-0.629177	0.376734	0.49054	0.0991588	-0.391382	0.153551	0.196357	0.269332	0.0672427	0.196921	0.183034	0.10149	0.0822365	0.244893
M7WK23	RHTO_06449		siderophore biosynthesis protein	NA	119.115	129.878	116.796	114.476	152.872	150.319	114.556	139.601	235.94	245.036	222.899	219.065	123.4	114.671	150.319	126.586	238.614	219.133	0.284687	-0.666646	-0.951333	-0.247915	-0.105846	-0.12287	0.142618	-0.791692	-0.93431	0.106717	0.0411048	0.0471957	0.318545	0.315006	0.174176	0.61271	0.0223551	0.0689879
M7WK24	RHTO_02453		mitochondrial import receptor subunit tom40	NA	112.456	120.211	57.1766	71.1812	89.3205	77.9561	46.9584	55.5566	164.11	162.092	161.731	141.315	115.318	63.5483	82.9663	51.0236	161.683	150.365	-0.475019	-0.962572	-0.487554	-0.70136	-0.859689	-0.104699	-0.316689	-1.55923	-1.24254	0.109946	0.0447607	0.0599806	0.137727	0.0607102	0.506981	0.439871	0.0801758	0.0558777
M7WK25	RHTO_06626		arrestin-like, n-terminal and immunoglobulin e-set domain protein	NA					0.0929157	0.345944									0.216756													NA	NA	NA	NA	NA	NA	NA	NA	NA
M7XMP2	RHTO_01914		large subunit ribosomal protein l14	NA	99.7181	103.098	52.7756	50.7156	77.876	88.1777	57.005	52.3554	99.6599	114.509	98.7807	86.7452	100.536	51.3199	82.2902	54.1085	106.443	92.0513	-0.288919	-0.371295	-0.0823762	-0.604863	-0.97012	-0.209576	0.0763379	-0.766582	-0.84292	0.157868	0.20413	0.644212	0.125419	0.0187038	0.405378	0.534632	0.083243	0.0860344
M7WK28	RHTO_05942		trna (guanine-n7-)-methyltransferase subunit trm82	NA	13.4223	15.2544	18.9982	20.1375	17.0459	11.8669	28.5566	21.5814	13.7984	14.3795	17.9133	18.4534	14.2098	19.395	14.3506	24.694	13.98	18.0259	0.0142203	0.0377455	0.0235252	0.783054	0.448795	0.366711	0.34848	0.454089	0.105609	0.978933	0.925887	0.878709	0.248931	0.0837062	0.125308	0.442358	0.287989	0.300265
M7WK31	RHTO_02463		mannose-1-phosphate guanylyltransferase	modelled	304.938	318.871	244.644	269.004	325.868	274.276		241.982	269.166	325.444	291.427	313.476	309.208	254.497	297.696	251.211	295.795	299.753	-0.0547385	0.00923971	0.0639782	-0.244942	-0.280931	0.0191746	-0.0187488	-0.254877	-0.236128	0.775993	0.95905	0.754655	NA	0.109331	0.914496	NA	0.226009	NA
M7WZD3	RHTO_07185		cbs and pb1 domain containing protein	NA	72.2423	73.2457	40.4936	33.9171	45.7968	84.7187	43.3862	40.5244	63.0177	73.1093	80.9051	76.4683	72.1238	36.9309	64.5794	41.5331	67.6677	78.0474	-0.1594	-0.0673933	0.0920067	-0.636812	-0.965648	0.205881	0.169436	-0.910087	-1.07952	0.803027	0.926214	0.580542	0.484313	0.0382103	0.32506	0.490111	0.0579941	0.041644
M7WK40	RHTO_02473		transcription corepressor	NA	6.24483		20.0488	31.4684		5.37185		9.33177	4.46983	4.5659	9.07368	11.5022	6.23994	25.4696	5.29173	9.68766	4.48131	10.1858	-0.237791	0.239819	0.47761	0.872408	2.02917	1.18456	-1.39456	-0.0723369	1.32222	NA	NA	NA	NA	NA	0.156495	NA	0.236605	NA
M7WK43	RHTO_02478		ornithine cyclodeaminase	NA		1.53316				1.72441		2.97103				2.80006	1.50838		1.69869	3.08434		2.74175	0.171416			0.860539				0.169862		NA	NA	NA	NA	NA	NA	NA	NA	NA
M7WK45	RHTO_05957		nad-dependent deacetylase sirtuin 1	modelled				0.29734				0.317113		0.35944				0.291134		0.329207	0.369285								0.177308			NA	NA	NA	NA	NA	NA	NA	NA	NA
M7WK47	RHTO_02483		40s ribosomal protein s27	modelled	6538.77	6933.78	6645.89	5559.76	5505.69	4898.95	6759.26	6406.04	5871.2	5445.96	4834.9	4129.6	6677.68	6057.85	5160.19	6518.64	5603.01	4448.63	-0.371922	-0.118777	0.253145	0.337147	-0.140541	-0.332841	0.105766	0.551211	0.445446	0.124399	0.446971	0.165794	0.15827	0.455217	0.222863	0.639607	0.250189	0.0974541
M7WK60	RHTO_06582		golgi complex component cog3	NA	5.81233	4.61233	3.23528	4.24146	4.45218	4.82257		5.63957	3.32356	3.9355	4.67733	4.9587	5.17278	3.70046	4.59689	5.85464	3.60975	4.77545	-0.170282	0.348759	0.519041	0.348924	-0.483237	0.403739	0.661879	0.293944	-0.367935	0.556658	0.192973	0.262188	NA	0.266071	0.189957	NA	0.306816	NA
M7WK61	RHTO_02183		translation initiation factor if3	NA	3.69072	1.89409	22.49	29.0922	23.6049	22.9824		11.7825	24.5086	8.89113	20.4891	3.89868	2.77565	25.5316	23.0983	12.2319	16.2783	12.193	3.05689	0.504835	-2.55205	-0.917142	3.20139	-0.416899	-1.06164	0.00459201	1.06623	0.03838	0.581884	0.341277	NA	0.0599436	0.800782	NA	0.403926	NA
M7WK66	RHTO_06587		u6 snrna-associated sm-like protein lsm5	NA			32.6186		21.893		44.9871	24.6756	17.007	14.5694	22.361			32.7466	21.8485	34.0629	15.6107	22.4477		0.484998		0.640668		0.524032	0.0568562	0.601634	0.544778	NA	NA	NA	NA	NA	NA	NA	NA	NA
M7WK67	RHTO_02144		37s ribosomal protein s5	NA	18.2315	17.688	7.5166	3.27608		7.8831	7.67086			17.8711			17.8096	5.3769	7.76553	7.24833	18.3606		-1.1975	-1.24146	-0.0439543	-0.0994356	-1.72781		0.430873			NA	NA	NA	NA	0.0675468	NA	NA	NA	NA
M7WK75	RHTO_02219		signal recognition particle binding protein	NA			2.65546	2.34195	2.07078	1.5589	3.89479	4.01186	2.46004	3.35855	3.44361	4.18606		2.47948	1.80111	3.92256	2.90076	3.77793		-0.687542		1.12291		0.381166	0.661759	0.0541997	-0.60756	NA	0.261085	NA	0.08128	NA	0.39271	0.113203	0.18797	0.813501
M7WK77	RHTO_05987		amino-acid n-acetyltransferase	NA											0.87799							0.881396										NA	NA	NA	NA	NA	NA	NA	NA	NA
M7WK79	RHTO_06597		cleavage and polyadenylation specificity factor subunit 4	NA		5.55334	6.04034	5.92383		7.36105	6.81851	7.98328	5.12876		6.15067	1.32963	5.46358	5.93212	7.25126	7.36533	4.90138	3.73824	0.408385	0.565045	0.15666	0.022519	0.1187	-0.390828	0.312203	0.978392	0.666189	NA	NA	NA	NA	NA	NA	0.311946	0.578379	0.39509
M7WN33	RHTO_04260		uncharacterized protein	NA			13.5407	23.2814		12.2548		17.9311				5.75657		18.1947	12.072	18.6149		5.63669				0.624792			0.0329434	1.72354	1.69059	NA	NA	NA	NA	NA	NA	NA	NA	NA
M7WK99	RHTO_02289		protein required for assembly of ubiquinol cytochrome-c reductase complex (cytochrome bc1 complex)	NA			5.21364	4.92782				6.43273	10.1412	11.1924	15.4192			5.02954		6.67805	10.5953	15.479						0.546891	0.409003	-1.21281	-1.62182	NA	NA	NA	NA	NA	NA	NA	NA	NA
M7WQ90	RHTO_08045		branched-chain-amino-acid aminotransferase (ec 2.6.1.42)	modelled	154.387	142.519	78.3834	74.2913	85.8389	48.8652		71.6541	182.641	172.27	172.842	190.132	147.241	75.7159	66.9005	74.3868	175.766	179.842	-1.13809	-1.39357	-0.255478	0.15303	-0.95951	0.0330769	-0.0255499	-1.27361	-1.24806	0.125872	0.0874715	0.167987	NA	0.0365148	0.79868	NA	0.0526653	NA
M7WKA3	RHTO_02148		cleavage and polyadenylation specificity factor	NA	1.59737	2.1115	2.13053	2.68644	2.05818	1.46354		3.09501	1.83084	2.34404	2.19264	2.79778	1.83674	2.38463	1.74786	3.21305	2.07896	2.47033	-0.0715591	-0.250271	-0.178712	0.878355	0.376619	0.248846	0.430176	0.379238	-0.0509385	0.879375	0.586681	0.688213	NA	0.346718	0.536779	NA	0.897766	NA
M7WKA4	RHTO_05883		t-complex protein 1 subunit eta (tcp-1-eta) (cct-eta)	NA	159.267	173.392	110.763	104.784	86.9631	50.1376	132.011	111.708	136.034	134.178	124.715	118.683	164.866	106.897	68.0882	120.354	133.928	120.705	-1.27582	-0.975981	0.299836	0.821809	-0.625069	-0.149972	0.171061	-0.0042005	-0.175261	0.105839	0.146845	0.139758	0.242141	0.0522083	0.167982	0.489098	0.187277	0.991353
M7WKA8	RHTO_02316		phd finger and bah domain protein (snt2)	NA	1.23021	1.40174	2.26459	1.70839		1.86834	3.15138	1.84245		1.42538	1.20806	1.4819	1.30417	1.97311	1.84048	2.44526	1.46442	1.33189	0.496948	0.329747	-0.167201	0.409908	0.597339	-0.136858	0.309517	0.876512	0.566996	NA	NA	NA	NA	0.210106	NA	0.689504	0.306471	0.341157
M7WKB3	RHTO_02258		exosome complex exonuclease rrp6	NA	1.00326	0.647229	0.737834	0.900044	0.906653	0.666497		0.809868	0.520814		0.88415		0.819622	0.810995	0.780684	0.840754	0.497723	0.88758	-0.0702194	0.649396	0.719615	0.106945	-0.0152654	0.834534	0.0519907	-0.078193	-0.130184	0.905953	NA	NA	NA	0.981589	NA	NA	NA	NA
M7WKB4	RHTO_06541		mitochondrial carrier protein	NA	0.823261									1.76019	2.07515	1.48909	0.822616				1.8084	1.77064			-1.13642			-0.0304422				NA	NA	NA	NA	NA	NA	NA	NA	NA
M7WKC4	RHTO_06551		utp--glucose-1-phosphate uridylyltransferase (ec 2.7.7.9)	modelled	686.041	693.956	920.26	861.845	1210.12	1100.23	1226.28	1208.5	693.585	784.927	762.527	837.399	684.121	883.865	1145.74	1206.66	734.63	792.723	0.743958	0.641192	-0.102766	0.0747428	0.369573	0.109797	0.449128	0.606137	0.157009	0.0638195	0.0864158	0.520107	0.50456	0.059009	0.536779	0.10149	0.328773	0.0477091
M7WKC7	RHTO_05908		dutp pyrophosphatase	modelled	37.7378	37.131	53.9739	64.3053		34.6671	29.8096	41.3251	36.2197	38.2095		31.477	37.1196	58.5745	34.1501	35.5344	36.935	30.8215	-0.120291	-0.113099	0.0071924	0.0573267	0.658093	-0.26105	-0.721058	0.205277	0.926335	NA	NA	0.901709	NA	0.100458	NA	0.255909	NA	NA
M7WKD3	RHTO_05913		ruvb-like helicase (ec 3.6.4.12)	NA	172.988	199.108	217.4	223.22	254.843	244.547	228.444	229.619	177.921	186.923	217.41	221.613	184.371	218.407	247.613	227.118	181.038	217.626	0.425471	0.451794	0.0263233	-0.12464	0.244408	0.26556	0.0564226	0.0615937	0.00517113	0.115601	0.054218	0.877827	0.157153	0.185996	0.135666	0.26259	0.892115	0.123216
M7WKD9	RHTO_06566		aaa family atpase	NA	4.84715				34.3578		0.0881151				10.0833		4.84335		34.2881	0.0832614		10.1225	2.82363			-8.68584				-6.9257		NA	NA	NA	NA	NA	NA	NA	NA	NA
M7WKE4	RHTO_05923		dna polymerase alpha subunit b	NA						6.08483		2.11583	1.87961		1.58707				5.99408	2.19652	1.79628	1.59323		1.73853		-1.44832		-0.173058		0.463267		NA	NA	NA	NA	NA	NA	NA	NA	NA
M7X4F3	RHTO_05796		molecular chaperone dnak	NA	3269.57	3218.1	1571.54	1798.04	1453.27	1456.56	1056.2	1007.92	4454.08	4274.49	5211.23	4485.88	3216.55	1669.11	1442.57	1022.19	4324.09	4811.96	-1.15687	-1.58375	-0.426882	-0.496982	-0.946434	0.154228	-0.707417	-2.23496	-1.52754	0.0223884	0.030315	0.0585605	0.055154	0.033016	0.455454	0.155687	0.0692963	0.0487269
M7WKF8	RHTO_02312	TCA cycle	2-oxoglutarate dehydrogenase e2 component (dihydrolipoamide succinyltransferase)	modelled	429.645	494.88	408.19	412.662	393.078	412.284	424.458	363.823	1161.89	1260.97	1664.49	1542.54	458.095	406.921	399.207	389.388	1202.95	1590.68	-0.198509	-1.59136	-1.39285	-0.0359288	-0.170899	0.403075	-0.0635384	-2.03037	-1.96683	0.323499	0.042542	0.0556284	0.864678	0.319962	0.151693	0.762452	0.037889	0.0344558
M7WKG7	RHTO_06525		transcription elongation complex subunit cdc68	NA	42.1808	40.9452	40.7926	40.802	48.2521	49.9913	42.5805	41.8245	32.1151	35.4339	49.1002	42.8833	41.2156	40.4516	48.6999	41.8273	33.5479	45.6405	0.24073	0.537698	0.296968	-0.219474	-0.0269925	0.444092	0.0482483	-0.125869	-0.174117	0.0732337	0.0608161	0.139377	0.085754	0.407668	0.191635	0.212372	0.374957	0.462671
M7WKH4	RHTO_06453		nuclear pore protein	NA	47.2312	53.875	25.7178	32.1743	41.9111	31.1504	43.7032	42.8232	35.3017	40.7007	48.7	49.1062	50.0993	28.6608	36.2559	42.8761	37.776	48.4862	-0.466574	-0.0592562	0.407318	0.241959	-0.805711	0.360104	0.581095	-0.177402	-0.758497	0.251965	0.875542	0.209674	0.470959	0.0878209	0.171804	0.186197	0.0887807	0.0464597
M7WU96	RHTO_06166		40s ribosomal protein s0	modelled	6916.92	6724.26	3591.18	3500.57	5979.69	6107.05	4441.46	3586.69	6575.93	5896.27	5466.14	6677.53	6763.54	3516.39	5991.75	3960.14	6171.07	6012.9	-0.1748	-0.0425432	0.132257	-0.597426	-0.943682	-0.0374599	0.171456	-0.60251	-0.773966	0.0767723	0.712958	0.363173	0.134814	0.0167405	0.881256	0.553972	0.142374	0.203495
M7WKH9	RHTO_05808		c6 transcription factor	NA			4.10375	3.38643		3.15871	4.61162	2.31121	1.43859	1.06347	1.95393	1.8298		3.7178	3.1116	3.37848	1.23371	1.87661		1.33466		0.118716		0.605128	-0.138077	0.848247	0.986325	NA	NA	NA	NA	NA	0.20141	0.893455	0.109669	0.424451
M7XQ28	RHTO_01057		pentafunctional arom polypeptide [includes: 3-dehydroquinate synthase (dhqs) (ec 4.2.3.4); 3-phosphoshikimate 1-carboxyvinyltran... <Preview truncated at 128 characters>	modelled	107.351	113.112	58.3645	56.4753	92.4976	89.309	61.9176	55.591	74.2656	79.5145	68.1636	71.295	109.275	56.9451	90.1434	58.109	76.3327	69.1192	-0.277671	0.23992	0.517591	-0.63346	-0.940321	-0.143215	0.0291905	-0.250324	-0.279515	0.09023	0.112604	0.0746701	0.0734637	0.0256097	0.27208	0.81908	0.083243	0.179331
M7X4L7	RHTO_02988		c-1-tetrahydrofolate synthase	modelled	479.673	501.047	269.775	243.484	291.822	267.715	245.803	231.945	404.316	432.144	362.806	340.615	486.123	254.618	277.476	236.527	415.185	348.868	-0.808959	-0.581393	0.227566	-0.230356	-0.932986	-0.251074	-0.106329	-0.560675	-0.454346	0.0479989	0.0659484	0.1487	0.210278	0.0322401	0.181464	0.526221	0.100586	0.0582249
M7WKJ0	RHTO_06473		nuclear pore complex protein nup155	NA	19.9644	19.3277	18.0336	15.3026	43.4621	33.8874	26.1183	24.1175	27.3929	20.963	26.2271	25.8273	19.482	16.5438	38.3779	24.8584	23.8578	25.8091	0.978132	0.685816	-0.292316	-0.626539	-0.235852	0.113423	0.587444	-0.0541458	-0.64159	0.13144	0.217247	0.419947	0.221277	0.23149	0.719722	0.172355	0.0827844	0.57195
M7WKJ1	RHTO_05818		mandelate racemase/muconate lactonizing enzyme	NA			5.80924	7.44781	39.1746	34.6291	33.2306	30.4504		2.45223	15.9928			6.56221	36.6038	31.5059	2.51939	16.0549		3.86085		-0.216372		2.67186	2.26337	0.972611	-1.29076	NA	NA	NA	0.325212	NA	NA	0.0990131	NA	NA
M7WKJ2	RHTO_02268		dihydrofolate reductase	modelled										9.68455		5.91899					9.94981	5.79573						-0.779679				NA	NA	NA	NA	NA	NA	NA	NA	NA
M7WKJ8	RHTO_06483		mitochondrial carrier protein	NA					3.8594	3.72631		2.92225	3.14641		4.34764	3.06482			3.76115	3.0337	3.00691	3.68275		0.322892		-0.310096		0.292503		-0.279707		NA	NA	NA	NA	NA	NA	NA	NA	NA
M7WKK0	RHTO_02323		protein-l-isoaspartate (d-aspartate) o-methyltransferase	NA			26.7943	22.5056		5.31797	11.5913	15.6207	3.52353	5.40652				24.4677	5.23866	13.5846	4.46096			0.231843		1.37471			-0.848902			NA	NA	NA	NA	NA	NA	0.212372	NA	NA
M7XK83	RHTO_02531		valyl-trna synthetase	modelled	109.301	115.148	63.265	57.5376	164.14	189.494	120.436	113.102	98.4622	98.309	98.4108	93.791	111.251	59.925	175.237	115.609	97.5492	95.3152	0.655483	0.845103	0.189619	-0.600056	-0.892592	-0.0334251	0.94802	0.278472	-0.669548	0.105839	0.080595	0.129855	0.137727	0.0342615	0.551042	0.0990131	0.061009	0.109681
M7WKL0	RHTO_05833		extl2-like udp-glcnac:heparan alpha-n-acetylhexosaminyltransferase	NA											1.77831	10.2592						5.91539										NA	NA	NA	NA	NA	NA	NA	NA	NA
M7X0Z1	RHTO_07040		3-isopropylmalate dehydratase (ec 4.2.1.33) (alpha-ipm isomerase) (isopropylmalate isomerase)	modelled	463.421	457.053	256.398	242.752	170.712	127.172	216.719	203.984	423.844	418.366	334.732	335.387	456.362	247.545	147.82	208.273	417.439	332.217	-1.62634	-1.49772	0.128613	0.494633	-0.882488	-0.329441	-0.249215	-0.673649	-0.424434	0.045647	0.047253	0.0680639	0.227932	0.0170531	0.0996385	0.191478	0.049715	0.0308522
M7XZP5	RHTO_00236		udp-glucose:glycoprotein glucosyltransferase	NA	19.7624	20.9641	10.8657	11.2605	16.3115	15.6312	11.2195	12.94	15.6125	15.0695	18.6921	15.7486	20.1861	10.9669	15.8382	12.0175	15.2013	17.0926	-0.349949	0.0592195	0.409169	-0.398279	-0.880205	0.169183	0.131977	-0.508242	-0.640219	0.0818323	0.387677	0.0843834	0.148739	0.0306811	0.468086	0.534632	0.142859	0.186157
M7WKM9	RHTO_05848		c2 nt-type domain-containing protein	NA			0.0757042											0.0760013														NA	NA	NA	NA	NA	NA	NA	NA	NA
M7WKN8	RHTO_02274		rna polymerase-associated protein rtf1	NA	9.7091	8.24295	12.9348	12.8317	6.87887	5.44453	14.6635	17.5461	9.3469	9.78325	14.5838	12.4444	8.90561	12.7747	6.11411	16.0355	9.49186	13.4128	-0.542572	-0.634548	-0.0919757	1.39106	0.520507	0.498852	0.327979	0.257658	-0.070321	0.196683	0.11319	0.63629	0.0983451	0.0751508	0.186253	0.332076	0.72462	0.403542
M7WN82	RHTO_01222		uncharacterized protein	NA											0.73954							0.742409										NA	NA	NA	NA	NA	NA	NA	NA	NA
M7WKP4	RHTO_06443		zinc finger, hit-type protein	NA				1.68643							0.917305			1.65124				0.920863									0.842488	NA	NA	NA	NA	NA	NA	NA	NA	NA
M7WND6	RHTO_01272		uncharacterized protein	NA																												NA	NA	NA	NA	NA	NA	NA	NA	NA
M7WKR4	RHTO_01947		ctp synthase (ec 6.3.4.2) (utp--ammonia ligase)	modelled	95.3912	100.394	86.9368	88.043	118.883	95.8413	110.647	119.831	90.6918	83.2632	75.654	74.688	97.044	86.7417	106.527	114.477	86.1073	74.54	0.134506	0.307008	0.172503	0.103838	-0.161913	-0.208121	0.400256	0.618968	0.218711	0.603667	0.335526	0.25199	0.693554	0.104486	0.206543	0.150525	0.0412349	0.0577932
M7WKS2	RHTO_05739		protein of short-chain dehydrogenase/reductase sdr family	NA	105.371	151.794	10.0121	15.1665	49.1019	11.4517	31.4944		35.111	135.849	16.7498	88.9114	127.315	12.4507	30.1415	29.7596	86.5622	51.9373	-2.07857	-1.52198	0.55659	-0.0183975	-3.3541	-0.736965	1.25713	-0.803417	-2.06055	0.161941	0.51342	0.633843	NA	0.0819088	0.744093	NA	0.518257	NA
M7WKS5	RHTO_01957		rrm domain-containing protein	NA				6.30867	5.79258	3.04703	10.7076	5.30081		3.28199	5.96298			6.17701	4.3912	7.8104	3.37188	5.98611		0.381061		0.830781		0.828067	0.338488	0.383776	0.0452878	NA	NA	NA	0.487869	NA	NA	NA	NA	NA
M7WNE8	RHTO_04361		uncharacterized protein	NA	12.2152	12.3733	10.6793	13.0103		6.2896	12.0086	9.80982	12.7345	10.7222	17.9823	14.5944	12.1895	11.73	6.19579	10.7655	11.5929	16.1712	-0.976274	-0.903879	0.0723951	0.797058	-0.0554373	0.480191	-0.123779	-0.587012	-0.463233	NA	NA	0.726089	NA	0.778635	0.275603	0.740855	0.293105	0.214144
M7WKT2	RHTO_05749		glycosyltransferase family 8 protein	modelled			1.80411	1.83672	3.54977			2.16944	2.13906					1.80479	3.54256	2.25218	2.04422			0.793241		-0.653468			0.319492			NA	NA	NA	NA	NA	NA	NA	NA	NA
M7WKT4	RHTO_05976		golgi snap receptor complex member 2	NA			10.4444	12.391				10.2798	10.1119					11.3089		10.6718	9.66354								-0.0836475			NA	NA	NA	NA	NA	NA	NA	NA	NA
M7WNH9	RHTO_01312		uncharacterized protein	NA			1.44925	2.18735		1.43822		1.12092	2.30108	2.0258	2.44734	3.75204		1.79832	1.41677	1.16367	2.14017	3.06537		-0.595125		-0.283927		0.518333	-0.627975	-1.39739	-0.76941	NA	NA	NA	NA	NA	0.427722	NA	0.366939	NA
M7WKV1	RHTO_05996		cation-transporting atpase (ec 7.2.2.-)	NA			0.185002	0.141407										0.162092														NA	NA	NA	NA	NA	NA	NA	NA	NA
M7WKV3	RHTO_05769		phospholipase d	modelled	8.41159	12.6985	23.6876	13.8502	13.9959	4.81883	30.3334	29.3818		2.63681	18.0532	20.5198	10.4492	18.6708	9.35724	29.5824	2.70903	19.1079	-0.159231	1.78831	1.94754	1.66059	0.837401	2.81832	0.663954	0.630573	-0.0333808	0.883041	NA	NA	0.14171	0.330822	NA	0.331592	0.950777	0.0637872
M7WNM0	RHTO_04441		uncharacterized protein	NA				2.94483		2.88261			8.80999	6.9283	2.47561			2.88337	2.83961		7.76873	2.48521		-1.45198				-1.64431			0.21439	NA	NA	NA	NA	NA	NA	NA	NA	NA
M7WKW0	RHTO_05872		peptidyl-prolyl isomerase d (cyclophilin d)	NA	244.754	259.81	237.493	257.392	125.923	135.945	211.721	201.915	248.495	262.666	275.148	232.447	250.087	245.223	129.792	204.837	253.669	251.911	-0.946225	-0.966745	-0.0205208	0.658273	-0.028337	-0.0100365	-0.259615	-0.298436	-0.0388213	0.0466249	0.0443576	0.848741	0.06781	0.77705	0.95595	0.213183	0.86755	0.275873
M7WKW7	RHTO_05882		pol ii transcription elongation factor	NA	10.2883	10.7487	11.662	10.8176	9.75963	16.6095	14.1713	13.5396	10.6808	11.1888	12.8131	12.7903	10.4276	11.1498	13.0508	13.7233	10.8513	12.6934	0.323723	0.266268	-0.0574544	0.0724956	0.0966015	0.226209	0.299617	0.112555	-0.187062	0.614343	0.666276	0.473444	0.906598	0.338405	0.135666	0.172355	0.163376	0.168237
M7WKX0	RHTO_05784		chorismate synthase (ec 4.2.3.5)	modelled	219.664	199.172	222.689	191.266	309.894	275.422	226.702	199.109	217.049	221.016	192.855	185.304	207.722	205.419	290.289	210.458	217.248	187.524	0.482835	0.41815	-0.0646846	-0.463956	-0.0160899	-0.212266	0.0349687	0.16646	0.131492	0.125872	0.122697	0.581041	0.173667	0.926685	0.135666	0.871161	0.518756	0.352569
M7WKX1	RHTO_02003		alpha/beta hydrolase	NA	18.2167	17.956	46.4724	38.6439	43.7916	46.8641	49.1011	44.2727	58.1046	51.4063	56.7426	32.9667	17.9341	42.2461	44.9339	46.1788	54.1714	44.6214	1.3251	-0.269728	-1.59482	0.0394278	1.23611	-0.279794	0.128412	0.0494935	-0.0789184	0.0415012	0.212618	0.0616254	0.765065	0.0632532	0.624422	0.616303	0.91211	0.92188
M7WKX3	RHTO_05887		kinesin family member 1/13/14	NA	3.62915	2.6066										6.71108	3.09539					6.57132										NA	NA	NA	NA	NA	NA	NA	NA	NA
M7WFS5	RHTO_05194		importin beta-4 subunit	NA	158.494	162.77	89.7996	84.8545	77.3654	89.2322	102.415	127.839	152.101	128.454	119.923	101.78	159.255	86.6178	82.5548	114.744	138.665	110.024	-0.947912	-0.748183	0.199729	0.474997	-0.878601	-0.333784	0.405686	0.0605987	-0.345087	0.0494927	0.120774	0.35496	0.26789	0.0201101	0.320132	0.343021	0.250189	0.865045
M7WKX7	RHTO_02008		transcription initiation factor tfiid subunit 10	NA																												NA	NA	NA	NA	NA	NA	NA	NA	NA
M7WKY0	RHTO_05621		small nuclear ribonucleoprotein sm d1 (snrnp core protein d1)	NA	36.3401	36.4233	73.0695	84.3261	56.0655	43.986	84.2094	77.0996	33.5711	28.3801	46.6902	63.198	36.0732	77.9613	49.6408	79.8054	30.6201	54.3766	0.4606	0.697047	0.236447	0.684961	1.11183	0.828508	0.033729	0.5535	0.519771	0.246684	0.186767	0.292666	0.143336	0.0531625	0.228404	0.866742	0.264331	0.196041
M7WKY1	RHTO_05897		transcription initiation factor tfiid subunit 1	NA							0.237231				0.177616					0.224164		0.178305								0.330201		NA	NA	NA	NA	NA	NA	NA	NA	NA
M7WKY2	RHTO_02013		homoserine kinase	modelled			8.1971			11.241		7.19971	6.42868		6.77954			8.22927	11.0734	7.47429	6.14366	6.80584		0.849927		-0.567089		0.147675	-0.138829	0.135164	0.273993	NA	NA	NA	NA	NA	NA	NA	NA	NA
M7WKY6	RHTO_05902		glycosyltransferase family 2 protein	NA			2.28829	3.4465	9.28112	7.81901	11.3335	6.34456		1.8962	3.02982	3.63034		2.83592	8.48233	8.64787	1.94814	3.29815		2.12237		0.0278848		0.759565	1.60853	1.39069	-0.217843	NA	NA	NA	0.94695	NA	NA	0.322162	0.666631	0.269697
M7WQ06	RHTO_07970		uncharacterized protein	NA	3.59565	4.23242	2.65879						7.60232	8.23482	8.30897	6.60984	3.87842	2.66922			7.86282	7.4067			-1.01958		-0.53905	-0.0862166			-1.47241	NA	NA	0.0715905	NA	NA	0.754139	NA	NA	NA
M7WKZ4	RHTO_05912		inosine-5-monophosphate dehydrogenase (imp dehydrogenase) (impd) (impdh) (ec 1.1.1.205)	modelled	214.261	281.156	159.201	146.157	315.66	294.877	247.03	218.393	181.756	191.216	186.927	161.607	245.352	151.467	302.749	230.073	185.075	172.947	0.303266	0.710008	0.406742	-0.396031	-0.695855	-0.0977807	0.60309	0.411758	-0.191332	0.346776	0.0513481	0.332894	0.152027	0.167422	0.581907	0.170184	0.404057	0.183635
M7WKZ8	RHTO_02028		short-chain dehydrogenase/reductase sdr family protein	NA			26.4176	24.4534		2.41645		6.60208	42.8367	27.7797	48.0847	38.2509		25.2322	2.38041	6.85387	34.739	42.8628		-3.86727		1.52571		0.303168	-1.88027	-2.64473	-0.764461	NA	NA	NA	NA	NA	0.593995	NA	0.172655	NA
M7X8D2	RHTO_03968		large subunit ribosomal protein l7ae	modelled	4884.52	5189.02	3301.98	3212.87	5163.28	5138.89	3084.7	2997.24	4721.79	4179.47	3545.22	3196.09	4992.92	3230.37	5107.52	3013.16	4403.2	3344.25	0.0327377	0.214071	0.181333	-0.761343	-0.628183	-0.396867	-0.100422	-0.150405	-0.0499824	0.626701	0.210783	0.320554	0.0253292	0.0373699	0.197149	0.226665	0.704033	0.32082
M7WL03	RHTO_02033		c-14 sterol reductase	modelled																												NA	NA	NA	NA	NA	NA	NA	NA	NA
M7WL18	RHTO_02048		acetyl-coa c-acetyltransferase	modelled	581.344	714.866	574.466	595.016	694.597	688.369	629.951	568.069	1407.83	1422.22	1225.06	1219.86	642.1	579.659	685.644	592.493	1403.3	1212.13	0.0946622	-1.03329	-1.12795	-0.210663	-0.147593	-0.21127	0.0315927	-1.03268	-1.06427	0.673929	0.0212456	0.0615256	0.20838	0.514401	0.0996385	0.806341	0.0203033	0.0307782
M7WL19	RHTO_05797		acyl-coa dehydrogenase	modelled	40.9267	37.8684	26.9132	28.6817	29.8523	30.6376	23.5135	21.2096	53.5922	52.695	66.4693	62.31	39.0755	27.551	29.9861	22.1184	52.6772	63.8698	-0.381968	-0.812884	-0.430916	-0.439046	-0.504161	0.277954	-0.316853	-1.52988	-1.21303	0.0909571	0.0286133	0.0743653	0.0945127	0.0607102	0.150628	0.212372	0.0414103	0.0345256
M7WL24	RHTO_05802		homoserine dehydrogenase	modelled	116.251	104.266	102.27	102.392	101.522	101.119	97.8699	92.5756	152.804	152.235	149.627	138.684	109.37	101.463	100.464	94.2925	151.217	143.002	-0.122544	-0.589947	-0.467403	-0.0914584	-0.108266	-0.0805873	-0.105736	-0.600818	-0.495082	0.378893	0.0212456	0.090543	0.265106	0.382409	0.399384	0.283592	0.0739491	0.0634793
M7WL33	RHTO_05812		dna polymerase epsilon subunit 3	NA	43.7961	45.8197	79.5539	90.6293	57.6662	41.5828	66.0638	61.5818	52.8755	44.605	71.3824	69.4197	44.4205	84.302	49.2558	63.1776	48.179	69.8167	0.14907	0.03189	-0.11718	0.359118	0.924342	0.535167	-0.416154	-0.144159	0.271994	0.697345	0.948285	0.580542	0.360167	0.056709	0.150628	0.221084	0.239821	0.212278
M7WL36	RHTO_05817		thioredoxin trp26 family protein	NA	3.42623		11.0548	6.6426				5.84519	4.49356	4.88654	6.04998	6.395	3.42355	8.80107		6.06811	4.65735	6.16763			-0.444017		1.36219	0.405207	-0.536431	-0.0234697	0.512961	NA	NA	NA	NA	NA	0.145869	NA	0.493467	NA
M7X192	RHTO_06919		short-chain dehydrogenase/reductase sdr family protein	modelled	204.638	199.379	273.273	304.195	314.849	311.068	189.449	190.311	228.088	261.318	423.465	387.243	200.317	286.096	310.319	188.292	243.226	402.143	0.631465	0.351455	-0.280011	-0.720783	0.514212	0.725413	-0.60353	-1.09474	-0.491212	0.0291476	0.12891	0.241969	0.0251895	0.0717788	0.135666	0.143715	0.115112	0.0464597
M7WL39	RHTO_02073		phosphomevalonate kinase (ec 2.7.4.2)	modelled	17.3544	16.9393		12.274						20.8843	16.6272	18.1569	17.0032	12.0178			21.4563	17.2353			-0.335598		-0.500631	-0.316039			-0.52019	NA	NA	NA	NA	NA	NA	NA	NA	NA
M7WL40	RHTO_05822		ubiquitin carboxyl-terminal hydrolase 8	NA										0.57118							0.586825											NA	NA	NA	NA	NA	NA	NA	NA	NA
M7WL45	RHTO_05827		rna-binding protein	NA	0.814725									0.755001			0.814087				0.77568				0.0697206							NA	NA	NA	NA	NA	NA	NA	NA	NA
M7WL50	RHTO_05832		serine/threonine-protein kinase tor (ec 2.7.11.1)	NA	3.4881	4.29022	7.24307	7.08331	4.51595	4.28987	5.95656	8.03608	3.3633	4.11218	5.73781	6.83431	3.85313	7.10348	4.36633	6.9855	3.7195	6.22603	0.180392	0.231312	0.0509199	0.677942	0.882497	0.743203	-0.0241624	0.166052	0.190214	0.44715	0.332584	0.872128	0.245988	0.0502834	0.177635	0.933055	0.391611	0.697776
M7WL51	RHTO_02083		mtw1 kinetochore complex, dsn1	NA	1.22254							3.7159		0.897418			1.22158			3.85762	0.921998				0.405912							NA	NA	NA	NA	NA	NA	NA	NA	NA
M7WL54	RHTO_05681		dipeptidyl aminopeptidase	NA						0.393344					0.518455				0.387478			0.520466										NA	NA	NA	NA	NA	NA	NA	NA	NA
M7WL60	RHTO_05842		golgi matrix protein	NA			3.02581	2.89069				3.10001	1.67504	1.96813				2.93402		3.21824	1.81141								0.133392			NA	NA	NA	NA	NA	NA	NA	NA	NA
M7WL75	RHTO_05711		3-hydroxyacyl-coa dehydrogenase / 3-hydroxy-2-methylbutyryl-coa dehydrogenase	NA			35.8832			94.7968		36.4912	105.953	97.8804	61.2854	64.7021		36.0241	93.3829	37.8829	100.909	62.4389		-0.111818		-1.30161		-0.692531	0.0725856	-0.720899	-0.793484	NA	NA	NA	NA	NA	0.133647	NA	NA	NA
M7WL77	RHTO_05862		vacuolar sorting protein vps24	NA		3.92478	9.90818	20.6733		18.6776	22.8606	10.5756	7.70568	9.73893	18.2613	18.5518	3.86134	15.0944	18.399	16.2901	8.68486	18.2488	2.25245	1.08305	-1.1694	-0.17563	1.96684	1.07123	0.109983	-0.163802	-0.273785	NA	NA	NA	NA	NA	0.130261	0.924233	0.728823	0.864925
M7WL79	RHTO_05716		dna-directed rna polymerase ii subunit rpb7	NA			0.440792											0.442522														NA	NA	NA	NA	NA	NA	NA	NA	NA
M7WL88	RHTO_05723		translation protein sh3-like domain protein	NA	46.3356	52.8781	22.4967	24.9343	51.4547	48.3027		24.4532	68.4444	63.1952	53.1052	62.9452	49.1614	23.4995	49.4662	25.3858	65.168	57.4728	0.00891836	-0.39772	-0.406638	-0.962423	-1.0649	-0.181285	0.111394	-1.17886	-1.29025	0.962823	0.0968518	0.157887	NA	0.0539521	0.428793	NA	0.0829117	NA
M7WQ69	RHTO_03823		uncharacterized protein	NA	0.138474												0.138365															NA	NA	NA	NA	NA	NA	NA	NA	NA
M7WL93	RHTO_05728		26s proteasome regulatory subunit n5	NA	43.5944	50.0254	43.649	45.7264	62.7916	66.7971	50.9581	52.186	40.737	40.3523	50.2212	45.9855	46.3886	44.2962	64.2325	51.1637	40.1942	47.7219	0.469535	0.676316	0.206781	-0.328183	-0.0665861	0.247665	0.207937	0.100467	-0.10747	0.109946	0.0477241	0.310133	0.0962084	0.651387	0.18921	0.154279	0.422055	0.373243
M7XNS3	RHTO_01470		peroxisomal dehydratase	NA	366.807	356.776	200.645	194.377	260.488	273.323	141.272	131.083	460.83	491.99	359.364	373.43	358.765	195.877	264.602	134.786	472.933	363.205	-0.439212	-0.837809	-0.398597	-0.973152	-0.873091	-0.380849	-0.539272	-1.43011	-0.89084	0.0512399	0.0472474	0.090543	0.0555696	0.0170531	0.137402	0.10149	0.0365315	0.0282478
M7WLA6	RHTO_02123		pre-mrna-splicing factor ini1	NA			45.9624	48.0811		3.32728		50.2242	22.1833	19.918				46.6102	3.27766	52.1397	20.8316			-2.66804		3.99164			0.161735			NA	NA	NA	NA	NA	NA	NA	NA	NA
M7WLB0	RHTO_05743		rna methylase	NA										0.319768							0.328526											NA	NA	NA	NA	NA	NA	NA	NA	NA
M7WLB6	RHTO_05583		chromatin modification-related protein	NA						0.685202	0.924297	1.36745				0.545469			0.674983	1.14649		0.53411				0.764307				1.10202		NA	NA	NA	NA	NA	NA	NA	NA	NA
M7WLB9	RHTO_05588		n-acyl-phosphatidylethanolamine-hydrolyzing phospholipase d	NA						2.12847		1.84802	1.87104		2.49988				2.09672	1.9185	1.78808	2.50958		0.229723		-0.128156		0.489033		-0.387466		NA	NA	NA	NA	NA	NA	NA	NA	NA
M7WLC2	RHTO_01737		sec8-like domain containing protein	NA				1.33989		1.56603					1.57329			1.31193	1.54268			1.5794									-0.267687	NA	NA	NA	NA	NA	NA	NA	NA	NA
M7WLC5	RHTO_05758		gata transcription factor	NA			4.23943	4.40782		2.09625			7.74537	7.54092	7.16424			4.28595	2.06499		7.57472	7.19203		-1.87506				-0.0747929			-0.746785	NA	NA	NA	NA	NA	NA	NA	NA	NA
M7WLD5	RHTO_05768		isocitrate lyase	modelled	30.0276	34.5554	49.8815	59.3675	74.5762	67.8992	52.2089	39.9064	1666.46	1873.6	1507.65	1583.82	32.0005	54.1029	70.6556	45.3807	1758.75	1532.17	1.14271	-4.6376	-5.78031	-0.638726	0.757611	-0.198974	-0.253627	-5.07735	-4.82372	0.0571731	0.0417945	0.046448	0.174123	0.0988303	0.309724	0.551391	0.0237848	0.02305
M7WLE1	RHTO_05613		glutathione s-transferase	NA	4.8618	1.9967	16.4412	12.3244	35.8175	40.5085	46.8687	43.0119	14.9791	10.242	9.48031		3.41121	14.2864	37.8245	44.4696	12.4188	9.51708	3.47097	1.6068	-1.86417	0.233499	2.06629	-0.38393	1.63817	2.22423	0.586056	0.0484086	0.0648264	0.186955	0.271422	0.0958247	NA	0.10149	NA	NA
M7WLE8	RHTO_05778		dna repair protein rad16	NA	0.198115	0.171703	0.0406916										0.183444	0.0408513									-2.16688					NA	NA	NA	NA	NA	NA	NA	NA	NA
M7WLE9	RHTO_01778		5-coumarate-coa ligase	NA	5.20182	4.01268	23.3304	31.043	17.4248	11.8257		10.7313	73.5662	81.8518	48.6849	52.258	4.57278	26.9085	14.5194	11.1406	77.1992	50.0218	1.66683	-2.41061	-4.07744	-0.382158	2.55692	-0.62603	-1.27224	-2.16674	-0.894493	0.153006	0.0472241	0.0457613	NA	0.0682728	0.144392	NA	0.101056	NA
M7WLG0	RHTO_01793		transcription factor iws1	NA			24.0134	27.1894	5.78404	5.07296	29.8418	27.6468	18.7469	20.5023	27.836	21.0976		25.3648	5.38479	28.4496	19.4898	24.3011		-1.85576		2.40144		0.318303	0.165578	0.227385	0.0618064	NA	0.0435342	NA	0.051769	NA	0.430709	0.428537	0.851026	0.463181
M7WLH0	RHTO_05630		regulatory protein suaprga1	NA		457.629	941.963	1211.74	699.487	663.26	447.297	611.057	1466.24	1392.54	2197.44	1869.19	450.233	1066.05	675.717	528.51	1415.95	2018.11	0.585748	-1.06728	-1.65303	-0.354489	1.24354	0.511232	-1.01228	-1.933	-0.920725	NA	0.0411048	NA	0.339888	NA	0.187417	0.226665	0.127374	0.062046
M7WLH2	RHTO_01813		rna polymerase iii subunit c3	NA		3.56033	1.29274	4.16596		2.97738		2.99389	3.37389	3.25023	3.05851	3.99372	3.50279	2.68842	2.93298	3.10806	3.28178	3.49046	-0.25614	-0.162114	0.0940256	0.0836515	-0.381749	0.088939	0.209261	-0.167401	-0.376662	NA	NA	NA	NA	NA	0.777732	NA	0.750763	NA
M7WLH3	RHTO_05479		trna (guanine(26)-n(2))-dimethyltransferase (ec 2.1.1.216)	NA	13.8006	13.0785	12.5944	11.3734	13.9702	16.0523	6.7121	12.3022	11.5698	11.6662	12.1974	9.93678	13.3285	11.89	14.8774	9.55689	11.5213	10.9873	0.158608	0.368818	0.21021	-0.638506	-0.164768	-0.0684678	-0.31513	-0.20122	0.11391	0.395354	0.164793	0.122611	0.33429	0.24126	0.761929	0.628104	0.665226	0.733303
M7WLH7	RHTO_05635		transcription factor	NA	9.45535		3.43176		1.13908			3.39299		1.77927	2.35681	3.72836	9.44794	3.44523	1.13677	3.52239	1.828	3.00833	-3.05506	-0.685335	2.36973	1.63162	-1.4554	0.718694	0.0319579	0.227592	0.195634	NA	NA	NA	NA	NA	NA	NA	NA	NA
M7WLH8	RHTO_05484		sterol transfer protein	NA	11.6794	12.2094	26.8817	33.7239		12.259		18.8925	22.8369	26.9177	27.1052	35.211	11.8412	30.0036	12.0762	19.613	24.7397	30.844	0.0283563	-1.03466	-1.06302	0.699646	1.34132	0.318165	-0.613322	-0.653178	-0.0398552	NA	NA	0.097251	NA	0.0745809	0.432081	NA	0.923567	NA
M7WLI1	RHTO_05489		myb-like domain containing protein	NA	11.0749	8.36375		8.98198	6.50337	4.31203			6.65135	5.56211	5.59124	7.81461	9.6474	8.79452	5.36894		6.03546	6.6324	-0.845503	-0.168827	0.676677		-0.133535	0.136068			0.407073	0.221673	0.706606	0.248511	NA	NA	0.76464	NA	NA	NA
M7WLI2	RHTO_05640		inositol-1-monophosphatase (ec 3.1.3.25)	modelled	188.896	226.128	249.689	227.655	235.425	236.698	195.569	257.391	199.452	199.668	238.849	232.918	205.61	236.786	234.057	226.002	197.873	233.921	0.186948	0.242287	0.0553388	-0.0505259	0.203673	0.24145	-0.067251	-0.0496886	0.0175624	0.371126	0.0212456	0.795196	0.841262	0.351856	0.113527	0.833881	0.880787	0.848021
M7WLJ2	RHTO_05499		dna ligase (ec 6.5.1.1)	NA	0.994754	1.44953	1.63605	2.05534			1.98068	1.62201		0.963325		1.37685	1.21004	1.82746		1.77772	0.98971	1.34817			0.289978		0.594781	0.445928	-0.0398057	0.399026	0.438831	NA	NA	NA	NA	0.246696	NA	0.933055	NA	NA
M7WMP3	RHTO_04513		mitochondrial carrier protein	modelled	66.6277	68.1857	36.893	36.8075	62.663	67.5835	38.7254	40.6915	118.724	115.603	136.41	127.612	66.8296	36.5385	64.5556	39.4178	116.115	130.947	-0.0499447	-0.846939	-0.796994	-0.711694	-0.871068	0.173428	0.10943	-1.73206	-1.84149	0.569765	0.0411048	0.0365541	0.071494	0.0161597	0.205066	0.264992	0.0365315	0.0306077
M7WLK5	RHTO_01853		endonuclease (ec 3.1.30.-)	NA	41.4384	47.5632	26.631	24.251	75.5147	87.2388	37.6928	33.3658	65.6294	68.0703	61.0777	61.1055	44.1002	25.2402	80.6495	35.1274	66.3272	60.5738	0.87088	0.282065	-0.588815	-1.19907	-0.805062	-0.130907	0.476873	-0.786097	-1.26297	0.0959911	0.225312	0.090543	0.085754	0.068123	0.157126	0.197828	0.028635	0.0464597
M7WLK7	RHTO_05514		phytanoyl-coa dioxygenase family protein	NA	17.2436	20.8993	28.0904	29.2983	34.7887	27.2568	45.8873	28.6535	22.1084	32.1091	29.0585	36.8498	18.8958	28.4438	30.7841	36.5529	27.0583	32.6268	0.704121	0.186114	-0.518007	0.2478	0.590047	0.269984	0.361874	0.16393	-0.197945	0.18827	0.682556	0.395884	0.677623	0.0816074	0.574238	0.588751	0.525788	0.768314
M7WLK8	RHTO_01858		translation machinery associated tma7	NA			94.0178	113.385		111.292	49.7971	61.0164		85.2558	35.4338	49.6777		102.703	109.632	55.1988	87.5909	42.1072		0.323814		-0.989959		-1.05671	-0.895763	0.390569	1.28633	NA	NA	NA	NA	NA	NA	0.187675	0.109682	0.409821
M7WLL9	RHTO_05660		atp-dependent (s)-nad(p)h-hydrate dehydratase (ec 4.2.1.93) (atp-dependent nad(p)hx dehydratase)	NA			87.4575	73.485	81.9014	69.1049		118.578	66.93	73.8904	75.4082	69.3564		79.876	74.9046	123.1	69.9384	71.8064		0.0989707		0.716703		0.0380273	0.623995	0.777646	0.153651	NA	0.642245	NA	NA	NA	0.788271	NA	0.531075	NA
M7XC99	RHTO_01860		ccr4-not transcription complex subunit 1	NA	15.1956	15.9719	8.66563	8.40867	17.5706	11.8682	12.6999	11.3535	14.2202	15.6673	12.1161	10.8613	15.4487	8.46641	14.6131	11.8934	14.8431	11.3991	-0.0802266	-0.0225305	0.0576961	-0.297097	-0.867664	-0.380872	0.49034	0.0612441	-0.429096	0.846581	0.958185	0.633023	0.574623	0.0256538	0.186316	0.170184	0.123754	0.704242
M7WLM7	RHTO_05338		pumilio rna binding protein (fragment)	NA	165.243	139.936	85.4974	90.1742	90.1702	105.621	83.5262	108.212	148.643	120.55	106.372	117.883	151.394	87.0626	97.0162	95.6319	132.953	111.107	-0.642009	-0.454614	0.187395	-0.0207328	-0.798181	-0.258966	0.135439	-0.216381	-0.35182	0.144995	0.24207	0.571447	0.933611	0.0808989	0.409112	0.719612	0.15407	0.466323
M7WLN2	RHTO_05343		oxysterol binding protein	NA	225.074	207.797	209.315	228.48	285.526	210.358	283.612	275.29	199.476	168.165	206.947	204.339	214.668	216.924	246.083	276.889	181.702	203.917	0.197038	0.437576	0.240538	0.170162	0.0150811	0.16641	0.352119	0.441328	0.0892093	0.598021	0.359552	0.331197	0.608954	0.891257	0.430709	0.153291	0.439823	0.0363166
M7WLN7	RHTO_05348		pre-rrna-processing protein pno1	NA	76.4598	62.5008	62.725	61.0404	4.82557		80.2891	72.0914	45.2221	38.6769	52.8685	47.8333	68.9453	61.3688	4.81577	75.3537	41.4767	49.9554	-3.83961	-3.10646	0.733151	3.96784	-0.167946	0.268339	0.296172	0.593038	0.296866	NA	NA	0.173891	NA	0.460208	0.309724	0.228674	0.134164	0.0964252
M7XEG0	RHTO_05920		adenosine kinase	modelled	967.407	1067.25	568.369	559.659	500.964	584.321	621.568	469.066	835.211	827.351	613.272	573.057	1008.32	559.289	537.776	537.142	824.097	588.387	-0.906881	-0.615808	0.291074	-0.0017011	-0.850293	-0.486048	-0.0582893	-0.131461	-0.0731714	0.0718077	0.0715695	0.165794	0.985362	0.0443768	0.11948	0.889182	0.429642	0.697544
M7WJP1	RHTO_07683		40s ribosomal protein s2 (fragment)	modelled	5463.02	5438.58	3197.16	2933.43	4979.69	4659.31	3071.27	2804.92	4866.05	4473.18	3830.01	3373.53	5404.71	3040.96	4779.69	2907	4623.01	3574.07	-0.177299	0.048087	0.225385	-0.717389	-0.829691	-0.371264	-0.0649966	-0.298038	-0.233042	0.133069	0.69786	0.153441	0.0734637	0.0249549	0.18923	0.706493	0.312495	0.23025
M7WLQ1	RHTO_05685		proliferating cell nuclear antigen	NA	140.612	156.404	101.061	117.441	166.692	153.458	150.34	145.536	98.7408	99.8841	100.395	101.093	147.189	108.224	158.762	146.573	98.4915	99.8864	0.109193	0.688791	0.579598	-0.115246	-0.443651	0.020289	0.437598	0.553255	0.115658	0.48315	0.0566342	0.0986304	0.356313	0.128727	0.297058	0.181307	0.539292	0.0308522
M7WLQ3	RHTO_05363		late secretory pathway protein avl9 family protein	NA	3.38405	3.78508		1.70957	2.14089	1.92214		2.79996	2.30316	2.08831	2.36788	2.74213	3.55265	1.67389	2.01501	2.90675	2.17328	2.53105	-0.818112	-0.109089	0.709022	0.528621	-1.08569	0.21986	0.796201	0.199671	-0.59653	0.076581	0.497426	0.100604	NA	NA	0.369609	NA	NA	NA
M7WLQ6	RHTO_05690		transcription elongation regulator 1	NA	2.42956	2.59688	2.6324	2.86736	2.24445	1.8866	4.21684	3.63815	9.41108	1.96568	3.2535	1.57944	2.49128	2.72513	2.04917	3.88073	5.50668	2.40633	-0.281845	-1.42614	-1.1443	0.921285	0.129436	-1.19435	0.510004	0.689491	0.179487	0.245656	0.532091	0.606928	0.114014	0.30853	0.601651	0.212372	0.810717	0.344523
M7WLQ9	RHTO_05368		40s ribosomal protein s26	modelled	2376.48	2558.79	1855.16	1860.21	1893.45	2137.61	1480.9	1282.97	2202.61	1737.41	1440.67	1741.92	2446.03	1841.91	1997.66	1365.61	1944.98	1575.95	-0.292125	0.038562	0.330687	-0.548767	-0.409237	-0.303532	-0.431655	-0.206673	0.224982	0.179791	0.909202	0.303827	0.155217	0.0602112	0.437032	0.172723	0.356335	0.477002
M7WLR1	RHTO_01913		jumonji family transcription factor	NA						0.434965		0.294293			0.295673				0.428478	0.305516		0.29682				-0.487972				0.0416628		NA	NA	NA	NA	NA	NA	NA	NA	NA
M7WLR6	RHTO_01918		monooxygenase	NA										0.313034	0.641587						0.321608	0.644076						1.00193				NA	NA	NA	NA	NA	NA	NA	NA	NA
M7WLR9	RHTO_05705		dynamin gtpase	modelled	46.4468	48.907	48.997	45.1832	58.5242	59.4015	52.9959	52.1734	53.8577	58.1442	61.2051	59.3033	47.2635	46.7148	58.4605	52.1199	55.6033	59.7554	0.306736	0.0722896	-0.234446	-0.165626	-0.0168461	0.103899	0.157956	-0.197235	-0.355191	0.0627799	0.412574	0.183786	0.0686274	0.850143	0.342434	0.271653	0.0887807	0.0689879
M7WLS5	RHTO_01928		duf3421 domain-containing protein	NA			10.9715								3.60592			11.0146				3.61991									1.60539	NA	NA	NA	NA	NA	NA	NA	NA	NA
M7X4F4	RHTO_02934		eukaryotic translation initiation factor 3 subunit l (eif3l)	NA	60.3255	61.9594	36.6643	32.4464	92.813		44.7421	44.7357	59.03	50.9109	41.3318	43.0023	60.6181	34.2887	92.6245	44.3597	54.3591	41.7994	0.611645	0.768871	0.157227	-1.06214	-0.822016	-0.379039	0.371517	0.0857662	-0.28575	NA	NA	0.400137	NA	0.0362925	0.210495	0.172723	0.183385	0.182159
M7WLT0	RHTO_01933		60s ribosomal protein l39	modelled	3848.91	3929.96	3675.02	3652.86	3402	3943.81	3633.82	3635.76	2948.72	2450.19	2069.97	2254.9	3856.17	3633.03	3640.04	3604.03	2667.65	2142.97	-0.0832132	0.448387	0.5316	-0.0143423	-0.0859941	-0.315955	-0.0115614	0.75	0.761561	0.608315	0.205545	0.130612	0.933359	0.0743461	0.311489	0.291169	0.0414103	0.0371379
M7WLT3	RHTO_05537		protein transporter	NA	2.39022	2.53365	4.2005	3.57831	3.44058	3.20813		4.48232	2.41491		3.56653	3.00165	2.44052	3.8603	3.29694	4.65326	2.30784	3.25975	0.433936	0.514583	0.0806465	0.497117	0.661525	0.498219	0.269528	0.51348	0.243953	0.0822233	NA	NA	NA	0.0927504	NA	NA	0.423983	NA
M7WLU2	RHTO_05547		dna-directed rna polymerases i, ii, and iii subunit rpabc3	NA			52.7409				18.2945			23.3283		55.4345		52.9478		17.2868	23.9672	54.2801						1.17936	-1.6149	-1.65076	-0.0358521	NA	NA	NA	NA	NA	NA	NA	NA	NA
M7WLU4	RHTO_05398		kh domain protein	NA	17.3508		13.6849	12.5931		15.7718		12.8387	17.2883	16.2956	14.7028	16.344	17.3372	13.0345	15.5365	13.3284	16.6319	15.3818	-0.158203	-0.0982867	0.0599161	-0.221167	-0.411536	-0.112731	0.0321663	-0.206723	-0.238889	NA	NA	NA	NA	NA	0.448994	NA	0.259823	NA
M7WLV1	RHTO_05403		cop9 signalosome complex subunit 7	NA		3.09503						3.61974		1.88124			3.04501			3.75779	1.93277				0.655778							NA	NA	NA	NA	NA	NA	NA	NA	NA
M7WTL8	RHTO_06986		ribosomal rna-processing protein 14, rrp14	NA	13.291	13.3032	7.77133	7.27025	5.73643	7.67139	16.7499	10.7748	10.2514	8.66653	8.53799	12.1224	13.1844	7.46018	6.64087	13.5065	9.35042	10.2205	-0.989389	-0.493658	0.49573	1.02421	-0.821552	0.128364	0.856371	0.402186	-0.454185	0.0764407	0.250118	0.12649	0.269768	0.0199122	0.781671	0.349286	0.397396	0.534883
M7WLV6	RHTO_05408		elongator complex associated protein kti2	NA				18.2455		6.01321		5.06249	6.21665	5.86096	6.63314	5.94772		17.8647	5.92353	5.25556	5.98126	6.24136		-0.013993		-0.172612		0.0614113	-1.7652	-0.248016	1.51718	NA	NA	NA	NA	NA	0.686287	NA	NA	NA
M7WLV7	RHTO_05562		very-long-chain 3-oxoacyl-coa reductase (ec 1.1.1.330) (3-ketoacyl-coa reductase) (3-ketoreductase) (kar) (microsomal beta-keto-... <Preview truncated at 128 characters>	modelled	17.3867	27.0719		53.2201	38.2038	42.0903	40.1543	49.7535	25.3619	24.9187	28.4363	25.038	22.0037	52.1094	39.7944	44.7967	24.9193	26.5316	0.854817	0.675298	-0.179519	0.17083	1.2438	0.090447	-0.218149	0.755681	0.97383	0.155443	0.0648264	0.708404	0.571612	NA	0.57065	NA	NA	0.154932
M7WQC1	RHTO_03883		uncharacterized protein	NA												0.296545						0.29037										NA	NA	NA	NA	NA	NA	NA	NA	NA
M7WLW8	RHTO_01562		phosphatase 2a inhibitor i2pp2a	NA	185.494	188.089	204.413	248.813	197.175	223.783	312.56	248.359	198.096	201.296	239.445	255.063	185.198	224.417	208.61	276.587	198.062	245.063	0.171734	0.0748574	-0.0968764	0.406926	0.277112	0.307202	0.301548	0.174582	-0.126967	0.320082	0.599098	0.0974224	0.306917	0.28003	0.14449	0.478035	0.599215	0.52704
M7WLX6	RHTO_05582		beta-glucosidase (ec 3.2.1.21)	modelled	3.34506	1.07958	2.66497	2.84831	53.9359	58.5725	65.3098	46.8507	3.75493	3.96667	8.77162	3.01332	2.20229	2.73215	55.7626	55.1749	3.83189	5.87811	4.66222	3.86317	-0.799052	-0.0152853	0.311034	0.617297	4.3359	3.23059	-1.10532	0.03838	0.0408849	0.410284	0.989224	0.723944	0.661636	0.153291	0.523473	0.100617
M7WLX8	RHTO_01572		protein of taurine catabolism dioxygenase taud/tfda family	NA	3.71329					2.19422			4.04375	4.23198	4.54182		3.71038		2.1615		4.10618	4.55944	-0.779535	-0.925764	-0.146229			0.151059				NA	NA	NA	NA	NA	NA	NA	NA	NA
M7WLY3	RHTO_01577		protein get1 (guided entry of tail-anchored proteins 1)	NA					1.59749	2.33079		1.42799				1.76144			1.94514	1.48245		1.72476				-0.39189				-0.218415		NA	NA	NA	NA	NA	NA	NA	NA	NA
M7WLY8	RHTO_05438		aromatic ring-opening dioxygenase	NA			8.30503	8.62904		18.3355		15.3267	18.5508	19.4975	19.1796	25.5693		8.39329	18.062	15.9112	18.8799	22.1454		-0.0638941		-0.182913		0.230155	0.922739	-0.476962	-1.3997	NA	NA	NA	NA	NA	0.535423	NA	0.134151	NA
M7WLZ2	RHTO_01587		phosphatidylserine decarboxylase	modelled			9.60476	7.84647		8.45219		8.34386	4.91649	4.82884	8.52762	6.42594		8.66258	8.32613	8.66207	4.8298	7.42641		0.785681		0.0570661		0.6207	-8.52891e-05	0.222047	0.222132	NA	NA	NA	NA	NA	0.256727	NA	0.585753	NA
M7WM03	RHTO_01597		nadh dehydrogenase (ubiquinone) fe-s protein 1	NA	106.59	112.408	131.057	128.044	158.81	154.901	150.974	144.585	154.631	192.941	245.737	267.808	108.549	128.471	155.539	146.379	173	254.46	0.518936	-0.153499	-0.672435	-0.0875729	0.243107	0.556666	0.188256	-0.797737	-0.985993	0.0466249	0.568189	0.186955	0.251493	0.0648955	0.180853	0.168859	0.0535238	0.0538661
M7WM05	RHTO_05617		60s ribosomal protein l11	modelled	3542.72	4171.51	3258.52	3151.75	3487.11	3387.17	2212.01	1993.04	3154.48	2902.21	2657.49	2479.83	3822.02	3178.64	3408.34	2079.61	2998.16	2547.99	-0.165267	0.184989	0.350256	-0.712756	-0.265927	-0.234718	-0.612096	-0.293049	0.319047	0.421815	0.178635	0.25109	0.0672427	0.242224	0.217752	0.111032	0.0890746	0.16868
M7X473	RHTO_05090		eukaryotic translation initiation factor 3 subunit clu1/tif31	NA	53.5072	53.844	30.4719	31.4302	29.4161	24.7389	16.1619	16.4795	148.198	134.436	110.547	81.7431	53.2195	30.6828	26.8631	16.1898	139.873	95.5084	-0.986328	-2.38042	-1.39409	-0.730539	-0.794525	-0.55042	-0.922342	-2.56054	-1.6382	0.0512399	0.0430071	0.0556284	0.137335	0.0156421	0.224459	0.0990131	0.12672	0.0930194
M7WM18	RHTO_01612		rna binding motif protein x-linked 2	NA	0.264206												0.263999															NA	NA	NA	NA	NA	NA	NA	NA	NA
M7WM21	RHTO_05458		dienelactone hydrolase family protein	NA	91.8367	124.861	146.878	161.553	365.193	311.328	429.946	368.213	178.664	174.339	200.344	165.587	107.304	152.818	335.568	394.259	174.929	181.63	1.6449	0.939839	-0.705064	0.232539	0.510115	0.0542347	1.36733	1.11814	-0.249184	0.0718077	0.0834974	0.149254	0.407118	0.187419	0.81368	0.124064	0.403926	0.0843785
M7WM30	RHTO_05264	TCA cycle	succinate--coa ligase [adp-forming] subunit beta, mitochondrial (ec 6.2.1.5) (succinyl-coa synthetase beta chain) (scs-beta)	modelled	437.846	407.04	412.114	464.685	349.398	343.619	479.639	423.562	670.574	677.391	796.64	775.471	418.982	434.359	343.591	446.467	668.394	779.526	-0.286196	-0.960006	-0.67381	0.377861	0.0519991	0.221899	0.039666	-0.804044	-0.84371	0.107941	0.0212456	0.048971	0.168415	0.699967	0.125563	0.843436	0.0504479	0.0472371
M7WM31	RHTO_05468		dna repair protein rad4	NA																												NA	NA	NA	NA	NA	NA	NA	NA	NA
M7WM33	RHTO_01627		two-component system, ompr family, sensor histidine kinase vick	NA	0.347103			0.735462						0.576134	0.837017	0.649231	0.346831	0.720113			0.591915	0.737988			-0.771155		1.05399	0.318208			-0.0353742	NA	NA	NA	NA	NA	NA	NA	NA	NA
M7WM34	RHTO_05269		prefoldin subunit 2	NA			5.15203			2.4594					1.94953			5.17225	2.42272			1.95709									1.40208	NA	NA	NA	NA	NA	NA	NA	NA	NA
M7WM36	RHTO_05473		outer membrane protein, beta-barrel domain containing protein	NA	42.6564	29.9414	130.264	111.392	24.3569	29.4528	58.3417	54.5743	30.9225	31.3801	37.4795	47.7509	36.0402	119.922	26.6605	55.8919	30.8956	42.1907	-0.434905	-0.212697	0.222209	1.06794	1.73441	0.449525	-1.10138	0.405713	1.5071	0.409794	0.339659	0.621004	0.0734339	0.0538803	0.285913	0.137749	0.07747	0.228759
M7WM38	RHTO_01632		dna ligase	NA	141.159		195.26	187.262		109.64	153.804	157.975	207.672	166.37	289.357	99.7629	141.048	189.69	108.005	154.665	184.696	194.082	-0.385091	-0.774052	-0.388961	0.518053	0.427452	0.0715172	-0.29449	-0.327516	-0.0330261	NA	NA	NA	NA	NA	0.95595	0.1239	0.98064	0.792886
M7WM40	RHTO_05478		nmt1/thi5-like domain containing protein	NA	9.33945	6.45233	15.3555	11.4768		14.3175	18.5841	11.2783		8.9656	10.9644	9.21258	7.84009	13.3265	14.104	14.6344	9.21117	10.0138	0.847163	0.614648	-0.232514	0.053261	0.765357	0.120537	0.135066	0.547372	0.412305	NA	NA	NA	NA	0.212725	NA	0.833881	0.39623	0.441096
M7WM43	RHTO_01637		pre-mrna-splicing factor atp-dependent rna helicase dhx15/prp43	NA	34.2134	27.4802	26.7352	27.4734	37.962	26.1711	38.5315	34.0113	21.2014	22.2616	28.3877	27.0974	30.6113	26.8701	31.8328	35.8587	21.5664	27.5154	0.0564498	0.56173	0.50528	0.171809	-0.188065	0.351456	0.416324	0.382083	-0.0342412	0.905953	0.325204	0.230237	0.677207	0.452592	0.135666	0.20256	0.604112	0.15265
M7WM53	RHTO_01647		duf947 family protein	NA				0.411139			0.840423			0.282521		0.374365		0.402558		0.79413	0.29026	0.366569						0.336742	0.980177	1.11529	0.135113	NA	NA	NA	NA	NA	NA	NA	NA	NA
M7WM55	RHTO_05289		fumarylacetoacetate hydrolase domain containing protein	NA										1.525		0.819413					1.56676	0.802349						-0.965488				NA	NA	NA	NA	NA	NA	NA	NA	NA
M7WM58	RHTO_05498		exportin-t (exportin(trna)) (trna exportin)	NA	14.9361	11.4805	6.84699	3.94935	10.9138	6.88251			12.0475	11.7552	10.6708	8.57379	13.1097	5.37039	8.83573		11.7953	9.5537	-0.569208	-0.416786	0.152422		-1.28753	-0.304076			-0.831031	0.350726	0.378151	0.640792	NA	0.128148	0.294853	NA	0.266085	NA
M7WM64	RHTO_01657		flavin-containing monooxygenase	NA				3.33122		6.4939			3.28547	3.17427	3.73928	3.80114		3.26169	6.39705		3.20051	3.73788		0.999106				0.223921			-0.196601	NA	NA	NA	NA	NA	0.133647	NA	NA	NA
M7WM75	RHTO_05518		protein of acn9 family	NA					1.41137										1.40851													NA	NA	NA	NA	NA	NA	NA	NA	NA
M7WM80	RHTO_05523		c-signal	NA	28.341	31.5292	110.137	81.3498	454.088	422.073	580.426	552.77	92.9431	93.8138	96.7755	103.205	29.6692	95.1107	434.472	561.153	92.6029	99.1034	3.87222	2.23013	-1.64209	0.369131	1.68064	0.0978769	2.56071	2.50139	-0.0593268	0.0356713	0.0408849	0.0292487	0.0998233	0.0906862	0.309314	0.0990131	0.858996	0.0240195
M7WM81	RHTO_05314		serine-arginine protein 55, rna binding protein	NA			17.1448	18.3426		24.9779		19.2569	18.2672	16.4009	19.5531	16.4895		17.5859	24.6054	19.9913	17.1537	17.8876		0.520455		-0.299603		0.0604387	0.184949	0.160413	-0.0245354	NA	NA	NA	NA	NA	0.807953	NA	0.919757	NA
M7WM84	RHTO_01677		memo-related protein	NA			22.773	32.9247	22.6195	19.7186		34.8621	19.3599	22.5813	31.4563	34.3119		27.55	20.999	36.1916	20.8507	32.5879		0.0102287		0.785332		0.64424	0.393605	0.151321	-0.242284	NA	0.951517	NA	NA	NA	0.149108	NA	0.571469	NA
M7WM91	RHTO_05324		pirin family protein	NA			11.2252	9.97401	12.2768	9.54435	10.8757	15.1884	2.59697		2.99186			10.5175	10.827	13.0221	2.48183	3.00346		2.12515		0.26634		0.27522	0.308169	2.11627	1.8081	NA	NA	NA	0.609108	NA	NA	0.555426	NA	NA
M7WM94	RHTO_01687		transcription factor nrm1/whi5	NA			11.7351							14.8755				11.7812			15.283											NA	NA	NA	NA	NA	NA	NA	NA	NA
M7WM95	RHTO_05342		dna-directed rna polymerases i, ii, and iii subunit rpabc1	NA	25.8333	29.7552	24.0116	22.4105				13.0534	24.3872	16.2764	20.9929	15.523	27.5437	23.0243		13.5512	20.0141	18.137			0.460703		-0.258565	-0.14208	-0.764732	-0.420514	0.344218	NA	NA	0.363128	NA	0.22676	0.788494	NA	0.362383	NA
M7WQG6	RHTO_03527		uncharacterized protein	NA								0.110492								0.114706												NA	NA	NA	NA	NA	NA	NA	NA	NA
M7WMA5	RHTO_01697		ribosomal rna-processing protein 15	NA	5.31366	6.38422	6.84561	8.21137	7.09088	5.90476	9.94469	5.95719	5.82778	4.47524	4.82267		5.79527	7.45623	6.44658	7.79064	5.08361	4.84137	0.153659	0.342682	0.189023	0.273208	0.363572	-0.0704364	0.0632955	0.686327	0.623031	0.59968	0.376059	0.621004	0.662407	0.258217	NA	0.91256	NA	NA
M7WMB2	RHTO_05128		serine/threonine-protein phosphatase (ec 3.1.3.16)	NA	10.1346		13.316	9.9915	17.7793			11.5762	17.4821	19.1037	16.7419	13.4902	10.1267	11.5756	17.7432	12.0177	18.167	15.008	0.809105	-0.0340506	-0.843155	-0.562103	0.192928	-0.275583	0.0540739	-0.32057	-0.374644	NA	NA	NA	NA	NA	0.354247	NA	0.411601	NA
M7WMB5	RHTO_01707		dna-3-methyladenine glycosylase ii	NA					1.41685		1.42901			0.873611		0.997496			1.41397	1.35029	0.897539	0.976723		0.655704		-0.0664783		0.121975		0.46725		NA	NA	NA	NA	NA	NA	NA	NA	NA
M7WMC3	RHTO_01717		translation initiation factor eif-2b gamma subunit	NA	11.4451	8.56601	7.0657	7.61471	8.91952	2.93556	7.87625	7.7552	8.75506	8.74001	7.64897	8.07486	9.93183	7.27461	5.89659	7.74668	8.67315	7.79267	-0.752179	-0.556674	0.195504	0.393697	-0.44919	-0.154438	0.0907087	-0.00853952	-0.0992482	0.448398	0.543303	0.599175	0.695593	0.275723	0.169685	0.414746	0.408552	0.894398
M7WMC4	RHTO_05138		isopentenyl-diphosphate delta-isomerase	modelled	50.7423	45.9825	54.5725	46.9396	52.3999	54.6651	54.8774	49.847	44.0237	45.1561	47.1624	274.896	47.9709	50.3733	53.0716	51.8013	44.2324	158.258	0.14578	0.262837	0.117057	-0.0349517	0.0704997	1.83911	0.0403287	-1.61122	-1.65155	0.289135	0.0696898	0.388545	0.78786	0.6966	0.538612	0.840716	0.566311	0.546195
M7WMC6	RHTO_05377		short-chain dehydrogenase/reductase sdr family protein	NA	28.8343	30.1285			21.7361		40.4663				91.5203	127.909	29.2266		21.692	38.2372		108.56	-0.430123			0.817818				-1.50544		NA	NA	NA	NA	NA	NA	NA	NA	NA
M7WMD1	RHTO_05382		peptidase s8 family protein	NA	26.6305	46.9452	98.2051	176.537		66.0259		155.861	42.374	38.7548	62.8049	75.1503	36.398	135.722	65.0412	161.805	40.1558	68.3169	0.837495	0.695745	-0.14175	1.31483	1.89872	0.766633	0.253611	1.24395	0.990335	NA	NA	0.826221	NA	0.192296	0.164061	NA	0.364347	NA
M7WMD2	RHTO_01727		cox assembly mitochondrial protein	NA				10.2155					8.86927	6.4723	9.52356	9.85162		10.0023			7.56281	9.60348						0.344635			0.0587	NA	NA	NA	NA	NA	0.369609	NA	NA	NA
M7WMD4	RHTO_05148		phosphatidylglycerol/phosphatidylinositol transfer protein, npc2p	NA											0.505454							0.507415										NA	NA	NA	NA	NA	NA	NA	NA	NA
M7WMD7	RHTO_01732		3-methylcrotonyl-coa carboxylase alpha subunit	modelled	16.9168	16.9591	53.4923	36.2576	71.848	72.8453	44.4601	39.7219	24.9897	31.914	38.4326	44.511	16.7943	44.6016	71.7305	41.6239	28.3349	41.0829	2.09462	1.34001	-0.754611	-0.785174	1.40912	0.535956	-0.099682	0.0188756	0.118558	0.0223884	0.0472241	0.186907	0.0649349	0.139172	0.224459	0.856671	0.820478	0.916485
M7WR16	RHTO_07868		60s ribosomal protein l2	modelled	4272.09	4670.97	2651.14	2508.23	4650.82	4301.16	2642.02	2508.37	3698.11	3284.91	2832.19	2479.64	4432.11	2558.71	4439.19	2550.26	3454.52	2635.59	0.00230336	0.361814	0.359511	-0.799653	-0.792575	-0.390357	-0.00477534	-0.0474825	-0.0427071	0.992829	0.146698	0.181075	0.0698105	0.0447943	0.211242	0.981773	0.807734	0.782606
M7WME9	RHTO_05402		leucine carboxyl methyltransferase 1 (ec 2.1.1.233)	NA	16.7263	14.2624	21.8387	17.9617	27.1164	29.0333	26.7052	26.1152	21.1597	20.3303	27.0471	25.416	15.3725	19.7556	27.8308	26.1727	20.5544	26.0194	0.856325	0.437235	-0.41909	-0.0886188	0.361909	0.340141	0.405797	0.00847526	-0.397322	0.0660844	0.0703517	0.151843	0.366735	0.261131	0.14449	0.234408	0.206132	0.895694
M7WMF2	RHTO_01334		zinc finger, c2h2-type, ino80 complex subunit iec1	NA		0.526567											0.518056															NA	NA	NA	NA	NA	NA	NA	NA	NA
M7WMF3	RHTO_05407		enoyl-coa hydratase	modelled	583.524	588.762	803.146	891.315	764.414	849.277	806.157	700.334	1340.21	1446.95	1662.59	1806.75	581.156	839.505	799.736	744.397	1383.69	1719.08	0.460597	-0.790923	-1.25152	-0.103452	0.530613	0.313118	-0.173468	-1.20749	-1.03402	0.101546	0.059541	0.0506992	0.623582	0.0671094	0.177861	0.48174	0.0579941	0.0472371
M7WMG1	RHTO_05417		lipoyl(octanoyl) transferase	modelled	4.09917								5.11936	5.3522	12.2193	5.88961	4.09595				5.19559	9.01682			-0.343088			0.795331				NA	NA	NA	NA	NA	0.484216	NA	NA	NA
M7WMG6	RHTO_01349		lactam utilization protein lamb	NA			3.07398	3.28497			4.5132	2.66839		0.68542	1.49782	2.44754		3.15123		3.51738	0.704193	1.9501						1.4695	0.158586	0.850953	0.692367	NA	NA	NA	NA	NA	NA	0.803776	0.252235	0.37654
M7WMH0	RHTO_01354		carnitine acyl carnitine carrier, mitochondrial	modelled	302.663	310.801	286.522	285.86	441.971	352.573	356.841	352.177	3875.96	4048.66	4728.19	4510.42	304.102	283.77	394.194	351.397	3931.84	4581.51	0.374351	-3.31823	-3.69258	-0.165806	-0.0998311	0.220621	0.308377	-3.70465	-4.01303	0.280924	0.0286133	0.0277186	0.562036	0.0808989	0.157126	0.0990131	0.023709	0.02305
M7WMH2	RHTO_05427		rab gtpase activator	NA					0.218693										0.218248													NA	NA	NA	NA	NA	NA	NA	NA	NA
M7WMH8	RHTO_05183		peptidyl-prolyl cis-trans isomerase-like 2	NA			0.422387	0.351293				0.563256						0.384003		0.584737									0.606671			NA	NA	NA	NA	NA	NA	NA	NA	NA
M7WMI1	RHTO_01364		nadh dehydrogenase (ubiquinone) 1 alpha subcomplex subunit 2	NA	117.399		178.954	212.071	90.2896	112.329		282.139	162.623	170.398	166.096	252.536	117.307	193.651	100.38	292.899	165.239	207.008	-0.224819	-0.719084	-0.494266	1.54493	0.723173	0.325137	0.596943	0.500713	-0.0962295	NA	0.0897883	NA	NA	NA	0.551738	NA	0.854453	NA
M7WMI2	RHTO_05437		abc bile acid transporter	NA	1.67622		1.26269	1.25541	1.48831	2.13573	3.88316	1.56981			2.44618	2.90045	1.67491	1.24843	1.79458	2.64947		2.64786	0.0995616			0.562061	-0.423968		1.08559	0.000878773	-1.08471	NA	NA	NA	0.633547	NA	NA	0.505116	0.0887807	0.975762
M7WMI5	RHTO_05193		nadh-ubiquinone oxidoreductase	NA	182.099	221.316	343.832	386.516	248.362	242.566	439.471	492.27	261.789	222.544	328.831	361.627	199.848	361.815	243.402	463.154	239.411	342.101	0.28444	0.0238554	-0.260585	0.928147	0.856349	0.514935	0.356239	0.437067	0.0808288	0.252934	0.911886	0.408113	0.0807045	0.070256	0.171804	0.261693	0.652546	0.142024
M7WMI8	RHTO_01369		mrna cleavage and polyadenylation factor clp1	NA								0.1318								0.136827												NA	NA	NA	NA	NA	NA	NA	NA	NA
M7WMJ0	RHTO_05198		peptidyl-prolyl cis-trans isomerase (ppiase) (ec 5.2.1.8)	NA	307.171	308.797	421.522	484.931	282.695	307.795	343.377	264.283	253.602	240.532	292.026	335.724	305.368	448.993	292.662	299.412	244.74	310.946	-0.0613103	0.25799	0.3193	0.0328961	0.556146	0.345415	-0.58456	-0.0545291	0.530031	0.523195	0.156325	0.0686941	0.902161	0.0897258	0.218992	0.261693	0.167801	0.890181
M7WMJ7	RHTO_05208		cytochrome c	modelled	1698.24	1466.2	3090.46	3981.62	657.027	827.82	2819.77	2520.03	4040.51	4105.12	6427.58	7589.82	1569.71	3500.55	735.583	2640.3	4039.47	6942.14	-1.09354	-2.45721	-1.36367	1.84374	1.15709	0.781216	-0.406883	-1.39468	-0.987798	0.0905285	0.0286133	0.0413026	0.0672427	0.0989447	0.151427	0.387939	0.119457	0.0712297
M7WMJ9	RHTO_05248		arp2/3 complex subunit arc16	NA			7.85632	12.4037	4.43617	8.78658	13.9867	12.3486		2.44459	8.80161	12.3119		10.016	6.54134	13.0179	2.51155	10.4456		1.38101		0.992838		2.05625	0.378192	0.317596	-0.0605959	NA	NA	NA	0.218576	NA	NA	0.5067	0.930168	0.427082
M7WQU3	RHTO_03375		uncharacterized protein	NA			0.0679465											0.0682132														NA	NA	NA	NA	NA	NA	NA	NA	NA
M7WMK9	RHTO_01379		dna mismatch repair protein msh2	NA	3.89233	3.39968	14.1766	63.7401		2.92895		2.71893	2.65303	4.86159	4.6954	12.4049	3.61701	38.321	2.88527	2.82262	3.76508	8.43009	-0.326089	-0.383972	-0.0578834	-0.0316725	3.40527	1.16287	-3.76303	-1.57851	2.18452	NA	NA	0.953201	NA	0.354895	0.486263	NA	0.485927	NA
M7WML2	RHTO_05263		protein phosphatase 2c family protein	NA	30.4402	29.3143	25.8817		6.58078	15.2979	23.1934	20.0528	39.6921	32.6044	36.0698	35.3532	29.6284	25.9833	10.8186	21.3667	35.7149	35.4134	-1.45348	-1.72302	-0.269543	0.981855	-0.189398	-0.0122319	-0.282222	-0.728931	-0.446709	0.122607	0.115092	0.344825	0.264595	NA	0.935702	NA	NA	0.0577932
M7WML5	RHTO_05228		scp2 sterol-binding domain containing protein	NA	249.308	186.868	408.808	384.06	181.627	106.304	297.252	300.161	452.707	493.617	394.002	512.808	216.48	393.228	142.988	296.243	469.887	448.83	-0.598338	-1.71642	-1.11808	1.05089	0.861134	-0.0661445	-0.408584	-0.599385	-0.190801	0.374096	0.0648264	0.090543	0.152027	0.0751734	0.83927	0.1239	0.576129	0.220693
M7WR37	RHTO_03576		uncharacterized protein	NA	0.0237291												0.0237105															NA	NA	NA	NA	NA	NA	NA	NA	NA
M7WMM0	RHTO_01389		lipase, class 3	NA			0.941316	2.56483				1.70364			1.079	0.826676		1.72816		1.76861		0.946324							0.0333827	0.902211	0.868828	NA	NA	NA	NA	NA	NA	NA	0.563818	NA
M7WMM4	RHTO_05273		translation machinery-associated protein 22	NA	30.2104		83.5187	82.6938	47.2434	45.4433	107.137	65.1589	54.8765	51.103	49.2515	50.1419	30.1867	82.4072	45.9565	84.4397	52.4731	49.2701	0.606354	-0.19131	-0.797664	0.877652	1.44886	-0.0908668	0.0351498	0.777209	0.742059	NA	0.169323	NA	0.325678	NA	0.362998	0.938604	0.0214442	0.33908
M7WR72	RHTO_03616		uncharacterized protein	NA	2.89616	3.94761	1.74901							2.95752		3.55164	3.38885	1.75587			3.03853	3.47768			0.157423		-0.948607	0.194754			-0.985938	NA	NA	NA	NA	NA	NA	NA	NA	NA
M7WMM9	RHTO_04493		polypeptide n-acetylglucosaminyltransferase, glycosyltransferase family 41 protein	NA	0.345242		0.394317					0.367541			0.500487	0.48812	0.344972	0.395865		0.381558		0.490192					0.198529		-0.053104	-0.361443	-0.308339	NA	NA	NA	NA	NA	NA	NA	NA	NA
M7WMN0	RHTO_01404		chitin synthase activator	NA	2.94275	2.22375	4.95838		3.72099	10.5202			2.53472	3.50938	3.37478	3.45139	2.56412	4.97784	7.03836		3.01392	3.3837	1.45677	1.2236	-0.233176		0.957054	0.166958			0.55692	0.42117	0.457641	0.652722	NA	NA	0.62482	NA	NA	NA
M7WQK0	RHTO_08150		40s ribosomal protein s8	modelled	9899.17	8867.39	7104.59	6999.73	7878.57	7835.92	5017.32	4829.84	7963.25	7304.08	6376.03	6017.56	9307.74	6993.06	7790.81	4877.49	7557.16	6146.5	-0.256658	0.0439283	0.300587	-0.675633	-0.412508	-0.298079	-0.519783	-0.333626	0.186158	0.180349	0.654047	0.215103	0.0416085	0.0920601	0.177696	0.0990131	0.125011	0.0827373
M7WT03	RHTO_02067		40s ribosomal protein s4	modelled	6770.24	7317.02	4101.15	4037.1	6449.91	5971.12	4183.55	3903.96	6501.66	5721.3	4978.76	4633.06	6981.85	4035.04	6159.43	4002.98	6045.7	4767.33	-0.180811	0.0268879	0.207699	-0.621725	-0.791024	-0.342728	-0.0115113	-0.252108	-0.240597	0.242886	0.888374	0.308782	0.0820407	0.0382103	0.212348	0.923972	0.141084	0.162905
M7WRP2	RHTO_07559		uncharacterized protein	NA			11.6383				20.0495				7.30623	11.0534		11.684		18.9451		9.07891							0.697292	1.06123	0.363942	NA	NA	NA	NA	NA	NA	NA	NA	NA
M7XH05	RHTO_04419		pyrroline-5-carboxylate reductase (ec 1.5.1.2)	modelled	53.4339	55.2897	32.3314	30.6066	34.6195	30.0696		36.26	37.5306	39.5029	35.2195	44.3473	53.8941	31.213	32.0852	37.6428	38.2258	39.39	-0.74822	-0.252639	0.495581	0.230469	-0.787977	0.0432824	0.270226	-0.0654522	-0.335678	0.0606046	0.219551	0.0599806	NA	0.0249249	0.863302	NA	0.352126	NA
M7WMP7	RHTO_04518		sfp1, transcription regulator	NA	2.94168		3.5663	4.53371	2.41044				1.56164	1.70237	2.76665		2.93937	4.00969	2.40555		1.6207	2.77738	-0.289144	0.569747	0.858891		0.447983	0.777108			0.529766	NA	NA	NA	NA	NA	NA	NA	NA	NA
M7WMP8	RHTO_01429		heat shock transcription factor	NA	9.62797	11.5331	19.6099	16.3227	10.7087	14.5238	23.2647	26.8404	9.80477	13.8816	19.6302	19.9144	10.4836	17.8345	12.4971	24.9236	11.816	19.603	0.25346	0.0808511	-0.172609	0.995926	0.766539	0.730337	0.482846	0.34644	-0.136407	0.541559	0.860231	0.726089	0.133376	0.110488	0.176499	0.264323	0.522093	0.191727
M7WRQ9	RHTO_02340		uncharacterized protein	NA			3.02254	3.45405		3.86252			7.06582	8.8928	6.39686	7.34257		3.20818	3.80492		7.94446	6.80567		-1.06209				-0.223212			-1.08498	NA	NA	NA	NA	NA	0.523324	NA	0.0808404	NA
M7WMQ8	RHTO_01444		rna-binding protein	NA	9.21872	8.46676	6.37622	6.82421	1.81861		8.78806	8.92086	7.73613	7.62756	7.40268	7.03896	8.77071	6.54152	1.81491	8.78254	7.61481	7.16188	-2.27279	-2.06891	0.203886	2.27474	-0.423068	-0.0884689	0.425012	0.294299	-0.130714	NA	NA	0.20194	NA	0.0785873	0.261831	0.10557	0.29396	0.0599115
M7XG51	RHTO_05286		mitochondrial import inner membrane translocase subunit tim50	NA	61.9279	63.625	36.0639	37.0777	41.3605	47.3677	27.1781	26.3401	107.367	90.6254	78.4729	65.6084	62.238	36.2547	43.9689	26.5128	97.8571	71.5097	-0.501313	-1.15419	-0.652881	-0.729792	-0.779629	-0.452538	-0.451476	-1.43145	-0.979971	0.0895935	0.0812116	0.140973	0.106029	0.0175488	0.247384	0.0990131	0.101056	0.0721758
M7WPC7	RHTO_03965		60s ribosomal protein l7	modelled	2821.23	3074.33	1721.18	1724.93	3044.82	2843.97	1568.43	1490.55	2585.2	2215.1	1818.68	1616.43	2921.83	1708.43	2920.09	1514.72	2373.18	1704.26	-0.000859453	0.299194	0.300054	-0.946967	-0.7742	-0.477678	-0.173627	-0.170095	0.00353133	0.991716	0.210421	0.251419	0.0640161	0.0416064	0.201597	0.172355	0.971431	0.33908
M7WMS0	RHTO_05308		vacuolar protein sorting protein vps46	NA		3.4602	12.2712			11.172		12.6033	7.31588		8.8357	7.60254	3.40427	12.3194	11.0054	13.0839	6.99153	8.15709	1.69279	0.654531	-1.03826	0.249587	1.85551	0.222447	0.0868702	0.68167	0.5948	NA	NA	NA	NA	NA	NA	NA	NA	NA
M7WRT6	RHTO_02371		uncharacterized protein	NA						0.00990509									0.00975736													NA	NA	NA	NA	NA	NA	NA	NA	NA
M7WMS6	RHTO_01469		trna ligase	NA	17.5959	15.9858	16.4221	16.7959	13.0133	15.4985	9.97595	12.7253	19.7324	25.0355	23.0033	20.2069	16.6547	16.4659	14.1271	11.3185	22.2894	21.4393	-0.237465	-0.657889	-0.420424	-0.319782	-0.0164481	-0.0560995	-0.540799	-0.921572	-0.380773	0.331039	0.196357	0.30008	0.385614	0.874682	0.868422	0.211887	0.172422	0.0998023
M7WMS7	RHTO_05313		5-oxoprolinase	modelled	6.13498	7.82923	9.79007		11.4452	10.6118	14.2095	11.5223		8.05302	9.57243	8.12298	6.91643	9.82849	10.9377	12.6943	8.27359	8.78169	0.661213	0.402726	-0.258487	0.214863	0.506942	0.0859842	0.369133	0.531605	0.162472	0.123631	NA	NA	0.453609	NA	NA	NA	NA	0.217565
M7WMT2	RHTO_05318		homoaconitase, mitochondrial (ec 4.2.1.36) (homoaconitate hydratase)	modelled	66.7642	73.4957	64.5334	59.9755	39.0576	41.0698	55.8091	62.3117	116.668	127.963	155.414	174.477	69.5098	61.7553	39.7177	58.7115	121.482	163.43	-0.807434	-1.61288	-0.805448	0.56386	-0.170655	0.427938	-0.0729182	-1.47696	-1.40404	0.0629571	0.0443576	0.0809091	0.111422	0.258217	0.177369	0.65148	0.0579941	0.0487269
M7X3D9	RHTO_05011		40s ribosomal protein s3	modelled	4962.07	5171.29	3145.87	2779.52	4390.09	4680.07	2807.36	3011.63	5072.76	4718.21	4532.36	3946.21	5022.95	2939.86	4495.72	2889.6	4847.65	4206.99	-0.15998	-0.108732	0.0512486	-0.637682	-0.772786	-0.204498	-0.0248762	-0.541915	-0.517039	0.179389	0.359598	0.613659	0.0734637	0.0404868	0.326677	0.885276	0.163443	0.12614
M7WMT8	RHTO_01484		dna/rna-binding protein kin17 containing protein	NA	2.09275	2.68019			3.29277	3.25392	4.86687	4.19367	3.41622		3.05896	1.94169	2.36399		3.24573	4.4762	3.26476	2.48604	0.45732	-0.00843325	-0.465753	0.463729		-0.393126		0.848422		0.176587	NA	NA	0.168415	NA	NA	NA	NA	0.179331
M7WMU5	RHTO_01494		l-aminoadipate-semialdehyde dehydrogenase	modelled	37.3765	31.5669	22.0781	22.153	34.1368	43.837	34.7731	33.2095	37.0808	31.6174	30.5172	30.4088	34.202	21.9277	38.6254	33.6668	33.9601	30.2055	0.175469	0.185708	0.0102394	-0.19822	-0.641325	-0.169028	0.618573	0.156515	-0.462058	0.605224	0.586243	0.986259	0.54189	0.0988303	0.421823	0.0990131	0.0154656	0.117996
M7WMU8	RHTO_01499		er to golgi transport protein yif1	NA			6.28163	5.14252				6.562	4.00806	3.99683		6.52058		5.67074		6.81226	3.96833	6.38479						0.686106	0.264597	0.0934942	-0.171103	NA	NA	NA	NA	NA	NA	NA	NA	NA
M7WMV7	RHTO_01509		transcription initiation factor tfiif subunit beta	NA	1.52686	2.51946	3.48278				2.90965	1.13889	2.3429		2.59952		2.0022	3.49645		1.96585	2.23903	2.60961			-0.161283		0.804303	0.22096	-0.830736	-0.408677	0.422059	NA	NA	NA	NA	NA	NA	NA	NA	NA
M7WMV8	RHTO_04402		kinesin-like protein	NA	1.44621	1.25188	1.39608	1.96689			1.83374	1.5541		1.50782		1.98107	1.33836	1.6637		1.67305	1.54912	1.93982			-0.210986		0.313931	0.324469	0.00808594	-0.213438	-0.221524	NA	NA	NA	NA	0.452908	NA	0.983891	NA	NA
M7WMV9	RHTO_01514		2-hydroxyacid dehydrogenase	NA			0.335897											0.337215														NA	NA	NA	NA	NA	NA	NA	NA	NA
M7WMW2	RHTO_05127		g-protein complex alpha subunit	NA	51.5192	49.6044	67.7521	73.435	64.69	73.7641	86.4879	83.4178	52.4001	48.7075	71.8579	65.95	50.1408	69.9602	68.6113	84.1615	50.0592	68.3566	0.452461	0.454809	0.00234835	0.294715	0.480549	0.449444	0.266627	0.30008	0.0334535	0.130114	0.138522	0.997888	0.190075	0.0602411	0.150628	0.185489	0.802119	0.108425
M7WMW5	RHTO_05132		ankyrin repeat protein	NA			2.36718	1.62689				1.56367						1.98471		1.6233									-0.289994			NA	NA	NA	NA	NA	NA	NA	NA	NA
M7WMW7	RHTO_04412		saga-associated factor 29-like protein	NA																												NA	NA	NA	NA	NA	NA	NA	NA	NA
M7WMX0	RHTO_05137		mitochondrial small subunit ribosomal protein s5e	NA	15.6186			9.78015		10.0025		6.37801	20.0526	17.672	16.9367	31.0117	15.6064	9.57604	9.8533	6.62125	18.6598	23.6841	-0.663459	-0.921254	-0.257794	-0.573503	-0.704637	0.343989	-0.532326	-1.83875	-1.30642	NA	NA	NA	NA	NA	0.657095	NA	NA	NA
M7WMX4	RHTO_01101		proton-dependent oligopeptide transporter, pot family	NA												0.0512868						0.0502188										NA	NA	NA	NA	NA	NA	NA	NA	NA
M7WLM0	RHTO_01873		60s ribosomal protein l5	modelled	4853.56	4606.5	2859.99	2678.43	4569.41	4711.52	2909.28	2597.74	4110.25	3890.63	3160.24	2842.89	4690.9	2746.87	4600.69	2722.92	3962.61	2978.1	-0.0280152	0.2154	0.243415	-0.756697	-0.772076	-0.41206	-0.0126359	-0.129237	-0.116601	0.680783	0.10307	0.138972	0.0672427	0.0340397	0.150628	0.962162	0.468752	0.49098
M7WMY0	RHTO_05147		argininosuccinate synthase	modelled	964.155	988.976	1121.62	1039.86	856.432	955.164	1141.04	1081.68	718.352	784.387	1162.25	1317.25	968.196	1072.09	897.805	1100.56	746.187	1228.29	-0.108896	0.266865	0.375761	0.293762	0.147052	0.719041	0.037814	-0.158414	-0.196228	0.404749	0.209426	0.0963284	0.175138	0.196014	0.146041	0.731413	0.347848	0.379152
M7WMY6	RHTO_01116		acyl-coa thioesterase 8	modelled			27.5602	31.6768		39.6034		35.473	40.6594	51.7583	53.6877	65.8735		29.342	39.0128	36.8258	46.0164	59.1989		-0.238201		-0.0832269		0.363423	0.327751	-0.684851	-1.0126	NA	NA	NA	NA	NA	0.373406	NA	0.121041	NA
M7WMY9	RHTO_04442		histone acetyltransferase (ec 2.3.1.48)	NA	0.994554	4.31538	3.95965	4.74498		1.80033	5.66329	4.34313		2.18898	4.16837	2.93579	2.6197	4.31057	1.77348	4.93005	2.24894	3.5296	-0.562823	-0.342662	0.220161	1.47502	0.718476	0.650261	0.193723	0.482099	0.288376	NA	NA	NA	NA	0.492761	NA	0.637059	0.522093	0.366203
M7WMZ5	RHTO_04447		phenylalanyl-trna synthetase alpha chain	modelled	20.8872	20.7875				9.59475	16.3708		34.738	33.3567	19.519	31.1524	20.6612		9.45165	15.469	33.7341	25.0491	-1.12828	-1.83557	-0.707286	0.710747		-0.429446		-0.695377		NA	NA	0.0421746	NA	NA	0.407639	NA	NA	NA
M7WN01	RHTO_05162		elongation factor tu	NA	915.737	933.555	710.052	799.869	568.419	499.132	441.116	418.271	1718.88	1664.95	2245.18	1897.64	916.743	748.007	529.476	425.52	1676.61	2056.01	-0.791953	-1.66291	-0.870959	-0.315337	-0.293466	0.294297	-0.813824	-2.27255	-1.45872	0.0512399	0.0380665	0.0378741	0.216556	0.117681	0.294634	0.132893	0.0772271	0.0539643
M7WN16	RHTO_01157		snare protein ykt6	NA	32.8019	31.4468	26.2393	21.8866	49.164	42.4932	51.0019	48.9856		31.8729	44.3882	30.9585	31.8574	23.8861	45.4618	49.5231	32.7459	37.4371	0.513028	0.473342	-0.0396859	0.123447	-0.415459	0.193156	1.05193	0.403633	-0.648301	0.130114	NA	NA	0.484313	0.124837	NA	0.10149	0.327693	0.323568
M7WN18	RHTO_04472		garp complex subunit vps53	NA	0.727151	1.2979					0.553893	0.954653					1.00175			0.757222												NA	NA	NA	NA	NA	NA	NA	NA	NA
M7WN19	RHTO_01162		golgi transport protein sly1	NA	15.1941	12.4	24.7416	22.2657	9.57727		19.2293	22.344	12.4762	13.0955	22.6275	16.7006	13.6909	23.3198	9.55782	20.6831	12.6886	19.534	-0.518461	-0.408783	0.109677	1.1137	0.768344	0.622455	-0.173102	0.0824646	0.255567	NA	NA	0.658379	NA	0.0768531	0.276201	0.48174	0.49075	0.832834
M7WN22	RHTO_04250		anucleate primary sterigmata protein b	NA	0.180983				0.181033		0.215222						0.180841		0.180665	0.203367			-0.0014071			0.170767						NA	NA	NA	NA	NA	NA	NA	NA	NA
M7WSB9	RHTO_02375		uncharacterized protein	NA									0.370307	0.257282							0.309109											NA	NA	NA	NA	NA	NA	NA	NA	NA
M7WN39	RHTO_05182		rna polymerase-associated protein leo1	NA	5.83225		5.75113	7.95972	6.01281	5.40798	5.37604	6.69385	4.72062		8.50817	5.43874	5.82768	6.78365	5.66396	6.01453	4.51133	6.93333	-0.0411096	0.328258	0.369368	0.0866398	0.219141	0.619995	-0.173611	-0.205096	-0.0314857	NA	NA	NA	0.77804	NA	NA	0.719612	0.967226	0.715223
M7WN42	RHTO_04270		mrna capping enzyme	NA			2.62793	3.79076		3.16723		3.18044	3.1896	2.51835	4.23094	3.43955		3.17494	3.11999	3.30173	2.81776	3.80764		0.146996		0.081681		0.434349	0.0564931	-0.205672	-0.262165	NA	NA	NA	NA	NA	0.330242	NA	0.594195	NA
M7WN48	RHTO_05192		protein of heat shock protein dnaj family	NA	79.3355	73.6487	87.0517	95.4429	85.0812	81.0088	102.686	99.3524	71.0424	67.4036	80.6033	73.471	75.8658	90.4221	82.3545	100.086	68.5712	76.4285	0.118397	0.264244	0.145847	0.281318	0.253225	0.156507	0.14649	0.389055	0.242566	0.30282	0.0999239	0.282619	0.0899564	0.158837	0.321073	0.340956	0.242099	0.0843785
M7WVI3	RHTO_04786		t-complex protein 1 subunit theta	NA	324.122	312.03	194.416	180.995	193.687	140.777	200.998	195.934	262.791	257.278	217.493	194.833	315.427	186.199	165.985	196.666	257.732	204.556	-0.926251	-0.634818	0.291433	0.244692	-0.760466	-0.333377	0.0789072	-0.0567483	-0.135656	0.096142	0.1523	0.0733237	0.489145	0.0310958	0.159698	0.452963	0.431995	0.669215
M7WN66	RHTO_04290		atp-dependent rna helicase rok1	NA			1.84913	2.29424				2.10415	2.39094	1.89958	2.14414	1.91981		2.05137		2.1844	2.11827	2.01615						-0.0712877	0.0906462	0.115636	0.02499	NA	NA	NA	NA	NA	0.791151	NA	0.92394	NA
M7WN73	RHTO_05212		abhydrolase domain-containing protein 12	NA						5.86909				3.31685	5.99778				5.78156		3.4077	6.02105		0.762661				0.821217				NA	NA	NA	NA	NA	NA	NA	NA	NA
M7WSI5	RHTO_07271		uncharacterized protein	NA																												NA	NA	NA	NA	NA	NA	NA	NA	NA
M7WN84	RHTO_04305		v-type proton atpase subunit	NA	46.4226		133.015	126.283	76.6843	111.727		114.401	64.515	50.8164	128.059	89.0239	46.3862	128.592	93.2945	118.764	56.9315	107.863	1.0081	0.712566	-0.295531	0.348239	1.47103	0.921898	-0.114699	0.138907	0.253606	NA	0.287376	NA	NA	NA	0.258441	NA	0.530536	NA
M7WN88	RHTO_04477		jumonji domain containing protein	NA	2.35085	2.39392	2.66203	3.29811	3.80501	3.79752	3.82047	2.95879	2.71577	3.68206	4.81209	4.61181	2.35212	2.95088	3.76908	3.34083	3.18914	4.67326	0.680252	0.241046	-0.439207	-0.174007	0.327184	0.551263	0.179061	-0.484225	-0.663286	0.0223884	0.444105	0.352752	0.562036	0.262595	0.211962	0.667141	0.106967	0.187973
M7WN91	RHTO_04310		aldehyde dehydrogenase	modelled		10.6406	39.0891	41.8286	97.9869	95.0179	80.4543	63.6864	14.2823	15.3232	13.7674	14.5408	10.4686	40.0991	95.6943	71.0689	14.696	14.0294	3.19236	2.70301	-0.489351	-0.429214	1.9375	-0.0669694	0.825651	2.34077	1.51512	NA	0.0212456	NA	0.215051	NA	0.546453	0.212372	0.0386509	0.0736237
M7WN92	RHTO_04482		histone deacetylation protein rxt3	NA						6.11946		194.85							6.02819	202.281						5.06849						NA	NA	NA	NA	NA	NA	NA	NA	NA
M7X3B2	RHTO_06643		pyridoxal phosphate phosphatase phospho2	NA	92.4174	91.1503	53.9988	54.7393	55.7364	38.2133		88.6843	53.2685	53.0434	41.1597	54.3219	91.0111	53.9038	46.6333	92.0665	52.7015	47.255	-0.964682	-0.176484	0.788198	0.981316	-0.755654	-0.157377	0.772289	0.962209	0.189921	0.103565	0.639559	0.0261504	NA	0.015533	0.615235	NA	0.551003	NA
M7WN98	RHTO_01237		mitochondrial inner membrane translocase complex, subunit tim21	NA			11.8395	12.5692				9.57381	21.3924					12.0964		9.93893	20.444								-0.283417			NA	NA	NA	NA	NA	NA	NA	NA	NA
M7WNA4	RHTO_04497		rrna-processing protein efg1	NA		2.51075	3.64189	3.57437	3.11327	3.49472		3.66249	1.91733	2.36645			2.47017	3.57798	3.27477	3.80217	2.13179		0.406785	0.619327	0.212542	0.215427	0.534534		0.087678			NA	0.132769	NA	NA	NA	NA	NA	NA	NA
M7WNA7	RHTO_04502		nuclear pore complex protein nup205	NA	8.26862	9.98283	8.35723	7.55718	14.5034	20.0867	5.76423	11.4295	8.50426	8.28379	12.7446	9.81639	9.04181	7.89475	17.1305	8.65603	8.31895	11.203	0.921887	1.0421	0.120211	-0.984792	-0.195719	0.429411	0.132813	-0.372106	-0.504919	0.192034	0.169323	0.609032	0.278087	0.408414	0.32105	0.900171	0.28876	0.593315
M7WNA8	RHTO_04326		40s ribosomal protein s13	modelled	3250.54	3391.45	2959.27	2978.66	2635	2483.33	1963.54	1978.15	2771.62	2686.95	2067.38	2185.89	3292.32	2943.69	2537.97	1954.48	2704.64	2107.88	-0.375428	-0.0917625	0.283666	-0.376887	-0.161478	-0.359642	-0.590837	-0.109007	0.48183	0.0714311	0.284587	0.0899991	0.0820407	0.0820725	0.134516	0.0673227	0.0445699	0.22017
M7WNB2	RHTO_04507		structural maintenance of chromosomes protein	NA	3.34439	4.14056	12.5673			2.23175		1.04031	2.14803	2.0306	3.55708	5.16089	3.7077	12.6167	2.19847	1.07998	2.0695	4.31215	-0.754028	0.0872126	0.841241	-1.02549	1.76673	1.05912	-3.54625	-1.9974	1.54885	NA	NA	0.1487	NA	NA	0.224459	NA	NA	NA
M7WNB5	RHTO_01252		c-22 sterol desaturase	modelled	68.6205	45.4193	13.7891	11.4906	71.0112	54.209		19.6941	24.4825	30.1108	27.0638	23.2912	56.626	12.547	62.1337	20.4451	27.1663	24.9875	0.133912	1.19356	1.05965	-1.60362	-2.17412	-0.120611	0.704417	-0.289447	-0.993864	0.800842	0.131756	0.246611	NA	0.113732	0.698412	NA	0.0974412	NA
M7WNB6	RHTO_04331		peptidyl-prolyl cis-trans isomerase, cyclophilin-type	NA	3.59114	4.08678								3.7201	3.30047	4.48181	3.80453				3.822	3.85087			-0.00660912			0.0108583				NA	NA	NA	NA	NA	NA	NA	NA	NA
M7WNC0	RHTO_04517		gnat family acetyltransferase	NA	11.3934		11.5771	11.9216	85.8895	82.5576	39.8	29.7691	12.1402		14.0001	15.4248	11.3845	11.6476	83.5207	34.2561	11.6019	14.579	2.87507	2.84777	-0.0272995	-1.28577	0.0329703	0.329526	1.55632	1.23247	-0.323855	NA	NA	NA	0.0734339	NA	NA	0.179392	0.148135	0.138536
M7WNC7	RHTO_04341		trna-dihydrouridine(47) synthase [nad(p)(+)] (ec 1.3.1.-) (ec 1.3.1.89) (trna-dihydrouridine synthase 3)	NA	8.28063	3.36729	2.52265	2.97047	4.94461	5.59874	2.99429	5.51974	3.8611		6.76601		5.79351	2.72051	5.2249	4.2798	3.68992	6.79226	-0.149033	0.501815	0.650848	-0.287858	-1.09056	0.880303	0.653667	-0.666346	-1.32001	0.883952	NA	NA	0.628936	0.406213	NA	0.528965	NA	NA
M7WNC8	RHTO_04527		trna (guanine(37)-n1)-methyltransferase (ec 2.1.1.228) (m1g-methyltransferase) (trna [gm37] methyltransferase) (trna methyltrans... <Preview truncated at 128 characters>	NA			5.52262	9.16069		6.19759		9.29586	11.1465	7.09912	8.5902	4.21001		7.2569	6.10516	9.65038	8.97292	6.37293		-0.55555		0.660558		-0.493622	0.411233	0.59863	0.187398	NA	NA	NA	NA	NA	0.577897	NA	0.838805	NA
M7WND2	RHTO_01267		mitochondrial ribosomal protein subunit l51	NA			21.7448	46.7601		35.7933			52.9364	66.1514	58.9942	79.5363		33.8072	35.2595		59.2764	68.5515		-0.749445				0.209731			-1.01986	NA	NA	NA	NA	NA	0.62605	NA	0.293105	NA
M7WSL2	RHTO_07296		uncharacterized protein	NA			4.04014					3.84426	3.00037			4.19834		4.05599		3.99087	2.86734	4.11091						0.519743	-0.0233516	-0.0427544	-0.0194028	NA	NA	NA	NA	NA	NA	NA	NA	NA
M7WSP6	RHTO_02322		uncharacterized protein	NA											2.08223	2.27446						2.1587										NA	NA	NA	NA	NA	NA	NA	NA	NA
M7WNF8	RHTO_01292	glycolysis	glyceraldehyde 4-phosphate dehydrogenase	modelled									0.904493	1.29261							1.0962											NA	NA	NA	NA	NA	NA	NA	NA	NA
M7WNG0	RHTO_04563		mitochondrial outer membrane translocase receptor tom70	NA	139.539	141.242	118.511	137.916	108.033	93.0303	104.859	99.8987	181.068	197.13	213.554	201.646	139.194	127.007	99.7281	101.396	187.785	205.915	-0.48103	-0.913007	-0.431977	0.0239268	-0.132198	0.132968	-0.324905	-1.02205	-0.697143	0.100517	0.0619096	0.101749	0.884828	0.405919	0.336291	0.295267	0.0808909	0.0363537
M7WNG6	RHTO_04136		dna repair/transcription protein	NA			1.63404			1.5703		1.92086	1.61186	2.15021	2.1381	2.11858		1.64045	1.54688	1.99412	1.87475	2.11042		-0.277341		0.366392		0.170834	0.281658	-0.0817838	-0.363442	NA	NA	NA	NA	NA	0.575775	NA	NA	NA
M7WNH2	RHTO_04141		thyroid adenoma-associated protein-like protein	NA	6.74583	7.30545	4.72563	4.87747	5.92035		7.16606	6.85215	5.54111	6.44424	7.42176	7.67037	6.96396	4.75993	5.90832	6.9424	5.95809	7.48059	-0.237159	-0.0121019	0.225057	0.232687	-0.548969	0.328301	0.544496	-0.107717	-0.652212	NA	NA	0.310133	NA	0.0522059	0.198718	0.0990131	0.038189	0.212609
M7WSY0	RHTO_06731		uncharacterized protein	NA										1.80973							1.8593											NA	NA	NA	NA	NA	NA	NA	NA	NA
M7WNI4	RHTO_04401		e3 ubiquitin protein ligase (ec 2.3.2.27)	NA	3.01584	3.04824	3.93289	3.5084	3.0217	4.62911	3.65654	4.05016	2.88992	2.49156	3.54074	3.9177	3.00623	3.69175	3.78782	3.82988	2.6608	3.6953	0.333413	0.509508	0.176096	0.0159316	0.296352	0.473833	0.0529929	0.0516073	-0.00138564	0.530189	0.408259	0.352752	0.984662	0.13933	0.178521	0.798286	0.982249	0.768365
M7WNJ0	RHTO_00861		nucleoporin nup44	NA			28.9337	31.4761	5.03563	23.9343	38.3762	37.8852	21.145	21.9533	35.9228	38.755		29.9332	14.3013	37.7962	21.3811	37.0051		-0.580182		1.40209		0.791389	0.336491	0.030517	-0.305974	NA	0.623386	NA	0.245224	NA	0.123119	0.146494	0.161459	0.719101
M7WNJ4	RHTO_04411		guanine nucleotide binding protein (g protein), alpha o polypeptide	NA	48.5374	52.1309	61.7027	48.0751	79.2449	94.0903	92.5542	81.3687	46.9699	49.8995	81.6718	40.4114	49.8938	54.5083	85.8855	85.9639	48.0768	60.7793	0.783553	0.837073	0.05352	0.00131712	0.127614	0.338237	0.657256	0.500153	-0.157103	0.109946	0.10007	0.618238	0.985362	0.642862	0.703498	0.214397	0.861906	0.462257
M7WNK5	RHTO_04426		eukaryotic translation initiation factor 3 subunit c (eif3c) (eukaryotic translation initiation factor 3 93 kda subunit homolog)... <Preview truncated at 128 characters>	NA	153.491	172.784	96.7481	87.5124	113.528	97.2251	173.41	121.832	144.474	130.795	115.036	105.685	161.681	91.4069	104.536	145.168	136.223	109.484	-0.629145	-0.381963	0.247182	0.473717	-0.822777	-0.315255	0.667349	0.407009	-0.26034	0.114739	0.178047	0.282619	0.387099	0.0605434	0.199384	0.345388	0.226009	0.408771
M7WNL0	RHTO_04431		protein of histidine phosphatase superfamily, clade-2	NA	16.8294	18.1686	45.2956	74.0033	26.8811	32.4455	101.014	76.4568	9.51278	10.6534	27.1806	21.2857	17.3456	58.9661	29.3941	87.4113	10.0181	24.0642	0.760957	1.55291	0.791955	1.57229	1.76532	1.26428	0.567933	1.86093	1.293	0.124291	0.0715695	0.0756304	0.134814	0.157511	0.157126	0.44541	0.259823	0.102211
M7X4X3	RHTO_03109		2-isopropylmalate synthase	modelled	750.133	797.25	459.75	456.925	680.507	693.553	490.661	434.24	1102.62	1153.54	1127.53	1044.24	766.955	454.471	681.167	457.217	1119.44	1077.2	-0.171133	-0.716695	-0.545562	-0.575128	-0.754953	-0.0554882	0.00869134	-1.23633	-1.24503	0.151084	0.0413733	0.0630821	0.0820407	0.0330792	0.598663	0.938604	0.043082	0.0451051
M7WT89	RHTO_06826		uncharacterized protein	NA	13.6946					12.3707			40.5035	38.3793		49.0342	13.6839		12.1862		39.0691	48.013	-0.167232	-1.68079	-1.51355			0.297397				NA	NA	NA	NA	NA	NA	NA	NA	NA
M7XM07	RHTO_02079		adenylyl-sulfate kinase (ec 2.7.1.25)	modelled	729.647	681.871	423.949	415.856	233.546	187.454	231.523	252.347	515.19	476.976	321.294	370.203	699.963	416.395	208.865	240.37	491.194	342.517	-1.74471	-1.23372	0.510985	0.20269	-0.749327	-0.520119	-0.792692	-0.510915	0.281778	0.0447378	0.0552271	0.090543	0.47218	0.0362925	0.153737	0.0990131	0.207417	0.141052
M7WNN2	RHTO_00901		protein disulfide-isomerase	NA	7.35877	8.59965	11.4711	11.6969	15.8204	17.979	12.5334	12.9144	8.88145	9.84383	13.3831	10.7918	7.90683	11.4844	16.7495	12.625	9.30057	12.001	1.08295	0.848731	-0.234219	-0.407841	0.538509	0.367767	0.1366	0.0731219	-0.0634779	0.0722997	0.0783874	0.342599	0.165407	0.0690822	0.320583	0.168859	0.813648	0.752391
M7WNN4	RHTO_04191		actin-related protein	NA					2.10362	1.78243		1.13717							1.9276	1.18054						-0.707352						NA	NA	NA	NA	NA	NA	NA	NA	NA
M7WNN7	RHTO_04461		probable acetate kinase (ec 2.7.2.1) (acetokinase)	NA	15.5355	16.3218	38.759	33.5929	22.6987	22.4249	31.7861	35.0503	15.7635	21.4102	30.6326	30.394	15.7907	35.9015	22.3715	33.2112	18.5306	30.2562	0.502592	0.271754	-0.230838	0.570004	1.18497	0.707322	-0.112374	0.134436	0.246811	0.0424125	0.399118	0.577847	0.0920341	0.051744	0.168718	0.614689	0.28876	0.331639
M7WNN8	RHTO_00906		nadh dehydrogenase [ubiquinone] flavoprotein 1, mitochondrial (ec 1.6.99.3) (ec 7.1.1.2)	modelled	329.807	265.968	330.769	386.718	488.868	462.897	471.115	425.297	487.813	498.437	771.675	793.808	295.609	355.357	471.934	443.341	489.137	775.972	0.674895	-0.0516537	-0.726549	-0.0901692	0.265579	0.665767	0.319147	-0.80759	-1.12674	0.102123	0.447427	0.101749	0.528424	0.353026	0.0996385	0.3051	0.0445699	0.0434238
M7X520	RHTO_02923		mitochondrial ribosomal protein subunit s27	NA	200.761	199.62	109.506	128.963	165.398	136.607	188.823	134.46	242.037	250.782	210.729	219.032	198.499	118.104	149.816	159.005	244.479	213.009	-0.405939	-0.706519	-0.300579	0.0858851	-0.749076	-0.198795	0.429022	-0.421838	-0.85086	0.156594	0.0787179	0.0618961	0.825307	0.0480066	0.150628	0.457069	0.0652168	0.304041
M7WU35	RHTO_06106		uncharacterized protein	NA	5.51171		4.92446							6.07462			5.50739	4.94378			6.241				-0.180408		-0.155753					NA	NA	NA	NA	NA	NA	NA	NA	NA
M7WVZ3	RHTO_01240		50s ribosomal protein l13	NA	230.526	222.178	130.54	139.447	192.363	171.844	109.417	112.151	288.232	285.79	239.104	232.69	224.466	133.794	180.627	109.909	284.535	233.938	-0.313486	-0.655596	-0.342109	-0.716701	-0.746482	-0.282484	-0.283705	-1.08981	-0.806108	0.130978	0.0527	0.0520007	0.089609	0.0298766	0.10161	0.168723	0.0386952	0.02305
M7WNQ0	RHTO_04206		non-specific serine/threonine protein kinase (ec 2.7.11.1)	NA	5.95164	6.55858	6.82966	8.01471	1.92029		9.22983	10.1148	5.64391	4.87088	8.60328	6.09783	6.19978	7.35195	1.91639	9.611	5.19899	7.30375	-1.69383	-1.43984	0.253986	2.3263	0.245911	0.490407	0.38656	0.39605	0.00948961	NA	NA	0.298696	NA	0.286213	0.382964	0.255909	0.972269	0.336883
M7WNQ5	RHTO_04211		ap complex subunit sigma	NA			2.73821	2.77409					2.78754					2.73257			2.66395											NA	NA	NA	NA	NA	NA	NA	NA	NA
M7WNQ7	RHTO_00921		u3 small nucleolar ribonucleoprotein imp4	NA			0.950073									1.10244		0.953802				1.07949									-0.178584	NA	NA	NA	NA	NA	NA	NA	NA	NA
M7WNR0	RHTO_04216		40s ribosomal protein s14	modelled	1736.36	1962.34	1739.78	1808.73	1499.81	1427.98	1249.25	1231.41	1664.66	1528.48	1229.89	1159.56	1832.81	1758.8	1451.73	1229.41	1580.6	1185.04	-0.33629	-0.122703	0.213586	-0.239806	-0.059471	-0.415539	-0.516625	0.053029	0.569654	0.164157	0.327857	0.315126	0.100359	0.647779	0.150628	0.0990131	0.0528082	0.449451
M7WNR6	RHTO_04221		cell division control protein	NA	4.09871	5.33284	6.04961		5.49289	5.66533	4.86137	1.83742	3.6998	4.08896		3.63289	4.67107	6.07335	5.53128	3.25054	3.86836	3.55724	0.24386	0.515892	0.272032	-0.766935	0.378738	-0.120964	-0.901813	-0.130079	0.771734	0.405986	0.0628998	0.456797	0.410498	NA	NA	NA	NA	NA
M7WUI1	RHTO_01368		uncharacterized protein	NA							35.7527		18.3248	21.232		31.84				33.7834	19.6629	31.1769						0.665003		0.115833		NA	NA	NA	NA	NA	NA	NA	NA	NA
M7WNS4	RHTO_04226		actin cortical patch component lsb4	NA	180.829	207.153	277.704	295.908	277.598	271.219	347.636	303.489	171.517	190.911	224.887	236.127	192.246	284.263	272.104	321.775	180.026	228.484	0.501204	0.59595	0.0947464	0.241894	0.564272	0.343887	0.178826	0.493957	0.315131	0.0886689	0.0566342	0.632997	0.265377	0.068123	0.164061	0.429262	0.106053	0.131343
M7WN97	RHTO_04315	TCA cycle	isocitrate dehydrogenase (nadp+), mitochondrial	modelled	628.751	581.368	348.221	375.918	294.317	248.659	339.009	326.111	1449.99	1516.92	1763.73	1718.61	600.115	358.83	269.335	329.442	1472.08	1726.7	-1.15584	-2.45039	-1.29455	0.290623	-0.741938	0.230155	-0.123278	-2.38992	-2.26664	0.0550934	0.0323017	0.0409538	0.238915	0.0451706	0.137879	0.374417	0.0216185	0.0217589
M7WNT6	RHTO_04236		putative regulator of cell polarity	NA	2.15785	1.96327					2.31979			2.48342			2.04385			2.19201	2.55144				-0.320022							NA	NA	NA	NA	NA	NA	NA	NA	NA
M7WNT9	RHTO_04294		actin polymerization protein	NA	11.4516	11.8509	12.3186	10.6417	19.0663	21.684	10.2502	14.4614	10.1835	11.0635	10.8623	8.80353	11.551	11.3933	20.1941	12.3493	10.5493	9.7623	0.805917	0.936789	0.130872	-0.709508	-0.0198364	-0.111851	0.116246	0.339132	0.222886	0.0786563	0.0696898	0.286041	0.191584	0.88674	0.661448	0.829329	0.477565	0.50473
M7WNU2	RHTO_04241		exocyst complex component sec6	NA	0.723264									0.582516	0.963255		0.722697				0.598471	0.966992			0.272109			0.692221				NA	NA	NA	NA	NA	NA	NA	NA	NA
M7WNU3	RHTO_00956		u3 small nucleolar rna-associated protein 25 (u3 snorna-associated protein 25)	NA		0.0916535											0.0901721															NA	NA	NA	NA	NA	NA	NA	NA	NA
M7WNU6	RHTO_04246		short-chain dehydrogenase/reductase sdr family protein	NA	116.711	116.705	159.783	181.831	183.769	171.597	276.715	239.533	147.761	146.087	173.918	177.653	115.719	169.223	176.217	255.07	145.649	174.273	0.606725	0.27486	-0.331866	0.533541	0.548294	0.258857	0.591973	0.549544	-0.0424294	0.0550934	0.101137	0.0292487	0.152027	0.0827431	0.108992	0.200122	0.78579	0.121351
M7WNU9	RHTO_04304		m-phase inducer phosphatase, protein tyrosine phosphatase	NA	31.3333	29.0518	14.4354	59.134	27.7425	31.5389	83.0859	86.4022	31.8731	23.6227	50.4391	50.0035	29.9455	36.196	29.3774	84.1033	27.3649	49.7985	-0.0276356	0.102381	0.130016	1.51746	0.273488	0.863777	1.21633	0.756061	-0.460273	0.873939	0.784231	0.720835	0.0511639	0.830156	0.149108	0.343652	0.718983	0.0306077
M7WNV3	RHTO_04309		aminotransferase, class v/cysteine desulfurase	NA						0.955359									0.941111													NA	NA	NA	NA	NA	NA	NA	NA	NA
M7WNV8	RHTO_04013		pap/25a associated domain family	NA										0.886781	1.97168	2.07751					0.91107	2.00678						1.13925				NA	NA	NA	NA	NA	NA	NA	NA	NA
M7X0F2	RHTO_06815		40s ribosomal protein s1	modelled	4785.65	5233.95	3002.06	2987.31	4307.02	4033.71	2828.01	2533.88	4249.73	3897.61	3127.42	2937.24	4965.63	2969.4	4135.91	2651.38	4032.84	3007.82	-0.263771	0.036408	0.300179	-0.641463	-0.741804	-0.423081	-0.163431	-0.181975	-0.0185441	0.166275	0.779093	0.188874	0.0851816	0.0445188	0.150628	0.344561	0.810717	0.29499
M7X7U0	RHTO_00588		cop9 signalosome complex subunit 1	NA	15.7361	14.6763	8.81132	9.42466		11.2952		11.7825	8.04489	18.2725	7.78978	13.6361	15.0814	9.03693	11.1267	12.2319	13.2306	10.586	-0.438741	-0.249849	0.188891	0.136616	-0.738867	-0.321717	0.436742	0.208484	-0.228258	NA	NA	0.809204	NA	0.0405315	0.792329	NA	0.743444	NA
M7WNX1	RHTO_04018		trna-splicing endonuclease subunit sen54	NA																												NA	NA	NA	NA	NA	NA	NA	NA	NA
M7WNX4	RHTO_04023		pre-mrna-processing factor 17	NA	37.3016	34.8194	39.1613	39.0458	39.0725	63.6669	60.933	42.6824	22.8135	23.1937	37.2685	30.9759	35.7645	38.7729	50.8552	50.9434	22.8155	33.8719	0.507867	1.15638	0.648516	0.00249975	0.11652	0.570077	0.393847	0.588805	0.194959	0.445864	0.240001	0.0620216	0.986023	0.195124	0.189957	0.474228	0.391611	0.32082
M7WNY6	RHTO_04043		histone h3	NA	3.71645	3.09319		13.1758	8.25696		18.4263	21.5657		2.84701	5.60604		3.37837	12.9008	8.24019	19.8997	2.92499	5.62778	1.28635	1.49425	0.207896	1.272	1.93306	0.944135	0.625286	1.82211	1.19682	NA	NA	NA	NA	NA	NA	NA	NA	NA
M7WNY8	RHTO_04350		long-chain acyl-coa synthetase	modelled			11.3115	11.8561			27.6551	13.5528	6.61132	5.22263	33.1357	10.82		11.4823		20.1007	5.84194	21.9295						1.90835	0.807837	-0.125624	-0.933461	NA	NA	NA	NA	NA	0.418723	0.502163	0.578379	0.950564
M7WNY9	RHTO_04048		60s ribosomal protein l24	modelled	1912.28	2069.57	1845.04	1612.21	1760.96	1542.59	1417.62	1297.37	1659.16	1531.11	1196.74	1260.35	1973.45	1715.42	1638.48	1343.19	1579.32	1217.74	-0.26836	0.053056	0.321416	-0.286694	-0.202157	-0.375092	-0.352897	0.141455	0.494352	0.216796	0.772497	0.156683	0.259447	0.268359	0.150628	0.270325	0.142859	0.310217
M7XNV8	RHTO_00027		t-complex protein 1 subunit gamma	NA	138.988	139.396	86.6985	81.7595	97.7946	45.2907	85.6863	97.3295	112.792	118.917	113.188	89.8967	138.011	83.5459	71.1056	91.0039	114.983	100.826	-0.956747	-0.693388	0.26336	0.355965	-0.724141	-0.189557	0.123359	-0.147866	-0.271225	0.211513	0.336263	0.0843834	0.640705	0.0201101	0.488184	0.534632	0.420801	0.624191
M7WNZ6	RHTO_04360		zinc finger, phd-type protein	NA	38.7689	39.8326	52.0801	48.6002	45.7132	11.4795	53.2792	64.4602	30.0966	33.3777	44.1184	40.2463	38.9637	49.9352	28.4643	58.6315	31.5271	41.8489	-0.452975	-0.147437	0.305537	1.04252	0.357928	0.408598	0.231619	0.486486	0.254867	0.682363	0.904852	0.139758	0.364278	0.0649783	0.170327	0.45911	0.196941	0.199559
M7WT77	RHTO_06811		aspartate-semialdehyde dehydrogenase	modelled	244.509	235.895	143.282	147.816	250.071	223.554	176.154	173.065	202.394	201.146	158.692	171.242	238.2	144.288	234.891	173.058	200.038	163.492	-0.02018	0.231719	0.251899	-0.440735	-0.723221	-0.291057	0.262306	0.082041	-0.180265	0.876541	0.20586	0.0728032	0.135549	0.0238582	0.145869	0.10149	0.213514	0.392394
M7WP02	RHTO_04063		xaa-pro aminopeptidase	NA			8.0722	11.2949		20.8053		11.9117	8.55062	8.9576	13.2492	12.9074		9.5815	20.495	12.366	8.68723	12.9696		1.2383		-0.728891		0.578165	0.368058	-0.0687515	-0.43681	NA	NA	NA	NA	NA	0.0996385	NA	0.30312	NA
M7WP05	RHTO_04068		small nuclear ribonucleoprotein b and b	NA			209.57	228.496	195.32	160.357		163.875	84.5384	95.3808	155.619	206.364		217.06	176.444	170.125	89.3918	179.144		0.981		-0.052621		1.00291	-0.351499	-0.0745306	0.276968	NA	0.105369	NA	NA	NA	0.190563	NA	0.431995	NA
M7WP06	RHTO_01001		lysophospholipase nte1 (ec 3.1.1.5) (intracellular phospholipase b)	modelled						0.907795					1.83147				0.894256			1.83857										NA	NA	NA	NA	NA	NA	NA	NA	NA
M7X6U6	RHTO_04405		isoleucyl-trna synthetase	modelled	60.074	64.4078	38.0068	38.2194	93.4844	65.2793	66.5748	70.3044	52.0454	44.0307	53.4889	44.6549	61.6969	37.7889	78.8001	67.9466	47.4873	48.7107	0.352999	0.730655	0.377655	-0.213795	-0.707236	0.0366968	0.84644	0.480163	-0.366278	0.456372	0.258434	0.197779	0.631742	0.0373699	0.913291	0.0990131	0.252235	0.136526
M7WP13	RHTO_04135		arylacetamide deacetylase-like 2	NA			2.55307			1.45381	2.31663	2.0894		0.860769	1.59781			2.56309	1.43213	2.17905	0.884346	1.60401		0.695479		0.60554		0.858998	-0.234181	0.442021	0.676202	NA	NA	NA	NA	NA	NA	NA	NA	NA
M7WP17	RHTO_01016		40s ribosomal protein s28	modelled	1696.11	1986.31	2066.39	2348.06	1703.38	1326.15	2189.76	2428.25	2703.3	1600.79	2023.34	1789.85	1824.49	2186.77	1503.14	2295	2114.04	1891.88	-0.279514	-0.492021	-0.212506	0.610512	0.261308	-0.160181	0.0696891	0.278672	0.208982	0.409794	0.489529	0.734121	0.175186	0.2769	0.785437	0.753843	0.380714	0.242813
M7WUP3	RHTO_06306		uncharacterized protein	NA											1.55573							1.56176										NA	NA	NA	NA	NA	NA	NA	NA	NA
M7WP31	RHTO_04098		thioesterase family protein	NA			13.0986	12.3612				11.3185	26.3193	25.7696	25.2138			12.6266		11.7502	25.8139	25.3116						-0.0283495	-0.103784	-1.10712	-1.00333	NA	NA	NA	NA	NA	NA	NA	NA	NA
M7X688	RHTO_00279		d-3-phosphoglycerate dehydrogenase (ec 1.1.1.399) (ec 1.1.1.95)	modelled	632.258	604.601	392.048	368.946	445.882	499.452	441.131	430.643	462.557	454.261	403.723	408.117	613.296	377.416	468.489	431.95	454.376	402.454	-0.388568	0.04413	0.432698	-0.117153	-0.700428	-0.175064	0.194707	0.102041	-0.0926666	0.107972	0.728165	0.0616254	0.442518	0.0331379	0.121189	0.187675	0.293105	0.0990087
M7WP41	RHTO_01046		rab gdp dissociation inhibitor	NA	167.033	180.379	229.761	243.8	231.522	287.564	225.824	217.965	174.321	172.839	185.956	188.945	172.183	234.687	257.163	219.831	172.083	185.844	0.578744	0.57958	0.000836106	-0.226289	0.4468	0.110987	-0.0943442	0.242305	0.336649	0.179385	0.176393	0.991728	0.447254	0.0607102	0.134516	0.387296	0.0816739	0.062046
M7WP44	RHTO_01051		asparaginyl-trna synthetase	modelled	376.099	342.763	329.516	346.084	271.417	328.712	370.462	395.589	293.979	297.968	350.797	321.659	356.513	334.835	297.338	380.366	293.537	333.559	-0.261855	0.0185577	0.280413	0.355286	-0.0905053	0.184398	0.183937	0.189446	0.00550898	0.317859	0.925887	0.162606	0.23183	0.433283	0.231235	0.259075	0.954647	0.240484
M7WP48	RHTO_04118		vhs domain containing protein	NA	13.4344	12.0398	22.0745	19.3359	5.96531	13.2736	19.4179	14.1778	12.1318	10.0091	12.9024	15.4181	12.6346	20.5467	9.51442	16.5334	10.9386	14.0247	-0.40919	-0.20124	0.20795	0.797194	0.701532	0.358543	-0.313528	0.237411	0.550939	0.590877	0.802097	0.444952	0.381224	0.0771563	0.332308	0.490626	0.173162	0.565794
M7WP55	RHTO_04128		ceramide very long chain fatty acid hydroxylase (ec 1.-.-.-)	modelled	22.7225	29.3614	24.2627		37.4251	36.8048	19.5441	22.2213	21.6456	33.3299	21.5305	24.6569	25.7958	24.3579	36.8025	20.7681	27.4644	22.8787	0.512668	0.422243	-0.090425	-0.825431	-0.0827474	-0.263553	-0.230016	-0.139635	0.090381	0.16129	0.34301	0.900154	0.0664219	NA	0.653976	NA	NA	0.50499
M7WP58	RHTO_01066		guanine nucleotide binding protein beta subunit 2	NA	118.283	137.454	195.138	183.506	143.701	165.658	159.576	202.766	118.711	115.807	140.228	132.903	126.711	187.79	153.298	180.643	116.213	135.453	0.274796	0.399566	0.12477	0.236797	0.567575	0.221021	-0.0559825	0.415341	0.471323	0.308586	0.157525	0.5132	0.513271	0.0723669	0.153737	0.833881	0.0735297	0.290392
M7WP65	RHTO_03889		phox-like domain-containing protein	NA		3.07366	4.04695		7.91789	7.19172	8.93106	6.01463	4.22586	5.05378	4.22069	5.32695	3.02398	4.06283	7.49313	7.34156	4.61535	4.72654	1.30912	0.699128	-0.609992	-0.0294824	0.426037	0.0343439	0.853601	0.635302	-0.218299	NA	0.094714	NA	0.976993	NA	0.902705	NA	NA	0.339737
M7WPK3	RHTO_04067		eukaryotic polypeptide chain release factor 3	NA	197.445	210.379	130.772	121.4	242.494	187.792	175.317	161.255	162.659	147.662	150.757	147.999	202.135	125.076	213.497	166.532	153.577	148.13	0.078894	0.475254	0.39636	-0.358413	-0.692512	-0.052099	0.412993	0.16894	-0.244053	0.79619	0.261085	0.124848	0.366735	0.0416064	0.642596	0.172355	0.119324	0.217154
M7WP67	RHTO_01076		prolyl oligopeptidase	NA			8.83836	8.44528	5.90561	13.218		10.9693	9.50459	13.2192	11.1599	8.91806		8.57103	9.45723	11.3876	11.3322	9.96777		-0.260943		0.267974		-0.185089	0.409921	0.19212	-0.217801	NA	0.777449	NA	NA	NA	0.703498	NA	0.481554	NA
M7X1E3	RHTO_06979		homocitrate synthase	modelled	1029.66	967.943	596.867	650.685	1122.9	935.856	719.124	677.577	897.166	1011.65	1083.03	1104.46	990.577	618.157	1021.26	691.465	948.372	1084.34	0.0440034	0.10682	0.062817	-0.562616	-0.680296	0.193298	0.161683	-0.649094	-0.810776	0.842932	0.650473	0.668205	0.181024	0.0438791	0.265581	0.337243	0.0414103	0.0363166
M7WP88	RHTO_03914		endopolyphosphatase	NA			1.5394	4.10181		1.14949		3.31612						2.78082	1.13234	3.44259						1.60418			0.307983			NA	NA	NA	NA	NA	NA	NA	NA	NA
M7WP91	RHTO_03920		maltose o-acetyltransferase	NA			5.14253	5.3734				4.37643	6.20163		5.60424			5.21198		4.54334	5.92668	5.62597						-0.0751206	-0.198079	-0.30835	-0.11027	NA	NA	NA	NA	NA	NA	NA	NA	NA
M7WP94	RHTO_04210		saccharolysin	NA	60.881	64.6435	65.0996	67.0789	81.513	89.3152	83.1793	71.664	86.9317	84.3265	94.437	93.6055	62.216	65.517	84.6653	76.4973	84.8568	93.2298	0.444484	-0.00326083	-0.447744	-0.146362	0.0745831	0.13576	0.223538	-0.285383	-0.508921	0.101287	0.968187	0.0636542	0.495035	0.324167	0.143209	0.373566	0.0314415	0.194582
M7WP96	RHTO_03925		cytoplasm protein	NA	64.2539	84.0744	74.9386	76.1749		103.447	100.615	97.6149	64.3104	62.8161	74.9013	84.3597	73.4595	74.9089	101.904	98.2052	62.9979	78.8974	0.472186	0.693833	0.221647	-0.053337	0.0281866	0.324674	0.390662	0.315822	-0.0748405	NA	NA	0.522725	NA	0.920666	0.196676	0.0990131	0.605046	0.140141
M7WPA0	RHTO_00641		aldo/keto reductase	modelled	33.2691	58.3662	82.8666	99.1467	292.124	333.146	368.208	327.969	83.0408	63.8472	82.3824	63.2529	45.3329	90.1346	309.854	344.201	72.4775	72.3188	2.77296	2.09598	-0.676975	0.151664	0.991523	-0.00316277	1.9331	2.25081	0.31771	0.0512399	0.0504842	0.344825	0.473642	0.151717	0.973583	0.0991207	0.422055	0.0451051
M7WPA4	RHTO_04220		capsular related protein, esterase, sgnh hydrolase-type domain containing	NA																												NA	NA	NA	NA	NA	NA	NA	NA	NA
M7WPA7	RHTO_00651		protein of asp/glu/hydantoin racemase family	NA			8.6059	1.68955										5.14698														NA	NA	NA	NA	NA	NA	NA	NA	NA
M7WPA9	RHTO_04225		oxoglutarate dehydrogenase (succinyl-transferring)	modelled	20.6181	20.8481	15.7471	11.3418	20.0909	16.0706	14.4764	13.0533	14.0485	12.9549	19.997	21.5819	20.5565	13.457	17.9405	13.6151	13.3677	20.6035	-0.196376	0.42447	0.620847	-0.398015	-0.611239	0.624139	0.0168481	-0.597683	-0.614532	0.421923	0.250118	0.0556284	0.305388	0.138323	0.135666	0.958066	0.199194	0.077702
M7WPB1	RHTO_00656		sam domain protein	NA			12.8674					15.3574	13.1675	14.5348		14.9667		12.9179		15.9431	13.7583	14.6551						0.0910979	0.303565	0.121534	-0.18203	NA	NA	NA	NA	NA	NA	NA	NA	NA
M7WYE8	RHTO_07750		atp phosphoribosyltransferase	modelled	148.36	140.535	90.878	89.4491	157.13	129.605	126.556	98.9345	98.2167	96.96	108.772	96.5152	143.254	89.4084	142.241	111.146	96.7389	101.85	-0.0102326	0.556173	0.566406	-0.355882	-0.680092	0.074272	0.313977	0.126019	-0.187958	0.962823	0.159965	0.0593878	0.385584	0.0325346	0.616029	0.427367	0.313542	0.666858
M7XJ40	RHTO_06973		protein of chaperonin cpn60 family	NA	1377.45	1364.77	802.649	911.375	519.644	578.263	358.641	335.562	3080.2	3067	4348.8	3489.06	1359.54	849.077	544.114	343.622	3047.32	3891.03	-1.32114	-2.48556	-1.16442	-0.663085	-0.679151	0.35261	-1.30507	-3.50126	-2.19619	0.0345085	0.0212456	0.0154285	0.0947835	0.0426426	0.32105	0.111032	0.0801181	0.061085
M7WPB8	RHTO_00666		dna-directed rna polymerases i, ii, and iii subunit rpabc5	NA	21.3777	17.3156	37.1353	45.9998	24.6649	19.1922		44.9297		25.3767		19.5372	19.1984	41.1604	21.7604	46.6432	26.0718	19.1304	0.18072	-0.260786	-0.441507	1.09996	1.10027	-0.446627	0.18041	1.2858	1.10539	0.623409	NA	NA	NA	0.0903025	NA	NA	NA	NA
M7WPC2	RHTO_00671		cell division control protein cdc28	NA			13.9664					7.86432	7.95509	9.95746	14.0588	8.40147		14.0213		8.16425	8.91629	11.1699						0.325104	-0.780223	-0.452228	0.327996	NA	NA	NA	NA	NA	0.642596	NA	NA	NA
M7WP35	RHTO_04103		1-aminocyclopropane-1-carboxylate synthase	modelled	55.7847	55.1693	34.3419	35.2729	54.0524	61.4238	34.353	41.9221	55.9991	64.0995	68.6216	65.5004	55.0093	34.5067	57.2252	37.9908	59.6858	66.5121	0.0569733	-0.0607373	-0.117711	-0.591	-0.6728	0.156229	0.138774	-0.807966	-0.946739	0.689129	0.783281	0.500166	0.168587	0.0162664	0.38036	0.625341	0.037889	0.0721758
M7WPD1	RHTO_03970		50s ribosomal protein l22	NA	117.587	105.422	60.3007	66.6096	120.755	132.969		47.9169	158.93	135.077	131.496	125.294	110.606	62.8784	125.748	49.7444	145.331	127.346	0.1851	-0.208803	-0.393904	-1.33793	-0.814798	-0.190589	-0.338031	-1.35614	-1.01811	0.319213	0.375006	0.231404	NA	0.057801	0.403682	NA	0.0435827	NA
M7WPE1	RHTO_04012		mitochondrial outer membrane protein	NA									0.502494								0.480215											NA	NA	NA	NA	NA	NA	NA	NA	NA
M7WPE7	RHTO_00701		tatd dnase family protein	NA							22.8136			3.05341						21.5569	3.13704											NA	NA	NA	NA	NA	NA	NA	NA	NA
M7WPF2	RHTO_00706		guanine nucleotide exchange factor vps9	NA	0.859613				0.530688		1.0248	1.24146		0.84074	0.692793	0.595035	0.85894		0.52961	1.12858	0.863768	0.639062	-0.697627	-0.705714	-0.00808715	1.0915		-0.434687		0.820477		NA	NA	NA	NA	NA	NA	NA	NA	0.133611
M7WPG7	RHTO_03764		adenosylmethionine-8-amino-7-oxononanoate aminotransferase	NA			14.5813	9.13015	10.8679	14.407		15.667	27.0629	28.3176	35.1103	36.9695		11.7891	12.519	16.2645	27.4781	35.723		-1.13417		0.377613		0.37857	0.464282	-1.13512	-1.59941	NA	0.0619836	NA	NA	NA	0.135666	NA	0.0690627	NA
M7WPH2	RHTO_03769		8-amino-7-oxononanoate synthase	NA										1.70412		1.75101					1.7508	1.71455						-0.0301839				NA	NA	NA	NA	NA	NA	NA	NA	NA
M7WPH6	RHTO_00731		dtdp-4-dehydrorhamnose reductase	NA			12.0576	13.5958		10.9043		2.90549	13.5104	16.1798	15.0022	15.7		12.7085	10.7417	3.0163	14.7672	15.2167		-0.459178		-1.83237		0.0432604	-2.07494	-2.3348	-0.259859	NA	NA	NA	NA	NA	0.813702	NA	0.207486	NA
M7X6U8	RHTO_00208		short-chain dehydrogenase/reductase sdr family protein	NA	79.1031	78.1858	49.3118	49.4429	19.8803	22.5526	22.5507	23.3121	44.2057	22.8353	32.6232	34.1409	77.9816	48.9582	21.0281	22.7549	32.8533	33.0898	-1.89082	-0.643719	1.2471	0.113858	-0.671584	0.01035	-1.10537	-0.540211	0.565162	0.0261932	0.473119	0.144538	0.473642	0.0153088	0.99138	0.0673227	0.0365315	0.0451747
M7WPJ9	RHTO_04062		peptide hydrolase (ec 3.4.-.-)	NA						12.0618		22.2598	4.92296	4.68096	11.5441	13.0551			11.8819	23.1088	4.75693	12.186		1.32066		0.95968		1.35713		0.923212		NA	NA	NA	NA	NA	0.126161	NA	NA	NA
M7X0D2	RHTO_06796		translation initiation factor eif-4e	NA	20.666	19.7384	12.3478	13.0662	12.9364	5.56166		13.1448	8.87185	17.4724	13.088	14.2858	20.0346	12.5949	9.19441	13.6461	13.2147	13.5635	-1.12367	-0.523319	0.600347	0.569662	-0.669657	0.0375832	0.115653	0.00876006	-0.106892	0.180992	0.645726	0.369304	NA	0.0340397	0.936841	NA	0.431995	NA
M7WPK7	RHTO_04072		atp-dependent rna helicase dhx8	NA	11.4828	9.85698	10.3515	9.36694	15.3668	13.0111		12.6903	7.3489	11.4192	12.6229	10.7519	10.5857	9.78177	14.0763	13.1743	9.37754	11.6	0.411148	0.58599	0.174842	-0.0955493	-0.113956	0.306838	0.429555	0.183603	-0.245952	0.222868	0.271704	0.714388	NA	0.548471	0.536779	NA	0.36368	NA
M7WPL3	RHTO_00771		quinone oxidoreductase	NA	86.5919	77.8132	133.927	124.831	118.408	132.443	146.798	134.869	124.608	135.78	134.317	141.662	81.5398	128.339	124.318	139.362	129.291	136.775	0.608454	-0.0565919	-0.665046	0.164806	0.654381	0.08118	0.118879	0.0270341	-0.0918449	0.101287	0.725564	0.090689	0.365826	0.0538135	0.494866	0.446658	0.415434	0.792993
M7WPL8	RHTO_00776		pre-mrna-splicing factor cwc26	NA							12.9326		3.99646	2.6078						12.2203	3.24925											NA	NA	NA	NA	NA	NA	NA	NA	NA
M7WPM3	RHTO_04092		type a von willebrand factor and atpase domain containing protein	NA	7.30955	6.2426	2.713	4.0711	10.3801	7.01192	4.39623	5.23424	16.1382	15.4563	15.6118	13.0713	6.72276	3.35489	8.63317	4.79397	15.6512	14.2358	0.360835	-0.858309	-1.21914	-0.84867	-1.00279	-0.136752	0.514954	-1.57023	-2.08518	0.495212	0.127459	0.0518207	0.271249	0.109438	0.514175	0.397731	0.0742259	0.0719678
M7X2K5	RHTO_04740		40s ribosomal protein s18	modelled	3108.88	3511.94	3060.99	3194.14	2654.17	2641.62	1830.77	1763.32	2943.46	2773.83	2291.87	2259.08	3280.81	3100.24	2625.5	1780.25	2831.38	2256.4	-0.321461	-0.108915	0.212546	-0.560514	-0.0816711	-0.327486	-0.800304	-0.341944	0.45836	0.161941	0.220234	0.294941	0.0469766	0.545826	0.135666	0.0990131	0.0499957	0.0448445
M7WUY5	RHTO_01100		uncharacterized protein	NA						0.449336					0.693539				0.442635			0.696229										NA	NA	NA	NA	NA	NA	NA	NA	NA
M7WPP7	RHTO_04122		n(6)-adenine-specific dna methyltransferase	NA																												NA	NA	NA	NA	NA	NA	NA	NA	NA
M7WPP9	RHTO_00801		pre-mrna-splicing factor cwf21	NA	18.623	17.9723	21.5256	28.0718	26.5425	22.4873	24.7716	18.5843	18.3675	16.8604	23.7771	19.7887	18.1451	24.548	24.3202	21.3501	17.4377	21.623	0.422575	0.479948	0.0573727	-0.187917	0.436023	0.310356	-0.201365	-0.0183257	0.183039	0.17611	0.169323	0.61359	0.632242	0.252314	0.321073	0.700239	0.632661	0.985721
M7WPQ0	RHTO_03839		regulator of nonsense transcripts 2	NA						0.180518		0.156807				0.149508			0.177826	0.162787		0.146394				-0.127479				0.153131		NA	NA	NA	NA	NA	NA	NA	NA	NA
M7WPQ4	RHTO_00806		aspartyl-trna synthetase	NA	7.09925	7.16515	9.69735		12.2715	11.4176		9.77508		5.15597	10.1561	7.99099	7.07152	9.7354	11.7469	10.1479	5.2972	9.01001	0.732193	1.14898	0.416791	-0.211107	0.461221	0.7663	0.059865	0.171577	0.111712	0.0512399	NA	NA	NA	NA	NA	NA	NA	NA
M7WPS3	RHTO_00821		zn(2)-c6 fungal-type transcription factor	NA							1.30952	1.02832	1.10142							1.15246	1.05259											NA	NA	NA	NA	NA	NA	NA	NA	NA
M7WPS8	RHTO_00826		duf221 domain containing protein	NA			10.4658	10.9254	3.70123	5.85103	17.3094	15.5533		2.05045	2.94344	3.40452		10.6022	4.72874	16.2512	2.10661	3.14424		1.16653		1.78102		0.577787	0.61619	2.36977	1.75358	NA	NA	NA	0.0798605	NA	NA	0.144483	0.0344039	0.0398687
M7WPS9	RHTO_03864		amidase family protein	NA		12.9087	5.42399	12.8492		3.94056		5.7867	6.56864	5.25221	11.4052	6.24557	12.7001	9.01318	3.88179	6.00739	5.83674	8.78247	-1.71005	-0.588442	1.12161	0.630017	-0.494733	0.589464	-0.585298	-0.547889	0.0374088	NA	NA	NA	NA	NA	0.516128	NA	0.965692	NA
M7XE29	RHTO_06406	TCA cycle	citrate synthase	modelled	2599.15	2590.82	1650.76	1615.68	1628.48	1659.72	1575.25	1490.7	11763.4	13652.6	17078.5	14317.9	2573.03	1619.6	1630.07	1518.01	12634.2	15582.2	-0.658536	-2.95433	-2.29579	-0.102748	-0.667833	0.302567	-0.0934509	-3.35964	-3.26619	0.0223884	0.0477241	0.0616254	0.246197	0.0153088	0.346858	0.337358	0.0592785	0.0495514
M7WPT3	RHTO_00831		dna polymerase gamma subunit 1	NA	0.597506	0.548802			0.432698				0.562507	0.614695	0.849883	0.737112	0.568485		0.431819		0.58455	0.787471	-0.396694	-0.436897	-0.0402038			0.429901				NA	NA	0.791836	NA	NA	0.199384	NA	NA	NA
M7WEJ0	RHTO_05574		eukaryotic translation initiation factor 3 subunit a (eif3a) (eukaryotic translation initiation factor 3 110 kda subunit homolog... <Preview truncated at 128 characters>	NA	119.523	116.094	79.1546	69.5562	143.764	165.657	108.055	94.8347	110.102	95.5007	79.5795	67.5053	116.823	73.7849	153.329	100.277	101.669	72.9938	0.392304	0.592756	0.200452	-0.612639	-0.662931	-0.478029	0.442596	0.458146	0.0155501	0.161167	0.132769	0.303014	0.14966	0.0469682	0.210495	0.234421	0.950777	0.179303
M7WXP8	RHTO_07988		polyadenylate-binding protein (pabp)	NA	718.085	758.432	465.47	470.696	492.814	378.603	577.077	525.444	592.916	577.907	519.486	478.286	731.848	464.085	432.385	545.386	580.182	494.914	-0.759229	-0.424191	0.335038	0.334964	-0.657155	-0.229329	0.23289	0.140102	-0.0927884	0.105094	0.209426	0.0899991	0.334303	0.0330862	0.174225	0.243243	0.413226	0.370088
M7WPU1	RHTO_03874		gly-xaa carboxypeptidase	NA			6.10706	6.83558		1.84111		2.02824		1.73818	3.43368	3.76179		6.41197	1.81365	2.1056	1.78578	3.56523		0.0223362		0.215335		0.997437	-1.60654	-0.759766	0.846774	NA	NA	NA	NA	NA	NA	NA	0.0785299	NA
M7WPU4	RHTO_00841		4-nitrophenylphosphatase (pnppase) (ec 3.1.3.41)	modelled	25.529	24.2995	24.5616	29.9645	21.4767	22.272	27.4942	23.7322	27.2529	21.486	35.9439	29.3932	24.7079	26.9986	21.6864	25.3085	24.0596	32.4322	-0.188178	-0.149819	0.0383588	0.222828	0.127912	0.430816	-0.0932621	-0.357808	-0.264546	0.125872	0.576628	0.913496	0.318884	0.550334	0.328368	0.777028	0.468224	0.31527
M7WPV1	RHTO_03619		mitochondrial import inner membrane translocase subunit tim13	NA				6.40638					9.56661		12.9019	9.05922		6.27268			9.14246	10.9112						0.25516			-0.798661	NA	NA	NA	NA	NA	NA	NA	NA	NA
M7WPV3	RHTO_03939		cytokinin riboside 5-monophosphate phosphoribohydrolase log family protein	NA		17.6138					10.9633			22.1273		14.9662	17.3291			10.3594	22.7334	14.6545			-0.391616			-0.633463		-0.500406		NA	NA	NA	NA	NA	NA	NA	NA	NA
M7X698	RHTO_05141		pescadillo homolog (nucleolar protein 7 homolog)	NA	45.3728	45.8117	28.8195	29.365	39.0541	43.5089	130.97	35.9943	33.9876		32.515	26.6142	45.2042	28.8423	40.9174	80.5614	32.4807	29.3505	-0.143745	0.333129	0.476874	0.977376	-0.64827	-0.146198	1.4819	1.4567	-0.0251981	0.295154	NA	NA	0.587684	0.015533	NA	0.536351	0.92394	0.48593
M7WPW6	RHTO_07935		wd repeat protein 70	NA	11.9683	11.9521	15.6848	21.0378	5.29804	4.32194	15.7561	14.6679	10.6311	11.356	11.8493	12.8152	11.8589	18.1726	4.77238	15.0577	10.9134	12.2218	-1.31319	-1.19332	0.119872	1.65772	0.615792	0.163355	-0.271258	0.301051	0.572309	0.0447378	0.0526968	0.230808	0.0640161	0.200733	0.286933	0.534632	0.286031	0.138586
M7WPY3	RHTO_03650		transcription factor	NA							0.459134	0.652035				0.449295				0.555373		0.439939								0.336153		NA	NA	NA	NA	NA	NA	NA	NA	NA
M7WNW6	RHTO_04325		40s ribosomal protein s6	modelled	3400.44	3582.55	2287.28	2175.85	3182.45	3210.19	1747.62	1604.62	3128.9	2737.72	2189.88	2010.6	3461.21	2213.35	3169.15	1658.59	2901.44	2083.55	-0.127183	0.127326	0.254509	-0.934141	-0.645047	-0.477724	-0.416278	-0.329091	0.0871865	0.166275	0.416305	0.236137	0.0511639	0.0362925	0.176499	0.146494	0.476693	0.14885
M7X7K9	RHTO_04179		pre-mrna-processing factor 19	NA	181.164	192.215	229.144	263.082	353.975	354.583	317.202	319.489	169.652	192.146	227.456	240.239	185.065	243.817	351.275	315.701	179.77	231.787	0.92457	0.966453	0.0418834	-0.154042	0.397769	0.366652	0.372759	0.445759	0.0730002	0.0327206	0.0435342	0.775526	0.0416085	0.134478	0.170655	0.189168	0.681707	0.0438862
M7WPZ4	RHTO_03660		pyridoxamine 5-phosphate oxidase	modelled			317.069	311.001				343.171	516.518	785.076	710.777	531.592		311.412		356.259	650.099	617.028						-0.0753226	0.194103	-0.79241	-0.986513	NA	NA	NA	NA	NA	0.907035	NA	0.178558	NA
M7WPZ7	RHTO_03989		prohibitin	NA	245.544		184.712	189.189	153.005	154.681	138.094	125.944	367.323	399.816	516.723	474.57	245.351	185.339	152.534	130.617	380.902	491.707	-0.685716	-1.32029	-0.634573	-0.223788	-0.404683	0.368379	-0.504821	-1.91246	-1.40763	NA	0.0444335	NA	0.175186	NA	0.168889	0.116063	0.0435827	0.0363537
M7WPZ9	RHTO_03665		60s ribosomal protein l21	modelled	7183.76	7369.32	6673.63	6895.74	6859.12	6785.78	4876.96	4347.77	6310.33	6069.01	5049.09	5060.09	7214.17	6725.82	6764.88	4560.95	6132.9	5011.7	-0.0927697	0.141495	0.234265	-0.568729	-0.101123	-0.29127	-0.560376	-0.135965	0.424411	0.115157	0.100898	0.0899991	0.0807045	0.130913	0.130261	0.124709	0.0423824	0.351757
M7WQ05	RHTO_03670		atp-dependent dna helicase	NA	2.20229	2.74705	2.59029		1.97319	4.33866	3.29362	2.86744		2.61532	0.732849	1.2795	2.4516	2.60046	3.12157	3.04449	2.68695	0.994274	0.348543	0.216301	-0.132243	-0.0360669	0.0850393	-1.43425	0.227437	1.61449	1.38705	0.713815	NA	NA	0.972547	NA	NA	NA	NA	0.085481
M7WVG7	RHTO_01301		uncharacterized protein	NA			1.26184	2.53268				2.96754		1.24182				1.87331		3.08072	1.27583								0.717678			NA	NA	NA	NA	NA	NA	NA	NA	NA
M7WQ11	RHTO_04004		sh3 domain protein	NA	2.14637	2.13712	3.11967	2.6631		6.44762	4.72908	3.40171	5.14362	2.21201			2.12364	2.86972	6.35146	4.00002	3.59409		1.58055	0.821463	-0.759088	-0.667082	0.434373		0.479096			NA	NA	0.529931	NA	0.137249	NA	0.41962	NA	NA
M7XYM0	RHTO_03126		glycyl-trna synthetase	modelled	182.283	183.502	124.964	109.019	111.396	75.2859	152.286	131.84	167.392	156.687	136.279	135.902	181.338	116.099	92.6665	140.383	160.475	134.94	-0.968564	-0.792225	0.176339	0.599248	-0.643329	-0.250028	0.274013	0.0570507	-0.216962	0.105839	0.146139	0.157887	0.260718	0.0484646	0.153737	0.374255	0.262081	0.704242
M7WQ20	RHTO_03768		serine/threonine-protein kinase	NA			14.6444	15.2714	21.3962	21.5787		18.3035	8.75119	7.90049	11.3406			14.8273	21.3048	19.0015	8.24004	11.3846		1.37046		-0.165062		0.466361	0.35786	0.739032	0.381172	NA	0.0323017	NA	NA	NA	NA	NA	NA	NA
M7WQ21	RHTO_03685		mfs monosaccharide transporter	NA			10.8579	5.68277	78.6102		21.1488	36.1383	26.8819	26.1958	20.4741			8.23235	78.4505	28.7502	26.3017	20.5535		1.57663		-1.44821		-0.355772	1.80419	0.484188	-1.32001	NA	NA	NA	NA	NA	NA	0.296252	NA	NA
M7WQ25	RHTO_07985		haloacid dehalogenase-like hydrolase domain containing protein	NA	25.8244	25.0074	60.2038	78.684	30.8847	27.3002	48.9068	42.347	29.1455	32.7724	83.8075	99.4372	25.2037	68.7409	28.8574	45.0874	30.7617	90.7495	0.195309	-0.0921908	-0.2875	0.643781	1.44753	1.56076	-0.608445	-1.00917	-0.400721	0.283621	0.63007	0.207285	0.141929	0.0853676	0.135666	0.311946	0.344857	0.0954904
M7X0P4	RHTO_06925		glycine dehydrogenase	modelled	126.718	121.812	76.9239	82.8843	66.6255	68.4571	86.9609	67.6582	153.457	180.706	209.979	184.241	123.231	79.1901	66.9631	76.2046	166.155	195.599	-0.879925	-1.31109	-0.431163	0.186512	-0.637972	0.235371	-0.0554416	-1.35995	-1.30451	0.03838	0.0678526	0.199704	0.544341	0.0365148	0.382051	0.884661	0.0663481	0.0687167
M7WQ32	RHTO_03783		phosphatidyl-n-methylethanolamine n-methyltransferase (ec 2.1.1.71) (phospholipid methyltransferase) (plmt)	modelled	93.9478	76.9146	58.3819	48.6275	43.8985	37.6597	55.8313	47.2657	43.0795	75.5094	71.1975	49.1385	84.7728	53.1118	40.4537	50.9121	59.3736	59.7944	-1.06733	-0.553551	0.513781	0.331738	-0.674569	0.01019	-0.0610242	-0.232003	-0.170978	0.106384	0.481088	0.415019	0.303839	0.138482	0.973782	0.86256	0.73935	0.643216
M7WQ36	RHTO_03788		carbohydrate esterase family 4 protein	NA		1.20903	14.3992	5.53704				3.9028	1.8517		5.64127		1.18949	9.9386		4.05164	1.7696	5.66315			-0.57308		3.0627	1.67818	-1.29454	-0.483097	0.811439	NA	NA	NA	NA	NA	NA	NA	NA	NA
M7WQ42	RHTO_03705		large subunit ribosomal protein l40e	modelled	926.539	953.728	1110.29	1194.08	863.908	908.16	991.037	1044.3	942.576	747.879	583.78	564.703	932.063	1141.9	878.384	1010.29	834.575	569.494	-0.0855761	0.0738101	0.159386	0.201844	0.292942	-0.551361	-0.176674	0.827015	1.00369	0.269656	0.788676	0.566563	0.165407	0.0846317	0.228404	0.28121	0.0455175	0.0375451
M7WQ52	RHTO_08010		cardiolipin synthase	NA	2.77516	2.82183					2.76881		2.70462			6.64793	2.7746			2.61629	2.58471	6.50949			0.102279			1.33254		-1.31502		NA	NA	NA	NA	NA	NA	NA	NA	NA
M7WQ63	RHTO_08020		transcription initiation factor tfiid tata-box-binding protein	NA	29.7069	24.6113	42.1335	35.8384	39.6728	41.5242	42.279	51.2463	30.3186	26.1968	37.181	38.9022	26.9486	38.6946	40.2486	46.5754	27.9443	37.7087	0.578729	0.52638	-0.0523488	0.210632	0.521926	0.43234	0.267435	0.304673	0.0372377	0.105839	0.0907002	0.84123	0.442518	0.158209	0.164677	0.469328	0.858455	0.307813
M7WQ64	RHTO_03725		prefoldin subunit 3	NA			4.08005	4.01966				3.56706	3.79618					4.01592		3.7031	3.62788								-0.116996			NA	NA	NA	NA	NA	NA	NA	NA	NA
M7WVX9	RHTO_01225		uncharacterized protein	NA			4.82931	5.66083			6.22662	4.42013		2.42506		3.83119		5.19547		5.23617	2.49148	3.75141						0.590426	0.011257	0.481081	0.469824	NA	NA	NA	NA	NA	NA	0.964087	NA	NA
M7WQ70	RHTO_03730		molecular chaperone	modelled				0.247446										0.242282														NA	NA	NA	NA	NA	NA	NA	NA	NA
M7WQ73	RHTO_08030	TCA cycle	aconitate hydratase, mitochondrial (aconitase) (ec 4.2.1.-)	modelled	93.0129	105.159	57.4162	57.2686	46.4859	55.6166	47.3672	48.1823	129.682	121.158	140.702	142.297	98.1995	56.8575	50.5893	47.389	124.205	140.291	-0.956884	-1.29582	-0.338932	-0.0942802	-0.788366	0.175699	-0.262799	-1.5658	-1.303	0.0822233	0.0477241	0.174609	0.65375	0.0588025	0.182738	0.0990131	0.0154656	0.0157599
M7XFB1	RHTO_05713		sumo-activating enzyme subunit 1	NA	15.8627	15.5098	9.65481	10.5887	17.1218	15.4765	14.429	14.3068	17.0407	18.4153	14.8191	18.0542	15.5547	10.0302	16.1664	14.2433	17.6024	16.2774	0.0556464	-0.122781	-0.178427	-0.182708	-0.632995	-0.112907	0.505933	-0.192582	-0.698515	0.635188	0.418723	0.213172	0.260933	0.0373699	0.652138	0.111032	0.161459	0.444179
M7WQ81	RHTO_03739		dna-directed rna polymerases i and iii subunit rpac1	NA	25.4035	28.8668	16.8446	21.7782	8.62584		18.1259	18.227	28.0864	22.2981	33.3759	27.1602	26.8919	19.1172	8.60831	18.0248	24.875	30.05	-1.64337	-1.5309	0.112471	1.06618	-0.492298	0.272664	-0.084888	-0.737378	-0.65249	NA	NA	0.718194	NA	0.18326	0.486263	0.797915	0.226508	0.141697
M7WQ83	RHTO_08040		glutamate-trna ligase	NA	11.0403	12.1091	11.6894	9.99009	12.0995	12.1084	16.6991	10.8384	13.0517	11.6654		10.4309	11.4725	10.7584	12.0014	13.5155	12.229	10.2136	0.0650161	-0.0271058	-0.0921219	0.171416	-0.0927187	-0.259809	0.329151	0.404119	0.0749683	0.529221	0.806872	0.590643	0.726433	0.600645	NA	0.598109	NA	NA
M7WZL1	RHTO_07587		mannose-1-phosphate guanylyltransferase	NA	290.798	296.898	193.003	186.57	234.651	166.507	288.336	176.82	197.791	222.995	214.888	224.273	291.335	188.218	199.099	228.008	209.062	217.662	-0.549191	-0.0704441	0.478747	0.195598	-0.630274	0.0581569	0.276681	0.0669971	-0.209684	0.198183	0.863317	0.0954695	0.760519	0.0195934	0.671298	0.667141	0.106176	0.885518
M7XPE6	RHTO_01303		pci domain containing protein	NA	404.886	416.567	262.859	268.51	395.311	302.688	328.886	312.093	436.001	395.091	299.038	278.266	407.202	263.398	346.341	317.383	411.291	286.334	-0.23355	-0.247968	-0.0144177	-0.125971	-0.628498	-0.52246	0.268977	0.148522	-0.120455	0.421348	0.423399	0.894262	0.708083	0.0201101	0.149108	0.145143	0.29646	0.245818
M7WQ93	RHTO_03750		pan2-pan3 deadenylation complex subunit pan3 (pab1p-dependent poly(a)-specific ribonuclease) (poly(a)-nuclease deadenylation com... <Preview truncated at 128 characters>	NA			2.27923	2.00488		3.27509		2.75881	3.1646		2.42908			2.1256	3.22625	2.86403	3.02429	2.4385		0.093258		-0.171812		-0.310602	0.430171	0.232048	-0.198123	NA	NA	NA	NA	NA	NA	NA	NA	NA
M7WQ95	RHTO_08050		atpase get3 (ec 3.6.-.-) (arsenical pump-driving atpase) (arsenite-stimulated atpase) (golgi to er traffic protein 3) (guided en... <Preview truncated at 128 characters>	modelled	103.957	84.1637	85.0408	102.064	131.718	108.299	125.58	103.818	99.3225	103.163	116.816	105.724	93.3395	92.6543	119.067	113.22	100.454	110.396	0.351217	0.245244	-0.105974	-0.072645	-0.0106296	0.13615	0.289202	0.0364488	-0.252753	0.335292	0.358253	0.656108	0.832726	0.978733	0.3615	0.446658	0.36178	0.861255
M7XY86	RHTO_02961		adenylyl cyclase-associated protein	NA	150.376	151.513	240.068	229.97	179.817	180.443	227.515	225.588	143.104	145.989	176.841	177.104	149.661	233.09	178.602	224.587	143.373	175.471	0.255047	0.316972	0.0619247	0.33053	0.63919	0.291462	-0.0536133	0.35604	0.409654	0.025019	0.0408849	0.148079	0.0253292	0.0270257	0.0996385	0.423844	0.0532778	0.0222748
M7WQA4	RHTO_03863		mitochondrial exoribonuclease cyt-4	NA	4.22449		2.33863						6.86115	8.65051	8.72579	4.61591	4.22118	2.34781			7.7222	6.63971			-0.871367		-0.84633	-0.217892			-1.49981	NA	NA	NA	NA	NA	0.763412	NA	NA	NA
M7WQA8	RHTO_03868		ca2+-transporting atpase	modelled					0.203002				0.631097	0.570705	0.124812	0.219093			0.20259		0.594727	0.169913		-1.55366				-1.80743				NA	NA	NA	NA	NA	0.135666	NA	NA	NA
M7WW21	RHTO_01040		uncharacterized protein	NA											2.47278	1.99323						2.21705										NA	NA	NA	NA	NA	NA	NA	NA	NA
M7WQC6	RHTO_03467		duf985 and cupin, rmlc-type domain protein	NA			1.98621	2.8569				1.62829		1.14112		1.29572		2.39564		1.69039	1.17238	1.26874						0.11396	-0.503054	0.413961	0.917015	NA	NA	NA	NA	NA	NA	NA	NA	NA
M7WQC8	RHTO_03628		short-chain dehydrogenase/reductase sdr family protein	NA			25.8511			21.8278		41.6059	15.8727	13.5237	18.0446	18.491		25.9525	21.5023	43.1927	14.5315	18.1103		0.565306		1.0063		0.317623	0.734912	1.25398	0.519066	NA	NA	NA	NA	NA	0.217752	NA	NA	NA
M7WQC9	RHTO_03472		coproporphyrinogen iii oxidase	modelled	135.582	115.895	113.786	98.0501	105.155	131.951	107.621	116.165	122.005	140.869	141.179	184.504	124.749	105.118	117.462	111.144	130.662	161.194	-0.0868256	-0.153638	-0.0668124	-0.0797663	-0.247013	0.302966	0.0804212	-0.53637	-0.616791	0.780909	0.606658	0.798769	0.765065	0.323059	0.44781	0.712019	0.253539	0.254934
M7WQD1	RHTO_03633		coatomer subunit delta	NA	106.304	93.906	127.626	119.119	123.383	161.812	150.931	125.753	83.2166	90.6943	116.652	135.879	99.3045	122.38	141.266	136.583	86.3528	125.076	0.508478	0.710095	0.201617	-0.0486331	0.301437	0.534497	0.158408	0.126966	-0.0314428	0.266639	0.190859	0.332634	0.911738	0.14746	0.177814	0.542374	0.86569	0.62697
M7X390	RHTO_04951		translation initiation factor eif-4f	NA	86.9947	88.7103	55.8828	57.8543	59.2717	43.5827	63.1503	58.6981	87.8179	83.9588	66.0977	62.9531	87.1016	56.3745	51.042	60.3043	85.0914	63.9981	-0.771014	-0.737329	0.0336851	0.240575	-0.627656	-0.410984	0.0972172	-0.08577	-0.182987	0.113365	0.121876	0.578617	0.491872	0.0194685	0.133647	0.421464	0.143784	0.434682
M7WQD5	RHTO_03482		adomet-dependent rrna methyltransferase spb1 (ec 2.1.1.-) (2-o-ribose rna methyltransferase) (s-adenosyl-l-methionine-dependent... <Preview truncated at 128 characters>	NA							0.430946			0.473581		0.492846				0.407208	0.486552	0.482582						-0.0118209		-0.24501		NA	NA	NA	NA	NA	NA	NA	NA	NA
M7WQD7	RHTO_03638		mitochondrial intermediate peptidase (ec 3.4.24.59)	NA	9.68553	9.63105	7.69986	6.93245	9.43023	8.56326	7.24017	7.95149	12.4352	14.9393	17.2407	17.2672	9.57667	7.25892	8.92331	7.54805	13.6162	17.1076	-0.101945	-0.609669	-0.507724	-0.241475	-0.399768	0.329316	0.0563478	-1.18046	-1.23681	0.37269	0.149972	0.191905	0.245224	0.0649652	0.223266	0.762452	0.0314415	0.0282478
M7WQD9	RHTO_03487		structural maintenance of chromosomes protein	NA	10.1785	11.8543	13.086	11.9303	13.2059	11.9155	15.1059	14.3022	8.63475	7.771	9.81714	10.1209	10.9166	12.4093	12.4585	14.5607	8.11788	9.88268	0.190603	0.61795	0.427348	0.224956	0.184902	0.283798	0.230657	0.559108	0.328451	0.386618	0.0890732	0.207221	0.218576	0.346602	0.176805	0.250303	0.138105	0.0472371
M7WQE1	RHTO_03644		csbd-like family protein	NA			3.33006	2.50411				1.75116	1.06338					2.89749		1.81794	1.01623								-0.672499			NA	NA	NA	NA	NA	NA	NA	NA	NA
M7WQE9	RHTO_03502		translocation protein sec63	NA	11.3766		8.51887	7.54621	22.9441	21.9159		7.63077	9.29772	11.7025	13.3448	11.1208	11.3676	7.97051	22.2433	7.92179	10.4543	12.1429	0.968435	1.08928	0.120843	-1.48947	-0.51219	0.216018	-0.00884656	-0.616211	-0.607365	NA	0.0566342	NA	NA	NA	0.529101	NA	0.17652	NA
M7WKZ9	RHTO_05917		60s ribosomal protein l2	modelled	9868.12	9295.99	6261.35	6160.35	9435.4	9283.79	5831.26	5483.19	8424.5	7827.77	6810.04	6393.22	9503.07	6158.85	9280.78	5601.18	8046.58	6548.27	-0.034147	0.20587	0.240017	-0.728516	-0.625732	-0.297263	-0.13693	-0.225383	-0.0884528	0.625959	0.131223	0.175453	0.051769	0.0363738	0.168966	0.25533	0.34672	0.159684
M7WQF1	RHTO_03507		isocitrate lyase	modelled	64.8994	63.378	70.3828	77.3597	98.4589	106.256	87.1415	78.1886	586.108	696.299	789.266	824.522	63.6011	73.2021	101.465	81.756	637.747	799.84	0.673858	-2.652	-3.32586	-0.311586	0.202833	0.326727	0.159439	-3.29032	-3.44975	0.0573496	0.0545751	0.0618961	0.188995	0.172426	0.222423	0.443326	0.0230245	0.02305
M7WQF4	RHTO_08090		xaa-pro aminopeptidase	NA			2.95057	3.08873	2.54598	4.58181		7.13029	1.29969	1.74052		3.35735		2.99321	3.52714	7.40222	1.51513	3.28744		1.21906		1.06946		1.11752	1.30627	1.17099	-0.135272	NA	0.284429	NA	NA	NA	NA	NA	NA	NA
M7WQG2	RHTO_08100		mitochondrial division protein	NA	27.8623	22.7039	37.8335	30.3621	24.2033	27.9291	28.4952	36.8461	31.8351	33.0473	54.2219	41.2272	25.0887	33.8552	25.8333	32.5885	32.1881	47.4004	0.042194	-0.317294	-0.359488	0.335129	0.432338	0.558374	-0.0550151	-0.540539	-0.485524	0.875498	0.164793	0.229406	0.417162	0.257635	0.27208	0.885128	0.347227	0.302469
M7WW34	RHTO_01280		uncharacterized protein	NA																												NA	NA	NA	NA	NA	NA	NA	NA	NA
M7WQH3	RHTO_03674		trna (guanine-n(7)-)-methyltransferase (ec 2.1.1.33) (transfer rna methyltransferase 8) (trna (guanine(46)-n(7))-methyltransfera... <Preview truncated at 128 characters>	NA	27.8999	34.9306	28.6186	33.8957	33.3914	44.484		35.1655	31.3689	28.222	33.4324	30.3379	31.1221	30.9596	38.5721	36.5066	29.4866	31.6341	0.309617	0.387498	0.0778806	-0.0793979	-0.00755146	0.101423	0.237771	0.206677	-0.0310935	0.476253	0.35747	0.798085	NA	0.980187	0.565484	NA	0.900414	NA
M7WQH4	RHTO_03537		carboxy-cis,cis-muconate cyclase	NA	1.01531					1.48824							1.01451		1.46604				0.531139									NA	NA	NA	NA	NA	NA	NA	NA	NA
M7WQH5	RHTO_08115		e3 ubiquitin-protein ligase huwe1	NA	19.1223	19.0946	17.6401	16.2522	14.9728	14.5311	22.5303	18.2971	18.4011	20.1364	26.6042	23.7249	18.9467	16.8112	14.6284	20.1421	19.1366	24.9691	-0.373175	-0.387566	-0.014391	0.461443	-0.172522	0.383811	0.260789	-0.309935	-0.570724	0.0403417	0.100215	0.913496	0.231809	0.146104	0.190563	0.442358	0.108393	0.317383
M7WQI0	RHTO_03679		protein serine/threonine kinase	NA																												NA	NA	NA	NA	NA	NA	NA	NA	NA
M7WQI1	RHTO_03547		transcription factor pacc	NA		0.248917			0.505366	0.452372	0.472994				0.401975	0.529905	0.244894		0.474982	0.44694		0.461202	0.955714			-0.0877924				-0.045318		NA	NA	NA	NA	NA	NA	NA	NA	NA
M7WQI5	RHTO_08130		c6 transcription factor	NA					0.469459		1.33391				0.781362				0.468506	1.26043		0.784393				1.42778				0.684268		NA	NA	NA	NA	NA	NA	NA	NA	NA
M7WQI8	RHTO_03557		abc transporter	NA					0.0551536	0.017535									0.0361575													NA	NA	NA	NA	NA	NA	NA	NA	NA
M7WQJ0	RHTO_08135		rrna processing protein	NA			2.1339		2.4576				3.36108					2.14227	2.45261		3.21207			-0.389187								NA	NA	NA	NA	NA	NA	NA	NA	NA
M7WQJ2	RHTO_03562		eukaryotic translation initiation factor 3 subunit e (eif3e)	NA	52.5382	57.9851	34.4193	29.853	45.2519	56.6915	47.3833	46.7455	52.4297	46.3737	44.1943	35.6015	54.7725	31.8921	50.503	46.6508	48.8745	39.6129	-0.117083	0.0472845	0.164368	-0.114467	-0.78025	-0.303112	0.5487	0.23593	-0.31277	0.658932	0.875542	0.411965	0.670347	0.0607102	0.343129	0.14236	0.390871	0.352853
M7XXZ4	RHTO_02881		t-complex protein 1 subunit delta	NA	273.613	282.667	179.93	185.32	169.796	147.688	207.994	191.468	245.415	245.133	190.518	210.408	275.749	181.044	157.468	197.653	243.191	198.642	-0.808295	-0.627031	0.181264	0.327914	-0.607013	-0.291919	0.126632	-0.00719762	-0.133829	0.0550934	0.0636146	0.0894564	0.20838	0.0249239	0.162087	0.367927	0.363458	0.972025
M7WQJ9	RHTO_03572		3-methyl-2-oxobutanoate hydroxymethyltransferase	NA	2.14416	1.08943								1.06509	0.737676	1.56281	1.60715				1.09426	1.1354			0.554548			0.0532466				NA	NA	NA	NA	NA	NA	NA	NA	NA
M7WSH8	RHTO_02301		glycoside hydrolase family 15 protein	NA	84.2613	109.709	239.765	203.429	208.64	211.554	267.601	271.034	139.494	177.805	207.189	195.13	96.0654	219.945	208.308	267.116	157.992	199.53	1.11663	0.398862	-0.717764	0.35875	1.19505	0.336749	0.280325	0.420863	0.140538	0.0610516	0.202801	0.230237	0.044348	0.0706779	0.298066	0.291474	0.53032	0.0476858
M7WQK2	RHTO_03699		60s ribosomal protein l28	NA	14.5319	13.1737	206.701	283.679	311.183	326.511		542.391	107.991	148.837	78.5639	94.3093	13.7406	242.635	316.096	563.076	128.058	85.607	4.52384	1.30356	-3.22028	0.832967	4.14227	-0.581	1.21454	2.71753	1.50299	0.0265657	0.0589088	0.107372	NA	0.0654566	0.326512	NA	0.148135	NA
M7WQK5	RHTO_08155		ribonuclease iii	NA	26.1424	17.416							39.1394	24.6886		28.0508	21.6282				31.3845	27.4666			-0.537136			-0.192372				NA	NA	0.478429	NA	NA	NA	NA	NA	NA
M7WQL6	RHTO_03592		transcription regulator	NA			3.86735	4.23843	3.53664			5.48328		2.38565	4.77565			4.01625	3.52946	5.6924	2.45099	4.79418		0.526081		0.68959		0.967918	0.503187	0.247752	-0.255435	NA	NA	NA	NA	NA	NA	NA	NA	NA
M7WQL8	RHTO_03597		von willebrand domain containing protein	NA			68.8189	59.1157	786.785	159.715	250.485	210.166	60.9751	53.0587	45.0008	41.914		63.4855	471.26	227.435	56.3918	43.1083		3.06296		-1.05107		-0.387521	1.84095	2.39942	0.558462	NA	0.420066	NA	0.629987	NA	0.204625	0.1239	0.148559	0.0549617
M7WQM0	RHTO_03714		von willebrand factor, type a domain containing protein	NA			6.76174	7.00593				4.00721	1.32827			1.32401		6.824		4.16003	1.26938	1.29644						0.0304329	-0.714023	1.68204	2.39607	NA	NA	NA	NA	NA	NA	NA	NA	NA
M7WQM4	RHTO_07697		aurora kinase	NA		0.024536											0.0241395															NA	NA	NA	NA	NA	NA	NA	NA	NA
M7WQM5	RHTO_03719		phosphatidylethanolamine n-methyltransferase (pe methyltransferase) (peamt) (pemt) (ec 2.1.1.17)	NA	2.77899	3.84074	2.10956		4.42743	4.05701	1.32811		2.63593	3.38718	2.67493	1.81133	3.27774	2.11784	4.20747	1.25495	2.99951	2.22946	0.36025	0.488225	0.127975	-1.74532	-0.630111	-0.428035	-0.754961	-0.829062	-0.074101	0.343646	0.184205	0.777294	NA	NA	0.443605	NA	NA	NA
M7WQM6	RHTO_03607		u1 small nuclear ribonucleoprotein a	NA	46.2019	50.8748	60.2207	56.6864	49.2384	43.5762	77.2019	79.6214	46.5469	43.5304	59.8847	56.524	48.1091	57.9802	46.0323	77.8037	44.603	57.7319	-0.0636619	0.0455085	0.10917	0.75719	0.26925	0.37223	0.424278	0.430469	0.0061906	0.704413	0.782651	0.459033	0.0691901	0.131494	0.145869	0.109438	0.950777	0.0520975
M7WQN6	RHTO_03729		pre-rrna processing protein mrd1	NA								0.312771								0.3247												NA	NA	NA	NA	NA	NA	NA	NA	NA
M7WQN8	RHTO_07717		cysteinyl-trna synthetase	modelled	9.94445	11.2291	8.0601	7.06583	19.1779	9.93238		11.8138	10.5359	9.27423	9.36511	7.6384	10.4921	7.50505	14.4616	12.2644	9.79852	8.44038	0.462923	0.561592	0.0986692	-0.237756	-0.483373	-0.215256	0.70854	0.539092	-0.169447	0.585246	0.523509	0.640213	NA	0.116944	0.451704	NA	0.575891	NA
M7WQN9	RHTO_03305		ap complex subunit beta	NA	30.9435	33.5616	35.9079	37.8439	35.7109	30.5421	52.2115	48.1714	29.271	26.096	38.3486	36.2837	31.9692	36.5515	32.8625	49.672	27.392	37.0127	0.03976	0.262686	0.222926	0.595993	0.193248	0.434266	0.442505	0.424412	-0.0180925	0.846581	0.31475	0.277413	0.119673	0.164191	0.150628	0.152095	0.848753	0.0904101
M7WQP1	RHTO_03734		u6 snrna-associated sm-like protein lsm7	NA	69.5557	76.921	177.909	152.917	105.784	148.948	179.753	203.999	99.358	125.554		205.414	72.5895	164.166	126.148	190.816	111.973	201.136	0.797287	0.171972	-0.625315	0.597061	1.17732	0.845025	0.217023	-0.0759923	-0.293015	0.221673	0.69786	0.213109	0.235348	0.0572299	NA	0.448335	NA	NA
M7WQP3	RHTO_07722		pre-mrna-processing factor 6	NA	6.26944	7.26361	9.65979	7.86533	8.45472	9.64477	10.9574	8.98872	6.53475	6.6052	10.0885	8.95438	6.70537	8.69944	8.96924	9.84268	6.51557	9.44776	0.419668	0.461094	0.0414255	0.134066	0.375605	0.536081	0.17813	0.0590789	-0.119051	0.181023	0.126699	0.810494	0.620207	0.257259	0.150628	0.612749	0.664907	0.796492
M7WQP6	RHTO_03740		60s ribosomal protein	NA	96.79	112.006	77.9944	58.8676	79.7049	63.0082		59.6316	125.633	117.554	95.0022	106.359	103.455	67.9698	70.8057	61.9058	120.418	99.7573	-0.547065	-0.766115	-0.21905	-0.193792	-0.606038	-0.271559	-0.134819	-0.688348	-0.553529	0.182183	0.0916036	0.303165	NA	0.15677	0.216341	NA	0.214391	NA
M7WQQ8	RHTO_03330		peroxisomal biogenesis factor 6	NA			1.86139		1.86005			1.88729	3.73978	2.98418	2.59137	8.79548		1.8687	1.85628	1.95927	3.31994	5.60687		-0.838748		0.0779057		0.756037	0.0682847	-1.51688	-1.58516	NA	NA	NA	NA	NA	0.648305	NA	NA	NA
M7WQR0	RHTO_07747		alternative oxidase (ec 1.-.-.-)	NA	185.872	183.876	239.067	255.255	48.4444	74.9479	66.9071	84.16	298.343	264.599	463.557	319.295	183.315	244.966	61.088	75.2956	278.481	389	-1.58537	-2.18862	-0.603252	0.301677	0.418258	0.482193	-1.70195	-2.36913	-0.667188	0.059757	0.0521496	0.106163	0.590222	0.0522083	0.408017	0.0990131	0.318394	0.123763
M7WQR1	RHTO_03335		fps/fes/fer/cip4-like and saff domain-containing protein	NA			25.7185	26.8841		24.7557	30.7482	26.3751	21.5766	30.9155	28.972	28.2336		26.0712	24.3864	28.2177	26.1912	28.365		-0.103001		0.210522		0.115032	0.114143	-0.00751095	-0.121654	NA	NA	NA	NA	NA	0.755536	0.587593	0.184741	0.990697
M7WQR8	RHTO_07757		coiled-coil domain-containing protein 25	NA	4.54476	3.8545	6.70488	3.8859	3.51623	4.89828	3.69533	4.11682		4.53843	3.48875	4.04221	4.1667	5.26799	4.16716	3.8828	4.66274	3.73016	0.000157561	-0.162114	-0.162272	-0.101966	0.338347	-0.321943	-0.440155	0.0578627	0.498018	0.995428	NA	NA	0.790967	0.591963	NA	0.593548	0.530536	0.793654
M7X097	RHTO_06780		elongation factor 3	NA	33.043	35.3364	23.5261	21.8188	45.2542	34.0584	29.2018	37.7453	26.2052	25.6936	28.9988	31.2939	33.8912	22.4909	39.3563	33.389	25.7204	29.8767	0.215687	0.613684	0.397997	-0.237222	-0.591566	0.216111	0.570031	0.160351	-0.409679	0.541069	0.223272	0.090543	0.589628	0.0498089	0.188041	0.304897	0.106176	0.631366
M7WQS8	RHTO_07772		g-protein complex beta subunit	NA			1100.79	1075.34		1840.23		985.557	1832.09	1871.47	1539.45	1455.74		1079	1812.79	1023.14	1836.79	1485.43		-0.0189797		-0.825202		-0.306314	-0.0766903	-0.537868	-0.461177	NA	NA	NA	NA	NA	0.135666	NA	0.0634947	NA
M7WQT1	RHTO_03466		fungal protein	NA			66.5811	81.3096	43.6483	36.3624				40.2499	127.63	56.859		73.2275	39.6898		41.3523	91.9001		-0.0591977				1.1521			-0.32768	NA	NA	NA	NA	NA	NA	NA	0.759692	NA
M7WQT3	RHTO_07777		vacuolar protein-sorting protein bro1	NA	18.2732	13.169	27.0054	21.7309	20.062	16.2939	8.96233	22.5724	20.4408	21.9975	24.8532	22.4124	15.6075	24.1944	18.0361	15.9509	21.0673	23.4476	0.208641	-0.224119	-0.43276	-0.177243	0.632429	0.154439	-0.60103	-0.555801	0.0452293	0.614343	0.377057	0.294952	0.827522	0.203882	0.369609	0.528965	0.877076	0.484404
M7WQT7	RHTO_03370		protein of eukaryotic translation initiation factor sui1 family	NA	7.481	7.95822	9.97118	7.91651	4.5712	7.94931		10.172	10.0257	12.1577	8.2092	10.1953	7.65237	8.8808	6.19633	10.5599	11.0359	9.11203	-0.304492	-0.832722	-0.528231	0.769111	0.214783	-0.276364	0.249837	0.212754	-0.0370829	0.582918	0.226147	0.199704	NA	0.433481	0.455454	NA	0.913496	NA
M7WQU1	RHTO_03471		rna processing-related mitochondrial rna degradation	NA	3.52048	4.3243	1.88292		1.38847			1.36602	5.92723	5.04894	6.03832	4.18753	3.88607	1.89031	1.38565	1.41812	5.42583	5.08104	-1.48775	-1.96928	-0.481535	0.0334175	-1.03969	-0.0947217	-0.414641	-1.84114	-1.4265	NA	NA	0.232835	NA	NA	0.813702	NA	NA	NA
M7XPA1	RHTO_00152		threonyl-trna synthetase	modelled	276.999	279.324	195.367	173.845	360.447	377.004	240.838	235.79	225.467	220.778	228.42	202.526	275.796	183.175	365.548	236.177	221.148	213.808	0.406459	0.725048	0.318589	-0.630192	-0.590377	-0.0486982	0.366644	0.143555	-0.223089	0.0515779	0.0411048	0.0410515	0.0599558	0.0462939	0.716335	0.172723	0.344857	0.339737
M7WXF9	RHTO_08089		uncharacterized protein	NA	16.0836			15.8479			11.6255			16.6682	18.6699	20.5301	16.071	15.5172		10.9851	17.1248	19.4224			-0.0916272		-0.0505925	0.181639	-0.498311	-0.82217	-0.323859	NA	NA	NA	NA	NA	NA	NA	NA	NA
M7WQV0	RHTO_03481		trna(his) guanylyltransferase (ec 2.7.7.79) (trna-histidine guanylyltransferase)	NA		6.51182	7.81494		9.41482					8.40564	7.83804	7.39897	6.40657	7.84561	9.39569		8.63587	7.55667	0.552447	0.121658	-0.430789		0.292333	-0.192591			0.0541351	NA	NA	NA	NA	NA	NA	NA	NA	NA
M7WQV4	RHTO_03385		duf89 domain protein	NA		42.0675	34.8827	34.7502	38.1285	32.5999		36.1393	28.7262	28.6646	32.9875	37.3291	41.3876	34.5223	35.0824	37.5176	28.4512	34.8336	-0.23845	0.30226	0.54071	0.0968195	-0.261669	0.291992	0.120039	0.107088	-0.0129511	NA	0.226889	NA	NA	NA	0.217752	NA	0.924827	NA
M7WQV7	RHTO_07807		atpase, aaa-type domain containing protein	NA	1.47102	1.95557					1.13051			3.05648		3.70049	1.69691			1.06824	3.14019	3.62343			-0.88794			0.206502		-1.76212		NA	NA	NA	NA	NA	NA	NA	NA	NA
M7WQW0	RHTO_03491		proteasome subunit alpha type (ec 3.4.25.1)	NA	112.245	102.489	126.303	136.755	138.256	147.785	140.775	140.251	109.896	106.676	117.947	111.474	106.495	130.35	141.778	139.31	107.311	113.779	0.412855	0.401843	-0.0110126	-0.025337	0.291603	0.0844383	0.0959148	0.292067	0.196153	0.101287	0.0715695	0.915017	0.748447	0.13169	0.34879	0.407896	0.228804	0.06425
M7WQW2	RHTO_07812		phosphoglycerate mutase family protein	NA			2753.15	3063.99	2058.6	2003.01		1658.64	1402.89	1285.89	5423.16	1540.77		2882	2013.78	1721.9	1330.9	3476.44		0.597501		-0.225905		1.38521	-0.743068	-1.01361	-0.270543	NA	0.0504842	NA	NA	NA	0.514861	NA	0.855346	NA
M7WQX1	RHTO_03501		wd repeat protein	NA			8.33058		2.49607	7.53089		1.84072						8.36327	4.95479	1.91092						-1.37455			-2.1298			NA	NA	NA	NA	NA	NA	NA	NA	NA
M7WQY0	RHTO_03511		alpha/beta hydrolase fold protein	modelled	11.8873	7.29794											9.529															NA	NA	NA	NA	NA	NA	NA	NA	NA
M7WQY2	RHTO_07832		dna helicase (ec 3.6.4.12)	NA	16.8377	13.6365	6.20598	10.2401	5.79448	12.7825		7.29216	10.2809	9.29009	41.1368	9.49208	15.1203	8.12834	9.18726	7.57026	9.68483	25.2954	-0.718784	-0.076093	0.64269	-0.279291	-0.895456	1.38508	-0.102618	-1.74046	-1.63784	0.367959	0.925887	0.190079	NA	0.172459	0.553742	NA	0.529334	NA
M7WQY8	RHTO_03521		glutamate-rich wd repeat containing protein	NA									4.32832		3.28944						4.13642	3.3022						-0.324956				NA	NA	NA	NA	NA	NA	NA	NA	NA
M7X5F0	RHTO_03038		replication protein a subunit	NA	54.9698	55.0371	35.8925	37.3059	82.1487	76.3624	50.6327	50.3274	45.1179	54.1953	55.2143	57.0853	54.5371	36.2803	78.6026	50.0452	49.3986	55.6625	0.527339	0.670107	0.142768	-0.651345	-0.58805	0.172235	0.464045	-0.153473	-0.617517	0.064351	0.0899733	0.484398	0.0710199	0.0178804	0.428203	0.0990131	0.0412349	0.085481
M7X3V9	RHTO_06477		leucine-trna ligase	modelled	216.064	214.096	144.149	142.065	240.211	225.886	222.762	201.114	202.619	196.097	183.034	181.035	213.265	141.907	231.12	209.638	197.552	180.505	0.115995	0.22641	0.110415	-0.140742	-0.587697	-0.130195	0.562951	0.215863	-0.347088	0.220391	0.121398	0.133575	0.374008	0.015533	0.150628	0.144483	0.0310848	0.206349
M7WR03	RHTO_03536		3-carboxymuconate cyclase	NA				9.3978				7.9954	7.72055		6.04966	10.3656		9.20167		8.30032	7.37825	8.11145						0.136681	-0.148728	0.0332072	0.181935	NA	NA	NA	NA	NA	NA	NA	NA	NA
M7WR06	RHTO_03541		nuclear protein localization protein 4-like protein	NA	11.5339	11.6756	15.2269	14.3167		16.93	15.6705	13.2532	10.3343	11.5552	14.4232	13.6183	11.5059	14.6523	16.6775	14.283	10.8739	13.9069	0.535532	0.617039	0.0815064	-0.223613	0.348751	0.354937	-0.0368316	0.0384896	0.0753212	NA	NA	0.520107	NA	0.0588025	0.168889	0.891397	0.478743	0.826952
M7WR11	RHTO_07863		nadh dehydrogenase (ubiquinone) fe-s protein 4	NA	185.916	174.17	414.869	484.431	292.787	305.632	444.561	420.423	303.126	324.748	433.215	490.688	178.563	445.409	296.633	428.265	311.665	457.683	0.732249	-0.0713166	-0.803566	0.529825	1.3187	0.554352	-0.0566261	-0.095844	-0.0392179	0.0466249	0.464134	0.0616254	0.0712058	0.0522083	0.153914	0.795487	0.865985	0.54931
M7WR12	RHTO_03435		preprotein translocase subunit yidc	NA	52.2418	41.5085	12.8001	14.9587	18.6417	14.5304	10.9464	7.66023	42.3085	48.0548	46.4228	36.533	46.5193	13.7484	16.4588	9.1479	44.9019	41.1875	-1.49897	-1.44792	0.0510522	-0.847342	-1.75856	-0.124568	-0.587751	-2.1707	-1.58294	0.100632	0.061584	0.871107	0.221312	0.065397	0.688304	0.322606	0.101306	0.084007
M7WR15	RHTO_03551		ribosome biogenesis protein ytm1	NA			21.2334	20.7595	35.979	32.1554		22.863	45.0392	13.973	23.6832			20.8215	33.7909	23.7349	28.699	23.775		0.235631		-0.509624		-0.271556	0.188939	-0.00243655	-0.191376	NA	0.852195	NA	NA	NA	NA	NA	NA	NA
M7XMM3	RHTO_02877		t-complex protein 1 subunit alpha	NA	135.28	131.306	91.0363	86.717	153.373	119.022	102.269	99.3416	113.937	113.968	113.832	101.328	132.179	88.1504	135.154	99.883	112.987	106.746	0.0321084	0.258443	0.226335	-0.436293	-0.584456	-0.0819767	0.180272	-0.0958726	-0.276145	0.912418	0.428785	0.0650602	0.30076	0.029636	0.539925	0.179392	0.221994	0.510817
M7WR18	RHTO_03440		tetrahydrofolylpolyglutamate synthase	modelled									2.41686	2.3363							2.355											NA	NA	NA	NA	NA	NA	NA	NA	NA
M7WR24	RHTO_03561		arsenite-resistance protein 2	NA	2.33907		4.76271	5.52305		10.0617	3.47159	6.74585	4.91169		1.61696	3.31926	2.33724	5.09459	9.91161	5.14174	4.69393	2.43668	2.08432	1.07832	-1.00599	-0.946862	1.12416	-0.945877	0.0132898	1.07734	1.06405	NA	NA	NA	NA	NA	NA	0.98954	0.217276	0.406475
M7WR29	RHTO_03566		pentatricopeptide repeat protein	NA	0.709384	0.888494										1.24308	0.791481					1.21719										NA	NA	NA	NA	NA	NA	NA	NA	NA
M7WR32	RHTO_03571		lipoyl synthase, mitochondrial (ec 2.8.1.8) (lipoate synthase) (ls) (lip-syn) (lipoic acid synthase)	modelled			3.48981	3.71009		2.40496	2.58515	2.86014	8.13801	6.97566	7.42264			3.56809	2.36909	2.70599	7.47196	7.45143		-1.65715		0.191822		-0.00397024	-0.398995	-1.46136	-1.06237	NA	NA	NA	NA	NA	NA	0.172355	NA	NA
M7WXK5	RHTO_08144		uncharacterized protein	NA			8.83114			5.18112			10.9157	10.7254		10.5654		8.8658	5.10385		10.7254	10.3453		-1.07138				-0.0520554			-0.222659	NA	NA	NA	NA	NA	NA	NA	NA	NA
M7WTT0	RHTO_01735		cysteine desulfurase	modelled	61.2027	63.6545	39.9895	43.4396	50.0377	46.6486	43.4722	47.1964	83.1308	85.9013	73.8632	78.9453	61.8902	41.3397	47.9445	45.037	83.8496	75.7255	-0.368346	-0.806439	-0.438093	-0.0902557	-0.582183	-0.147025	0.123581	-0.749669	-0.873251	0.0767723	0.041728	0.0585605	0.484313	0.0413732	0.225905	0.467755	0.0541179	0.0515872
M7WR42	RHTO_03581		vhs domain containing protein	NA	13.9234	9.5415	25.1652	27.8863	15.707	21.4446	34.7824	33.9479	13.4513	13.0642	28.6249	20.3212	11.6499	26.2842	18.3999	34.0545	13.1385	24.317	0.659388	0.485905	-0.173483	0.888144	1.17388	0.888169	0.373652	0.485881	0.112229	0.299846	0.30468	0.663137	0.114781	0.0689513	0.234872	0.156954	0.774595	0.247729
M7WR46	RHTO_03586		eukaryotic translation initiation factor 3 subunit b (eif3b) (eukaryotic translation initiation factor 3 90 kda subunit homolog)... <Preview truncated at 128 characters>	NA	98.5016	106.698	68.8077	61.9938	91.2012	156.476	81.5614	82.0409	91.1229	85.0495	76.7183	77.7748	101.699	64.8889	122.579	81.1192	87.2309	76.5855	0.269411	0.490804	0.221393	-0.5956	-0.648262	-0.187768	0.322073	0.0829719	-0.239101	0.674242	0.490214	0.215602	0.458983	0.0581148	0.190196	0.172723	0.178001	0.0653846
M7WR49	RHTO_07903		golgi phosphoprotein 3 family protein	NA	32.0192	33.4561	35.5619	51.2016	29.9328	29.3403		36.8681	34.0059	32.6914	42.0668	46.371	32.4548	42.9172	29.3874	38.2741	33.0425	43.8177	-0.143235	-0.169127	-0.0258922	0.381174	0.403126	0.407189	-0.165188	-0.195143	-0.0299548	0.130978	0.0982471	0.696058	NA	0.373468	0.153737	NA	0.950777	NA
M7WR54	RHTO_03596		oxidoreductase,oxoglutarate/iron-dependent oxygenase family	NA		4.34629	6.54055	10.9646		5.40028		12.172	4.20607	5.7488	11.2811	13.8365	4.27605	8.65101	5.31974	12.6362	4.96292	12.4366	0.315078	0.100165	-0.214913	1.24814	1.01659	1.32533	0.546624	0.0229711	-0.523653	NA	NA	NA	NA	NA	0.150628	NA	0.411597	NA
M7WR61	RHTO_03606		pentatricopeptide repeat protein	NA																												NA	NA	NA	NA	NA	NA	NA	NA	NA
M7WR64	RHTO_02513		nuclear protein export protein	NA			1.63054							1.31651		0.759848		1.63693			1.35257	0.744024						-0.862278			1.13757	NA	NA	NA	NA	NA	NA	NA	NA	NA
M7WR65	RHTO_07923		electron transfer flavoprotein alpha subunit	NA	361.103	350.848	408.636	447.246	364.327	358.37	356.291	349.991	822.189	868.546	1043.38	1016.63	352.999	424.076	358.306	350.002	839.036	1021.44	0.0215288	-1.22754	-1.24907	-0.0338304	0.264658	0.283801	-0.27696	-1.54517	-1.26821	0.560648	0.0408849	0.0413026	0.325678	0.121969	0.135666	0.21064	0.0316983	0.0229926
M7WXN6	RHTO_07978		uncharacterized protein	NA				0.822225		0.879131	1.49646	1.03147						0.805065	0.866019	1.24242						0.520678			0.625973			NA	NA	NA	NA	NA	NA	NA	NA	NA
M7WWE2	RHTO_05097		elongation factor 1-alpha	NA	12942.5	13753.7	9393.47	8818.88	13717.8	11461.5	10242	9328.28	13689.7	13369.6	13153.4	12471.6	13231.9	9032.58	12490.3	9680.95	13409.3	12708.2	-0.0832148	-0.102423	-0.0192083	-0.367585	-0.550811	-0.0774734	0.100011	-0.392535	-0.492546	0.679738	0.589822	0.799417	0.264595	0.0469682	0.328368	0.5067	0.0692963	0.0977804
M7WR78	RHTO_02524		protein of ketopantoate reductase family	NA	23.6587	32.1982	28.7334	23.4511		10.215		34.7666	37.048	41.3467	42.9754	58.185	27.6589	25.9039	10.0626	36.0925	38.9423	50.0577	-1.45874	-1.95233	-0.493593	1.84269	-0.094576	0.362254	0.478527	-0.471896	-0.950423	NA	NA	0.261602	NA	0.78829	0.418258	NA	0.203655	NA
M7WJV1	RHTO_02351		mitogen-activated protein kinase kinase	NA	38.1902	40.0578	52.1034	39.3107	35.017	34.55	46.0228	46.0522	42.8826	48.3331	59.0809	56.6948	38.7853	45.3991	34.4903	45.6481	45.3192	57.4121	-0.169322	-0.393933	-0.224611	0.404365	0.227152	0.341233	0.00789156	-0.330801	-0.338692	0.116369	0.132347	0.274521	0.0253292	0.483369	0.170327	0.97963	0.337713	0.0513145
M7WR87	RHTO_07414		mitochondrial rho 1	NA					1.26741	1.55104				0.254793		0.232519			1.39637		0.261771	0.227677		2.4153				-0.20132				NA	NA	NA	NA	NA	NA	NA	NA	NA
M7WR95	RHTO_03324		alpha-aminoadipic semialdehyde synthase	NA																												NA	NA	NA	NA	NA	NA	NA	NA	NA
M7WR98	RHTO_07424		smad nuclear-interacting protein 1	NA			7.22337	8.58707				6.39094	6.15083	4.22314				7.82979		6.63467	5.10847								-0.238948			NA	NA	NA	NA	NA	NA	NA	NA	NA
M7WRA4	RHTO_02544		protein of glutathione-dependent formaldehyde-activating protein family	NA										0.236985							0.243476											NA	NA	NA	NA	NA	NA	NA	NA	NA
M7WXV8	RHTO_07786		uncharacterized protein	NA	0.819669			8.57435				6.82571		12.6763		4.0524	0.819027	8.3954		7.08603	13.0235	3.96801			-3.99106		3.35762	-1.71463	-0.244621	0.836563	1.08118	NA	NA	NA	NA	NA	NA	NA	NA	NA
M7WRB2	RHTO_02549		rho guanyl-nucleotide exchange factor	NA	2.87191		2.84733	4.2119			3.29896		0.703921	0.326606	2.49909	3.58361	2.86966	3.49125		3.11724	0.504132	3.00888			2.509		0.282864	2.57735	-0.163472	0.0510428	0.214515	NA	NA	NA	NA	NA	0.164061	NA	0.737197	NA
M7WRB3	RHTO_07439		cullin 1	NA	42.4211	43.3699	47.3642	44.7263	63.3236	54.6445	46.4275	45.2798	48.4176	50.2722	53.1664	51.479	42.5284	45.6714	58.5123	45.4383	48.9601	51.8898	0.460312	0.257134	-0.203178	-0.364829	0.102865	0.0838444	-0.00738192	-0.19154	-0.184158	0.144995	0.253438	0.0986304	0.207132	0.216562	0.267106	0.94305	0.149395	0.0821563
M7WRB9	RHTO_07444		mfs sugar transporter	NA	242.471	129.334	128.905	199.935	684.791	541.744	124.379	150.71	358.248	198.719	312.315	191.571	184.762	162.586	608.532	136.993	273.263	250.554	1.71966	1.15504	-0.564621	-2.15123	-0.184463	-0.125171	-0.247108	-0.871021	-0.623913	0.111361	0.173236	0.573121	0.0932921	0.814013	0.866151	0.692523	0.476021	0.318005
M7X2B5	RHTO_04650		glutamate dehydrogenase	modelled	4459.01	4199.9	2878.7	3070.22	1846.71	2102.98	2154.82	2139.55	2130.18	2590.1	2625.17	2526.78	4293.77	2948.07	1957.29	2128.64	2348.39	2554.75	-1.13339	-0.262817	0.870572	0.121076	-0.542473	0.121512	-0.46984	-0.263252	0.206587	0.0480371	0.383707	0.0865465	0.443054	0.0476627	0.575775	0.11346	0.163376	0.0582249
M7WRD1	RHTO_02564		multifunctional tryptophan biosynthesis protein [includes: anthranilate synthase component 2 (as) (ec 4.1.3.27) (anthranilate sy... <Preview truncated at 128 characters>	modelled	23.9416	19.1383	16.1178	13.9521	13.3578	10.6863	16.7809	15.5244	31.3425	26.4727	27.7066	20.7467	21.3759	14.921	11.9288	15.9865	28.5753	24.0644	-0.84154	-1.26032	-0.418784	0.422407	-0.518644	-0.247872	0.0995111	-0.590045	-0.689556	0.154383	0.0818555	0.282619	0.21944	0.193871	0.514558	0.618566	0.248012	0.257225
M7WRD8	RHTO_02569		heat shock 70kda protein 1/8	NA	3965.19	4471.59	2785.46	2640.65	4166.56	2886.66	4935.18	4206.68	4280.15	4090.96	3387.97	3193.96	4180.7	2690.97	3500.85	4515.22	4146.7	3264.28	-0.256041	-0.244258	0.0117824	0.367091	-0.635621	-0.3452	0.746671	0.468033	-0.278638	0.525359	0.516356	0.943925	0.422567	0.0690822	0.135666	0.172355	0.119234	0.164532
M7WRE2	RHTO_03369		vacuolar protein sorting-associated protein 35	NA	1.31755	1.37429			3.32975	3.72951	2.23196			1.21671	2.09055	2.09754	1.3343		3.49844	2.10902	1.25004	2.07626	1.39063	1.48474	0.0941068	-0.730138		0.732013		0.0225845		0.0515779	NA	NA	NA	NA	NA	NA	NA	NA
M7WRE8	RHTO_03374		u3 small nucleolar rna-associated protein 10	NA								0.728752	0.468496	0.525317	0.627016	0.639832				0.756545	0.493715	0.627978						0.347035		0.268713		NA	NA	NA	NA	NA	0.157254	NA	NA	NA
M7WRE9	RHTO_02579		mitochondrial pyruvate carrier	NA			6.31762							3.61594		8.64417		6.34241			3.71498	8.46416						1.18801			-0.416334	NA	NA	NA	NA	NA	NA	NA	NA	NA
M7WRF4	RHTO_02584		60s ribosomal protein l29	modelled	4293.35	4676.27	4921.76	5315.79	4647.57	4789.92	5768.46	5204.18	4640	3761.03	3694.78	3465.35	4445.34	5072.96	4678.3	5426.69	4149.17	3551.15	0.0736911	0.173164	0.0994728	0.214086	0.190534	-0.224537	0.0972438	0.611787	0.514543	0.476253	0.465713	0.71238	0.232376	0.209773	0.437032	0.560535	0.0832059	0.0830875
M7WRF8	RHTO_03384		mitochondrial tricarboxylate transporter, citrate transporter	NA	40.3735		53.4722	43.1068	49.433	43.96	61.5722	52.6062	69.0606	71.4135	83.5568	54.9575	40.3419	47.9446	46.3184	56.3966	69.6841	68.8469	0.199308	-0.589243	-0.788551	0.284021	0.24909	-0.0174369	0.234238	-0.287785	-0.522024	NA	0.0628998	NA	0.312615	NA	0.960834	0.500541	0.438162	0.604836
M7WRG0	RHTO_07484		conserved oligomeric golgi complex subunit 6 (cog complex subunit 6) (component of oligomeric golgi complex 6)	NA												0.663412						0.649597										NA	NA	NA	NA	NA	NA	NA	NA	NA
M7WRH3	RHTO_03399		phosphatidylserine decarboxylase	modelled	22.9506	23.2056	85.8953	64.6121	50.5229	43.297	86.4114	81.4983	32.6422	32.9576	56.8383	34.6168	22.8816	74.748	46.5357	83.129	32.5276	45.4774	1.02415	0.516673	-0.50748	0.837013	1.70785	0.483482	0.153318	0.870204	0.716887	0.0786563	0.134439	0.0265927	0.0792352	0.0827812	0.495353	0.654466	0.328773	0.166978
M7X3N3	RHTO_04890		40s ribosomal protein s7	modelled	2247.3	2273.48	1584.57	1553.61	2028.73	1794.23	1116.28	966.961	1829.78	1748.3	1250.56	1185.17	2241.14	1555.99	1896.04	1029.31	1772.42	1207.95	-0.241245	0.097269	0.338514	-0.881304	-0.526399	-0.553158	-0.596151	-0.230877	0.365274	0.180349	0.526373	0.0616254	0.0969849	0.0164266	0.121189	0.133609	0.061009	0.273697
M7WRH8	RHTO_03404		protein disulfide-isomerase (ec 5.3.4.1)	NA	760.212	899.184	625.625	695.847	824.879	703.079	646.869	650.221	727.603	734.52	948.785	933.392	822.134	654.703	757.898	643.128	724.992	933.21	-0.117369	0.0640402	0.181409	-0.236898	-0.328534	0.364237	-0.0257338	-0.537095	-0.511362	0.643264	0.721883	0.417565	0.325678	0.225932	0.0996385	0.841683	0.0733444	0.02305
M7WRI0	RHTO_02604		dihydrofolate reductase	NA					1.76734				2.81831						1.76375		2.69336			-0.610761								NA	NA	NA	NA	NA	NA	NA	NA	NA
M7WRJ3	RHTO_02614		hyaluronan/mrna-binding protein	NA		1373.99	711.788	722.15	503.47	107.416		765.208	846.894	756.734	631.963	569.465	1351.79	710.83	304.13	794.392	793.403	596.01	-2.15211	-1.38336	0.768742	1.38516	-0.927293	-0.412718	0.160346	0.414514	0.254168	NA	0.223272	NA	NA	NA	0.184653	NA	0.164479	NA
M7WRL0	RHTO_02629		phosphatase dcr2	NA			0.117093				2.0711							0.117552		1.95702									4.05728			NA	NA	NA	NA	NA	NA	NA	NA	NA
M7WDV4	RHTO_05854		protein of heat shock protein 70 family	NA	189.715	176.306	125.889	128.443	267.602	301.252	204.699	187.113	165.042	175.189	154.392	145.221	181.511	126.073	281.909	193.836	168.856	148.594	0.63517	0.739433	0.104263	-0.540391	-0.525805	-0.184421	0.620584	0.383464	-0.23712	0.0954126	0.0767172	0.390405	0.135549	0.0485928	0.218125	0.124064	0.119457	0.113644
M7WRM5	RHTO_02644		ribosomal protein l32	NA	4.77366								4.52134	3.54323			4.76992				3.98058				0.260987							NA	NA	NA	NA	NA	NA	NA	NA	NA
M7WRM9	RHTO_03459		26s proteasome regulatory subunit n9	NA	11.9569	15.2175	9.33802		14.2754	13.746		14.0889	12.3924	7.79839	11.5852	9.99567	13.4595	9.37467	13.8937	14.6262	9.92749	10.7088	0.0458068	0.484931	0.439124	0.0741258	-0.521785	0.1093	0.641718	0.449757	-0.191961	0.870636	0.333933	0.464589	NA	NA	0.855287	NA	NA	NA
M7WRN5	RHTO_02654		putative hydrolases of hd superfamily	NA	12.9836		13.7098	20.2149		25.4383		23.4273	12.7634	12.4832	19.9848	14.3563	12.9734	16.7783	25.0589	24.3207	12.5113	17.0598	0.949764	1.00209	0.052326	-0.0431381	0.371035	0.447368	0.535591	0.511584	-0.0240071	NA	NA	NA	NA	NA	0.38036	NA	0.973039	NA
M7WY84	RHTO_08148		uncharacterized protein	NA			41.602	49.4719					41.6911					45.1023			39.8427											NA	NA	NA	NA	NA	NA	NA	NA	NA
M7WRP6	RHTO_07564		translin	NA			4.43833	6.01754		5.86782		5.55249	8.5041		8.49994	12.6349		5.17385	5.7803	5.76425	8.12706	10.4524		-0.491589		-0.00401078		0.363024	0.155896	-0.858624	-1.01452	NA	NA	NA	NA	NA	NA	NA	0.260046	NA
M7WRP7	RHTO_02508		hd domain containing protein	NA	12.1119	11.7089	22.5755	13.9229	12.2444	13.5636	24.1389	26.1144	13.7808	13.2468	17.0178	14.6773	11.811	18.1482	12.7904	24.9598	13.3897	15.7277	0.114929	-0.0660612	-0.18099	0.964543	0.619692	0.232187	0.45978	0.666295	0.206515	0.391681	0.576628	0.128131	0.0691901	0.346718	0.321716	0.443326	0.747056	0.0843785
M7WRQ0	RHTO_02335		wd repeat protein, u3 small nucleolar rna-associated protein 21	NA		0.309725	5.11185	3.75987		8.09286		5.61146	5.16278		6.1854	5.38136	0.304719	4.40666	7.97216	5.82546	4.93388	5.73935	4.70942	0.692247	-4.01717	-0.452597	3.85413	0.218164	0.402689	0.0214866	-0.381202	NA	NA	NA	NA	NA	NA	NA	0.366178	NA
M7WRQ7	RHTO_02523		chalcone-flavanone isomerase	NA											1.0316	0.646625						0.834382										NA	NA	NA	NA	NA	NA	NA	NA	NA
M7WYW9	RHTO_00245		uncharacterized protein	NA	4.47423	6.29187		8.59978		7.09101		13.4825	5.97698	6.45897	10.5105	7.52502	5.33045	8.4203	6.98525	13.9966	6.17393	8.95979	0.390054	0.178122	-0.211932	1.0027	0.659614	0.537275	0.733138	0.643545	-0.0895929	NA	NA	0.593808	NA	NA	0.336291	NA	NA	NA
M7X6R9	RHTO_00168		obg-like atpase 1	NA	605.21	624.711	436.489	417.611	445.38	396.882	462.281	458.215	626.546	565.534	538.664	537.376	609.675	423.549	417.719	456.254	589.896	533.469	-0.545508	-0.497927	0.0475814	0.127303	-0.525512	-0.145054	0.107307	-0.225569	-0.332876	0.0710791	0.115092	0.713321	0.378575	0.0322401	0.328368	0.228234	0.0528082	0.02305
M7WRR3	RHTO_07569		glutathione s-transferase	modelled			48.3231	47.873	77.588	63.5597		62.1681	132.983	102.778	122.063	97.5147		47.6933	70.021	64.539	116.34	109.01		-0.732488		-0.117618		-0.0938871	0.436383	-0.756219	-1.1926	NA	0.190859	NA	NA	NA	0.792329	NA	0.111522	NA
M7WRS4	RHTO_02360		guanine nucleotide exchange factor	NA	1.27853	3.07995	1.4473				1.42081	1.26138	1.78368			1.9597	2.15385	1.45298		1.32602	1.7046	1.91889			0.337486		-0.567898	0.17084	-0.131918	-0.533171	-0.401252	NA	NA	NA	NA	NA	NA	NA	NA	NA
M7WRS9	RHTO_02366		gamma-butyrobetaine dioxygenase, autophagy-related protein 8	NA	0.56614								1.27706	1.02514	0.76673	0.9785	0.565697				1.13683	0.863913			-1.00691			-0.396053				NA	NA	NA	NA	NA	0.363986	NA	NA	NA
M7WRT4	RHTO_07584		glycosyltransferase family 77 protein	NA												0.964903						0.944809										NA	NA	NA	NA	NA	NA	NA	NA	NA
M7WZ69	RHTO_07110		uncharacterized protein	NA										0.276956							0.284541											NA	NA	NA	NA	NA	NA	NA	NA	NA
M7WRT8	RHTO_02376		dynein light chain-related protein	NA																												NA	NA	NA	NA	NA	NA	NA	NA	NA
M7WRU1	RHTO_07589		ph signal transduction protein	NA	6.83348	6.19255	5.08284	6.68056		2.81769		6.35086	3.94869		4.53547		6.46029	5.82196	2.77566	6.59306	3.77362	4.55306	-1.21877	-0.443115	0.775651	1.24812	-0.150094	0.27089	0.179444	0.534111	0.354668	NA	NA	NA	NA	0.600411	NA	NA	NA	NA
M7WRU4	RHTO_07594		eukaryotic translation initiation factor 3 subunit i (eif3i) (eukaryotic translation initiation factor 3 39 kda subunit homolog)... <Preview truncated at 128 characters>	NA	194.057	209.823	144.889	131.621	247.029	258.589	165.599	173.288	181.109	162.789	144.835	137.198	200.169	137.166	250.63	168.187	170.164	139.869	0.324341	0.558636	0.234295	-0.575493	-0.545297	-0.282849	0.294145	0.265992	-0.028153	0.101287	0.0661163	0.24765	0.0664219	0.063912	0.20916	0.198276	0.825771	0.0995877
M7WRU9	RHTO_07599		dna damage-binding protein 1	NA										0.649557							0.667349											NA	NA	NA	NA	NA	NA	NA	NA	NA
M7WRV0	RHTO_02392		rna-binding protein	NA	0.165826											0.276889	0.165696					0.271122										NA	NA	NA	NA	NA	NA	NA	NA	NA
M7WRV6	RHTO_02573		peptidyl-prolyl cis-trans isomerase (ec 5.2.1.8)	NA	86.3212	89.0424	177.415	320.185	57.6181	49.6744	185.056	159.514	118.155	111.81	131.241	161.713	86.9284	245.807	53.2172	170.23	113.894	145.048	-0.707934	-1.09773	-0.389796	1.67752	1.49963	0.348834	-0.53004	0.230955	0.760996	0.0658096	0.0477241	0.0809091	0.074722	0.215324	0.310905	0.565275	0.431995	0.438959
M7X4A9	RHTO_05896		t-complex protein 1 subunit beta	NA	349.112	328.523	239.871	231.753	255.753	188.956	277.662	270.868	280.561	240.583	231.418	215.077	336.026	233.864	220.685	271.783	257.647	221.457	-0.606581	-0.223404	0.383177	0.300462	-0.5229	-0.21837	0.21678	0.295428	0.0786472	0.161167	0.528165	0.177087	0.390859	0.0429201	0.35864	0.131297	0.438311	0.0888912
M7WRW9	RHTO_02583		abc transporter	modelled	0.109416				2.45008	2.31904							0.10933		2.36478				4.43494									NA	NA	NA	NA	NA	NA	NA	NA	NA
M7WRY6	RHTO_02598		u6 snrna-associated sm-like protein lsm4	NA			37.4676	31.882		20.7959		40.6474	16.3565	17.7128	23.3283	24.5631		34.4156	20.4857	42.1976	16.9146	23.7352		0.276347		1.04254		0.488757	0.294098	0.830135	0.536036	NA	NA	NA	NA	NA	0.135666	NA	0.161459	NA
M7XQ01	RHTO_01027		aspartate aminotransferase (ec 2.6.1.1)	modelled	941.011	961.416	649.476	696.444	423.703	467.855	467.084	458.719	1674.81	1689.72	1765.18	1830.47	943.075	666.967	441.859	458.785	1668.28	1782.19	-1.09379	-1.9167	-0.822913	0.0542291	-0.499757	0.095294	-0.539799	-1.95776	-1.41796	0.03838	0.0212456	0.0261504	0.633547	0.0382103	0.192422	0.112451	0.0310829	0.02305
M7WRY9	RHTO_02603		camp-dependent protein kinase catalytic subunit	NA		11.7296	27.3977	29.3285	15.8274		26.6134	25.5453	10.9772	12.231	21.8645	21.9341	11.5401	28.1108	15.7953	25.8335	11.5282	21.7133	0.452843	0.454321	0.00147868	0.709747	1.28447	0.913406	-0.121885	0.250662	0.372547	NA	NA	NA	NA	NA	0.0996385	0.350428	0.083243	0.0655153
M7WRZ3	RHTO_02442		altered inheritance of mitochondria protein 41	NA	13.325	11.4735	13.5468	12.4639		4.59564		6.90701	22.3572	13.9342	18.1177	13.7411	12.3013	12.9019	4.52709	7.17043	17.8409	15.8215	-1.44215	-1.97853	-0.536376	0.663474	0.0687695	-0.173301	-0.847449	-1.14175	-0.294305	NA	NA	0.439487	NA	0.680021	0.770954	NA	0.462701	NA
M7WRZ8	RHTO_02447		v-type h+-transporting atpase subunit d	NA	107.121	100.72	192.862	154.744	120.204	136.198	199.447	129.249	92.0377	71.572	119.439	121.033	103.065	172.567	127.063	161.32	80.7447	119.208	0.301996	0.654107	0.35211	0.344375	0.743605	0.562037	-0.0972327	0.436445	0.533678	0.190611	0.14793	0.294952	0.545141	0.121315	0.181156	0.893153	0.224118	0.449451
M7WRZ9	RHTO_02613		amidase	NA	4.18206	3.7866	6.6459	1.89137	2.1383			3.61628		2.97831	1.93844		3.95209	4.26194	2.13396	3.75419	3.05989	1.94596	-0.889087	-0.519949	0.369138	0.814972	0.108891	-0.652995	-0.183006	0.948019	1.13102	NA	NA	NA	NA	0.932054	NA	NA	NA	NA
M7WS12	RHTO_07071		proteinase inhibitor domain containing protein	NA					0.0982743										0.0980746													NA	NA	NA	NA	NA	NA	NA	NA	NA
M7WS16	RHTO_07076		nitroreductase	NA					0.97461	0.958966									0.958647													NA	NA	NA	NA	NA	NA	NA	NA	NA
M7X0R3	RHTO_06749		rheb small monomeric gtpase rhba	NA	131.518	145.868	163.02	174.437	101.445	101.964	139.436	139.505	120.823	117.155	148.087	154.116	137.463	167.228	100.841	138.291	117.915	149.784	-0.446955	-0.225665	0.221291	0.45562	0.282774	0.345135	-0.27411	-0.115181	0.15893	0.10222	0.0556809	0.231083	0.0251895	0.137524	0.132704	0.169314	0.229329	0.142529
M7WS18	RHTO_02472		small nuclear ribonucleoprotein f	NA									27.7433								26.5133											NA	NA	NA	NA	NA	NA	NA	NA	NA
M7WS21	RHTO_02633		6-coumarate-coa ligase	NA												0.159246						0.15593										NA	NA	NA	NA	NA	NA	NA	NA	NA
M7WS22	RHTO_02477		mob1/phocein family protein	NA			2.83072	2.54894				3.54233		3.69246				2.66879		3.67742	3.79359								0.462511			NA	NA	NA	NA	NA	NA	NA	NA	NA
M7WS26	RHTO_02482		transcription factor scgata-6	NA											2.41818							2.42756										NA	NA	NA	NA	NA	NA	NA	NA	NA
M7WS33	RHTO_02643		tyrosine--trna ligase (ec 6.1.1.1) (tyrosyl-trna synthetase)	modelled	103.263	108.242	91.5917	78.9144	61.0387	68.5314	78.0811	87.3705	95.8374	93.123	92.1984	91.5142	104.837	84.6093	64.212	82.2413	93.631	91.0822	-0.707239	-0.544144	0.163095	0.357021	-0.309265	-0.0398164	-0.0409519	-0.147306	-0.106354	0.0601518	0.0661852	0.153271	0.207132	0.152208	0.332695	0.852372	0.538425	0.301384
M7WS36	RHTO_02150		ran protein binding protein	NA	151.105	138.326	162.314	174.295	205.891	72.644	196.36	186.508	148.909	139.432	161.405	152.031	143.538	166.804	138.517	189.582	142.779	155.448	-0.0513775	-0.0437222	0.00765535	0.452765	0.21672	0.12265	0.184668	0.286393	0.101725	0.960137	0.95905	0.966059	0.627758	0.175241	0.331251	0.261693	0.403926	0.102211
M7WWV0	RHTO_01064		carnitine o-acetyltransferase	modelled	127.104	125.958	91.1544	88.7933	182.439	196.533	120.419	132.68	665.612	688.402	574.905	540.396	125.463	89.2262	187.835	125.763	671.679	553.138	0.582206	-1.8383	-2.42051	-0.578763	-0.491724	-0.280132	0.495167	-2.13694	-2.6321	0.0608883	0.0286133	0.0265927	0.0910833	0.0170531	0.14647	0.153291	0.0310848	0.0291558
M7WS41	RHTO_02648		indigoidine synthase a family protein	NA	1.35997	1.42379	7.22151	13.1131		1.65884		2.49477	2.20248	3.34022	10.548	33.8438	1.37984	10.0447	1.6341	2.58991	2.76827	21.8639	0.243992	-0.760492	-1.00448	0.664409	2.86386	2.9815	-1.95545	-3.07758	-1.12213	NA	NA	0.25322	NA	0.154505	0.369609	NA	0.552451	NA
M7WS43	RHTO_02272		3-deoxy-7-phosphoheptulonate synthase	modelled	176.58	195.884	124.447	120.376	174.637	122.268	182.765	193.623	159.804	151.442	146.413	123.745	184.58	121.4	147.363	186.852	154.154	134.075	-0.324868	-0.0649962	0.259872	0.34252	-0.60448	-0.201339	0.622132	0.478862	-0.143269	0.413858	0.863317	0.210519	0.407053	0.0610693	0.362998	0.10149	0.521466	0.129165
M7WS45	RHTO_07116		haloacid dehalogenase-like hydrolase	NA																												NA	NA	NA	NA	NA	NA	NA	NA	NA
M7WS47	RHTO_02653		histone h5 family protein	NA											0.255217	0.41503						0.331297										NA	NA	NA	NA	NA	NA	NA	NA	NA
M7WS48	RHTO_02321		ubiquitin-conjugating enzyme e2 d/e	NA	223.255	216.208	239.227	232.225		88.0221		174.191	230.911	195.657	198.151	225.506	217.897	233.772	86.7093	180.834	210.845	209.865	-1.32939	-1.28192	0.0474636	1.06041	0.101458	-0.00672245	-0.370433	-0.21479	0.155644	NA	NA	0.829437	NA	0.139936	0.962493	NA	0.369447	NA
M7WZL9	RHTO_07597		uncharacterized protein	NA		1.94116	4.05936	7.82268								3.37387	1.90979	5.86735				3.3036					1.6193				0.828669	NA	NA	NA	NA	NA	NA	NA	NA	NA
M7WS52	RHTO_02152		protein transport protein sec24	NA	56.0483	59.8698	69.3936	63.4348	64.7701	75.636	74.1909	63.3781	54.3094	61.9837	69.7336	75.464	57.4532	65.8884	69.5732	67.9497	57.7915	71.9483	0.276144	0.267676	-0.0084688	-0.0340653	0.197636	0.316104	0.044443	-0.0824934	-0.126936	0.263133	0.311491	0.978233	0.911738	0.200733	0.215288	0.830074	0.410109	0.689002
M7WS57	RHTO_07131		chromosome segregation protein	NA		1.17333	0.22551	0.36636	0.963692	0.513469			0.464879	0.395203			1.15437	0.292555	0.733772		0.425148		-0.653701	0.787369	1.44107		-1.98033					NA	0.412574	NA	NA	NA	NA	NA	NA	NA
M7WS58	RHTO_02180		trna pseudouridine synthase a	modelled					0.722836		0.259201			0.345129					0.721367	0.244923	0.354582			1.02461		-1.55841						NA	NA	NA	NA	NA	NA	NA	NA	NA
M7WS60	RHTO_07136		peptidyl-prolyl cis-trans isomerase (ec 5.2.1.8)	NA		258.254	127.475	116.921	43.9485	44.5905	340.738	111.146	54.5154	154.586	61.3706		254.08	121.228	43.8924	218.677	105.459	61.6086	-2.53324	-1.26464	1.2686	2.31676	-1.06756	-0.775482	0.851076	1.8276	0.976521	NA	0.45425	NA	0.383458	NA	NA	0.614689	NA	NA
M7WS62	RHTO_02334		wd repeat domain phosphoinositide-interacting protein	NA		4.77834	7.98525	8.0775			9.98223	10.7249		5.05022	5.41917	6.24443	4.70111	7.96275		10.2831	5.18855	5.77729			-0.142328		0.760265	0.155063	0.368941	0.831815	0.462874	NA	NA	NA	NA	NA	NA	0.145105	0.105323	0.0623912
M7WS69	RHTO_07146		mitochondrial atpase, f1 complex, epsilon subunit	NA	219.88	201.352	306.235	362.39	358.426	289.562	447.868	387.55	274.818	296.095	383.303	434.469	208.903	331.131	321.471	412.764	283.419	405.106	0.621857	0.181749	-0.440108	0.36063	0.664574	0.515359	0.317913	0.0270196	-0.290894	0.167256	0.497805	0.114417	0.301292	0.100458	0.163393	0.358218	0.321867	0.890181
M7WKL1	RHTO_02331		leucyl aminopeptidase	NA	128.189	135.458	94.0715	94.8656	164.705	133.709	112.482	89.1617	124.511	126.257	136.849	115.041	130.679	93.6632	148.043	99.4239	124.353	125.012	0.179985	0.251571	0.071586	-0.574347	-0.480472	0.00763197	0.0861102	-0.330408	-0.416518	0.494183	0.36751	0.350299	0.245224	0.0394271	0.971406	0.757421	0.215797	0.373243
M7WS77	RHTO_07156		protein-nucleus import-related protein	NA				0.838377	0.490378	0.30222		0.800252	0.500838	0.52576	0.859597			0.82088	0.393547	0.830771	0.509397	0.862932		-0.372254		1.07792		0.760456	0.0172807	-0.0547948	-0.0720755	NA	0.446971	NA	NA	NA	NA	NA	NA	NA
M7WS79	RHTO_02159		protein-serine/threonine kinase (ec 2.7.11.-)	NA		21.283	33.8575	32.5968	34.1241		33.7792	31.6865	66.6776	45.4665	52.5547	74.5711	20.939	32.9534	34.0547	32.4067	55.2166	62.8884	0.701663	-0.697247	-1.39891	-0.0715627	0.654235	0.187691	-0.0241344	-0.956501	-0.932366	NA	NA	NA	NA	NA	0.761369	0.81908	0.227214	0.202484
M7X4A4	RHTO_02671		arginyl-trna synthetase	modelled	82.5116	80.8997	58.7383	58.7345	71.6104	88.8693	70.8312	70.424	66.4586	62.448	67.6075	59.8726	81.0195	58.2388	79.5044	70.0197	63.8352	63.2477	-0.0272354	0.316682	0.343917	-0.183273	-0.47629	-0.0133394	0.265782	0.146748	-0.119034	0.912224	0.317593	0.0805837	0.505066	0.0170531	0.917538	0.0673227	0.463346	0.33111
M7WS85	RHTO_07166		iron-sulfur cluster assembly accessory protein isa2	NA			5.97313	5.66972		4.57226		6.58175	8.32323	8.35514	5.44826	6.74834		5.77399	4.50406	6.83276	8.2691	6.0386		-0.876503		0.601242		-0.453517	0.242902	0.178256	-0.0646461	NA	NA	NA	NA	NA	0.192669	NA	0.801292	NA
M7WS89	RHTO_07171		short-chain dehydrogenase/reductase sdr family protein	modelled	10.7464	22.2	10.355	8.2028	4.66057	4.15329	4.06964	2.87389	18.5023	10.707	12.3449	10.4504	16.2896	9.21364	4.37122	3.41448	14.3411	11.3128	-1.89784	-1.71405	0.183789	-0.35637	-0.822106	-0.342205	-1.4321	-1.72822	-0.296112	0.266639	0.208553	0.874872	0.418343	0.408414	0.62482	0.17422	0.414566	0.0721758
M7WSA2	RHTO_07186		26s proteasome non-atpase regulatory subunit 8	NA	20.165	17.3106			12.1842					10.6279	10.9081	18.738	18.59		12.1594		10.919	14.6491	-0.612451	0.15523	0.767681			0.423964				NA	NA	NA	NA	NA	NA	NA	NA	NA
M7WSB2	RHTO_07196		3-isopropylmalate dehydrogenase (ec 1.1.1.85)	modelled	245.912	315.451	252.21	257.21	216.587	240.89	214.751	245.118	242.677	253.344	256.854	254.384	278.036	252.521	226.722	228.694	246.1	253.468	-0.294344	-0.11832	0.176024	0.0124912	-0.13887	0.042557	-0.142982	-0.148386	-0.00540315	0.399338	0.386754	0.578889	0.972732	0.596171	0.430709	0.430455	0.8412	0.348267
M7WSB4	RHTO_02270		protein disulfide-isomerase a6	NA	20.5648	19.7279	27.5544	29.5708	14.1261	16.571	13.6971	18.6766	24.8441	37.2511	34.1358	17.0772	19.9789	28.3081	15.2106	16.1657	31.007	25.4949	-0.393399	-1.02752	-0.634118	0.0878619	0.502738	-0.282387	-0.808275	-0.657268	0.151008	0.143967	0.220234	0.344139	0.845818	0.0519419	0.750569	0.179392	0.83217	0.508929
M7X0B8	RHTO_07289		uncharacterized protein	NA																												NA	NA	NA	NA	NA	NA	NA	NA	NA
M7WSC3	RHTO_02179		26s proteasome non-atpase regulatory subunit 11	NA	74.8864	74.8008	78.764	90.8713	63.7114	54.7729	104.482	106.339	76.5204	64.6357	85.0583	82.967	74.2098	84.024	58.769	104.561	69.7669	83.3137	-0.336555	-0.247489	0.0890659	0.831215	0.179191	0.256011	0.315469	0.327716	0.0122464	0.153326	0.369652	0.655088	0.0698105	0.307374	0.285913	0.231459	0.939227	0.0382893
M7X5J4	RHTO_05517		60s ribosomal protein l6	modelled	3600.12	3804.9	2684.5	2692.29	3008.55	3085.84	2168.87	1914.11	3183.47	2857.49	2200.55	2141.78	3670.35	2665.56	3021.13	2018.26	2989.04	2153.13	-0.280831	0.0154026	0.296234	-0.581977	-0.461477	-0.473249	-0.401331	-0.0933251	0.308006	0.0874485	0.915531	0.174617	0.0834853	0.0406865	0.150628	0.170307	0.040668	0.532473
M7WSD2	RHTO_07216		bestrophin/upf0187 protein	NA	1.72735				2.47604					1.1178		0.78246	1.72599		2.47101		1.14841	0.766166	0.517674	1.10546	0.587785			-0.583913				NA	NA	NA	NA	NA	NA	NA	NA	NA
M7WSD8	RHTO_02401		rho gdp-dissociation inhibitor	NA			170.124	181.225		86.6482		127.45	112.231	128.846	112.518	116.633		174.117	85.3558	132.311	119.815	113.579		-0.489251		0.632368		-0.0771117	-0.396126	0.220229	0.616356	NA	NA	NA	NA	NA	0.664307	NA	0.0583652	NA
M7WSE0	RHTO_02328		glutamine-fructose-6-phosphate transaminase	modelled	969.627	424.931	510.043	508	474.482	512.916	502.869	439.417	445.236	480.282	532.372	512.016	693.466	504.722	489.392	465.672	459.467	517.895	-0.502834	0.0910307	0.593864	-0.071675	-0.458336	0.172701	-0.116172	-0.153345	-0.0371723	0.627295	0.458774	0.604854	0.707168	0.620864	0.218787	0.526412	0.464731	0.382026
M7WSE2	RHTO_02406		ccr4-not transcription complex subunit 3	NA	45.6394	43.2086	38.2266	43.6205	13.082	70.5082	45.1634	44.8376	35.0241	30.1241	34.8794	29.0239	44.0569	40.5434	41.256	44.6116	32.2102	31.7171	-0.0947652	0.357084	0.451849	0.112816	-0.119902	-0.0222587	0.137953	0.492159	0.354206	0.953578	0.837124	0.140532	0.94695	0.425554	0.917538	0.451499	0.281183	0.119765
M7WSF0	RHTO_02416		nitrite reductase (nad(p)h) large subunit	NA			0.916286	0.733408		0.574291		1.04808				0.0462195		0.818992	0.565725	1.08805		0.0452569				0.943568			0.409821	4.58746	4.17764	NA	NA	NA	NA	NA	NA	NA	NA	NA
M7WSF3	RHTO_07236		phenazine biosynthesis phzc/phzf family protein	NA			78.443	82.5111	600.003	698.71		525.108	110.162	95.8929	118.825	101.735		79.77	643.537	545.134	101.899	109.451		2.65889		-0.239411		0.103156	2.77269	2.31632	-0.456373	NA	0.0488695	NA	NA	NA	0.686287	NA	0.181102	NA
M7WSF4	RHTO_02421		proteasome subunit beta (ec 3.4.25.1)	NA									3.41084								3.25962											NA	NA	NA	NA	NA	NA	NA	NA	NA
M7WSH3	RHTO_02257		adenylosuccinate synthetase (ampsase) (adss) (ec 6.3.4.4) (imp--aspartate ligase)	modelled	79.8131	91.7992	62.2419	64.0606	35.3847	36.3186	81.5694	70.1179	79.0868	83.3813	77.3091	80.6035	85.033	62.6049	35.5448	74.9342	80.6228	78.2669	-1.25838	-1.18155	0.0768363	1.07598	-0.441747	-0.0427841	0.259347	-0.0627795	-0.322127	0.0650365	0.0408849	0.655088	0.0893656	0.116726	0.607691	0.337358	0.0690627	0.731094
M7WSH6	RHTO_07261		acyl-coa thioester hydrolase	NA			0.268107								1.58182			0.269159				1.58796									-2.56064	NA	NA	NA	NA	NA	NA	NA	NA	NA
M7WSH7	RHTO_02446		atp-dependent rna helicase sub2	NA	506.921	484.64	507.535	535.798	736.99	630.63	663.362	700.108	457.072	447.473	563.202	570.566	491.665	517.071	678.359	676.815	448.268	562.036	0.464373	0.597686	0.133314	-0.00328679	0.0726863	0.326299	0.3884	0.268101	-0.120299	0.154383	0.120047	0.173504	0.983165	0.352163	0.0996385	0.133609	0.199194	0.0843785
M7WZX2	RHTO_00615		t-complex protein 1 subunit epsilon	NA	217.743	218.805	169.367	155.851	152.747	86.412	164.469	155.288	203.381	189.097	180.654	150.045	216.42	161.315	118.78	158.31	194.32	164.138	-0.865543	-0.710141	0.155401	0.414461	-0.423953	-0.24353	-0.027129	-0.0521505	-0.0250215	0.179389	0.244644	0.200123	0.483159	0.0484646	0.339953	0.847007	0.922357	0.82875
M7X0E5	RHTO_06805		uncharacterized protein	NA	0.0888378											0.822562	0.0887682					0.805432										NA	NA	NA	NA	NA	NA	NA	NA	NA
M7WSJ5	RHTO_02466		ribosomal rna-processing protein 8 (ec 2.1.1.-)	NA			13.5179	11.4726		25.4754		8.1376	23.79	30.4327	15.645			12.4021	25.0954	8.44795	27.0008	15.7057		-0.105577		-1.57075		-0.781715	-0.553907	-0.894612	-0.340706	NA	NA	NA	NA	NA	NA	NA	NA	NA
M7WSK1	RHTO_07286		ribosome assembly factor mrt4	NA	113.111	75.2564	92.7836	101.81	79.5596	75.2872	96.3228	99.2482	77.3669	62.2468	44.7165	55.8305	93.5313	96.4166	76.7811	97.0252	68.9442	49.7789	-0.284697	0.155322	0.440018	0.337607	0.0438335	-0.469896	0.00907722	0.962825	0.953748	0.571877	0.532918	0.480014	0.0820407	0.909004	0.303725	0.955364	0.0844807	0.0614566
M7WSK5	RHTO_02283		er to golgi transport-related protein	NA			0.158253					0.148423						0.158874		0.154083									-0.0441746			NA	NA	NA	NA	NA	NA	NA	NA	NA
M7X0S0	RHTO_06754		uncharacterized protein	NA				7.30908			3.93668	4.72705	11.1256	8.96119	8.1427	9.31305		7.15654		4.31358	9.91948	8.6467						-0.198116	-0.730377	-1.00326	-0.272887	NA	NA	NA	NA	NA	0.524876	NA	NA	0.083756
M7WSL4	RHTO_02486		toxin biosynthesis protein	NA	1.0577									2.36893			1.05687				2.43382				-1.20342							NA	NA	NA	NA	NA	NA	NA	NA	NA
M7WSL9	RHTO_01941		thioesterase superfamily protein	NA	8.67107	7.08572		12.2318		15.6945		10.4241	14.9951	19.1559	22.1789	26.4996	7.81774	11.9765	15.4605	10.8217	17.0054	24.1063	0.983759	-0.137412	-1.12117	-0.514662	0.615389	0.503415	-0.146291	-1.15549	-1.0092	NA	NA	0.148079	NA	NA	0.262568	NA	NA	NA
M7WSM3	RHTO_01946		exocyst complex component sec5	NA			1.68228	1.51279				3.96851		0.71952		3.29639		1.58505		4.11986	0.739228	3.22774						2.12644	1.37806	0.352068	-1.026	NA	NA	NA	NA	NA	NA	NA	NA	NA
M7WSM4	RHTO_02151		rna-binding protein with serine-rich domain 1	NA										3.71834							3.82018											NA	NA	NA	NA	NA	NA	NA	NA	NA
M7WSM5	RHTO_07311		nuclear gtp-binding protein	NA	7.55442	11.4004	6.76418	7.63484	3.97381	2.81574	7.20291	6.94172	5.30853	4.37475	5.3831	7.12179	9.38233	7.13311	3.36974	7.00631	4.78387	6.18873	-1.47731	-0.505541	0.971766	1.05602	-0.395415	0.371463	-0.0258765	0.179012	0.204889	0.17611	0.287029	0.262659	0.0983167	0.434934	0.419823	0.873185	0.563818	0.554745
M7WSM9	RHTO_01951		rna recognition motif domain containing protein	NA	8.95155	10.4791			9.46592		10.5759			7.02028			9.62712		9.44669	9.99335	7.21257		-0.0272946	0.389296	0.416591	0.0811586						NA	NA	NA	NA	NA	NA	NA	NA	NA
M7WSN0	RHTO_07316		chitin synthase, glycosyltransferase family 2 protein	modelled		6.80672	3.80392	3.072	11.4351	5.99832		5.50282	3.11468	4.17749	4.49548	5.20355	6.69671	3.41337	8.66035	5.71269	3.63425	4.80405	0.370973	1.25277	0.881794	-0.600256	-0.972256	0.402594	0.742974	0.249917	-0.493057	NA	0.307735	NA	NA	NA	0.331222	NA	0.226009	NA
M7X134	RHTO_06849		uncharacterized protein	NA			9.95002				6.8389	5.84363						9.98907		6.26434									-0.673187			NA	NA	NA	NA	NA	NA	NA	NA	NA
M7WSR6	RHTO_02296		50s ribosomal protein l24	NA	176.201	159.172	104.146	101.294	149.475	142.447	128.732	130.289	190.866	216.808	183.207	191.468	166.331	101.867	144.747	128.449	202.575	185.699	-0.200529	-0.484927	-0.284398	-0.172334	-0.707369	-0.12549	0.334506	-0.531771	-0.866277	0.234282	0.120774	0.263556	0.137727	0.0531625	0.481913	0.0990131	0.037889	0.041644
M7WSS4	RHTO_07356		nuclear pore complex protein nup62	NA	22.2284	21.0378	39.5599				34.3402			24.2923	30.1	37.4483	21.4544	39.7151		32.4486	24.9576	33.4426			-0.218211		0.888419	0.422206	-0.291532	-0.0435304	0.248002	NA	NA	NA	NA	NA	NA	NA	NA	NA
M7WSS5	RHTO_01997		peptidyl-prolyl cis-trans isomerase e	NA						7.94761		9.80195							7.82908	10.1758						0.378224						NA	NA	NA	NA	NA	NA	NA	NA	NA
M7WST3	RHTO_02002		paf1 family protein	NA										1.86929		1.47633					1.92049	1.44558						-0.40982				NA	NA	NA	NA	NA	NA	NA	NA	NA
M7WST5	RHTO_07366		uba domain-containing protein	NA	2.33845	2.20121				2.22912	3.3692	2.78902	1.70785	2.69327	2.26367		2.25112		2.19588	3.0395	2.19958	2.27245	-0.0358467	-0.00243212	0.0334145	0.469036		0.0470161		0.419588		NA	NA	0.938915	NA	NA	NA	NA	NA	NA
M7WSU1	RHTO_07371		rna exonuclease 1	NA				0.959577		1.32138		0.922127		0.80083				0.939551	1.30167	0.957294	0.822765			0.661812		-0.443329			0.0269916			NA	NA	NA	NA	NA	NA	NA	NA	NA
M7WSU8	RHTO_02017		nuclear export factor	NA			2.38402	3.07538		15.1356	1.4393	4.26024	2.44821	2.14578	19.087			2.70228	14.9099	2.89137	2.27211	19.1611		2.71416		-2.36644		3.07607	0.0975736	-2.72835	-2.82593	NA	NA	NA	NA	NA	NA	0.963696	NA	NA
M7WSV0	RHTO_02292		trna 2-phosphotransferase tpt1	NA	15.8067	21.4269	14.3074	9.87015	13.493	10.0743	4.23693		18.1326	25.5671	16.2037	11.6762	18.4375	12.0139	11.6949	4.00354	21.798	13.8498	-0.656767	-0.898324	-0.241556	-1.54652	-0.617942	-0.654335	-1.58535	-1.79051	-0.205163	0.270502	0.222122	0.663137	NA	0.275363	0.342103	NA	0.726577	NA
M7XHF8	RHTO_04363	TCA cycle	malate dehydrogenase (ec 1.1.1.37)	modelled	4232.36	4228.67	3178.55	3212.76	3259.47	3270.81	3341.57	2910.22	10341.9	11421.9	13617	12716.9	4194.69	3168.37	3237.44	3089.36	10809.1	13060.9	-0.373711	-1.73932	-1.36561	-0.0675447	-0.404824	0.273012	-0.036432	-2.07988	-2.04345	0.0223884	0.0444335	0.0574876	0.688858	0.0153088	0.20141	0.852372	0.0364862	0.0307782
M7XYR3	RHTO_03177		ribosome biogenesis protein rpf2	NA	44.4444	47.0211	34.4042	34.8198	32.8708	34.0496	33.9095	40.13	29.2648	23.0095	29.5663	28.1061	45.3354	34.3162	33.1729	36.851	25.8035	28.6009	-0.450631	0.362439	0.81307	0.151699	-0.401748	0.148493	0.102817	0.365645	0.262829	0.0626909	0.240664	0.104654	0.503529	0.0469682	0.607691	0.665851	0.0742259	0.225073
M7WSX8	RHTO_02235		snf3 family helicase/atpase	NA	0.164732	0.163253									0.0977764		0.162608					0.0981557										NA	NA	NA	NA	NA	NA	NA	NA	NA
M7X184	RHTO_06909		uncharacterized protein	NA						1.18675					1.54896				1.16905			1.55497										NA	NA	NA	NA	NA	NA	NA	NA	NA
M7WSY2	RHTO_02047		5-aminolevulinate synthase (ec 2.3.1.37) (5-aminolevulinic acid synthase) (delta-ala synthase) (delta-aminolevulinate synthase)	modelled	6.79871	7.00397	5.77945	5.94895		2.03636		4.22554	22.4084	23.6979	12.1742	8.65538	6.84207	5.81347	2.00599	4.38669	22.8809	10.3483	-1.77012	-3.51176	-1.74164	1.12882	-0.235035	-1.14476	-0.406266	-1.23818	-0.831918	NA	NA	0.0378741	NA	0.0515019	0.135666	NA	0.242046	NA
M7WSY3	RHTO_02226		srf-type transcription factor rlma	NA			0.434249					0.669846						0.435953		0.695393									0.673656			NA	NA	NA	NA	NA	NA	NA	NA	NA
M7WSY6	RHTO_06736		mitogen-activated protein kinase kinase kinase	NA										2.62016	4.46615	0.86761					2.69193	2.66651						-0.0136887				NA	NA	NA	NA	NA	NA	NA	NA	NA
M7WSY7	RHTO_02052		rna splicing factor pad-1	NA	25.7188	21.5658	30.1979	25.0576	24.7801	24.787	33.6731	27.2843	18.418	20.7058	29.735	27.5177	23.458	27.4255	24.5735	30.0716	19.4372	28.3975	0.0670268	0.338286	0.271259	0.291295	0.225441	0.546946	0.132881	0.082635	-0.0502459	0.719096	0.112604	0.350442	0.343524	0.418196	0.148167	0.699257	0.827398	0.719815
M7WIG9	RHTO_03543		acetyltransferase component of pyruvate dehydrogenase complex (ec 2.3.1.12)	modelled	1254.94	1269.4	1643.15	1739.59	1134.72	1148.48	1689.11	1675.09	855.078	862.777	1273.27	1297.57	1251.42	1676.44	1131.88	1667.52	851.788	1274.38	-0.144842	0.410156	0.554998	0.55898	0.421836	0.581227	-0.00769856	0.387909	0.395608	0.0498912	0.0287632	0.0265927	0.0251895	0.045518	0.0996385	0.917432	0.070355	0.0278156
M7XE28	RHTO_01289	TCA cycle	isocitrate dehydrogenase [nad] subunit, mitochondrial	modelled	931.669	949.38	722.341	706.345	882.083	698.592	823.345	760.191	2201.21	2269.94	3194.2	3338.91	932.487	708.39	784.232	783.588	2217.86	3237.98	-0.249804	-1.49982	-1.25002	-0.00118588	-0.396542	0.545924	0.145552	-2.04693	-2.19248	0.349665	0.0435342	0.0292487	0.991007	0.0242962	0.113527	0.317695	0.0247522	0.0249804
M7WCV9	RHTO_06589		cap binding protein	NA	114.291	111.006	85.0182	87.7164	50.9748	23.5343	102.531	93.2916	103.617	104.025	89.0197	82.9399	111.707	85.6188	37.0273	96.8666	102.949	85.2888	-1.59306	-1.47527	0.11779	1.38741	-0.383719	-0.2715	0.178072	0.183642	0.00557036	0.0975614	0.104088	0.114247	0.148943	0.0350862	0.145869	0.315385	0.946293	0.274343
M7WT15	RHTO_02077		imidazoleglycerol-phosphate dehydratase (ec 4.2.1.19)	modelled	88.0664	93.4215	94.1778	119.826	101.64	93.3695	95.7713	92.1883	105.908	112.492	81.2221	89.4744	89.9545	105.936	96.7052	93.1	108.393	84.5741	0.104398	-0.164605	-0.269003	-0.0548116	0.235927	-0.357982	-0.18634	0.138566	0.324906	0.409794	0.250118	0.140532	0.627562	0.407558	0.162087	0.585038	0.387977	0.30676
M7WT16	RHTO_02162		bystin	NA	18.7967		11.0615	11.9104					6.41024	3.24464	11.2486	14.6815	18.782	11.3834			4.72977	12.834			1.98951		-0.722418	1.44013			-0.173039	NA	NA	NA	NA	NA	0.191164	NA	0.612554	NA
M7WT18	RHTO_06766		60s ribosomal protein l44	modelled	2142.95	2283.49	2306.57	2304.19	2088.72	2002.83	2259.68	2181.82	1852.06	1627.61	1344.11	1329.24	2193.93	2285.86	2028.72	2200.12	1721.07	1325.44	-0.112949	0.237262	0.350211	0.117014	0.0592213	-0.376831	-0.0551565	0.731108	0.786264	0.278216	0.213433	0.173891	0.206525	0.385979	0.18754	0.339634	0.0154656	0.0296112
M7WT22	RHTO_02170		long chronological lifespan protein 2	NA		5.76326					4.03181			6.34123			5.67012			3.80972	6.51492				-0.200368							NA	NA	NA	NA	NA	NA	NA	NA	NA
M7WT26	RHTO_02087		splicing factor 3a subunit 1	NA	67.1242	74.0226	79.27	84.3376	60.7259	72.1526	107.611	64.2942	71.4723	66.8183	48.0125	72.7254	69.9489	81.0793	65.8395	84.2149	68.476	59.7048	-0.0873472	-0.0566439	0.0307033	0.355122	0.213032	-0.197751	0.0547429	0.496229	0.441486	0.685318	0.777449	0.838419	0.591836	0.180887	0.664307	0.917432	0.368457	0.518803
M7XK91	RHTO_06273		phenylalanyl-trna synthetase beta chain	modelled	106.269	111.109	84.9076	83.1883	161.265	155.695	101.686	112.5	92.568	98.7461	88.9073	90.075	107.75	83.3465	157.155	106.438	94.9574	88.7257	0.544507	0.726838	0.182331	-0.562181	-0.37049	-0.097928	0.352816	0.262585	-0.0902304	0.0466249	0.0435342	0.186955	0.0794667	0.0420568	0.321073	0.19142	0.106176	0.172487
M7WT53	RHTO_01945		phospholipid:diacylglycerol acyltransferase	modelled	0.838218		4.45124	2.8663		4.83497		3.42819	2.40578	2.48552	4.04164	4.8388	0.837561	3.6376	4.76286	3.55894	2.42636	4.39768	2.50756	0.973037	-1.53453	-0.420382	2.11872	0.857949	-0.031539	-0.305295	-0.273756	NA	NA	NA	NA	NA	0.151693	NA	0.59792	NA
M7WT57	RHTO_02117		dynein intermediate chain, cytosolic	NA	4.61385	5.09039		4.54359			6.95816	2.28359		4.52622		5.21764	4.80917	4.44876		4.47278	4.65019	5.10899			0.0484978		-0.112385	0.135746	0.00776812	-0.191865	-0.199633	NA	NA	NA	NA	NA	NA	NA	NA	NA
M7WT61	RHTO_02122		cystathionine beta-lyase	modelled	38.0986	42.1162	42.389	32.6874	23.6547	22.4015	29.8815	34.2959	28.1923	23.0792	28.0425	30.1687	39.7521	37.2803	22.837	31.9197	25.3268	28.8459	-0.799655	-0.149292	0.650363	0.48307	-0.0926172	0.187697	-0.223968	0.146081	0.370049	0.0658096	0.525567	0.138602	0.158269	0.719195	0.468788	0.578774	0.368457	0.461023
M7WT69	RHTO_01960		phenylalanine ammonia-lyase (ec 4.3.1.24)	NA	26.3972	27.3339	17.9908	30.9474	60.9293	54.3093	24.8974	35.3768	16.514	18.2731	27.6901	27.7269	26.6343	24.1814	57.1524	30.126	17.2777	27.4735	1.10153	1.7259	0.624374	-0.923805	-0.139389	0.669127	0.31711	0.132969	-0.184141	0.0598554	0.0477241	0.0658565	0.14171	0.787161	0.11948	0.706053	0.762714	0.764664
M7X1U9	RHTO_06275		uncharacterized protein	NA			24.2716	24.4015				15.0897	15.708	13.4034	21.112	25.3194		24.1295		15.6652	14.391	22.993						0.676026	-0.623238	-0.553634	0.0696039	NA	NA	NA	NA	NA	0.186316	NA	0.748827	NA
M7XBP3	RHTO_02050		dna/rna helicase, dead/deah box type	NA	54.6034	53.2909	42.4268	41.1024	91.9325	54.5291	67.4826	58.0576	56.9357	60.4419	53.915	52.0953	53.4951	41.4189	72.7308	62.0186	58.2544	52.5673	0.44316	0.320199	-0.122961	-0.229865	-0.369117	-0.148202	0.582412	0.238537	-0.343875	0.516673	0.612019	0.242097	0.741567	0.0335086	0.221936	0.186074	0.0599512	0.290483
M7X1W9	RHTO_06114		uncharacterized protein	NA											0.841268							0.844531										NA	NA	NA	NA	NA	NA	NA	NA	NA
M7WTA3	RHTO_01991		ccch zinc finger and smr domain containing protein	NA	1.16469	1.13014	0.933691				1.58901						1.13783	0.937355		1.50148							-0.279613		0.679721			NA	NA	NA	NA	NA	NA	NA	NA	NA
M7WTA4	RHTO_01767		stress responsive alpha beta barrel domain protein	NA	9.58223	8.58895	25.8846	31.7765	41.6484	49.8886	69.8436	67.7959	49.0498	45.771	33.3087	35.472	9.01243	28.5498	45.3542	68.189	46.9499	34.0856	2.33125	-0.049886	-2.38113	0.588303	1.66349	-0.46196	1.25606	1.00038	-0.255683	0.0610516	0.805909	0.0396544	0.115163	0.0607102	0.135666	0.0990131	0.355756	0.0296112
M7XD79	RHTO_06693		thioredoxin reductase (ec 1.8.1.9)	modelled	118.379	121.635	96.0561	90.5824		120.874	138.492	107.112	167.993	166.248	179.483	138.675	118.978	92.5625	119.071	121.03	165.673	157.983	0.00113152	-0.476516	-0.477648	0.023542	-0.36219	-0.0685658	0.386863	-0.384408	-0.771272	NA	NA	0.0378741	NA	0.0478336	0.801567	0.387296	0.19288	0.411132
M7WTB7	RHTO_01782		bis(5-nucleosyl)-tetraphosphatase	NA			1.10869											1.11304														NA	NA	NA	NA	NA	NA	NA	NA	NA
M7WTB9	RHTO_06861		heat shock transcription factor	NA	21.6146	11.4452	15.0551	14.1641	8.14551	7.01622		15.9551	15.7592	16.8502	19.9469	21.8113	16.4289	14.4914	7.52027	16.5635	16.1862	20.6907	-1.12738	-1.1059	0.0214798	1.13915	-0.181045	0.354221	0.192816	-0.32097	-0.513786	0.323963	0.0487889	0.978233	NA	0.782804	0.168396	NA	0.0904762	NA
M7WTC2	RHTO_02006		exosome complex component rrp4	NA	2.01808	2.1167									3.88666		2.0495					3.90174										NA	NA	NA	NA	NA	NA	NA	NA	NA
M7WTC4	RHTO_06866		f-box protein pof6	NA				0.445705				0.586729	0.359996			0.419401		0.436404		0.609105	0.344036	0.410667						0.25541	0.481028	0.568722	0.0876941	NA	NA	NA	NA	NA	NA	NA	NA	NA
M7WTD9	RHTO_06886		serine-trna ligase	modelled	241.868	237.077	205.568	213.642	307.379	314.173	239.432	245.199	233.062	212.66	225.452	214.916	237.462	207.779	308.121	240.397	220.607	218.384	0.375798	0.482019	0.10622	-0.358079	-0.192647	-0.0146126	0.210367	0.138552	-0.0718146	0.0415012	0.0608161	0.37769	0.0582638	0.062233	0.883182	0.139505	0.390871	0.149558
M7WTE0	RHTO_02021		dna-directed rna polymerase ii subunit rpb4	NA				21.9838					35.8525		28.4994			21.525			34.263	28.61						-0.260133			-0.410503	NA	NA	NA	NA	NA	NA	NA	NA	NA
M7WTE1	RHTO_01807		rrna binding protein	NA	8.3309	8.73168	13.4514	9.49943	9.33486	10.1175	11.7907	11.3388	7.62964	8.00754	8.33957	7.65151	8.45746	11.4027	9.64123	11.4563	7.75912	7.93204	0.188992	0.313324	0.124332	0.248847	0.431073	0.0317999	0.00676591	0.530371	0.523606	0.198692	0.118127	0.236137	0.153412	0.342844	0.778768	0.981818	0.3627	0.0577932
M7WTF9	RHTO_02036		endonuclease relaxase, moba/vird2 family protein	NA	12.1116	12.8977	15.1107	19.4758			16.1795	17.6007	9.98773	7.60994	10.3979	11.5433	12.3957	17.1197		16.7801	8.68165	10.8706			0.513794		0.465819	0.324387	-0.028902	0.626324	0.655226	NA	NA	0.208401	NA	0.227099	0.373406	0.924233	0.224691	0.0793448
M7WY92	RHTO_00025		gogat, glutamate synthase	modelled	105.425	110.093	85.5848	83.4233	101.999	100.416	96.2268	92.6542	57.4234	69.6272	96.4361	100.213	106.828	83.8014	100.355	93.557	63.2059	97.4682	-0.0901761	0.666978	0.757154	-0.101191	-0.350237	0.624873	0.158871	-0.0590856	-0.217956	0.203506	0.0812749	0.090543	0.181024	0.0443768	0.149108	0.173195	0.087374	0.392182
M7WTG9	RHTO_02046		adp-ribosylation factor-related protein 1	NA									0.0627114								0.059931											NA	NA	NA	NA	NA	NA	NA	NA	NA
M7WIJ4	RHTO_03573		translation elongation factor 2	NA	2601.34	2687.45	2105.53	2069.57	2392.41	2230.34	1982.33	1555.94	2515.86	2612.78	2456.51	2390.33	2621.66	2070.09	2292.32	1744.21	2544.33	2403.29	-0.193675	-0.150479	0.0431958	-0.394232	-0.340789	-0.0822713	-0.247118	-0.46244	-0.215322	0.147429	0.202801	0.465976	0.257525	0.0362435	0.265111	0.454761	0.0662563	0.185307
M7WTH4	RHTO_01847		tubulin gamma chain	NA	50.2921	56.7851	44.826	45.597	31.0675	42.9362	62.4651	55.2395	27.013	45.1854	44.3892	47.6111	53.06	44.8237	36.6501	58.1853	36.1192	45.5905	-0.533807	0.0210545	0.554861	0.666835	-0.243365	0.335968	0.376393	0.351921	-0.0244716	0.223949	0.955682	0.3332	0.198279	0.187098	0.524237	0.212372	0.771718	0.172342
M7WTH5	RHTO_06931		ammecr1 domain containing protein	NA			12.437	15.552		7.00184		13.5409	6.69861	7.4545	8.19153	13.1118		13.8566	6.89742	14.0573	7.03015	10.531		-0.0274996		1.02719		0.583015	0.0207415	0.416674	0.395932	NA	NA	NA	NA	NA	0.418723	NA	0.505985	NA
M7X206	RHTO_06144		uncharacterized protein	NA			4.58963	6.07342		3.74138		6.92972	3.00696	2.66471	5.13747	4.19112		5.27715	3.68558	7.194	2.80567	4.63062		0.393544		0.964902		0.722859	0.447034	0.635587	0.188554	NA	NA	NA	NA	NA	0.185748	NA	0.644415	NA
M7WTI0	RHTO_01852		pyruvate dehydrogenase e1 component subunit alpha (ec 1.2.4.1)	modelled	496.223	537.399	612.139	619.899	501.955	519.767	696.817	607.84	343.339	368.845	511.427	485.206	512.274	610.751	506.475	644.728	353.532	494.256	-0.0164234	0.518651	0.535074	0.348198	0.25367	0.483418	0.0781043	0.383431	0.305326	0.866229	0.0537849	0.0928802	0.200631	0.0859328	0.135666	0.649106	0.0676342	0.16868
M7WTJ2	RHTO_06951		sam-dependent rna methyltransferase family protein	NA	64.2366	68.6987	79.3265	100.25	127.746	39.7433	114.085	78.8762	69.7573	41.6797	101.89	99.1027	65.8873	88.898	83.3183	94.8424	54.743	99.662	0.338632	0.60596	0.267328	0.186898	0.43215	0.86437	0.0933807	-0.0715114	-0.164892	0.800156	0.690432	0.640318	0.864678	0.224764	0.205078	0.850501	0.548185	0.888398
M7WTJ4	RHTO_01867		set domain containing protein	NA						11.529		8.39362	16.1311	18.3907	17.6376				11.357	8.71373	17.1552	17.706		-0.59506		-0.382222		0.0455954		-1.02288		NA	NA	NA	NA	NA	NA	NA	NA	NA
M7WTJ7	RHTO_02071		dss1/sem1 family protein	NA	13.052	12.6871	29.7864	24.4202	9.70248	5.7399	43.9019	42.3308	11.2272	12.5476	14.5719	14.7463	12.7619	26.9069	7.66853	42.7144	11.8103	14.5338	-0.734822	-0.623028	0.111794	2.4777	1.07613	0.299365	0.666746	1.55531	0.888562	0.210565	0.278655	0.413319	0.055154	0.0751734	0.169532	0.153675	0.122789	0.02305
M7WTJ8	RHTO_01872		gata transcription factor	NA	15.1935	16.6084	22.6216	21.4818	44.4774	43.1559	39.2765	34.9398	23.4425	26.674	29.5852	29.8885	15.7608	21.8719	43.4497	36.6927	24.9039	29.483	1.463	0.802973	-0.660029	-0.243853	0.472737	0.243514	0.746413	0.315607	-0.430806	0.033684	0.049887	0.117365	0.209042	0.0594413	0.221936	0.137462	0.0470734	0.164678
M7WTK0	RHTO_06961		cleft lip and palate associated transmembrane protein	NA					1.82721										1.8235													NA	NA	NA	NA	NA	NA	NA	NA	NA
M7WQD3	RHTO_08080		prohibitin	NA	128.376	127.062	101.596	100.166	112.427	42.4987		64.4035	181.174	185.489	244.484	240.493	126.642	100.035	77.0317	66.8597	181.856	240.459	-0.717231	-1.23927	-0.52204	-0.204316	-0.340247	0.402994	-0.581299	-1.84658	-1.26528	0.392488	0.178335	0.0378741	NA	0.0170531	0.0996385	NA	0.0186153	NA
M7WNP6	RHTO_04202		tpr repeat containing protein	NA	13.869	14.2116	10.9003	11.2971			12.4679	10.4727	16.3534	16.3759			13.92	11.0022		11.3266	16.2264				-0.221185		-0.339365		0.0419223			NA	NA	0.0532189	NA	0.0373699	NA	0.833881	NA	NA
M7WH92	RHTO_04114		60s ribosomal protein l18	modelled	2031.51	2043.1	1632.96	1617.7	2011.54	1955.45	1163.85	1072.31	1776.66	1658.46	1342.07	1341.82	2020	1611.65	1966.87	1106.47	1700.89	1330.58	-0.0384515	0.209612	0.248063	-0.829932	-0.325812	-0.354236	-0.542571	-0.266083	0.276488	0.302532	0.129298	0.113324	0.055154	0.0156421	0.137879	0.10149	0.0243208	0.106889
M7WTM4	RHTO_01907		translation initiation factor eif-4a	NA	473.415	575.895	457.253	424.033	432.984	424.777		479.801	604.217	514.299	492.29	437.337	519.816	437.115	425.273	498.099	552.907	461.215	-0.289612	-0.37865	-0.0890379	0.228045	-0.249986	-0.2616	0.18842	0.110995	-0.0774246	0.304889	0.187215	0.752799	NA	0.324516	0.346083	NA	0.64722	NA
M7WTN8	RHTO_07011		tho2 protein	NA	2.25398	2.22088	2.16692	3.00526	3.66263	3.82258	3.1288	3.4293	1.90828	1.8064	2.86464	2.24201	2.2186	2.55898	3.71038	3.25827	1.83977	2.53554	0.741917	1.01204	0.270122	-0.187462	0.205922	0.462763	0.348533	0.361814	0.0132806	0.0415012	0.0408849	0.0899991	0.226018	0.5576	0.28798	0.442358	0.967226	0.282434
M7XMJ0	RHTO_01849		translation initiation factor eif-5	NA	69.9604	69.998	56.7302	58.3624	53.46	39.4086	94.6386	70.7389	88.4564	87.3227	85.7302	83.474	69.3861	57.0486	46.0861	81.4312	87.1246	83.8992	-0.590316	-0.918748	-0.328432	0.821249	-0.282456	-0.0544215	0.51339	-0.0430769	-0.556466	0.16007	0.0855222	0.0334131	0.234626	0.029636	0.243382	0.346801	0.037889	0.916576
M7WTP0	RHTO_02101		red-like domain containing protein	NA	2.79573	2.64325		2.45974			3.41096	1.27991		2.89125	0.532826	3.17872	2.69703	2.4084		2.2759	2.97044	1.82371			-0.139302		-0.163297	-0.703801	-0.0816426	0.31956	0.401203	NA	NA	NA	NA	NA	NA	NA	NA	0.857155
M7WTP4	RHTO_01927		exportin-1	NA	73.8121	77.6017	94.5378	84.7	127.547	130.957	148.469	139.082	86.3629	88.4285	127.024	113.895	75.0509	88.9205	128.146	142.339	86.6923	119.52	0.771849	0.563815	-0.208034	0.151538	0.244647	0.463275	0.67874	0.252078	-0.426662	0.03838	0.0408849	0.112772	0.212095	0.179681	0.151693	0.1239	0.161459	0.193744
M7WTP5	RHTO_07021		aminomethyltransferase	NA	21.567	20.109	25.6672			10.9861	24.2125		45.1492	38.8212	38.4731	45.494	20.6671	25.7679	10.8222	22.8788	41.516	41.5844	-0.93334	-1.93967	-1.00633	1.08002	0.318243	0.00237587	-0.171568	-0.862034	-0.690466	NA	NA	0.0945677	NA	NA	0.999746	NA	NA	NA
M7WTQ0	RHTO_01932		dna-directed rna polymerase subunit	NA								1.73187		1.34929						1.79792	1.38625											NA	NA	NA	NA	NA	NA	NA	NA	NA
M7WTQ1	RHTO_07026		gdp/gtp exchange factor sec2p	NA	8.37899	6.27728	12.7844	15.3305	6.28023		13.9511	12.0794			12.7041	7.55672	7.27413	13.9226	6.26748	12.8614		10.0764	-0.21489			1.03709	0.93658		-0.114383	0.352069	0.466452	NA	NA	NA	NA	0.103981	NA	0.713689	0.440578	0.511171
M7WTR2	RHTO_02116		ribosomal protein l37	modelled	5103.62	5380.54	4872.18	5326.98	4879.89	5087.92	5688	5039.26	4779.62	4448.89	3798.38	3949.24	5196.6	5053.55	4941	5303.07	4569.23	3840.05	-0.0727628	0.112854	0.185617	0.102023	-0.0402691	-0.250823	0.069529	0.4657	0.396171	0.378893	0.296275	0.210519	0.505004	0.695187	0.170655	0.712019	0.109186	0.118993
M7WTR8	RHTO_07046		capsular associated protein	NA	48.0184	25.6096	24.032	21.9431	74.0814	49.7974		18.9131	17.9688	19.9081	23.0583	23.6881	36.5882	22.8057	61.4928	19.6344	18.8127	23.1713	0.749038	1.70871	0.959669	-1.64704	-0.681983	0.300628	-0.216015	-0.238958	-0.0229428	0.37307	0.150127	0.377153	NA	0.410256	0.16509	NA	0.828081	NA
M7WTS8	RHTO_01551		arid/bright dna-binding domain containing protein	NA			0.254948							0.271386				0.255949			0.27882											NA	NA	NA	NA	NA	NA	NA	NA	NA
M7WW72	RHTO_05017		afg3 family protein	NA	75.272	77.2227	64.112	62.173	53.9041	41.1128	46.9686	50.5482	131.414	142.569	135.452	131.471	75.5938	62.6195	47.1471	48.4287	136.031	132.355	-0.681098	-1.52869	-0.847594	0.0386924	-0.271656	-0.0395157	-0.37075	-1.45048	-1.07973	0.117658	0.0504842	0.0616254	0.910861	0.0422113	0.709112	0.132353	0.0272175	0.0249804
M7WTT3	RHTO_06006		mage family protein	NA					0.0544804										0.0543698													NA	NA	NA	NA	NA	NA	NA	NA	NA
M7WTT5	RHTO_01741		glutaredoxin domain containing protein	NA				0.998298				0.988804						0.977463		1.02651									0.0706402			NA	NA	NA	NA	NA	NA	NA	NA	NA
M7WTT8	RHTO_06011		duf2431 domain containing protein	NA	0.751925						0.471676						0.751335			0.445694												NA	NA	NA	NA	NA	NA	NA	NA	NA
M7WTU3	RHTO_06016		mfs monosaccharide transporter	NA					5.54835				7.59657			0.782943			5.53708		7.25977	0.766638		-0.390799				-3.24331				NA	NA	NA	NA	NA	NA	NA	NA	NA
M7WTV4	RHTO_06026		prefoldin subunit 4	NA																												NA	NA	NA	NA	NA	NA	NA	NA	NA
M7WTV5	RHTO_01766	PPP	phosphoglucomutase	modelled	6.79653	7.14457	12.9609	11.4978	13.3904	17.5596	14.9003	16.2548	12.2469	11.6374		13.3494	6.91015	12.1348	15.3305	15.4772	11.8301	13.0714	1.14961	0.373946	-0.775667	0.0137378	0.812366	0.143954	0.350986	0.24373	-0.107256	0.128566	0.336263	0.0518207	0.979982	0.058005	NA	0.231459	NA	NA
M7WTV9	RHTO_06031		transcriptional adapter 2	NA					1.08532	0.967203	1.48886	1.08213		0.830772	0.695749				1.01795	1.26512	0.853526	0.698448		0.254157		0.313612		-0.289284		0.857053		NA	NA	NA	0.476319	NA	NA	NA	NA	NA
M7WTW0	RHTO_01771		ribosome biogenesis protein nop16	NA		1.64877		1.28517				1.88038		1.11893			1.62212	1.25835		1.95209	1.14958				0.496778		-0.366349		0.633488			NA	NA	NA	NA	NA	NA	NA	NA	NA
M7X347	RHTO_06703		mitochondrial carrier protein, gtp/gdp transporter	NA	574.093	567.621	474.966	478.475	323.063	299.615	220.117	211.618	790.779	717.68	1224.48	993.391	566.045	472.66	308.776	213.841	746.528	1100.97	-0.874354	-1.27363	-0.39928	-0.530027	-0.260115	0.5605	-1.14427	-2.36416	-1.2199	0.03838	0.0482951	0.122611	0.0828253	0.018282	0.21906	0.0673227	0.101056	0.0656581
M7WTW7	RHTO_01781		dna helicase (ec 3.6.4.12)	NA	4.3306	4.08012	9.13317		8.95282	4.82933			1.00688	3.98526	1.35057	2.78664	4.17069	9.16902	6.84597		2.52833	2.04221	0.714967	1.43707	0.722102		1.13648	-0.308055			2.16664	0.42771	0.327806	0.494807	NA	NA	0.868422	NA	NA	NA
M7WTW8	RHTO_06041		calcium activated cation channel	NA	2.64864	1.93181			5.17099	7.14496	4.0093	5.51228	2.06932	2.72216	4.06054	3.01428	2.27358		6.09944	4.75548	2.38715	3.5139	1.42371	1.35339	-0.0703248	-0.359086		0.557783		0.436519		0.144995	0.146803	0.900105	0.503176	NA	0.336291	NA	NA	0.430728
M7WTX2	RHTO_01786		fad dependent oxidoreductase	NA			13.5778	14.9359		16.499		13.1162	17.2062	17.4081	19.2937			14.1276	16.2529	13.6165	17.1642	19.3685		-0.0787031		-0.255344		0.174313	-0.0531671	-0.508361	-0.455194	NA	NA	NA	NA	NA	NA	NA	NA	NA
M7WTX5	RHTO_01591		integral membrane protein, duf1295 family protein	NA			26.8123	22.7034		22.7601		20.308		16.1677	16.5291	21.7044		24.5736	22.4206	21.0825	16.6105	18.9228		0.43273		-0.0887791		0.188034	-0.221063	0.155917	0.37698	NA	NA	NA	NA	NA	NA	NA	0.367301	NA
M7WTY0	RHTO_06051		x-pro dipeptidyl-peptidase (s15 family) protein	NA																												NA	NA	NA	NA	NA	NA	NA	NA	NA
M7WTY1	RHTO_01596		ribosomal protein	NA				8.72905		14.8093		16.6239	14.5904		21.1996	14.4443		8.54688	14.5884	17.2579	13.9435	17.7126		0.0652276		0.242439		0.345187	1.01379	-0.0375207	-1.05131	NA	NA	NA	NA	NA	NA	NA	NA	NA
M7X238	RHTO_06385		uncharacterized protein	NA	8.58768	8.57464	15.4935	18.3447				7.32349	5.45987	6.756	7.15416	13.1964	8.5085	16.7581		7.60279	6.07943	10.0517			0.48497		0.977877	0.725438	-1.14025	-0.402844	0.73741	NA	NA	0.160348	NA	0.0677615	0.450934	NA	0.313989	NA
M7WTZ6	RHTO_01816		mitochondrial carrier protein, family 25	NA										0.1353							0.139006											NA	NA	NA	NA	NA	NA	NA	NA	NA
M7WTZ9	RHTO_06071		dnaj family protein	NA				0.566064					0.623564					0.55425			0.595918											NA	NA	NA	NA	NA	NA	NA	NA	NA
M7X643	RHTO_00224		lon protease homolog, mitochondrial (ec 3.4.21.53)	NA	97.9478	98.372	84.5409	81.3401	45.8841	37.2702	62.9771	65.7387	122.965	130.164	146.326	144.061	97.3266	82.2576	41.2526	63.877	125.621	143.977	-1.23835	-1.60652	-0.36817	0.630809	-0.242686	0.196768	-0.364852	-1.17248	-0.807623	0.0479173	0.0435342	0.0811046	0.124986	0.0425013	0.15265	0.112451	0.0272175	0.02305
M7WXC3	RHTO_00794		proline-trna ligase	modelled	528.658	536.534	456.292	444.229	314.938	287.782	489.841	458.139	517.633	508.542	500.891	472.615	528.053	446.52	298.894	469.235	508.577	482.803	-0.821049	-0.766831	0.0542174	0.650677	-0.241958	-0.0750305	0.0715863	-0.041124	-0.11271	0.0415012	0.0435342	0.190557	0.0807045	0.0366663	0.349647	0.47341	0.264695	0.698387
M7WU23	RHTO_01636		autophagy-related protein 3	NA	23.7108	32.1602	26.516	31.8709	37.7434	53.9818	40.2815	35.4007	22.9251	34.4326	16.3766	22.3008	27.6663	28.9129	45.4217	37.4067	28.6422	19.1383	0.715251	0.665242	-0.0500098	-0.280086	0.0635823	-0.58168	0.371583	0.966836	0.595253	0.289164	0.327806	0.949672	0.565493	0.85429	0.417549	0.316415	0.253539	0.108425
M7WU29	RHTO_01641		zinc finger, c2h2, lyar-type protein	NA	26.0338	14.0381	21.6251	28.843		5.0499		26.0906	14.4868	9.02281	12.173	13.7594	19.9124	24.9755	4.97458	27.0856	11.5573	12.8466	-2.00102	-1.21615	0.784865	2.44488	0.326849	0.152583	0.117013	1.07614	0.959131	NA	NA	0.459307	NA	0.596673	0.788494	NA	0.185555	NA
M7WU30	RHTO_06101		snf2 family helicase	NA	6.55509	5.59345	6.67191	5.89519	3.24293	3.68926	9.02588	7.16373	4.42785	4.73611	4.00554	6.09402	6.0265	6.23513	3.43529	7.98282	4.54869	4.99409	-0.810889	-0.405019	0.40587	1.21647	0.0490986	0.134773	0.356479	0.676675	0.320196	0.106384	0.127859	0.208401	0.130067	0.804023	0.78172	0.395998	0.518756	0.271574
M7X2G3	RHTO_04700		uncharacterized protein	NA												0.0853589						0.0835813										NA	NA	NA	NA	NA	NA	NA	NA	NA
M7WU42	RHTO_01866		plasma membrane atpase (ec 7.1.2.1)	NA	553.117	622.372	781.286	658.229	1341.96	1241.22	1001.67	915.953	674.111	859.86	1457.68	1352.03	582.499	714.422	1280.97	948.688	763.818	1393.61	1.13691	0.745938	-0.390973	-0.433232	0.294521	0.867525	0.409157	-0.554819	-0.963977	0.0512399	0.101833	0.3332	0.124986	0.268211	0.14449	0.244764	0.0690627	0.0780412
M7WU55	RHTO_01881		short-chain dehydrogenase/reductase sdr family protein	NA												0.934556						0.915094										NA	NA	NA	NA	NA	NA	NA	NA	NA
M7WU57	RHTO_06131		c6 transcription factor	NA			0.958079								0.99832	2.42705		0.961839				1.68935									-0.8126	NA	NA	NA	NA	NA	NA	NA	NA	NA
M7WU64	RHTO_01676		ubiquitin carboxyl-terminal hydrolase (ec 3.4.19.12)	NA	2.2439	1.12222										1.98123	1.67311					1.93997										NA	NA	NA	NA	NA	NA	NA	NA	NA
M7WU66	RHTO_01896		mitochondrial escape protein 2	NA	8.05165	10.1124	8.75664	7.67909	9.97167	9.72082	9.3747	9.45037	11.7578	12.4009	13.6612	12.2303	8.99717	8.15492	9.76363	9.33455	11.9886	12.8449	0.117946	-0.296172	-0.414118	-0.064837	-0.141801	0.0995314	0.19491	-0.46054	-0.65545	0.631223	0.0770267	0.222956	0.188995	0.596673	0.514175	0.334378	0.105615	0.106156
M7WU68	RHTO_06141		histidine triad nucleotide binding protein	NA				8.77518				7.88488	5.75261	5.57105				8.59204		8.18559	5.6106								-0.0699156			NA	NA	NA	NA	NA	NA	NA	NA	NA
M7WU74	RHTO_01686		5-methyltetrahydropteroyltriglutamate-homocysteine s-methyltransferase	NA	136.433	155.432	127.321	147.555	182.511	239.351	144.927	180.883	237.909	230.265	210.279	198.329	144.623	136.148	208.961	162.363	231.967	202.646	0.530932	-0.150685	-0.681617	-0.364012	-0.0871245	-0.194953	0.254045	-0.319744	-0.573788	0.256842	0.598439	0.0743838	0.420436	0.658562	0.168897	0.514072	0.0971317	0.270511
M7WU76	RHTO_01906		het-c2 protein	NA	397.904	257.467	264.538	269.094	319.336	157.075	202.812	190.209	266.864	241.104	210.561	205.937	325.449	264.527	236.71	194.552	251.37	206.513	-0.459309	-0.0866915	0.372617	-0.282967	-0.299014	-0.283579	-0.443262	-0.0860794	0.357182	0.592638	0.900466	0.53571	0.75293	0.543755	0.190941	0.10149	0.039625	0.336883
M7WU89	RHTO_01921		metallo-beta-lactamase domain containing protein	NA			62.1021	57.9596		41.3282		30.3669	85.9045	114.289	81.8477	102.437		59.5479	40.7119	31.525	99.7575	91.2346		-1.29298		-0.36895		-0.128846	-0.917551	-1.53308	-0.615531	NA	NA	NA	NA	NA	0.777732	NA	0.202037	NA
M7X5D5	RHTO_05447		40s ribosomal protein s16	modelled	7034.13	7202.78	6189.34	6011.42	5247.64	5328.43	4133.83	3764.58	6066.95	5540.18	4723.71	4659.93	7057.49	6049.79	5242.97	3907.14	5744.95	4652.46	-0.428772	-0.13191	0.296862	-0.424271	-0.22227	-0.3043	-0.630772	-0.25188	0.378892	0.0403417	0.288279	0.128929	0.0878069	0.0480066	0.168966	0.10149	0.043082	0.138536
M7WU99	RHTO_01931		glycoside hydrolase family 61 protein	modelled	3.66774	4.04218	4.87534		11.9067	11.8255		7.53462	3.31399	3.22008	3.42794		3.82086	4.89447	11.7658	7.82197	3.23767	3.44124	1.62263	1.86157	0.238942	-0.588994	0.357255	0.0879732	0.67638	1.1846	0.508224	0.0261932	0.0212456	0.202407	NA	NA	NA	NA	NA	NA
M7WUA2	RHTO_06171		tyrosine--trna ligase (ec 6.1.1.1) (tyrosyl-trna synthetase)	modelled	24.8251	20.5892	11.7833	17.6799			9.34838	14.7305	29.5179	27.8053	42.7559	23.3356	22.531	14.5703		12.0629	28.3881	32.8857			-0.33337		-0.628888	0.212175	-0.272455	-1.44689	-1.17443	NA	NA	0.235191	NA	0.222887	0.779046	0.708664	0.350001	0.284323
M7WUA5	RHTO_01530		ap complex subunit sigma	NA		20.2965	15.2301	27.3875	18.8318	21.2373		36.1967	16.5024	15.1258	21.71	16.1891	19.9685	21.0529	19.857	37.5771	15.6554	18.8231	-0.00807477	0.342989	0.351064	0.920205	0.0762941	0.26584	0.835836	0.997354	0.161518	NA	0.178047	NA	NA	NA	0.514558	NA	0.828081	NA
M7WUA7	RHTO_01716		bifunctional dihydroflavonol 4-reductase/flavanone 4-reductase	NA			44.5899	27.6536		5.50292		13.5913		14.7648		24.5681		35.9206	5.42084	14.1096	15.1692	24.0565		-1.48456		1.38009		0.665277	-1.34814	-0.769747	0.578389	NA	NA	NA	NA	NA	NA	NA	NA	NA
M7WUB4	RHTO_01540		ras gtpase-activating protein	NA	8.47345	9.13268	7.39514	9.20464	5.39772	6.53448	12.6828	10.9209	5.59155	7.62005	9.07383	8.34598	8.72594	8.21835	5.91189	11.6608	6.5862	8.6406	-0.561692	-0.155828	0.405864	0.979972	-0.0864626	0.391685	0.504742	0.432459	-0.0722833	0.122434	0.717096	0.294952	0.111556	0.700235	0.321073	0.274776	0.798301	0.172487
M7XLZ6	RHTO_05119		60s ribosomal protein l13	modelled	3699.67	3691.42	3211.98	3136.7	3763.08	3693.74	2123.36	1950.77	3266.3	2979.07	2397.2	2302.16	3664.27	3147.91	3697.04	2015.78	3091.08	2330.36	0.0128473	0.258262	0.245415	-0.875034	-0.219129	-0.407559	-0.643057	-0.209212	0.433845	0.547436	0.128052	0.153271	0.0548124	0.0322401	0.150628	0.0990131	0.045501	0.175657
M7WUB9	RHTO_01726		phosphoglycerate mutase family protein	NA						1.57044			13.1464	7.76564	6.60136	9.82646			1.54702		10.2709	8.1244		-2.731				-0.338235				NA	NA	NA	NA	NA	0.657095	NA	NA	NA
M7WUC2	RHTO_01550		complex i intermediate-associated protein cia30	NA			11.6236	10.4117	12.8254	16.1155	11.0259	11.5566	17.0143		18.6137	17.6504		10.9318	14.3372	11.2079	16.2599	17.9844		-0.181554		-0.355244		0.145425	0.0359885	-0.682222	-0.718211	NA	NA	NA	0.324749	NA	NA	0.817331	0.0646621	0.0451051
M7WUC4	RHTO_01731		nuclear pore complex protein nup85	NA	1.24995	1.51672		1.04248	1.48546					0.945094	0.617095	0.60054	1.37059	1.02073	1.48245		0.97098	0.603761	0.113183	0.610467	0.497284		-0.4252	-0.685463			0.757548	NA	NA	NA	NA	NA	NA	NA	NA	NA
M7XJK5	RHTO_03579		saccharopine dehydrogenase [nad(+), l-lysine-forming] (sdh) (ec 1.5.1.7) (lysine--2-oxoglutarate reductase)	modelled	299.814	297.587	261.114	253.194	259.399	297.803	308.316	273.6	287.016	301.558	268.801	306.802	296.178	255.024	276.117	287.684	292.054	285.129	-0.101187	-0.0809563	0.0202309	0.0592037	-0.215833	-0.0346225	0.173849	0.0128698	-0.160979	0.510355	0.615981	0.708404	0.76471	0.0398115	0.838055	0.377691	0.392539	0.939802
M7WXK0	RHTO_08139		tryptophanyl-trna synthetase	modelled	285.696	283.179	251.915	244.955	294.001	257.357	338.558	293.051	239.818	245.903	248.627	262.963	282.037	246.373	273.462	312.068	240.912	253.539	-0.0445466	0.182833	0.22738	0.190523	-0.195039	0.0737044	0.341015	0.299652	-0.0413633	0.757623	0.321027	0.0556284	0.434071	0.0416064	0.370493	0.263858	0.581019	0.229919
M7WUE0	RHTO_01333		f-actin-capping protein subunit beta	NA			100.615	112.646		33.2461		100.6	79.4367	83.1838	97.0571	96.4189		105.653	32.7503	104.437	80.6885	95.9223		-1.30086		1.67305		0.249504	-0.0167006	0.122694	0.139395	NA	NA	NA	NA	NA	0.135599	NA	0.380714	NA
M7X2M3	RHTO_06349		uncharacterized protein	NA																												NA	NA	NA	NA	NA	NA	NA	NA	NA
M7WUE8	RHTO_01338		profilin	NA	755.82	478.221	1658.66	1868.38	438.55	417.089	1830.85	1704.54	847.395	770.36	1237.39	1428.79	612.86	1747.28	424.264	1749.77	800.643	1320.61	-0.530595	-0.916197	-0.385602	2.04414	1.51148	0.721978	0.0020599	0.40596	0.4039	0.412724	0.0552271	0.439487	0.0511639	0.0607102	0.150628	0.98497	0.204331	0.145374
M7WUF2	RHTO_06216		uridylate kinase (uk) (ec 2.7.4.14) (atp:ump phosphotransferase) (deoxycytidylate kinase) (ck) (dcmp kinase) (uridine monophosph... <Preview truncated at 128 characters>	modelled	241.704	176.204	235.113	249.123	146.96	119.282	204.468	220.381	173.742	160.306	178.181	160.351	207.435	239.98	132.082	210.995	165.368	167.942	-0.651226	-0.324242	0.326985	0.675775	0.210252	0.0222882	-0.185703	0.329245	0.514948	0.262678	0.250118	0.459837	0.126516	0.494446	0.900433	0.272415	0.0862841	0.153224
M7WUH0	RHTO_01358		translation initiation factor eif-1a	NA	199.679	175.317	385.816	452.01	146.462	114.161	323.845	306.73	211.172	174.348	193.798	185.013	186.003	414.953	129.311	312.218	190.466	187.855	-0.524475	-0.558685	-0.0342095	1.2717	1.15762	-0.0199158	-0.410396	0.732933	1.14333	0.190272	0.213141	0.888696	0.0698105	0.0607102	0.911023	0.25661	0.0816739	0.0436138
M7WUH4	RHTO_01363		transcription initiation factor iia subunit 2	NA																												NA	NA	NA	NA	NA	NA	NA	NA	NA
M7WUH8	RHTO_06231		nadh-cytochrome b5 reductase (ec 1.6.2.2)	modelled	84.6707	87.5645	86.6758	86.1638	71.3152	77.4463	55.4429	52.0232	151.945	160.721	191.708	160.609	85.3768	85.6907	73.7308	53.1981	155.165	174.858	-0.211578	-1.07347	-0.861891	-0.470892	0.00529446	0.172377	-0.687765	-1.71674	-1.02897	0.154383	0.0435342	0.0506992	0.104198	0.883103	0.476927	0.0990131	0.0953946	0.0655153
M7WUI0	RHTO_01605		cytochrome c oxidase, subunit via	modelled	26.0884		48.6994	57.9769	119.708	93.7266	91.0805	84.926	49.7044	52.0752	51.5405	55.8276	26.068	52.8287	105.897	87.1142	50.5011	53.2027	2.02231	1.06827	-0.954037	-0.281677	1.01904	0.0751849	0.721585	0.711408	-0.0101776	NA	0.121398	NA	0.426322	NA	0.502269	0.145085	0.965692	0.0552481
M7X3S3	RHTO_02717		uncharacterized protein	NA	2.58454						3.66746			4.51825	4.41458	3.39306	2.58251			3.46545	4.64201	3.87705			-0.845973			-0.259788		-0.161919		NA	NA	NA	NA	NA	NA	NA	NA	NA
M7WTL0	RHTO_06976		branched-chain amino acid aminotransferase	NA	335.462	338.226	297.178	297.864	427.829	533.201	431.051	396.77	340.199	344.561	302.279	295.758	333.979	294.996	476.104	409.604	339.557	296.525	0.511519	0.487622	-0.0238972	-0.217047	-0.179064	-0.1955	0.473537	0.466076	-0.00746052	0.198183	0.208083	0.283812	0.483271	0.0170531	0.121189	0.13691	0.77906	0.0777696
M7WUI8	RHTO_06236		ribosomal protein s8e/ribosomal biogenesis nsa2 family protein	NA				3.89972		3.21553		3.21207	5.11019		3.59159			3.81833	3.16757	3.33457	4.88362	3.60552		-0.624574		0.0741246		-0.437744	-0.195441	-0.112705	0.0827359	NA	NA	NA	NA	NA	NA	NA	NA	NA
M7WUJ1	RHTO_01620		mannose-p-dolichol utilization defect 1 protein	NA			4.51577					5.32349	4.93162	4.66482				4.53349		5.52652	4.75278								0.28575			NA	NA	NA	NA	NA	NA	NA	NA	NA
M7WUJ6	RHTO_01625		acyl-coa dehydrogenase	modelled	78.1216	91.5284	62.2628	67.2361	113.862	108.568	110.729	69.529	446.601	521.663	452.342	417.438	84.0547	64.17	110.29	88.4051	481.376	431.42	0.391897	-2.12587	-2.51776	-0.319096	-0.38943	-0.158069	0.462231	-2.28689	-2.74912	0.146123	0.0537849	0.0618961	0.542187	0.165983	0.488048	0.516713	0.0365315	0.0448445
M7WUK2	RHTO_01630		mfs monosaccharide transporter	NA		2.96354			25.207	24.0443		13.1952	20.1571	11.3837	8.67198	4.80637	2.91564		24.4208	13.6985	15.4795	6.70595	3.06622	0.65775	-2.40847	-0.834094		-1.20684		1.0305		NA	0.277899	NA	NA	NA	0.331222	NA	NA	NA
M7WUK3	RHTO_06256		calcium calmodulin-dependent protein kinase	NA	3.21994	4.67018					13.3571			4.58726		5.21567	3.90606			12.6214	4.7129	5.10706			-0.270902			0.115877		1.3053		NA	NA	NA	NA	NA	NA	NA	NA	NA
M7WUL1	RHTO_01640		nadh:ubiquinone oxidoreductase 12kd subunit	NA			46.6484	58.1527				81.2547		27.3697	60.2	35.9355		51.8853		84.3536	28.1193	47.8104						0.76576	0.701125	0.819127	0.118002	NA	NA	NA	NA	NA	NA	NA	0.842836	NA
M7WUL9	RHTO_06276		atp synthase mitochondrial f1 complex assembly factor 1	NA	45.8813	53.1308	42.5863	48.4607	7.83675	8.66832		36.4363	80.3623	90.2509	62.7663	95.3956	49.0587	45.1014	8.17993	37.8259	84.7612	78.2094	-2.58435	-3.37324	-0.788894	2.20921	-0.121339	-0.116061	-0.253797	-1.04797	-0.794171	0.0512399	0.0434738	0.104491	NA	0.548471	0.813702	NA	0.313542	NA
M7WUM2	RHTO_06281		zn(2)-c6 fungal-type transcription factor	NA	2.43428		1.74932	3.05756			3.79881	3.56231	1.45287	1.99744	2.41578	1.90608	2.43237	2.37497		3.64386	1.7203	2.14577			0.499701		-0.0344537	0.318831	0.61756	0.763977	0.146416	NA	NA	NA	NA	NA	0.494181	0.375416	0.83217	0.0957245
M7WVL3	RHTO_04816		60s ribosomal protein l19	modelled	5281.76	5229.21	4789.04	4705.01	4972.52	4414.44	3308.09	2854.54	4989.36	4327.97	3481.22	3223.66	5211.16	4707.33	4655.51	3044.64	4607.33	3325.63	-0.162666	0.015007	0.177673	-0.612669	-0.146697	-0.470305	-0.628638	-0.127357	0.501281	0.28313	0.957017	0.335045	0.139959	0.0393376	0.183879	0.13131	0.0584659	0.514999
M7XTZ4	RHTO_06757		hsp90 co-chaperone cdc37	NA	162.452	160.73	147.386	149.256	85.0604	84.316	172.001	136.48	116.401	109.992	121.436	124.009	160.229	147.053	83.973	152.106	112.122	121.667	-0.932134	-0.417076	0.515058	0.85708	-0.123796	0.117863	0.0487419	0.32214	0.273398	0.0223884	0.0581903	0.0515565	0.158907	0.0392537	0.229769	0.847389	0.0414103	0.332321
M7WUM8	RHTO_01393		spindle pole body component	NA		1.30107				2.43969			0.569385	0.711537			1.28004		2.40331		0.637583		0.908831	1.91433	1.0055							NA	NA	NA	NA	NA	NA	NA	NA	NA
M7WUN0	RHTO_01398		ribosome assembly protein noc2	NA	47.4821	53.3118	55.3777	49.7191	119.639	118.21	74.2927	84.9711	48.9443	46.6649	48.5365	51.1994	49.9475	52.1383	117.922	79.2061	47.3587	49.429	1.23934	1.31613	0.0767841	-0.574146	0.061929	0.0617273	0.603268	0.680254	0.0769858	0.03838	0.0212456	0.614534	0.085754	0.697722	0.492056	0.183682	0.604112	0.0957245
M7WUN4	RHTO_06296		molybdopterin molybdenumtransferase (ec 2.10.1.1) [includes: molybdopterin adenylyltransferase (mpt adenylyltransferase) (ec 2.7... <Preview truncated at 128 characters>	NA								0.0478248								0.0496488												NA	NA	NA	NA	NA	NA	NA	NA	NA
M7WUN5	RHTO_01403		protein transport protein sec61 subunit beta	NA						1.80737				4.57489					1.78042		4.70019			-1.40051								NA	NA	NA	NA	NA	NA	NA	NA	NA
M7WUN9	RHTO_06301		u3 small nucleolar rna-associated protein 13	NA	1.16057	0.234473	2.86666		1.62896	4.23746		6.44713		2.72477	3.5258	4.48754	0.69517	2.87791	2.89995	6.69301	2.7994	3.96678	2.06059	0.0509123	-2.00968	1.20663	2.04958	0.502851	1.21763	0.754686	-0.462947	0.352721	NA	NA	NA	NA	NA	NA	NA	NA
M7WUP0	RHTO_01413		exosome complex component rrp46	NA	4.25633							4.4516					4.253			4.62138												NA	NA	NA	NA	NA	NA	NA	NA	NA
M7WZP5	RHTO_00545		ubiquinol-cytochrome c reductase core subunit 2	NA	1405.83	1403.35	1505.07	1522.71	2121.28	2192.55	2014.82	1880.13	2190.49	2406.43	3300.79	3256.89	1392.7	1500.95	2138.41	1927.84	2282.86	3251.33	0.618653	-0.094302	-0.712955	-0.149555	0.107995	0.510193	0.361102	-0.75405	-1.11515	0.03838	0.444443	0.0760541	0.223166	0.03525	0.133647	0.143715	0.0181303	0.0324206
M7X3T4	RHTO_06529		uncharacterized protein	NA								5.29357								5.49546												NA	NA	NA	NA	NA	NA	NA	NA	NA
M7WUP4	RHTO_01418		bet1-like protein	NA	6.42286		6.502				4.20782			5.00894	6.51312	7.38648	6.41782	6.52752		3.97603	5.14614	6.88552			0.318595		0.0244505	0.420077	-0.715204	-0.792236	-0.0770313	NA	NA	NA	NA	NA	NA	NA	NA	NA
M7WUP7	RHTO_01423		frataxin	NA	14.7403	16.4028	15.7883	30.0388		11.4763	12.528		19.5732	18.5004	22.539	18.8794	15.4332	22.6311	11.3051	11.8379	18.8563	20.5563	-0.449064	-0.73807	-0.289006	0.0664387	0.552266	0.124536	-0.934891	-0.796168	0.138723	NA	NA	0.17636	NA	0.482209	0.592993	NA	0.854079	NA
M7WUP8	RHTO_06311	PPP	ribose 5-phosphate isomerase a	modelled	261.492	294.837	347.822	337.222	418.937	403.704	421.893	378.296	333.247	308.975	354.788	334.784	275.679	339.686	407.884	395.688	317.955	341.988	0.565168	0.359338	-0.20583	-0.0437954	0.301208	0.105126	0.220165	0.210417	-0.00974724	0.0718077	0.0793573	0.292666	0.760643	0.118818	0.404605	0.296393	0.903223	0.254934
M7WUQ1	RHTO_01428		histone h4 acetyltransferase, nua4 complex, eaf6 family protein	NA	8.96624	7.52453	17.9067	10.0196				11.0054	5.5989	5.15279	6.27856	7.11168	8.18106	13.8937		11.4251	5.32229	6.63325			0.62024		0.764075	0.317668	-0.282231	0.784417	1.06665	NA	NA	0.161106	NA	0.354744	0.226642	NA	0.344857	NA
M7WUQ8	RHTO_06321		carbamoyl-phosphate synthase small subunit	modelled	177.119	318.832	155.452	145.837	91.8837	86.7119		127.985	124.362	137.546	137.251	161.878	245.33	149.428	88.5578	132.866	130.081	148.145	-1.47003	-0.554716	0.915315	0.585278	-0.715276	0.187601	-0.169478	-0.157039	0.0124381	0.24963	0.0855222	0.365689	NA	0.369798	0.446878	NA	0.959159	NA
M7WUR1	RHTO_06326		ornithine carbamoyltransferase	modelled	44.9049	56.9046	30.0468	33.3406	39.5848	34.4371	40.2924	31.6869	50.4352	53.7755	79.4171	72.2853	50.4273	31.4047	36.714	35.4841	51.7238	75.2525	-0.457877	-0.494499	-0.0366221	-0.0491543	-0.683223	0.540913	0.176192	-1.08457	-1.26076	0.263014	0.102825	0.911566	0.902962	0.14746	0.144392	0.606039	0.0542182	0.0719678
M7WUR2	RHTO_01443		peptide alpha-n-acetyltransferase	NA	39.1383	38.2073	30.8191	28.5737	57.4971	57.0221	45.1169	35.7718	43.2399	37.0296	40.1264	36.0483	38.3487	29.4587	56.776	39.8839	39.6833	37.7898	0.566104	0.516748	-0.0493557	-0.509474	-0.380483	-0.0705347	0.437113	0.0778093	-0.359304	0.0282266	0.0899733	0.773667	0.174123	0.0542888	0.730769	0.332076	0.168394	0.764888
M7X749	RHTO_00323	glycolysis	enolase	modelled	4760.03	4775.89	5200.03	5201.85	2705.67	2938.04	4529.09	4188.61	4415.39	4812.9	5604.14	5038.91	4727.5	5156.86	2797.2	4313.98	4582.18	5279.93	-0.757096	-0.712052	0.0450439	0.625038	0.125416	0.204484	-0.257473	-0.291498	-0.0340243	0.0415012	0.0638078	0.635155	0.0847394	0.0153088	0.307769	0.172355	0.794921	0.192953
M7WUS1	RHTO_01680		ammonium transporter	NA	3.32564	4.74161	5.9847		6.59662	22.2533	11.5472	11.398			15.6738	4.38041	3.99401	6.00819	14.2523	11.3719		10.0119	1.83529			-0.325725	0.589094		0.920472	0.183757	-0.736714	0.421348	NA	NA	0.810248	NA	NA	NA	NA	0.87472
M7XRG0	RHTO_08151		40s ribosomal protein s29	modelled	5660.26	5688.06	6512.72	6470.11	5252.21	5220.8	5379.16	6006.57	5077.75	4610.47	3842.53	4346.65	5625.98	6436.68	5192.23	5659.25	4794.69	4056.78	-0.115748	0.114918	0.230667	0.124256	0.194212	-0.241102	-0.185704	0.480276	0.66598	0.03838	0.336263	0.174611	0.415947	0.0167405	0.291525	0.299151	0.0625726	0.138536
M7WUS3	RHTO_01458		gmp synthase	NA				6.74377		9.15764						6.7245		6.60302	9.02106			6.58446									0.00406087	NA	NA	NA	NA	NA	NA	NA	NA	NA
M7WUS8	RHTO_01685		f-box domain, skp2-like domain protein	NA																												NA	NA	NA	NA	NA	NA	NA	NA	NA
M7WUT3	RHTO_01473		dna helicase (ec 3.6.4.12)	NA	4.89437	8.46491	2.36506		4.88861	2.21111		2.21532	9.44524	3.81872	3.9734	4.47756	6.60931	2.37434	3.52841	2.29981	6.47489	4.18657	-0.905482	-0.875839	0.0296436	-0.617502	-1.47697	-0.629089	-0.0460117	-0.864252	-0.81824	0.400873	0.525829	0.992903	NA	NA	0.603999	NA	NA	NA
M7WUT5	RHTO_01690		aminocarboxymuconate-semialdehyde decarboxylase	NA			14.0832	32.1435				5.58714		4.69704	9.8257	35.8847		22.8056		5.80022	4.82569	22.5006						2.22116	-1.97521	-1.95578	0.0194244	NA	NA	NA	NA	NA	NA	NA	0.990065	NA
M7WUT7	RHTO_06351		serine/threonine protein kinase atg1	NA	0.843164	0.780505		0.394242		0.593585			0.762387	0.818255			0.805197	0.386014	0.584732		0.784627		-0.461566	-0.42423	0.0373356		-1.06069					NA	NA	0.750568	NA	NA	NA	NA	NA	NA
M7WUU0	RHTO_01483		mfs transporter	NA																												NA	NA	NA	NA	NA	NA	NA	NA	NA
M7WXH9	RHTO_03045		phospholipase a-2-activating protein	NA	75.1848	74.5057	87.2621	86.8055	132.733	88.7282	131.278	107.602	62.1645	68.2129	83.7782	75.9357	74.2137	86.2992	109.934	117.876	64.7448	79.2288	0.566884	0.763805	0.196921	0.100634	0.217661	0.29126	0.449856	0.573179	0.123322	0.349665	0.270538	0.194198	0.824414	0.0167405	0.218291	0.279994	0.346031	0.175657
M7WUV0	RHTO_01493		trna (cytosine-5-)-methyltransferase	NA	29.6364	26.702	28.9219	32.8051	31.966	39.3215	40.7156	36.5361	26.1835	27.7158	29.8839	34.5244	27.9419	30.5779	35.3181	38.2012	26.7488	31.9026	0.337979	0.400933	0.062954	0.113211	0.130062	0.254202	0.321128	0.259942	-0.0611861	0.30106	0.23945	0.646411	0.659109	0.452118	0.295082	0.28121	0.786365	0.288021
M7WUV4	RHTO_01498		cystathionine gamma-lyase	modelled	12.8985	6.68828	2.51214		5.96164	4.7325		3.62222			2.64755	2.97483	9.73428	2.522	5.30572	3.76037		2.78535	-0.875526			-0.496676	-1.94851		0.576304	0.433016	-0.143289	0.400513	NA	NA	NA	NA	NA	NA	NA	NA
M7WUV6	RHTO_06371		nuclear cap-binding protein subunit 2 (20 kda nuclear cap-binding protein)	NA			24.3969	27.1622			16.2845		15.7086	13.207	16.9782			25.544		15.3875	14.2904	17.0441						0.25422	-0.731224	-0.147509	0.583715	NA	NA	NA	NA	NA	NA	NA	NA	NA
M7WUW2	RHTO_01508		phosphoglycerate mutase family protein	NA		3.17554					5.47689				77.894	31.4231	3.12421			5.17521		54.4825								-3.3961		NA	NA	NA	NA	NA	NA	NA	NA	NA
M7WEV1	RHTO_05520		3-hydroxyacyl-coa dehyrogenase	modelled	217.013	223.226	256.734	256.379	282.803	363.491	261.158	256.77	489.036	561.458	573.604	746.375	218.231	254.385	320.149	256.667	522.095	653.331	0.552889	-0.70557	-1.25846	-0.318843	0.221157	0.3235	0.012889	-1.34791	-1.3608	0.214465	0.142264	0.0758935	0.38233	0.0363013	0.418601	0.553265	0.121456	0.113644
M7WUX2	RHTO_01518		d-isomer specific 2-hydroxyacid dehydrogenase	NA	19.2692				13.6894	15.7388	9.32194		16.034	23.1456	19.0997	19.1873	19.2541		14.5828	8.80846	19.5513	18.9808	-0.400899	-0.423001	-0.0221015	-0.727306		-0.0427298		-1.10758		NA	0.422579	NA	NA	NA	0.934179	NA	NA	NA
M7WUX3	RHTO_06391		glyceronephosphate o-acyltransferase	NA	2.67193		2.66429	2.31896		2.81432	3.9588	2.98817	3.00281	2.1345	3.2386	3.78531	2.66984	2.47265	2.77234	3.42143	2.53132	3.47882	0.0543547	0.131218	0.0768631	0.303495	-0.110691	0.45871	0.468541	-0.0239968	-0.492538	NA	NA	NA	NA	NA	0.33854	0.377399	0.195602	0.966618
M7X2I6	RHTO_04720		protein phosphatase 2 (formerly 2a), regulatory subunit a	NA	194.194	195.01	228.457	229.184	228.085	192.285	245.653	250.186	176.71	192.379	212.03	214.275	192.95	226.877	208.519	245.925	183.262	211.332	0.111953	0.186273	0.0743201	0.238037	0.233686	0.205608	0.116304	0.218702	0.102398	0.576468	0.423859	0.453415	0.294319	0.0153088	0.186253	0.11858	0.0463144	0.041644
M7WUX9	RHTO_04570		mitochondrial import inner membrane translocase subunit tim23	NA	83.6726	77.7249	36.0532	46.8482	29.6591	20.5465	20.5172	21.0779	122.494	101.268	102.12	84.7091	80.0379	41.0326	24.9194	20.6344	110.553	92.7304	-1.68341	-2.14939	-0.465978	-0.272222	-0.963913	-0.253617	-0.991719	-2.16799	-1.17627	0.0550934	0.0659484	0.216705	0.566291	0.0622185	0.443245	0.21064	0.110064	0.0609856
M7WUY3	RHTO_04575		asparaginyl-trna synthetase	modelled	54.1237	54.7754	50.6268	41.2604	87.9089	76.38	61.1641	64.0738	55.0118	40.8624	61.5455	41.1311	53.9857	45.6124	81.4856	62.1562	47.2772	51.0294	0.593966	0.785401	0.191434	-0.390646	-0.243153	0.110185	0.446473	0.28457	-0.161903	0.109122	0.141252	0.581473	0.190075	0.276737	0.862333	0.22911	0.770636	0.499028
M7X440	RHTO_05960		uncharacterized protein	NA		2.77558									9.82675	3.45188	2.73072					6.62243										NA	NA	NA	NA	NA	NA	NA	NA	NA
M7X4E2	RHTO_05931		uncharacterized protein	NA							0.0275474									0.02603												NA	NA	NA	NA	NA	NA	NA	NA	NA
M7WUZ4	RHTO_04590		duf2235 family protein	NA	30.7625	27.9723	65.5427	57.9146	40.7187	38.8969	28.4995	27.0823	15.4985	22.5309	38.9387	36.0608	29.1293	61.2529	39.4764	27.5224	18.9797	37.1998	0.438519	1.05653	0.618012	-0.520383	1.07231	0.970836	-1.15417	-0.434687	0.719485	0.0828873	0.0874715	0.226174	0.0691901	0.0505177	0.153737	0.112451	0.0918609	0.0843785
M7WUZ5	RHTO_01115		breast carcinoma amplified sequence 2	NA			5.82426	6.1357	3.7148	5.90243						6.21248		5.92738	4.76082			6.08311									-0.0374138	NA	NA	NA	NA	NA	NA	NA	NA	NA
M7X4E8	RHTO_02711		uncharacterized protein	NA			15.943				35.7224	38.5945		16.1084		10.8312		16.0056		36.9105	16.5497	10.6056						-0.641971	1.20546	1.7992	0.593745	NA	NA	NA	NA	NA	NA	NA	NA	NA
M7WV08	RHTO_01131		dnaj family protein	NA	3.22741	1.81996			3.50596		5.08948			1.90229		2.34476	2.50771		3.49884	4.80913	1.9544	2.29593	0.480505	0.840155	0.35965	0.4589		0.232359		1.0667		NA	NA	NA	NA	NA	NA	NA	NA	NA
M7WV12	RHTO_01136		tyrosine aminotransferase	NA																												NA	NA	NA	NA	NA	NA	NA	NA	NA
M7WV13	RHTO_04610		duf155 domain-containing protein	NA	5.30955	6.20777							17.2708	11.4999	9.23958	9.0746	5.70641				14.16	9.08052			-1.31116			-0.640973				NA	NA	0.208401	NA	NA	0.342591	NA	NA	NA
M7WV18	RHTO_04615		nucleolar 27s pre-rrna processing, urb2/npa2	NA			0.531845	0.575343			0.671153	0.964475	0.788477		0.893429			0.548633		0.817721	0.753519	0.896895						0.251295	0.575766	-0.133331	-0.709097	NA	NA	NA	NA	NA	NA	0.397731	NA	NA
M7WV26	RHTO_04626		dna replication factor a subunit ssb3	NA	19.6231	24.2836	41.0656			10.3166	43.5418	16.1589			31.6105	25.5772	21.7494	41.2267	10.1628	28.9593		28.3888	-1.09768			1.51073	0.922606		-0.509556	0.0287018	0.538258	NA	NA	NA	NA	NA	NA	NA	NA	0.957725
M7WV31	RHTO_04631		mitochondrial carrier protein	NA			1.8291	2.05449	2.67384					2.4114		1.84391		1.92395	2.66841		2.47744	1.80551		0.107126				-0.456445			0.0916604	NA	NA	NA	NA	NA	NA	NA	NA	NA
M7X4L4	RHTO_02787		uncharacterized protein	NA			2.87972	2.51143				2.25319						2.67502		2.33912									-0.193584			NA	NA	NA	NA	NA	NA	NA	NA	NA
M7WV38	RHTO_01166		peroxisomal membrane protein pmp47	NA	76.8193	75.9214	72.1576	80.1597	160.963	149.915	87.0219	81.1517	385.741	407.224	350.197	327.016	75.7267	75.4638	154.158	83.2375	393.508	335.881	1.02553	-1.35199	-2.37752	-0.8891	-0.005018	-0.228445	0.14145	-2.01264	-2.15409	0.0451853	0.0408849	0.0353901	0.0665586	0.972137	0.184664	0.432832	0.0365315	0.0299981
M7WV41	RHTO_04641		duf250 domain containing membrane protein	NA										1.95318		9.00375					2.00668	8.81625						2.13536				NA	NA	NA	NA	NA	NA	NA	NA	NA
M7WV44	RHTO_01367		37s ribosomal protein s24	modelled	2470.63	3131.83	2568.49	2471.01	2317.19	2293.05	2401.94	2080.32	2480.85	2324.58	1903.31	1946.2	2774.95	2499	2285.67	2214.65	2379.56	1908.18	-0.279849	-0.0580783	0.22177	-0.0455387	-0.15111	-0.318494	-0.174277	0.214877	0.389154	0.37793	0.446971	0.485001	0.8004	0.552707	0.145869	0.423104	0.0543342	0.302469
M7WRR0	RHTO_02528		vesicle budding-related protein, protein transporter sec13	NA	240.324	243.245	286.764	285.524	247.007	236.032	271.913	283.824	204.368	197.087	249.659	269.715	239.725	283.727	239.509	275.792	198.896	257.363	-0.00130121	0.268062	0.269363	0.203502	0.243125	0.371788	-0.0409241	0.0997763	0.1407	0.977646	0.0805626	0.0618961	0.139959	0.0170531	0.149108	0.477562	0.237642	0.37654
M7WV51	RHTO_01181		peptidylprolyl isomerase (ec 5.2.1.8)	NA	151.005	151.386	250.881	296.836	96.5888	94.8837	262.625	236.971	143.379	145.128	231.357	202.825	149.913	271.253	94.9306	247.084	143.062	215.428	-0.659182	-0.5917	0.0674821	1.38005	0.855514	0.59056	-0.134641	0.197795	0.332435	0.0223884	0.0286133	0.0827994	0.0664219	0.0747917	0.150628	0.612387	0.302842	0.344523
M7WV57	RHTO_04656		serine/threonine protein kinase	NA	12.741	23.9743	31.9213	27.6994	10.5904	7.92307	37.4405	33.8053	17.9122	21.5991	21.4604	23.6227	18.1589	29.5839	9.1869	35.2363	19.6544	22.3372	-0.983024	-1.0972	-0.114176	1.93941	0.704139	0.1846	0.25225	0.657614	0.405364	0.361653	0.111326	0.888878	0.0664219	0.262595	0.454314	0.348546	0.201487	0.084007
M7WV59	RHTO_01191		methylglutaconyl-coa hydratase	modelled										0.635792							0.653206											NA	NA	NA	NA	NA	NA	NA	NA	NA
M7WV71	RHTO_04671		dipeptidase (ec 3.4.13.19)	NA			11.8661	31.5032		12.2033		16.0821	4.56824		12.2537	11.0048		21.3792	12.0213	16.6954	4.3657	11.5384		1.46131		0.473859		1.40216	-0.356754	0.533008	0.889762	NA	NA	NA	NA	NA	NA	NA	0.545465	NA
M7WV72	RHTO_01206		peroxisomal carrier protein, adenine nucleotide transporter	NA				2.36291		2.62329		2.01336	8.65189	9.71312	7.16493			2.31359	2.58417	2.09015	9.12373	7.19272		-1.81992		-0.306095		-0.343086	-0.146528	-1.78293	-1.6364	NA	NA	NA	NA	NA	NA	NA	NA	NA
M7WV75	RHTO_01211		dna/rna helicase, dead/deah box type	NA					59.5564	48.8173	14.4363	25.1364	21.9349	20.055	18.5126	18.7519			53.7623	19.8681	20.7834	18.4729		1.37117		-1.43614		-0.170019		0.105042		NA	0.0818086	NA	0.137727	NA	0.254053	NA	NA	0.891234
M7WV82	RHTO_04686		fe-s cluster assembly protein dre2 (anamorsin homolog)	NA			3.12398							6.31607	5.61144	9.69187		3.13624			6.48906	7.56162						0.220685			-1.26966	NA	NA	NA	NA	NA	NA	NA	NA	NA
M7WV85	RHTO_01392		n-acetyl-gamma-glutamyl-phosphate reductase / acetylglutamate kinase	modelled	372.382	441.33	402.707	400.804	218.401	122.116	342.306	329.741	374.02	448.517	708.98	719.049	403.144	398.364	169.126	332.883	409.119	707.903	-1.25319	-1.27442	-0.021228	0.976917	-0.0172081	0.79103	-0.259069	-1.08853	-0.829466	0.130978	0.132347	0.959596	0.182894	0.915831	0.135599	0.10149	0.0203033	0.02305
M7WV86	RHTO_04691		importin 11	NA		0.587465				0.637907			0.892454				0.57797		0.628393		0.852886		0.120672	-0.440685	-0.561357							NA	NA	NA	NA	NA	NA	NA	NA	NA
M7WV89	RHTO_01397		thioesterase family protein	NA										7.05684	12.0139	7.58049					7.25012	9.74155						0.426146				NA	NA	NA	NA	NA	NA	NA	NA	NA
M7WV90	RHTO_04696		extracellular metalloproteinase (ec 3.4.24.-) (fungalysin)	NA			11.7765	19.0012	4.59707	6.46706		17.862	4.23949	4.49992	4.7134	10.8222		15.2137	5.47917	18.5432	4.33735	7.66426		0.337142		1.75886		0.821332	0.285526	1.27467	0.989148	NA	0.446971	NA	NA	NA	0.512728	NA	0.387148	NA
M7WS73	RHTO_07151		cellular nucleic acid-binding protein	NA	1156.63	1198.88	1410.78	1452.44	499.855	469.871	1703.6	1519.01	1082.24	1069.77	934.582	971.567	1167.61	1419.23	480.851	1593.35	1066.67	944.771	-1.2799	-1.14944	0.130453	1.7284	0.281543	-0.175071	0.166963	0.75403	0.587067	0.0345085	0.0286133	0.133575	0.0664219	0.0469682	0.139501	0.377691	0.0408483	0.0722317
M7WVA2	RHTO_01417		nad(p)-binding protein	NA				0.34991				3.76929	8.7573	6.20504	7.20665	13.4219		0.342607		3.91304	7.37201	10.1885						0.466814	3.51366	-1.38058	-4.89424	NA	NA	NA	NA	NA	0.607634	NA	NA	NA
M7WVA4	RHTO_01241		serine/threonine-protein phosphatase (ec 3.1.3.16)	NA	15.4229	10.6604	13.0722	18.089			7.96963		17.7961	17.8948	22.9028	21.6299	12.9495	15.4175		7.53063	17.696	22.0855			-0.450526		0.251675	0.319679	-1.03373	-1.55226	-0.51853	NA	NA	0.300109	NA	0.600411	0.135666	NA	0.242046	NA
M7WVA5	RHTO_04711		vacuolar sorting protein, vps52/sac2 family protein	NA										1.47572		1.44112					1.51614	1.41111						-0.103571				NA	NA	NA	NA	NA	NA	NA	NA	NA
M7X689	RHTO_00033	glycolysis	phosphoglycerate kinase (ec 2.7.2.3)	modelled	1705.04	1738.6	2068.28	2125.12	1097.23	1256.81	1994.52	1694.8	2113.93	2181.72	2230.84	2177.94	1707.1	2078.58	1166.53	1822.04	2130.84	2186.04	-0.549322	-0.869197	-0.319874	0.643331	0.284051	0.0368944	-0.190042	-0.26276	-0.0727179	0.0774884	0.0487889	0.0615256	0.15827	0.0369909	0.450934	0.423735	0.226009	0.248266
M7WVB4	RHTO_01251		rna helicase (ec 3.6.4.13)	NA	9.43216	11.2145	6.66037	8.0987	7.55508	7.60949	9.2632	7.48162	10.2277	7.73183	8.87455	7.48668	10.229	7.30809	7.51787	8.25995	8.85893	8.11987	-0.444272	-0.236809	0.207463	0.13581	-0.485101	-0.125675	0.176639	0.0246762	-0.151963	0.173933	0.48146	0.599175	0.587747	0.185124	0.727378	0.62776	0.626615	0.914744
M7WMT3	RHTO_04564		zinc finger, phd-type protein	NA	2.80232	2.73542	3.40135	3.34213	4.70385	4.44594	4.21688	4.57787	1.29378	2.22412	1.84037	2.73598	2.74567	3.34354	4.53696	4.36853	1.76073	2.26326	0.724568	1.36555	0.640984	-0.0545792	0.284218	0.362226	0.385771	0.948747	0.562976	0.0466249	0.0864038	0.282619	0.620491	0.0330119	0.616174	0.155687	0.259988	0.123116
M7WVC5	RHTO_01442		cohesin-associated protein pds5	NA	5.17938	5.41039	5.94736	6.40641	5.15366	5.8989	7.40877	7.85396	4.37851	4.80669	5.09314	5.81723	5.24914	6.12171	5.47706	7.57708	4.56136	5.40449	0.0613217	0.263937	0.202616	0.46824	0.221854	0.244695	0.307708	0.487483	0.179775	0.697506	0.253438	0.212813	0.129893	0.129434	0.307277	0.180565	0.371512	0.102211
M7WVC6	RHTO_01261		sh4 domain protein	NA	6.02495	6.06499	10.7413	8.92348		10.3826	12.3388	9.76393	10.181	10.8876	14.2971	10.997	5.9936	9.76037	10.2278	10.8977	10.4577	12.5603	0.770998	-0.0320754	-0.803074	0.0915362	0.703513	0.264299	0.159021	-0.204839	-0.36386	NA	NA	0.0556284	NA	0.101005	0.468934	0.66576	0.410507	0.62697
M7WVD8	RHTO_04741		atp-dependent rna helicase ded1	NA	47.0447	59.6841	45.1175	38.4521		84.2438	26.2286	51.1417	62.9018	82.7497	56.6387	58.9699	52.8636	41.4721	82.9874	38.9379	72.5646	57.3002	0.650617	0.193627	-0.45699	-1.09172	-0.350135	-0.340726	-0.0909639	-0.557363	-0.466399	NA	NA	0.363173	NA	0.312627	0.404698	0.891397	0.126288	0.382941
M7WVF0	RHTO_04751		protein of integral membrane protein, mpv17/pmp23 family	NA	51.0055	49.7003	51.5796	52.6621	110.276	111.037	90.5103	68.2846	90.8253	101.483	102.916	94.0618	49.9313	51.6725	109.717	78.2067	95.5303	97.7091	1.13577	0.199751	-0.936015	-0.488417	0.0494538	0.0325346	0.597896	-0.3212	-0.919096	0.0223884	0.200353	0.0746701	0.219033	0.236586	0.827619	0.308402	0.0581021	0.368415
M7WVF1	RHTO_01286		swib complex baf60b domain-containing protein	NA	8.9544	9.96573	12.7794	17.4731		7.05891	19.0129	12.4556	6.76237	6.77306	9.84898	7.59998	9.37602	14.969	6.95363	15.4482	6.71057	8.66445	-0.431211	0.051331	0.482542	1.1516	0.67493	0.368673	0.0454566	0.834255	0.788799	NA	NA	0.114247	NA	0.203527	0.355923	0.93654	0.254328	0.291894
M7WVG4	RHTO_01492		oxysterol-binding protein	NA	11.3289	12.7642	15.8459	17.7012	9.49032	7.86149		18.3261	8.84674	8.8944	12.2039	12.4775	11.939	16.6199	8.60764	19.0251	8.79627	12.2344	-0.471988	-0.0312738	0.440714	1.14421	0.477238	0.475984	0.194986	0.636953	0.441967	0.172534	0.876149	0.138972	NA	0.105297	0.0996385	NA	0.119797	NA
M7X4V7	RHTO_03089		uncharacterized protein	modelled	54.7129	58.1488		46.4325		63.0044	75.9079	81.2492	73.5555			39.326	55.9395	45.4635	62.0648	78.0372	70.2943	38.507	0.149907	-0.179634	-0.329541	0.330389	-0.29916	-0.868286	0.779455	1.01904	0.239585	NA	NA	NA	NA	NA	NA	NA	NA	NA
M7WVH2	RHTO_01502		nedd8-activating enzyme e1 regulatory subunit	NA	18.8991	20.6891	32.6944	24.1728	23.9051	22.3553	31.2537	40.8452	25.0651	22.0246	30.3393	26.7584	19.6195	28.2456	22.9392	35.9675	23.2908	28.3291	0.225525	-0.0219459	-0.24747	0.648881	0.525734	0.282523	0.348672	0.344412	-0.00425949	0.190611	0.875542	0.286041	0.231809	0.251264	0.297058	0.527756	0.984998	0.398003
M7WVH5	RHTO_01311		hydroxyacid-oxoacid transhydrogenase	modelled			74.1565	99.8818	14.688	12.6665	21.2688	20.3622	105.656	119.389	188.677	256.458		86.1224	13.5679	20.618	111.815	220.263		-3.04285		0.603711		0.978113	-2.06248	-3.41725	-1.35477	NA	0.0444335	NA	0.094591	NA	0.205066	0.168859	0.161775	0.0855594
M7XMV4	RHTO_02952		5-oxoprolinase	modelled	18.8837	19.3844	23.9038	22.9993	21.2589	24.1711	37.6839	35.1957	25.3774	26.4413	29.3088	30.8875	18.97	23.2585	22.5132	36.0731	25.7089	29.8334	0.247051	-0.191497	-0.438548	0.680151	0.294037	0.21466	0.633165	0.273994	-0.359171	0.226315	0.268963	0.061203	0.0872926	0.0478336	0.164061	0.104596	0.0772955	0.125713
M7WVI0	RHTO_01512		arylalkylamine n-acetyltransferase	NA	2.6926		1.63625		3.8566	3.49463		3.02569	2.39529			22.9717	2.69049	1.64267	3.64564	3.14108	2.28909	22.4934	0.438301	0.671394	0.233092	-0.214911	-0.711825	3.29665	0.935216	-2.84017	-3.77538	NA	NA	NA	NA	NA	NA	NA	NA	NA
M7WFU6	RHTO_05219		monothiol glutaredoxin-5	modelled	115.288	110.248	138.386	140.407	35.8447	21.2403	112.76	135.585	104.199	97.4042	121.562	112.191	111.832	138.203	28.3477	123.652	99.8257	115.944	-1.98003	-1.81618	0.163851	2.12498	0.305455	0.215949	-0.160505	0.0928525	0.253357	0.0512399	0.057651	0.216705	0.0878553	0.0413131	0.228129	0.489219	0.120817	0.70337
M7WVJ2	RHTO_04791		carboxymethylenebutenolidase	NA		57.3609	85.0906	86.8436	119.112	101.14	114.701	104.022	70.8185	84.5746	91.2064	89.0005	56.4338	85.2278	109.251	108.186	77.2849	89.3536	0.953012	0.499385	-0.453627	-0.0141279	0.594765	0.20934	0.344119	0.275917	-0.0682017	NA	0.188792	NA	0.967853	NA	0.348389	0.187675	0.211766	0.156856
M7WVJ4	RHTO_01527		26s proteasome regulatory subunit rpn1	NA	38.0836	37.1847	39.5898	32.1252	53.6079	50.8352	49.0285	51.0978	38.9661	44.1051	46.2568	45.6762	37.3188	35.6	51.788	49.6872	41.2758	45.5806	0.472717	0.327322	-0.145395	-0.0597438	-0.0680249	0.143124	0.480998	0.124455	-0.356544	0.0550934	0.145473	0.39913	0.470959	0.727535	0.360818	0.213078	0.2321	0.144525
M7WVJ9	RHTO_00875		snoal-like domain-containing protein	NA			61.6721	65.5272		33.1642		38.5417	25.6965	35.8238	30.5115	37.5843		63.0369	32.6696	40.0116	30.6811	33.7157		0.0905987		0.292468		0.136072	-0.655778	0.246996	0.902773	NA	NA	NA	NA	NA	0.741767	NA	0.0772271	NA
M7WVK0	RHTO_04801		atp-dependent rna helicase suv3	NA	34.3799					38.9986	12.307	29.656	76.0477	62.4754	115.783		34.353		38.417	21.2081	68.4313	116.232	0.161308	-0.832913	-0.994221	-0.85713		0.764285		-2.45433		NA	NA	NA	NA	NA	NA	NA	NA	NA
M7WVK2	RHTO_00880		cs and hsp20-like domain protein	NA																												NA	NA	NA	NA	NA	NA	NA	NA	NA
M7XM76	RHTO_02745		ubiquitin carboxyl-terminal hydrolase 7	NA	68.7383	72.214	88.5122	86.5193	109.352	117.46	112.535	104.682	72.1806	75.8644	88.8285	102.862	69.8656	86.7866	112.419	107.505	73.4613	94.9463	0.68623	0.613828	-0.0724018	-0.0644793	0.312889	0.370127	0.308862	0.179222	-0.129641	0.0566988	0.0581903	0.420428	0.602353	0.0470365	0.215712	0.168723	0.497318	0.369956
M7WVM0	RHTO_04821		glyoxalase/bleomycin resistance protein/dioxygenase	NA					4.03898	3.53854		1.82198							3.75827	1.89146						-0.990565						NA	NA	NA	NA	NA	NA	NA	NA	NA
M7WVM1	RHTO_01114		diamine n-acetyltransferase	NA	108.088	107.304	78.6694	114.458	142.311	158.973	137.57	104.251	158.516	140.039	147.174	118.189	106.787	95.5235	149.312	119.11	147.681	131.736	0.483596	0.0158409	-0.467755	-0.326037	-0.160803	-0.164832	0.318363	-0.145364	-0.463726	0.10222	0.944619	0.137068	0.381224	0.654062	0.559288	0.58868	0.395602	0.725244
M7WVM4	RHTO_04826		calcium-transporting atpase (ec 7.2.2.10)	modelled	0.453766												0.45341															NA	NA	NA	NA	NA	NA	NA	NA	NA
M7WVM6	RHTO_01119		dna helicase (ec 3.6.4.12)	NA	10.028	8.11433		2.30529	7.77375	7.21313		2.67284	4.6561	4.89437	3.13849	3.23829	9.00166	2.25718	7.43176	2.77478	4.73905	3.16076	-0.276488	0.649107	0.925594	-1.42133	-1.99567	-0.584326	0.297853	-0.187898	-0.485751	0.360987	0.0579359	0.138602	NA	NA	0.113527	NA	NA	NA
M7WVN0	RHTO_04831		zinc-binding oxidoreductase toxd	NA	14.5625		28.5284	35.8513	62.2393	58.0642		65.4346	36.8099	33.3039	38.4331	41.1203	14.5511	31.8717	59.6556	67.9301	34.697	39.4231	2.03553	0.781846	-1.25368	0.187394	1.13115	0.184229	1.09177	0.785011	-0.306763	NA	0.0564837	NA	NA	NA	0.297058	NA	0.324795	NA
M7WVN3	RHTO_01130		ccr4-not transcription complex subunit 7/8	NA	81.114	87.9431		73.3813	89.5397			63.7729	82.1909		124.876	99.1447	83.7861	71.8498	89.3578	66.205	78.5469	111.22	0.092883	0.186039	0.0931564	-0.432653	-0.221726	0.501793	-0.118044	-0.748406	-0.630363	NA	NA	NA	NA	NA	NA	NA	NA	NA
M7WVP2	RHTO_04841		actin ii (centractin-like protein)	NA	7.87088	7.77343	8.98801	11.396	6.09089	10.4644	10.1885	11.801	8.78742	7.94547	8.51973	8.0313	7.75626	10.0907	8.19341	10.9392	8.28046	8.20842	0.0791039	-0.0152466	-0.0943505	0.416968	0.379601	-0.0126069	0.116471	0.414328	0.297857	0.891864	0.97487	0.453237	0.491844	0.253943	0.905594	0.753843	0.396491	0.173035
M7WVP5	RHTO_04846		xanthine phosphoribosyltransferase	modelled	125.243	121.431	103.56	114.631	97.2454	93.86	128.764	93.4738	110.094	108.68	107.096	125.074	122.306	108.103	94.754	109.355	108.435	114.99	-0.36824	-0.194574	0.173666	0.206759	-0.178098	0.0846791	0.0166165	-0.0724941	-0.0891106	0.0512399	0.0659484	0.090543	0.589628	0.196581	0.649429	0.953002	0.68849	0.875968
M7WVP9	RHTO_04852		peptide hydrolase (ec 3.4.-.-)	NA		8.06591		7.16184		19.5479		10.2265	14.7342	14.1653	15.1167	15.0797	7.93554	7.01237	19.2564	10.6165	14.3171	14.9705	1.27894	0.427599	-0.851337	-0.859032	-0.178427	0.0643874	0.598331	-0.49582	-1.09415	NA	NA	NA	NA	NA	0.280657	NA	NA	NA
M7WVQ9	RHTO_00925		peptidyl-trna hydrolase, pth1 family	NA												0.27193						0.266267										NA	NA	NA	NA	NA	NA	NA	NA	NA
M7WVR8	RHTO_00935		5-3 exoribonuclease (ec 3.1.13.-)	NA	6.54534	7.99812	9.26294	7.15735	13.322	12.9407	10.1522	10.4411	6.80904	7.64882	8.31485	7.6467	7.20453	8.15363	13.0213	10.2161	7.18274	7.91728	0.8539	0.85827	0.00437029	-0.350029	0.178539	0.140471	0.325332	0.367771	0.0424382	0.0680109	0.0472241	0.974586	0.0664219	0.600411	0.428203	0.367927	0.899727	0.0817749
M7WYG4	RHTO_07765		protein of arf gtpase activating protein family	NA	71.7453	69.3933	86.1522	89.6502	56.533	67.1235	86.6392	95.2885	59.761	63.2222	95.7044	82.8398	69.9804	87.1347	61.2703	90.3947	61.0327	88.5951	-0.191764	0.00560611	0.19737	0.561051	0.316296	0.537646	0.0529904	0.0290109	-0.0239795	0.353505	0.964574	0.140532	0.146141	0.0484646	0.169505	0.713897	0.900414	0.891161
M7WVT2	RHTO_04872		nadh-cytochrome b5 reductase (ec 1.6.2.2)	modelled										0.195382							0.200733											NA	NA	NA	NA	NA	NA	NA	NA	NA
M7WVT6	RHTO_00950		protein of carbohydrate kinase, fggy type family	modelled	78.404	84.3404	116.774	124.824	655.342	643.607	423.399	396.25	119.197	110.666	109.627	116.832	80.6599	119.726	644.009	405.719	113.805	112.226	2.99716	2.50052	-0.496636	-0.666599	0.569812	-0.0201585	1.76075	1.85408	0.0933346	0.0223884	0.0212456	0.0953911	0.055154	0.0509371	0.845595	0.0990131	0.431995	0.0300689
M7WVU2	RHTO_00955		ribosome biogenesis large subunit gtpase 1	NA	9.84387	10.6017	5.47731	8.44141	4.89372	8.73997		11.6286	10.6671	11.8354	8.97482	8.02639	10.1332	6.88202	6.7467	12.0721	11.1769	8.43444	-0.586843	-0.728261	-0.141418	0.839424	-0.558192	-0.40615	0.810773	0.517313	-0.29346	0.325771	0.250118	0.403578	NA	0.230138	0.184813	NA	0.557079	NA
M7WVU9	RHTO_01190		ap-2 complex subunit alpha	NA	8.00937	9.00459	10.9535	11.3209	15.6358	12.9772	13.5957	12.8319	7.52086	8.93056	11.311	11.8364	8.43108	11.0406	14.1938	13.084	8.18129	11.4724	0.751474	0.794862	0.043388	-0.117457	0.389026	0.48777	0.244991	0.189635	-0.0553557	0.12787	0.130132	0.847258	0.623582	0.0819088	0.163393	0.172723	0.442483	0.156677
M7WVV2	RHTO_01195		mrna binding post-transcriptional regulator (csx1)	NA	37.8355	41.2563	13.7185	34.4836	44.6139	34.7865	16.9436	34.1113	20.1978	26.673	32.5256	28.8518	39.1977	23.7681	39.3955	25.7113	23.3529	30.4513	0.00726059	0.754425	0.747165	-0.615628	-0.72174	0.382901	0.113373	-0.244104	-0.357477	0.986405	0.196678	0.139377	0.419952	0.346528	0.321073	0.954393	0.70553	0.704242
M7WVV7	RHTO_01200		stomatin family protein	NA			210.373	224.744		106.011		43.3722	103.684	121.606	147.092	153.047		215.626	104.43	45.0263	112.012	148.761		-0.101123		-1.21369		0.409343	-2.25969	-1.72416	0.535535	NA	NA	NA	NA	NA	0.173582	NA	0.0672295	NA
M7WVV8	RHTO_00970		exosome complex protein lrp1	NA		0.614872					0.997577			0.902265			0.604934			0.942627	0.926978				-0.615758							NA	NA	NA	NA	NA	NA	NA	NA	NA
M7WVW2	RHTO_01205	TCA cycle	succinate--coa ligase [adp-forming] subunit alpha, mitochondrial (ec 6.2.1.5) (succinyl-coa synthetase subunit alpha) (scs-alpha... <Preview truncated at 128 characters>	modelled	456.269	443.222	476.915	540.323	452.694	487.317	531.684	506.105	706.907	727.528	932.485	905.723	445.985	503.916	465.912	513.902	711.51	911.482	0.0630614	-0.610827	-0.673888	0.141435	0.176187	0.357329	0.0283092	-0.826721	-0.85503	0.493204	0.0474136	0.0400627	0.26789	0.275723	0.11797	0.86256	0.0520633	0.0298666
M7WVW4	RHTO_00975		translation initiation factor 5b	modelled	21.7446	22.5458	21.7623	21.101	26.0112	28.9401	24.4908	25.6333	22.9612	23.1447	23.4051	15.9971	21.9545	21.2542	27.2334	24.8763	22.8609	19.5799	0.310861	0.252497	-0.0583648	-0.130607	-0.0467728	-0.223509	0.227028	0.345399	0.118371	0.152616	0.178635	0.278036	0.393539	0.369042	0.581907	0.156954	0.776632	0.406475
M7X515	RHTO_02918		uncharacterized protein	NA			3.06721	5.19439						9.13536		7.18962		4.08262			9.38557	7.0399						-0.41489			-0.78606	NA	NA	NA	NA	NA	NA	NA	NA	NA
M7WVY3	RHTO_01230		short-chain dehydrogenase/reductase sdr family protein	NA	32.2723		43.1498	50.6378	27.4556	21.619	98.5945	30.8355	36.1217	35.6974	52.356	40.0767	32.247	46.45	24.3482	62.5875	35.5977	45.9006	-0.40535	-0.547967	-0.142617	1.36206	0.526515	0.366731	0.430195	0.447362	0.0171671	NA	0.135054	NA	0.487869	NA	0.367657	0.767602	0.954647	0.724149
M7WVY9	RHTO_01000		bud22 family protein	NA	2.8032	3.03754		2.36944	2.57491	2.52606	3.83176	3.0941	1.77214	1.6929	2.8114		2.89472	2.31999	2.52903	3.4164	1.71642	2.82231	-0.19484	0.559185	0.754026	0.433889	-0.31931	0.717475	0.558359	0.2756	-0.282759	0.173168	0.0411048	0.0655304	0.246197	NA	NA	NA	NA	NA
M7WVZ0	RHTO_04912		mitochondrial genome maintenance mgm101	NA	123.203	105.342	116.671	115.034	91.7346	117.608	117.77	85.1774	161.99	161.591	197.295	180.668	113.373	114.881	103.701	99.8545	160.413	187.483	-0.128644	-0.629362	-0.500717	-0.0545281	0.0190699	0.22497	-0.202242	-0.90886	-0.706617	0.689129	0.117725	0.114247	0.927501	0.899839	0.20065	0.623008	0.0669877	0.10926
M7X2A3	RHTO_04635		zinc alcohol dehydrogenase	NA			33.1558	30.5737	23.0023	22.6135	36.2882	35.4542	18.9219	15.7337	30.9088	30.0698		31.6108	22.6159	35.5479	17.1238	30.2362		0.401332		0.652425		0.82027	0.169347	0.233488	0.0641404	NA	0.156001	NA	0.0433496	NA	0.135599	0.261693	0.54832	0.0555244
M7WVZ6	RHTO_01010		mitochondrial carrier protein	NA									2.65472	3.47145	2.2064						3.05178	2.21496						-0.462372				NA	NA	NA	NA	NA	NA	NA	NA	NA
M7WVZ8	RHTO_04922		mitochondrial ornithine transporter	NA	183.139	193.454	185.48	168.154	135.963	126.401	165.038	157.24	229.495	248.538	340.698	327.114	186.661	175.426	130.101	159.592	237.333	331.161	-0.520787	-0.867277	-0.34649	0.294752	-0.089557	0.480619	-0.136479	-1.05314	-0.916666	0.0658096	0.0528522	0.13165	0.129893	0.440845	0.135599	0.423735	0.0445699	0.0298666
M7WVZ9	RHTO_01015		membrane protein	NA			4.73239	7.29818					13.1045		24.6893	11.5231		5.94842			12.5235	18.0341						0.52609			-1.60015	NA	NA	NA	NA	NA	NA	NA	0.350001	NA
M7WW02	RHTO_04927		protein of arf gtpase activating protein family	NA	19.7571	22.3467	24.4428	21.5873	18.4946	7.08502	25.229	23.8891	17.2365	18.6899	27.342	20.2093	20.8636	22.8377	12.7182	24.3197	17.837	23.6182	-0.714088	-0.48798	0.226108	0.935229	0.130435	0.405025	0.0907061	0.0422243	-0.0484818	0.399006	0.562084	0.292854	0.301292	0.483369	0.382964	0.593294	0.903671	0.891234
M7WW05	RHTO_01250		dna repair protein rad8	NA	0.494653	0.463917		0.355797	0.457769	0.344438	0.704156	0.567438		0.134771		0.688128	0.475342	0.348372	0.39807	0.627224	0.138462	0.673798	-0.255944	1.52353	1.77948	0.655958	-0.448339	2.28283	0.848353	-0.103335	-0.951688	0.419973	NA	NA	0.232376	NA	NA	NA	NA	NA
M7WW12	RHTO_04937		protein air1/2	NA																												NA	NA	NA	NA	NA	NA	NA	NA	NA
M7WW13	RHTO_01030		u1 snrnp-associated protein usp102	NA	26.5036	30.3601	36.8037	31.1922	39.1964	32.9547	48.2894	62.6703	26.6918	27.2919	33.7491	43.8253	28.1761	33.7447	35.79	55.3449	26.7739	38.3963	0.345081	0.418725	0.0736446	0.628897	0.260187	0.520139	0.713791	0.527483	-0.186308	0.269656	0.186767	0.646411	0.246197	0.309538	0.27254	0.274025	0.614643	0.309594
M7WW17	RHTO_01260		protein of upf0121 family	NA	11.3539	13.4006	18.3489	15.15	15.1044	12.5754	15.392	15.5293	13.1396	13.0217	13.5173	17.2387	12.2645	16.6273	13.7308	15.3328	12.9677	15.2247	0.162926	0.0824915	-0.0804344	0.159208	0.439069	0.231492	-0.116935	0.0102077	0.127143	0.563734	0.694073	0.666573	0.461807	0.210121	0.474706	0.65148	0.737197	0.975762
M7XLK7	RHTO_04939		heat shock protein hsp90	NA	145.911	149.284	187.123	184.889	109.622	105.303	146.901	138.987	125.484	145.826	180.989	202.004	146.334	184.444	106.566	141.548	134.87	189.744	-0.457516	-0.339823	0.117693	0.409542	0.333918	0.49248	-0.381891	-0.422761	-0.0408696	0.0447378	0.200414	0.489358	0.0820407	0.0242962	0.177696	0.10149	0.754308	0.124835
M7X577	RHTO_05556		uncharacterized protein	NA										2.11556							2.17351											NA	NA	NA	NA	NA	NA	NA	NA	NA
M7WW22	RHTO_01265		nadh dehydrogenase (ubiquinone) fe-s protein 3	NA	70.368	50.2786	58.2849	63.5529	116.064	89.2048		65.4715	73.8002	50.574	97.0069	109.821	59.8894	60.3701	101.851	67.9684	61.2437	102.459	0.766091	0.73383	-0.0322604	-0.583527	0.0115318	0.74241	0.171032	-0.592107	-0.763139	0.216699	0.243221	0.943925	NA	0.969982	0.209561	NA	0.0891064	NA
M7WW24	RHTO_04952		oligoribonuclease	NA	10.9967	12.226	9.80461	22.6865		10.442		6.9414	16.4122	14.5048	15.9302	16.5117	11.5082	16.028	10.2863	7.20612	15.2933	16.0799	-0.161943	-0.572177	-0.410234	-0.513429	0.477931	0.0723583	-1.1533	-1.15796	-0.00466139	NA	NA	0.18272	NA	0.608663	0.640174	NA	0.997303	NA
M7WW26	RHTO_04957		long-chain acyl-coa synthetase	modelled	37.2877	36.5314	53.4278	65.4299	109.729	98.5219	62.4594	48.0942	157.586	170.642	130.788	117.515	36.5997	58.8509	103.279	54.4737	162.957	123.182	1.49665	-0.657941	-2.15459	-0.922921	0.685232	-0.403704	-0.111506	-1.17716	-1.06565	0.0498912	0.0706384	0.0421746	0.115767	0.116625	0.166024	0.803776	0.0779266	0.0721758
M7X5K6	RHTO_03103		uncharacterized protein	NA	3.37384	3.73196								2.07645	3.20866	2.43044	3.52142				2.13332	2.80047			0.723056			0.392565				NA	NA	NA	NA	NA	NA	NA	NA	NA
M7WW35	RHTO_04972		rho guanyl-nucleotide exchange factor	NA			2.26636	2.47992	1.46383	1.71473	1.93691	2.54504	2.41294	0.658275				2.35171	1.57501	2.23616	1.49113			0.0789493		0.505665			-0.0726886			NA	0.964574	NA	0.312615	NA	NA	0.817424	NA	NA
M7WW40	RHTO_01050		phosphoribosylamine--glycine ligase / phosphoribosylformylglycinamidine cyclo-ligase	modelled	157.418	174.686	177.207	155.676	196.57	162.441	195.518	177.552	116.803	107.777	121.588	126.912	164.578	165.165	178.095	184.536	111.177	123.164	0.113871	0.679793	0.565922	0.0512536	0.00513071	0.147734	0.159993	0.583312	0.423319	0.645805	0.138605	0.110051	0.815858	0.983162	0.279786	0.46594	0.159753	0.0770712
M7WW42	RHTO_01290	TCA cycle	isocitrate dehydrogenase [nad] subunit, mitochondrial	modelled	930.306	841.592	840.988	845.913	1074.92	643.931	864.829	918.062	1864.64	2182.04	3346.46	3233.63	878.783	836.273	853.533	885.133	2011.89	3262.87	-0.0420613	-1.23703	-1.19497	0.0524473	-0.0715331	0.697591	0.0819191	-1.88218	-1.96409	0.937991	0.119578	0.090543	0.929199	0.506858	0.135666	0.395998	0.0230245	0.02305
M7WW43	RHTO_04982		rho gtpase-activating protein	NA	5.11545		10.0283	10.5876	6.91382	6.38929		9.84169	8.92836	10.6378	12.4345		5.11145	10.2172	6.59689	10.217	9.73082	12.4827	0.368054	-0.560776	-0.92883	0.631118	0.99919	0.359298	-1.70745e-05	-0.288955	-0.288938	NA	0.151644	NA	NA	NA	NA	NA	NA	NA
M7WW46	RHTO_04987		putative neuronal calcium sensor ncs1	modelled		21.1999	16.1069	55.9161		15.1491		23.4246	25.0527	20.6289	34.0129	27.7486	20.8573	35.4596	14.9232	24.318	22.5679	30.6578	-0.482999	-0.59672	-0.113721	0.704471	0.765624	0.441979	-0.544152	-0.334228	0.209924	NA	NA	NA	NA	NA	0.301009	NA	0.876436	NA
M7WW52	RHTO_01065		nucleolar gtp-binding protein 2	NA	10.3258	9.34719	4.3932	6.55598	7.89027	3.08349	8.57805	8.7861	9.82475	7.40933	7.35371	6.64764	9.75691	5.4148	5.45587	8.61336	8.50072	6.94572	-0.838614	-0.639775	0.198839	0.658767	-0.849516	-0.29146	0.669668	0.310452	-0.359216	0.320073	0.465713	0.576555	0.447254	0.118893	0.459735	0.261693	0.448914	0.116603
M7WW54	RHTO_01300		calcium-dependent protein serine/threonine phosphatase	NA	10.0335		13.9109	10.8966		9.39812		3.62268	6.64022	8.03968	7.37372	6.66567	10.0257	12.3173	9.25795	3.76084	7.30285	6.96459	-0.114933	0.342233	0.457166	-1.29964	0.296992	-0.0684212	-1.71156	-0.888986	0.822579	NA	NA	NA	NA	NA	0.794735	NA	0.175876	NA
M7WW56	RHTO_01070		ribonucleoside-diphosphate reductase subunit m2	modelled		3.48129	0.558227	0.577394		3.42286		1.01491	6.18998				3.42503	0.562881	3.37181	1.05362	5.91554		-0.0225936	-0.810988	-0.788395	-1.67817	-2.60521		0.904451			NA	NA	NA	NA	NA	NA	NA	NA	NA
M7WW57	RHTO_05002		ccaat-box-binding transcription factor	NA			0.687059					0.937668		0.581659				0.689755		0.973428	0.59759								0.49699			NA	NA	NA	NA	NA	NA	NA	NA	NA
M7WW62	RHTO_05007		mitochondrial carrier protein, succinate:fumarate antiporter	modelled	17.369	14.8015	14.0324	13.1708	14.6384	13.8774	12.089	9.30132	337.884	367.177	414.824	444.974	15.9588	13.4917	14.1396	10.5396	350.069	426.07	-0.174619	-4.62983	-4.45521	-0.423924	-0.242282	0.283452	-0.356261	-5.3372	-4.98094	0.411697	0.0408849	0.0386845	0.246197	0.273363	0.183879	0.363845	0.0310829	0.0282478
M7WQZ1	RHTO_07842		heat shock 70kda protein 1/8	NA	4985.78	5026.74	6486.11	6206.48	4652.37	4791.11	6820.58	5878.32	4493.06	4904.38	6884.87	6778.55	4963.69	6294.26	4681.29	6273.69	4666.29	6774.48	-0.0845063	0.00463045	0.0891368	0.422408	0.342624	0.537836	-0.0047221	-0.110797	-0.106075	0.133016	0.945673	0.400599	0.182855	0.0422984	0.125563	0.996988	0.189255	0.522111
M7WW73	RHTO_01090		oxidoreductase,oxoglutarate/iron-dependent oxygenase family	NA			13.2627	21.3059		4.05059	6.30413	5.04687	2.22681	5.91871	6.22242	8.27254		17.088	3.99018	5.59811	4.10445	7.17341		-0.0407362		0.488487		0.805471	-1.60997	-0.357719	1.25225	NA	NA	NA	NA	NA	0.404698	0.269791	0.259823	0.437479
M7WW75	RHTO_05022		intradiol ring-cleavage dioxygenase, c-terminal domain containing protein	NA	17.9752	20.4913			11.2577		10.9803	9.43383	49.6469	60.7427	56.4425	35.7295	19.0606		11.2349	10.0845	54.9261	45.8234	-0.762611	-2.28951	-1.5269	-0.155839		-0.261405		-2.18394		NA	NA	0.0970673	NA	NA	0.635511	NA	NA	0.161275
M7WW80	RHTO_00864		atp-binding cassette transporter	NA			0.101689					0.100368						0.102088		0.104196									0.0294843			NA	NA	NA	NA	NA	NA	NA	NA	NA
M7WW81	RHTO_05027		ubiquitin carboxyl-terminal hydrolase 25/28	NA						0.237937				0.333004					0.234389		0.342125			-0.545621								NA	NA	NA	NA	NA	NA	NA	NA	NA
M7WW82	RHTO_00625		protein transport protein sec24	NA	51.7791	79.042	135.907	110.177	135.475	150.137	35.5338	134.909	81.7807	85.6541	140.486	104.764	64.7515	122.159	141.549	86.8151	83.0775	121.806	1.12831	0.768771	-0.359544	-0.705282	0.915776	0.552061	-0.492744	-0.488572	0.0041715	0.105094	0.0638078	0.439487	0.495564	0.148239	0.293836	0.681597	0.988699	0.650258
M7WW92	RHTO_00874		heparinase ii/iii family protein	NA	4.27131	5.50486	5.55379	11.5039	11.7595		10.9193		5.33504	4.96133	6.46037	5.8616	4.84193	8.41969	11.7357	10.3179	5.09786	6.11248	1.27725	1.20293	-0.0743103	-0.185756	0.798185	0.261867	0.293305	0.755313	0.462008	NA	NA	0.80603	NA	0.420501	0.221939	NA	0.630967	NA
M7WW93	RHTO_00640		dipeptidyl peptidase 3 (ec 3.4.14.4) (dipeptidyl aminopeptidase iii) (dipeptidyl peptidase iii)	NA	7.92953	12.1695	16.4853	17.4921	20.5331	21.0378	21.9367	15.7381	14.316	12.884	18.2221	15.508	9.94808	16.8385	20.6077	18.5333	13.4591	16.7389	1.0507	0.614604	-0.436091	-0.153062	0.759277	0.314626	0.138357	0.146917	0.00855986	0.104184	0.0552271	0.377631	0.697835	0.142229	0.297058	0.739721	0.958458	0.704242
M7WW95	RHTO_05042		2-methylcitrate dehydratase	modelled	512.258	523.477	535.612	545.096	660.433	696.684	729.656	613.397	5168.2	5951.65	6875.33	7056.53	513.437	535.716	672.693	663.127	5526.86	6905.79	0.389761	-3.03844	-3.4282	-0.0206616	0.0612831	0.321346	0.307816	-3.38045	-3.68827	0.0636606	0.0472474	0.0556284	0.945947	0.149054	0.190941	0.331592	0.0181303	0.0217589
M7WWA2	RHTO_05052		atpase, afg1-like protein	NA							1.95923		1.62796			2.09236				1.85131	1.55578	2.04879						0.397136		-0.146227		NA	NA	NA	NA	NA	NA	NA	NA	NA
M7WWA6	RHTO_05057		u3 small nucleolar rna-associated protein mpp10	NA	0.900748	0.938415					1.25699					1.08948	0.911645			1.18775		1.06679								0.154964		NA	NA	NA	NA	NA	NA	NA	NA	NA
M7WWB2	RHTO_00660		ubiquitin family protein	NA	28.9815	26.2591	27.2921	28.9979	35.2532	32.2427			25.8783	21.6529	27.514	23.9011	27.3967	27.8959	33.4717		23.4885	25.512	0.288937	0.510989	0.222051		0.0260503	0.119224			0.128877	0.176481	0.137133	0.390405	NA	0.811127	0.664307	NA	0.484429	NA
M7X5W1	RHTO_05436		uncharacterized protein	NA										2.39901		2.39872					2.46472	2.34877						-0.0695187				NA	NA	NA	NA	NA	NA	NA	NA	NA
M7WWB7	RHTO_00665		cmp/dcmp deaminase, zinc-binding domain containing protein	NA	2.21038		12.3497	12.6114		5.33208	31.0774	6.04306		2.30613	39.1699	9.77194	2.20865	12.3732	5.25255	17.8195	2.36929	24.4451	1.24985	1.14856	-0.10129	1.76237	2.48598	3.36702	0.526243	-0.456087	-0.982331	NA	NA	NA	NA	NA	NA	0.785396	0.620517	0.847467
M7WWB8	RHTO_00899		atp-dependent rna helicase dbp7	NA												0.10935						0.107073										NA	NA	NA	NA	NA	NA	NA	NA	NA
M7WWC5	RHTO_05077		m protein repeat protein	NA	12.4862	9.17114	17.1044	16.3022	10.0181	13.055		16.2036	12.0521	9.88975	11.4608	11.3186	10.7497	16.5667	11.429	16.8216	10.8392	11.2941	0.0884064	0.0764455	-0.0119609	0.557612	0.623994	0.0593085	0.0220241	0.574749	0.552725	0.841505	0.845968	0.966059	NA	0.128842	0.806114	NA	0.0470734	NA
M7WWD0	RHTO_00909		coatomer protein complex, subunit epsilon	NA	49.5897		69.3865	85.5188		97.9438		97.0272	53.4368	57.2392	86.1602	90.5822	49.5509	76.6964	96.483	100.728	54.9373	87.5952	0.961364	0.812488	-0.148875	0.0621122	0.630249	0.673065	0.393227	0.201536	-0.191692	NA	NA	NA	NA	NA	0.119655	NA	0.460811	NA
M7WZJ7	RHTO_07250		pyruvate dehydrogenase e1 component subunit beta (ec 1.2.4.1)	modelled	446.683	442.522	556.268	571.531	512.525	508.993	594.844	575.917	374.769	371.991	470.783	498.917	440.851	559.027	506.443	579.98	370.166	480.568	0.200108	0.452226	0.252118	0.195602	0.342627	0.376567	0.0530834	0.271261	0.218178	0.0367712	0.0212456	0.0365541	0.0820407	0.0296832	0.135599	0.400546	0.114025	0.0856548
M7WWD6	RHTO_00685		mitochondrial trans-2-enoyl-coa reductase	modelled		73.2298	23.0258	23.3027	22.4624	21.8826	27.2825	20.086	101.623	116.788	147.093	153.183	72.0463	22.9663	21.9865	23.3159	108.552	148.828	-1.71231	-2.3037	-0.591392	0.0846949	-1.64941	0.455261	0.0217951	-2.67426	-2.69606	NA	0.0486722	NA	0.790297	NA	0.151427	0.938604	0.0230245	0.0282478
M7WWD9	RHTO_00690		dna primase (ec 2.7.7.-)	NA	2.02012	2.32237						0.82519				1.21398	2.15168			0.85666		1.1887								-0.472586		NA	NA	NA	NA	NA	NA	NA	NA	NA
M7WJJ9	RHTO_06614		clathrin heavy chain	NA	168.466	174.522	217.909	219.631	256.014	245.296	279.316	248.754	132.551	154.091	232.765	220.714	170.018	216.906	248.565	261.085	142.493	224.893	0.547941	0.802737	0.254797	0.0708966	0.351385	0.658348	0.267452	0.215286	-0.0521666	0.0481382	0.0579359	0.244126	0.610708	0.0298032	0.135666	0.261693	0.460266	0.258915
M7WKA2	RHTO_06536		coatomer subunit beta	NA	114.366	113.397	143.172	148.375	175.564	174.856	167.854	147.281	104.376	110.778	148.646	165.056	112.92	144.506	173.727	155.753	106.78	155.42	0.621518	0.702184	0.0806654	-0.157563	0.355828	0.541535	0.108128	0.00308561	-0.105042	0.0223884	0.0408849	0.310133	0.357179	0.0358157	0.149108	0.547644	0.464732	0.97247
M7WWF7	RHTO_05117		peroxiredoxin (alkyl hydroperoxide reductase subunit c)	modelled	386.848	394.185	351.596	364.895	130.655	153.74	183.788	180.473	217.358	211.436	425.32	444.193	387.179	355.128	140.918	180.51	212.475	430.956	-1.45815	-0.592435	0.865712	0.357223	-0.124665	1.02025	-0.976259	-1.25546	-0.279204	0.03838	0.0821845	0.0292487	0.182554	0.0988303	0.0996385	0.0990131	0.0836738	0.0282478
M7WWG0	RHTO_00715		glycosyltransferase family 2 protein	modelled					0.348264	0.459378									0.400041													NA	NA	NA	NA	NA	NA	NA	NA	NA
M7WWG5	RHTO_02673		benzyl alcohol dehydrogenase	NA			3.29003	4.19088	9.69201	9.15936	9.35553	8.09981	9.81742	11.5042	7.66673			3.70318	9.34753	8.62446	10.6007	7.69647		-0.181504		-0.116152		-0.461893	1.21967	0.164237	-1.05543	NA	0.401098	NA	0.539677	NA	NA	0.142428	NA	NA
M7WWG9	RHTO_02678		cytochrome c oxidase copper chaperone	NA	29.6907	40.3545	44.5595	33.0537	6.64129	13.0989	25.4911	20.532	56.6253	51.5974	51.062	25.7291	34.6849	38.5491	9.76567	22.701	53.5627	38.2267	-1.82851	-2.45544	-0.626923	1.21696	0.152392	-0.486648	-0.763943	-0.751826	0.0121173	0.12994	0.0496533	0.190859	0.19163	0.722396	0.480162	0.300839	0.982249	0.466323
M7WWH0	RHTO_00949		pyridoxal 4-dehydrogenase	NA	30.1569	30.7517	40.2998	46.1444	780.495	923.66	1823.66	800.848	64.4009	69.1484	72.4894	71.9105	30.1939	42.8197	844.397	1277.3	66.294	71.5917	4.80559	3.67097	-1.13462	0.597105	0.504014	0.110914	4.89868	4.15716	-0.74152	0.0512399	0.0488695	0.0506992	0.58689	0.096325	0.281355	0.304897	0.0599512	0.241444
M7WWH7	RHTO_00735		nuclear pore complex protein nup98-nup96	NA	8.35437	8.82804	6.91351	9.16131	3.18999			14.4838	10.0717	10.9092	16.0378		8.51659	7.95538	3.18351	15.0361	10.4166	16.1001	-1.41966	-1.7102	-0.290538	2.23974	-0.0983458	0.628179	0.918431	-0.098632	-1.01706	NA	NA	0.154701	NA	0.722396	NA	NA	NA	NA
M7WWH8	RHTO_02688		c6 transcription factor	NA			1.42126	1.28684			1.30054	1.25592		2.06361		2.09044		1.34341		1.26636	2.12014	2.0469						-0.050714	-0.0852147	-0.692756	-0.607542	NA	NA	NA	NA	NA	NA	0.55973	NA	NA
M7WWI5	RHTO_02698		aromatic-l-amino-acid decarboxylase	NA				3.23502		5.55135	5.64304	4.0957	7.50954	8.52634	8.67134			3.1675	5.46855	4.79205	7.96824	8.70498		-0.543102		-0.190515		0.127581	0.597298	-0.861197	-1.4585	NA	NA	NA	NA	NA	NA	NA	NA	NA
M7WWI8	RHTO_00964		exocyst complex component, sec8 subunit	NA			1.60024	1.45111				1.15393	1.27614	1.22966	1.32269			1.51367		1.19794	1.24145	1.32782						0.0970277	-0.337498	-0.1485	0.188998	NA	NA	NA	NA	NA	NA	NA	NA	NA
M7WWJ6	RHTO_00755		cytochrome c oxidase subunit 7a (ec 1.9.3.1) (cytochrome c oxidase polypeptide viia)	modelled			107.255	170.738				304.711	167.752		89.811	194.61		137.425		316.332	160.314	140.359						-0.191786	1.20279	1.17232	-0.0304686	NA	NA	NA	NA	NA	NA	NA	0.972241	NA
M7WDP6	RHTO_05934		s-methyl-5-thioadenosine phosphorylase (ec 2.4.2.28) (5-methylthioadenosine phosphorylase) (mta phosphorylase) (mtap) (mtapase... <Preview truncated at 128 characters>	modelled	444.27	439.752	560.001	571.616	400.167	373.7	449.838	464.521	686.977	822.471	799.706	774.923	438.284	560.942	383.74	453.648	750.759	780.797	-0.191734	-0.968219	-0.776485	0.241444	0.355988	0.056597	-0.306278	-0.783372	-0.477094	0.127241	0.0940228	0.133575	0.136244	0.023449	0.767615	0.10149	0.0414103	0.0296112
M7WWK0	RHTO_00760		u4/u6 small nuclear ribonucleoprotein prp4	NA			6.86183	3.90085		6.11516		9.68675	7.47172	4.4409	3.56508	5.29731		5.3541	6.02396	10.0562	5.8515	4.38295		0.0419056		0.739299		-0.416902	0.909366	1.19811	0.288741	NA	NA	NA	NA	NA	0.593995	NA	0.73935	NA
M7WWM4	RHTO_00785		chch domain protein	NA			36.2756	27.7855				17.3792		52.6179	40.3945	31.4448		31.8118		18.042	54.0591	35.6706						-0.599804	-0.818203	-0.983376	-0.165173	NA	NA	NA	NA	NA	NA	NA	0.703637	NA
M7WWM6	RHTO_02743		ran gtpase-activating protein 1	NA			4.84492	14.482		13.4562		15.2611	22.2098		15.407	22.4401		9.52184	13.2555	15.8431	21.2251	18.7198		-0.679185		0.257267		-0.18121	0.734543	-0.240708	-0.975251	NA	NA	NA	NA	NA	NA	NA	0.397396	NA
M7WWM7	RHTO_00790		rrna adenine n(6)-methyltransferase (ec 2.1.1.-)	NA	25.1295	28.5989	27.5252	28.7307	17.0368	9.02977		16.324	36.3799	27.0107	38.2934	50.5558	26.6232	27.8821	12.9486	16.9465	31.2587	43.9725	-1.03989	-1.27146	-0.231573	0.388188	0.0666541	0.492341	-0.718353	-1.37561	-0.65726	0.167938	0.178047	0.566563	NA	0.621447	0.37331	NA	0.236605	NA
M7WWN4	RHTO_00994		zinc finger, ccch-type protein	NA	10.2297	11.6756				1.9604			2.88485		1.51392		10.8543		1.93116		2.75695	1.5198	-2.49073	-0.513607	1.97712			-0.859196				NA	NA	NA	NA	NA	NA	NA	NA	NA
M7WWN7	RHTO_00800		periodic tryptophan protein 2	NA	8.15041	8.93643	7.8868	5.2931	11.9909	10.6709	9.86372	8.60298	8.67499	6.64566	11.381	10.3891	8.46801	6.55019	11.2391	9.12574	7.55903	10.7989	0.408435	0.572257	0.163822	-0.300517	-0.370486	0.514614	0.478404	-0.242874	-0.721278	0.147429	0.178047	0.620761	0.265106	0.351806	0.222863	0.388595	0.199194	0.287762
M7WWP2	RHTO_00805		alpha/beta hydrolase fold-3 domain containing protein	NA			9.67415	6.33035				2.81606	5.34705	6.86741				7.95518		2.92346	6.08274								-1.44422			NA	NA	NA	NA	NA	NA	NA	NA	NA
M7WWP7	RHTO_00810		amp deaminase	modelled						0.150652									0.148405													NA	NA	NA	NA	NA	NA	NA	NA	NA
M7WWQ2	RHTO_00815		cystathionine gamma-synthase	modelled					0.230255		0.178103								0.229787	0.168292						-0.449329						NA	NA	NA	NA	NA	NA	NA	NA	NA
M7WWQ5	RHTO_00820		26s proteasome regulatory subunit t2	NA	29.8131	17.869	31.957	31.2818	29.9771	17.3691	51.9578	33.6583	28.6192	30.7883	36.9787	35.9519	23.6849	31.3556	23.5131	42.0189	29.491	36.1627	-0.0105014	-0.326806	-0.316305	0.837569	0.404756	0.294228	0.422312	0.216535	-0.205777	0.991716	0.543303	0.566563	0.356492	0.389353	0.149076	0.516722	0.0731955	0.656976
M7WWQ6	RHTO_02774		dead/deah box type dna/rna helicase	NA	7.40838	5.33281	9.20142	5.98417			10.0942	6.17949	6.54648	5.48718		4.82895	6.3246	7.5484		7.97666	5.94685	4.72839			0.0888466		0.255198	-0.330778	0.0796136	0.754436	0.674823	NA	NA	0.857487	NA	0.64706	NA	0.903443	NA	NA
M7WWR4	RHTO_00830		coronin 7	NA	8.92956	9.17582	15.435	13.6943	2.90415	5.6005	6.71423	15.3574	8.29828	6.77176	10.4707	13.3132	8.97504	14.4521	4.20761	11.1438	7.4438	11.7736	-1.09292	-0.823039	0.269878	1.40516	0.687286	0.661449	-0.375041	-0.0793252	0.295715	0.151084	0.260962	0.30823	0.404156	0.0632532	0.234872	0.653152	0.388804	0.90293
M7WWR8	RHTO_00835		u6 snrna-associated sm-like protein lsm8	NA			10.2155							4.13625		6.77483		10.2556			4.24955	6.63374						0.642514			0.628514	NA	NA	NA	NA	NA	NA	NA	NA	NA
M7WWS9	RHTO_02799		nadh dehydrogenase (ubiquinone) 1 alpha subcomplex 9	NA	227.995	277.793	373.841	390.734	458.73	516.085	480.379	362.04	307.98	413.994	789.177	735.232	250.56	378.943	483.093	414.883	359.829	756.08	0.947145	0.424988	-0.522157	-0.219597	0.596827	1.07123	0.130721	-0.865835	-0.996556	0.0842977	0.263707	0.327294	0.544341	0.0825556	0.135666	0.715627	0.0455175	0.0995877
M7WWT1	RHTO_01039		mitochondrial ribosomal protein subunit l28	NA	39.7986	38.0124	21.5109	33.4	15.8724	16.8591	19.0164	62.11	42.8347	37.136	43.6288	39.7161	38.5827	27.1491	16.2239	41.2238	39.5444	41.3435	-1.24984	-1.28535	-0.0355182	1.34536	-0.507049	0.064188	0.602572	-0.00418249	-0.606755	0.03838	0.0608161	0.828201	0.503707	0.262693	0.7616	0.739765	0.278272	0.973461
M7WWT3	RHTO_00850		atpase assembly factor atp10	NA	21.2342	18.3947	18.6327	18.8006	20.2374	20.0396		17.5821	30.8374	33.7047	32.7476	31.3655	19.6574	18.557	19.9685	18.2527	32.049	31.7935	0.0226509	-0.682555	-0.705206	-0.12962	-0.0831125	-0.0115511	-0.0238562	-0.800623	-0.776767	0.882984	0.0596848	0.09895	NA	0.584581	0.92999	NA	0.037889	NA
M7WWT6	RHTO_01044		mitochondrial outer membrane translocase complex, subunit tom5	NA										10.0789	12.7315						10.355	12.7809						0.303658				NA	NA	NA	NA	NA	NA	NA	NA	NA
M7X5W7	RHTO_03219		uncharacterized protein	NA			22.5979	22.8501				13.4682	22.0637	16.7803	15.8246			22.5299		13.9818	19.1627	15.886						-0.270545	-0.688289	-0.184207	0.504082	NA	NA	NA	NA	NA	NA	NA	NA	NA
M7WWU7	RHTO_01059		rna polymerase ii subunit a c-terminal domain phosphatase (ec 3.1.3.16)	NA		6.74689	1.11156	1.21016	0.638296	1.65195	2.14203	2.10059			1.04117		6.63784	1.15041	1.13216	2.10237		1.04521	-2.55164			0.892943	-2.52857		0.869869	1.00822	0.138349	NA	NA	NA	0.322468	NA	NA	0.0990131	NA	NA
M7WWU9	RHTO_00855		heterokaryon incompatibility het-c family protein	NA	32.8201	40.2474	73.8837	67.3022	29.9435	68.9275	87.0116	68.2304	47.9063	49.6216	61.0082	69.786	36.1956	70.0356	48.8911	76.5256	48.3816	64.7888	0.433755	0.0151141	-0.418641	0.646372	0.952273	0.421288	0.127854	0.240198	0.112344	0.673751	0.978126	0.191905	0.454498	0.0588025	0.182548	0.694005	0.574747	0.470785
M7WZP3	RHTO_07627		protein kinase c (ec 2.7.11.13)	NA	13.39	13.7414	17.297	17.5016	25.4015	15.795	18.7777	17.8067	14.8225	14.5288	19.2296	17.6961	13.4494	17.2506	20.4546	18.1146	14.546	18.3159	0.604885	0.491806	-0.113079	-0.175277	0.359104	0.332475	0.0705038	-0.0159459	-0.0864498	0.386074	0.446971	0.12649	0.76471	0.0242962	0.153737	0.395998	0.438705	0.90293
M7XHM9	RHTO_07138		sterol 3-beta-glucosyltransferase (ec 2.4.1.173) (autophagy-related protein 26)	modelled	1.97811	1.96783	2.57638	2.49598	2.57252	2.43718	3.01252	3.19027	2.30789	2.3352	2.75146	2.99189	1.95629	2.51519	2.48406	3.07926	2.30236	2.84586	0.344579	0.109584	-0.234995	0.309884	0.362548	0.305747	0.291915	0.11372	-0.178194	0.0678527	0.204351	0.0378741	0.115861	0.0322401	0.16132	0.153291	0.236605	0.381002
M7WWW1	RHTO_02834		escrt-i complex subunit tsg101	NA		0.300272											0.295419															NA	NA	NA	NA	NA	NA	NA	NA	NA
M7WWW3	RHTO_01079		amino acid transmembrane transporter	NA											1.19159	0.315365						0.752504										NA	NA	NA	NA	NA	NA	NA	NA	NA
M7WWW6	RHTO_02839		3-hydroxyisobutyryl-coa hydrolase, mitochondrial (ec 3.1.2.4) (3-hydroxyisobutyryl-coenzyme a hydrolase)	NA	149.776	156.181	131.559	137.582	164.514	153.802	140.549	137.829	223.133	241.708	237.048	231.584	151.658	133.393	157.844	137.946	230.784	232.364	0.0576775	-0.548046	-0.605724	-0.194393	-0.185135	0.00984174	0.0484201	-0.75228	-0.800701	0.529221	0.0721274	0.0790932	0.173667	0.100458	0.902642	0.47341	0.032144	0.0249804
M7WWX0	RHTO_01089		nucleoside-diphosphate-sugar epimerase	NA			3.49385	3.70408		1.90628		0.72104	4.34327		6.73046	4.54478		3.56717	1.87785	0.748539	4.15071	5.60335		-1.14428		-1.32693		0.432932	-2.25263	-2.90414	-0.651509	NA	NA	NA	NA	NA	NA	NA	0.339969	NA
M7WWX1	RHTO_02844		white collar 2 protein	NA	13.6464	14.8708	18.6979	19.3166	17.9989	14.9676	24.4789	23.3822	11.9876	13.159		19.8582	14.1331	18.8423	16.3533	23.7022	12.4877	19.4446	0.210507	0.389071	0.178565	0.535438	0.414902	0.638859	0.331043	0.28565	-0.0453928	0.412436	0.227117	0.304138	0.136795	0.0586398	NA	0.1239	NA	NA
M7WWX2	RHTO_07949		oxysterol-binding protein	NA	5.47751	5.58318	6.34777	8.22732	4.70817	5.01508	11.9375	8.95499	6.25989	7.28168	11.0258	8.67602	5.48308	7.21415	4.81944	10.2882	6.73174	9.78193	-0.186119	-0.482112	-0.295993	1.09406	0.395843	0.539141	0.512096	0.0728056	-0.439291	0.126639	0.147886	0.25371	0.168415	0.268359	0.265111	0.396576	0.367767	0.844593
M7WWX8	RHTO_00624		methionyl-trna formyltransferase	NA	15.5197	16.4498	9.43732	13.0422	14.0727	15.395	11.9949	11.5313	6.84542	15.3179	16.3597	14.0853	15.8457	11.1222	14.6047	11.6526	11.1397	15.1076	-0.117659	0.390723	0.508382	-0.325778	-0.510658	0.439559	0.0672205	-0.374614	-0.441835	0.367959	0.578459	0.492419	0.146893	0.187025	0.565484	0.869154	0.337765	0.188529
M7WWX9	RHTO_07954		60s ribosomal protein l3	modelled	6431.5	7139.83	4217.17	4036.53	7354.23	7700.16	4474.18	3985.38	6085.94	5848.69	4781.11	4666.09	6725.44	4093	7462.3	4182.55	5912.5	4684.29	0.149991	0.335853	0.185862	-0.835238	-0.71647	-0.335937	0.0312234	-0.163448	-0.194671	0.302201	0.0662873	0.280291	0.0672427	0.0555935	0.130261	0.824363	0.100034	0.300265
M7X9Q1	RHTO_03373		eukaryotic translation initiation factor 5a (eif-5a)	NA	3530.35	3380.09	4528.04	4381.61	4786.49	4444.01	5466.89	4604.4	3169.55	3378.36	3076.65	2919.97	3426.52	4417.99	4577.25	4972.88	3249.96	2973.87	0.417736	0.494059	0.0763228	0.119601	0.366646	-0.128079	0.170691	0.741738	0.571047	0.0839337	0.0741192	0.418764	0.579991	0.0422113	0.298601	0.489219	0.045501	0.113644
M7WWZ0	RHTO_00639		allantoinase	modelled			5.70221	5.63193		4.97783		1.58751	3.02192	4.08666		5.73251		5.61949	4.90359	1.64805	3.54327	5.61314		0.468758		-1.57308		0.663727	-1.76968	-1.76805	0.0016316	NA	NA	NA	NA	NA	NA	NA	NA	NA
M7WX04	RHTO_07979		dna primase large subunit (ec 2.7.7.-)	NA	8.26227	9.39634			6.4315	7.63712			4.47122	4.87523	3.45426	4.02777	8.75014		6.97083		4.64088	3.70577	-0.327976	0.586932	0.914908			-0.324623				0.256842	0.142857	0.090543	NA	NA	0.239005	NA	NA	NA
M7WX05	RHTO_00659		protein tyrosine phosphatase	NA			6.42878	5.88938			6.52428	6.29305	2.92277			5.33809		6.11024		6.34898	2.79319	5.22693						0.904049	0.0552955	0.280561	0.225266	NA	NA	NA	NA	NA	NA	0.635797	NA	NA
M7WX06	RHTO_02880		vpsa protein	modelled	151.715	162.658	167.47	170.059	132.653	100.898	212.759	182.439	146.312	152.113	166.143	154.081	155.812	167.319	115.888	195.218	148.052	158.83	-0.427077	-0.353373	0.0737045	0.752353	0.102786	0.101376	0.22249	0.297605	0.0751153	0.228432	0.277458	0.452345	0.169486	0.240267	0.377614	0.377691	0.431995	0.255846
M7WX08	RHTO_00664		gtp binding protein	NA	45.7802	39.3592	34.5346	34.4192	39.4778	19.9503	41.1319	34.659	50.005	43.6579	36.1915	34.3515	42.2337	34.1855	29.5252	37.4235	46.3209	34.984	-0.516448	-0.649716	-0.133268	0.341998	-0.30501	-0.404965	0.13056	0.0972467	-0.0333133	0.44308	0.33794	0.573606	0.622692	0.189096	0.190941	0.565275	0.604112	0.620107
M7WX10	RHTO_07984		pyridoxine kinase	modelled	39.0786	37.1301	53.215	48.4776	56.917	56.1404	53.3458	59.468	44.2696	38.0898	49.4417	49.0048	37.789	50.4448	56.0522	56.0716	40.72	48.8089	0.568806	0.461035	-0.107771	0.000499726	0.416741	0.261408	0.152565	0.200127	0.0475625	0.0415012	0.102638	0.572297	0.982035	0.0818488	0.243446	0.465026	0.679788	0.251307
M7WX25	RHTO_07994		phosphatidylserine decarboxylase proenzyme 1, mitochondrial (ec 4.1.1.65) [cleaved into: phosphatidylserine decarboxylase 1 beta... <Preview truncated at 128 characters>	modelled	11.0751	13.2277	10.3445	10.0886	13.406	9.32911		11.3132	14.2529	15.1773	20.146	18.9502	12.0402	10.1316	11.2844	11.7446	14.607	19.3898	-0.0935341	-0.372334	-0.2788	0.0576783	-0.249003	0.408644	0.213147	-0.7233	-0.936447	0.829866	0.353636	0.280445	NA	0.280927	0.137879	NA	0.043082	NA
M7WX26	RHTO_02900		acetoacetate-coa synthase	NA	73.7381		12.8405	15.6039	37.4594	25.7456	11.6354	16.2607	113.478	110.332	68.1456	73.6267	73.6803	14.0846	31.3725	13.9376	110.9	70.2517	-1.23178	-1.82169	-0.589913	-1.17051	-2.38716	-0.65866	-0.0151331	-2.33355	-2.31841	NA	0.0462124	NA	0.219365	NA	0.113527	0.955364	0.0386509	0.0371379
M7WX28	RHTO_00689		4-coumarate-coa ligase	NA									27.6079	45.7043	16.6758	22.9748					36.67	19.6184						-0.902393				NA	NA	NA	NA	NA	0.352741	NA	NA	NA
M7WX33	RHTO_00694		fasciclin domain family protein	NA			40.7517	52.7311	8.22011	11.6846	36.1496	42.5598	20.455	21.0088	44.4818	51.3282		46.2711	9.85689	39.1706	20.5662	47.4568		-1.06107		1.99057		1.20634	-0.24034	-0.276843	-0.0365034	NA	0.0812116	NA	0.0815548	NA	0.135599	0.554467	0.919757	0.322005
M7WX36	RHTO_02910		coiled-coil domain-containing protein 56	NA		92.4574	62.0808	75.6864	38.7122	38.0407		26.6774	133.499		101.951	85.1718	90.9631	68.2156	38.0534	27.6948	127.58	92.8721	-1.25725	-1.74531	-0.488052	-0.458411	-0.41518	-0.458087	-1.30049	-1.74563	-0.445144	NA	NA	NA	NA	NA	NA	NA	0.277334	NA
M7WX37	RHTO_08004		glutamyl-trna synthetase	modelled				0.906562		0.729714		0.714402	0.627651					0.887642	0.718831	0.741648	0.599824			0.261114		0.0450817			-0.259243			NA	NA	NA	NA	NA	NA	NA	NA	NA
M7WX38	RHTO_00699		ysc84 actin-binding domain protein	NA										3.55368		3.80505					3.65102	3.72581						0.029255				NA	NA	NA	NA	NA	NA	NA	NA	NA
M7X5X5	RHTO_05241		uncharacterized protein	NA	12.3742	36.564	38.4132	23.1954		12.1013	30.787			35.9352	43.0254	14.0307	24.1688	30.6377	11.9208	29.0912	36.9195	28.4654	-1.01966	-1.6309	-0.611236	1.2871	0.342159	-0.375172	-0.0747239	0.0313715	0.106095	NA	NA	NA	NA	0.744987	NA	NA	0.935523	NA
M7WX53	RHTO_08014		dna-directed rna polymerase subunit (ec 2.7.7.6)	NA	28.8667	30.3505	30.4086	30.1307	38.2292	40.0835	33.5076	33.9484	26.1945	26.0963	36.4345	30.6047	29.352	30.0149	38.8186	33.4525	25.9221	33.2716	0.403287	0.582565	0.179278	-0.214636	0.0322177	0.360107	0.156434	0.00782235	-0.148611	0.0660844	0.0444335	0.132711	0.108169	0.539884	0.249991	0.0990131	0.518173	0.966618
M7WX55	RHTO_00719		26s proteasome non-atpase regulatory subunit 3	NA	33.8062	32.3834	35.4305	38.0257	36.212	42.9118	46.0066	40.2542	34.1093	29.4797	38.8077	33.1445	32.8198	36.4008	39.2051	42.6309	31.4421	35.7063	0.256474	0.318344	0.0618703	0.120858	0.149402	0.183481	0.22793	0.255722	0.0277917	0.30106	0.293097	0.737534	0.618706	0.194926	0.501463	0.358218	0.881954	0.33198
M7X5Y2	RHTO_00154		uncharacterized protein	NA			12.6661			8.79551	51.3659	55.1302	8.81188			10.383		12.7158	8.66433	52.8846	8.4212	10.1667		0.0410628		2.60969		0.271759	2.05623	2.37899	0.322761	NA	NA	NA	NA	NA	NA	NA	NA	NA
M7WX59	RHTO_08019		bromodomain-containing factor 1	NA		16.0565	19.3663	19.7265	21.2941	23.9697		26.9058	13.9082	13.9225	18.2984	19.9701	15.797	19.3786	22.4315	27.9319	13.7977	18.9618	0.505876	0.701103	0.195228	0.316385	0.294809	0.458672	0.527451	0.558816	0.0313647	NA	0.0767172	NA	NA	NA	0.140637	NA	0.769991	NA
M7WX60	RHTO_00724		vacuolar atpase assembly integral membrane protein vma21	NA	11.6671	7.29469			6.29236					10.2327	10.2501	14.643	9.41735		6.27958		10.5129	12.314	-0.584654	-0.743428	-0.158774			0.22813				NA	NA	NA	NA	NA	NA	NA	NA	NA
M7WX69	RHTO_00734		4-nitrophenylphosphatase	NA	30.4566	33.7567	26.0434	34.4923	31.0625	36.4682	33.9962	30.3173	35.4433	40.6493	70.5935	68.5974	31.8219	29.959	33.4619	31.7986	37.8173	69.0181	0.0724977	-0.176527	-0.249025	-0.073556	-0.0870308	0.867931	0.0859725	-1.11801	-1.20399	0.732766	0.473496	0.312837	0.76042	0.766907	0.119655	0.817424	0.0652168	0.0342781
M7WX71	RHTO_08029		nifu-like protein	NA	20.9189	21.4846	14.4117	15.849	6.13611	4.15592	7.60373	10.3431	56.1349	49.7628	46.998	29.6251	21.0199	14.9932	5.1088	8.96123	52.3859	38.0942	-2.0407	-3.35812	-1.31742	0.810713	-0.487446	-0.459607	-0.742544	-2.0878	-1.34526	0.0436334	0.0443576	0.0637856	0.26832	0.0509371	0.385932	0.203715	0.23627	0.168237
M7WX72	RHTO_02945		ubiquitin thioesterase otu1	NA																												NA	NA	NA	NA	NA	NA	NA	NA	NA
M7WX81	RHTO_00749		udp-glucose 6-dehydrogenase (ec 1.1.1.22)	modelled	262.003	309.505	415.088	419.999	259.534	282.854	415.854	358.074	222.246	226.394	281.87	316.712	283.15	413.975	268.821	382.339	222.494	296.54	-0.0749194	0.272881	0.3478	0.508204	0.547978	0.414461	-0.114694	0.366624	0.481318	0.719096	0.132347	0.237377	0.16854	0.0718814	0.166778	0.565275	0.083243	0.220849
M7WX90	RHTO_00759		guanylate kinase	modelled	250.043	260.285	248.177	263.705	192.537	103.159		173.471	185.391	151.046	187.581	199.74	252.963	253.676	146.884	180.087	166.177	191.945	-0.784253	-0.178048	0.606205	0.294022	0.00406374	0.20797	-0.494294	-0.091996	0.402298	0.230559	0.782651	0.12649	NA	0.954404	0.4289	NA	0.0876532	NA
M7WX98	RHTO_00769		had-superfamily hydrolase, subfamily iib	NA	211.973	187.508	374.277	335.147	85.0195	113.53	287.077	306.231	297.487	321.731	298.577	310.746	198.142	351.949	98.3418	294.586	307.421	302.005	-1.01066	-1.64434	-0.633678	1.58281	0.828831	-0.0256424	-0.256676	-0.0358804	0.220796	0.0993324	0.0487889	0.0963284	0.0664219	0.0599436	0.813702	0.285134	0.2567	0.650605
M7X680	RHTO_05126		uncharacterized protein	NA	31.4253	35.4434							51.1439	39.0674	21.5755	35.52	33.1356				44.5069	28.2197			-0.425647			-0.657325				NA	NA	0.329286	NA	NA	0.345727	NA	NA	NA
M7WXA9	RHTO_02965		histone acetyltransferase type b catalytic subunit (ec 2.3.1.48)	NA	0.958538								0.605377		0.974441		0.957787				0.578537	0.978221			0.727297			0.757752				NA	NA	NA	NA	NA	NA	NA	NA	NA
M7WXB2	RHTO_08064		meiosis specific protein spo22	NA	1.76249				3.39986						7.73342		1.76111		3.39296			7.76342	0.946055									NA	NA	NA	NA	NA	NA	NA	NA	NA
M7WXB4	RHTO_02970		zinc finger, ring-type domain containing protein	NA	4.98321		8.1206		5.73555	3.55415	9.02628	8.58837	17.8457	13.6692	11.1438	9.27365	4.97931	8.15247	4.61252	8.72249	15.5491	10.1338	-0.11039	-1.7532	-1.64281	0.919185	0.711292	-0.617654	0.0975029	-0.216361	-0.313864	NA	0.107951	NA	0.168017	NA	0.262267	NA	NA	0.399163
M7WXB6	RHTO_00789		molecular chaperone htpg	NA	3780.14	4203.54	2613.32	2602.14	2921.35	2544.47	2479.21	2260.42	3817.13	3757.47	4027.59	3754.93	3956.39	2585.71	2710.97	2344.64	3754.14	3859.97	-0.545378	-0.469676	0.0757018	-0.209442	-0.613626	0.0401074	-0.141194	-0.719225	-0.578032	0.117658	0.0899733	0.56975	0.366735	0.0607102	0.648578	0.339634	0.0630834	0.0577932
M7WXB7	RHTO_02975		c6 transcription factor	NA												0.588528						0.576272										NA	NA	NA	NA	NA	NA	NA	NA	NA
M7WXC1	RHTO_02980		ubiquitin carboxyl-terminal hydrolase (ec 3.4.19.12)	NA	18.4802	15.1169	21.4721	26.4078	22.8434	27.0677	17.6408	32.1481	15.9806	17.1805	21.1821	24.0455	16.6692	23.7065	24.7305	25.0216	16.4616	22.4045	0.569107	0.587185	0.0180788	0.0168839	0.508098	0.444684	0.0778928	0.159385	0.0814924	0.176481	0.138522	0.943925	0.995	0.200733	0.17638	0.945252	0.776632	0.846443
M7WXS9	RHTO_08013		glycerol-3-phosphate dehydrogenase [nad(+)] (ec 1.1.1.8) (fragment)	modelled	293.854	303.917	387.512	388.975	204.762	160.777	403.343	382.199	570.094	559.679	587.054	546.477	296.314	384.945	181.362	388.95	559.914	562.214	-0.708253	-1.62633	-0.918075	1.10071	0.377523	0.00591449	0.0149343	-0.531533	-0.546467	0.10222	0.0411048	0.0292487	0.0780951	0.0256097	0.952184	0.811268	0.0669558	0.0666583
M7WXD6	RHTO_00809		macrofage activating glycoprotein	NA											1.6713	0.730098						1.19634										NA	NA	NA	NA	NA	NA	NA	NA	NA
M7WXD9	RHTO_00814		tubulin-folding cofactor b	NA						2.28023		3.35343			4.28534				2.24622	3.48132		4.30196				0.632133				-0.305359		NA	NA	NA	NA	NA	NA	NA	NA	NA
M7WXE2	RHTO_08079		pre-mrna-splicing factor cwc25	NA	14.3472	11.8273	15.1299	14.9755	6.29208	4.27173	15.4772	13.9327	11.9091	11.0006	15.5639	13.5931	12.986	14.9261	5.24366	14.5444	11.3415	14.4672	-1.30832	-1.11297	0.195347	1.47182	0.200876	0.351167	-0.0373742	0.00768122	0.0450554	0.107972	0.0897883	0.472438	0.0851816	0.324976	0.221936	0.802087	0.770636	0.952128
M7WXE3	RHTO_03005		replication factor c subunit 2	NA	18.3652	15.5916	16.9	17.0732	10.8227	10.6515		16.8408	17.7463	12.1359	12.175	19.4646	16.8452	16.8416	10.6467	17.483	14.7139	15.6408	-0.661937	-0.466779	0.195157	0.715555	-0.000311226	0.0881309	0.0539296	0.160645	0.106715	0.116783	0.376059	0.683775	NA	0.995841	0.904046	NA	0.843971	NA
M7WXE9	RHTO_03015		mitochondrial carrier protein, carnitine/acylcarnitine translocase	NA					2.56034	2.06685			1.41072		2.19458	3.87506			2.29558		1.34818	2.99873		0.76785				1.15334				NA	NA	NA	NA	NA	NA	NA	NA	NA
M7WXF0	RHTO_00824		serine/threonine-protein phosphatase (ec 3.1.3.16)	NA	251.062	273.219	316.947	274.695	194.767	229.204	356.607	333.776	201.721	228.673	259.02	308.669	259.834	293.577	210.078	341.735	213.857	281.133	-0.306663	-0.0257214	0.280942	0.701952	0.176149	0.394605	0.219141	0.281625	0.0624848	0.223476	0.92394	0.230094	0.094591	0.35855	0.261831	0.352648	0.822044	0.261706
M7WN54	RHTO_05197		dihydroorotate dehydrogenase (quinone), mitochondrial (dhodehase) (ec 1.3.5.2)	modelled	19.7934	18.7415	25.2884	24.8148	29.7012	29.0959		29.0925	30.3079	34.0452	40.8539	35.8732	19.1082	24.8423	29.1514	30.202	31.9709	38.0693	0.60937	-0.133196	-0.742566	0.0510778	0.378604	0.251865	0.281844	-0.333984	-0.615828	0.0415012	0.382778	0.0927634	NA	0.0401665	0.317994	NA	0.10471	NA
M7WXF5	RHTO_00829		er to golgi transport-related protein	NA	11.5245	10.5834	9.23825	11.955	15.5154	11.5928		8.92672	9.64284	9.4507	15.3594	16.2288	10.9639	10.49	13.4519	9.26716	9.46243	15.6549	0.295047	0.507529	0.212482	-0.537613	-0.0637532	0.726331	-0.178813	-0.756415	-0.577602	0.445864	0.271965	0.196313	NA	0.815851	0.108992	NA	0.166008	NA
M7X6H8	RHTO_00389		uncharacterized protein	NA	16.1804	33.2378	9.41412	8.24413		30.318	13.4242	18.7317		28.6666	22.6587	20.3773	24.4342	8.76157	29.8659	16.0654	29.4518	21.3498	0.289598	0.0201432	-0.269455	-0.89454	-1.47964	-0.464135	0.874696	-0.410262	-1.28496	NA	NA	NA	NA	0.269824	NA	0.285134	0.0599512	0.312555
M7WXG3	RHTO_08094		vacuolar sorting-associated protein vps27	NA	6.7964	8.47948	18.584	14.7124	6.57172	12.751	13.0556	16.996	7.69442	7.11491	11.9066	11.133	7.56675	16.5311	9.55958	14.9903	7.33153	11.427	0.337272	0.382832	0.0455594	0.649015	1.12744	0.640259	-0.141151	0.391587	0.532738	0.679738	0.63045	0.877827	0.412521	0.0985925	0.133647	0.739721	0.241374	0.336911
M7WXG9	RHTO_03035		zinc finger, phd-type protein	NA	3.54438	4.67006	6.34285	5.60857			6.43038	3.47431	5.32347	3.97814	9.72819	9.57283	4.06809	5.92963		4.8415	4.58727	9.5697			-0.173286		0.543591	1.06084	-0.29249	-0.983021	-0.690531	NA	NA	0.699907	NA	0.167919	0.135666	0.709684	0.0606713	0.175657
M7X7G5	RHTO_00463		nad(p)h-hydrate epimerase (ec 5.1.99.6) (nad(p)hx epimerase)	NA	22.6548	22.5288	30.1664	28.8386	3.99579			37.7866	27.3288	23.7058	26.2437	37.8322	22.4009	29.2608	3.98767	39.2277	25.2361	31.6949	-2.48994	-2.66187	-0.171935	3.29825	0.385412	0.328762	0.422905	0.30762	-0.115284	NA	NA	0.372411	NA	0.0393376	0.524088	NA	0.790283	NA
M7WXH5	RHTO_00849		ccr4-not transcription complex subunit 6	NA	15.1214	16.753	15.956	14.1797	16.4245	17.0871	18.9707	19.2398	17.3066	14.5685	20.5774	20.1129	15.7959	14.9512	16.6117	18.9496	15.7534	20.1756	0.0726497	0.0765344	0.00388463	0.189971	-0.0792883	0.356949	0.341909	-0.0904443	-0.432353	0.552746	0.701868	0.999844	0.0927755	0.606515	0.205078	0.183578	0.0956123	0.114406
M7WZ10	RHTO_07648		voltage-dependent ion-selective channel	NA	2251.76	2300.41	2957.17	2997.71	3792.8	4118.36	3622.63	3038.12	4938.73	5163.2	7516.62	7626.06	2256.61	2951.96	3921.02	3288.53	5012.19	7506.52	0.79707	-0.354214	-1.15128	-0.253783	0.387517	0.582702	0.155769	-1.1907	-1.34647	0.0550934	0.0899733	0.0378741	0.329838	0.0201101	0.0996385	0.522648	0.0181303	0.0408523
M7WXI0	RHTO_08114		replication factor c subunit 1	NA	8.61077	8.56842	6.76565	11.2007	6.03428	3.06211	13.3771	11.5917	5.12673	5.08145	10.5974	9.45907	8.51698	8.87956	4.51923	12.337	5.06003	9.95031	-0.914263	-0.163069	0.751195	1.44884	0.0601464	0.975594	0.474432	0.310179	-0.164253	0.198692	0.805909	0.0249058	0.137635	0.899548	0.133647	0.457069	0.77906	0.253624
M7WXI5	RHTO_08119		chromatin structure-remodeling complex subunit rsc8	NA	24.7691	17.5458	30.4378	30.6811	19.3983	25.9036	39.9002	29.6774	22.5375	26.4576	25.7767	35.7874	21.0059	30.299	22.4381	34.2558	24.3603	30.4594	0.0951516	-0.11858	-0.213731	0.610398	0.528472	0.322359	0.177078	0.16946	-0.00761748	0.844428	0.749678	0.620761	0.308934	0.18275	0.494181	0.642921	0.975325	0.715877
M7X6U1	RHTO_04400		uncharacterized protein	NA		6.98104	45.8156	35.9618		11.0754		41.1336	9.91142	12.759	18.5575	20.4817	6.86821	40.6033	10.9102	42.7024	11.2902	19.3423	0.667672	-0.0493967	-0.717068	1.96864	2.56359	0.776689	0.0727197	1.14255	1.06983	NA	NA	NA	NA	NA	0.1559	NA	0.137887	NA
M7WXJ2	RHTO_07938		atp-dependent helicase sth1/snf2	NA	5.05052	6.71601	8.12478	9.42947	7.16557	11.6404	7.69264	7.5711	5.66506	5.21992	6.30646	7.07808	5.82702	8.69467	9.30889	7.56437	5.38839	6.6308	0.675852	0.788755	0.112903	-0.299389	0.577374	0.299329	-0.200911	0.190037	0.390948	0.383169	0.321855	0.750826	0.623582	0.171731	0.225737	0.403651	0.227214	0.243381
M7WXJ4	RHTO_08129		taurine dioxygenase	NA	44.7244	35.4374											39.777															NA	NA	NA	NA	NA	NA	NA	NA	NA
M7WK05	RHTO_06611		cop9 signalosome complex subunit 2	NA	28.7409	30.7112	38.5272	39.2515	31.5439	27.5894	57.7624	40.5368	35.6132	29.7475	40.5793	35.9108	29.4666	38.5554	29.3289	48.3317	32.2983	37.9498	-0.0067602	-0.139135	-0.132375	0.720649	0.38785	0.232636	0.326039	0.348877	0.0228382	0.964093	0.568189	0.570265	0.274055	0.0460199	0.408017	0.527348	0.865985	0.459647
M7X760	RHTO_04288		uncharacterized protein	NA	0.551928		2.41076	2.14564			2.18321	2.09604	0.669092		1.46828		0.551495	2.26054		2.11947	0.639427	1.47398			-0.213431		2.03525	1.20486	-0.0929653	0.523986	0.616952	NA	NA	NA	NA	NA	NA	0.588751	NA	NA
M7WXK9	RHTO_08149		hydroxymethylbilane synthase	modelled			8.24169	4.36333		4.24152			8.24311	8.74403	7.6302	9.44873		6.27315	4.17826		8.43058	8.45588		-1.01273				0.00432215			-0.430764	NA	NA	NA	NA	NA	0.972751	NA	0.537887	NA
M7WXL1	RHTO_03075		aryl-alcohol dehydrogenase	modelled	87.7124	74.1034	122.029	118.156	892.392	701.675	578.723	525.84	159.31	167.999	188.136	176.235	80.2747	119.099	790.895	546.369	162.424	180.716	3.30047	2.28372	-1.01675	-0.533609	0.569143	0.153957	2.19772	1.59616	-0.601561	0.0709482	0.0747051	0.0630821	0.246197	0.0716656	0.2518	0.0990131	0.0599512	0.041719
M7WXL3	RHTO_08154		allantoicase	modelled	4.41712	5.80227	5.51427	5.7533	6.41014	8.06775	5.0807	3.40939	2.97041	3.08405	5.41428	5.80593	5.06107	5.58457	7.17227	4.17013	3.00362	5.56015	0.502987	1.25573	0.752743	-0.78234	0.142001	0.888423	-0.421354	-0.415033	0.0063209	0.287925	0.0999196	0.206233	0.241177	0.596171	0.113527	0.423944	0.950777	0.369645
M7WXL6	RHTO_03080		replication factor a2	NA						21.9351				10.5975	6.93564				21.608		10.8878	6.96254		0.988857				-0.645021				NA	NA	NA	NA	NA	NA	NA	NA	NA
M7WXL7	RHTO_08159		sfrs protein kinase	NA	56.3037	24.579	57.9053	51.2746	32.0172	38.6292	26.3501	50.7709	16.2805	23.7895	44.6416	51.2963	40.2207	54.1685	35.0026	38.8029	19.9999	47.5214	-0.200475	0.807469	1.00794	0.148703	0.429517	1.24859	-0.48129	-0.292414	0.188876	0.841423	0.177245	0.460387	0.871691	0.540815	0.149108	0.505116	0.431665	0.635978
M7WXL9	RHTO_03085		26s protease regulatory subunit s10b	NA	149.652	146.387	163.996	160.839	199.24	204.868	216.722	213.66	136.201	140.698	173.023	168.742	146.778	161.061	200.324	213.296	137.357	169.461	0.448702	0.544406	0.0957034	0.0905234	0.133974	0.303022	0.405251	0.331907	-0.0733439	0.0415012	0.0411048	0.179548	0.152027	0.062335	0.125308	0.0990131	0.193637	0.0363166
M7XQ05	RHTO_01032		proteasome subunit alpha type (ec 3.4.25.1)	NA	151.528	157.526	203.293	201.923	214.88	222.305	221.768	230.43	151.384	142.219	186.066	179.612	153.195	200.9	216.717	224.385	145.393	181.33	0.500444	0.575851	0.0754068	0.0501648	0.39111	0.31866	0.159499	0.307356	0.147857	0.0466249	0.0477241	0.418738	0.451174	0.0291632	0.137402	0.163784	0.0915118	0.0637872
M7WJW5	RHTO_06474		agmatinase	NA	11.3987	10.7746	14.6879	14.5781	18.604	18.9404	10.7269	12.066	14.0752	15.5598	21.7853	20.6696	10.9951	14.5097	18.6121	11.3311	14.7186	21.0545	0.759379	0.338601	-0.420778	-0.715948	0.400156	0.51649	-0.356725	-0.893838	-0.537113	0.03838	0.0970775	0.133259	0.0683841	0.0373699	0.135666	0.172723	0.0528082	0.0472313
M7WXN2	RHTO_07973		actin-related protein 5	NA	2.14065	1.96975	4.20714	5.1639		2.18187	3.54906	5.83999	2.11261	2.27631		3.32212	2.03844	4.63989	2.14933	4.70814	2.1788	3.25293	0.0764205	-0.0196483	-0.0960688	1.13127	1.18662	0.578205	0.0210656	0.533416	0.51235	NA	NA	0.484398	NA	0.0735811	NA	0.996988	NA	NA
M7WXN3	RHTO_07696		cytochrome c heme lyase (ec 4.4.1.17)	modelled	67.8072		46.3229	38.0929	25.949	23.187		27.3029	51.2239	86.302	76.8788		67.7541	41.9013	24.3688	28.3441	68.8093	77.177	-1.47528	-1.49757	-0.022296	0.218018	-0.693311	0.165567	-0.563946	-1.44512	-0.881174	NA	0.217247	NA	NA	NA	NA	NA	NA	NA
M7X7K1	RHTO_00503		uncharacterized protein	NA			1.04144	1.61634										1.31407														NA	NA	NA	NA	NA	NA	NA	NA	NA
M7WXN8	RHTO_07701		zn(2)-c6 transcription factor	NA	5.28385	3.61305	7.41575	6.1452	6.48327	7.89832	7.68774	7.89035	4.74087	4.30429	6.15473	4.55598	4.41719	6.7309	7.12531	7.72777	4.47643	5.31986	0.689825	0.670603	-0.0192217	0.117099	0.607672	0.249038	0.199252	0.538665	0.339413	0.218485	0.146845	0.959764	0.607952	0.219595	0.545366	0.440717	0.433427	0.185884
M7WXP1	RHTO_03105		methylenetetrahydrofolate reductase (ec 1.5.1.20)	modelled		18.3292			27.6237			3.34498	2.93532	4.81061	5.53541	18.3797	18.0329		27.5676	3.47255	3.87378	11.7769	0.612342	2.83116	2.21882	-2.98891		1.60415		-1.76189		NA	NA	NA	NA	NA	0.470888	NA	NA	NA
M7WXP2	RHTO_07983		dna-directed rna polymerase subunit	NA	25.9667	27.8158	25.4391	30.4627			30.9114	28.5708	23.8943	19.7756		23.6167	26.6563	27.6829		29.4346	21.5761	23.1249			0.305044		0.0545202	0.100012	0.0885153	0.348068	0.259553	NA	NA	0.275358	NA	0.772233	NA	0.71842	NA	NA
M7WZL2	RHTO_07265		haloacid dehalogenase-like hydrolase domain containing protein	NA	78.9204	80.9116	106.677	105.595	79.6674	31.6866	130.862	131.425	61.1798	53.507	62.3987	55.6394	79.2312	105.244	55.3598	130.045	56.72	58.5607	-0.51723	-0.0350179	0.482212	1.2321	0.409592	0.0460769	0.305281	1.15101	0.845728	0.524389	0.960602	0.106416	0.198279	0.0198861	0.833223	0.0990131	0.045501	0.0299981
M7WXQ2	RHTO_03120		mrs7 family protein	NA	30.9424	24.6677	27.8755	25.1531	18.1217	16.1591		24.4257	27.1236	29.5716	35.8975	38.1593	27.5936	26.3065	17.0014	25.3572	28.1513	36.7007	-0.698676	-0.727543	-0.0288665	0.57674	-0.0689135	0.382606	-0.0530224	-0.533408	-0.480386	0.164276	0.0690798	0.924906	NA	0.782518	0.150628	NA	0.0918609	NA
M7WXQ3	RHTO_07721		rho gtpase	NA	212.715	272.623	356.732	299.607	390.381	429.53	266.983	409.809	262.633	236.63	296.01	294.279	240.383	325.743	406.356	338.857	247.05	292.655	0.757412	0.717941	-0.0394707	-0.262067	0.438402	0.244395	0.0569434	0.211479	0.154536	0.111476	0.0721274	0.900939	0.558469	0.239318	0.190941	0.94305	0.504381	0.697544
M7WXQ4	RHTO_07993		mitochondrial protein	NA									1.76237	1.5917							1.65976											NA	NA	NA	NA	NA	NA	NA	NA	NA
M7WXQ8	RHTO_03125		37s ribosomal protein	NA	19.4011	20.4317								19.7287	23.5805	19.2133	19.7437				20.2691	21.2426			-0.0378924			0.067677				NA	NA	NA	NA	NA	NA	NA	NA	NA
M7WXR0	RHTO_07998		cytosine deaminase	modelled	23.4835	21.8186	45.8156	59.2537	28.5273	22.5428	33.674	31.9693	55.0159	37.3667	44.3211	48.4386	22.4655	52.0062	25.338	32.5038	45.4835	45.9614	0.173589	-0.84404	-1.01763	0.359307	1.21097	0.0150815	-0.678074	-0.499814	0.17826	0.552854	0.250118	0.231083	0.260933	0.0947661	0.988921	0.264992	0.599403	0.0843785
M7WXR2	RHTO_07731		benzodiazepine receptor family protein	NA	40.4055	52.6017	139.102	112.888	90.5573	93.2343	86.7959	91.6334	124.497	127.475	221.126	181.334	46.0627	125.09	91.1086	88.5714	124.972	199.77	0.983989	-0.455946	-1.43993	-0.0407452	1.4413	0.676739	-0.498054	-1.17343	-0.675376	0.0718077	0.0411048	0.0556284	0.557721	0.0721331	0.179608	0.27661	0.195602	0.0920918
M7WXR6	RHTO_07736		cupin domain protein	NA	0.617299		4.84049	5.08384	0.918232		2.73039	2.32464			1.0288		0.616816	4.91861	0.916367	2.49664		1.03279	0.571086			1.44599	2.99534		-0.978262	1.27345	2.25171	NA	NA	NA	NA	NA	NA	0.10149	NA	NA
M7WXS8	RHTO_07751		putative dna polymerase delta, subunit 4	NA											0.232927							0.23383										NA	NA	NA	NA	NA	NA	NA	NA	NA
M7WU19	RHTO_01841		calcium calmodulin-dependent protein kinase	NA	227.978	250.395	549.026	576.269	288.415	294.636	482.676	495.666	206.118	245.648	293.552	292.363	237.073	557.711	289.035	485.329	224.678	290.483	0.285911	0.363388	0.0774769	0.747717	1.23418	0.370595	-0.200556	0.74051	0.941067	0.116649	0.163062	0.714673	0.0433496	0.0248132	0.193731	0.172723	0.037889	0.025974
M7WXT3	RHTO_07756		large subunit ribosomal protein l17e	modelled	5996.71	5845.04	5877.4	5509.84	5517.23	5948.03	3576.9	3440.92	5483.54	5278.31	4184.59	4453.29	5871.29	5647.66	5682.67	3476.01	5331.65	4280.69	-0.0471082	0.0919866	0.139095	-0.709138	-0.0560257	-0.31674	-0.70022	-0.300411	0.399809	0.594675	0.381322	0.143999	0.0710199	0.439398	0.139834	0.10149	0.0908127	0.0963435
M7WXT4	RHTO_08018		pre-rrna-processing protein esf1	NA	0.471082						4.57853	4.09574	2.21202	3.5598		3.70624	0.470713			4.28914	2.88563	3.62906			-2.61597			0.330708		0.241094		NA	NA	NA	NA	NA	NA	NA	NA	NA
M7WXT6	RHTO_07761		vesicular-fusion protein sec17	NA	150.821	123.551	153.455	159.446	121.366	100.959	103.508	138.61	126.098	127.357	127.351	119.039	136.129	155.088	110.286	120.851	125.676	122.202	-0.303725	-0.188464	0.115261	0.131985	0.18811	-0.0404402	-0.35985	-0.0160383	0.343811	0.371482	0.369941	0.637319	0.760519	0.367378	0.607691	0.364132	0.0852715	0.942001
M7WXT8	RHTO_03161		60s ribosomal protein l22	modelled	3016.94	3131.23	2952.28	3033.51	2931.62	2844.66	2916.06	2849.31	2748.11	2488.93	2123.85	2050.08	3047.6	2967.03	2863.95	2856.7	2591.69	2069.74	-0.0896659	0.144116	0.233781	-0.00365443	-0.0386514	-0.324441	-0.0546689	0.464902	0.519571	0.210557	0.282538	0.191905	0.952902	0.434196	0.174225	0.346937	0.0414103	0.0371379
M7WXT9	RHTO_08023		sec20 family protein	NA	1.68215	1.70227		30.9986		2.68559				1.74829	2.5341	3.01062	1.6778	30.3517	2.64554		1.79617	2.74592	0.656994	0.558636	-0.0983578		4.17714	0.612367			3.46641	NA	NA	NA	NA	NA	NA	NA	NA	NA
M7WXU0	RHTO_07766		golgi to endosome transporter	NA	25.8189	24.3232	32.9035	38.2963	12.4942	33.5883	44.1457	42.873	19.9148	22.571	34.1249	32.318	24.8644	35.2648	22.7781	43.1111	21.1105	32.9511	-0.126435	0.109683	0.236118	0.920413	0.504149	0.642366	0.289829	0.387729	0.0979008	0.900328	0.910592	0.244778	0.319942	0.115903	0.135666	0.269791	0.612554	0.0546071
M7X560	RHTO_05714	TCA cycle	succinate dehydrogenase [ubiquinone] flavoprotein subunit, mitochondrial (ec 1.3.5.1)	modelled	465.889	468.648	628.572	624.822	452.467	522.726	495.415	494.049	1366.39	1705.45	2536.71	2278.35	463.299	621.41	483.239	490.508	1528.99	2388.73	0.0607936	-1.66177	-1.72256	0.0215413	0.423603	0.643666	-0.341268	-2.28389	-1.94262	0.705351	0.0821845	0.0970673	0.902962	0.0153088	0.170655	0.0673227	0.045501	0.0396101
M7WXU4	RHTO_07771		60s ribosomal protein l12	modelled	1301.37	1302.16	977.379	1093.64	1114.74	1056.39	1098.21	609.761	1036.62	883.061	738.787	682.671	1290.73	1026.02	1076.56	835.365	948.956	705.054	-0.261768	0.18201	0.443778	-0.365946	-0.331138	-0.428609	-0.296576	0.244673	0.541249	0.0710791	0.368132	0.138602	0.56658	0.0897258	0.213432	0.686828	0.111436	0.704242
M7WXV0	RHTO_03176		isoleucyl-trna synthetase	modelled		1.37722			1.19877					0.93431	1.49944	0.922048	1.35496		1.19634		0.959901	1.20405	-0.17963	0.317667	0.497297			0.326938				NA	NA	NA	NA	NA	NA	NA	NA	NA
M7WXV1	RHTO_08033		protein yop1	NA			44.4638			19.6765			14.5754	27.6781	29.4926	39.949		44.6383	19.3831		21.1827	34.362		-0.128091				0.697928			0.377465	NA	NA	NA	NA	NA	0.378776	NA	NA	NA
M7X7M4	RHTO_04194		uncharacterized protein	NA			15.5271				335.644		15.2728					15.588		317.156	14.5957								4.34668			NA	NA	NA	NA	NA	NA	NA	NA	NA
M7WXW6	RHTO_08048		glycoside hydrolase, family 5	NA	6.77621		9.95176			10.5854		14.1605	5.08787	6.5282	7.28325	8.14673	6.7709	9.99081	10.4275	14.7005	5.78465	7.64429	0.622974	0.850091	0.227117	0.495476	0.561255	0.402153	0.557195	0.943415	0.386219	NA	NA	NA	NA	NA	0.281167	NA	NA	NA
M7WXX4	RHTO_03206		atp synthase subunit beta (ec 7.1.2.2)	NA	3445.99	3462.58	3335.27	3165.1	4445.79	4389.34	4246.22	4415.86	5528.13	6375.05	8337.98	8094.19	3424.95	3223.7	4380.32	4298.3	5916.35	8147.98	0.354952	-0.433672	-0.788624	-0.02727	-0.0873658	0.461734	0.415047	-0.922676	-1.33772	0.029822	0.146803	0.103376	0.558232	0.200733	0.150628	0.111032	0.0263158	0.0282478
M7XZK6	RHTO_00176		paired amphipathic helix protein sin3a	NA	6.97167	6.85272	9.23509	9.4476	7.7714	4.06722	3.43353	10.9259	8.10678	10.5419	14.2851	14.6033	6.85409	9.26088	5.88109	7.29348	9.28899	14.3198	-0.220882	-0.659439	-0.438557	0.310524	0.434184	0.624422	-0.344543	-0.973337	-0.628795	0.727152	0.367405	0.306186	0.845818	0.0233951	0.169505	0.742631	0.0313862	0.304041
M7WXZ0	RHTO_03226		methionine aminopeptidase (ec 3.4.11.18)	modelled	28.8774	28.5802	27.6036	25.1186	48.8111	46.5145		33.7955	15.282	28.9764		26.685	28.4866	26.1531	47.2664	35.0844	22.1873	26.1293	0.730533	1.09108	0.360549	-0.429986	-0.123297	0.235935	0.423844	0.425161	0.00131698	0.0415012	0.144739	0.567101	NA	0.26479	NA	NA	NA	NA
M7WXZ3	RHTO_07831		gamm1 protein	NA	73.1589	68.7234	63.2742	60.8796	97.3379	100.163	64.9412	66.8528	68.6578	68.2184	79.8935	68.2429	70.3571	61.5658	97.9046	65.3832	67.8503	73.5126	0.47668	0.52902	0.05234	-0.582456	-0.192568	0.115635	0.0867914	-0.169071	-0.255863	0.0526071	0.0408849	0.50089	0.0523169	0.125873	0.559288	0.304442	0.314264	0.419335
M7WXZ7	RHTO_08078		enhancer of mrna-decapping protein 3	NA			7.1979	6.96329				12.666	5.21766		5.42162			7.02206		13.1491	4.98634	5.44265						0.126329	0.904997	1.27258	0.367585	NA	NA	NA	NA	NA	NA	NA	NA	NA
M7WY08	RHTO_03246		nad dependent oxidoreductase	NA	0.979676		2.23211	1.97721	2.06053	2.50055	1.94584	1.643	1.81727	1.38542		1.3353	0.978909	2.08841	2.2598	1.77216	1.58003	1.30749	1.20695	0.516242	-0.690708	-0.35069	1.09316	-0.27315	-0.236897	0.438702	0.675599	NA	0.250118	NA	0.339246	NA	NA	0.440717	NA	NA
M7WY14	RHTO_08083		stress responsive a/b barrel domain containing protein	NA			50.4042	42.5653	44.3828	101.11		145.73	30.9794	26.9245	36.7599	32.2493		46.1394	71.9474	151.288	28.6339	34.2401		1.32922		1.07228		0.25796	1.71322	2.14354	0.430315	NA	0.366821	NA	NA	NA	0.339953	NA	0.236605	NA
M7WY18	RHTO_03256		srp40 domain containing protein	NA	46.2831	59.598	51.1664	46.9668	30.0191	31.5783	71.1416	66.95	49.8482	43.8031	46.4454	47.4778	52.4408	48.6768	30.5327	68.3631	46.3205	46.5573	-0.780332	-0.601294	0.179038	1.16286	-0.107453	0.0073557	0.489983	0.554212	0.064229	0.161941	0.0982686	0.613424	0.055154	0.684405	0.973782	0.137302	0.563818	0.0496237
M7WY30	RHTO_08088		ubiquitin carboxyl-terminal hydrolase (ec 3.4.19.12)	NA	18.6932	18.858	15.8234	17.7988	12.8188	12.6405		20.6084	16.443	18.4389	15.6778	19.5925	18.6159	16.6564	12.6224	21.3943	17.329	17.4616	-0.560548	-0.457201	0.103348	0.761241	-0.160457	0.0109958	0.36115	0.293045	-0.0681049	0.024729	0.108168	0.439487	NA	0.251467	0.952541	NA	0.819787	NA
M7WY32	RHTO_03271		microtubule associated protein	NA	3.61705	3.18128	3.95653	3.22378	1.92047	2.82111	4.164	3.4763	2.66902	2.86242	2.83627	2.8835	3.37204	3.56428	2.3478	3.77176	2.74576	2.83536	-0.522312	-0.225894	0.296417	0.683928	0.0799905	0.0463288	0.0816257	0.411705	0.330079	0.274546	0.576628	0.231083	0.239997	0.742418	0.565484	0.798286	0.318313	0.202484
M7X7W4	RHTO_04021		uncharacterized protein	NA								0.119109								0.123651												NA	NA	NA	NA	NA	NA	NA	NA	NA
M7WY75	RHTO_08138		peptide chain release factor erf subunit 1	NA	66.9816	80.1096	33.7948	40.47	45.6518	77.0531		44.3815	54.9963	57.9781	34.8401	46.5068	72.872	36.7764	60.7315	46.0741	56.062	40.2568	-0.262921	0.11542	0.378341	-0.398487	-0.986586	-0.477793	0.325178	0.194726	-0.130452	0.640695	0.84297	0.242097	NA	0.0821155	0.241448	NA	0.750763	NA
M7WY79	RHTO_08143		start-like domain protein	NA	25.769	21.0219	28.6217	41.2773	71.7315	73.3791	45.6245	37.9204	51.5758	48.1846	40.1025	44.2297	23.2155	34.5749	71.9352	41.2389	49.3967	41.7834	1.63161	0.542282	-1.08933	-0.802691	0.57464	-0.241487	0.254282	-0.0189215	-0.273203	0.0403417	0.0477241	0.0702143	0.0820407	0.295296	0.221936	0.611668	0.5244	0.957725
M7X9H5	RHTO_03595		uncharacterized protein	NA			25.5358				28.0162	25.6124		8.38892		8.48776		25.636		26.5311	8.61869	8.31101						-0.0524457	0.0495162	1.67459	1.62507	NA	NA	NA	NA	NA	NA	NA	NA	NA
M7WY90	RHTO_08158		mitochondrial import inner membrane translocase subunit tim22	NA				2.7587				1.07427		3.97432	3.0686			2.70112		1.11524	4.08318	3.0805						-0.406525	-1.2762	-1.46581	-0.189607	NA	NA	NA	NA	NA	NA	NA	NA	NA
M7WLJ5	RHTO_01843		proteasome endopeptidase complex (ec 3.4.25.1)	NA	158.942	148.823	208.345	209.391	209.823	225.062	207.828	232.055	141.266	168.663	192.908	181.577	152.618	207.092	215.551	218.643	154.143	185.726	0.498109	0.483761	-0.0143481	0.0205445	0.440348	0.268907	0.0783054	0.235398	0.157093	0.0746112	0.131756	0.965129	0.917218	0.0382103	0.291949	0.612405	0.159788	0.239335
M7WY94	RHTO_07403		peptidase s9, prolyl oligopeptidase	NA	4.19795		7.89612	7.22106	13.3589	9.99341	17.7357	9.53234	11.2489	14.4059	10.7604	15.9341	4.19467	7.49873	11.5881	13.3273	12.7754	13.2022	1.46601	-0.140723	-1.60674	0.201747	0.838091	0.0474162	0.829669	0.0136077	-0.816061	NA	0.74333	NA	0.780938	NA	0.914103	0.456498	0.286031	0.972025
M7WYA2	RHTO_07690		nuclear segregation protein bfr1	NA	311.781	344.174	202.914	193.578	224.584	125.711	192.264	182.073	218.755	204.575	170.513	176.238	325.074	196.624	173.982	185.345	209.617	171.871	-0.90183	-0.26882	0.633011	0.0912752	-0.725331	-0.286433	-0.0852242	0.108889	0.194113	0.181538	0.63012	0.0932357	0.880398	0.0520125	0.151427	0.431949	0.12623	0.248626
M7XF71	RHTO_05663		sortilin	NA	6.13835	6.62629	8.66007	8.69732	8.96297	9.17078	10.4862	7.51359	3.302	4.70335	7.50339	8.48624	6.32636	8.60493	8.98938	8.85435	3.99389	7.921	0.506845	1.17043	0.663582	-0.021836	0.443787	0.987889	0.0412222	0.160702	0.11948	0.0550934	0.0690798	0.191905	0.980262	0.0426426	0.158052	0.903443	0.434662	0.678459
M7WYA9	RHTO_07418		mitochondrial import receptor subunit tom22	NA			82.3425	94.4204		25.6099		33.2569	138.121	116.732	119.053	102.318		87.5577	25.2279	34.5252	125.964	109.851		-2.31991		0.45263		-0.19746	-1.34258	-1.66982	-0.327241	NA	NA	NA	NA	NA	0.47483	NA	0.293105	NA
M7X9S5	RHTO_03403		uncharacterized protein	NA										0.128994							0.132527											NA	NA	NA	NA	NA	NA	NA	NA	NA
M7WYB3	RHTO_00045		lysine methyltransferase	NA					1.09464			1.77032		1.82924					1.09242	1.83783	1.87934			-0.782697		0.750476						NA	NA	NA	NA	NA	NA	NA	NA	NA
M7WYC5	RHTO_00055		chromosome segregation protein, pcs1	NA		2.44669						1.91622				3.05633	2.40714			1.9893		2.99268								-0.589178		NA	NA	NA	NA	NA	NA	NA	NA	NA
M7WYD3	RHTO_07730		glucooligosaccharide oxidase	NA	116.637	111.344	242.176	324.847	348.034	303.941	420.637	474.429	228.577	388.916	703.372	731.636	113.045	280.597	323.367	444.995	309.005	711.25	1.51628	0.0655422	-1.45074	0.460615	1.3116	1.20272	0.66529	-0.676568	-1.34186	0.0580253	0.891292	0.252712	0.178955	0.103602	0.151427	0.234147	0.0599512	0.0567634
M7WYE0	RHTO_00070		ubiquinol-cytochrome c reductase complex 17 kd protein	NA	2875.81	2735.41	4129.55	5180.54	2206.37	1878.27	5688.32	6126.46	4093.06	3625.64	4763.6	6233.01	2782.38	4609.09	2026.07	5867.54	3818.27	5442.64	-0.457634	-0.914233	-0.456599	1.53407	0.728163	0.51139	0.348275	0.108449	-0.239825	0.123668	0.0783874	0.140973	0.0640161	0.126791	0.297158	0.336301	0.57758	0.725244
M7WYE2	RHTO_07740		gc-rich sequence dna-binding factor	NA										0.0655163							0.0673108											NA	NA	NA	NA	NA	NA	NA	NA	NA
M7XKF7	RHTO_02596		beta-1,3-n-acetylglucosaminyltransferase, glycosyltransferase family 49 protein	NA	82.3987	83.1676	116.479	109.684	50.8259	29.6249	66.9243	79.1351	91.7632	95.2975	112.622		82.0787	112.166	39.9529	72.6955	92.8012	113.059	-1.03871	-1.21584	-0.177135	0.863567	0.450552	0.284856	-0.625694	-0.637133	-0.0114386	0.130497	0.101833	0.103272	0.229937	0.0451706	NA	0.153675	NA	NA
M7WTW2	RHTO_01776		rrna 2-o-methyltransferase fibrillarin	NA	700.669	673.687	937.611	943.833	1488.45	1107.29	1381.86	1337.23	721.379	686.525	934.215	917.296	681.459	932.713	1288.1	1346.99	697.363	918.016	0.918547	0.885264	-0.0332828	0.0644888	0.452806	0.39661	0.530229	0.553142	0.0229128	0.166275	0.173843	0.638667	0.837043	0.0248132	0.11948	0.0990131	0.377234	0.0336438
M7WYF4	RHTO_00085		mitochondrial pyruvate carrier	NA	157.682	183.227	237.653	263.658	174.17	174.666	181.315	202.18	190.081	190.458	279.061	290.696	168.912	248.37	172.939	190.609	188.664	282.393	0.0339892	-0.12556	-0.159549	0.140355	0.556222	0.581882	-0.381877	-0.567087	-0.18521	0.842932	0.0212456	0.387063	0.366735	0.0949559	0.0996385	0.223141	0.26127	0.065542
M7WV92	RHTO_01402		nascent polypeptide-associated complex subunit beta	NA	1402.63	1456.87	1974.1	1942.82	739.572	363.805	1364.93	1233.91	1494.36	1467.57	1304.5	1353.19	1417.43	1942.06	548.224	1285.36	1467.94	1317.28	-1.37044	-1.42095	-0.0505151	1.22933	0.45431	-0.156225	-0.595417	-0.0353974	0.56002	0.113124	0.102618	0.35496	0.167655	0.0263876	0.149108	0.104596	0.0365315	0.786723
M7WYG5	RHTO_00095		carnitine o-acetyltransferase	modelled			9.0346	6.1124	19.3468	18.3389	10.2422	8.12203	17.1187	20.5856	18.6919	17.7375		7.52745	18.6865	9.05493	18.7546	18.0662		-0.00525131		-1.04522		-0.0539505	0.266542	-0.99652	-1.26306	NA	0.996983	NA	0.0807045	NA	0.817947	0.618984	0.0814084	0.065542
M7WYH6	RHTO_07775		bifunctional fatty acid transporter/acyl-coa synthetase	NA	55.3036	52.1174	67.858	64.9031	86.044	70.3046	66.2754	55.5874	98.295	116.097	112.976	111.669	53.2677	65.8364	77.5627	60.166	106.607	111.379	0.542102	-0.458864	-1.00097	-0.366413	0.305626	0.0631784	-0.129937	-0.888456	-0.758519	0.175529	0.223272	0.103288	0.34009	0.0678014	0.719722	0.593003	0.030919	0.053525
M7WYH7	RHTO_00105		ap-3 complex subunit delta	NA								0.718688				1.64827				0.746097		1.61394								-1.11315		NA	NA	NA	NA	NA	NA	NA	NA	NA
M7WYJ5	RHTO_07795		mitochondrial import receptor subunit tom20	NA	340.27	325.606	279.223	317.335	203.533	197.495	177.527	165.739	512.237	501.822	573.972	509.756	330.174	295.515	198.835	169.904	502.547	537.669	-0.731655	-1.33769	-0.606033	-0.226849	-0.159992	0.0974613	-0.798512	-1.662	-0.863486	0.0415012	0.0212456	0.0421746	0.143583	0.297435	0.524833	0.144483	0.084792	0.047141
M7WYK1	RHTO_00125		small subunit ribosomal protein s17	NA	145.495	166.285	101.739	98.5646	129.525	140.974	84.4773	71.7467	224.162	215.366	162.462	191.069	154.489	99.3227	134.067	77.1535	217.744	175.091	-0.204554	-0.699682	-0.495128	-0.797151	-0.637312	-0.314527	-0.364393	-1.18231	-0.817913	0.325771	0.0477241	0.106753	0.0916443	0.0751734	0.221939	0.231459	0.10471	0.0827373
M7WYU5	RHTO_00210		ubiquilin	NA	49.3008	49.7221	66.5015	69.2029	36.1121	30.5722	107.015	85.9717	37.9799	46.8806		55.5433	49.0903	67.2606	33.0775	95.1852	42.2303	54.3866	-0.56959	-0.35243	0.21716	1.52489	0.454322	0.364971	0.500976	0.807486	0.30651	0.0905285	0.327472	0.377153	0.106029	0.033016	NA	0.281779	NA	NA
M7WYL4	RHTO_07815		cyclin-dependent protein kinase	NA									0.517871		0.774064						0.49491	0.777066						0.65087				NA	NA	NA	NA	NA	NA	NA	NA	NA
M7WYL5	RHTO_07513		osomolarity two-component system, phosphorelay intermediate protein ypd1	NA	89.6263	56.5912	168.634	192.098		62.441		103.504	87.9462	83.0306	103.382	102.761	72.6163	178.692	61.5097	107.452	84.6759	102.202	-0.239479	-0.461138	-0.221658	0.804804	1.29911	0.271402	-0.733788	0.0722639	0.806052	NA	NA	0.645205	NA	0.0751734	0.135666	NA	0.084433	NA
M7WCI4	RHTO_07059		splicing factor 3b subunit 2	NA	39.6147	39.4417	53.3391	55.028	46.8918	34.9224	51.4851	76.6329	38.7778	40.7342	53.5967	50.5538	39.1939	53.714	40.5991	64.1023	39.4542	51.6528	0.0508165	0.0412667	-0.00954975	0.658929	0.454667	0.388666	0.255079	0.31153	0.0564507	0.881711	0.901486	0.890924	0.366735	0.0256538	0.135666	0.660695	0.485936	0.54927
M7WYM6	RHTO_07523		urease accessory protein ureg	NA		7.51928	11.5826	10.0431		5.78284		9.00666	4.18003		12.7353		7.39776	10.7308	5.69659	9.35016	3.99471	12.7847	-0.376989	0.512009	0.888998	0.714892	0.536597	1.67826	-0.198694	-0.451357	-0.252663	NA	NA	NA	NA	NA	NA	NA	NA	NA
M7X3R8	RHTO_02712		nad dependent oxidoreductase	NA	729.115	718.769	965.232	1024.67	1132.38	909.541	914.528	1172.8	593.38	658.428	707.894	765.721	717.848	986.153	1013.03	1040.84	621.767	730.207	0.496926	0.704229	0.207304	0.0390702	0.458134	0.231931	0.0778622	0.511368	0.433506	0.203167	0.156325	0.207431	0.935364	0.0445188	0.247715	0.833881	0.0887807	0.253624
M7WYN8	RHTO_07840		mannosyl-oligosaccharide glucosidase, glycoside hydrolase family 63 protein	NA						1.44478					2.14099	1.50557			1.42323			1.81175										NA	NA	NA	NA	NA	NA	NA	NA	NA
M7X0U8	RHTO_06779		kelch repeat containing protein	NA	43.2279	41.7908	58.8348	58.685		77.2416	72.6134	68.8218	58.2278	71.1541	68.8716	71.6487	42.1547	58.2629	76.0895	70.03	64.3746	69.6477	0.852005	0.241207	-0.610798	-0.119724	0.466885	0.113585	0.265396	0.00789832	-0.257498	NA	NA	0.181075	NA	0.0201101	0.607691	0.144483	0.069471	0.900865
M7WYQ4	RHTO_07856		dis3-like exonuclease 2 (ec 3.1.13.-)	NA	16.7853	19.1603	21.8655	17.1042	21.4685	16.5718	30.5649	23.6298	17.6423	15.8012	20.0342	16.9821	17.8114	19.3493	18.8748	26.7061	16.547	18.3702	0.0836582	0.189885	0.106227	0.500713	0.119479	0.150794	0.464892	0.539805	0.0749125	0.803027	0.568189	0.61359	0.325212	0.678997	0.545995	0.39396	0.83217	0.259214
M7WZV2	RHTO_07345		citrate synthase	modelled	64.5808	63.9607	88.209	89.4908	75.9435	86.2347	94.6543	87.5949	137.236	147.404	120.521	139.316	63.7285	88.0891	80.3689	90.188	141.297	128.701	0.334697	-0.814021	-1.14872	0.166298	0.467024	-0.134701	0.0339713	-0.513021	-0.546992	0.163532	0.0596848	0.0506992	0.378575	0.0164266	0.495815	0.720106	0.133626	0.142521
M7X9Z6	RHTO_02507		uncharacterized protein	NA																												NA	NA	NA	NA	NA	NA	NA	NA	NA
M7XNL9	RHTO_03248	PPP	transketolase (ec 2.2.1.1)	modelled	2712.51	2598.13	3735.76	3607.04	3100.52	3453.15	5419.82	4739.18	2003.68	2343.56	3643.08	3759.45	2633.26	3641.09	3247.93	5020.6	2161.3	3669.19	0.302671	0.587625	0.284954	0.628336	0.46752	0.763563	0.463487	0.452398	-0.0110892	0.16007	0.114619	0.230094	0.134814	0.0362925	0.133647	0.198276	0.83217	0.138169
M7WYS8	RHTO_07886		60s ribosomal protein l23a	modelled	4472.69	4470.74	4337.35	4267.52	4124.92	4020.53	3302.94	2941.64	4132.16	3823.65	3076.91	2958.59	4433.83	4266.42	4038.56	3087.41	3938.67	2992.91	-0.134716	0.0361311	0.170847	-0.387441	-0.0555304	-0.396159	-0.466627	0.044849	0.511476	0.0694517	0.701637	0.192008	0.124546	0.0837062	0.145869	0.14357	0.0383798	0.719178
M7XA91	RHTO_02602		uncharacterized protein	NA			6.48406	7.20529		3.29607		5.43763	5.87394	6.34659	10.6253	8.80894		6.78221	3.24691	5.64501	6.06697	9.64602		-0.90191		0.797909		0.668958	-0.26478	-0.772958	-0.508178	NA	NA	NA	NA	NA	0.177469	NA	0.211574	NA
M7WYU1	RHTO_00205		biotin synthase	modelled	117.051	98.9543	33.505	43.8676	38.2695	29.8001	34.4627	29.2874	93.7045	106.374	97.4079	98.083	107.157	38.2943	33.7737	31.4844	99.4187	96.9131	-1.66576	-1.55762	0.108141	-0.101264	-1.48453	-0.0368251	-0.282493	-1.62206	-1.33956	0.0710791	0.059302	0.654393	0.783437	0.0604985	0.814209	0.528965	0.0537714	0.0282478
M7WXF3	RHTO_03020		atp-dependent rna helicase, eif4a3	NA	65.9885	68.9151	94.5389	92.4066	52.4415	53.0137	104.148	98.2953	68.1911	68.1688	82.7094	92.4835	66.8691	92.694	52.279	100.228	67.6019	86.7939	-0.355108	-0.370833	-0.0157251	0.938981	0.471137	0.36053	0.112736	0.207618	0.0948823	0.0559988	0.0212456	0.757804	0.055154	0.0310958	0.173121	0.304446	0.497318	0.245058
M7WYU3	RHTO_07901		l-asparaginase	modelled		2.64623	0.779636	1.4798									2.60346	1.11581									-1.22234					NA	NA	NA	NA	NA	NA	NA	NA	NA
M7XCG8	RHTO_01529		alpha,alpha-trehalose-phosphate synthase, glycosyltransferase family 20 protein	modelled	204.298	210.295	289.942	287.08	265.286	275.412	319.225	323.062	170.538	170.529	212.428	233.39	205.517	286.085	268.026	318.512	169.089	220.891	0.383116	0.664592	0.281476	0.248976	0.477186	0.385553	0.154907	0.528016	0.373109	0.0521099	0.0408849	0.0577029	0.0734339	0.0191314	0.151693	0.0990131	0.0887807	0.0549617
M7WYU7	RHTO_00215		gram domain protein	NA					2.57666	1.75555		1.80677		1.71536	2.7516				2.1504	1.87567	1.76234	2.76227		0.287107		-0.197194		0.648362		-0.558448		NA	NA	NA	NA	NA	NA	NA	NA	NA
M7WYU9	RHTO_00220		non-specific serine/threonine protein kinase (ec 2.7.11.1)	NA																												NA	NA	NA	NA	NA	NA	NA	NA	NA
M7WYV1	RHTO_07906		transcription initiation factor tfiid subunit 12	NA								0.412149								0.427867												NA	NA	NA	NA	NA	NA	NA	NA	NA
M7WUI5	RHTO_01610	glycolysis	pyruvate kinase (ec 2.7.1.40)	modelled	1004.66	1046.27	1392.93	1474.41	989.684	1137.14	1598.95	1472.34	275.22	290.843	648.728	745.558	1016.62	1421.02	1053.92	1519.68	280.913	690.638	0.0519932	1.90757	1.85558	0.527998	0.483144	1.2978	0.0968472	1.13777	1.04092	0.748753	0.0504842	0.0318685	0.129893	0.0447943	0.133647	0.483917	0.0528082	0.0487269
M7WYV6	RHTO_00230		50s ribosomal protein l27	NA	10.0273							3.25436		9.74671	10.5714	9.18382	10.0194			3.37848	10.0137	9.80249			0.000826476			-0.030751		-1.53678		NA	NA	NA	NA	NA	NA	NA	NA	NA
M7WYV8	RHTO_07911		40s ribosomal protein s20	modelled	4817.53	5632.64	5347.22	5349.48	4401.04	4437.33	4638.2	4391.38	4755.95	4366.92	3720.59	3536.26	5177.68	5303.02	4381.62	4470.78	4515.81	3598.82	-0.240839	-0.0435181	0.197321	0.0290613	0.034509	-0.32746	-0.246286	0.313004	0.55929	0.287865	0.63045	0.405029	0.632242	0.825568	0.165414	0.137302	0.0383798	0.0888912
M7WYW3	RHTO_07916		component of oligomeric golgi complex 5	NA	0.320245									0.793758			0.319994				0.815499				-1.34964							NA	NA	NA	NA	NA	NA	NA	NA	NA
M7XAN3	RHTO_02405		uncharacterized protein	NA			28.5832	44.9149		21.2539		43.043			29.8551	28.9014		36.3364	20.9369	44.6846		29.1353				1.09373			0.298361	0.617012	0.318651	NA	NA	NA	NA	NA	NA	NA	0.589757	NA
M7XBR9	RHTO_02075		uncharacterized protein	NA				0.561491										0.549773														NA	NA	NA	NA	NA	NA	NA	NA	NA
M7WYX0	RHTO_07921		chromatin assembly factor 1 subunit b	NA	1.79703	1.69457						1.42044		1.43261			1.7314			1.47461	1.47185				0.234311							NA	NA	NA	NA	NA	NA	NA	NA	NA
M7WYX6	RHTO_07926		eukaryotic translation initiation factor 6 (eif-6)	NA																												NA	NA	NA	NA	NA	NA	NA	NA	NA
M7WYX7	RHTO_00255		pre-mrna-splicing atp-dependent rna helicase ddx23/prp28	NA	4.59686	4.25307	7.81678	3.75608	4.18192	3.27258	6.81805	5.90817		5.5753	8.631	5.35317	4.38879	5.76258	3.6986	6.28799	5.72801	6.95309	-0.246845	-0.631054	-0.384209	0.76562	0.392889	0.27962	0.125886	-0.145054	-0.27094	0.392699	NA	NA	0.152027	0.631986	NA	0.87446	0.777573	0.813413
M7X268	RHTO_04594		transcription elongation factor spt5	NA	14.1935	14.1465	20.0719	19.5635	20.4279	16.6899	29.5676	24.8004	13.8356	16.4856	20.4796	31.0267	14.0501	19.6529	18.4137	26.8426	15.0797	25.4698	0.390193	0.288171	-0.102022	0.543748	0.484161	0.756185	0.449779	0.075734	-0.374045	0.235705	0.378706	0.643984	0.216898	0.0201101	0.321073	0.253367	0.51468	0.877885
M7WYY7	RHTO_07618		l-pipecolate oxidase	NA										0.566505							0.582022											NA	NA	NA	NA	NA	NA	NA	NA	NA
M7WYZ1	RHTO_00270		kinase-related protein	NA	14.5867	18.9266	28.0166				28.114			13.2421		17.1941	16.598	28.1265		26.5654	13.6048	16.8361			0.286889		0.76092	0.307434	-0.0823818	0.657994	0.740376	NA	NA	NA	NA	NA	NA	NA	NA	NA
M7WYZ8	RHTO_00280		imidazole glycerol phosphate synthase hishf [includes: glutaminase (ec 3.5.1.2); cyclase]	modelled	46.9025	45.3916	36.1674	42.2558	93.5018	130.361	78.9765	78.3489	38.5328	38.8465	48.5242	44.6402	45.7619	38.8416	110.864	77.9816	38.3675	46.2115	1.27658	1.53084	0.254262	-0.507589	-0.236543	0.268369	1.00553	0.754881	-0.250649	0.150102	0.132091	0.065084	0.341744	0.221073	0.171363	0.0990131	0.311724	0.0363537
M7WZ08	RHTO_00290		protein rds1	NA			80.6998	89.4247		108.716		375.291	104.733	102.74	79.9209	131.564		84.2875	107.095	389.603	102.822	104.527		0.0587431		1.86312		0.023736	2.20862	1.89812	-0.31049	NA	NA	NA	NA	NA	0.95595	NA	0.631833	NA
M7WR40	RHTO_07893	TCA cycle	dihydrolipoyl dehydrogenase (ec 1.8.1.4)	modelled	781.182	811.614	1088.66	1152.84	804.469	854.144	1028.51	1040.48	1167.55	1358.71	1683.74	1633.99	789.533	1110.86	822.12	1026.01	1255.85	1645.12	0.0583482	-0.611249	-0.669597	0.319623	0.492604	0.38952	-0.114632	-0.681146	-0.566514	0.4814	0.118127	0.127223	0.0815548	0.0439194	0.172095	0.288326	0.0463144	0.0282478
M7WZ12	RHTO_07427		glycoside hydrolase	NA			6.77681	6.75383				5.86474	1.44387					6.70814		6.08841	1.37986								-0.139847			NA	NA	NA	NA	NA	NA	NA	NA	NA
M7WIJ7	RHTO_03578		ras-related c3 botulinum toxin substrate 3	NA	140.612	135.228	201.039	192.131	197.528	209.404	215.675	189.793	122.502	122.776	105.313	171.953	136.772	194.974	201.704	200.413	121.605	137.047	0.560464	0.730039	0.169574	-0.00926367	0.511509	0.172469	0.0396922	0.548306	0.508614	0.0550934	0.0451482	0.106652	0.978505	0.0373415	0.765274	0.802087	0.364347	0.327955
M7WZ22	RHTO_07663		glyoxylate reductase	NA			95.3384	89.9654	85.1373	81.3696		86.5745	70.3576	68.611	77.0239	67.5245		91.9002	82.5602	89.8762	68.8643	71.7204		0.261691		0.122494		0.0586292	-0.0321278	0.325555	0.357683	NA	0.0747051	NA	NA	NA	0.718268	NA	0.161949	NA
M7WZ30	RHTO_07442		dna repair protein rad50	NA	2.24337	2.47798	2.35371	2.65899	2.90002	3.11151	3.87518	2.18179	1.60289	1.52166	2.32563	1.26344	2.33977	2.48322	2.97961	2.96336	1.54758	1.78589	0.348759	0.945109	0.59635	-0.00789119	0.0858469	0.206627	0.255021	0.730591	0.47557	0.12787	0.0472241	0.0954695	0.986023	0.591508	0.785437	0.731413	0.464731	0.455643
M7WZ34	RHTO_07678		v-type proton atpase subunit h	NA			28.3842	27.7744		8.64869		31.2053	16.4389	21.8881	24.4807	28.7025		27.8452	8.5197	32.3954	19.0989	26.3402		-1.16461		1.92692		0.463778	0.218364	0.298523	0.0801598	NA	NA	NA	NA	NA	0.294853	NA	0.672542	NA
M7WZ39	RHTO_07075		nadh-ubiquinone oxidoreductase 64 kda subunit	modelled	5.81013	5.89684	13.3677	11.3329	11.6121	9.66796		17.2882	9.20481	12.3206	20.0383	20.0456	5.80356	12.2582	10.5561	17.9475	10.7274	19.8721	0.863074	-0.0232164	-0.88629	0.765702	1.07874	0.889445	0.550033	-0.14696	-0.696993	0.106384	0.961261	0.195824	NA	0.0621118	0.14449	NA	0.0745413	NA
M7WZ41	RHTO_00330		secretory pathway protein ssp120	NA		4.33485				5.57856		7.38245	3.93833	5.52422	8.65139		4.26479		5.49536	7.664	4.71962	8.68495	0.36574	0.219542	-0.146199	0.479884		0.879846		-0.18042		NA	NA	NA	NA	NA	NA	NA	NA	NA
M7WZ43	RHTO_07452		cation/h+ exchanger	NA							0.0744397	0.0533052								0.0628387												NA	NA	NA	NA	NA	NA	NA	NA	NA
M7XSX2	RHTO_07665		glycerol-3-phosphate dehydrogenase (ec 1.1.5.3)	modelled	69.2949	69.0193	102.233	97.196	202.833	206.721	170.825	161.395	205.849	216.874	287.545	285.823	68.5722	98.9011	203.029	164.483	209.768	284.265	1.56599	-0.0471077	-1.6131	-0.303751	0.528362	0.438441	0.733879	-0.7893	-1.52318	0.0223884	0.47924	0.0378741	0.0834853	0.035768	0.110402	0.0990131	0.0181303	0.0282478
M7WZ52	RHTO_07090		glycosyltransferase family 2 protein	NA			4.50543	5.06569			9.61049	4.1568						4.74154		6.69822									0.498422			NA	NA	NA	NA	NA	NA	0.667141	NA	NA
M7XF80	RHTO_05673		1,2-dihydroxy-3-keto-5-methylthiopentene dioxygenase (ec 1.13.11.54) (acireductone dioxygenase (fe(2+)-requiring)) (ard) (fe-ard... <Preview truncated at 128 characters>	modelled	130.334	122.677	183.635	181.577	86.5505	78.786	93.8569	112.728	116.522	105.055	111.95	130.324	125.463	181.072	81.9928	102.857	109.644	119.997	-0.613696	-0.419259	0.194437	0.327069	0.529297	0.130172	-0.815924	-0.222362	0.593561	0.0660844	0.129352	0.271478	0.305599	0.0316283	0.563307	0.118233	0.0836738	0.425282
M7WZ56	RHTO_07095		aliphatic nitrilase	NA																												NA	NA	NA	NA	NA	NA	NA	NA	NA
M7WZ63	RHTO_00355		protein arginine n-methyltransferase	NA				6.17336				4.82304	7.15707			6.16324		6.04452		5.00698	6.83976	6.03489						-0.180618	-0.271687	-0.269385	0.00230223	NA	NA	NA	NA	NA	NA	NA	NA	NA
M7WWD3	RHTO_05087		ubiquitin-activating enzyme e1	NA	139.205	137.143	203.43	195.598	188.324	182.841	200.336	201.356	122.94	119.953	165.977	162.329	137.011	197.872	184.028	199.168	120.364	162.785	0.42563	0.612516	0.186886	0.114061	0.530277	0.435559	0.00941443	0.291018	0.281604	0.0417222	0.0408849	0.0686941	0.114014	0.029636	0.0996385	0.846109	0.0703316	0.0308522
M7XCE4	RHTO_01905		uncharacterized protein	NA			1.80989	4.02766		1.90591				1.54719	2.45955	2.07593		2.8803	1.87748		1.58957	2.25089		0.240163				0.501862			0.35572	NA	NA	NA	NA	NA	NA	NA	0.728823	NA
M7WZ76	RHTO_00370		wos2 protein	NA	381.203	416.348	490.743	515.065	268.061	320.859	377.934	381.975	400.177	364.783	344.938	335.63	395.261	498.492	291.795	376.83	378.605	337.458	-0.437851	-0.375736	0.0621147	0.368955	0.334763	-0.165983	-0.403659	0.159202	0.562861	0.161941	0.196357	0.682817	0.19163	0.0830731	0.276391	0.1044	0.049715	0.0655153
M7WZ82	RHTO_07125		aspartic proteinase	NA				1.17433			4.654	1.80696		0.436843		1.30853		1.14982		3.13676	0.448808	1.28128						1.51342	1.44786	1.29168	-0.156178	NA	NA	NA	NA	NA	NA	NA	NA	NA
M7XCS3	RHTO_01649		uncharacterized protein	NA	8.85761			67.5983						37.6801		4.65616	8.85066	66.1875			38.7121	4.55919			-2.12893		2.9027	-3.08594			3.85971	NA	NA	NA	NA	NA	NA	NA	NA	NA
M7WZ88	RHTO_00385		methylmalonate-semialdehyde dehydrogenase	NA	12.4348	12.3968	87.917	122.494	21.2446	22.9335	32.9434	27.7853	125.551	153.28	381.02	386.123	12.3107	104.1	21.8965	29.9869	138.731	380.29	0.830782	-2.66353	-3.49431	0.453633	3.07998	1.45481	-1.79557	-3.6647	-1.86913	0.0512399	0.0596848	0.0692587	0.203891	0.0743461	0.0996385	0.188277	0.0415622	0.0157599
M7WZ96	RHTO_07497		zinc finger, c3hc-like protein	NA			2.21346	2.0124		0.776346		2.72743	1.48349	1.32593	1.98237	2.254		2.09627	0.764767	2.83144	1.38998	2.09856		-0.861974		1.88845		0.594335	0.433712	0.432136	-0.00157545	NA	NA	NA	NA	NA	0.16132	NA	0.98218	NA
M7WZ98	RHTO_00395		transcription regulator hth, apses-type	NA	34.8628	35.9586	22.0375	29.4426	42.5382	43.8251	31.1832	31.3598	19.3539	12.5111	23.7964		35.1064	25.4761	42.8116	31.0107	15.6748	23.8887	0.286267	1.44955	1.16329	-0.465237	-0.462591	0.607882	0.283621	0.376434	0.0928133	0.0598554	0.0636146	0.107372	0.0548124	0.183974	NA	0.453869	NA	NA
M7WZB1	RHTO_00410		50s ribosomal protein l15	NA	25.6142	27.0256		8.67322	26.4648	13.5501		7.58003	30.7664	31.0815	22.7958	26.4673	26.0914	8.49221	19.8795	7.86912	30.6676	24.4001	-0.392295	-0.625433	-0.233138	-1.33701	-1.61937	-0.329825	-0.109938	-1.63262	-1.52268	0.534699	0.334395	0.0963284	NA	NA	0.192679	NA	NA	NA
M7WZC2	RHTO_07522		phytase	modelled	6.97606	6.44914	12.7107		14.6586	11.6791	16.1101	11.1982	11.3272	8.27917	14.2061	14.2899	6.65775	12.7606	13.0669	13.424	9.66545	14.1267	0.972807	0.435004	-0.537803	0.0388962	0.938586	0.547518	0.0731167	-0.0736178	-0.146734	0.123906	0.358579	0.303014	0.920633	NA	0.220034	NA	NA	0.879956
M7WZC3	RHTO_00425		aspartate aminotransferase (ec 2.6.1.1)	modelled	103.287	41.6319	264.968	254.079	127.683	99.0635	87.6858	176.042	118.233	126.802	147.286	166.658	72.0824	257.392	112.505	132.806	121.633	155.522	0.642267	-0.112552	-0.754819	0.239333	1.83625	0.354579	-0.954647	-0.227798	0.726849	0.455774	0.688289	0.373764	0.800086	0.0660454	0.20141	0.269411	0.0643794	0.717438
M7WZC9	RHTO_07180		nadph dehydrogenase	NA		4.76378	12.8521	13.8518		9.88219	16.1507	10.7112	18.7739	19.215	21.7933	27.626	4.68679	13.2326	9.7348	13.1904	18.8414	24.4643	1.05455	-0.952686	-2.00724	0.438264	1.49743	0.376767	-0.0046126	-0.891189	-0.886576	NA	NA	NA	NA	NA	0.321073	0.986955	0.158061	0.199132
M7WD54	RHTO_06455		cytochrome-b5 reductase	modelled	569.092	560.992	797.52	838.518	476.075	564.561	786.931	723.42	832.303	962.555	1453.22	1484.5	560.285	810.834	515.624	747.297	892.161	1456.22	-0.119841	-0.790983	-0.671142	0.535362	0.533245	0.706854	-0.117724	-0.962476	-0.844752	0.525295	0.105677	0.120208	0.145067	0.035768	0.133647	0.422061	0.031972	0.0307782
M7WZE5	RHTO_00450		glutathione s-transferase	modelled	17.266	16.5749	13.3952	15.5351	36.259	12.7461	9.6622	8.93252	10.7944	8.03114	9.37613	7.29606	16.7798	14.3293	24.3707	9.20158	9.28345	8.27831	0.538424	1.39241	0.853988	-1.40519	-0.22775	-0.165325	-0.639019	0.152545	0.791563	0.674242	0.435067	0.115252	0.457547	0.224394	0.699403	0.179392	0.144569	0.579555
M7WZF0	RHTO_00455		nadh dehydrogenase (ubiquinone) 1 beta subcomplex 8	NA			20.7095	28.851				17.0127		30.2316	39.5732	41.4287		24.5198		17.6615	31.0597	40.1463						0.370225	-0.473338	-1.18466	-0.71132	NA	NA	NA	NA	NA	NA	NA	0.161262	NA
M7WZF5	RHTO_00460		prefoldin subunit 1	NA																												NA	NA	NA	NA	NA	NA	NA	NA	NA
M7WZG0	RHTO_07557		zinc finger, cchc-type protein	NA	3.46568	4.16522	5.12605		4.84061		8.01031	1.62338		2.88952	4.78632	4.00935	3.78043	5.14616	4.83078	4.62718	2.96867	4.36537	0.353703	0.702439	0.348736	-0.0621219	0.444945	0.556288	-0.153364	0.0840293	0.237393	NA	NA	NA	NA	NA	NA	NA	NA	0.934967
M7WZG4	RHTO_00470		methionine aminopeptidase 2 (map 2) (metap 2) (ec 3.4.11.18) (peptidase m)	modelled			15.7804	16.6201	23.7242	25.8789		18.7522	17.0676	16.4847	13.8638	21.3369		16.0578	24.5845	19.4673	16.6236	17.4051		0.56452		-0.336694		0.0662788	0.277785	0.161548	-0.116238	NA	0.0689925	NA	NA	NA	0.890227	NA	0.820478	NA
M7WZG8	RHTO_07562		salicylate hydroxylase	NA				3.32026			5.58181	4.68383	11.923	7.09123				3.25096		5.06841	9.33991								0.640665			NA	NA	NA	NA	NA	NA	NA	NA	NA
M7WZI0	RHTO_00485		centrin 3	NA				6.24413		3.27652		3.10065		3.38843	3.06185	3.7478		6.11381	3.22765	3.21891	3.48124	3.37174		-0.109118		-0.00391388		-0.0461086	-0.925502	-0.0669232	0.858579	NA	NA	NA	NA	NA	NA	NA	NA	NA
M7WZI1	RHTO_07235		phytanoyl-coa dioxygenase family protein	NA			5.52172	7.38689			5.29521	1.88494			10.3059	27.4143		6.38806		3.48018		18.5947							-0.876216	-2.41765	-1.54144	NA	NA	NA	NA	NA	NA	0.456498	0.423983	0.336735
M7WZI6	RHTO_07240		histone deacetylase 1/2	NA	36.6718	80.5571	42.7554	49.3929	46.9843	41.0644	86.1678	55.8396	34.3279	46.0151	38.176	56.6216	57.9491	45.6426	43.6704	69.6953	40.0407	46.8833	-0.40813	0.125189	0.533319	0.674405	-0.344404	0.227607	0.610679	0.571987	-0.038692	0.669455	0.698905	0.620761	0.351745	0.680021	0.681072	0.431383	0.937812	0.432628
M7WZJ0	RHTO_07245		cell cycle control protein, cwf14	NA			1.06528	0.830355				2.84369			0.703864			0.941241		2.95214		0.706594							1.64913	2.06281	0.413682	NA	NA	NA	NA	NA	NA	NA	NA	NA
M7WZJ3	RHTO_00500		60kda lysophospholipase	NA			3.96285	3.45977		4.04374		3.26288	4.6653	3.62407		2.35897		3.68298	3.98343	3.38732	4.0909	2.30985		-0.038409		-0.233864		-0.824622	-0.12073	0.552349	0.673078	NA	NA	NA	NA	NA	NA	NA	NA	NA
M7XJJ4	RHTO_06068	TCA cycle	succinate dehydrogenase [ubiquinone] iron-sulfur subunit, mitochondrial (ec 1.3.5.1)	modelled	261.635	239.173	355.7	369.812	263.647	282.642	287.413	253.029	762.546	787.52	1245.42	1173.54	248.369	359.595	270.769	267.13	768.914	1199.68	0.124579	-1.50576	-1.63034	-0.0195193	0.533891	0.641752	-0.428832	-2.16703	-1.7382	0.368076	0.0304766	0.0334131	0.929199	0.0471051	0.11948	0.172355	0.0344039	0.0291558
M7WZJ8	RHTO_00505		rnapii degradation factor def1	NA	36.5307		22.1481	33.9273	36.5958	26.6799		27.1192	30.2016	34.1431	32.5377		36.5021	27.7271	31.4017	28.1535	31.9704	32.6639	-0.217137	-0.0258954	0.191242	-0.15753	-0.396683	0.030959	0.0220157	-0.214384	-0.2364	NA	0.948178	NA	NA	NA	NA	NA	NA	NA
M7X6H1	RHTO_05191		alanine-glyoxylate transaminase / serine-glyoxylate transaminase / serine-pyruvate transaminase	modelled	490.924	462.308	671.935	714.121	836.451	878.607	978.965	920.748	530.938	584.184	550.14	580.261	472.687	686.895	850.128	940.452	553.792	560.226	0.846793	0.618336	-0.228457	0.145675	0.539202	0.0166653	0.453265	0.747345	0.29408	0.0447378	0.0581903	0.230237	0.239283	0.0470975	0.873246	0.13133	0.114089	0.0464597
M7WPB7	RHTO_04235		glutamine-dependent nad(+) synthetase (ec 6.3.5.1) (nad(+) synthase [glutamine-hydrolyzing])	modelled	15.2632	16.1611	22.5856	23.1873	27.6994	34.7952	40.7513	42.8626	27.841	28.8732	28.4965	35.4804	15.5755	22.6888	30.9597	41.5019	28.1353	31.6743	0.991108	0.138008	-0.8531	0.422788	0.542697	0.170928	0.871199	0.389868	-0.48133	0.121604	0.598743	0.0425325	0.216556	0.0330862	0.536779	0.0990131	0.241374	0.21221
M7XD67	RHTO_06683		uncharacterized protein	NA			122.653	292.309		58.8399	83.7179	116.093	33.8331		201.875			204.671	57.9623	99.8132	32.333	202.658		0.842107		0.784115		2.64796	-1.03601	-1.02174	0.0142658	NA	NA	NA	NA	NA	NA	0.510546	NA	NA
M7XD95	RHTO_01391		uncharacterized protein	NA				4.2884				1.40262						4.1989		1.45611									-1.52789			NA	NA	NA	NA	NA	NA	NA	NA	NA
M7WZM3	RHTO_07602		ubiquitin conjugation factor e4 b	NA								1.54381		2.38466		2.01366				1.60268	2.44998	1.97173						-0.313306		-0.298972		NA	NA	NA	NA	NA	NA	NA	NA	NA
[truncated: 1,717 more rows]

## Sheet: Reference
[1] Benjamini Y, Hochberg Y. Controlling the False Discovery Rate: A Practical and Powerful Approach to Multiple Testing. J R Stat Soc Ser B. 1995;57: 289–300. doi:10.1111/j.2517-6161.1995.tb02031.x.
