# Supplementary material for: Genome-scale metabolic modeling reveals metabolic trade-offs associated with lipid production in Rhodotorula toruloides
Source: PLoS Comput Biol. 2023 Apr 26;19(4):e1011009. doi: 10.1371/journal.pcbi.1011009 (PMC10204961; doi:10.1371/journal.pcbi.1011009)
Supplement: S3 Dataset — kcat values were retrieved from BRENDA using the GECKO Toolbox [17]. kapp values were obtained by dividing flux, mmol/gDCW/h, by protein abundance, mmol/gDCW. Flux refers to median from 2000 iterations of random sampling of the solution space [32]. Normalization of protein abundance refers to 80% recovery of sample injected. (XLSX) [file pcbi.1011009.s009.xlsx]

## Sheet: S3 Dataset
S3 Dataset. Enzyme turnover numbers (kcat, s-1) and apparent catalytic activities (kapp, s-1) of R. toruloides in batch cultivations on three different carbon sources – glucose (G), xylose (X) and acetate (A) - during exponential growth (exp) and nitrogen limitation (Nlim) phases. kcat values were retrieved from BRENDA using the GECKO Toolbox [1]. kapp values were obtained by dividing flux, mmol/…
						Flux (Dataset 4), mmol/gDCW/h, median n=2000						Mean protein abundance, mmol/gDCW, normalized						kapp, 1/s
Reaction ID (ec-model)	Reaction ID	Protein ID	Gene name	Protein name	kcats_[1/s]	Gexp	GNlim	Xexp	XNlim	Aexp	ANlim	Gexp	GNlim	Xexp	XNlim	Aexp	ANlim	Gexp	GNlim	Xexp	XNlim	Aexp	ANlim	Reaction name (ec-model)	Reaction equation (ec-model)
r_0304No1	r_0304	M7WQC9	RHTO_03472	coproporphyrinogen iii oxidase	0.0169999	1.782e-07	2.079e-08	5.346e-08	1.508e-08	7.227e-08	1.188e-08	1.36183e-06	4.09575e-07	8.84093e-07	3.75822e-07	8.65696e-07	6.00399e-07	3.63482e-05	1.41e-05	1.67969e-05	1.11459e-05	2.31894e-05	5.49635e-06	coproporphyrinogen oxidase (O2 required) (No1)	coproporphyrinogen III[c] + 2 H+[c] + oxygen[c] + 16.34 prot_M7WQC9[c] => 2 carbon dioxide[c] + 2 H2O[c] + protoporphyrinogen[c]
r_1081No1	r_1081	M7X998	RHTO_03490	uroporphyrinogen decarboxylase (ec 4.1.1.37)	0.317	1.782e-07	2.079e-08	5.346e-08	1.508e-08	7.227e-08	1.188e-08	4.32015e-07	9.25785e-08	3.13979e-07	1.09242e-07	2.95206e-07	1.21678e-07	0.000114579	6.23795e-05	4.72962e-05	3.83451e-05	6.80034e-05	2.71207e-05	uroporphyrinogen decarboxylase (uroporphyrinogen III) (No1)	4 H+[c] + uroporphyrinogen III[c] + 0.87627 prot_M7X998[c] => 4 carbon dioxide[c] + coproporphyrinogen III[c]
r_0436No1	r_0436	M7X476	RHTO_05995	ferrochelatase (ec 4.99.1.1)	0.299999	1.782e-07	2.079e-08	5.346e-08	1.508e-08	7.227e-08	1.188e-08	3.19674e-07	1.29499e-07	3.53899e-07	1.34269e-07	2.77253e-07	1.28861e-07	0.000154845	4.45949e-05	4.19612e-05	3.11978e-05	7.24068e-05	2.56089e-05	ferrochelatase (No1)	iron(2+)[m] + protoporphyrin[m] + 0.92593 prot_M7X476[c] => ferroheme b[m] + 2 H+[m]
r_0935No1	r_0935	M7X6Z4	RHTO_04450	delta-aminolevulinic acid dehydratase (ec 4.2.1.24)	16.1003	7.128e-07	8.316e-08	2.1384e-07	6.032e-08	2.8908e-07	4.752e-08	1.08587e-06	5.77578e-07	8.8613e-07	3.87944e-07	9.94053e-07	5.35172e-07	0.000182342	3.99946e-05	6.7033e-05	4.31907e-05	8.07804e-05	2.4665e-05	porphobilinogen synthase (No1)	2 5-aminolevulinate[c] + 0.017253 prot_M7X6Z4[c] => H+[c] + 2 H2O[c] + porphobilinogen[c]
r_0081No1	r_0081	M7WSY2	RHTO_02047	5-aminolevulinate synthase (ec 2.3.1.37) (5-aminolevulinic acid synthase) (delta-ala synthase) (delta-aminolevulinate synthase)	0.658007	1.4256e-06	1.6632e-07	4.2768e-07	1.2064e-07	5.7816e-07	9.504e-08	7.46922e-08	2.26512e-08	1.50983e-08	1.48331e-08	1.51597e-07	3.8544e-08	0.00530176	0.00203963	0.00786843	0.00225921	0.00105939	0.000684931	5-aminolevulinate synthase (No1)	H+[m] + L-glycine[m] + succinyl-CoA[m] + 0.42215 prot_M7WSY2[c] => 5-aminolevulinate[m] + carbon dioxide[m] + coenzyme A[m]
r_0758No1	r_0758	M7WKI7	RHTO_06468	inositol-3-phosphate synthase	9.60006	0.000229035	0.000234038	0.000249966	0.000101254	0.000287501	9.58268e-05	1.01001e-05	5.97134e-07	2.17095e-05	1.36973e-05	3.13096e-06	9.69764e-07	0.00629903	0.108871	0.00319836	0.00205341	0.0255069	0.0274485	myo-inositol-1-phosphate synthase (No1)	D-glucose 6-phosphate[c] + 0.028935 prot_M7WKI7[c] => 1D-myo-inositol 1-phosphate[c]
r_0757No1	r_0757	M7WLI2	RHTO_05640	inositol-1-monophosphatase (ec 3.1.3.25)	267.996	0.000229035	0.000234038	0.000249966	0.000101254	0.000287501	9.58268e-05	2.24456e-06	9.22598e-07	1.76166e-06	7.64202e-07	1.311e-06	8.71284e-07	0.0283445	0.0704647	0.0394145	0.0368046	0.0609162	0.030551	myo-inositol 1-phosphatase (No1)	1D-myo-inositol 1-phosphate[c] + H2O[c] + 0.0010365 prot_M7WLI2[c] => myo-inositol[c] + phosphate[c]
r_1025No1	r_1025	M7WG58	RHTO_04408	sulfate adenylyltransferase (ec 2.7.7.4) (atp-sulfurylase) (sulfate adenylate transferase) (sat)	36.0002	0.00150473						1.04561e-05	1.54699e-06	4.41595e-06	1.40806e-06	4.50625e-06	1.82252e-06	0.0399748						sulfate adenylyltransferase (No1)	ATP[c] + H+[c] + sulphate[c] + 0.007716 prot_M7WG58[c] => 5'-adenylyl sulfate[c] + diphosphate[c]
r_0529No1	r_0529	M7WX90	RHTO_00759	guanylate kinase	1499.96	0.00040986	4.7817e-05	0.000122958	3.4684e-05	0.000166221	2.7324e-05	2.76149e-06	9.88407e-07	1.10554e-06	6.08946e-07	1.101e-06	7.14934e-07	0.0412277	0.0134383	0.0308945	0.0158215	0.0419368	0.0106164	guanylate kinase (GMP:dATP) (No1)	dATP[c] + GMP[c] + 0.00018519 prot_M7WX90[c] => dADP[c] + GDP[c]
r_0528No1	r_0528	M7WX90	RHTO_00759	guanylate kinase	1499.96	0.000427654	4.96881e-05	0.000127769	3.60412e-05	0.000172725	2.83932e-05	2.76149e-06	9.88407e-07	1.10554e-06	6.08946e-07	1.101e-06	7.14934e-07	0.0430176	0.0139641	0.0321034	0.0164406	0.0435778	0.0110318	guanylate kinase (No1)	ATP[c] + GMP[c] + 0.00018519 prot_M7WX90[c] => ADP[c] + GDP[c]
y300052No1	y300052	M7WR40	RHTO_07893	dihydrolipoyl dehydrogenase (ec 1.8.1.4)	898.986	0.00139174		0.00607169		0.0299961	0.00451073	8.61901e-06	4.32827e-06	6.18778e-06	3.46935e-06	8.32064e-06	6.12754e-06	0.0448536		0.272567		1.00139	0.204483	glutaryl-CoA dehydrogenase (No1)	glutaryl-CoA[m] + FAD[m] + 0.00030899 prot_M7WR40[c] + 0.00030899 prot_M7WKF8[c] + 0.00030899 prot_M7XGI7[c] => crotonoyl-CoA[m] + carbon dioxide[m] + FADH2[m]
y300054No2	y300054	M7WMF3	RHTO_05407	enoyl-coa hydratase	18.9998	0.00139174		0.00607169		0.0299961	0.00451073	6.34425e-06	3.27099e-06	6.0193e-06	2.5171e-06	9.1676e-06	6.40303e-06	0.0609362		0.280195		0.908879	0.195685	crotonyl-CoA hydratase (No2)	0.01462 prot_M7WMF3[c] + pmet_y300054[m] => (S)-3-hydroxybutanoyl-CoA[m]
r_0330_REVNo1	r_0330	M7WX90	RHTO_00759	guanylate kinase	1499.96	0.00065934	7.6923e-05	0.000197802	5.5796e-05	0.000267399	4.3956e-05	2.76149e-06	9.88407e-07	1.10554e-06	6.08946e-07	1.101e-06	7.14934e-07	0.0663228	0.0216181	0.0496999	0.025452	0.0674635	0.0170785	deoxyguanylate kinase (dGMP:ATP) (reversible) (No1)	ADP[c] + dGDP[c] + 0.00018519 prot_M7WX90[c] => ATP[c] + dGMP[c]
r_0454No1	r_0454	M7X560	RHTO_05714	succinate dehydrogenase [ubiquinone] flavoprotein subunit, mitochondrial (ec 1.3.5.1)	79.5993	0.00139174		0.00607169		0.665091	0.016682	5.05765e-06	2.42122e-06	3.63715e-06	1.6586e-06	1.01303e-05	8.89727e-06	0.0764376		0.463709		18.2372	0.520822	fumarate reductase (No1)	FADH2[m] + fumarate[m] + 0.0034897 prot_M7X560[c] => FAD[m] + succinate[m]
y300052No1	y300052	M7WKF8	RHTO_02312	2-oxoglutarate dehydrogenase e2 component (dihydrolipoamide succinyltransferase)	898.986	0.00139174		0.00607169		0.0299961	0.00451073	5.00084e-06	1.5855e-06	3.00468e-06	1.31668e-06	7.97009e-06	5.9248e-06	0.0773059		0.561318		1.04544	0.211481	glutaryl-CoA dehydrogenase (No1)	glutaryl-CoA[m] + FAD[m] + 0.00030899 prot_M7WR40[c] + 0.00030899 prot_M7WKF8[c] + 0.00030899 prot_M7XGI7[c] => crotonoyl-CoA[m] + carbon dioxide[m] + FADH2[m]
r_0967No1	r_0967	M7X7R6	RHTO_04229	6,7-dimethyl-8-ribityllumazine synthase (dmrl synthase) (ec 2.5.1.78)	0.0759994	0.000352836	4.11642e-05	0.000105851	2.98584e-05	0.000143095	2.35224e-05	1.16318e-06	5.32399e-07	1.0401e-06	4.47224e-07	8.53793e-07	4.43628e-07	0.0842602	0.0214773	0.0282694	0.0185455	0.0465552	0.0147285	riboflavin synthase (No1)	2-hydroxy-3-oxobutyl phosphate[c] + 5-amino-6-(D-ribitylamino)uracil[c] + 3.655 prot_M7X7R6[c] => 6,7-dimethyl-8-(1-D-ribityl)lumazine[c] + 2 H2O[c] + phosphate[c]
y300052No1	y300052	M7XGI7	RHTO_07860	2-oxoglutarate dehydrogenase e1 component (succinyl-transferring)	898.986	0.00139174		0.00607169		0.0299961	0.00451073	3.51522e-06	9.82545e-07	1.81062e-06	6.63555e-07	6.34265e-06	3.72806e-06	0.109977		0.931493		1.31368	0.336094	glutaryl-CoA dehydrogenase (No1)	glutaryl-CoA[m] + FAD[m] + 0.00030899 prot_M7WR40[c] + 0.00030899 prot_M7WKF8[c] + 0.00030899 prot_M7XGI7[c] => crotonoyl-CoA[m] + carbon dioxide[m] + FADH2[m]
r_0174No4	r_0174	M7WKL7	RHTO_05838	aldehyde dehydrogenase (nad)	240.002	0.00170092				0.444717		3.99676e-06	3.05626e-06	1.35387e-05	5.00269e-06	6.86269e-05	2.13175e-05	0.118215				1.80006		aldehyde dehydrogenase (acetylaldehyde, NAD) (No4)	0.0011574 prot_M7WKL7[c] + pmet_r_0174[m] => acetate[m] + 2 H+[m] + NADH[m]
r_1704_REVNo1	r_1704	M7WUF2	RHTO_06216	uridylate kinase (uk) (ec 2.7.4.14) (atp:ump phosphotransferase) (deoxycytidylate kinase) (ck) (dcmp kinase) (uridine monophosph... <Preview truncated at 128 characters>	409.998	0.0010692	0.00012474	0.00032076	9.048e-05	0.00043362	7.128e-05	2.26449e-06	9.35041e-07	9.94131e-07	7.13459e-07	1.09564e-06	6.25532e-07	0.131156	0.0370572	0.089626	0.0352274	0.109936	0.031653	cytidylate kinase (dCMP) (reversible) (No1)	ADP[c] + dCDP[c] + 0.00067751 prot_M7WUF2[c] => ATP[c] + dCMP[c]
r_0727No1	r_0727	M7WXM9	RHTO_07691	5-methyltetrahydropteroyltriglutamate-homocysteine s-methyltransferase	3.5	0.0400196	0.00446323	0.00650191	0.00162006	0.0152027	0.00291194	7.21955e-05	1.04467e-05	2.38067e-05	6.78662e-06	3.38782e-05	1.24761e-05	0.153978	0.118678	0.0758648	0.0663095	0.124652	0.0648339	methionine synthase (No1)	5-methyltetrahydrofolate[c] + L-homocysteine[c] + 0.079365 prot_M7WXM9[c] => H+[c] + L-methionine[c] + THF[c]
y300055No2	y300055	M7WEV1	RHTO_05520	3-hydroxyacyl-coa dehyrogenase	14.9996	0.00139174		0.00590571		0.0299961	0.00398661	2.38234e-06	9.91167e-07	2.40964e-06	8.67895e-07	3.45913e-06	2.43345e-06	0.162275		0.680797		2.40877	0.45507	(S)-3-Hydroxybutanoyl-CoA oxidoreductase (No2)	0.018519 prot_M7WEV1[c] + pmet_y300055[m] => acetoacetyl-CoA[m] + H+[m] + NADH[m]
r_0144No1	r_0144	M7WUU3	RHTO_01695	adenosylhomocysteinase (ec 3.3.1.1)	0.789994	0.0226078	0.00371993	0.00286477	0.00115912	0.010917	0.00251588	3.8674e-05	5.58751e-06	1.97736e-05	4.17362e-06	2.08824e-05	9.16902e-06	0.162382	0.184933	0.0402441	0.0771462	0.145218	0.0762193	adenosylhomocysteinase (No1)	H2O[c] + S-adenosyl-L-homocysteine[c] + 0.35162 prot_M7WUU3[c] => adenosine[c] + L-homocysteine[c]
r_0978No3	r_0978	M7WDC1	RHTO_06445	ribonucleoside-diphosphate reductase (ec 1.17.4.1)	12.9001	0.00065934	2.84763e-05	0.000197802	5.5796e-05	0.000267399	4.3956e-05	9.89454e-07	7.39427e-08	5.08577e-07	9.12417e-08	3.81048e-07	1.4726e-07	0.185102	0.106976	0.108037	0.169866	0.19493	0.0829147	ribonucleotide reductase (No3)	0.021533 prot_M7WDC1[c] + pmet_r_0978[c] => dGDP[c] + H2O[c] + TRX1 disulphide[c]
r_0976No3	r_0976	M7WDC1	RHTO_06445	ribonucleoside-diphosphate reductase (ec 1.17.4.1)	12.9001	0.000662059	6.16362e-07	0.00032076	9.048e-05	0.00043362	7.128e-05	9.89454e-07	7.39427e-08	5.08577e-07	9.12417e-08	3.81048e-07	1.4726e-07	0.185866	0.00231547	0.175195	0.275459	0.316102	0.134456	ribonucleotide reductase (No3)	0.021533 prot_M7WDC1[c] + pmet_r_0976[c] => dCDP[c] + H2O[c] + TRX1 disulphide[c]
r_0726No1	r_0726	M7WZ44	RHTO_07080	s-adenosylmethionine synthase (ec 2.5.1.6)	7.50001	0.0226078	0.00378598	0.00288081	0.00116746	0.010917	0.00251588	3.12311e-05	5.20828e-06	9.46077e-06	3.31532e-06	1.45289e-05	6.07685e-06	0.20108	0.201921	0.0845836	0.0978171	0.208723	0.115003	methionine adenosyltransferase (No1)	ATP[c] + H2O[c] + L-methionine[c] + 0.037037 prot_M7WZ44[c] => diphosphate[c] + phosphate[c] + S-adenosyl-L-methionine[c]
r_0038No1	r_0038	M7WEF4	RHTO_05534	3,4-dihydroxy-2-butanone 4-phosphate synthase (dhbp synthase) (ec 4.1.99.12)	6.99992	0.000352836	4.11642e-05	0.000105851	2.98584e-05	0.000143095	2.35224e-05	3.84483e-07	1.86882e-07	4.54337e-07	1.68682e-07	3.02368e-07	1.51302e-07	0.254913	0.0611856	0.0647162	0.0491695	0.131457	0.0431852	3,4-dihydroxy-2-butanone-4-phosphate synthase (No1)	D-ribulose 5-phosphate[c] + 0.039683 prot_M7WEF4[c] => 2-hydroxy-3-oxobutyl phosphate[c] + formate[c] + H+[c]
r_0986No1	r_0986	M7WPW0	RHTO_00856	sterol 24-c-methyltransferase	1.51933	0.00143822	0.00146963	0.00156964	0.00063582	0.00187051	0.000601739	1.47097e-06	1.03389e-06	1.83045e-06	8.50024e-07	1.03376e-06	8.92941e-07	0.271594	0.394847	0.2382	0.207778	0.502619	0.18719	S-adenosyl-methionine delta-24-sterol-c-methyltransferase (No1)	S-adenosyl-L-methionine[c] + zymosterol[c] + 0.18283 prot_M7WPW0[c] => fecosterol[c] + H+[c] + S-adenosyl-L-homocysteine[c]
r_0103No1	r_0103	M7WL18	RHTO_02048	acetyl-coa c-acetyltransferase	1.05	0.00862986	0.00881785	0.00941803	0.00381496	0.0113355	0.00364657	7.00955e-06	2.25854e-06	5.16058e-06	2.00345e-06	9.29751e-06	4.51482e-06	0.341988	1.0845	0.506943	0.528942	0.338667	0.224358	acetyl-CoA C-acetyltransferase (No1)	2 acetyl-CoA[c] + 0.26455 prot_M7WL18[c] => acetoacetyl-CoA[c] + coenzyme A[c]
t_0548No1	t_0548	M7X711	RHTO_00574	phosphatidylserine synthase	325	0.000975875	0.000365955	0.000689589	0.000248853	0.000419361	0.000261436	7.78041e-07	2.68756e-07	2.2677e-07	2.12445e-07	3.35432e-07	2.60368e-07	0.348409	0.378239	0.844698	0.325381	0.34728	0.278917	PS synthase (1-16:0, 2-18:3), endoplasmic reticulum membrane (No1)	CDP-diacylglycerol (1-16:0, 2-18:3)[erm] + L-serine[erm] + 0.0008547 prot_M7X711[c] => phosphatidyl-L-serine (1-16:0, 2-18:3)[erm] + H+[erm] + CMP[erm]
r_0669No1	r_0669	M7XVW7	RHTO_04566	ketol-acid reductoisomerase (fragment)	0.979989	0.0369956	0.00154051	0.00765216	0.000969734	0.00910609	0.000841514	2.33741e-05	3.68237e-06	1.125e-05	3.55615e-06	1.60303e-05	9.39077e-06	0.439656	0.116208	0.188942	0.0757477	0.157793	0.0248919	ketol-acid reductoisomerase (2-aceto-2-hydroxybutanoate) (No1)	(S)-2-acetyl-2-hydroxybutanoate[m] + H+[m] + NADPH[m] + 0.28345 prot_M7XVW7[c] => (2R,3R)-2,3-dihydroxy-3-methylpentanoate[m] + NADP(+)[m]
r_0317No1	r_0317	M7WHV7	RHTO_03865	cytochrome p450, family 51 (sterol 14-demethylase)	20.9992	0.00143822	0.00146963	0.00156964	0.00063582	0.00187051	0.000601739	8.57246e-07	3.95519e-07	6.51757e-07	1.61991e-07	4.64541e-07	2.17871e-07	0.466034	1.03214	0.66898	1.09029	1.1185	0.767196	cytochrome P450 lanosterol 14-alpha-demethylase (NADP) (No1)	2 H+[c] + lanosterol[c] + 3 NADPH[c] + 3 oxygen[c] + 0.013228 prot_M7WHV7[c] + 0.013228 prot_M7X2J2[c] => 4,4-dimethyl-5alpha-cholesta-8,14,24-trien-3beta-ol[c] + formate[c] + 4 H2O[c] + 3 NADP(+)[c]
r_0800No1	r_0800	M7XZ23	RHTO_03292	nucleoside diphosphate kinase (ec 2.7.4.6)	2084.95	0.113787	0.00988736	0.0366315	0.0139895	0.0596707	0.00919292	6.20652e-05	3.12813e-05	6.35895e-05	2.99187e-05	4.78619e-05	2.87884e-05	0.509263	0.0877998	0.160017	0.129884	0.346313	0.088702	nucleoside diphosphate kinase (No1)	ATP[c] + GDP[c] + 0.00013323 prot_M7XZ23[c] => ADP[c] + GTP[c]
r_0891No1	r_0891	M7X688	RHTO_00279	d-3-phosphoglycerate dehydrogenase (ec 1.1.1.399) (ec 1.1.1.95)	3850	0.0131201	0.00412397	0.00746677	0.00358383	0.00503921	0.00295024	6.69511e-06	1.47054e-06	3.52614e-06	1.46059e-06	3.01046e-06	1.49901e-06	0.544349	0.778999	0.588208	0.681577	0.464973	0.5467	phosphoglycerate dehydrogenase (No1)	pmet_r_0891[c] + 7.215e-05 prot_M7X688[c] => 3-phospho-hydroxypyruvate[c] + H+[c] + NADH[c]
r_0142No1	r_0142	M7XEG0	RHTO_05920	adenosine kinase	25.5006	0.0226078	0.00371525	0.00286477	0.00115912	0.010917	0.00251588	1.10075e-05	2.17918e-06	4.04763e-06	1.81629e-06	5.46004e-06	2.19156e-06	0.570517	0.473579	0.196601	0.177272	0.555401	0.318886	adenosine kinase (No1)	adenosine[c] + ATP[c] + 0.010893 prot_M7XEG0[c] => ADP[c] + AMP[c] + H+[c]
t_0367No1	t_0367	M7WQ32	RHTO_03783	phosphatidyl-n-methylethanolamine n-methyltransferase (ec 2.1.1.71) (phospholipid methyltransferase) (plmt)	203.904	0.00202455						9.25431e-07	2.06941e-07	3.04479e-07	1.72154e-07	3.93378e-07	2.22716e-07	0.60769						PE methyltransferase (1-16:0, 2-18:2), endoplasmic reticulum membrane (No1)	phosphatidylethanolamine (1-16:0, 2-18:2)[erm] + S-adenosyl-L-methionine[erm] + 0.0013623 prot_M7WQ32[c] => phosphatidyl-N-methylethanolamine (1-16:0, 2-18:2)[erm] + H+[erm] + S-adenosyl-L-homocysteine[erm]
t_0433No1	t_0433	M7WQ32	RHTO_03783	phosphatidyl-n-methylethanolamine n-methyltransferase (ec 2.1.1.71) (phospholipid methyltransferase) (plmt)	203.904	0.00202455						9.25431e-07	2.06941e-07	3.04479e-07	1.72154e-07	3.93378e-07	2.22716e-07	0.60769						phosphatidyl-N,N-dimethylethanolamine methyltransferase (1-16:0, 2-18:2), endoplasmic reticulum membrane (No1)	phosphatidyl-N,N-dimethylethanolamine (1-16:0, 2-18:2)[erm] + S-adenosyl-L-methionine[erm] + 0.0013623 prot_M7WQ32[c] => phosphatidylcholine (1-16:0, 2-18:2)[erm] + H+[erm] + S-adenosyl-L-homocysteine[erm]
t_0439No1	t_0439	M7WQ32	RHTO_03783	phosphatidyl-n-methylethanolamine n-methyltransferase (ec 2.1.1.71) (phospholipid methyltransferase) (plmt)	203.904	0.00202455						9.25431e-07	2.06941e-07	3.04479e-07	1.72154e-07	3.93378e-07	2.22716e-07	0.60769						phosphatidyl-N-methylethanolamine methyltransferase (1-16:0, 2-18:2), endoplasmic reticulum membrane (No1)	phosphatidyl-N-methylethanolamine (1-16:0, 2-18:2)[erm] + S-adenosyl-L-methionine[erm] + 0.0013623 prot_M7WQ32[c] => phosphatidyl-N,N-dimethylethanolamine (1-16:0, 2-18:2)[erm] + H+[erm] + S-adenosyl-L-homocysteine[erm]
r_0317No1	r_0317	M7X2J2	RHTO_06309	nadph--cytochrome p450 reductase (cpr) (p450r) (ec 1.6.2.4)	20.9992	0.00143822	0.00146963	0.00156964	0.00063582	0.00187051	0.000601739	6.21389e-07	1.70343e-07	5.55036e-07	1.5221e-07	5.14909e-07	2.80344e-07	0.642924	2.39652	0.785557	1.16034	1.00908	0.59623	cytochrome P450 lanosterol 14-alpha-demethylase (NADP) (No1)	2 H+[c] + lanosterol[c] + 3 NADPH[c] + 3 oxygen[c] + 0.013228 prot_M7WHV7[c] + 0.013228 prot_M7X2J2[c] => 4,4-dimethyl-5alpha-cholesta-8,14,24-trien-3beta-ol[c] + formate[c] + 4 H2O[c] + 3 NADP(+)[c]
r_0233No1	r_0233	M7WNB5	RHTO_01252	c-22 sterol desaturase	0.169999	0.00143822	0.00146963	0.00156964	0.00063582	0.00187051	0.000601739	6.18163e-07	4.88872e-08	4.67657e-07	6.91332e-08	1.7999e-07	9.30706e-08	0.646279	8.35045	0.932334	2.55473	2.88676	1.79595	C-22 sterol desaturase (NADP) (No1)	ergosta-5,7,24(28)-trien-3beta-ol[c] + H+[c] + NADPH[c] + oxygen[c] + 1.634 prot_M7WNB5[c] => ergosta-5,7,22,24(28)-tetraen-3beta-ol[c] + 2 H2O[c] + NADP(+)[c]
r_0502No1	r_0502	M7X852	RHTO_04131	glycine hydroxymethyltransferase	639.997	0.0404295	0.0076041	0.0165116	0.00401032	0.0324588	0.00457456	1.64391e-05	4.12406e-06	8.72292e-06	3.77736e-06	1.16918e-05	6.13026e-06	0.683153	0.512177	0.525806	0.294909	0.77117	0.207285	glycine hydroxymethyltransferase (No1)	L-serine[c] + THF[c] + 0.00043403 prot_M7X852[c] => 5,10-methylenetetrahydrofolate[c] + H2O[c] + L-glycine[c]
t_0052No1	t_0052	M7Y0E0	RHTO_00476	3-ketoacyl-coa thiolase, mitochondrial	4.99996e+06	0.00139174		0.00607169		0.085807	0.00508635	5.65454e-07	2.7101e-07	6.29244e-07	2.11099e-07	1.80242e-06	1.20664e-06	0.683688		2.68033		13.2241	1.17092	acetyl-CoA C-acyltransferase (acetyl-CoA) (No1)	acetoacetyl-CoA[m] + coenzyme A[m] + 5.5556e-08 prot_M7Y0E0[c] => 2 acetyl-CoA[m]
r_0811No1	r_0811	M7XZ23	RHTO_03292	nucleoside diphosphate kinase (ec 2.7.4.6)	2084.95	0.18041	0.0176481	0.0631486	0.0265766	0.10714	0.0171964	6.20652e-05	3.12813e-05	6.35895e-05	2.99187e-05	4.78619e-05	2.87884e-05	0.807441	0.156715	0.275852	0.246748	0.62181	0.165927	nucleoside-diphosphate kinase (ATP:UDP) (No1)	ATP[c] + UDP[c] + 0.00013323 prot_M7XZ23[c] => ADP[c] + UTP[c]
t_0547No1	t_0547	M7X711	RHTO_00574	phosphatidylserine synthase	325	0.0027276	0.00100599	0.000710739	0.000253306	0.000503904	0.000264474	7.78041e-07	2.68756e-07	2.2677e-07	2.12445e-07	3.35432e-07	2.60368e-07	0.973815	1.03976	0.870605	0.331204	0.417292	0.282158	PS synthase (1-16:0, 2-18:2), endoplasmic reticulum membrane (No1)	CDP-diacylglycerol (1-16:0, 2-18:2)[erm] + L-serine[erm] + 0.0008547 prot_M7X711[c] => phosphatidyl-L-serine (1-16:0, 2-18:2)[erm] + H+[erm] + CMP[erm]
r_1012No1	r_1012	M7WJI1	RHTO_02590	farnesyl-diphosphate farnesyltransferase	1.65	0.00143822	0.00146963	0.00156964	0.00063582	0.00187051	0.000601739	4.04892e-07	8.3784e-08	5.63469e-07	6.96228e-08	1.88971e-07	1.42904e-07	0.986696	4.87242	0.7738	2.53676	2.74956	1.16967	squalene synthase (No1)	2 farnesyl diphosphate[c] + H+[c] + NADPH[c] + 0.16835 prot_M7WJI1[c] => 2 diphosphate[c] + NADP(+)[c] + squalene[c]
r_0154No1	r_0154	M7XM07	RHTO_02079	adenylyl-sulfate kinase (ec 2.7.1.25)	4.40002	0.027721	0.00114957	0.00571025	0.000723642	0.00679519	0.00062796	7.64121e-06	1.62241e-06	1.57204e-06	8.12788e-07	3.2544e-06	1.27577e-06	1.00773	0.196822	1.00899	0.247311	0.580001	0.136728	adenylyl-sulfate kinase (No1)	5'-adenylyl sulfate[c] + ATP[c] + 0.063131 prot_M7XM07[c] => 3'-phospho-5'-adenylyl sulfate[c] + ADP[c] + H+[c]
r_1055No1	r_1055	M7XHQ6	RHTO_04213	tryptophan synthase (ec 4.2.1.20)	48.2102	0.0134288		0.00277761	0.000351999		0.000305456	3.61685e-06	7.29358e-07	1.81267e-06	6.46264e-07	1.51562e-06	7.03371e-07	1.03135		0.425647	0.151296		0.120632	tryptophan synthase (indoleglycerol phosphate) (No1)	pmet_r_1055[c] + 0.0057618 prot_M7XHQ6[c] => glyceraldehyde 3-phosphate[c] + H2O[c] + L-tryptophan[c]
r_0565No1	r_0565	M7WKZ4	RHTO_05912	inosine-5-monophosphate dehydrogenase (imp dehydrogenase) (impd) (impdh) (ec 1.1.1.205)	5.29999	0.0101556	0.00118482	0.00304669	0.000859409	0.00411867	0.000677041	2.67841e-06	5.90164e-07	2.27867e-06	7.77967e-07	1.22621e-06	6.44174e-07	1.05324	0.557671	0.371401	0.306857	0.933015	0.291951	IMP dehydrogenase (No1)	H2O[c] + IMP[c] + NAD[c] + 0.052411 prot_M7WKZ4[c] => H+[c] + NADH[c] + xanthosine-5-phosphate[c]
r_0355No1	r_0355	M7WUP1	RHTO_01660	farnesyl diphosphate synthase	788	0.00287662	0.00293928	0.00313934	0.00127165	0.0037411	0.00120349	7.32386e-07	1.18284e-07	3.55836e-07	1.05503e-07	3.92126e-07	2.07395e-07	1.09104	6.90262	2.45068	3.34813	2.65016	1.61191	dimethylallyltranstransferase (No1)	isopentenyl diphosphate[c] + prenyl diphosphate(3-)[c] + 0.00035251 prot_M7WUP1[c] => diphosphate[c] + geranyl diphosphate[c]
r_0462No1	r_0462	M7WUP1	RHTO_01660	farnesyl diphosphate synthase	859.993	0.00287662	0.00293928	0.00313934	0.00127165	0.0037411	0.00120349	7.32386e-07	1.18284e-07	3.55836e-07	1.05503e-07	3.92126e-07	2.07395e-07	1.09104	6.90262	2.45068	3.34813	2.65016	1.61191	geranyltranstransferase (No1)	geranyl diphosphate[c] + isopentenyl diphosphate[c] + 0.000323 prot_M7WUP1[c] => farnesyl diphosphate[c] + diphosphate[c]
r_1838No1	r_1838	M7X1E3	RHTO_06979	homocitrate synthase	5.13301	0.0470731	0.0019022	0.0155204	0.00119741	0.04124	0.00554981	1.08137e-05	2.40855e-06	7.6866e-06	2.33812e-06	6.28342e-06	4.03884e-06	1.20919	0.219381	0.560876	0.142257	1.82314	0.381697	homocitrate synthase (No1)	2-oxoglutarate[m] + acetyl-CoA[m] + H2O[m] + 0.054116 prot_M7X1E3[c] => coenzyme A[m] + H+[m] + homocitrate[m]
r_1057No1	r_1057	M7WXK0	RHTO_08139	tryptophanyl-trna synthetase	24.4997	0.0134288	0.000559182	0.00277761	0.000351999	0.00330536	0.000305456	3.07888e-06	9.59952e-07	2.05824e-06	1.05523e-06	1.59616e-06	9.44355e-07	1.21155	0.161809	0.374863	0.0926602	0.575228	0.0898486	tryptophanyl-tRNA synthetase (No1)	ATP[c] + L-tryptophan[c] + tRNA(Trp)[c] + 0.011338 prot_M7WXK0[c] => AMP[c] + diphosphate[c] + Trp-tRNA(Trp)[c]
t_0370No1	t_0370	M7WQ32	RHTO_03783	phosphatidyl-n-methylethanolamine n-methyltransferase (ec 2.1.1.71) (phospholipid methyltransferase) (plmt)	203.904	0.00411829		0.000351759	0.000126921	0.00301551		9.25431e-07	2.06941e-07	3.04479e-07	1.72154e-07	3.93378e-07	2.22716e-07	1.23615		0.320912	0.204792	2.12935		PE methyltransferase (1-18:0, 2-18:2), endoplasmic reticulum membrane (No1)	phosphatidylethanolamine (1-18:0, 2-18:2)[erm] + S-adenosyl-L-methionine[erm] + 0.0013623 prot_M7WQ32[c] => phosphatidyl-N-methylethanolamine (1-18:0, 2-18:2)[erm] + H+[erm] + S-adenosyl-L-homocysteine[erm]
t_0436No1	t_0436	M7WQ32	RHTO_03783	phosphatidyl-n-methylethanolamine n-methyltransferase (ec 2.1.1.71) (phospholipid methyltransferase) (plmt)	203.904	0.00411829		0.000351759	0.000126921	0.00301551		9.25431e-07	2.06941e-07	3.04479e-07	1.72154e-07	3.93378e-07	2.22716e-07	1.23615		0.320912	0.204792	2.12935		phosphatidyl-N,N-dimethylethanolamine methyltransferase (1-18:0, 2-18:2), endoplasmic reticulum membrane (No1)	phosphatidyl-N,N-dimethylethanolamine (1-18:0, 2-18:2)[erm] + S-adenosyl-L-methionine[erm] + 0.0013623 prot_M7WQ32[c] => phosphatidylcholine (1-18:0, 2-18:2)[erm] + H+[erm] + S-adenosyl-L-homocysteine[erm]
t_0442No1	t_0442	M7WQ32	RHTO_03783	phosphatidyl-n-methylethanolamine n-methyltransferase (ec 2.1.1.71) (phospholipid methyltransferase) (plmt)	203.904	0.00411829		0.000351759	0.000126921	0.00301551		9.25431e-07	2.06941e-07	3.04479e-07	1.72154e-07	3.93378e-07	2.22716e-07	1.23615		0.320912	0.204792	2.12935		phosphatidyl-N-methylethanolamine methyltransferase (1-18:0, 2-18:2), endoplasmic reticulum membrane (No1)	phosphatidyl-N-methylethanolamine (1-18:0, 2-18:2)[erm] + S-adenosyl-L-methionine[erm] + 0.0013623 prot_M7WQ32[c] => phosphatidyl-N,N-dimethylethanolamine (1-18:0, 2-18:2)[erm] + H+[erm] + S-adenosyl-L-homocysteine[erm]
t_0225No1	t_0225	M7X6B9	RHTO_00058	long-chain acyl-coa synthetase	151.2	0.00293826						6.09647e-07	3.25855e-07	4.55751e-07	3.45804e-07	4.21012e-07	2.25072e-07	1.33878						fatty-acid--CoA ligase (palmitate), endoplasmic reticulum membrane (No1)	pmet_t_0225[erm] + 0.0018372 prot_M7X6B9[c] => palmitoyl-CoA[erm] + AMP[erm] + diphosphate[erm]
r_0211No1	r_0211	M7XXN8	RHTO_02759	asparagine synthase (glutamine-hydrolyzing)	6.08002	0.0263039	0.0010953	0.00544068	0.00068948	0.0064744	0.000598316	5.43866e-06	1.64034e-06	2.12095e-06	1.55689e-06	2.8291e-06	1.6674e-06	1.34346	0.185481	0.712557	0.123016	0.635694	0.0996754	asparagine synthase (glutamine-hydrolysing) (No1)	ATP[c] + H2O[c] + L-aspartate[c] + L-glutamine[c] + 0.045687 prot_M7XXN8[c] => AMP[c] + diphosphate[c] + H+[c] + L-asparagine[c] + L-glutamate[c]
r_0989No1	r_0989	M7XGU7	RHTO_04540	saccharopine dehydrogenase (nadp+, l-glutamate forming)	3.60002	0.0456814	0.0019022	0.00944873	0.00119741	0.011244	0.00103909	9.05806e-06	2.31353e-06	8.23682e-06	2.61618e-06	5.51028e-06	2.7324e-06	1.40088	0.22839	0.318648	0.127137	0.566818	0.105634	saccharopine dehydrogenase (NADP, L-glutamate forming) (No1)	H+[c] + L-allysine[c] + L-glutamate[c] + NADPH[c] + 0.07716 prot_M7XGU7[c] => H2O[c] + L-saccharopine[c] + NADP(+)[c]
t_0226No1	t_0226	M7X6B9	RHTO_00058	long-chain acyl-coa synthetase	151.2	0.00319839						6.09647e-07	3.25855e-07	4.55751e-07	3.45804e-07	4.21012e-07	2.25072e-07	1.45731						fatty-acid--CoA ligase (stearate), endoplasmic reticulum membrane (No1)	0.0018372 prot_M7X6B9[c] + pmet_t_0226[erm] => stearoyl-CoA[erm] + AMP[erm] + diphosphate[erm]
r_0151No1	r_0151	M7XZD3	RHTO_00111	adenylosuccinate lyase (asl) (ec 4.3.2.2) (adenylosuccinase)	7.50001	0.0166599	0.00194366	0.00499798	0.00140983	0.00675652	0.00111066	3.15365e-06	1.26279e-06	3.02903e-06	1.31903e-06	1.45059e-06	9.09891e-07	1.46743	0.427548	0.458341	0.2969	1.29383	0.33907	adenylosuccinate lyase (AICAR) (No1)	5'-phosphoribosyl-4-(N-succinocarboxamide)-5-aminoimidazole[c] + 0.037037 prot_M7XZD3[c] => AICAR[c] + fumarate[c]
r_1072No1	r_1072	M7WUF2	RHTO_06216	uridylate kinase (uk) (ec 2.7.4.14) (atp:ump phosphotransferase) (deoxycytidylate kinase) (ck) (dcmp kinase) (uridine monophosph... <Preview truncated at 128 characters>	216.997	0.0119929	0.00139917	0.00359786	0.00101488	0.00486377	0.000799524	2.26449e-06	9.35041e-07	9.94131e-07	7.13459e-07	1.09564e-06	6.25532e-07	1.47113	0.415658	1.0053	0.395134	1.23311	0.355042	UMP kinase (No1)	ATP[c] + UMP[c] + 0.0012801 prot_M7WUF2[c] => ADP[c] + UDP[c]
r_0667No1	r_0667	M7WMC4	RHTO_05138	isopentenyl-diphosphate delta-isomerase	29900.1	0.00287662	0.00293928	0.00313934	0.00127165	0.0037411	0.00120349	5.23679e-07	1.96271e-07	3.99449e-07	1.75161e-07	2.93061e-07	5.89463e-07	1.52586	4.15989	2.1831	2.01665	3.546	0.567131	isopentenyl-diphosphate D-isomerase (No1)	isopentenyl diphosphate[c] + 9.2902e-06 prot_M7WMC4[c] => prenyl diphosphate(3-)[c]
t_0550No1	t_0550	M7X711	RHTO_00574	phosphatidylserine synthase	325	0.0042866	0.000347286	0.000457593	0.00021555	0.00377607	0.000446	7.78041e-07	2.68756e-07	2.2677e-07	2.12445e-07	3.35432e-07	2.60368e-07	1.53041	0.358943	0.560519	0.281837	3.12703	0.475821	PS synthase (1-18:0, 2-18:2), endoplasmic reticulum membrane (No1)	CDP-diacylglycerol (1-18:0, 2-18:2)[erm] + L-serine[erm] + 0.0008547 prot_M7X711[c] => phosphatidyl-L-serine (1-18:0, 2-18:2)[erm] + H+[erm] + CMP[erm]
r_0559No1	r_0559	M7XBA0	RHTO_02305	3-hydroxy-3-methylglutaryl coenzyme a synthase (hmg-coa synthase) (ec 2.3.3.10)	4.60004	0.00862986	0.00881785	0.00941803	0.00381496	0.0113355	0.00364657	1.51499e-06	4.90202e-07	8.31e-07	4.75771e-07	1.84113e-06	7.12247e-07	1.5823	4.99672	3.14816	2.22736	1.71024	1.42217	hydroxymethylglutaryl CoA synthase (No1)	acetoacetyl-CoA[c] + acetyl-CoA[c] + H2O[c] + 0.060386 prot_M7XBA0[c] => 3-hydroxy-3-methylglutaryl-CoA[c] + coenzyme A[c] + H+[c]
r_0214No2	r_0214	M7WEG7	RHTO_05549	carbamoyl-phosphate synthase / aspartate carbamoyltransferase	417.002	0.0177665	0.00207276	0.00532996		0.00720532	0.00118444	2.89972e-06	4.66421e-07	1.40782e-06	4.62778e-07	1.0882e-06	4.73527e-07	1.70194	1.23444	1.05166		1.83925	0.694808	aspartate carbamoyltransferase (No2)	pmet_r_0214[c] + 0.00066613 prot_M7WEG7[c] => H+[c] + N-carbamoyl-L-aspartate[c] + phosphate[c]
r_0195No1	r_0195	M7XCG8	RHTO_01529	alpha,alpha-trehalose-phosphate synthase, glycosyltransferase family 20 protein	5.10002	0.0142264	0.00137862	0.00505252	0.00216876	0.00867746	0.00139117	2.24354e-06	1.11468e-06	2.01733e-06	1.07702e-06	1.12029e-06	8.22749e-07	1.7614	0.343551	0.695711	0.559354	2.15158	0.46969	alpha,alpha-trehalose-phosphate synthase (UDP-forming) (No1)	pmet_r_0195[c] + 0.054466 prot_M7XCG8[c] => alpha,alpha-trehalose 6-phosphate[c] + H+[c] + UDP[c]
r_1051No1	r_1051	M7XCG8	RHTO_01529	alpha,alpha-trehalose-phosphate synthase, glycosyltransferase family 20 protein	16199.8	0.0142849	0.00137862	0.00505252	0.00216876	0.00867746	0.00139117	2.24354e-06	1.11468e-06	2.01733e-06	1.07702e-06	1.12029e-06	8.22749e-07	1.76864	0.343551	0.695711	0.559354	2.15158	0.46969	trehalose-phosphatase (No1)	alpha,alpha-trehalose 6-phosphate[c] + H2O[c] + 1.7147e-05 prot_M7XCG8[c] => phosphate[c] + trehalose[c]
r_0208No1	r_0208	M7WMY0	RHTO_05147	argininosuccinate synthase	17.2522	0.0712802	0.00296815	0.0147436	0.00186841	0.0175448	0.00162136	1.05694e-05	4.17721e-06	6.75743e-06	3.72143e-06	4.94385e-06	4.57499e-06	1.87334	0.197377	0.606064	0.139463	0.985784	0.0984433	argininosuccinate synthase (No1)	ATP[c] + L-aspartate[c] + L-citrulline[c] + 0.016101 prot_M7WMY0[c] => (N(omega)-L-arginino)succinic acid[c] + AMP[c] + diphosphate[c] + H+[c]
r_0736No1	r_0736	M7WT61	RHTO_02122	cystathionine beta-lyase	13799.9	0.00295392		0.0012495	6.52912e-05			4.33957e-07	1.45256e-07	1.71886e-07	1.07933e-07	1.67803e-07	1.07442e-07	1.89082		2.01926	0.168034			mevalonate kinase (ctp) (No1)	(R)-mevalonate[c] + CTP[c] + 2.0129e-05 prot_M7WT61[c] => (R)-5-phosphomevalonic acid[c] + CDP[c] + H+[c]
t_0085No2	t_0085	M7XIE8	RHTO_06718	1-acyl-sn-glycerol-3-phosphate acyltransferase (ec 2.3.1.51)	4.99996e+06	0.00187793	1.46947e-05	0.000755916		0.00196089		2.74679e-07	1.0747e-07	3.82188e-07	1.53834e-07	1.56782e-07	1.22881e-07	1.89912	0.0379815	0.549407		3.47419		1-acyl-sn-glycerol-3-phosphate acyltransferase (1-16:0, 2-18:3), endoplasmic reticulum membrane (No2)	5.5556e-08 prot_M7XIE8[c] + pmet_t_0085[erm] => phosphatidate (1-16:0, 2-18:3)[erm] + coenzyme A[erm]
r_0096No1	r_0096	M7XVW7	RHTO_04566	ketol-acid reductoisomerase (fragment)	0.979989	0.161411	0.00672124	0.0333863	0.00423094	0.0560593	0.00367153	2.33741e-05	3.68237e-06	1.125e-05	3.55615e-06	1.60303e-05	9.39077e-06	1.91821	0.507013	0.82435	0.330486	0.971411	0.108603	acetohydroxy acid isomeroreductase (No1)	2-acetyllactic acid[m] + H+[m] + NADPH[m] + 0.28345 prot_M7XVW7[c] => (R)-2,3-dihydroxy-3-methylbutanoate[m] + NADP(+)[m]
r_0446No1	r_0446	M7X4L7	RHTO_02988	c-1-tetrahydrofolate synthase	4170.02	0.0396629						5.30681e-06	9.92077e-07	2.08845e-06	7.99793e-07	2.7508e-06	1.29942e-06	2.0761						formate-tetrahydrofolate ligase (No1)	ATP[c] + formate[c] + THF[c] + 6.6613e-05 prot_M7X4L7[c] => 10-formyl-THF[c] + ADP[c] + phosphate[c]
r_2140No1	r_2140	M7XM89	RHTO_02139	fatty acid synthase subunit alpha, fungi type	1200	0.00555747	0.00784063	0.00946921	0.00419154	0.00629416	0.00253738	7.05788e-07	8.3902e-07	7.90814e-07	1.03276e-06	3.87886e-07	5.34891e-07	2.18726	2.59583	3.32611	1.12738	4.50746	1.3177	fatty-acyl-CoA synthase (n-C16:0CoA) (No1)	acetyl-CoA[c] + 21 H+[c] + 7 malonyl-CoA[c] + 14 NADPH[c] + 0.00023148 prot_M7WSW5[c] + 0.00023148 prot_M7XM89[c] => 7 carbon dioxide[c] + 7 coenzyme A[c] + 7 H2O[c] + 14 NADP(+)[c] + palmitoyl-CoA[c]
r_1011No1	r_1011	M7XBZ9	RHTO_01745	squalene monooxygenase	0.0759994	0.00143822	0.00146963	0.00156964	0.00063582	0.00187051	0.000601739	1.78045e-07		1.0422e-07		6.7581e-08	4.79083e-08	2.24384		4.18356		7.68836	3.48895	squalene epoxidase (NADP) (No1)	H+[er] + NADPH[er] + oxygen[er] + squalene[er] + 3.655 prot_M7XBZ9[c] => (S)-2,3-epoxysqualene[er] + H2O[er] + NADP(+)[er]
r_0236No1	r_0236	M7WS89	RHTO_07171	short-chain dehydrogenase/reductase sdr family protein	0.729995	0.00143822	0.00146963	0.00156964	0.00063582	0.00187051	0.000601739	1.77827e-07	3.58994e-08	3.29005e-08	1.15457e-08	9.50169e-08	4.21366e-08	2.2466	11.3715	13.2524	15.2971	5.46836	3.96685	C-3 sterol keto reductase (4-methylzymosterol) (No1)	3-dehydro-4-methylzymosterol[c] + H+[c] + NADPH[c] + 0.38052 prot_M7WS89[c] => 4alpha-methylzymosterol[c] + NADP(+)[c]
r_0237No1	r_0237	M7WS89	RHTO_07171	short-chain dehydrogenase/reductase sdr family protein	0.729995	0.00143822	0.00146963	0.00156964	0.00063582	0.00187051	0.000601739	1.77827e-07	3.58994e-08	3.29005e-08	1.15457e-08	9.50169e-08	4.21366e-08	2.2466	11.3715	13.2524	15.2971	5.46836	3.96685	C-3 sterol keto reductase (zymosterol) (No1)	H+[c] + NADPH[c] + zymosterol intermediate 2[c] + 0.38052 prot_M7WS89[c] => NADP(+)[c] + zymosterol[c]
r_0570No1	r_0570	M7X3F9	RHTO_04819	phosphoribosylaminoimidazolecarboxamide formyltransferase / imp cyclohydrolase	639.997	0.0396629	0.00290151	0.00975589	0.00201278	0.0124184	0.00163389	4.75192e-06	1.80438e-06	2.94078e-06	1.57167e-06	2.62912e-06	1.46646e-06	2.31853	0.446678	0.921514	0.355741	1.31206	0.309493	inosine monophosphate cyclohydrolase (No1)	phosphoribosyl-formamido-carboxamide[c] + 0.00043403 prot_M7X3F9[c] => H2O[c] + IMP[c]
r_0912No1	r_0912	M7X3F9	RHTO_04819	phosphoribosylaminoimidazolecarboxamide formyltransferase / imp cyclohydrolase	639.997	0.0396629	0.00290151	0.00975589	0.00201278	0.0124184	0.00163389	4.75192e-06	1.80438e-06	2.94078e-06	1.57167e-06	2.62912e-06	1.46646e-06	2.31853	0.446678	0.921514	0.355741	1.31206	0.309493	phosphoribosylaminoimidazolecarboxamide formyltransferase (No1)	10-formyl-THF[c] + AICAR[c] + 0.00043403 prot_M7X3F9[c] => phosphoribosyl-formamido-carboxamide[c] + THF[c]
r_0536No1	r_0536	M7X7L3	RHTO_00518	histidinol dehydrogenase (hdh) (ec 1.1.1.23)	35	0.0230029	0.000957851	0.00475791	0.000602956	0.00566191	0.000523232	2.69313e-06	8.93448e-07	1.97502e-06	8.52641e-07	1.61075e-06	8.40493e-07	2.37259	0.297801	0.669178	0.196434	0.976414	0.172925	histidinol dehydrogenase (No1)	H2O[c] + L-histidinol[c] + 2 NAD[c] + 0.0079365 prot_M7X7L3[c] => 3 H+[c] + L-histidine[c] + 2 NADH[c]
t_0218No1	t_0218	M7X5G5	RHTO_03058	glycerol-3-phosphate o-acyltransferase / dihydroxyacetone phosphate acyltransferase	5.02501	0.00147311	0.000800222	0.00216989	0.00111519	0.00198781	0.0011833	1.71857e-07	7.99247e-08	1.95573e-07	1.08867e-07	9.87913e-08	7.58117e-08	2.38103	2.78117	3.08194	2.84545	5.58924	4.33567	dihydroxyacetone phosphate acyltransferase (18:0), endoplasmic reticulum membrane (No1)	stearoyl-CoA[erm] + dihydroxyacetone phosphate[erm] + 0.055279 prot_M7X5G5[c] => coenzyme A[erm] + acylglycerone phosphate (18:0)[erm]
r_0855No1	r_0855	M7WW40	RHTO_01050	phosphoribosylamine--glycine ligase / phosphoribosylformylglycinamidine cyclo-ligase	0.999992	0.0166599	0.00194366	0.00499798	0.00140983	0.00675652	0.00111066	1.79663e-06	6.43536e-07	1.34045e-06	6.23988e-07	7.36598e-07	4.58749e-07	2.57579	0.838965	1.03572	0.627607	2.54795	0.672518	phopshoribosylaminoimidazole synthetase (No1)	5'-phosphoribosyl-N-formylglycineamidine[c] + ATP[c] + 0.27778 prot_M7WW40[c] => 5'-phosphoribosyl-5-aminoimidazole[c] + ADP[c] + 2 H+[c] + phosphate[c]
r_0914No1	r_0914	M7WW40	RHTO_01050	phosphoribosylamine--glycine ligase / phosphoribosylformylglycinamidine cyclo-ligase	0.999992	0.0166599	0.00194366	0.00499798	0.00140983	0.00675652	0.00111066	1.79663e-06	6.43536e-07	1.34045e-06	6.23988e-07	7.36598e-07	4.58749e-07	2.57579	0.838965	1.03572	0.627607	2.54795	0.672518	phosphoribosylglycinamidine synthetase (No1)	5-phosphoribosylamine[c] + ATP[c] + L-glycine[c] + 0.27778 prot_M7WW40[c] => 5-phospho-ribosyl-glycineamide[c] + ADP[c] + H+[c] + phosphate[c]
r_0152No1	r_0152	M7XZD3	RHTO_00111	adenylosuccinate lyase (asl) (ec 4.3.2.2) (adenylosuccinase)	7.50001	0.0295072	0.00171669	0.0067092	0.00115338	0.00829977	0.000956852	3.15365e-06	1.26279e-06	3.02903e-06	1.31903e-06	1.45059e-06	9.09891e-07	2.59904	0.377621	0.61527	0.242893	1.58935	0.292114	adenylosuccinate lyase (No1)	adenylo-succinate[c] + 0.037037 prot_M7XZD3[c] => AMP[c] + fumarate[c]
r_0447_REVNo1	r_0447	M7X4L7	RHTO_02988	c-1-tetrahydrofolate synthase	4170.02	0.0543553	0.00041228	0.00326955	0.000729222		0.000473639	5.30681e-06	9.92077e-07	2.08845e-06	7.99793e-07	2.7508e-06	1.29942e-06	2.84516	0.115437	0.434872	0.253268		0.10125	formate-tetrahydrofolate ligase (reversible) (No1)	10-formyl-THF[m] + ADP[m] + phosphate[m] + 6.6613e-05 prot_M7X4L7[c] => ATP[m] + formate[m] + THF[m]
r_0724No1	r_0724	M7X4L7	RHTO_02988	c-1-tetrahydrofolate synthase	4170.02	0.0543553	0.00041228	0.00326955	0.000729222		0.000473639	5.30681e-06	9.92077e-07	2.08845e-06	7.99793e-07	2.7508e-06	1.29942e-06	2.84516	0.115437	0.434872	0.253268		0.10125	methenyltetrahydrifikate cyclohydrolase (No1)	5,10-methenyl-THF[m] + H2O[m] + 6.6613e-05 prot_M7X4L7[c] => 10-formyl-THF[m] + H+[m]
r_0733No1	r_0733	M7X4L7	RHTO_02988	c-1-tetrahydrofolate synthase	4170.02	0.0543553	0.00041228	0.00326955	0.000729222		0.000473639	5.30681e-06	9.92077e-07	2.08845e-06	7.99793e-07	2.7508e-06	1.29942e-06	2.84516	0.115437	0.434872	0.253268		0.10125	methylenetetrahydrofolate dehydrogenase (NADP) (No1)	5,10-methylenetetrahydrofolate[m] + NADP(+)[m] + 6.6613e-05 prot_M7X4L7[c] => 5,10-methenyl-THF[m] + NADPH[m]
r_0353No1	r_0353	M7X369	RHTO_06694	dihydroxy-acid dehydratase	75.8003	0.0369956	0.00154051			0.00910609	0.000841514	3.56144e-06	7.7478e-07	1.84598e-06	7.08363e-07	2.69e-06	1.69827e-06	2.88551	0.552312			0.940325	0.137643	dihydroxy-acid dehydratase (2,3-dihydroxy-3-methylpentanoate) (No1)	0.0036646 prot_M7X369[c] + pmet_r_0353[m] => (S)-3-methyl-2-oxopentanoate[m] + H2O[m]
r_2140No1	r_2140	M7WSW5	RHTO_02032	fatty acid synthase subunit beta, fungi type	1200	0.00555747	0.00784063	0.00946921	0.00419154	0.00629416	0.00253738	5.1954e-07	6.05563e-07	5.88196e-07	7.454e-07	3.04239e-07	3.83296e-07	2.97136	3.59658	4.47187	1.562	5.74673	1.83886	fatty-acyl-CoA synthase (n-C16:0CoA) (No1)	acetyl-CoA[c] + 21 H+[c] + 7 malonyl-CoA[c] + 14 NADPH[c] + 0.00023148 prot_M7WSW5[c] + 0.00023148 prot_M7XM89[c] => 7 carbon dioxide[c] + 7 coenzyme A[c] + 7 H2O[c] + 14 NADP(+)[c] + palmitoyl-CoA[c]
r_0503_REVNo1	r_0503	M7X852	RHTO_04131	glycine hydroxymethyltransferase	639.997	0.180873	0.0106275	0.0364015	0.00463176	0.0612621	0.00557805	1.64391e-05	4.12406e-06	8.72292e-06	3.77736e-06	1.16918e-05	6.13026e-06	3.05629	0.715817	1.15919	0.340608	1.45549	0.252756	glycine hydroxymethyltransferase (reversible) (No1)	5,10-methylenetetrahydrofolate[m] + H2O[m] + L-glycine[m] + 0.00043403 prot_M7X852[c] => L-serine[m] + THF[m]
r_0813No1	r_0813	M7XKI3	RHTO_02616	o-acetylhomoserine aminocarboxypropyltransferase	729.995	0.027721	0.00114957	0.00571025	0.000723642	0.00679519	0.00062796	2.49281e-06	1.75536e-07	4.98605e-07	1.27778e-07	2.16897e-07	7.95145e-08	3.08899	1.81914	3.18124	1.57313	8.70253	2.19373	O-acetylhomoserine (thiol)-lyase (No1)	hydrogen sulfide[c] + O-acetyl-L-homoserine[c] + 0.00038052 prot_M7XKI3[c] => acetate[c] + H+[c] + L-homocysteine[c]
r_0918No1	r_0918	M7X5E3	RHTO_03027	phosphoserine aminotransferase	2.48994	0.0131201	0.00412397	0.00746677	0.00358383	0.00503921	0.00295024	1.16103e-06	3.65893e-07	6.8882e-07	3.42268e-07	4.51894e-07	3.26234e-07	3.13901	3.13082	3.0111	2.90856	3.09759	2.51203	phosphoserine transaminase (No1)	3-phospho-hydroxypyruvate[c] + L-glutamate[c] + 0.11156 prot_M7X5E3[c] => 2-oxoglutarate[c] + 3-phospho-serine[c]
r_0307No1	r_0307	M7WKR4	RHTO_01947	ctp synthase (ec 6.3.4.2) (utp--ammonia ligase)	14.0002	0.0119929	0.00139917	0.00359786	0.00101488	0.00486377	0.000799524	1.05939e-06	3.37975e-07	8.01786e-07	3.87091e-07	5.70503e-07	2.77638e-07	3.14459	1.14996	1.24647	0.728283	2.36817	0.799926	CTP synthase (NH3) (No1)	ammonium[c] + ATP[c] + UTP[c] + 0.019841 prot_M7WKR4[c] => ADP[c] + CTP[c] + 2 H+[c] + phosphate[c]
r_0025No1	r_0025	M7X4X3	RHTO_03109	2-isopropylmalate synthase	450.003	0.0968366	0.00403232	0.0200296	0.0025383			8.37254e-06	1.77077e-06	5.12688e-06	1.54603e-06	7.41682e-06	4.01224e-06	3.21277	0.632544	1.08522	0.456059			2-isopropylmalate synthase (No1)	3-methyl-2-oxobutanoate[m] + acetyl-CoA[m] + H2O[m] + 0.00061728 prot_M7X4X3[c] => 2-isopropylmalate[m] + coenzyme A[m] + H+[m]
r_0711No1	r_0711	M7X137	RHTO_06035	lysine--trna ligase (ec 6.1.1.6) (lysyl-trna synthetase)	45.6999	0.0456814	0.0019022	0.00944873	0.00119741	0.011244	0.00103909	3.74855e-06	1.05916e-06	3.76029e-06	1.25233e-06	2.21068e-06	1.11139e-06	3.38512	0.498875	0.697991	0.265595	1.41283	0.259707	lysyl-tRNA synthetase (No1)	ATP[c] + L-lysine[c] + tRNA(Lys)[c] + 0.0060783 prot_M7X137[c] => AMP[c] + diphosphate[c] + Lys-tRNA(Lys)[c]
r_0514No1	r_0514	M7XZ93	RHTO_00066	gmp synthase (glutamine-hydrolysing)	3.04999	0.0101556	0.00118482	0.00304669	0.000859409	0.00411867	0.000677041	8.07142e-07	2.30069e-07	2.70953e-07	2.61477e-07	3.87543e-07	2.07218e-07	3.49506	1.43052	3.12343	0.912984	2.95212	0.907579	GMP synthase (No1)	ATP[c] + H2O[c] + L-glutamine[c] + xanthosine-5-phosphate[c] + 0.091075 prot_M7XZ93[c] => AMP[c] + diphosphate[c] + GMP[c] + 2 H+[c] + L-glutamate[c]
r_0941No1	r_0941	M7WXC3	RHTO_00794	proline-trna ligase	209.992	0.0750894	0.00312675	0.0155315	0.00196826	0.0184825	0.00170801	5.76454e-06	1.73979e-06	2.24966e-06	1.58667e-06	3.36957e-06	1.79829e-06	3.61835	0.499222	1.91775	0.344582	1.52364	0.263832	prolyl-tRNA synthetase (No1)	ATP[c] + L-proline[c] + tRNA(Pro)[c] + 0.0013228 prot_M7WXC3[c] => AMP[c] + diphosphate[c] + H+[c] + Pro-tRNA(Pro)[c]
r_0735No1	r_0735	M7WT61	RHTO_02122	cystathionine beta-lyase	13799.9	0.00568531	0.00881785	0.00816853	0.00376101	0.0112233	0.00361047	4.33957e-07	1.45256e-07	1.71886e-07	1.07933e-07	1.67803e-07	1.07442e-07	3.63919	16.8626	13.2009	9.67938	18.5789	9.33443	mevalonate kinase (atp) (No1)	(R)-mevalonate[c] + ATP[c] + 2.0129e-05 prot_M7WT61[c] => (R)-5-phosphomevalonic acid[c] + ADP[c] + H+[c]
r_1027No1	r_1027	M7WL95	RHTO_02113	sulfite reductase (nadph) hemoprotein beta-component	156.002	0.027721	0.00114957	0.00571025	0.000723642	0.00679519	0.00062796	2.05096e-06	2.4522e-07	8.67731e-07	2.33279e-07	1.10649e-06	5.15641e-07	3.75446	1.3022	1.82796	0.861678	1.7059	0.338284	sulfite reductase (NADPH2) (No1)	5 H+[c] + 3 NADPH[c] + sulphite[c] + 0.0017806 prot_M7WL95[c] + 0.0017806 prot_M7X0T7[c] => 3 H2O[c] + hydrogen sulfide[c] + 3 NADP(+)[c]
r_0988No1	r_0988	M7XJK5	RHTO_03579	saccharopine dehydrogenase [nad(+), l-lysine-forming] (sdh) (ec 1.5.1.7) (lysine--2-oxoglutarate reductase)	18.8005	0.0456814	0.0019022	0.00944873	0.00119741	0.011244	0.00103909	3.23326e-06	9.93659e-07	2.07823e-06	9.72773e-07	1.935e-06	1.06202e-06	3.92461	0.53176	1.26293	0.341923	1.61412	0.27178	saccharopine dehydrogenase (NAD, L-lysine forming) (No1)	H2O[c] + L-saccharopine[c] + NAD[c] + 0.014775 prot_M7XJK5[c] => 2-oxoglutarate[c] + H+[c] + L-lysine[c] + NADH[c]
r_0739No1	r_0739	M7X109	RHTO_06005	diphosphomevalonate decarboxylase (ec 4.1.1.33)	5.9	0.00862986	0.00881785	0.00941803	0.00381496	0.0112233	0.00361047	6.02821e-07	1.39931e-07	3.59028e-07	1.16729e-07	2.43156e-07	1.17112e-07	3.9766	17.5044	7.28666	9.07843	12.8213	8.56364	mevalonate pyrophoshate decarboxylase (No1)	(R)-5-diphosphomevalonic acid[c] + ATP[c] + 0.047081 prot_M7X109[c] => ADP[c] + carbon dioxide[c] + isopentenyl diphosphate[c] + phosphate[c]
r_1050No1	r_1050	M7XNL9	RHTO_03248	transketolase (ec 2.2.1.1)	121.8	0.415522	0.0183737	0.488724	0.144207	0.168074		2.87463e-05	1.41869e-05	2.44459e-05	1.69766e-05	1.43196e-05	1.36666e-05	4.01523	0.359755	5.55334	2.35957	3.26037		transketolase 2 (No1)	0.0022806 prot_M7XNL9[c] + pmet_r_1050[c] => D-fructose 6-phosphate[c] + glyceraldehyde 3-phosphate[c]
r_0225No1	r_0225	M7WYE8	RHTO_07750	atp phosphoribosyltransferase	2.70002	0.0230029	0.000957851	0.00475791	0.000602956	0.00566191	0.000523232	1.56385e-06	3.48365e-07	1.0706e-06	3.7583e-07	6.40942e-07	3.79358e-07	4.0859	0.763768	1.23449	0.445648	2.45382	0.383127	ATP phosphoribosyltransferase (No1)	ATP[c] + PRPP[c] + 0.10288 prot_M7WYE8[c] => 5-phosphoribosyl-ATP[c] + diphosphate[c]
r_0220No1	r_0220	M7WP44	RHTO_01051	asparaginyl-trna synthetase	6.70006	0.0573469	0.00238794	0.0118616	0.00150318	0.0141153	0.00130444	3.89191e-06	1.30463e-06	2.23795e-06	1.28617e-06	1.94483e-06	1.2424e-06	4.09302	0.508433	1.47228	0.324647	2.01607	0.291647	Aspartyl-tRNA synthetase (No1)	ATP[c] + L-aspartate[c] + tRNA(Asp)[c] + 0.041459 prot_M7WP44[c] => AMP[c] + Asp-tRNA(Asp)[c] + diphosphate[c]
r_0902_REVNo1	r_0902	M7XHN3	RHTO_04193	phosphomannomutase (ec 5.4.2.8)	134.903	0.0841033	0.0081501	0.0298694	0.0128212	0.0512994	0.00822431	5.44097e-06	2.11253e-06	3.42747e-06	1.425e-06	2.19566e-06	1.43802e-06	4.29373	1.07166	2.42075	2.49926	6.49	1.58867	phosphomannomutase (reversible) (No1)	D-mannose 6-phosphate[c] + 0.0020591 prot_M7XHN3[c] => D-mannose 1-phosphate[c]
r_0545No1	r_0545	M7XTU8	RHTO_06717	homoisocitrate dehydrogenase	46.2	0.0470731	0.0019022	0.0155204	0.00119741	0.04124	0.00554981	3.0448e-06	1.10463e-06	1.53515e-06	1.15862e-06	5.31085e-06	3.60666e-06	4.29449	0.478338	2.80834	0.287077	2.15701	0.427435	homoisocitrate dehydrogenase (No1)	homoisocitrate[m] + NAD[m] + 0.0060125 prot_M7XTU8[c] => 2-oxoadipic acid[m] + carbon dioxide[m] + H+[m] + NADH[m]
r_0238No1	r_0238	M7XAC9	RHTO_02642	c-4 methylsterol oxidase	62.9996	0.00143822	0.00146963	0.00156964	0.00063582	0.00187051	0.000601739	9.28328e-08	6.4658e-08	7.44284e-08		6.55921e-08		4.3035	6.31369	5.85814		7.92149		C-4 methyl sterol oxidase (No1)	4alpha-methylzymosterol[c] + H+[c] + NADPH[c] + oxygen[c] + 0.0044092 prot_M7XAC9[c] => H2O[c] + NADP(+)[c] + zymosterol intermediate 1a[c]
r_0239No1	r_0239	M7XAC9	RHTO_02642	c-4 methylsterol oxidase	62.9996	0.00143822	0.00146963	0.00156964	0.00063582	0.00187051	0.000601739	9.28328e-08	6.4658e-08	7.44284e-08		6.55921e-08		4.3035	6.31369	5.85814		7.92149		C-4 methyl sterol oxidase (No1)	H+[c] + NADPH[c] + oxygen[c] + zymosterol intermediate 1a[c] + 0.0044092 prot_M7XAC9[c] => 2 H2O[c] + NADP(+)[c] + zymosterol intermediate 1b[c]
r_0240No1	r_0240	M7XAC9	RHTO_02642	c-4 methylsterol oxidase	62.9996	0.00143822	0.00146963	0.00156964	0.00063582	0.00187051	0.000601739	9.28328e-08	6.4658e-08	7.44284e-08		6.55921e-08		4.3035	6.31369	5.85814		7.92149		C-4 methyl sterol oxidase (No1)	H+[c] + NADPH[c] + oxygen[c] + zymosterol intermediate 1b[c] + 0.0044092 prot_M7XAC9[c] => H2O[c] + NADP(+)[c] + zymosterol intermediate 1c[c]
r_0241No1	r_0241	M7XAC9	RHTO_02642	c-4 methylsterol oxidase	20.9992	0.00143822	0.00146963	0.00156964	0.00063582	0.00187051	0.000601739	9.28328e-08	6.4658e-08	7.44284e-08		6.55921e-08		4.3035	6.31369	5.85814		7.92149		C-4 sterol methyl oxidase (4,4-dimethylzymosterol) (No1)	14-demethyllanosterol[c] + 3 H+[c] + 3 NADPH[c] + 3 oxygen[c] + 0.013228 prot_M7XAC9[c] => 4beta-methylzymosterol-4alpha-carboxylic acid[c] + 4 H2O[c] + 3 NADP(+)[c]
r_0115No1	r_0115	M7WV85	RHTO_01392	n-acetyl-gamma-glutamyl-phosphate reductase / acetylglutamate kinase	99298.6	0.0712802	0.00296815	0.0148897	0.00186841	0.0176433	0.00167634	4.40095e-06	1.55216e-06	1.27295e-06	1.12561e-06	2.71061e-06	2.63672e-06	4.49904	0.531187	3.24918	0.461086	1.80805	0.176603	acetylglutamate kinase (No1)	ATP[m] + N-acetyl-L-glutamate[m] + 2.7974e-06 prot_M7WV85[c] => ADP[m] + N-acetyl-L-gamma-glutamyl phosphate[m]
r_0759No1	r_0759	M7WV85	RHTO_01392	n-acetyl-gamma-glutamyl-phosphate reductase / acetylglutamate kinase	430.003	0.0712802	0.00296815	0.0148897	0.00186841	0.0176433	0.00167634	4.40095e-06	1.55216e-06	1.27295e-06	1.12561e-06	2.71061e-06	2.63672e-06	4.49904	0.531187	3.24918	0.461086	1.80805	0.176603	N-acetyl-g-glutamyl-phosphate reductase (No1)	H+[m] + N-acetyl-L-gamma-glutamyl phosphate[m] + NADPH[m] + 0.00064599 prot_M7WV85[c] => 2-acetamido-5-oxopentanoate[m] + NADP(+)[m] + phosphate[m]
t_0529No1	t_0529	M7WX25	RHTO_07994	phosphatidylserine decarboxylase proenzyme 1, mitochondrial (ec 4.1.1.65) [cleaved into: phosphatidylserine decarboxylase 1 beta... <Preview truncated at 128 characters>	366.665	0.00225025	0.0007369	0.000313864			8.95612e-05	1.31438e-07	3.94759e-08	8.4933e-08	3.97133e-08	9.67783e-08	7.22211e-08	4.75564	5.1853	1.02651			0.344471	PS decarboxylase (1-16:0, 2-18:2), mitochondrial membrane (No1)	phosphatidyl-L-serine (1-16:0, 2-18:2)[mm] + H+[mm] + 0.00075758 prot_M7WX25[c] => phosphatidylethanolamine (1-16:0, 2-18:2)[mm] + carbon dioxide[mm]
r_0729No1	r_0729	M7XJX2	RHTO_06168	methionyl-trna synthetase	25.0003	0.0174117	0.000725033	0.00360144	0.000456399	0.00428571	0.000396053	9.40786e-07	3.79852e-07	9.4943e-07	3.95006e-07	5.64854e-07	3.5161e-07	5.14102	0.530201	1.05369	0.320951	2.10758	0.312888	methionyl-tRNA synthetase (No1)	ATP[c] + L-methionine[c] + tRNA(Met)[c] + 0.011111 prot_M7XJX2[c] => AMP[c] + diphosphate[c] + Met-tRNA(Met)[c]
t_0217No1	t_0217	M7X5G5	RHTO_03058	glycerol-3-phosphate o-acyltransferase / dihydroxyacetone phosphate acyltransferase	5.02501	0.00319839	0.00133606	0.00146376	0.00189707		0.000266731	1.71857e-07	7.99247e-08	1.95573e-07	1.08867e-07	9.87913e-08	7.58117e-08	5.16966	4.64348	2.07902	4.84043		0.977316	dihydroxyacetone phosphate acyltransferase (16:0), endoplasmic reticulum membrane (No1)	palmitoyl-CoA[erm] + dihydroxyacetone phosphate[erm] + 0.055279 prot_M7X5G5[c] => coenzyme A[erm] + acylglycerone phosphate (16:0)[erm]
r_0821No1	r_0821	M7XB86	RHTO_02309	orotidine-5-phosphate decarboxylase	569.999	0.0177665	0.00207276	0.00532996	0.00150348	0.00720532	0.00118444	9.48111e-07	5.18587e-07	6.58102e-07	4.2853e-07	3.42167e-07	3.43531e-07	5.20525	1.11026	2.24972	0.974568	5.84941	0.957729	orotidine-5'-phosphate decarboxylase (No1)	H+[c] + orotidine 5'-(dihydrogen phosphate)[c] + 0.00048733 prot_M7XB86[c] => carbon dioxide[c] + UMP[c]
r_1049No1	r_1049	M7XNL9	RHTO_03248	transketolase (ec 2.2.1.1)	121.8	0.540103	0.021375	0.503462	0.135004	0.290563		2.87463e-05	1.41869e-05	2.44459e-05	1.69766e-05	1.43196e-05	1.36666e-05	5.21907	0.41852	5.72081	2.20898	5.63646		transketolase 1 (No1)	pmet_r_1049[c] + 0.0022806 prot_M7XNL9[c] => glyceraldehyde 3-phosphate[c] + sedoheptulose 7-phosphate[c]
r_0016No2	r_0016	M7XNS5	RHTO_03298	acetolactate synthase (ec 2.2.1.6)	120.999	0.0369956	0.00154051	0.00765216	0.000969734	0.00910609	0.000841514	1.94854e-06	3.20019e-07	6.63438e-07	2.67626e-07	1.5591e-06	7.74261e-07	5.27398	1.33717	3.20392	1.00652	1.62239	0.301906	2-aceto-2-hydroxybutanoate synthase (No2)	pmet_r_0016[m] + 0.0022957 prot_M7XNS5[c] => (S)-2-acetyl-2-hydroxybutanoate[m] + carbon dioxide[m]
r_0023_REVNo1	r_0023	M7X0Z1	RHTO_07040	3-isopropylmalate dehydratase (ec 4.2.1.33) (alpha-ipm isomerase) (isopropylmalate isomerase)	79649.5	0.0968366	0.00403232	0.0200296	0.0025383	0.0377459	0.00220268	4.98192e-06	9.64517e-07	1.11258e-06	7.04253e-07	2.76573e-06	1.2374e-06	5.39934	1.1613	5.00078	1.00118	3.79103	0.494468	2-isopropylmalate hydratase (reversible) (No1)	2-isopropylmalate[c] + 3.4875e-06 prot_M7X0Z1[c] => 2-isopropylmaleic acid[c] + H2O[c]
r_0060_REVNo1	r_0060	M7X0Z1	RHTO_07040	3-isopropylmalate dehydratase (ec 4.2.1.33) (alpha-ipm isomerase) (isopropylmalate isomerase)	79649.5	0.0968366	0.00403232	0.0200296	0.0025383	0.0377459	0.00220268	4.98192e-06	9.64517e-07	1.11258e-06	7.04253e-07	2.76573e-06	1.2374e-06	5.39934	1.1613	5.00078	1.00118	3.79103	0.494468	3-isopropylmalate dehydratase (reversible) (No1)	2-isopropylmaleic acid[c] + H2O[c] + 3.4875e-06 prot_M7X0Z1[c] => (2R,3S)-3-isopropylmalate[c]
r_1042No1	r_1042	M7XPA1	RHTO_00152	threonyl-trna synthetase	90.0006	0.0595977	0.00248168	0.0123272	0.00156218	0.0146694	0.00135563	3.01075e-06	7.13711e-07	2.75134e-06	7.98608e-07	1.46521e-06	7.96366e-07	5.49861	0.965876	1.24457	0.54337	2.78105	0.472852	threonyl-tRNA synthetase (No1)	ATP[c] + L-threonine[c] + tRNA(Thr)[c] + 0.0030864 prot_M7XPA1[c] => AMP[c] + diphosphate[c] + Thr-tRNA(Thr)[c]
r_0510No1	r_0510	M7XI20	RHTO_04065	glycogen [starch] synthase (ec 2.4.1.11)	10345.5	0.0353267	0.00342336	0.0125463	0.0053854	0.0215477	0.00345454	1.75165e-06	1.37049e-06	1.74496e-06	1.57242e-06	1.35846e-06	1.12602e-06	5.60213	0.693864	1.99723	0.951365	4.40608	0.852199	glycogen (starch) synthase (No1)	H2O[c] + UDP-D-glucose[c] + 2.685e-05 prot_M7WKT2[c] + 2.685e-05 prot_M7XI20[c] => glycogen[c] + H+[c] + UDP[c]
r_1066No1	r_1066	M7WS33	RHTO_02643	tyrosine--trna ligase (ec 6.1.1.1) (tyrosyl-trna synthetase)	45.0003	0.0234374	0.000975941	0.00484777	0.000614343	0.00576884	0.000533114	1.14447e-06	3.29666e-07	4.83299e-07	2.78091e-07	6.2035e-07	3.39253e-07	5.68858	0.822332	2.78627	0.613651	2.58315	0.43651	tyrosyl-tRNA synthetase (No1)	ATP[c] + L-tyrosine[c] + tRNA(Tyr)[c] + 0.0061728 prot_M7WS33[c] => AMP[c] + diphosphate[c] + Tyr-tRNA(Tyr)[c]
r_1099No1	r_1099	M7WI80	RHTO_03731	mitochondrial 2-oxodicarboxylate carrier	2530.08	0.0456814	0.0019022	0.00944873	0.00119741	0.011244	0.00103909	2.16913e-06	6.41135e-07	1.09149e-06	5.43955e-07	1.82856e-06	1.55926e-06	5.84994	0.824145	2.40464	0.611473	1.70808	0.185111	2-oxoadipate and 2-oxoglutarate transport (No1)	2-oxoadipic acid[m] + 2-oxoglutarate[c] + 0.00010979 prot_M7WI80[c] => 2-oxoadipic acid[c] + 2-oxoglutarate[m]
r_1120No1	r_1120	M7WMH0	RHTO_01354	carnitine acyl carnitine carrier, mitochondrial	100.667	0.0700031				1.73032	0.758356	3.31976e-06	1.10566e-06	2.96695e-06	1.18821e-06	2.60503e-05	1.70647e-05	5.85745				18.4506	12.3445	carnithine-acetylcarnithine carrier (No1)	(R)-carnitine[m] + O-acetylcarnitine[c] + 0.0027594 prot_M7WMH0[c] => (R)-carnitine[c] + O-acetylcarnitine[m]
r_0349_REVNo1	r_0349	M7X2F3	RHTO_04690	dihydroorotase	2.47994	0.0177665	0.00207276	0.00532996	0.00150348	0.00720532	0.00118444	8.29053e-07	3.95177e-07	7.06148e-07	3.77211e-07	1.35271e-06	7.93749e-07	5.95276	1.45699	2.09665	1.10716	1.4796	0.414501	dihydroorotase (reversible) (No1)	H+[c] + N-carbamoyl-L-aspartate[c] + 0.11201 prot_M7X2F3[c] => (S)-dihydroorotate[c] + H2O[c]
r_1084No1	r_1084	M7WKC4	RHTO_06551	utp--glucose-1-phosphate uridylyltransferase (ec 2.7.7.9)	93.4398	0.168367	0.0162489	0.0595508	0.0255617	0.102276	0.0163969	7.46828e-06	3.44383e-06	8.62356e-06	4.08021e-06	4.86728e-06	2.95264e-06	6.2623	1.31063	1.91822	1.74022	5.83693	1.54258	UTP-glucose-1-phosphate uridylyltransferase (No1)	D-glucose 1-phosphate[c] + H+[c] + UTP[c] + 0.0029728 prot_M7WKC4[c] => diphosphate[c] + UDP-D-glucose[c]
r_1038No2	r_1038	M7XD79	RHTO_06693	thioredoxin reductase (ec 1.8.1.9)	33.2999	0.0298682	0.00139905	0.00635177	0.000904602	0.00766243	0.00077052	1.29883e-06	3.60654e-07	8.96201e-07	4.0925e-07	1.09766e-06	5.88438e-07	6.38784	1.07756	1.96873	0.613997	1.93908	0.363731	thioredoxin reductase (NADPH) (No2)	pmet_r_1038[c] + 0.0083417 prot_M7XD79[c] => NADP(+)[c] + TRX1[c]
r_0564No1	r_0564	M7WT15	RHTO_02077	imidazoleglycerol-phosphate dehydratase (ec 4.2.1.19)	999.992	0.0230029	0.000957851	0.00475791	0.000602956	0.00566191	0.000523232	9.81996e-07	4.12762e-07	7.27863e-07	3.14808e-07	7.18155e-07	3.15012e-07	6.50685	0.644608	1.81579	0.532031	2.18999	0.461386	imidazoleglycerol-phosphate dehydratase (No1)	D-erythro-1-(imidazol-4-yl)glycerol 3-phosphate[c] + 0.00027778 prot_M7WT15[c] => 3-(imidazol-4-yl)-2-oxopropyl dihydrogen phosphate[c] + H2O[c]
r_0310No2	r_0310	M7WT61	RHTO_02122	cystathionine beta-lyase	45.2997	0.0102374	0.00042454	0.00210881	0.000267243	0.00250948	0.000231907	4.33957e-07	1.45256e-07	1.71886e-07	1.07933e-07	1.67803e-07	1.07442e-07	6.55302	0.81186	3.40797	0.68778	4.15416	0.599568	cystathionine g-lyase (No2)	0.006132 prot_M7WT61[c] + pmet_r_0310[c] => 2-oxobutanoate[c] + ammonium[c] + L-cysteine[c]
r_0207No1	r_0207	M7X7Q5	RHTO_00558	argininosuccinate lyase	2929.99	0.0712802	0.00296815	0.0147436	0.00186841	0.0175448	0.00162136	2.94136e-06	1.00662e-06	1.62744e-06	9.80006e-07	1.37208e-06	1.11676e-06	6.7316	0.819066	2.51648	0.529592	3.55196	0.403291	argininosuccinate lyase (No1)	(N(omega)-L-arginino)succinic acid[c] + 9.4805e-05 prot_M7X7Q5[c] => fumarate[c] + L-arginine[c]
r_0990No1	r_0990	M7X5F4	RHTO_03043	fructose-bisphosphate aldolase (fbp aldolase) (ec 4.1.2.13)	13.25	0.55452	0.0211395	0.174903	0.066611			2.2778e-05	1.05401e-05	1.43805e-05	8.81907e-06	2.55563e-05	1.4488e-05	6.76236	0.557117	3.37847	2.09807			sedoheptulose 1,7-bisphosphate D-glyceraldehyde-3-phosphate-lyase (No1)	sedoheptulose 1,7-bisphosphate[c] + 0.020964 prot_M7X5F4[c] => D-erythrose 4-phosphate[c] + dihydroxyacetone phosphate[c]
r_0501No1	r_0501	M7WR40	RHTO_07893	dihydrolipoyl dehydrogenase (ec 1.8.1.4)	898.986	0.21164	0.0110722	0.0389249	0.00512127	0.0612621	0.00615577	8.61901e-06	4.32827e-06	6.18778e-06	3.46935e-06	8.32064e-06	6.12754e-06	6.82083	0.710584	1.74739	0.410041	2.04519	0.279058	glycine cleavage system (No1)	L-glycine[m] + NAD[m] + THF[m] + 0.00030899 prot_M7WR40[c] + 0.00030899 prot_M7X0P4[c] + 0.00030899 prot_M7X413[c] + 0.00030899 prot_M7XCY6[c] => 5,10-methylenetetrahydrofolate[m] + ammonium[m] + carbon dioxide[m] + NADH[m]
r_0722No1	r_0722	M7WK31	RHTO_02463	mannose-1-phosphate guanylyltransferase	195.894	0.0841033	0.0081501	0.0298694	0.0128212	0.0512994	0.00822431	3.3755e-06	9.91603e-07	2.24064e-06	8.49443e-07	1.95979e-06	1.11649e-06	6.92106	2.28309	3.70298	4.19268	7.27112	2.04618	mannose-1-phosphate guanylyltransferase (No1)	D-mannose 1-phosphate[c] + GTP[c] + H+[c] + 0.001418 prot_M7WK31[c] => diphosphate[c] + GDP-alpha-D-mannose[c]
r_0723_REVNo1	r_0723	M7XW21	RHTO_04622	mannose-6-phosphate isomerase (ec 5.3.1.8)	140.997	0.0841033	0.0081501	0.0298694	0.0128212	0.0512994	0.00822431	3.34612e-06	1.22911e-06	2.00247e-06	1.08997e-06	1.28122e-06	8.38811e-07	6.98182	1.84191	4.1434	3.26748	11.1221	2.72353	mannose-6-phosphate isomerase (reversible) (No1)	D-fructose 6-phosphate[c] + 0.0019701 prot_M7XW21[c] => D-mannose 6-phosphate[c]
r_0995No2	r_0995	M7WTD9	RHTO_06886	serine-trna ligase	6.99992	0.0726028	0.00394657	0.0196037	0.00248431	0.0233284	0.00215583	2.59228e-06	8.09576e-07	2.31911e-06	8.12877e-07	1.46163e-06	8.13411e-07	7.77982	1.35413	2.34809	0.848943	4.43349	0.73621	seryl-tRNA synthetase (No2)	pmet_r_0995[c] + 0.039683 prot_M7WTD9[c] => AMP[c] + diphosphate[c] + Ser-tRNA(Ser)[c]
r_0820_REVNo1	r_0820	M7WQ31	RHTO_03695	orotate phosphoribosyltransferase	10.8001	0.0177665	0.00207276	0.00532996	0.00150348	0.00720532	0.00118444	6.307e-07	3.46848e-07	4.06557e-07	1.92994e-07	4.25362e-07	2.84403e-07	7.82487	1.66	3.64166	2.16397	4.70535	1.15684	orotate phosphoribosyltransferase (reversible) (No1)	orotate[c] + PRPP[c] + 0.02572 prot_M7WQ31[c] => diphosphate[c] + orotidine 5'-(dihydrogen phosphate)[c]
r_4039No1	r_4039	M7WS38	RHTO_07106	acetyl-coa hydrolase	7.26008	0.00170092				0.0679971	0.0327125	6.00683e-08	1.08227e-07	7.55914e-08	8.63773e-08	1.97117e-06	1.1666e-06	7.86569				9.58214	7.78912	succinyl-CoA:acetate CoA transferase (No1)	acetate[m] + succinyl-CoA[m] + 0.038261 prot_M7WS38[c] => acetyl-CoA[m] + succinate[m]
r_0309No1	r_0309	M7X5H7	RHTO_00024	cystathionine beta-synthase	39	0.0102374	0.00042454	0.00210881	0.000267243	0.00250948	0.000231907	3.58869e-07	1.06369e-07	2.20846e-07	7.65624e-08	4.34065e-08	4.91304e-08	7.92416	1.10867	2.65244	0.969591	16.0593	1.31118	cystathionine beta-synthase (No1)	L-homocysteine[c] + L-serine[c] + 0.0071225 prot_M7X5H7[c] => H2O[c] + L-cystathionine[c]
r_0080No2	r_0080	M7WNN9	RHTO_04196	methylenetetrahydrofolate reductase (ec 1.5.1.20)	160.001	0.0400196	0.00445848	0.00650191	0.00162006	0.0152027		1.3823e-06	8.45933e-08	1.42139e-07	3.73926e-08	5.02359e-07	1.44267e-07	8.04206	14.6403	12.7065	12.0349	8.40631		5,10-methylenetetrahydrofolate reductase (NADPH) (No2)	pmet_r_0080[c] + 0.0017361 prot_M7WNN9[c] => 5-methyltetrahydrofolate[c] + NADP(+)[c]
r_0852No1	r_0852	M7XK91	RHTO_06273	phenylalanyl-trna synthetase beta chain	603	0.0350122	0.00145792	0.00724191	0.000917745	0.00861784	0.000796398	1.17626e-06	3.24746e-07	1.18285e-06	3.59908e-07	6.29138e-07	3.30475e-07	8.26826	1.24707	1.70068	0.708317	3.80496	0.669405	phenylalanyl-tRNA synthetase (No1)	ATP[c] + L-phenylalanine[c] + tRNA(Phe)[c] + 0.00046066 prot_M7X2Z7[c] + 0.00046066 prot_M7XK91[c] => AMP[c] + diphosphate[c] + Phe-tRNA(Phe)[c]
t_0532No1	t_0532	M7WX25	RHTO_07994	phosphatidylserine decarboxylase proenzyme 1, mitochondrial (ec 4.1.1.65) [cleaved into: phosphatidylserine decarboxylase 1 beta... <Preview truncated at 128 characters>	366.665	0.00414025		0.000450841		0.00301551	0.00040585	1.31438e-07	3.94759e-08	8.4933e-08	3.97133e-08	9.67783e-08	7.22211e-08	8.74991		1.4745		8.65526	1.56098	PS decarboxylase (1-18:0, 2-18:2), mitochondrial membrane (No1)	phosphatidyl-L-serine (1-18:0, 2-18:2)[mm] + H+[mm] + 0.00075758 prot_M7WX25[c] => phosphatidylethanolamine (1-18:0, 2-18:2)[mm] + carbon dioxide[mm]
r_0279No1	r_0279	M7WKX0	RHTO_05784	chorismate synthase (ec 4.2.3.5)	0.870013	0.0718784	0.00299305	0.0148673	0.00188409	0.017692	0.00163497	2.26762e-06	8.00379e-07	2.1849e-06	7.11644e-07	1.43937e-06	6.98468e-07	8.80492	1.03876	1.89016	0.73542	3.41431	0.65022	chorismate synthase (No1)	5-O-(1-carboxyvinyl)-3-phosphoshikimic acid[c] + 0.31928 prot_M7WKX0[c] => chorismate[c] + phosphate[c]
r_0153No1	r_0153	M7WSH3	RHTO_02257	adenylosuccinate synthetase (ampsase) (adss) (ec 6.3.4.4) (imp--aspartate ligase)	5.50001	0.0295072	0.00171669	0.0067092	0.00115338	0.00829977	0.000956852	9.28271e-07	2.4393e-07	2.67532e-07	2.53382e-07	5.34164e-07	2.9152e-07	8.82981	1.9549	6.96614	1.26442	4.31607	0.911747	adenylosuccinate synthase (No1)	GTP[c] + IMP[c] + L-aspartate[c] + 0.050505 prot_M7WSH3[c] => adenylo-succinate[c] + GDP[c] + 2 H+[c] + phosphate[c]
r_0061No1	r_0061	M7WSB2	RHTO_07196	3-isopropylmalate dehydrogenase (ec 1.1.1.85)	40.0003	0.0968366	0.00403232	0.0200296	0.0025383	0.0377459	0.00220268	3.0352e-06	9.83904e-07	1.70645e-06	7.73305e-07	1.63053e-06	9.44089e-07	8.86235	1.13841	3.26044	0.911777	6.4304	0.648092	3-isopropylmalate dehydrogenase (No1)	(2R,3S)-3-isopropylmalate[c] + NAD[c] + 0.0069444 prot_M7WSB2[c] => (2S)-2-isopropyl-3-oxosuccinate[c] + H+[c] + NADH[c]
r_0479No1	r_0479	M7XIT2	RHTO_03621	glutamyl-trna synthetase	2.20005	0.0666641	0.00277592	0.0137888	0.00174741	0.0164086	0.00151636	2.07939e-06	5.56254e-07	1.48519e-06	5.84031e-07	1.22848e-06	5.84752e-07	8.9054	1.38622	2.57894	0.831106	3.71024	0.720326	glutamyl-tRNA synthetase (No1)	ATP[c] + L-glutamate[c] + tRNA(Glu)[c] + 0.12626 prot_M7XIT2[c] => AMP[c] + diphosphate[c] + Glu-tRNA(Glu)[c]
r_0852No1	r_0852	M7X2Z7	RHTO_04871	phenylalanyl-trna synthetase alpha chain	603	0.0350122	0.00145792	0.00724191	0.000917745	0.00861784	0.000796398	1.08598e-06	2.56065e-07	7.76856e-07	3.43325e-07	5.32829e-07	2.59946e-07	8.95558	1.58155	2.58946	0.74253	4.49271	0.851028	phenylalanyl-tRNA synthetase (No1)	ATP[c] + L-phenylalanine[c] + tRNA(Phe)[c] + 0.00046066 prot_M7X2Z7[c] + 0.00046066 prot_M7XK91[c] => AMP[c] + diphosphate[c] + Phe-tRNA(Phe)[c]
r_0042No2	r_0042	M7XJ78	RHTO_03757	phospho-2-dehydro-3-deoxyheptonate aldolase (ec 2.5.1.54)	121.998	0.0718784				0.017692		2.22608e-06	6.70704e-07	9.45379e-07	7.33321e-07	1.40948e-06	6.42339e-07	8.96924				3.48671		3-deoxy-D-arabino-heptulosonate 7-phosphate synthetase (No2)	0.0022769 prot_M7XJ78[c] + pmet_r_0042[c] => 7-phospho-2-dehydro-3-deoxy-D-arabino-heptonic acid[c] + phosphate[c]
r_2131No1	r_2131	M7WN97	RHTO_04315	isocitrate dehydrogenase (nadp+), mitochondrial	255.006	0.215332	0.0108321	0.0526784	0.00633986	0.0828087	0.00571575	6.55121e-06	1.39812e-06	2.02718e-06	1.11397e-06	9.75326e-06	6.4314e-06	9.13027	2.15211	7.21836	1.58089	2.35843	0.246868	isocitrate dehydrogenase (No1)	isocitrate[m] + NADP(+)[m] + 0.0010893 prot_M7WN97[c] => 2-oxoglutarate[m] + carbon dioxide[m] + NADPH[m]
r_2305No1	r_2305	M7X6X3	RHTO_00539	aconitate hydratase, mitochondrial (aconitase) (ec 4.2.1.-)	200.601	0.40586	0.00477777			2.63283	0.841569	1.22695e-05	4.96648e-06	7.52418e-06	3.91151e-06	3.23995e-05	2.48072e-05	9.18851	0.267223			22.5726	9.42342	cis-aconitate(3-) to isocitrate (No1)	0.0013847 prot_M7X6X3[c] + pmet_r_2305[c] => isocitrate[c]
r_0250No3	r_0250	M7WUQ8	RHTO_06321	carbamoyl-phosphate synthase small subunit	3400.01	0.0890467	0.00504091	0.0200735		0.0247502	0.00280579	2.67817e-06	5.8222e-07	6.66541e-07	4.49272e-07	8.61848e-07	5.51793e-07	9.23587	2.40502	8.36555		7.9771	1.41246	carbamoyl-phosphate synthase (glutamine-hydrolysing) (No3)	pmet_r_0250[c] + 8.1699e-05 prot_M7WUQ8[c] => 2 ADP[c] + carbamoyl phosphate[c] + 2 H+[c] + L-glutamate[c] + phosphate[c]
r_0303No1	r_0303	M7X6X3	RHTO_00539	aconitate hydratase, mitochondrial (aconitase) (ec 4.2.1.-)	200.601	0.410552		0.0776863		3.17613	1.06609	1.22695e-05	4.96648e-06	7.52418e-06	3.91151e-06	3.23995e-05	2.48072e-05	9.29475		2.86802		27.2306	11.9375	citrate to cis-aconitate(3-), cytoplasmic (No1)	0.0013847 prot_M7X6X3[c] + pmet_r_0303[c] => cis-aconitate[c] + H2O[c]
r_0079No1	r_0079	M7XKV7	RHTO_02389	phosphoribosylformylglycinamidine synthase	5.06748	0.0166599	0.00194366	0.00499798	0.00140983	0.00675652	0.00111066	4.95895e-07	1.65256e-07	3.90969e-07	1.74925e-07	1.77217e-07	1.30973e-07	9.33213	3.26708	3.55099	2.23878	10.5905	2.35558	5'-phosphoribosylformyl glycinamidine synthetase (No1)	5'-phosphoribosyl-N-formylglycineamide[c] + ATP[c] + H2O[c] + L-glutamine[c] + 0.054816 prot_M7XKV7[c] => 5'-phosphoribosyl-N-formylglycineamidine[c] + ADP[c] + H+[c] + L-glutamate[c] + phosphate[c]
r_2141No1	r_2141	M7XM89	RHTO_02139	fatty acid synthase subunit alpha, fungi type	1200	0.0241779	0.0226582	0.0232263	0.00908038	0.0985186	0.0114098	7.05788e-07	8.3902e-07	7.90814e-07	1.03276e-06	3.87886e-07	5.34891e-07	9.51574	7.50154	8.15835	2.44231	70.5524	5.92528	fatty-acyl-CoA synthase (n-C18:0CoA) (No1)	acetyl-CoA[c] + 24 H+[c] + 8 malonyl-CoA[c] + 16 NADPH[c] + 0.00023148 prot_M7WSW5[c] + 0.00023148 prot_M7XM89[c] => 8 carbon dioxide[c] + 8 coenzyme A[c] + 8 H2O[c] + 16 NADP(+)[c] + stearoyl-CoA[c]
r_0471No1	r_0471	M7X2B5	RHTO_04650	glutamate dehydrogenase	21	1.61073	0.0742326	0.327727	0.0453209	0.406846	0.0412647	4.68733e-05	1.14867e-05	1.47317e-05	7.19778e-06	1.55592e-05	9.51566e-06	9.54542	1.79514	6.17953	1.74903	7.2634	1.20459	glutamate dehydrogenase (NADP) (No1)	2-oxoglutarate[c] + ammonium[c] + H+[c] + NADPH[c] + 0.013227 prot_M7X2B5[c] => H2O[c] + L-glutamate[c] + NADP(+)[c]
r_0888No1	r_0888	M7WYL9	RHTO_07820	phosphoglucomutase	3199.98	0.168367	0.0162489	0.0595508	0.0255617	0.102276	0.0163969	4.74546e-06	2.81137e-06	5.56541e-06	3.13156e-06	3.03922e-06	2.32726e-06	9.85542	1.60547	2.97227	2.26739	9.34778	1.9571	phosphoglucomutase (No1)	D-glucose 6-phosphate[c] + 8.6806e-05 prot_M7WYL9[c] => D-glucose 1-phosphate[c]
r_0911No1	r_0911	M7XB28	RHTO_02297	phosphoribosylaminoimidazole carboxylase (ec 4.1.1.21)	77.0001	0.0166599	0.00194366	0.00499798	0.00140983	0.00675652	0.00111066	4.54871e-07	1.94592e-07	4.05601e-07	1.84586e-07	2.27246e-07	1.70356e-07	10.1738	2.77454	3.42289	2.12161	8.25893	1.81101	phosphoribosylaminoimidazole-carboxylase (No1)	5'-phosphoribosyl-5-aminoimidazole[c] + ATP[c] + carbon dioxide[c] + H2O[c] + 0.0036075 prot_M7XB28[c] => ADP[c] + H+[c] + phosphate[c] + phosphoribosyl-carboxy-aminoimidazole[c]
y200001No1	y200001	M7XB28	RHTO_02297	phosphoribosylaminoimidazole carboxylase (ec 4.1.1.21)	77.0001	0.0166599	0.00194366	0.00499798	0.00140983	0.00208516	0.00111066	4.54871e-07	1.94592e-07	4.05601e-07	1.84586e-07	2.27246e-07	1.70356e-07	10.1738	2.77454	3.42289	2.12161	2.54882	1.81101	glycinamide ribonucleotide transformylase (No1)	5-phospho-ribosyl-glycineamide[c] + ATP[c] + formate[c] + 0.0036075 prot_M7XB28[c] => 5'-phosphoribosyl-N-formylglycineamide[c] + ADP[c] + phosphate[c]
r_0818No1	r_0818	M7WFJ0	RHTO_05134	arginine biosynthesis bifunctional protein argj, mitochondrial [cleaved into: arginine biosynthesis bifunctional protein argj al... <Preview truncated at 128 characters>	20.9	0.0712802	0.00296815	0.0148897	0.00186841	0.0176433	0.00167634	1.92355e-06	6.47397e-07	5.81507e-07	3.41919e-07	1.3959e-06	1.04428e-06	10.2935	1.27354	7.11261	1.51792	3.51094	0.445907	ornithine transacetylase (No1)	L-glutamate[m] + N(2)-acetyl-L-ornithine[m] + 0.013291 prot_M7WFJ0[c] => N-acetyl-L-glutamate[m] + ornithine[m]
r_0032No1	r_0032	M7X8V9	RHTO_03653	3(2), 5-bisphosphate nucleotidase	22.0005	0.027721	0.00114957	0.00571025	0.000723642	0.00679519	0.00062796	7.43679e-07	3.1141e-07	5.32346e-07	3.04143e-07	4.93098e-07	2.89894e-07	10.3543	1.02542	2.97961	0.660912	3.82795	0.601715	3',5'-bisphosphate nucleotidase (No1)	adenosine 3',5'-bismonophosphate[c] + H2O[c] + 0.012626 prot_M7X8V9[c] => AMP[c] + phosphate[c]
r_0512No1	r_0512	M7XYM0	RHTO_03126	glycyl-trna synthetase	15.9003	0.0744823	0.00310147	0.0154059	0.00195235	0.018333	0.00169419	1.9796e-06	4.5236e-07	6.97465e-07	4.74691e-07	1.06322e-06	5.02609e-07	10.4514	1.9045	6.13567	1.14247	4.78969	0.936334	glycyl-tRNA synthetase (No1)	ATP[c] + L-glycine[c] + tRNA(Gly)[c] + 0.01747 prot_M7XYM0[c] => AMP[c] + diphosphate[c] + Gly-tRNA(Gly)[c]
r_0450No1	r_0450	M7X5F4	RHTO_03043	fructose-bisphosphate aldolase (fbp aldolase) (ec 4.1.2.13)	126.5	0.863845	0.08056					2.2778e-05	1.05401e-05	1.43805e-05	8.81907e-06	2.55563e-05	1.4488e-05	10.5346	2.1231					fructose-bisphosphate aldolase (No1)	D-fructose 1,6-bisphosphate[c] + 0.0021959 prot_M7X5F4[c] => dihydroxyacetone phosphate[c] + glyceraldehyde 3-phosphate[c]
r_0467No1	r_0467	M7WNZ9	RHTO_04058	glucose-6-phosphate isomerase (ec 5.3.1.9)	2765.06	0.484636	0.0794402					1.21473e-05	6.74842e-06	1.40026e-05	7.95373e-06	9.90677e-06	7.75841e-06	11.0824	3.26991					glucose-6-phosphate isomerase (No1)	D-glucose 6-phosphate[c] + 0.00010046 prot_M7WNZ9[c] => D-fructose 6-phosphate[c]
r_0202No1	r_0202	M7XRP3	RHTO_07763	anthranilate phosphoribosyltransferase	4.40002	0.0134288	0.000559182	0.00277761	0.000351999	0.00330536	0.000305456	3.35353e-07	9.13309e-08	1.41298e-07	1.02078e-07	1.8934e-07	8.22961e-08	11.1233	1.70072	5.4605	0.957868	4.84924	1.03102	anthranilate phosphoribosyltransferase (No1)	anthranilate[c] + PRPP[c] + 0.063131 prot_M7XRP3[c] => diphosphate[c] + N-(5-phospho-beta-D-ribosyl)anthranilate[c]
r_1088_REVNo1	r_1088	M7WQ90	RHTO_08045	branched-chain-amino-acid aminotransferase (ec 2.6.1.42)	1074.99	0.0645747	0.00268892	0.0133566	0.00169264	0.0560593	0.00367153	1.60737e-06	2.95014e-07	5.03534e-07	2.51531e-07	1.16453e-06	6.69856e-07	11.1595	2.53181	7.36826	1.86926	13.3719	1.52252	valine transaminase, mitochondiral (reversible) (No1)	3-methyl-2-oxobutanoate[m] + L-glutamate[m] + 0.0002584 prot_M7WQ90[c] => 2-oxoglutarate[m] + L-valine[m]
r_0698No1	r_0698	M7WGT6	RHTO_04192	terpene cyclase/mutase family member (ec 5.4.99.-)	365998	0.00143822	0.00146963	0.00156964	0.00063582	0.00187051	0.000601739	3.57364e-08	8.7236e-09	4.30559e-08	1.84819e-08	3.69066e-08	2.46667e-08	11.1792	46.7961	10.1267	9.55619	14.0784	6.77632	lanosterol synthase (No1)	(S)-2,3-epoxysqualene[c] + 7.5896e-07 prot_M7WGT6[c] => lanosterol[c]
r_0701No1	r_0701	M7X3V9	RHTO_06477	leucine-trna ligase	171.003	0.0968366	0.00403232	0.0200296	0.0025383	0.0238353	0.00220268	2.32813e-06	5.52918e-07	1.73955e-06	7.0887e-07	1.30888e-06	6.72324e-07	11.5539	2.02578	3.19841	0.994657	5.05847	0.910062	leucyl-tRNA synthetase (No1)	ATP[c] + L-leucine[c] + tRNA(Leu)[c] + 0.0016244 prot_M7X3V9[c] => AMP[c] + diphosphate[c] + Leu-tRNA(Leu)[c]
r_0219No1	r_0219	M7WT77	RHTO_06811	aspartate-semialdehyde dehydrogenase	330	0.114005	0.00474723	0.0235808	0.00298832	0.0280612	0.00259319	2.60033e-06	5.62194e-07	1.76793e-06	5.85179e-07	1.32535e-06	6.08955e-07	12.1785	2.34559	3.70501	1.41852	5.8813	1.1829	aspartate-semialdehyde dehydrogenase (No1)	4-phospho-L-aspartate[c] + H+[c] + NADPH[c] + 0.00084175 prot_M7WT77[c] => L-aspartate 4-semialdehyde[c] + NADP(+)[c] + phosphate[c]
r_0212No1	r_0212	M7WUY3	RHTO_04575	asparaginyl-trna synthetase	10.0999	0.0263039	0.0010953	0.00544068	0.00068948	0.0064744	0.000598316	5.8934e-07	1.77721e-07	6.1331e-07	2.10175e-07	3.13234e-07	1.90068e-07	12.398	1.71196	2.46417	0.911252	5.74154	0.874416	Asparaginyl-tRNA synthetase (No1)	ATP[c] + L-asparagine[c] + tRNA(Asn)[c] + 0.027503 prot_M7WUY3[c] => AMP[c] + Asn-tRNA(Asn)[c] + diphosphate[c]
r_0352No1	r_0352	M7X369	RHTO_06694	dihydroxy-acid dehydratase	75.8003	0.161411	0.00672124	0.0133674	0.00423094	0.0560593	0.00367153	3.56144e-06	7.7478e-07	1.84598e-06	7.08363e-07	2.69e-06	1.69827e-06	12.5894	2.40973	2.01149	1.65912	5.78886	0.600535	dihydroxy-acid dehydratase (2,3-dihydroxy-3-methylbutanoate) (No1)	pmet_r_0352[m] + 0.0036646 prot_M7X369[c] => 3-methyl-2-oxobutanoate[m] + H2O[m]
r_1041No1	r_1041	M7X896	RHTO_03928	threonine synthase	4079.99	0.0863979	0.00359766	0.0178705	0.00226467	0.021266	0.00196523	1.90533e-06	5.9785e-07	8.13163e-07	4.78011e-07	9.6929e-07	6.16998e-07	12.5959	1.67157	6.1046	1.31603	6.09437	0.884766	threonine synthase (No1)	H2O[c] + O-phospho-L-homoserine[c] + 6.8083e-05 prot_M7X896[c] => L-threonine[c] + phosphate[c]
r_0563No1	r_0563	M7WYZ8	RHTO_00280	imidazole glycerol phosphate synthase hishf [includes: glutaminase (ec 3.5.1.2); cyclase]	6248.94	0.0230029	0.000957851	0.00475791	0.000602956	0.00566191	0.000523232	4.99564e-07	1.5134e-07	8.34433e-07	2.63687e-07	2.54203e-07	1.72123e-07	12.7906	1.7581	1.58388	0.635177	6.187	0.844407	Imidazole-glycerol-3-phosphate synthase (No1)	5-[(5-phospho-1-deoxy-D-ribulos-1-ylamino)methylideneamino]-1-(5-phospho-D-ribosyl)imidazole-4-carboxamide [cytoplasm][c] + L-glutamine[c] + 4.4452e-05 prot_M7WYZ8[c] => AICAR[c] + D-erythro-1-(imidazol-4-yl)glycerol 3-phosphate[c] + H+[c] + L-glutamate[c]
r_0889No1	r_0889	M7X3Z4	RHTO_02788	6-phosphogluconate dehydrogenase, decarboxylating (ec 1.1.1.44)	72.9995	1.78098	0.308426	0.77425	0.182859	0.877069		3.83476e-05	1.75927e-05	4.69426e-05	2.40553e-05	2.12605e-05	1.69934e-05	12.9009	4.86984	4.58154	2.11156	11.4593		phosphogluconate dehydrogenase (No1)	6-phospho-D-gluconate[c] + NADP(+)[c] + 0.0038052 prot_M7X3Z4[c] => carbon dioxide[c] + D-ribulose 5-phosphate[c] + NADPH[c]
r_0904No1	r_0904	M7WL39	RHTO_02073	phosphomevalonate kinase (ec 2.7.4.2)	3.40001	0.00862986	0.00881785	0.00941803	0.00381496	0.0112233	0.00361047	1.85617e-07	4.68253e-08			1.42158e-07	6.41959e-08	12.9147	52.3093			21.9304	15.6226	phosphomevalonate kinase (No1)	(R)-5-phosphomevalonic acid[c] + ATP[c] + 0.081699 prot_M7WL39[c] => (R)-5-diphosphomevalonic acid[c] + ADP[c]
r_2141No1	r_2141	M7WSW5	RHTO_02032	fatty acid synthase subunit beta, fungi type	1200	0.0241779	0.0226582	0.0232263	0.00908038	0.0985186	0.0114098	5.1954e-07	6.05563e-07	5.88196e-07	7.454e-07	3.04239e-07	3.83296e-07	12.927	10.3935	10.9687	3.38386	89.95	8.26876	fatty-acyl-CoA synthase (n-C18:0CoA) (No1)	acetyl-CoA[c] + 24 H+[c] + 8 malonyl-CoA[c] + 16 NADPH[c] + 0.00023148 prot_M7WSW5[c] + 0.00023148 prot_M7XM89[c] => 8 carbon dioxide[c] + 8 coenzyme A[c] + 8 H2O[c] + 16 NADP(+)[c] + stearoyl-CoA[c]
r_0254No1	r_0254	M7WWV0	RHTO_01064	carnitine o-acetyltransferase	97.5994	0.0700031				1.73032	0.758356	1.36963e-06	3.47655e-07	1.41376e-06	4.25254e-07	4.4502e-06	2.06027e-06	14.1975				108.005	102.246	carnitine O-acetyltransferase (No1)	coenzyme A[m] + O-acetylcarnitine[m] + 0.0028461 prot_M7WWV0[c] => (R)-carnitine[m] + acetyl-CoA[m]
r_0915No1	r_0915	M7X4E5	RHTO_02924	amidophosphoribosyltransferase (atase) (ec 2.4.2.14) (glutamine phosphoribosylpyrophosphate amidotransferase)	2079.95	0.0166599	0.00194366	0.00499798	0.00140983	0.00675652	0.00111066	3.24238e-07	5.53532e-08	2.26334e-07	7.21339e-08	1.28988e-07	6.32881e-08	14.2727	9.75381	6.13397	5.42906	14.5503	4.87481	phosphoribosylpyrophosphate amidotransferase (No1)	H2O[c] + L-glutamine[c] + PRPP[c] + 0.00013355 prot_M7X4E5[c] => 5-phosphoribosylamine[c] + diphosphate[c] + L-glutamate[c]
r_0215No1	r_0215	M7XFZ0	RHTO_08097	aspartate kinase	244.997	0.114005	0.00474723	0.0235808	0.00298832	0.0280612	0.00259319	2.15689e-06	3.33355e-07	7.83923e-07	3.07817e-07	9.81853e-07	4.088e-07	14.6823	3.95577	8.35569	2.69669	7.93883	1.76207	aspartate kinase (No1)	ATP[c] + L-aspartate[c] + 0.0011338 prot_M7XFZ0[c] => 4-phospho-L-aspartate[c] + ADP[c]
r_0916No1	r_0916	M7XKF0	RHTO_02591	ribose-phosphate pyrophosphokinase	0.659993	0.0708582			0.00386826			1.33285e-06	7.03316e-07	8.71851e-07	3.60115e-07	1.1083e-06	9.8378e-07	14.7675			2.98381			phosphoribosylpyrophosphate synthetase (No1)	pmet_r_0916[c] + 0.42088 prot_M7XKF0[c] => AMP[c] + H+[c] + PRPP[c]
r_1089No1	r_1089	M7XK83	RHTO_02531	valyl-trna synthetase	49.9996	0.0645747	0.00268892	0.0133566	0.00169264	0.0158943	0.00146884	1.21449e-06	2.33488e-07	1.31894e-06	3.90919e-07	6.46311e-07	3.55019e-07	14.7696	3.19898	2.81299	1.20275	6.83123	1.14927	valyl-tRNA synthetase (No1)	ATP[c] + L-valine[c] + tRNA(Val)[c] + 0.0055556 prot_M7XK83[c] => AMP[c] + diphosphate[c] + Val-tRNA(Val)[c]
r_0909No1	r_0909	M7X6U2	RHTO_00514	phosphoribosyl-atp pyrophosphohydrolase / phosphoribosyl-amp cyclohydrolase	23.3348	0.0230029	0.000957851	0.00475791	0.000602956	0.00566191	0.000523232	4.30955e-07	1.87293e-07	4.78383e-07	2.02271e-07	3.26645e-07	1.84851e-07	14.8268	1.42061	2.76273	0.828036	4.81487	0.786266	phosphoribosyl-AMP cyclohydrolase (No1)	1-(5-phosphoribosyl)-5'-AMP[c] + H2O[c] + 0.011904 prot_M7X6U2[c] => 1-(5-phospho-D-ribosyl)-5-[(5-phospho-D-ribosylamino)methylideneamino]imidazole-4-carboxamide [cytoplasm][c]
r_0910No1	r_0910	M7X6U2	RHTO_00514	phosphoribosyl-atp pyrophosphohydrolase / phosphoribosyl-amp cyclohydrolase	23.3348	0.0230029	0.000957851	0.00475791	0.000602956	0.00566191	0.000523232	4.30955e-07	1.87293e-07	4.78383e-07	2.02271e-07	3.26645e-07	1.84851e-07	14.8268	1.42061	2.76273	0.828036	4.81487	0.786266	phosphoribosyl-ATP pyrophosphatase (No1)	5-phosphoribosyl-ATP[c] + H2O[c] + 0.011904 prot_M7X6U2[c] => 1-(5-phosphoribosyl)-5'-AMP[c] + diphosphate[c] + H+[c]
r_0157No1	r_0157	M7X1R6	RHTO_06064	alanine--trna ligase (ec 6.1.1.7) (alanyl-trna synthetase) (alars)	120.001	0.111984	0.00466309	0.0231628	0.00293535	0.0275638	0.00254724	2.05951e-06	7.59235e-07	2.13979e-06	8.5053e-07	1.25991e-06	7.23347e-07	15.104	1.70606	3.00689	0.958668	6.07712	0.978183	alanyl-tRNA synthetase (No1)	ATP[c] + L-alanine[c] + tRNA(Ala)[c] + 0.0023148 prot_M7X1R6[c] => Ala-tRNA(Ala)[c] + AMP[c] + diphosphate[c]
r_0665No1	r_0665	M7X6U6	RHTO_04405	isoleucyl-trna synthetase	80.4011	0.0369956	0.00154051	0.00765216	0.000969734	0.00910609	0.000841514	6.7352e-07	1.47238e-07	5.93098e-07	2.29754e-07	3.14626e-07	1.81432e-07	15.258	2.90632	3.58389	1.17243	8.0396	1.28838	isoleucyl-tRNA synthetase (No1)	ATP[c] + L-isoleucine[c] + tRNA(Ile)[c] + 0.0034549 prot_M7X6U6[c] => AMP[c] + diphosphate[c] + Ile-tRNA(Ile)[c]
r_0452No1	r_0452	M7XEU6	RHTO_05746	fumarate hydratase, class ii	1149.98	0.625089	0.0263434	0.119366	0.0139463	2.89025	1.01976	1.13515e-05	3.60049e-06	5.67895e-06	2.44925e-06	2.61155e-05	1.63843e-05	15.2963	2.03239	5.83864	1.58169	30.7421	17.289	fumarase, cytoplasmic (No1)	fumarate[c] + H2O[c] + 0.00024155 prot_M7XEU6[c] => (S)-malate[c]
r_0203No1	r_0203	M7WRD1	RHTO_02564	multifunctional tryptophan biosynthesis protein [includes: anthranilate synthase component 2 (as) (ec 4.1.3.27) (anthranilate sy... <Preview truncated at 128 characters>	382.999	0.0134288	0.000559182	0.00277761	0.000351999	0.00330536	0.000305456	2.33352e-07	5.8137e-08	8.97833e-08	5.40567e-08	1.89325e-07	8.96322e-08	15.9854	2.67176	8.59357	1.8088	4.84961	0.946635	anthranilate synthase (No1)	chorismate[c] + L-glutamine[c] + 0.00072527 prot_M7WRD1[c] + 0.00072527 prot_M7XM58[c] => anthranilate[c] + H+[c] + L-glutamate[c] + pyruvate[c]
r_0566No1	r_0566	M7WRD1	RHTO_02564	multifunctional tryptophan biosynthesis protein [includes: anthranilate synthase component 2 (as) (ec 4.1.3.27) (anthranilate sy... <Preview truncated at 128 characters>	11.1	0.0134288	0.000559182	0.00277761	0.000351999	0.00330536	0.000305456	2.33352e-07	5.8137e-08	8.97833e-08	5.40567e-08	1.89325e-07	8.96322e-08	15.9854	2.67176	8.59357	1.8088	4.84961	0.946635	indole-3-glycerol-phosphate synthase (No1)	1-(2-carboxyphenylamino)-1-deoxy-D-ribulose 5-phosphate[c] + H+[c] + 0.025025 prot_M7WRD1[c] => 1-C-(indol-3-yl)glycerol 3-phosphate[c] + carbon dioxide[c] + H2O[c]
r_0913No1	r_0913	M7WRD1	RHTO_02564	multifunctional tryptophan biosynthesis protein [includes: anthranilate synthase component 2 (as) (ec 4.1.3.27) (anthranilate sy... <Preview truncated at 128 characters>	129.997	0.0134288	0.000559182	0.00277761	0.000351999	0.00330536	0.000305456	2.33352e-07	5.8137e-08	8.97833e-08	5.40567e-08	1.89325e-07	8.96322e-08	15.9854	2.67176	8.59357	1.8088	4.84961	0.946635	phosphoribosylanthranilate isomerase (No1)	N-(5-phospho-beta-D-ribosyl)anthranilate[c] + 0.0021368 prot_M7WRD1[c] => 1-(2-carboxyphenylamino)-1-deoxy-D-ribulose 5-phosphate[c]
r_0039No1	r_0039	M7XQ28	RHTO_01057	pentafunctional arom polypeptide [includes: 3-dehydroquinate synthase (dhqs) (ec 4.2.3.4); 3-phosphoshikimate 1-carboxyvinyltran... <Preview truncated at 128 characters>	309.999	0.0718784	0.00299305	0.0148673	0.00188409	0.017692	0.00163497	1.19291e-06	2.21877e-07	6.78474e-07	1.9649e-07	5.05741e-07	2.57447e-07	16.7374	3.74713	6.08689	2.66354	9.71734	1.76408	3-dehydroquinate dehydratase (No1)	3-dehydroquinate[c] + 0.00089606 prot_M7XQ28[c] => 3-dehydroshikimate[c] + H2O[c]
r_0040No1	r_0040	M7XQ28	RHTO_01057	pentafunctional arom polypeptide [includes: 3-dehydroquinate synthase (dhqs) (ec 4.2.3.4); 3-phosphoshikimate 1-carboxyvinyltran... <Preview truncated at 128 characters>	25000.3	0.0718784	0.00299305	0.0148673	0.00188409	0.017692	0.00163497	1.19291e-06	2.21877e-07	6.78474e-07	1.9649e-07	5.05741e-07	2.57447e-07	16.7374	3.74713	6.08689	2.66354	9.71734	1.76408	3-dehydroquinate synthase (No1)	7-phospho-2-dehydro-3-deoxy-D-arabino-heptonic acid[c] + 1.1111e-05 prot_M7XQ28[c] => 3-dehydroquinate[c] + phosphate[c]
r_0065No1	r_0065	M7XQ28	RHTO_01057	pentafunctional arom polypeptide [includes: 3-dehydroquinate synthase (dhqs) (ec 4.2.3.4); 3-phosphoshikimate 1-carboxyvinyltran... <Preview truncated at 128 characters>	99.9992	0.0718784	0.00299305	0.0148673	0.00188409	0.017692	0.00163497	1.19291e-06	2.21877e-07	6.78474e-07	1.9649e-07	5.05741e-07	2.57447e-07	16.7374	3.74713	6.08689	2.66354	9.71734	1.76408	3-phosphoshikimate 1-carboxyvinyltransferase (No1)	3-phosphoshikimic acid[c] + phosphoenolpyruvate[c] + 0.0027778 prot_M7XQ28[c] => 5-O-(1-carboxyvinyl)-3-phosphoshikimic acid[c] + phosphate[c]
r_0996No1	r_0996	M7XQ28	RHTO_01057	pentafunctional arom polypeptide [includes: 3-dehydroquinate synthase (dhqs) (ec 4.2.3.4); 3-phosphoshikimate 1-carboxyvinyltran... <Preview truncated at 128 characters>	329	0.0718784	0.00299305	0.0148673	0.00188409	0.017692	0.00163497	1.19291e-06	2.21877e-07	6.78474e-07	1.9649e-07	5.05741e-07	2.57447e-07	16.7374	3.74713	6.08689	2.66354	9.71734	1.76408	shikimate dehydrogenase (No1)	3-dehydroshikimate[c] + H+[c] + NADPH[c] + 0.00084431 prot_M7XQ28[c] => NADP(+)[c] + shikimate[c]
r_0997No1	r_0997	M7XQ28	RHTO_01057	pentafunctional arom polypeptide [includes: 3-dehydroquinate synthase (dhqs) (ec 4.2.3.4); 3-phosphoshikimate 1-carboxyvinyltran... <Preview truncated at 128 characters>	428.002	0.0718784	0.00299305	0.0148673	0.00188409	0.017692	0.00163497	1.19291e-06	2.21877e-07	6.78474e-07	1.9649e-07	5.05741e-07	2.57447e-07	16.7374	3.74713	6.08689	2.66354	9.71734	1.76408	shikimate kinase (No1)	ATP[c] + shikimate[c] + 0.00064901 prot_M7XQ28[c] => 3-phosphoshikimic acid[c] + ADP[c] + H+[c]
r_0300No1	r_0300	M7XE29	RHTO_06406	citrate synthase	450.003	1.72859	0.36725	0.770413	0.308343	4.02681	1.2283	2.80888e-05	6.3105e-06	1.22689e-05	5.13301e-06	8.37077e-05	5.80389e-05	17.0945	16.1657	17.4428	16.6863	13.3627	5.87873	citrate synthase (No1)	acetyl-CoA[m] + H2O[m] + oxaloacetate[m] + 0.00061728 prot_M7XE29[c] => citrate[m] + coenzyme A[m] + H+[m]
r_0658No2	r_0658	M7WW42	RHTO_01290	isocitrate dehydrogenase [nad] subunit, mitochondrial	29.9999	0.592054	0.281728		0.263516			9.59332e-06	3.2584e-06	6.42421e-06	2.99299e-06	1.33297e-05	1.21532e-05	17.1431	24.0172		24.4568			isocitrate dehydrogenase (NAD+) (No2)	pmet_r_0658[m] + 0.0092593 prot_M7WW42[c] => 2-oxoglutarate[m] + carbon dioxide[m] + NADH[m]
r_0486No2	r_0486	M7WI96	RHTO_03746	glyceraldehyde-3-phosphate dehydrogenase (ec 1.2.1.12)	441.998	3.38034	0.468534	1.10755	0.371888			5.46849e-05	3.00406e-05	3.75411e-05	2.44929e-05	3.17509e-05	2.51822e-05	17.1708	4.33241	8.19508	4.21763			glyceraldehyde-3-phosphate dehydrogenase (No2)	pmet_r_0486[c] + 0.00062846 prot_M7WI96[c] => 1,3-bisphospho-D-glycerate[c] + H+[c] + NADH[c]
r_0027No1	r_0027	M7WMT2	RHTO_05318	homoaconitase, mitochondrial (ec 4.2.1.36) (homoaconitate hydratase)	2.50003	0.0470731	0.0019022	0.0155204	0.00119741	0.04124	0.00554981	7.58811e-07	2.40619e-07	2.9894e-07	1.98527e-07	8.04874e-07	6.08727e-07	17.2321	2.19595	14.4217	1.67541	14.2327	2.53252	2-methylcitrate dehydratase (No1)	homocitrate[m] + 0.11111 prot_M7WMT2[c] => but-1-ene-1,2,4-tricarboxylic acid[m] + H2O[m]
r_0542No2	r_0542	M7WMT2	RHTO_05318	homoaconitase, mitochondrial (ec 4.2.1.36) (homoaconitate hydratase)	2.50003	0.0470731	0.00109663	0.0155204	0.000925822	0.04124		7.58811e-07	2.40619e-07	2.9894e-07	1.98527e-07	8.04874e-07	6.08727e-07	17.2321	1.26598	14.4217	1.2954	14.2327		homoacontinate hydratase (No2)	0.11111 prot_M7WMT2[c] + pmet_r_0542[m] => homoisocitrate[m]
r_0908No1	r_0908	M7XHL0	RHTO_04173	phosphoribosylaminoimidazolesuccinocarboxamide synthase	77.4207	0.0166599	0.00194366	0.00499798	0.00140983	0.00675652	0.00111066	2.59814e-07	6.7979e-08	1.2575e-07	5.99253e-08	1.43654e-07	7.68232e-08	17.8118	7.94222	11.0403	6.53513	13.0649	4.01593	phosphoribosyl amino imidazolesuccinocarbozamide synthetase (No1)	ATP[c] + L-aspartate[c] + phosphoribosyl-carboxy-aminoimidazole[c] + 0.0035879 prot_M7XHL0[c] => 5'-phosphoribosyl-4-(N-succinocarboxamide)-5-aminoimidazole[c] + ADP[c] + H+[c] + phosphate[c]
r_0366No1	r_0366	M7X749	RHTO_00323	enolase	230.006	3.36722	0.468422	1.10748	0.371888			5.16082e-05	2.00928e-05	2.10534e-05	1.45873e-05	3.03591e-05	1.96661e-05	18.1239	6.47579	14.612	7.08165			enolase (No1)	2-phospho-D-glyceric acid[c] + 0.0012077 prot_M7X749[c] => H2O[c] + phosphoenolpyruvate[c]
t_0081No1	t_0081	M7WGA7	RHTO_04463	phosphoketolase	39.2336	0.357129	0.243689	0.244007	0.0971291			5.33896e-06	5.1905e-06	4.75788e-06	3.69258e-06	3.99892e-06	4.13279e-06	18.5809	13.0414	14.2457	7.30663			phosphoketolase (No1)	D-xylulose 5-phosphate[c] + phosphate[c] + 0.0070801 prot_M7WGA7[c] => acetyl-phosphate[c] + glyceraldehyde 3-phosphate[c] + H2O[c]
r_0491No1	r_0491	M7WSY9	RHTO_02273	glycerol-3-phosphate dehydrogenase [nad(+)] (ec 1.1.1.8)	390	0.0539682	0.00481436			0.00942926		7.99953e-07	6.10079e-07	4.17903e-07	5.0936e-07	5.78079e-07	4.69371e-07	18.7401	2.19205			4.53094		glycerol-3-phosphate dehydrogenase (NAD) (No1)	pmet_r_0491[c] + 0.00071225 prot_M7WSY9[c] => glycerol 3-phosphate[c] + NAD[c]
r_1027No1	r_1027	M7X0T7	RHTO_06769	sulfite reductase (nadph) flavoprotein alpha-component	156.002	0.027721	0.00114957	0.00571025	0.000723642	0.00679519	0.00062796	4.04477e-07	3.27336e-08	1.08883e-07	1.76797e-08	2.3621e-07	1.19259e-07	19.0376	9.75529	14.5677	11.3696	7.99101	1.46265	sulfite reductase (NADPH2) (No1)	5 H+[c] + 3 NADPH[c] + sulphite[c] + 0.0017806 prot_M7WL95[c] + 0.0017806 prot_M7X0T7[c] => 3 H2O[c] + hydrogen sulfide[c] + 3 NADP(+)[c]
r_1054No1	r_1054	M7WME7	RHTO_01329	triosephosphate isomerase (ec 5.3.1.1)	800.005	1.34539	0.102484	0.167452	0.0635882			1.77549e-05	9.68483e-06	6.09059e-06	6.674e-06	1.05629e-05	7.70175e-06	21.0489	2.93942	7.63708	2.6466			triose-phosphate isomerase (No1)	dihydroxyacetone phosphate[c] + 0.00034722 prot_M7WME7[c] => glyceraldehyde 3-phosphate[c]
r_0302No1	r_0302	M7X6X3	RHTO_00539	aconitate hydratase, mitochondrial (aconitase) (ec 4.2.1.-)	200.601	0.98194	0.333742	0.466328	0.275893	0.816218	0.196076	1.22695e-05	4.96648e-06	7.52418e-06	3.91151e-06	3.23995e-05	2.48072e-05	22.2308	18.6664	17.2159	19.5927	6.99786	2.19555	citrate to cis-aconitate(3-) (No1)	0.0013847 prot_M7X6X3[c] + pmet_r_0302[m] => cis-aconitate[m] + H2O[m]
r_0451No1	r_0451	M7XEU6	RHTO_05746	fumarate hydratase, class ii	1149.98	0.912562	0.335468	0.574511	0.288337	0.73593	0.230533	1.13515e-05	3.60049e-06	5.67895e-06	2.44925e-06	2.61155e-05	1.63843e-05	22.331	25.8814	28.1014	32.7012	7.82771	3.90843	fumarase (No1)	fumarate[m] + H2O[m] + 0.00024155 prot_M7XEU6[c] => (S)-malate[m]
r_0209No1	r_0209	M7X4A4	RHTO_02671	arginyl-trna synthetase	25.9994	0.0712802	0.00296815	0.0147436	0.00186841	0.0175448	0.00162136	8.84458e-07	2.26918e-07	5.98399e-07	2.36765e-07	4.22939e-07	2.35578e-07	22.3867	3.63341	6.84399	2.19207	11.5231	1.9118	arginyl-tRNA synthetase (No1)	ATP[c] + L-arginine[c] + tRNA(Arg)[c] + 0.010684 prot_M7X4A4[c] => AMP[c] + Arg-tRNA(Arg)[c] + diphosphate[c]
r_0097No2	r_0097	M7XNS5	RHTO_03298	acetolactate synthase (ec 2.2.1.6)	60.4996	0.161411	0.00672124	0.0333863	0.00423094	0.0560593	0.00367153	1.94854e-06	3.20019e-07	6.63438e-07	2.67626e-07	1.5591e-06	7.74261e-07	23.0103	5.83407	13.9786	4.39142	9.98783	1.31722	acetolactate synthase (No2)	0.0045914 prot_M7XNS5[c] + pmet_r_0097[m] => 2-acetyllactic acid[m] + carbon dioxide[m]
r_0280No1	r_0280	M7X6X3	RHTO_00539	aconitate hydratase, mitochondrial (aconitase) (ec 4.2.1.-)	200.601	1.02475	0.33815	0.598847	0.291734	0.831603	0.199022	1.22695e-05	4.96648e-06	7.52418e-06	3.91151e-06	3.23995e-05	2.48072e-05	23.2	18.9129	22.1083	20.7176	7.12977	2.22854	cis-aconitate(3-) to isocitrate (No1)	pmet_r_0280[m] + 0.0013847 prot_M7X6X3[c] => isocitrate[m]
r_0453No1	r_0453	M7WN54	RHTO_05197	dihydroorotate dehydrogenase (quinone), mitochondrial (dhodehase) (ec 1.3.5.2)	85.9993	0.0177665	0.00207276	0.00532996	0.00150348	0.00720532	0.00118444	2.08597e-07	9.67939e-08	2.19411e-07	1.02125e-07	2.11823e-07	1.41796e-07	23.6588	5.94839	6.7478	4.08943	9.44883	2.3203	dihydoorotic acid dehydrogenase (No1)	(S)-dihydroorotate[c] + fumarate[c] + 0.00323 prot_M7WN54[c] => orotate[c] + succinate[c]
r_0156No1	r_0156	M7X6H1	RHTO_05191	alanine-glyoxylate transaminase / serine-glyoxylate transaminase / serine-pyruvate transaminase	1539.96	0.453034	0.019154	0.0786757	0.00886678	0.115156	0.0102622	5.16014e-06	2.67637e-06	6.39858e-06	3.18004e-06	3.66914e-06	2.08667e-06	24.3875	1.98798	3.4155	0.774516	8.71804	1.3661	alanine glyoxylate aminotransferase (No1)	glyoxylate[c] + L-alanine[c] + 0.00018038 prot_M7X6H1[c] => L-glycine[c] + pyruvate[c]
r_0313No1	r_0313	M7WQN8	RHTO_07717	cysteinyl-trna synthetase	141.999	0.0101954	0.00042454	0.00210881	0.000267243	0.00250948	0.000231907	1.14538e-07	2.92421e-08	1.08847e-07	4.14707e-08	6.49199e-08	3.14378e-08	24.7259	4.0328	5.38169	1.79004	10.7375	2.04908	cysteinyl-tRNA synthetase (No1)	ATP[c] + L-cysteine[c] + tRNA(Cys)[c] + 0.0019562 prot_M7WQN8[c] => AMP[c] + Cys-tRNA(Cys)[c] + diphosphate[c]
r_0546No1	r_0546	M7WL24	RHTO_05802	homoserine dehydrogenase	22.5799	0.114005	0.00474723	0.0235808	0.00298832		0.00259319	1.19395e-06	3.95333e-07	7.56151e-07	3.18841e-07	1.00189e-06	5.32637e-07	26.5238	3.33561	8.66258	2.60346		1.35239	homoserine dehydrogenase (NADH) (No1)	H+[c] + L-aspartate 4-semialdehyde[c] + NADH[c] + 0.012302 prot_M7WL24[c] => L-homoserine[c] + NAD[c]
r_0831No1	r_0831	M7WR40	RHTO_07893	dihydrolipoyl dehydrogenase (ec 1.8.1.4)	898.986	0.908331	0.335422	0.574511	0.288337	0.735895	0.198799	8.61901e-06	4.32827e-06	6.18778e-06	3.46935e-06	8.32064e-06	6.12754e-06	29.2741	21.5265	25.7906	23.0861	24.5672	9.01207	oxoglutarate dehydrogenase (dihydrolipoamide S-succinyltransferase) (No1)	coenzyme A[m] + S(8)-succinyldihydrolipoamide[m] + 0.00030899 prot_M7WR40[c] + 0.00030899 prot_M7WKF8[c] + 0.00030899 prot_M7XGI7[c] => dihydrolipoamide[m] + succinyl-CoA[m]
r_0832No1	r_0832	M7WR40	RHTO_07893	dihydrolipoyl dehydrogenase (ec 1.8.1.4)	648.998	0.908331	0.335422	0.574511	0.288337	0.735895	0.198799	8.61901e-06	4.32827e-06	6.18778e-06	3.46935e-06	8.32064e-06	6.12754e-06	29.2741	21.5265	25.7906	23.0861	24.5672	9.01207	oxoglutarate dehydrogenase (lipoamide) (No1)	2-oxoglutarate[m] + H+[m] + lipoamide[m] + 0.00042801 prot_M7WR40[c] + 0.00042801 prot_M7WKF8[c] + 0.00042801 prot_M7XGI7[c] => carbon dioxide[m] + S(8)-succinyldihydrolipoamide[m]
r_0713No1	r_0713	M7XHF8	RHTO_04363	malate dehydrogenase (ec 1.1.1.37)	1141.01	5.37025	0.847038	1.79724	0.695735	4.91322	1.78728	4.57917e-05	1.2345e-05	2.43669e-05	1.04464e-05	7.16154e-05	4.86479e-05	32.5766	19.0594	20.4881	18.5002	19.0571	10.2053	malate dehydrogenase (No1)	(S)-malate[m] + NAD[m] + 0.00024345 prot_M7XHF8[c] => H+[m] + NADH[m] + oxaloacetate[m]
r_0678No1	r_0678	M7WMU5	RHTO_01494	l-aminoadipate-semialdehyde dehydrogenase	430.003	0.0456814	0.0019022	0.00944873	0.00119741	0.011244	0.00103909	3.73369e-07	8.54376e-08	2.90718e-07	1.13841e-07	2.25002e-07	1.12506e-07	33.9859	6.18449	9.02815	2.92174	13.8813	2.5655	L-aminoadipate-semialdehyde dehydrogenase (NADPH) (No1)	ATP[c] + H+[c] + L-2-aminoadipate[c] + NADPH[c] + 0.00064599 prot_M7WMU5[c] + 0.00064599 prot_M7WTF8[c] => AMP[c] + diphosphate[c] + L-allysine[c] + NADP(+)[c]
r_0961No1	r_0961	M7WIG9	RHTO_03543	acetyltransferase component of pyruvate dehydrogenase complex (ec 2.3.1.12)	485.999	1.68876	0.376197	0.791625	0.315315	0.858521	0.420608	1.36612e-05	6.53197e-06	8.51923e-06	5.63854e-06	5.64351e-06	4.74666e-06	34.3381	15.9981	25.8117	15.5337	42.2571	24.6143	pyruvate dehydrogenase (No1)	coenzyme A[m] + NAD[m] + pyruvate[m] + 0.00057156 prot_M7WR40[c] + 0.00057156 prot_M7WIG9[c] + 0.00057156 prot_M7WTI0[c] + 0.00057156 prot_M7WZJ7[c] + 0.00057156 prot_M7XMA7[c] => acetyl-CoA[m] + carbon dioxide[m] + NADH[m]
r_0476No1	r_0476	M7XEY4	RHTO_00673	glutamine synthetase (ec 6.3.1.2)	52.7003	0.232948	0.0142948	0.0538882	0.00968333	0.0671006	0.00798847	1.84518e-06	1.54225e-06	1.31265e-06	1.22371e-06	7.38069e-07	1.13529e-06	35.0686	2.57467	11.4036	2.19808	25.2538	1.95459	glutamine synthetase (No1)	ammonium[c] + ATP[c] + L-glutamate[c] + 0.0052709 prot_M7XEY4[c] => ADP[c] + H+[c] + L-glutamine[c] + phosphate[c]
r_0957No1	r_0957	M7XH05	RHTO_04419	pyrroline-5-carboxylate reductase (ec 1.5.1.2)	4000.03	0.0750894	0.00312675	0.0155315	0.00196826	0.0184825	0.00170801	5.8834e-07	1.21616e-07	2.41493e-07	1.27285e-07	2.53264e-07	1.46715e-07	35.4526	7.14166	17.8651	4.29537	20.2714	3.2338	pyrroline-5-carboxylate reductase (No1)	1-pyrroline-5-carboxylate[c] + 2 H+[c] + NADPH[c] + 6.9444e-05 prot_M7XH05[c] => L-proline[c] + NADP(+)[c]
r_0118No1	r_0118	M7XJ70	RHTO_07003	acetylornithine aminotransferase	1.55001	0.0712802	0.00296815	0.0148897	0.00186841	0.0176433	0.00167634	5.56838e-07	3.52434e-07	3.8439e-07	3.58158e-07	4.6566e-07	3.77939e-07	35.558	2.3394	10.76	1.44909	10.5247	1.23208	acteylornithine transaminase (No1)	2-acetamido-5-oxopentanoate[m] + L-glutamate[m] + 0.17921 prot_M7XJ70[c] => 2-oxoglutarate[m] + N(2)-acetyl-L-ornithine[m]
r_0816No1	r_0816	M7WUR1	RHTO_06326	ornithine carbamoyltransferase	3400.01	0.0712802	0.00296815	0.0147436	0.00186841	0.0175448	0.00162136	5.50495e-07	1.22363e-07	2.76332e-07	1.19986e-07	3.42695e-07	2.80292e-07	35.9677	6.73801	14.8207	4.32553	14.2213	1.60681	ornithine carbamoyltransferase (No1)	carbamoyl phosphate[c] + ornithine[c] + 8.1699e-05 prot_M7WUR1[c] => H+[c] + L-citrulline[c] + phosphate[c]
r_0538No1	r_0538	M7X2E6	RHTO_06254	histidinol-phosphate transaminase	3099.99	0.0230029	0.000957851	0.00475791	0.000602956	0.00566191	0.000523232	1.546e-07	5.62788e-08	2.13198e-07	5.44536e-08	1.27011e-07		41.3305	4.72771	6.19914	3.07579	12.3829		histidinol-phosphate transaminase (No1)	3-(imidazol-4-yl)-2-oxopropyl dihydrogen phosphate[c] + L-glutamate[c] + 8.9606e-05 prot_M7X2E6[c] => 2-oxoglutarate[c] + L-histidinol phosphate[c]
y300009No1	y300009	M7XI95	RHTO_03911	delta-9 fatty acid desaturase	5	0.0131672	0.00407628	0.00709065	0.00235788	0.010928	0.00185357	8.71988e-08	7.91169e-08	6.70585e-08	8.49291e-08	2.49019e-08	6.76311e-08	41.9451	14.3117	29.3717	7.71194	121.901	7.61308	oleoyl-CoA desaturase (n-C18:1CoA - n-C18:2CoA), ER membrane (No1)	H+[erm] + oxygen[erm] + NADH[erm] + oleoyl-CoA[erm] + 0.055556 prot_M7XI95[c] => linoleoyl-CoA[erm] + 2 H2O[erm] + NAD[erm]
r_0501No1	r_0501	M7X0P4	RHTO_06925	glycine dehydrogenase	898.986	0.21164	0.0110722	0.0389249	0.00512127	0.0612621	0.00615577	1.34526e-06	3.08551e-07	5.04006e-07	2.57678e-07	1.10085e-06	7.28544e-07	43.7007	9.96789	21.4531	5.52074	15.4582	2.34706	glycine cleavage system (No1)	L-glycine[m] + NAD[m] + THF[m] + 0.00030899 prot_M7WR40[c] + 0.00030899 prot_M7X0P4[c] + 0.00030899 prot_M7X413[c] + 0.00030899 prot_M7XCY6[c] => 5,10-methylenetetrahydrofolate[m] + ammonium[m] + carbon dioxide[m] + NADH[m]
r_0278No1	r_0278	M7WHB3	RHTO_03895	chorismate mutase (ec 5.4.99.5)	365998	0.0584496	0.00243386	0.0120897	0.00153209	0.0143867	0.00132951	3.57598e-07	1.50716e-07	7.36582e-08	9.14934e-08	2.9475e-07	2.06677e-07	45.4029	4.48576	45.5922	4.65148	13.5583	1.78689	chorismate mutase (No1)	chorismate[c] + 7.5896e-07 prot_M7WHB3[c] => prephenate[c]
r_0893No3	r_0893	M7XRQ3	RHTO_07773	protein of phosphoglycerate mutase 1 family	3199.98	2.80115	0.468226	1.10755	0.371888			1.70485e-05	9.31684e-06	4.26289e-06	5.08444e-06	1.06845e-05	7.73943e-06	45.6403	13.96	72.17	20.3173			phosphoglycerate mutase (No3)	8.6806e-05 prot_M7XRQ3[c] + pmet_r_0893[c] => 2-phospho-D-glyceric acid[c]
r_0473No1	r_0473	M7WDH6	RHTO_05993	glutamate-5-semialdehyde dehydrogenase	88.8292	0.0750894	0.00312675	0.0155315	0.00196826	0.018384	0.00165303	4.34864e-07	1.42223e-07	4.29627e-07	1.663e-07	2.92571e-07	1.18877e-07	47.9648	6.1069	10.042	3.28766	17.4544	3.86259	glutamate-5-semialdehyde dehydrogenase (No1)	H+[c] + L-gamma-glutamyl phosphate[c] + NADPH[c] + 0.0031271 prot_M7WDH6[c] => L-glutamic 5-semialdehyde[c] + NADP(+)[c] + phosphate[c]
r_0018No1	r_0018	M7XIA6	RHTO_07353	aspartate aminotransferase	1074.99	0.0456814	0.0019022	0.00944873	0.00119741	0.011244	0.00103909	2.58846e-07	8.1728e-08	7.20682e-07	1.32692e-07	1.52263e-07	8.46212e-08	49.0226	6.4652	3.6419	2.50666	20.5127	3.4109	2-aminoadipate transaminase (No1)	2-oxoadipic acid[c] + L-glutamate[c] + 0.0002584 prot_M7XIA6[c] => 2-oxoglutarate[c] + L-2-aminoadipate[c]
r_0892No1	r_0892	M7X689	RHTO_00033	phosphoglycerate kinase (ec 2.7.2.3)	916.003	3.38034	0.468538	1.10749	0.371888			1.86357e-05	8.09885e-06	8.78004e-06	6.16106e-06	1.41179e-05	8.14231e-06	50.3862	16.0701	35.038	16.7669			phosphoglycerate kinase (No1)	1,3-bisphospho-D-glycerate[c] + ADP[c] + 0.0001055 prot_M7X689[c] => 3-phosphonato-D-glycerate(3-)[c] + ATP[c]
r_0831No1	r_0831	M7WKF8	RHTO_02312	2-oxoglutarate dehydrogenase e2 component (dihydrolipoamide succinyltransferase)	898.986	0.908331	0.335422	0.574511	0.288337	0.735895	0.198799	5.00084e-06	1.5855e-06	3.00468e-06	1.31668e-06	7.97009e-06	5.9248e-06	50.4544	58.7656	53.1126	60.8301	25.6478	9.32047	oxoglutarate dehydrogenase (dihydrolipoamide S-succinyltransferase) (No1)	coenzyme A[m] + S(8)-succinyldihydrolipoamide[m] + 0.00030899 prot_M7WR40[c] + 0.00030899 prot_M7WKF8[c] + 0.00030899 prot_M7XGI7[c] => dihydrolipoamide[m] + succinyl-CoA[m]
r_0832No1	r_0832	M7WKF8	RHTO_02312	2-oxoglutarate dehydrogenase e2 component (dihydrolipoamide succinyltransferase)	648.998	0.908331	0.335422	0.574511	0.288337	0.735895	0.198799	5.00084e-06	1.5855e-06	3.00468e-06	1.31668e-06	7.97009e-06	5.9248e-06	50.4544	58.7656	53.1126	60.8301	25.6478	9.32047	oxoglutarate dehydrogenase (lipoamide) (No1)	2-oxoglutarate[m] + H+[m] + lipoamide[m] + 0.00042801 prot_M7WR40[c] + 0.00042801 prot_M7WKF8[c] + 0.00042801 prot_M7XGI7[c] => carbon dioxide[m] + S(8)-succinyldihydrolipoamide[m]
r_1022No1	r_1022	M7WVW2	RHTO_01205	succinate--coa ligase [adp-forming] subunit alpha, mitochondrial (ec 6.2.1.5) (succinyl-coa synthetase subunit alpha) (scs-alpha... <Preview truncated at 128 characters>	200.997	0.906629	0.335368	0.57451	0.288336	0.667662	0.166086	4.86864e-06	1.96342e-06	3.50674e-06	1.73771e-06	4.7141e-06	3.39498e-06	51.7272	47.4466	45.5084	46.0915	39.3419	13.5892	succinate-CoA ligase (ADP-forming) (No1)	ADP[m] + phosphate[m] + succinyl-CoA[m] + 0.001382 prot_M7WM30[c] + 0.001382 prot_M7WVW2[c] => ATP[m] + coenzyme A[m] + succinate[m]
r_0091No1	r_0091	M7WWW0	RHTO_07939	6-phosphogluconolactonase (6pgl) (ec 3.1.1.31)	3376.5	1.78098	0.308426	0.77425	0.182859	0.877069		9.50545e-06	5.31675e-06	6.12409e-06	5.08538e-06	4.20303e-06	3.6936e-06	52.0457	16.1139	35.1186	9.98829	57.9654		6-phosphogluconolactonase (No1)	6-O-phosphono-D-glucono-1,5-lactone[c] + H2O[c] + 8.2268e-05 prot_M7WWW0[c] => 6-phospho-D-gluconate[c] + H+[c]
r_0961No1	r_0961	M7WR40	RHTO_07893	dihydrolipoyl dehydrogenase (ec 1.8.1.4)	485.999	1.68876	0.376197	0.791625	0.315315	0.858521	0.420608	8.61901e-06	4.32827e-06	6.18778e-06	3.46935e-06	8.32064e-06	6.12754e-06	54.4263	24.1434	35.5371	25.2461	28.661	19.0673	pyruvate dehydrogenase (No1)	coenzyme A[m] + NAD[m] + pyruvate[m] + 0.00057156 prot_M7WR40[c] + 0.00057156 prot_M7WIG9[c] + 0.00057156 prot_M7WTI0[c] + 0.00057156 prot_M7WZJ7[c] + 0.00057156 prot_M7XMA7[c] => acetyl-CoA[m] + carbon dioxide[m] + NADH[m]
r_1022No1	r_1022	M7WM30	RHTO_05264	succinate--coa ligase [adp-forming] subunit beta, mitochondrial (ec 6.2.1.5) (succinyl-coa synthetase beta chain) (scs-beta)	200.997	0.906629	0.335368	0.57451	0.288336	0.667662	0.166086	4.57386e-06	1.69241e-06	2.58608e-06	1.50968e-06	4.42843e-06	2.90349e-06	55.061	55.0446	61.7098	53.0532	41.8797	15.8895	succinate-CoA ligase (ADP-forming) (No1)	ADP[m] + phosphate[m] + succinyl-CoA[m] + 0.001382 prot_M7WM30[c] + 0.001382 prot_M7WVW2[c] => ATP[m] + coenzyme A[m] + succinate[m]
r_0148No1	r_0148	M7XN95	RHTO_03117	adenylate kinase (ec 2.7.4.3) (atp-amp transphosphorylase) (atp:amp phosphotransferase) (adenylate kinase cytosolic and mitochon... <Preview truncated at 128 characters>	879.489	1.9309	0.118588	0.445836	0.0697554	6.38848	1.98843	9.50124e-06	4.21899e-06	5.27361e-06	4.3596e-06	1.18753e-05	9.54114e-06	56.4516	7.80782	23.4836	4.44456	149.434	57.8906	adenylate kinase (No1)	pmet_r_0148[c] + 0.00031584 prot_M7XN95[c] => 2 ADP[c]
r_2116No4	r_2116	M7WLP6	RHTO_05680	aldehyde dehydrogenase	240.002	0.262061						1.25794e-06	7.0882e-07	2.14707e-06	6.71948e-07	2.01048e-06	1.30775e-06	57.8684						acetaldehyde dehydrogenase (No4)	0.0011574 prot_M7WLP6[c] + pmet_r_2116[c] => acetate[c] + H+[c] + NADH[c]
r_0982No1	r_0982	M7WUP8	RHTO_06311	ribose 5-phosphate isomerase a	39530.1	0.638657	0.026909	0.549754	0.14996	0.313492	0.00261967	3.00948e-06	1.32353e-06	3.06999e-06	1.33798e-06	2.1066e-06	1.2738e-06	58.9486	5.64757	49.7427	31.1331	41.3372	0.571273	ribose-5-phosphate isomerase (No1)	D-ribulose 5-phosphate[c] + 7.027e-06 prot_M7WUP8[c] => ribose-5-phosphate[c]
r_2305No2	r_2305	M7WQ73	RHTO_08030	aconitate hydratase, mitochondrial (aconitase) (ec 4.2.1.-)	200.601	0.227885	0.0179592	0.0777569	0.00828784	0.610317	0.432886	1.072e-06	2.21536e-07	3.80766e-07	1.60241e-07	8.22916e-07	5.22539e-07	59.0494	22.5186	56.7255	14.367	206.015	230.119	cis-aconitate(3-) to isocitrate (No2)	0.0013847 prot_M7WQ73[c] + pmet_r_2305[c] => isocitrate[c]
r_0466No1	r_0466	M7WR01	RHTO_07853	glucose-6-phosphate 1-dehydrogenase (ec 1.1.1.49)	3500	1.78098	0.308426	0.77425	0.182859	0.877069		8.01984e-06	4.2838e-06	9.85526e-06	5.27654e-06	4.21767e-06	3.54314e-06	61.6867	19.9995	21.8228	9.62643	57.7642		glucose 6-phosphate dehydrogenase (No1)	D-glucose 6-phosphate[c] + NADP(+)[c] + 7.9365e-05 prot_M7WR01[c] => 6-O-phosphono-D-glucono-1,5-lactone[c] + H+[c] + NADPH[c]
r_0693No1	r_0693	M7X1K9	RHTO_06004	threonine dehydratase (ec 4.3.1.19) (threonine deaminase)	286.999	0.0268002	0.00111597	0.00554335	0.000702491	0.00659661	0.000609607	1.14352e-07	5.46831e-08	9.70312e-08	3.54797e-08	7.16026e-08	4.03927e-08	65.1015	5.66889	15.8693	5.49994	25.5911	4.19222	L-threonine deaminase (No1)	L-threonine[m] + 0.00096787 prot_M7X1K9[c] => 2-oxobutanoate[m] + ammonium[m]
r_0984No1	r_0984	M7XEA2	RHTO_05984	ribulose-phosphate 3-epimerase (ec 5.1.3.1)	7099.93	1.15485	0.287943	1.30859	0.387557	0.563434		4.90339e-06	2.45858e-06	2.96781e-06	1.81807e-06	2.44091e-06	1.68769e-06	65.4227	32.5327	122.48	59.2138	64.1193		ribulose 5-phosphate 3-epimerase (No1)	D-ribulose 5-phosphate[c] + 3.9124e-05 prot_M7XEA2[c] => D-xylulose 5-phosphate[c]
r_0501No1	r_0501	M7XCY6	RHTO_01709	aminomethyltransferase (ec 2.1.2.10) (glycine cleavage system t protein)	898.986	0.21164	0.0110722	0.0389249	0.00512127	0.0612621	0.00615577	8.82998e-07	2.77385e-07	7.19553e-07	3.07372e-07	9.8182e-07	5.7722e-07	66.5787	11.0879	15.0267	4.62819	17.3324	2.96236	glycine cleavage system (No1)	L-glycine[m] + NAD[m] + THF[m] + 0.00030899 prot_M7WR40[c] + 0.00030899 prot_M7X0P4[c] + 0.00030899 prot_M7X413[c] + 0.00030899 prot_M7XCY6[c] => 5,10-methylenetetrahydrofolate[m] + ammonium[m] + carbon dioxide[m] + NADH[m]
r_0112No1	r_0112	M7XFR0	RHTO_08027	acetyl-coenzyme a synthetase (ec 6.2.1.1)	9399.95	0.385561	0.0525973	0.141084	0.0302453	6.0458	1.95177	1.52286e-06	1.30179e-06	2.0513e-06	1.24837e-06	2.04055e-05	9.73698e-06	70.3282	11.2233	19.105	6.72994	82.3006	55.6804	acetyl-CoA synthetase (No1)	acetate[c] + ATP[c] + coenzyme A[c] + 2.9551e-05 prot_M7XFR0[c] => acetyl-CoA[c] + AMP[c] + diphosphate[c]
r_0505No4	r_0505	M7XGI7	RHTO_07860	2-oxoglutarate dehydrogenase e1 component (succinyl-transferring)	485.999	0.908331	0.335422	0.574378	0.287997	0.735659	0.198799	3.51522e-06	9.82545e-07	1.81062e-06	6.63555e-07	6.34265e-06	3.72806e-06	71.7775	94.8279	88.1185	120.561	32.2184	14.8125	glycine-cleavage complex (lipoamide) (No4)	pmet_r_0505[m] + 0.00057156 prot_M7XGI7[c] => H+[m] + lipoamide[m] + NADH[m]
r_0831No1	r_0831	M7XGI7	RHTO_07860	2-oxoglutarate dehydrogenase e1 component (succinyl-transferring)	898.986	0.908331	0.335422	0.574511	0.288337	0.735895	0.198799	3.51522e-06	9.82545e-07	1.81062e-06	6.63555e-07	6.34265e-06	3.72806e-06	71.7775	94.8279	88.1389	120.704	32.2287	14.8125	oxoglutarate dehydrogenase (dihydrolipoamide S-succinyltransferase) (No1)	coenzyme A[m] + S(8)-succinyldihydrolipoamide[m] + 0.00030899 prot_M7WR40[c] + 0.00030899 prot_M7WKF8[c] + 0.00030899 prot_M7XGI7[c] => dihydrolipoamide[m] + succinyl-CoA[m]
r_0832No1	r_0832	M7XGI7	RHTO_07860	2-oxoglutarate dehydrogenase e1 component (succinyl-transferring)	648.998	0.908331	0.335422	0.574511	0.288337	0.735895	0.198799	3.51522e-06	9.82545e-07	1.81062e-06	6.63555e-07	6.34265e-06	3.72806e-06	71.7775	94.8279	88.1389	120.704	32.2287	14.8125	oxoglutarate dehydrogenase (lipoamide) (No1)	2-oxoglutarate[m] + H+[m] + lipoamide[m] + 0.00042801 prot_M7WR40[c] + 0.00042801 prot_M7WKF8[c] + 0.00042801 prot_M7XGI7[c] => carbon dioxide[m] + S(8)-succinyldihydrolipoamide[m]
r_2183No1	r_2183	M7XI95	RHTO_03911	delta-9 fatty acid desaturase	5	0.0227048	0.0196343	0.0207195	0.00796518	0.0292801	0.0079012	8.71988e-08	7.91169e-08	6.70585e-08	8.49291e-08	2.49019e-08	6.76311e-08	72.3278	68.9357	85.8268	26.0517	326.616	32.4522	stearoyl-CoA desaturase (n-C18:0CoA -> n-C18:1CoA), ER membrane (No1)	H+[erm] + stearoyl-CoA[erm] + oxygen[erm] + NADH[erm] + 0.055556 prot_M7XI95[c] => 2 H2O[erm] + NAD[erm] + oleoyl-CoA[erm]
r_0887No1	r_0887	M7X6S3	RHTO_00494	atp-dependent 6-phosphofructokinase (atp-pfk) (phosphofructokinase) (ec 2.7.1.11) (phosphohexokinase)	357	0.553334	0.0210935	0.174854	0.066611			2.03565e-06	8.96374e-07	1.10899e-06	7.06329e-07	5.62046e-07	4.83844e-07	75.5059	6.53668	43.7971	26.1961			phosphofructokinase (s7p) (No1)	ATP[c] + sedoheptulose 7-phosphate[c] + 0.00077809 prot_M7X6S3[c] => ADP[c] + H+[c] + sedoheptulose 1,7-bisphosphate[c]
r_0109No1	r_0109	M7XLR4	RHTO_02004	acetyl-coa carboxylase	360002	0.232326	0.23615	0.252094	0.101984	1.05542	0.110923	8.25352e-07	8.08761e-07	4.19925e-07	8.27158e-07	4.14358e-07	5.56828e-07	78.1908	81.1083	166.759	34.2484	707.533	55.3346	acetyl-CoA carboxylase, reaction (No1)	acetyl-CoA[c] + ATP[c] + bicarbonate[c] + 7.716e-07 prot_M7XLR4[c] + 7.716e-07 prot_M7WSJ0[c] => ADP[c] + H+[c] + malonyl-CoA[c] + phosphate[c]
r_1194No1	r_1194	M7WMP3	RHTO_04513	mitochondrial carrier protein	116601	0.207135	0.00871122	0.0431757	0.00542946	0.103933	0.00691424	7.29551e-07	1.42366e-07	4.85885e-07	1.33287e-07	7.69317e-07	4.87736e-07	78.867	16.9969	24.6833	11.3153	37.5272	3.93783	L-glutamate transport (No1)	L-glutamate[c] + 2.3823e-06 prot_M7WMP3[c] => L-glutamate[m]
r_0362No1	r_0362	M7XBY2	RHTO_02130	dolichyl-phosphate-mannose-protein mannosyltransferase, glycosyltransferase family 39 protein	70.9	0.0199207			0.00798131		0.00822431	6.98278e-08	1.82513e-08	8.99365e-08	1.82712e-08	3.7982e-08	2.64657e-08	79.2455			121.34		86.3206	dolichyl-phosphate-mannose--protein mannosyltransferase (No1)	pmet_r_0362[er] + 0.0039179 prot_M7XBY2[c] => dolichyl phosphate[er] + H+[er] + mannan[er]
r_1021No1	r_1021	M7X560	RHTO_05714	succinate dehydrogenase [ubiquinone] flavoprotein subunit, mitochondrial (ec 1.3.5.1)	259.994	1.45004	0.358358	0.715129	0.302077	4.26848	1.22481	5.05765e-06	2.42122e-06	3.63715e-06	1.6586e-06	1.01303e-05	8.89727e-06	79.6396	41.1131	54.616	50.591	117.044	38.2394	succinate dehydrogenase (ubiquinone-6) (No1)	succinate[m] + ubiquinone-6[m] + 0.0010684 prot_M7X560[c] + 0.0010684 prot_M7X6W8[c] + 0.0010684 prot_M7XF32[c] + 0.0010684 prot_M7XJJ4[c] => fumarate[m] + ubiquinol-6[m]
r_0962No1	r_0962	M7WUI5	RHTO_01610	pyruvate kinase (ec 2.7.1.40)	3204.01	3.22288	0.462385	1.07775	0.36812			1.1098e-05	5.53675e-06	7.93248e-06	5.13865e-06	1.86119e-06	2.57241e-06	80.667	23.1978	37.7403	19.8993			pyruvate kinase (No1)	ADP[c] + H+[c] + phosphoenolpyruvate[c] + 8.6697e-05 prot_M7WUI5[c] => ATP[c] + pyruvate[c]
r_0961No1	r_0961	M7WTI0	RHTO_01852	pyruvate dehydrogenase e1 component subunit alpha (ec 1.2.4.1)	485.999	1.68876	0.376197	0.791625	0.315315	0.858521	0.420608	5.59229e-06	2.37969e-06	3.81204e-06	2.18008e-06	2.34232e-06	1.84095e-06	83.8836	43.9129	57.6845	40.1762	101.813	63.4648	pyruvate dehydrogenase (No1)	coenzyme A[m] + NAD[m] + pyruvate[m] + 0.00057156 prot_M7WR40[c] + 0.00057156 prot_M7WIG9[c] + 0.00057156 prot_M7WTI0[c] + 0.00057156 prot_M7WZJ7[c] + 0.00057156 prot_M7XMA7[c] => acetyl-CoA[m] + carbon dioxide[m] + NADH[m]
r_0961No1	r_0961	M7WZJ7	RHTO_07250	pyruvate dehydrogenase e1 component subunit beta (ec 1.2.4.1)	485.999	1.68876	0.376197	0.791625	0.315315	0.858521	0.420608	4.81259e-06	2.17816e-06	3.8118e-06	1.96114e-06	2.45253e-06	1.78997e-06	97.4737	47.976	57.6881	44.6614	97.2375	65.2725	pyruvate dehydrogenase (No1)	coenzyme A[m] + NAD[m] + pyruvate[m] + 0.00057156 prot_M7WR40[c] + 0.00057156 prot_M7WIG9[c] + 0.00057156 prot_M7WTI0[c] + 0.00057156 prot_M7WZJ7[c] + 0.00057156 prot_M7XMA7[c] => acetyl-CoA[m] + carbon dioxide[m] + NADH[m]
r_0714_REVNo1	r_0714	M7WQ86	RHTO_03745	l-malate dehydrogenase	121598	3.53585	0.495356	1.03556	0.394245			9.80736e-06	5.72779e-06	7.01158e-06	3.96125e-06	2.16847e-05	1.3191e-05	100.147	24.023	41.0258	27.646			malate dehydrogenase, cytoplasmic (reversible) (No1)	H+[c] + NADH[c] + oxaloacetate[c] + 2.2844e-06 prot_M7WQ86[c] => (S)-malate[c] + NAD[c]
r_0217No1	r_0217	M7XQ01	RHTO_01027	aspartate aminotransferase (ec 2.6.1.1)	670.006	3.75091	0.482348	1.03671	0.387346	0.887005	0.552613	1.02952e-05	2.59873e-06	3.32571e-06	1.55133e-06	1.10531e-05	6.6381e-06	101.205	51.5582	86.5907	69.3572	22.2914	23.1246	aspartate transaminase (No1)	L-glutamate[m] + oxaloacetate[m] + 0.00041459 prot_M7XQ01[c] => 2-oxoglutarate[m] + L-aspartate[m]
r_0569No1	r_0569	M7XPE3	RHTO_00177	inorganic pyrophosphatase	6289.97	2.24693	0.156155	0.548288	0.112461	7.26729	2.01811	5.46485e-06	2.02964e-06	3.39348e-06	1.44362e-06	4.08081e-06	2.84837e-06	114.211	21.3714	44.8809	21.6395	494.679	196.809	inorganic diphosphatase (No1)	diphosphate[m] + H2O[m] + 4.4162e-05 prot_M7XPE3[c] => H+[m] + 2 phosphate[m]
r_0886No1	r_0886	M7X6S3	RHTO_00494	atp-dependent 6-phosphofructokinase (atp-pfk) (phosphofructokinase) (ec 2.7.1.11) (phosphohexokinase)	357	0.863845	0.0803961					2.03565e-06	8.96374e-07	1.10899e-06	7.06329e-07	5.62046e-07	4.83844e-07	117.877	24.914					phosphofructokinase (No1)	ATP[c] + D-fructose 6-phosphate[c] + 0.00077809 prot_M7X6S3[c] => ADP[c] + D-fructose 1,6-bisphosphate[c] + H+[c]
r_1050No2	r_1050	M7WY13	RHTO_03251	transketolase	121.8	0.132162				0.104797		2.80142e-07	1.03817e-07	2.73189e-07	2.09412e-07	2.07583e-07	1.29195e-07	131.046				140.235		transketolase 2 (No2)	0.0022806 prot_M7WY13[c] + pmet_r_1050[c] => D-fructose 6-phosphate[c] + glyceraldehyde 3-phosphate[c]
r_0718No1	r_0718	M7XHV2	RHTO_07218	malic enzyme	134.4	0.134462	0.00571119	0.022194	0.00356093	0.0562932	0.081967	2.61444e-07	4.00604e-08	3.25233e-08	2.16838e-08	5.69456e-08	3.35229e-08	142.862	39.6013	189.557	45.6168	274.596	679.195	malic enzyme (NAD) (No1)	(S)-malate[m] + NAD[m] + 0.0020668 prot_M7XHV2[c] => carbon dioxide[m] + NADH[m] + pyruvate[m]
r_1021No1	r_1021	M7XJJ4	RHTO_06068	succinate dehydrogenase [ubiquinone] iron-sulfur subunit, mitochondrial (ec 1.3.5.1)	259.994	1.45004	0.358358	0.715129	0.302077	4.26848	1.22481	2.71134e-06	1.4011e-06	2.03797e-06	9.03273e-07	5.09442e-06	4.46842e-06	148.557	71.0468	97.4728	92.8959	232.743	76.1401	succinate dehydrogenase (ubiquinone-6) (No1)	succinate[m] + ubiquinone-6[m] + 0.0010684 prot_M7X560[c] + 0.0010684 prot_M7X6W8[c] + 0.0010684 prot_M7XF32[c] + 0.0010684 prot_M7XJJ4[c] => fumarate[m] + ubiquinol-6[m]
r_4226_REVNo1	r_4226	M7WP35	RHTO_04103	1-aminocyclopropane-1-carboxylate synthase	135.999	0.32308	0.0262911	0.102068	0.0134445	0.157106	0.0127792	6.00515e-07	1.3445e-07	4.30712e-07	1.28462e-07	3.95447e-07	2.47737e-07	149.446	54.3184	65.8266	29.0716	110.358	14.3289	L-Alanine:2-oxoglutarate aminotransferase (reversible) (No1)	L-glutamate[c] + pyruvate[c] + 0.0020425 prot_M7WP35[c] => 2-oxoglutarate[c] + L-alanine[c]
r_0959No1	r_0959	M7X6G2	RHTO_00098	pyruvate decarboxylase	485.999	0.535523	0.0503316	0.161718	0.0295217	0.77766	0.0327125	6.35222e-07	6.40281e-07	3.49101e-07	5.19456e-07	6.1259e-07	6.84284e-07	234.18	21.8357	128.678	15.7866	352.629	13.2793	pyruvate decarboxylase (No1)	H+[c] + pyruvate[c] + 0.00057156 prot_M7X6G2[c] => acetaldehyde[c] + carbon dioxide[c]
r_1112No2	r_1112	M7WQJ3	RHTO_08140	mitochondrial carrier protein	1237.33	0.405747					0.955462	4.4675e-07	1.18768e-06	1.27355e-06	8.39277e-07	2.89069e-06	2.28461e-06	252.283					116.171	AKG transporter, mitochonrial (No2)	pmet_r_1112[c] + 0.0002245 prot_M7WQJ3[c] => 2-oxoglutarate[m] + citrate[c]
r_0662No2	r_0662	M7WLD5	RHTO_05768	isocitrate lyase	800.005	0.40578	0.0182883	0.0776601				3.49336e-07	2.10803e-07	5.31797e-07	1.5345e-07	1.16525e-05	5.70684e-06	322.659	24.0988	40.5648				isocitrate lyase (No2)	pmet_r_0662[c] + 0.00034722 prot_M7WLD5[c] => glyoxylate[c] + succinate[c]
r_0252No1	r_0252	M7WLQ0	RHTO_01903	carnitine o-acetyltransferase	216.667	0.0700031				1.73032	0.758356	5.94778e-08	7.09582e-08	1.26266e-07	7.89658e-08	2.27799e-06	8.7895e-07	326.934				210.995	239.666	carnitine O-acetyltransferase (No1)	(R)-carnitine[c] + acetyl-CoA[c] + 0.0012821 prot_M7WLQ0[c] => coenzyme A[c] + O-acetylcarnitine[c]
r_0438No1	r_0438	M7WMJ7	RHTO_05208	cytochrome c	693.5	23.5146	4.48678	8.97899	3.78895	26.2569	7.99304	1.71359e-05	1.36393e-05	5.53645e-06	8.92789e-06	2.67634e-05	2.58573e-05	381.179	91.3776	450.499	117.887	272.521	85.867	ferrocytochrome-c:oxygen oxidoreductase (No1)	ferrocytochrome c[m] + 1.266 H+[m] + 0.25 oxygen[m] + 0.00040054 prot_M7WMJ7[c] + 0.00040054 prot_M7WD99[c] + 0.00040054 prot_M7WI20[c] + 0.00040054 prot_M7WUI0[c] + 0.00040054 prot_M7WWJ6[c] + 0.00040054 prot_M7X3R7[c] + 0.00040054 prot_M7XKA8[c] + 0.00040054 prot_M7XKJ8[c] + 0.00040054 prot_M7XMJ4[c] => ferricytochrome c[m] + 0.633 H+[c] + 0.5 H2O[m]
r_0534No1	r_0534	M7XUZ4	RHTO_06072	phosphotransferase (ec 2.7.1.-)	1491.99	2.46411						1.78258e-06	6.38715e-07	1.18444e-06	6.20805e-07	6.61316e-07	4.33916e-07	383.98						hexokinase (D-glucose:ATP) (No1)	0.00018618 prot_M7XUZ4[c] + pmet_r_0534[c] => ADP[c] + D-glucose 6-phosphate[c] + H+[c]
r_0883No1	r_0883	M7WJQ7	RHTO_06542	phosphoadenosine phosphosulfate reductase	2.82999e+06	0.027721	0.00114957	0.00571025	0.000723642	0.00679519	0.00062796	1.93081e-08				2.92996e-08	3.85177e-09	398.81				64.4225	45.2865	phosphoadenylyl-sulfate reductase (thioredoxin) (No1)	3'-phospho-5'-adenylyl sulfate[c] + TRX1[c] + 9.8155e-08 prot_M7XII3[c] + 9.8155e-08 prot_M7WJQ7[c] => adenosine 3',5'-bismonophosphate[c] + 2 H+[c] + sulphite[c] + TRX1 disulphide[c]
r_0005No1	r_0005	M7WFB4	RHTO_05280	1,3-beta-glucan synthase, glycosyltransferase family 48 protein	13.3334	0.0885472	0.00858074	0.0314477	0.0134987	0.05401	0.00865888	5.46849e-08	1.2694e-08	3.11497e-08	1.45892e-08	2.43218e-08	1.41904e-08	449.785	187.768	280.435	257.014	616.846	169.498	1,3-beta-glucan synthase (No1)	UDP-D-glucose[c] + 0.020833 prot_M7WFB4[c] => (1->3)-beta-D-glucan[ce] + H+[c] + UDP[c]
r_0438No1	r_0438	M7XMJ4	RHTO_01854	cytochrome c oxidase subunit iv	693.5	23.5146	4.48678	8.97899	3.78895	26.2569	7.99304	1.38202e-05	1.01192e-05	1.25138e-05	8.08144e-06	1.51872e-05	1.64764e-05	472.63	123.164	199.313	130.235	480.246	134.756	ferrocytochrome-c:oxygen oxidoreductase (No1)	ferrocytochrome c[m] + 1.266 H+[m] + 0.25 oxygen[m] + 0.00040054 prot_M7WMJ7[c] + 0.00040054 prot_M7WD99[c] + 0.00040054 prot_M7WI20[c] + 0.00040054 prot_M7WUI0[c] + 0.00040054 prot_M7WWJ6[c] + 0.00040054 prot_M7X3R7[c] + 0.00040054 prot_M7XKA8[c] + 0.00040054 prot_M7XKJ8[c] + 0.00040054 prot_M7XMJ4[c] => ferricytochrome c[m] + 0.633 H+[c] + 0.5 H2O[m]
r_0961No1	r_0961	M7XMA7	RHTO_01754	pyruvate dehydrogenase x component	485.999	1.68876	0.376197	0.791625	0.315315	0.858521	0.420608	8.70849e-07	3.30358e-07	3.38322e-07	2.47002e-07	3.26835e-07	2.24077e-07	538.671	316.321	649.959	354.601	729.658	521.408	pyruvate dehydrogenase (No1)	coenzyme A[m] + NAD[m] + pyruvate[m] + 0.00057156 prot_M7WR40[c] + 0.00057156 prot_M7WIG9[c] + 0.00057156 prot_M7WTI0[c] + 0.00057156 prot_M7WZJ7[c] + 0.00057156 prot_M7XMA7[c] => acetyl-CoA[m] + carbon dioxide[m] + NADH[m]
r_1021No1	r_1021	M7X6W8	RHTO_00534	succinate dehydrogenase (ubiquinone) cytochrome b subunit	259.994	1.45004	0.358358	0.715129	0.302077	4.26848	1.22481	6.9169e-07	4.74684e-07	6.16669e-07	2.38816e-07	1.37476e-06	1.25881e-06	582.326	209.706	322.129	351.36	862.473	270.276	succinate dehydrogenase (ubiquinone-6) (No1)	succinate[m] + ubiquinone-6[m] + 0.0010684 prot_M7X560[c] + 0.0010684 prot_M7X6W8[c] + 0.0010684 prot_M7XF32[c] + 0.0010684 prot_M7XJJ4[c] => fumarate[m] + ubiquinol-6[m]
r_2132No1	r_2132	M7WI80	RHTO_03731	mitochondrial 2-oxodicarboxylate carrier	1470	4.61068	0.53291	1.2542	0.416224	4.23652	1.68288	2.16913e-06	6.41135e-07	1.09149e-06	5.43955e-07	1.82856e-06	1.55926e-06	590.442	230.888	319.186	212.55	643.571	299.801	oxoglutarate/malate exchange (No1)	(S)-malate[c] + 2-oxoglutarate[m] + 0.00018896 prot_M7WI80[c] => (S)-malate[m] + 2-oxoglutarate[c]
r_1265No1	r_1265	M7WW62	RHTO_05007	mitochondrial carrier protein, succinate:fumarate antiporter	1656.66	0.506113	0.0213119	0.0921694	0.0106491	2.86479	1.01795	1.74216e-07	5.25682e-08	1.06423e-07	3.56384e-08	2.31937e-06	1.58698e-06	806.968	112.615	240.574	83.0023	343.099	178.178	succinate-fumarate transport (No1)	fumarate[m] + succinate[c] + 0.00016767 prot_M7WW62[c] => fumarate[c] + succinate[m]
r_0958No1	r_0958	M7XNE0	RHTO_01350	urea carboxylase / allophanate hydrolase	31529.8	0.109865	0.0283028					3.51278e-08	1.24529e-08	2.19455e-08	1.76836e-08	2.94821e-08	2.82246e-08	868.768	631.328					pyruvate carboxylase (No1)	8.81e-06 prot_M7XNE0[c] + pmet_r_0958[c] => ADP[c] + H+[c] + oxaloacetate[c] + phosphate[c]
t_0001No1	t_0001	M7WNN8	RHTO_00906	nadh dehydrogenase [ubiquinone] flavoprotein 1, mitochondrial (ec 1.6.99.3) (ec 7.1.1.2)	220005	10.3085	1.8884	3.77478	1.59066	8.86006	2.7708	3.22704e-06	1.38459e-06	3.55207e-06	1.49911e-06	3.24077e-06	2.89025e-06	887.337	378.852	295.195	294.742	759.427	266.297	NADH dehydrogenase (complex I) (No1)	5 H+[m] + NADH[m] + ubiquinone-6[m] + 1.2626e-06 prot_M7WNN8[c] + 1.2626e-06 prot_M7XEY0[c] + 1.2626e-06 prot_M7XUQ1[c] => 4 H+[c] + NAD[m] + ubiquinol-6[m]
r_0438No1	r_0438	M7WI20	RHTO_03666	cytochrome c oxidase subunit va	693.5	23.5146	4.48678	8.97899	3.78895	26.2569	7.99304	6.84371e-06	6.40954e-06	6.93856e-06	6.68052e-06	7.85156e-06	8.97861e-06	954.429	194.449	359.464	157.546	928.935	247.286	ferrocytochrome-c:oxygen oxidoreductase (No1)	ferrocytochrome c[m] + 1.266 H+[m] + 0.25 oxygen[m] + 0.00040054 prot_M7WMJ7[c] + 0.00040054 prot_M7WD99[c] + 0.00040054 prot_M7WI20[c] + 0.00040054 prot_M7WUI0[c] + 0.00040054 prot_M7WWJ6[c] + 0.00040054 prot_M7X3R7[c] + 0.00040054 prot_M7XKA8[c] + 0.00040054 prot_M7XKJ8[c] + 0.00040054 prot_M7XMJ4[c] => ferricytochrome c[m] + 0.633 H+[c] + 0.5 H2O[m]
r_1075No2	r_1075	M7WMD7	RHTO_01732	3-methylcrotonyl-coa carboxylase alpha subunit	5913.06	0.78129	0.0382798					1.83336e-07	1.73782e-07	5.39888e-07	1.40747e-07	1.87732e-07	1.53021e-07	1183.75	61.1873					urea carboxylase (No2)	4.6977e-05 prot_M7WMD7[c] + pmet_r_1075[c] => ADP[c] + H+[c] + phosphate[c] + urea-1-carboxylic acid[c]
r_0216No1	r_0216	M7WZC3	RHTO_00425	aspartate aminotransferase (ec 2.6.1.1)	529.999	3.41804	0.465356	0.962676	0.37623	0.798955	0.541003	7.86895e-07	1.00288e-06	8.4678e-07	4.4907e-07	8.05879e-07	5.7927e-07	1206.58	128.894	315.796	232.722	275.391	259.427	aspartate transaminase (No1)	2-oxoglutarate[c] + L-aspartate[c] + 0.00052411 prot_M7WZC3[c] => L-glutamate[c] + oxaloacetate[c]
r_1118No1	r_1118	M7WMP3	RHTO_04513	mitochondrial carrier protein	2350.58	3.75091	0.482348	1.03671	0.387346	0.887005	0.552613	7.29551e-07	1.42366e-07	4.85885e-07	1.33287e-07	7.69317e-07	4.87736e-07	1428.16	941.133	592.682	807.249	320.271	314.727	aspartate-glutamate transporter (No1)	L-aspartate[m] + L-glutamate[c] + 0.00011817 prot_M7WMP3[c] => L-aspartate[c] + L-glutamate[m]
t_0001No1	t_0001	M7XUQ1	RHTO_07027	nadh dehydrogenase [ubiquinone] 1 alpha subcomplex subunit	220005	10.3085	1.8884	3.77478	1.59066	8.86006	2.7708	1.56981e-06	1.36011e-06	1.78842e-06	1.20373e-06	1.40081e-06	1.42154e-06	1824.09	385.671	586.301	367.07	1756.93	541.432	NADH dehydrogenase (complex I) (No1)	5 H+[m] + NADH[m] + ubiquinone-6[m] + 1.2626e-06 prot_M7WNN8[c] + 1.2626e-06 prot_M7XEY0[c] + 1.2626e-06 prot_M7XUQ1[c] => 4 H+[c] + NAD[m] + ubiquinol-6[m]
r_0438No1	r_0438	M7X3R7	RHTO_04910	cytochrome c oxidase, subunit viia	693.5	23.5146	4.48678	8.97899	3.78895	26.2569	7.99304	3.38744e-06	1.04608e-06	1.73995e-06	1.65562e-06	1.97476e-06	2.00794e-06	1928.25	1191.43	1433.47	635.705	3693.4	1105.76	ferrocytochrome-c:oxygen oxidoreductase (No1)	ferrocytochrome c[m] + 1.266 H+[m] + 0.25 oxygen[m] + 0.00040054 prot_M7WMJ7[c] + 0.00040054 prot_M7WD99[c] + 0.00040054 prot_M7WI20[c] + 0.00040054 prot_M7WUI0[c] + 0.00040054 prot_M7WWJ6[c] + 0.00040054 prot_M7X3R7[c] + 0.00040054 prot_M7XKA8[c] + 0.00040054 prot_M7XKJ8[c] + 0.00040054 prot_M7XMJ4[c] => ferricytochrome c[m] + 0.633 H+[c] + 0.5 H2O[m]
r_0361No1	r_0361	M7WJE8	RHTO_06635	dolichol-phosphate mannosyltransferase subunit 1 (ec 2.4.1.83)	70.8997	0.0841033	0.0081501	0.0298694	0.0128212	0.0512994	0.00822431	8.56056e-09	3.29263e-08	2.52725e-08	1.63556e-08			2729.03	68.7571	328.304	217.751			dolichyl-phosphate D-mannosyltransferase (No1)	dolichyl phosphate[c] + GDP-alpha-D-mannose[c] + 0.0039179 prot_M7WJE8[c] => dolichyl D-mannosyl phosphate[er] + GDP[c]
r_0893No2	r_0893	M7XSI3	RHTO_07535	fructose-2,6-bisphosphatase	3199.98	0.628138						4.59409e-08	1.10715e-08		1.06595e-08	1.61133e-08	1.41445e-08	3797.99						phosphoglycerate mutase (No2)	pmet_r_0893[c] + 8.6806e-05 prot_M7XSI3[c] => 2-phospho-D-glyceric acid[c]
r_0191No1	r_0191	M7XNE0	RHTO_01350	urea carboxylase / allophanate hydrolase	31529.8	0.784241	0.0382827					3.51278e-08	1.24529e-08	2.19455e-08	1.76836e-08	2.94821e-08	2.82246e-08	6201.48	853.942					allophanate hydrolase (No1)	pmet_r_0191[c] + 8.81e-06 prot_M7XNE0[c] => 2 ammonium[c] + 2 carbon dioxide[c]
r_0438No1	r_0438	M7WUI0	RHTO_01605	cytochrome c oxidase, subunit via	693.5	23.5146	4.48678	8.97899	3.78895	26.2569	7.99304	2.84573e-07	2.05838e-07	7.97043e-07	2.94568e-07	3.34594e-07	1.98164e-07	22953.1	6054.88	3129.27	3572.99	21798.3	11204.3	ferrocytochrome-c:oxygen oxidoreductase (No1)	ferrocytochrome c[m] + 1.266 H+[m] + 0.25 oxygen[m] + 0.00040054 prot_M7WMJ7[c] + 0.00040054 prot_M7WD99[c] + 0.00040054 prot_M7WI20[c] + 0.00040054 prot_M7WUI0[c] + 0.00040054 prot_M7WWJ6[c] + 0.00040054 prot_M7X3R7[c] + 0.00040054 prot_M7XKA8[c] + 0.00040054 prot_M7XKJ8[c] + 0.00040054 prot_M7XMJ4[c] => ferricytochrome c[m] + 0.633 H+[c] + 0.5 H2O[m]
r_0001No1	r_0001	M7WMJ7	RHTO_05208	cytochrome c	2280.04							1.71359e-05	1.36393e-05	5.53645e-06	8.92789e-06	2.67634e-05	2.58573e-05							(R)-lactate:ferricytochrome-c 2-oxidoreductase (No1)	pmet_r_0001[c] + 0.00012183 prot_M7WMJ7[c] + 0.00012183 prot_M7XVT2[c] => 2 ferrocytochrome c[m] + pyruvate[c]
r_0001No1	r_0001	M7XVT2	RHTO_06352	d-lactate dehydrogenase	2280.04							1.44187e-07	2.64926e-08	1.59663e-07	3.52069e-08	8.54132e-07	4.72332e-07							(R)-lactate:ferricytochrome-c 2-oxidoreductase (No1)	pmet_r_0001[c] + 0.00012183 prot_M7WMJ7[c] + 0.00012183 prot_M7XVT2[c] => 2 ferrocytochrome c[m] + pyruvate[c]
r_0001No2	r_0001	M7WJN6	RHTO_02645	d-lactate dehydrogenase 2, mitochondrial	2280.04							7.05438e-07	2.3178e-07	3.11548e-07	1.50119e-07	4.84879e-07	3.65426e-07							(R)-lactate:ferricytochrome-c 2-oxidoreductase (No2)	pmet_r_0001[c] + 0.00012183 prot_M7WMJ7[c] + 0.00012183 prot_M7WJN6[c] => 2 ferrocytochrome c[m] + pyruvate[c]
r_0001No2	r_0001	M7WMJ7	RHTO_05208	cytochrome c	2280.04							1.71359e-05	1.36393e-05	5.53645e-06	8.92789e-06	2.67634e-05	2.58573e-05							(R)-lactate:ferricytochrome-c 2-oxidoreductase (No2)	pmet_r_0001[c] + 0.00012183 prot_M7WMJ7[c] + 0.00012183 prot_M7WJN6[c] => 2 ferrocytochrome c[m] + pyruvate[c]
r_0002No1	r_0002	M7WJN6	RHTO_02645	d-lactate dehydrogenase 2, mitochondrial	2280.04							7.05438e-07	2.3178e-07	3.11548e-07	1.50119e-07	4.84879e-07	3.65426e-07							(R)-lactate:ferricytochrome-c 2-oxidoreductase (No1)	(R)-lactate[m] + 2 ferricytochrome c[m] + 0.00012183 prot_M7WMJ7[c] + 0.00012183 prot_M7WJN6[c] => 2 ferrocytochrome c[m] + pyruvate[m]
r_0002No1	r_0002	M7WMJ7	RHTO_05208	cytochrome c	2280.04							1.71359e-05	1.36393e-05	5.53645e-06	8.92789e-06	2.67634e-05	2.58573e-05							(R)-lactate:ferricytochrome-c 2-oxidoreductase (No1)	(R)-lactate[m] + 2 ferricytochrome c[m] + 0.00012183 prot_M7WMJ7[c] + 0.00012183 prot_M7WJN6[c] => 2 ferrocytochrome c[m] + pyruvate[m]
r_0003_REVNo1	r_0003	M7WPN2	RHTO_04102	(r,r)-butanediol dehydrogenase / diacetyl reductase	220005																			(R,R)-butanediol dehydrogenase (reversible) (No1)	(R)-acetoin[c] + H+[c] + NADH[c] + 1.2626e-06 prot_M7WPN2[c] => (R,R)-2,3-butanediol[c] + NAD[c]
r_0003No1	r_0003	M7WPN2	RHTO_04102	(r,r)-butanediol dehydrogenase / diacetyl reductase	23.3348																			(R,R)-butanediol dehydrogenase (No1)	(R,R)-2,3-butanediol[c] + NAD[c] + 0.011904 prot_M7WPN2[c] => (R)-acetoin[c] + H+[c] + NADH[c]
r_0004No1	r_0004	M7WMJ7	RHTO_05208	cytochrome c	372.002							1.71359e-05	1.36393e-05	5.53645e-06	8.92789e-06	2.67634e-05	2.58573e-05							(S)-lactate:ferricytochrome-c 2-oxidoreductase (No1)	(S)-lactate[c] + 2 ferricytochrome c[m] + 0.00074671 prot_M7WMJ7[c] + 0.00074671 prot_M7XZR1[c] => 2 ferrocytochrome c[m] + pyruvate[c]
r_0004No1	r_0004	M7XZR1	RHTO_00251	l-lactate dehydrogenase (cytochrome)	372.002																			(S)-lactate:ferricytochrome-c 2-oxidoreductase (No1)	(S)-lactate[c] + 2 ferricytochrome c[m] + 0.00074671 prot_M7WMJ7[c] + 0.00074671 prot_M7XZR1[c] => 2 ferrocytochrome c[m] + pyruvate[c]
r_0007No1	r_0007	M7Y0M2	RHTO_00551	1-(5-phosphoribosyl)-5-[(5-phosphoribosylamino)methylideneamino] imidazole-4-carboxamide isomerase (ec 5.3.1.16) (5-profar isome... <Preview truncated at 128 characters>	31.9998	0.0230029	0.000957851	0.00475791	0.000602956	0.00566191	0.000523232		8.02118e-08	1.10638e-07	6.34962e-08	8.80048e-08	4.6614e-08		3.31709	11.9457	2.63776	17.8712	3.118	1-(5-phosphoribosyl)-5-[(5-phosphoribosylamino)methylideneamino)imidazole-4-carboxamide isomerase (No1)	1-(5-phospho-D-ribosyl)-5-[(5-phospho-D-ribosylamino)methylideneamino]imidazole-4-carboxamide [cytoplasm][c] + 0.0086806 prot_M7Y0M2[c] => 5-[(5-phospho-1-deoxy-D-ribulos-1-ylamino)methylideneamino]-1-(5-phospho-D-ribosyl)imidazole-4-carboxamide [cytoplasm][c]
r_0012_REVNo1	r_0012	M7XID1	RHTO_07378	multifunctional fusion protein [includes: l-glutamate gamma-semialdehyde dehydrogenase (ec 1.2.1.88) (l-glutamate gamma-semialde... <Preview truncated at 128 characters>	25.0003							5.40937e-07	4.03172e-07	2.82604e-07	1.71062e-07	1.271e-07	2.43104e-07							1-pyrroline-5-carboxylate dehydrogenase (reversible) (No1)	H+[m] + L-glutamate[m] + NADH[m] + 0.011111 prot_M7XID1[c] => 1-pyrroline-5-carboxylate[m] + 2 H2O[m] + NAD[m]
r_0012No1	r_0012	M7XID1	RHTO_07378	multifunctional fusion protein [includes: l-glutamate gamma-semialdehyde dehydrogenase (ec 1.2.1.88) (l-glutamate gamma-semialde... <Preview truncated at 128 characters>	25.0003							5.40937e-07	4.03172e-07	2.82604e-07	1.71062e-07	1.271e-07	2.43104e-07							1-pyrroline-5-carboxylate dehydrogenase (No1)	1-pyrroline-5-carboxylate[m] + 2 H2O[m] + NAD[m] + 0.011111 prot_M7XID1[c] => H+[m] + L-glutamate[m] + NADH[m]
r_0013No1	r_0013	M7XF80	RHTO_05673	1,2-dihydroxy-3-keto-5-methylthiopentene dioxygenase (ec 1.13.11.54) (acireductone dioxygenase (fe(2+)-requiring)) (ard) (fe-ard... <Preview truncated at 128 characters>	259.994							1.36963e-06	7.05516e-07	6.17128e-07	3.478e-07	7.26445e-07	4.46952e-07							2,3-diketo-5-methylthio-1-phosphopentane degradation reaction (No1)	5-(methylsulfanyl)-2,3-dioxopentyl phosphate[c] + 3 H2O[c] + 0.0010684 prot_M7XF80[c] => 4-methylthio-2-oxobutanoate[c] + formate[c] + 6 H+[c] + phosphate[c]
r_0014No1	r_0014	M7X3I4	RHTO_05066	drap deaminase	120001	0.000176418	2.05821e-05	5.29254e-05	1.49292e-05	7.15473e-05	1.17612e-05			2.60497e-09						5.64365				2,5-diamino-6-ribitylamino-4(3H)-pyrimidinone 5'-phosphate deaminase (No1)	2,5-diamino-6-(5-phosphono)ribitylamino-4(3H)-pyrimidinone[c] + H+[c] + H2O[c] + 2.3148e-06 prot_M7X3I4[c] => 5-amino-6-(5-phosphoribitylamino)uracil[c] + ammonium[c]
r_0015No1	r_0015	M7WG08	RHTO_04544	2,5-diamino-6-(ribosylamino)-4(3h)-pyrimidinone 5-phosphate reductase	0.00666666	0.000176418	2.05821e-05	5.29254e-05	1.49292e-05	7.15473e-05	1.17612e-05													2,5-diamino-6-ribosylamino-4(3H)-pyrimidinone 5'-phosphate reductase (NADPH) (No1)	2,5-diamino-4-hydroxy-6-(5-phosphoribosylamino)pyrimidine[c] + H+[c] + NADPH[c] + 41.6667 prot_M7WG08[c] => 2,5-diamino-6-(5-phosphono)ribitylamino-4(3H)-pyrimidinone[c] + NADP(+)[c]
r_0016No1	r_0016	M7X8E9	RHTO_03988	acetolactate synthase small subunit	120.999								3.12301e-07		2.45471e-07	1.29063e-06	9.22178e-07							2-aceto-2-hydroxybutanoate synthase (No1)	pmet_r_0016[m] + 0.0022957 prot_M7X8E9[c] + 0.0022957 prot_M7XNS5[c] => (S)-2-acetyl-2-hydroxybutanoate[m] + carbon dioxide[m]
r_0016No1	r_0016	M7XNS5	RHTO_03298	acetolactate synthase (ec 2.2.1.6)	120.999							1.94854e-06	3.20019e-07	6.63438e-07	2.67626e-07	1.5591e-06	7.74261e-07							2-aceto-2-hydroxybutanoate synthase (No1)	pmet_r_0016[m] + 0.0022957 prot_M7X8E9[c] + 0.0022957 prot_M7XNS5[c] => (S)-2-acetyl-2-hydroxybutanoate[m] + carbon dioxide[m]
r_0017No1	r_0017	M7XPQ0	RHTO_00942	folic acid synthesis protein	297.601								1.13453e-08	1.10852e-08		2.8649e-08	1.41904e-08							2-amino-4-hydroxy-6-hydroxymethyldihydropteridine diphosphokinase (No1)	2-amino-6-(hydroxymethyl)-7,8-dihydropteridin-4-ol[m] + ATP[m] + 0.00093339 prot_M7XPQ0[c] => (2-amino-4-hydroxy-7,8-dihydropteridin-6-yl)methyl trihydrogen diphosphate[m] + AMP[m] + H+[m]
r_0018_REVNo1	r_0018	M7XIA6	RHTO_07353	aspartate aminotransferase	699.992							2.58846e-07	8.1728e-08	7.20682e-07	1.32692e-07	1.52263e-07	8.46212e-08							2-aminoadipate transaminase (reversible) (No1)	2-oxoglutarate[c] + L-2-aminoadipate[c] + 0.00039683 prot_M7XIA6[c] => 2-oxoadipic acid[c] + L-glutamate[c]
r_0019No1	r_0019	M7WP29	RHTO_01031	2-dehydropantoate 2-reductase	25.0003																			2-dehydropantoate 2-reductase (No1)	2-dehydropantoate[c] + H+[c] + NADPH[c] + 0.011111 prot_M7WP29[c] => (R)-pantoate[c] + NADP(+)[c]
r_0020No1	r_0020	M7WS43	RHTO_02272	3-deoxy-7-phosphoheptulonate synthase	121.998							2.01499e-06	4.73014e-07	1.10915e-06	6.31822e-07	1.02135e-06	4.99386e-07							2-deoxy-D-arabino-heptulosonate 7-phosphate synthetase (No1)	pmet_r_0020[m] + 0.0022769 prot_M7WS43[c] => 7-phospho-2-dehydro-3-deoxy-D-arabino-heptonic acid[m] + phosphate[m]
r_0020No2	r_0020	M7XJ78	RHTO_03757	phospho-2-dehydro-3-deoxyheptonate aldolase (ec 2.5.1.54)	121.998							2.22608e-06	6.70704e-07	9.45379e-07	7.33321e-07	1.40948e-06	6.42339e-07							2-deoxy-D-arabino-heptulosonate 7-phosphate synthetase (No2)	pmet_r_0020[m] + 0.0022769 prot_M7XJ78[c] => 7-phospho-2-dehydro-3-deoxy-D-arabino-heptonic acid[m] + phosphate[m]
r_0021No1	r_0021	M7WCK1	RHTO_06687	ubiquinone biosynthesis protein coq4, mitochondrial (coenzyme q biosynthesis protein 4)	203.904																			2-hexaprenyl-6-methoxy-1,4-benzoquinone methyltransferase (No1)	2-hexaprenyl-6-methoxy-1,4-benzoquinone[m] + S-adenosyl-L-methionine[m] + 0.0013623 prot_M7WCK1[c] + 0.0013623 prot_M7WQ70[c] + 0.0013623 prot_M7X6A5[c] + 0.0013623 prot_M7X6D9[c] + 0.0013623 prot_M7XFB7[c] + 0.0013623 prot_M7XIZ5[c] + 0.0013623 prot_M7XNY3[c] => 2-hexaprenyl-6-methoxy-3-methyl-1,4-benzoquinone[m] + H+[m] + S-adenosyl-L-homocysteine[m]
r_0021No1	r_0021	M7WQ70	RHTO_03730	molecular chaperone	203.904								9.44012e-10											2-hexaprenyl-6-methoxy-1,4-benzoquinone methyltransferase (No1)	2-hexaprenyl-6-methoxy-1,4-benzoquinone[m] + S-adenosyl-L-methionine[m] + 0.0013623 prot_M7WCK1[c] + 0.0013623 prot_M7WQ70[c] + 0.0013623 prot_M7X6A5[c] + 0.0013623 prot_M7X6D9[c] + 0.0013623 prot_M7XFB7[c] + 0.0013623 prot_M7XIZ5[c] + 0.0013623 prot_M7XNY3[c] => 2-hexaprenyl-6-methoxy-3-methyl-1,4-benzoquinone[m] + H+[m] + S-adenosyl-L-homocysteine[m]
r_0021No1	r_0021	M7X6A5	RHTO_05146	ubiquinone biosynthesis monooxygenase coq6, mitochondrial (ec 1.14.13.-)	203.904											6.11966e-09								2-hexaprenyl-6-methoxy-1,4-benzoquinone methyltransferase (No1)	2-hexaprenyl-6-methoxy-1,4-benzoquinone[m] + S-adenosyl-L-methionine[m] + 0.0013623 prot_M7WCK1[c] + 0.0013623 prot_M7WQ70[c] + 0.0013623 prot_M7X6A5[c] + 0.0013623 prot_M7X6D9[c] + 0.0013623 prot_M7XFB7[c] + 0.0013623 prot_M7XIZ5[c] + 0.0013623 prot_M7XNY3[c] => 2-hexaprenyl-6-methoxy-3-methyl-1,4-benzoquinone[m] + H+[m] + S-adenosyl-L-homocysteine[m]
r_0021No1	r_0021	M7X6D9	RHTO_00339	rta-like protein	203.904																			2-hexaprenyl-6-methoxy-1,4-benzoquinone methyltransferase (No1)	2-hexaprenyl-6-methoxy-1,4-benzoquinone[m] + S-adenosyl-L-methionine[m] + 0.0013623 prot_M7WCK1[c] + 0.0013623 prot_M7WQ70[c] + 0.0013623 prot_M7X6A5[c] + 0.0013623 prot_M7X6D9[c] + 0.0013623 prot_M7XFB7[c] + 0.0013623 prot_M7XIZ5[c] + 0.0013623 prot_M7XNY3[c] => 2-hexaprenyl-6-methoxy-3-methyl-1,4-benzoquinone[m] + H+[m] + S-adenosyl-L-homocysteine[m]
r_0021No1	r_0021	M7XFB7	RHTO_00813	ubiquinone biosynthesis o-methyltransferase, mitochondrial (3-demethylubiquinol 3-o-methyltransferase) (ec 2.1.1.64) (polyprenyl... <Preview truncated at 128 characters>	203.904								4.11609e-08			1.17683e-07	6.7705e-08							2-hexaprenyl-6-methoxy-1,4-benzoquinone methyltransferase (No1)	2-hexaprenyl-6-methoxy-1,4-benzoquinone[m] + S-adenosyl-L-methionine[m] + 0.0013623 prot_M7WCK1[c] + 0.0013623 prot_M7WQ70[c] + 0.0013623 prot_M7X6A5[c] + 0.0013623 prot_M7X6D9[c] + 0.0013623 prot_M7XFB7[c] + 0.0013623 prot_M7XIZ5[c] + 0.0013623 prot_M7XNY3[c] => 2-hexaprenyl-6-methoxy-3-methyl-1,4-benzoquinone[m] + H+[m] + S-adenosyl-L-homocysteine[m]
r_0021No1	r_0021	M7XIZ5	RHTO_06918	2-methoxy-6-polyprenyl-1,4-benzoquinol methylase, mitochondrial (ec 2.1.1.201) (ubiquinone biosynthesis methyltransferase coq5)	203.904							5.71063e-07	2.04191e-07	2.11401e-07	1.391e-07	4.86952e-07	3.37526e-07							2-hexaprenyl-6-methoxy-1,4-benzoquinone methyltransferase (No1)	2-hexaprenyl-6-methoxy-1,4-benzoquinone[m] + S-adenosyl-L-methionine[m] + 0.0013623 prot_M7WCK1[c] + 0.0013623 prot_M7WQ70[c] + 0.0013623 prot_M7X6A5[c] + 0.0013623 prot_M7X6D9[c] + 0.0013623 prot_M7XFB7[c] + 0.0013623 prot_M7XIZ5[c] + 0.0013623 prot_M7XNY3[c] => 2-hexaprenyl-6-methoxy-3-methyl-1,4-benzoquinone[m] + H+[m] + S-adenosyl-L-homocysteine[m]
r_0021No1	r_0021	M7XNY3	RHTO_01107	5-demethoxyubiquinone hydroxylase, mitochondrial (dmq hydroxylase) (ec 1.14.13.-) (ubiquinone biosynthesis monooxygenase coq7)	203.904									2.02271e-08			8.4344e-09							2-hexaprenyl-6-methoxy-1,4-benzoquinone methyltransferase (No1)	2-hexaprenyl-6-methoxy-1,4-benzoquinone[m] + S-adenosyl-L-methionine[m] + 0.0013623 prot_M7WCK1[c] + 0.0013623 prot_M7WQ70[c] + 0.0013623 prot_M7X6A5[c] + 0.0013623 prot_M7X6D9[c] + 0.0013623 prot_M7XFB7[c] + 0.0013623 prot_M7XIZ5[c] + 0.0013623 prot_M7XNY3[c] => 2-hexaprenyl-6-methoxy-3-methyl-1,4-benzoquinone[m] + H+[m] + S-adenosyl-L-homocysteine[m]
r_0022No1	r_0022	M7WCK1	RHTO_06687	ubiquinone biosynthesis protein coq4, mitochondrial (coenzyme q biosynthesis protein 4)	9299.87																			2-hexaprenyl-6-methoxyphenol monooxygenase (No1)	2-hexaprenyl-6-methoxyphenol[m] + oxygen[m] + 2.9869e-05 prot_M7WCK1[c] + 2.9869e-05 prot_M7WQ70[c] + 2.9869e-05 prot_M7X6A5[c] + 2.9869e-05 prot_M7X6D9[c] + 2.9869e-05 prot_M7XFB7[c] + 2.9869e-05 prot_M7XIZ5[c] + 2.9869e-05 prot_M7XNY3[c] => 2-hexaprenyl-6-methoxy-1,4-benzoquinone[m] + H2O[m]
r_0022No1	r_0022	M7WQ70	RHTO_03730	molecular chaperone	9299.87								9.44012e-10											2-hexaprenyl-6-methoxyphenol monooxygenase (No1)	2-hexaprenyl-6-methoxyphenol[m] + oxygen[m] + 2.9869e-05 prot_M7WCK1[c] + 2.9869e-05 prot_M7WQ70[c] + 2.9869e-05 prot_M7X6A5[c] + 2.9869e-05 prot_M7X6D9[c] + 2.9869e-05 prot_M7XFB7[c] + 2.9869e-05 prot_M7XIZ5[c] + 2.9869e-05 prot_M7XNY3[c] => 2-hexaprenyl-6-methoxy-1,4-benzoquinone[m] + H2O[m]
r_0022No1	r_0022	M7X6A5	RHTO_05146	ubiquinone biosynthesis monooxygenase coq6, mitochondrial (ec 1.14.13.-)	9299.87											6.11966e-09								2-hexaprenyl-6-methoxyphenol monooxygenase (No1)	2-hexaprenyl-6-methoxyphenol[m] + oxygen[m] + 2.9869e-05 prot_M7WCK1[c] + 2.9869e-05 prot_M7WQ70[c] + 2.9869e-05 prot_M7X6A5[c] + 2.9869e-05 prot_M7X6D9[c] + 2.9869e-05 prot_M7XFB7[c] + 2.9869e-05 prot_M7XIZ5[c] + 2.9869e-05 prot_M7XNY3[c] => 2-hexaprenyl-6-methoxy-1,4-benzoquinone[m] + H2O[m]
r_0022No1	r_0022	M7X6D9	RHTO_00339	rta-like protein	9299.87																			2-hexaprenyl-6-methoxyphenol monooxygenase (No1)	2-hexaprenyl-6-methoxyphenol[m] + oxygen[m] + 2.9869e-05 prot_M7WCK1[c] + 2.9869e-05 prot_M7WQ70[c] + 2.9869e-05 prot_M7X6A5[c] + 2.9869e-05 prot_M7X6D9[c] + 2.9869e-05 prot_M7XFB7[c] + 2.9869e-05 prot_M7XIZ5[c] + 2.9869e-05 prot_M7XNY3[c] => 2-hexaprenyl-6-methoxy-1,4-benzoquinone[m] + H2O[m]
r_0022No1	r_0022	M7XFB7	RHTO_00813	ubiquinone biosynthesis o-methyltransferase, mitochondrial (3-demethylubiquinol 3-o-methyltransferase) (ec 2.1.1.64) (polyprenyl... <Preview truncated at 128 characters>	9299.87								4.11609e-08			1.17683e-07	6.7705e-08							2-hexaprenyl-6-methoxyphenol monooxygenase (No1)	2-hexaprenyl-6-methoxyphenol[m] + oxygen[m] + 2.9869e-05 prot_M7WCK1[c] + 2.9869e-05 prot_M7WQ70[c] + 2.9869e-05 prot_M7X6A5[c] + 2.9869e-05 prot_M7X6D9[c] + 2.9869e-05 prot_M7XFB7[c] + 2.9869e-05 prot_M7XIZ5[c] + 2.9869e-05 prot_M7XNY3[c] => 2-hexaprenyl-6-methoxy-1,4-benzoquinone[m] + H2O[m]
r_0022No1	r_0022	M7XIZ5	RHTO_06918	2-methoxy-6-polyprenyl-1,4-benzoquinol methylase, mitochondrial (ec 2.1.1.201) (ubiquinone biosynthesis methyltransferase coq5)	9299.87							5.71063e-07	2.04191e-07	2.11401e-07	1.391e-07	4.86952e-07	3.37526e-07							2-hexaprenyl-6-methoxyphenol monooxygenase (No1)	2-hexaprenyl-6-methoxyphenol[m] + oxygen[m] + 2.9869e-05 prot_M7WCK1[c] + 2.9869e-05 prot_M7WQ70[c] + 2.9869e-05 prot_M7X6A5[c] + 2.9869e-05 prot_M7X6D9[c] + 2.9869e-05 prot_M7XFB7[c] + 2.9869e-05 prot_M7XIZ5[c] + 2.9869e-05 prot_M7XNY3[c] => 2-hexaprenyl-6-methoxy-1,4-benzoquinone[m] + H2O[m]
r_0022No1	r_0022	M7XNY3	RHTO_01107	5-demethoxyubiquinone hydroxylase, mitochondrial (dmq hydroxylase) (ec 1.14.13.-) (ubiquinone biosynthesis monooxygenase coq7)	9299.87									2.02271e-08			8.4344e-09							2-hexaprenyl-6-methoxyphenol monooxygenase (No1)	2-hexaprenyl-6-methoxyphenol[m] + oxygen[m] + 2.9869e-05 prot_M7WCK1[c] + 2.9869e-05 prot_M7WQ70[c] + 2.9869e-05 prot_M7X6A5[c] + 2.9869e-05 prot_M7X6D9[c] + 2.9869e-05 prot_M7XFB7[c] + 2.9869e-05 prot_M7XIZ5[c] + 2.9869e-05 prot_M7XNY3[c] => 2-hexaprenyl-6-methoxy-1,4-benzoquinone[m] + H2O[m]
r_0023No1	r_0023	M7X0Z1	RHTO_07040	3-isopropylmalate dehydratase (ec 4.2.1.33) (alpha-ipm isomerase) (isopropylmalate isomerase)	79649.5							4.98192e-06	9.64517e-07	1.11258e-06	7.04253e-07	2.76573e-06	1.2374e-06							2-isopropylmalate hydratase (No1)	2-isopropylmaleic acid[c] + H2O[c] + 3.4875e-06 prot_M7X0Z1[c] => 2-isopropylmalate[c]
r_0024No1	r_0024	M7X4X3	RHTO_03109	2-isopropylmalate synthase	450.003					0.0401649	0.00220268	8.37254e-06	1.77077e-06	5.12688e-06	1.54603e-06	7.41682e-06	4.01224e-06					1.50427	0.152498	2-isopropylmalate synthase (No1)	3-methyl-2-oxobutanoate[c] + acetyl-CoA[c] + H2O[c] + 0.00061728 prot_M7X4X3[c] => 2-isopropylmalate[c] + coenzyme A[c] + H+[c]
r_0026No1	r_0026	M7WE11	RHTO_05760	branched-chain amino acid aminotransferase	1074.99																			2-keto-4-methylthiobutyrate transamination (No1)	pmet_r_0026[c] + 0.0002584 prot_M7WE11[c] => 2-oxoglutarate[c] + L-methionine[c]
r_0026No2	r_0026	M7WQ90	RHTO_08045	branched-chain-amino-acid aminotransferase (ec 2.6.1.42)	1074.99							1.60737e-06	2.95014e-07	5.03534e-07	2.51531e-07	1.16453e-06	6.69856e-07							2-keto-4-methylthiobutyrate transamination (No2)	pmet_r_0026[c] + 0.0002584 prot_M7WQ90[c] => 2-oxoglutarate[c] + L-methionine[c]
r_0027_REVNo1	r_0027	M7WMT2	RHTO_05318	homoaconitase, mitochondrial (ec 4.2.1.36) (homoaconitate hydratase)	2.50003							7.58811e-07	2.40619e-07	2.9894e-07	1.98527e-07	8.04874e-07	6.08727e-07							2-methylcitrate dehydratase (reversible) (No1)	but-1-ene-1,2,4-tricarboxylic acid[m] + H2O[m] + 0.11111 prot_M7WMT2[c] => homocitrate[m]
r_0028No1	r_0028	M7WJZ1	RHTO_06409	citrate synthase	167.004																			2-methylcitrate synthase (No1)	H2O[m] + oxaloacetate[m] + propionyl-CoA[m] + 0.0016633 prot_M7WJZ1[c] => 2-methylcitrate[m] + coenzyme A[m] + H+[m]
r_0029No1	r_0029	M7WE11	RHTO_05760	branched-chain amino acid aminotransferase	1236	0.0968366	0.00403232	0.0200296	0.0025383	0.0377459	0.00220268													2-oxo-4-methyl-3-carboxypentanoate decarboxylation (No1)	(2S)-2-isopropyl-3-oxosuccinate[c] + H+[c] + 0.00022474 prot_M7WE11[c] => 4-methyl-2-oxopentanoate[c] + carbon dioxide[c]
r_0030No1	r_0030	M7WQ90	RHTO_08045	branched-chain-amino-acid aminotransferase (ec 2.6.1.42)	1236							1.60737e-06	2.95014e-07	5.03534e-07	2.51531e-07	1.16453e-06	6.69856e-07							2-oxo-4-methyl-3-carboxypentanoate decarboxylation (No1)	(2S)-2-isopropyl-3-oxosuccinate[m] + H+[m] + 0.00022474 prot_M7WQ90[c] => 4-methyl-2-oxopentanoate[m] + carbon dioxide[m]
r_0033No1	r_0033	M7XQH4	RHTO_00737	phosphodiesterase (ec 3.1.4.-)	4400.02												6.88565e-10							3',5'-cyclic-nucleotide phosphodiesterase (No1)	pmet_r_0033[c] + 6.3131e-05 prot_M7XQH4[c] => AMP[c] + H+[c]
r_0033No2	r_0033	M7WLF7	RHTO_01788	camp-specific phosphodiesterase	4400.02																			3',5'-cyclic-nucleotide phosphodiesterase (No2)	pmet_r_0033[c] + 6.3131e-05 prot_M7WLF7[c] => AMP[c] + H+[c]
r_0034No1	r_0034	M7XQH4	RHTO_00737	phosphodiesterase (ec 3.1.4.-)	4400.02												6.88565e-10							3',5'-cyclic-nucleotide phosphodiesterase (No1)	3',5'-cyclic dAMP[c] + H2O[c] + 6.3131e-05 prot_M7XQH4[c] => dAMP[c] + H+[c]
r_0035No1	r_0035	M7XQH4	RHTO_00737	phosphodiesterase (ec 3.1.4.-)	4400.02												6.88565e-10							3',5'-cyclic-nucleotide phosphodiesterase (No1)	3',5'-cyclic IMP[c] + H2O[c] + 6.3131e-05 prot_M7XQH4[c] => H+[c] + IMP[c]
r_0036No1	r_0036	M7XQH4	RHTO_00737	phosphodiesterase (ec 3.1.4.-)	4400.02												6.88565e-10							3',5'-cyclic-nucleotide phosphodiesterase (No1)	3',5'-cyclic GMP[c] + H2O[c] + 6.3131e-05 prot_M7XQH4[c] => GMP[c] + H+[c]
r_0037No1	r_0037	M7XQH4	RHTO_00737	phosphodiesterase (ec 3.1.4.-)	4400.02												6.88565e-10							3',5'-cyclic-nucleotide phosphodiesterase (No1)	3',5'-cyclic CMP[c] + H2O[c] + 6.3131e-05 prot_M7XQH4[c] => CMP[c] + H+[c]
r_0041No1	r_0041	M7XRW5	RHTO_07838	3-dehydrosphinganine reductase	1.06998																			3-dehydrosphinganine reductase (No1)	3-ketosphinganine[er] + 2 H+[er] + NADPH[er] + 0.25961 prot_M7XRW5[c] => NADP(+)[er] + sphinganine[er]
r_0042No1	r_0042	M7WS43	RHTO_02272	3-deoxy-7-phosphoheptulonate synthase	121.998		0.00299305	0.0148673	0.00188409		0.00163497	2.01499e-06	4.73014e-07	1.10915e-06	6.31822e-07	1.02135e-06	4.99386e-07		1.75767	3.7234	0.82833		0.909432	3-deoxy-D-arabino-heptulosonate 7-phosphate synthetase (No1)	0.0022769 prot_M7WS43[c] + pmet_r_0042[c] => 7-phospho-2-dehydro-3-deoxy-D-arabino-heptonic acid[c] + phosphate[c]
r_0043No1	r_0043	M7XYT4	RHTO_03202	adrenodoxin-type ferredoxin	50.5998							3.09115e-07	1.62001e-07		1.22295e-07	2.10952e-07	1.40589e-07							3-hexaprenyl-4,5-dihydroxybenzoate hydroxylase (No1)	pmet_r_0043[c] + 0.0054897 prot_M7XYT4[c] => 3-hexaprenyl-4,5-dihydroxybenzoic acid[c]
r_0043No2	r_0043	M7X6L4	RHTO_04491	nadph:adrenodoxin oxidoreductase, mitochondrial (ec 1.18.1.6)	50.5998								9.41008e-09	2.38931e-08	1.06273e-08	2.85674e-08	1.69766e-08							3-hexaprenyl-4,5-dihydroxybenzoate hydroxylase (No2)	pmet_r_0043[c] + 0.0054897 prot_M7X6L4[c] => 3-hexaprenyl-4,5-dihydroxybenzoic acid[c]
r_0045No1	r_0045	M7XBT5	RHTO_02095	kynureninase (ec 3.7.1.3) (biosynthesis of nicotinic acid protein 5) (l-kynurenine hydrolase)	3.5											1.47351e-08								3-hydroxy-L-kynurenine hydrolase (No1)	3-hydroxy-L-kynurenine[c] + H2O[c] + 0.079365 prot_M7XBT5[c] => 3-hydroxyanthranilate[c] + L-alanine[c]
r_0057No1	r_0057	M7X3J1	RHTO_06581	multifunctional beta-oxidation protein	23.3348					0.00874328		3.68353e-06	2.66598e-06	6.44148e-06	2.0986e-06	6.91795e-06	3.46628e-06					0.351071		3-hydroxyacyl-CoA dehydrogenase (3-oxotetradecanoyl-CoA) (No1)	(S)-3-hydroxytetradecanoyl-CoA[p] + NAD[p] + 0.011904 prot_M7X3J1[c] => 3-oxotetradecanoyl-CoA[p] + H+[p] + NADH[p]
r_0058No1	r_0058	M7XKN2	RHTO_04617	3-hydroxyanthranilate 3,4-dioxygenase (ec 1.13.11.6) (3-hydroxyanthranilate oxygenase) (3-hao) (3-hydroxyanthranilic acid dioxyg... <Preview truncated at 128 characters>	25.0003								4.50904e-07	5.37602e-07	3.96603e-07	4.43658e-07	2.74419e-07							3-hydroxyanthranilate 3,4-dioxygenase (No1)	3-hydroxyanthranilate[c] + oxygen[c] + 0.011111 prot_M7XKN2[c] => 2-amino-3-carboxymuconate-6-semialdehyde[c] + H+[c]
r_0059No1	r_0059	M7WJW3	RHTO_02367	trans-aconitate 3-methyltransferase	203.904										1.11708e-08	2.37974e-08	2.18541e-08							3-isopropylmalate 3-methyltransferase (No1)	(2R,3S)-3-isopropylmalate[c] + S-adenosyl-L-methionine[c] + 0.0013623 prot_M7WJW3[c] => 3-hydroxy-2-isopropyl-4-methoxy-4-oxobutanoate[c] + S-adenosyl-L-homocysteine[c]
r_0060No1	r_0060	M7X0Z1	RHTO_07040	3-isopropylmalate dehydratase (ec 4.2.1.33) (alpha-ipm isomerase) (isopropylmalate isomerase)	79649.5							4.98192e-06	9.64517e-07	1.11258e-06	7.04253e-07	2.76573e-06	1.2374e-06							3-isopropylmalate dehydratase (No1)	(2R,3S)-3-isopropylmalate[c] + 3.4875e-06 prot_M7X0Z1[c] => 2-isopropylmaleic acid[c] + H2O[c]
r_0062No1	r_0062	M7X6G2	RHTO_00098	pyruvate decarboxylase	7500.01							6.35222e-07	6.40281e-07	3.49101e-07	5.19456e-07	6.1259e-07	6.84284e-07							3-methyl-2-oxobutanoate decarboxylase (No1)	3-methyl-2-oxobutanoate[c] + H+[c] + 3.7037e-05 prot_M7X6G2[c] => carbon dioxide[c] + isobutyraldehyde[c]
r_0063No1	r_0063	M7XDH5	RHTO_06605	3-methyl-2-oxobutanoate hydroxymethyltransferase (ec 2.1.2.11)	0.783002																			3-methyl-2-oxobutanoate hydroxymethyltransferase (No1)	3-methyl-2-oxobutanoate[m] + 5,10-methylenetetrahydrofolate[m] + H2O[m] + 0.35476 prot_M7XDH5[c] => 2-dehydropantoate[m] + THF[m]
r_0064No1	r_0064	M7X6G2	RHTO_00098	pyruvate decarboxylase	7500.01							6.35222e-07	6.40281e-07	3.49101e-07	5.19456e-07	6.1259e-07	6.84284e-07							3-methyl-2-oxopentanoate decarboxylase (No1)	(S)-3-methyl-2-oxopentanoate[c] + H+[c] + 3.7037e-05 prot_M7X6G2[c] => 2-methylbutanal[c] + carbon dioxide[c]
r_0066No1	r_0066	M7WTZ3	RHTO_01811	para-aminobenzoate synthetase	2.20005																			4-amino-4-deoxychorismate synthase (No1)	chorismate[c] + L-glutamine[c] + 0.12626 prot_M7WTZ3[c] => 4-amino-4-deoxychorismate[c] + L-glutamate[c]
r_0067No1	r_0067	M7WVT8	RHTO_04877	para-aminobenzoate synthase, component i	800.005																			4-aminobenzoate synthase (No1)	4-amino-4-deoxychorismate[c] + 0.00034722 prot_M7WVT8[c] => 4-aminobenzoate[c] + H+[c] + pyruvate[c]
r_0068No1	r_0068	M7XPG3	RHTO_00202	4-aminobutyrate transaminase	47.3999							1.27845e-06	6.05216e-07	1.15428e-06	5.53347e-07	1.36273e-06	1.08863e-06							4-aminobutyrate transaminase (No1)	2-oxoglutarate[c] + gamma-aminobutyrate[c] + 0.0058603 prot_M7XPG3[c] => L-glutamate[c] + succinic semialdehyde[c]
r_0069No1	r_0069	M7X896	RHTO_03928	threonine synthase	4079.99							1.90533e-06	5.9785e-07	8.13163e-07	4.78011e-07	9.6929e-07	6.16998e-07							4-hydroxy-L-threonine synthase (No1)	4-(phosphonooxy)-L-threonine[c] + H2O[c] + 6.8083e-05 prot_M7X896[c] => 4-hydroxy-L-threonine[c] + phosphate[c]
r_0072No1	r_0072	M7X6G2	RHTO_00098	pyruvate decarboxylase	8.49993					0.0139106		6.35222e-07	6.40281e-07	3.49101e-07	5.19456e-07	6.1259e-07	6.84284e-07					6.30774		4-methyl-2-oxopentanoate decarboxylase (No1)	4-methyl-2-oxopentanoate[c] + H+[c] + 0.03268 prot_M7X6G2[c] => 3-methylbutanal[c] + carbon dioxide[c]
r_0073_REVNo1	r_0073	M7X0Y9	RHTO_06799	inositol hexakisphosphate and diphosphoinositol-pentakisphosphate kinase (ec 2.7.4.21) (ec 2.7.4.24)	38.0002							1.72782e-07	7.86025e-08	1.34831e-07	7.72352e-08	8.43647e-08	6.03982e-08							4PP-IP5 depyrophosphorylation to IP6 (reversible) (No1)	2 H+[c] + myo-inositol hexakisphosphate[c] + phosphate[c] + 0.0073099 prot_M7X0Y9[c] => 4-diphospho-1D-myo-inositol pentakisphosphate[c] + H2O[c]
r_0073No1	r_0073	M7X0Y9	RHTO_06799	inositol hexakisphosphate and diphosphoinositol-pentakisphosphate kinase (ec 2.7.4.21) (ec 2.7.4.24)	38.0002							1.72782e-07	7.86025e-08	1.34831e-07	7.72352e-08	8.43647e-08	6.03982e-08							4PP-IP5 depyrophosphorylation to IP6 (No1)	4-diphospho-1D-myo-inositol pentakisphosphate[c] + H2O[c] + 0.0073099 prot_M7X0Y9[c] => 2 H+[c] + myo-inositol hexakisphosphate[c] + phosphate[c]
r_0075No1	r_0075	M7WDP6	RHTO_05934	s-methyl-5-thioadenosine phosphorylase (ec 2.4.2.28) (5-methylthioadenosine phosphorylase) (mta phosphorylase) (mtap) (mtapase... <Preview truncated at 128 characters>	0.259994							4.78456e-06	2.18562e-06	2.88827e-06	1.53397e-06	4.97414e-06	2.90822e-06							5'-methylthioadenosine phosphorylase (No1)	5'-S-methyl-5'-thioadenosine[c] + phosphate[c] + 1.0684 prot_M7WDP6[c] => adenine[c] + S-methyl-5-thio-alpha-D-ribose 1-phosphate[c]
r_0076No1	r_0076	M7XRX5	RHTO_07849	pyrimidine 5-nucleotidase	7.89994e+06																			5'-nucleotidase (CMP) (No1)	CMP[c] + H2O[c] + 3.5162e-08 prot_M7XRX5[c] => cytidine[c] + phosphate[c]
r_0078No1	r_0078	M7XRX5	RHTO_07849	pyrimidine 5-nucleotidase	7.89994e+06																			5'-nucleotidase (UMP) (No1)	H2O[c] + UMP[c] + 3.5162e-08 prot_M7XRX5[c] => phosphate[c] + uridine[c]
r_0080No1	r_0080	M7WXP1	RHTO_03105	methylenetetrahydrofolate reductase (ec 1.5.1.20)	160.001						0.00289822	1.96858e-07		2.07491e-07	1.17421e-08	2.56656e-08	4.38653e-08						18.353	5,10-methylenetetrahydrofolate reductase (NADPH) (No1)	pmet_r_0080[c] + 0.0017361 prot_M7WXP1[c] => 5-methyltetrahydrofolate[c] + NADP(+)[c]
r_0084No1	r_0084	M7XLM3	RHTO_04964	5-formyltetrahydrofolate cyclo-ligase (ec 6.3.3.2)	0.999992							3.77016e-08	1.39311e-08		1.18138e-08	2.36705e-08	2.33335e-08							5-formethyltetrahydrofolate cyclo-ligase (No1)	5-formyltetrahydrofolic acid[c] + ATP[c] + 0.27778 prot_M7XLM3[c] => 5,10-methenyl-THF[c] + ADP[c] + phosphate[c]
r_0085No1	r_0085	M7WXM9	RHTO_07691	5-methyltetrahydropteroyltriglutamate-homocysteine s-methyltransferase	3.5							7.21955e-05	1.04467e-05	2.38067e-05	6.78662e-06	3.38782e-05	1.24761e-05							5-methyltetrahydropteroyltriglutamate-homocysteine S-methyltransferase (No1)	5-methyltetrahydropteroyltri-L-glutamic acid[c] + L-homocysteine[c] + 0.079365 prot_M7WXM9[c] => L-methionine[c] + tetrahydropteroyltri-L-glutamic acid[c]
r_0086No1	r_0086	M7X5V2	RHTO_00134	methylthioribulose-1-phosphate dehydratase (mtru-1-p dehydratase) (ec 4.2.1.109)	16.5							1.79465e-06	4.43393e-07	6.9484e-07	3.71485e-07	5.11094e-07	3.21856e-07							5-methylthio-5-deoxy-D-ribulose 1-phosphate dehydratase (No1)	S-methyl-5-thio-D-ribulose 1-phosphate[c] + 0.016835 prot_M7X5V2[c] => 5-(methylsulfanyl)-2,3-dioxopentyl phosphate[c] + H2O[c]
r_0087_REVNo1	r_0087	M7XH40	RHTO_04459	methylthioribose-1-phosphate isomerase (m1pi) (mtr-1-p isomerase) (ec 5.3.1.23) (s-methyl-5-thioribose-1-phosphate isomerase) (t... <Preview truncated at 128 characters>	1.54803e+06							2.03014e-07	9.33827e-08	1.43338e-07	5.67051e-08	1.40543e-07	6.66499e-08							5-methylthioribose-1-phosphate isomerase (reversible) (No1)	S-methyl-5-thio-D-ribulose 1-phosphate[c] + 1.7944e-07 prot_M7XH40[c] => S-methyl-5-thio-alpha-D-ribose 1-phosphate[c]
r_0087No1	r_0087	M7XH40	RHTO_04459	methylthioribose-1-phosphate isomerase (m1pi) (mtr-1-p isomerase) (ec 5.3.1.23) (s-methyl-5-thioribose-1-phosphate isomerase) (t... <Preview truncated at 128 characters>	1.54803e+06							2.03014e-07	9.33827e-08	1.43338e-07	5.67051e-08	1.40543e-07	6.66499e-08							5-methylthioribose-1-phosphate isomerase (No1)	S-methyl-5-thio-alpha-D-ribose 1-phosphate[c] + 1.7944e-07 prot_M7XH40[c] => S-methyl-5-thio-D-ribulose 1-phosphate[c]
r_0088_REVNo1	r_0088	M7X0Y9	RHTO_06799	inositol hexakisphosphate and diphosphoinositol-pentakisphosphate kinase (ec 2.7.4.21) (ec 2.7.4.24)	38.0002							1.72782e-07	7.86025e-08	1.34831e-07	7.72352e-08	8.43647e-08	6.03982e-08							5PP-IP5 pyrophosphorylation to 4,5-PP2-IP4 (reversible) (No1)	4,5-bis(diphospho)-1D-myo-inositol tetrakisphosphate[c] + H2O[c] + 0.0073099 prot_M7X0Y9[c] => 5-diphospho-1D-myo-inositol pentakisphosphate[c] + 2 H+[c] + phosphate[c]
r_0088No1	r_0088	M7X0Y9	RHTO_06799	inositol hexakisphosphate and diphosphoinositol-pentakisphosphate kinase (ec 2.7.4.21) (ec 2.7.4.24)	38.0002							1.72782e-07	7.86025e-08	1.34831e-07	7.72352e-08	8.43647e-08	6.03982e-08							5PP-IP5 pyrophosphorylation to 4,5-PP2-IP4 (No1)	5-diphospho-1D-myo-inositol pentakisphosphate[c] + 2 H+[c] + phosphate[c] + 0.0073099 prot_M7X0Y9[c] => 4,5-bis(diphospho)-1D-myo-inositol tetrakisphosphate[c] + H2O[c]
r_0089_REVNo1	r_0089	M7X0Y9	RHTO_06799	inositol hexakisphosphate and diphosphoinositol-pentakisphosphate kinase (ec 2.7.4.21) (ec 2.7.4.24)	38.0002							1.72782e-07	7.86025e-08	1.34831e-07	7.72352e-08	8.43647e-08	6.03982e-08							5PP-IP5 pyrophosphorylation to 5,6-PP2-IP4 (reversible) (No1)	5,6-bis(diphospho)-1D-myo-inositol tetrakisphosphate[c] + H2O[c] + 0.0073099 prot_M7X0Y9[c] => 5-diphospho-1D-myo-inositol pentakisphosphate[c] + 2 H+[c] + phosphate[c]
r_0089No1	r_0089	M7X0Y9	RHTO_06799	inositol hexakisphosphate and diphosphoinositol-pentakisphosphate kinase (ec 2.7.4.21) (ec 2.7.4.24)	38.0002							1.72782e-07	7.86025e-08	1.34831e-07	7.72352e-08	8.43647e-08	6.03982e-08							5PP-IP5 pyrophosphorylation to 5,6-PP2-IP4 (No1)	5-diphospho-1D-myo-inositol pentakisphosphate[c] + 2 H+[c] + phosphate[c] + 0.0073099 prot_M7X0Y9[c] => 5,6-bis(diphospho)-1D-myo-inositol tetrakisphosphate[c] + H2O[c]
r_0090No1	r_0090	M7X422	RHTO_02818	6-phosphofructo-2-kinase / fructose-2,6-bisphosphatase	1491.99							3.90929e-08	1.87302e-08		1.20099e-08	2.42656e-08	2.01879e-08							6-phosphofructo-2-kinase (No1)	ATP[c] + D-fructose 6-phosphate[c] + 0.00018618 prot_M7X422[c] => ADP[c] + beta-D-fructose 2,6-bisphosphate[c] + H+[c]
r_0092_REVNo1	r_0092	M7X0Y9	RHTO_06799	inositol hexakisphosphate and diphosphoinositol-pentakisphosphate kinase (ec 2.7.4.21) (ec 2.7.4.24)	38.0002							1.72782e-07	7.86025e-08	1.34831e-07	7.72352e-08	8.43647e-08	6.03982e-08							6PP-IP5 depyrophosphorylation to IP6 (reversible) (No1)	2 H+[c] + myo-inositol hexakisphosphate[c] + phosphate[c] + 0.0073099 prot_M7X0Y9[c] => 6-diphospho-1D-myo-inositol pentakisphosphate[c] + H2O[c]
r_0092No1	r_0092	M7X0Y9	RHTO_06799	inositol hexakisphosphate and diphosphoinositol-pentakisphosphate kinase (ec 2.7.4.21) (ec 2.7.4.24)	38.0002							1.72782e-07	7.86025e-08	1.34831e-07	7.72352e-08	8.43647e-08	6.03982e-08							6PP-IP5 depyrophosphorylation to IP6 (No1)	6-diphospho-1D-myo-inositol pentakisphosphate[c] + H2O[c] + 0.0073099 prot_M7X0Y9[c] => 2 H+[c] + myo-inositol hexakisphosphate[c] + phosphate[c]
r_0095No1	r_0095	M7X6G2	RHTO_00098	pyruvate decarboxylase	7500.01							6.35222e-07	6.40281e-07	3.49101e-07	5.19456e-07	6.1259e-07	6.84284e-07							acetaldehyde condensation (No1)	2 acetaldehyde[c] + 3.7037e-05 prot_M7X6G2[c] => (R)-acetoin[c]
r_0097No1	r_0097	M7X8E9	RHTO_03988	acetolactate synthase small subunit	60.4996								3.12301e-07		2.45471e-07	1.29063e-06	9.22178e-07							acetolactate synthase (No1)	0.0045914 prot_M7X8E9[c] + 0.0045914 prot_M7XNS5[c] + pmet_r_0097[m] => 2-acetyllactic acid[m] + carbon dioxide[m]
r_0097No1	r_0097	M7XNS5	RHTO_03298	acetolactate synthase (ec 2.2.1.6)	60.4996							1.94854e-06	3.20019e-07	6.63438e-07	2.67626e-07	1.5591e-06	7.74261e-07							acetolactate synthase (No1)	0.0045914 prot_M7X8E9[c] + 0.0045914 prot_M7XNS5[c] + pmet_r_0097[m] => 2-acetyllactic acid[m] + carbon dioxide[m]
r_0099_REVNo1	r_0099	M7XEQ0	RHTO_01048	acyl carrier protein	1579.99							1.16632e-05	9.65601e-06	6.46026e-06	1.01641e-05	9.80501e-06	9.92657e-06							acetyl-CoA ACP transacylase (reversible) (No1)	acetyl-ACP[m] + coenzyme A[m] + 0.00017581 prot_M7XEQ0[c] => acetyl-CoA[m] + ACP1[m]
r_0099No1	r_0099	M7XEQ0	RHTO_01048	acyl carrier protein	1579.99							1.16632e-05	9.65601e-06	6.46026e-06	1.01641e-05	9.80501e-06	9.92657e-06							acetyl-CoA ACP transacylase (No1)	acetyl-CoA[m] + ACP1[m] + 0.00017581 prot_M7XEQ0[c] => acetyl-ACP[m] + coenzyme A[m]
r_0100No1	r_0100	M7WZ16	RHTO_00300	peroxisomal 3-ketoacyl-coa thiolase	14.7998					0.00874328		9.96343e-07	1.11995e-06	1.22902e-06	7.73356e-07	3.5154e-06	1.89402e-06					0.690871		acetyl-CoA C-acyltransferase (palmitoyl-CoA) (No1)	pmet_r_0100[p] + 0.018769 prot_M7WZ16[c] => acetyl-CoA[p] + palmitoyl-CoA[p]
r_0100No2	r_0100	M7X456	RHTO_02848	3-ketoacyl-coa thiolase (pot1)	5.23004							4.2437e-07	1.23383e-07	3.24987e-07	1.03964e-07	9.35951e-07	4.59027e-07							acetyl-CoA C-acyltransferase (palmitoyl-CoA) (No2)	pmet_r_0100[p] + 0.053112 prot_M7X456[c] => acetyl-CoA[p] + palmitoyl-CoA[p]
r_0100No3	r_0100	M7XHL1	RHTO_07118	3-ketoacyl-coa thiolase peroxisomal a	5.23004							7.24222e-07	2.60838e-07	9.81751e-07	1.78224e-07	2.19873e-06	7.1244e-07							acetyl-CoA C-acyltransferase (palmitoyl-CoA) (No3)	pmet_r_0100[p] + 0.053112 prot_M7XHL1[c] => acetyl-CoA[p] + palmitoyl-CoA[p]
r_0101No1	r_0101	M7WZ16	RHTO_00300	peroxisomal 3-ketoacyl-coa thiolase	14.7998					0.00874328		9.96343e-07	1.11995e-06	1.22902e-06	7.73356e-07	3.5154e-06	1.89402e-06					0.690871		acetyl-CoA C-acyltransferase (tetracosanoyl-CoA) (No1)	0.018769 prot_M7WZ16[c] + pmet_r_0101[p] => acetyl-CoA[p] + tetracosanoyl-CoA[p]
r_0101No2	r_0101	M7X456	RHTO_02848	3-ketoacyl-coa thiolase (pot1)	5.23004							4.2437e-07	1.23383e-07	3.24987e-07	1.03964e-07	9.35951e-07	4.59027e-07							acetyl-CoA C-acyltransferase (tetracosanoyl-CoA) (No2)	0.053112 prot_M7X456[c] + pmet_r_0101[p] => acetyl-CoA[p] + tetracosanoyl-CoA[p]
r_0101No3	r_0101	M7XHL1	RHTO_07118	3-ketoacyl-coa thiolase peroxisomal a	5.23004							7.24222e-07	2.60838e-07	9.81751e-07	1.78224e-07	2.19873e-06	7.1244e-07							acetyl-CoA C-acyltransferase (tetracosanoyl-CoA) (No3)	0.053112 prot_M7XHL1[c] + pmet_r_0101[p] => acetyl-CoA[p] + tetracosanoyl-CoA[p]
r_0102No1	r_0102	M7WZ16	RHTO_00300	peroxisomal 3-ketoacyl-coa thiolase	14.7998					0.00874328		9.96343e-07	1.11995e-06	1.22902e-06	7.73356e-07	3.5154e-06	1.89402e-06					0.690871		acetyl-CoA C-acyltransferase (myristoyl-CoA) (No1)	0.018769 prot_M7WZ16[c] + pmet_r_0102[p] => acetyl-CoA[p] + myristoyl-CoA[p]
r_0102No2	r_0102	M7X456	RHTO_02848	3-ketoacyl-coa thiolase (pot1)	5.23004							4.2437e-07	1.23383e-07	3.24987e-07	1.03964e-07	9.35951e-07	4.59027e-07							acetyl-CoA C-acyltransferase (myristoyl-CoA) (No2)	0.053112 prot_M7X456[c] + pmet_r_0102[p] => acetyl-CoA[p] + myristoyl-CoA[p]
r_0102No3	r_0102	M7XHL1	RHTO_07118	3-ketoacyl-coa thiolase peroxisomal a	5.23004							7.24222e-07	2.60838e-07	9.81751e-07	1.78224e-07	2.19873e-06	7.1244e-07							acetyl-CoA C-acyltransferase (myristoyl-CoA) (No3)	0.053112 prot_M7XHL1[c] + pmet_r_0102[p] => acetyl-CoA[p] + myristoyl-CoA[p]
r_0104No1	r_0104	M7WL18	RHTO_02048	acetyl-coa c-acetyltransferase	1.05							7.00955e-06	2.25854e-06	5.16058e-06	2.00345e-06	9.29751e-06	4.51482e-06							acetyl-CoA C-acetyltransferase (No1)	2 acetyl-CoA[m] + 0.26455 prot_M7WL18[c] => acetoacetyl-CoA[m] + coenzyme A[m]
r_0105No1	r_0105	M7WZ16	RHTO_00300	peroxisomal 3-ketoacyl-coa thiolase	14.7998					0.00874328		9.96343e-07	1.11995e-06	1.22902e-06	7.73356e-07	3.5154e-06	1.89402e-06					0.690871		acetyl-CoA C-acyltransferase (lauroyl-CoA) (No1)	0.018769 prot_M7WZ16[c] + pmet_r_0105[p] => acetyl-CoA[p] + lauroyl-CoA[p]
r_0105No2	r_0105	M7X456	RHTO_02848	3-ketoacyl-coa thiolase (pot1)	5.23004							4.2437e-07	1.23383e-07	3.24987e-07	1.03964e-07	9.35951e-07	4.59027e-07							acetyl-CoA C-acyltransferase (lauroyl-CoA) (No2)	0.053112 prot_M7X456[c] + pmet_r_0105[p] => acetyl-CoA[p] + lauroyl-CoA[p]
r_0105No3	r_0105	M7XHL1	RHTO_07118	3-ketoacyl-coa thiolase peroxisomal a	5.23004							7.24222e-07	2.60838e-07	9.81751e-07	1.78224e-07	2.19873e-06	7.1244e-07							acetyl-CoA C-acyltransferase (lauroyl-CoA) (No3)	0.053112 prot_M7XHL1[c] + pmet_r_0105[p] => acetyl-CoA[p] + lauroyl-CoA[p]
r_0106No1	r_0106	M7WZ16	RHTO_00300	peroxisomal 3-ketoacyl-coa thiolase	14.7998							9.96343e-07	1.11995e-06	1.22902e-06	7.73356e-07	3.5154e-06	1.89402e-06							acetyl-CoA C-acyltransferase (octanoyl-CoA) (No1)	0.018769 prot_M7WZ16[c] + pmet_r_0106[p] => acetyl-CoA[p] + octanoyl-CoA[p]
r_0106No2	r_0106	M7X456	RHTO_02848	3-ketoacyl-coa thiolase (pot1)	5.23004							4.2437e-07	1.23383e-07	3.24987e-07	1.03964e-07	9.35951e-07	4.59027e-07							acetyl-CoA C-acyltransferase (octanoyl-CoA) (No2)	0.053112 prot_M7X456[c] + pmet_r_0106[p] => acetyl-CoA[p] + octanoyl-CoA[p]
r_0106No3	r_0106	M7XHL1	RHTO_07118	3-ketoacyl-coa thiolase peroxisomal a	5.23004							7.24222e-07	2.60838e-07	9.81751e-07	1.78224e-07	2.19873e-06	7.1244e-07							acetyl-CoA C-acyltransferase (octanoyl-CoA) (No3)	0.053112 prot_M7XHL1[c] + pmet_r_0106[p] => acetyl-CoA[p] + octanoyl-CoA[p]
r_0107No1	r_0107	M7WZ16	RHTO_00300	peroxisomal 3-ketoacyl-coa thiolase	14.7998					0.0113028		9.96343e-07	1.11995e-06	1.22902e-06	7.73356e-07	3.5154e-06	1.89402e-06					0.893117		acetyl-CoA C-acyltransferase (decanoyl-CoA) (No1)	0.018769 prot_M7WZ16[c] + pmet_r_0107[p] => acetyl-CoA[p] + decanoyl-CoA[p]
r_0107No2	r_0107	M7X456	RHTO_02848	3-ketoacyl-coa thiolase (pot1)	5.23004							4.2437e-07	1.23383e-07	3.24987e-07	1.03964e-07	9.35951e-07	4.59027e-07							acetyl-CoA C-acyltransferase (decanoyl-CoA) (No2)	0.053112 prot_M7X456[c] + pmet_r_0107[p] => acetyl-CoA[p] + decanoyl-CoA[p]
r_0107No3	r_0107	M7XHL1	RHTO_07118	3-ketoacyl-coa thiolase peroxisomal a	5.23004							7.24222e-07	2.60838e-07	9.81751e-07	1.78224e-07	2.19873e-06	7.1244e-07							acetyl-CoA C-acyltransferase (decanoyl-CoA) (No3)	0.053112 prot_M7XHL1[c] + pmet_r_0107[p] => acetyl-CoA[p] + decanoyl-CoA[p]
r_0108No1	r_0108	M7XLR4	RHTO_02004	acetyl-coa carboxylase	30.1							8.25352e-07	8.08761e-07	4.19925e-07	8.27158e-07	4.14358e-07	5.56828e-07							acetyl-Coa carboxylase (No1)	acetyl-CoA[m] + ATP[m] + bicarbonate[m] + 0.0092285 prot_M7XLR4[c] => ADP[m] + H+[m] + malonyl-CoA[m] + phosphate[m]
r_0109No1	r_0109	M7WSJ0	RHTO_02161	biotin-[acetyl-coa-carboxylase] ligase	360002	0.232326	0.23615	0.252094	0.101984	1.05542	0.110923													acetyl-CoA carboxylase, reaction (No1)	acetyl-CoA[c] + ATP[c] + bicarbonate[c] + 7.716e-07 prot_M7XLR4[c] + 7.716e-07 prot_M7WSJ0[c] => ADP[c] + H+[c] + malonyl-CoA[c] + phosphate[c]
r_0111No1	r_0111	M7WS38	RHTO_07106	acetyl-coa hydrolase	7.26008							6.00683e-08	1.08227e-07	7.55914e-08	8.63773e-08	1.97117e-06	1.1666e-06							acetyl-CoA hydrolase (No1)	acetyl-CoA[m] + H2O[m] + 0.038261 prot_M7WS38[c] => acetate[m] + coenzyme A[m] + H+[m]
r_0113No1	r_0113	M7XFR0	RHTO_08027	acetyl-coenzyme a synthetase (ec 6.2.1.1)	9399.95					0.709778		1.52286e-06	1.30179e-06	2.0513e-06	1.24837e-06	2.04055e-05	9.73698e-06					9.6621		acetyl-CoA synthetase (No1)	acetate[m] + ATP[m] + coenzyme A[m] + 2.9551e-05 prot_M7XFR0[c] => acetyl-CoA[m] + AMP[m] + diphosphate[m]
r_0114No1	r_0114	M7XFR0	RHTO_08027	acetyl-coenzyme a synthetase (ec 6.2.1.1)	9399.95							1.52286e-06	1.30179e-06	2.0513e-06	1.24837e-06	2.04055e-05	9.73698e-06							acetyl-CoA synthetase nuclear (No1)	acetate[n] + ATP[n] + coenzyme A[n] + 2.9551e-05 prot_M7XFR0[c] => acetyl-CoA[n] + AMP[n] + diphosphate[n]
r_0116No1	r_0116	M7WWA7	RHTO_00655	acid phosphatase, phytase	40850.3																			acid phosphatase (secreted) (No1)	FMN[e] + H2O[e] + 6.7999e-06 prot_M7WWA7[c] => phosphate[e] + riboflavin[e]
r_0117_REVNo1	r_0117	M7WW95	RHTO_05042	2-methylcitrate dehydratase	1.42202							5.60498e-06	2.08733e-06	5.0631e-06	2.2423e-06	3.66181e-05	2.57219e-05							aconitase (reversible) (No1)	(2S,3R)-3-hydroxybutane-1,2,3-tricarboxylic acid[m] + 0.19534 prot_M7WW95[c] => 2-methylcitrate[m]
r_0117No1	r_0117	M7WW95	RHTO_05042	2-methylcitrate dehydratase	1.42202							5.60498e-06	2.08733e-06	5.0631e-06	2.2423e-06	3.66181e-05	2.57219e-05							aconitase (No1)	2-methylcitrate[m] + 0.19534 prot_M7WW95[c] => (2S,3R)-3-hydroxybutane-1,2,3-tricarboxylic acid[m]
r_0120No1	r_0120	M7WHA9	RHTO_03890	acyl-coenzyme a oxidase	1.53003							1.05577e-07	9.50393e-08	1.89259e-07	6.57477e-08	2.39245e-07	1.31237e-07							acyl-CoA oxidase (decanoyl-CoA) (No1)	decanoyl-CoA[p] + oxygen[p] + 0.18155 prot_M7WHA9[c] => hydrogen peroxide[p] + trans-dec-2-enoyl-CoA[p]
r_0121No1	r_0121	M7WHA9	RHTO_03890	acyl-coenzyme a oxidase	77.999					0.00874328		1.05577e-07	9.50393e-08	1.89259e-07	6.57477e-08	2.39245e-07	1.31237e-07					10.1515		acyl-CoA oxidase (dodecanoyl-CoA) (No1)	lauroyl-CoA[p] + oxygen[p] + 0.0035613 prot_M7WHA9[c] => hydrogen peroxide[p] + trans-dodec-2-enoyl-CoA[p]
r_0122No1	r_0122	M7WHA9	RHTO_03890	acyl-coenzyme a oxidase	77.999					0.00874328		1.05577e-07	9.50393e-08	1.89259e-07	6.57477e-08	2.39245e-07	1.31237e-07					10.1515		acyl-CoA oxidase (hexacosanoyl-CoA) (No1)	hexacosanoyl-CoA[p] + oxygen[p] + 0.0035613 prot_M7WHA9[c] => hydrogen peroxide[p] + trans-hexacos-2-enoyl-CoA[p]
r_0123No1	r_0123	M7WHA9	RHTO_03890	acyl-coenzyme a oxidase	77.999					0.00874328		1.05577e-07	9.50393e-08	1.89259e-07	6.57477e-08	2.39245e-07	1.31237e-07					10.1515		acyl-CoA oxidase (hexadecanoyl-CoA) (No1)	oxygen[p] + palmitoyl-CoA[p] + 0.0035613 prot_M7WHA9[c] => hexadec-2-enoyl-CoA[p] + hydrogen peroxide[p]
r_0124No1	r_0124	M7WHA9	RHTO_03890	acyl-coenzyme a oxidase	77.999					0.00874328		1.05577e-07	9.50393e-08	1.89259e-07	6.57477e-08	2.39245e-07	1.31237e-07					10.1515		acyl-CoA oxidase (octadecanoyl-CoA) (No1)	oxygen[p] + stearoyl-CoA[p] + 0.0035613 prot_M7WHA9[c] => hydrogen peroxide[p] + trans-octadec-2-enoyl-CoA[p]
r_0125No1	r_0125	M7WHA9	RHTO_03890	acyl-coenzyme a oxidase	77.999					0.00874328		1.05577e-07	9.50393e-08	1.89259e-07	6.57477e-08	2.39245e-07	1.31237e-07					10.1515		acyl-CoA oxidase (tetradecanoyl-CoA) (No1)	myristoyl-CoA[p] + oxygen[p] + 0.0035613 prot_M7WHA9[c] => hydrogen peroxide[p] + trans-tetradec-2-enoyl-CoA[p]
r_0126_REVNo1	r_0126	M7WPH1	RHTO_00726	o-acyltransferase	10326.3																			acyl-CoA:sterol acyltransferase (oleoyl-CoA:episterol), ER membrane (reversible) (No1)	coenzyme A[erm] + episteryl oleate[erm] + 2.69e-05 prot_M7WPH1[c] => oleoyl-CoA[erm] + episterol[erm]
r_0126No1	r_0126	M7WPH1	RHTO_00726	o-acyltransferase	10326.3																			acyl-CoA:sterol acyltransferase (oleoyl-CoA:episterol), ER membrane (No1)	oleoyl-CoA[erm] + episterol[erm] + 2.69e-05 prot_M7WPH1[c] => coenzyme A[erm] + episteryl oleate[erm]
r_0127_REVNo1	r_0127	M7WPH1	RHTO_00726	o-acyltransferase	10326.3																			acyl-CoA:sterol acyltransferase (oleoyl-CoA:ergosterol), ER membrane (reversible) (No1)	coenzyme A[erm] + ergosteryl oleate[erm] + 2.69e-05 prot_M7WPH1[c] => oleoyl-CoA[erm] + ergosterol[erm]
r_0127No1	r_0127	M7WPH1	RHTO_00726	o-acyltransferase	10326.3			0.00156964	0.00063582															acyl-CoA:sterol acyltransferase (oleoyl-CoA:ergosterol), ER membrane (No1)	oleoyl-CoA[erm] + ergosterol[erm] + 2.69e-05 prot_M7WPH1[c] => coenzyme A[erm] + ergosteryl oleate[erm]
r_0128_REVNo1	r_0128	M7WPH1	RHTO_00726	o-acyltransferase	10326.3																			acyl-CoA:sterol acyltransferase (oleoyl-CoA:fecosterol), ER membrane (reversible) (No1)	coenzyme A[erm] + fecosteryl oleate[erm] + 2.69e-05 prot_M7WPH1[c] => oleoyl-CoA[erm] + fecosterol[erm]
r_0128No1	r_0128	M7WPH1	RHTO_00726	o-acyltransferase	10326.3																			acyl-CoA:sterol acyltransferase (oleoyl-CoA:fecosterol), ER membrane (No1)	oleoyl-CoA[erm] + fecosterol[erm] + 2.69e-05 prot_M7WPH1[c] => coenzyme A[erm] + fecosteryl oleate[erm]
r_0129_REVNo1	r_0129	M7WPH1	RHTO_00726	o-acyltransferase	10326.3																			acyl-CoA:sterol acyltransferase (oleoyl-CoA:lanosterol), ER membrane (reversible) (No1)	coenzyme A[erm] + lanosteryl oleate[erm] + 2.69e-05 prot_M7WPH1[c] => oleoyl-CoA[erm] + lanosterol[erm]
r_0129No1	r_0129	M7WPH1	RHTO_00726	o-acyltransferase	10326.3																			acyl-CoA:sterol acyltransferase (oleoyl-CoA:lanosterol), ER membrane (No1)	oleoyl-CoA[erm] + lanosterol[erm] + 2.69e-05 prot_M7WPH1[c] => coenzyme A[erm] + lanosteryl oleate[erm]
r_0130_REVNo1	r_0130	M7WPH1	RHTO_00726	o-acyltransferase	10326.3																			acyl-CoA:sterol acyltransferase (oleoyl-CoA:zymosterol), ER membrane (reversible) (No1)	coenzyme A[erm] + zymosteryl oleate[erm] + 2.69e-05 prot_M7WPH1[c] => oleoyl-CoA[erm] + zymosterol[erm]
r_0130No1	r_0130	M7WPH1	RHTO_00726	o-acyltransferase	10326.3		0.0084612																	acyl-CoA:sterol acyltransferase (oleoyl-CoA:zymosterol), ER membrane (No1)	oleoyl-CoA[erm] + zymosterol[erm] + 2.69e-05 prot_M7WPH1[c] => coenzyme A[erm] + zymosteryl oleate[erm]
r_0131_REVNo1	r_0131	M7WPH1	RHTO_00726	o-acyltransferase	10326.3																			acyl-CoA:sterol acyltransferase (palmitoleoyl-CoA:episterol), ER membrane (reversible) (No1)	coenzyme A[erm] + episteryl palmitoleate[erm] + 2.69e-05 prot_M7WPH1[c] => palmitoleoyl-CoA(4-)[erm] + episterol[erm]
r_0131No1	r_0131	M7WPH1	RHTO_00726	o-acyltransferase	10326.3																			acyl-CoA:sterol acyltransferase (palmitoleoyl-CoA:episterol), ER membrane (No1)	palmitoleoyl-CoA(4-)[erm] + episterol[erm] + 2.69e-05 prot_M7WPH1[c] => coenzyme A[erm] + episteryl palmitoleate[erm]
r_0132_REVNo1	r_0132	M7WPH1	RHTO_00726	o-acyltransferase	10326.3																			acyl-CoA:sterol acyltransferase (palmitoleoyl-CoA:ergosterol), ER membrane (reversible) (No1)	coenzyme A[erm] + ergosteryl palmitoleate[erm] + 2.69e-05 prot_M7WPH1[c] => palmitoleoyl-CoA(4-)[erm] + ergosterol[erm]
r_0132No1	r_0132	M7WPH1	RHTO_00726	o-acyltransferase	10326.3																			acyl-CoA:sterol acyltransferase (palmitoleoyl-CoA:ergosterol), ER membrane (No1)	palmitoleoyl-CoA(4-)[erm] + ergosterol[erm] + 2.69e-05 prot_M7WPH1[c] => coenzyme A[erm] + ergosteryl palmitoleate[erm]
r_0133_REVNo1	r_0133	M7WPH1	RHTO_00726	o-acyltransferase	10326.3																			acyl-CoA:sterol acyltransferase (palmitoleoyl-CoA:fecosterol), ER membrane (reversible) (No1)	coenzyme A[erm] + fecosteryl palmitoleate[erm] + 2.69e-05 prot_M7WPH1[c] => palmitoleoyl-CoA(4-)[erm] + fecosterol[erm]
r_0133No1	r_0133	M7WPH1	RHTO_00726	o-acyltransferase	10326.3																			acyl-CoA:sterol acyltransferase (palmitoleoyl-CoA:fecosterol), ER membrane (No1)	palmitoleoyl-CoA(4-)[erm] + fecosterol[erm] + 2.69e-05 prot_M7WPH1[c] => coenzyme A[erm] + fecosteryl palmitoleate[erm]
r_0134_REVNo1	r_0134	M7WPH1	RHTO_00726	o-acyltransferase	10326.3																			acyl-CoA:sterol acyltransferase (palmitoleoyl-CoA:lanosterol), ER membrane (reversible) (No1)	coenzyme A[erm] + lanosteryl palmitoleate[erm] + 2.69e-05 prot_M7WPH1[c] => palmitoleoyl-CoA(4-)[erm] + lanosterol[erm]
r_0134No1	r_0134	M7WPH1	RHTO_00726	o-acyltransferase	10326.3																			acyl-CoA:sterol acyltransferase (palmitoleoyl-CoA:lanosterol), ER membrane (No1)	palmitoleoyl-CoA(4-)[erm] + lanosterol[erm] + 2.69e-05 prot_M7WPH1[c] => coenzyme A[erm] + lanosteryl palmitoleate[erm]
r_0135_REVNo1	r_0135	M7WPH1	RHTO_00726	o-acyltransferase	10326.3																			acyl-CoA:sterol acyltransferase (palmitoleoyl-CoA:zymosterol), ER membrane (reversible) (No1)	coenzyme A[erm] + zymosteryl palmitoleate[erm] + 2.69e-05 prot_M7WPH1[c] => palmitoleoyl-CoA(4-)[erm] + zymosterol[erm]
r_0135No1	r_0135	M7WPH1	RHTO_00726	o-acyltransferase	10326.3																			acyl-CoA:sterol acyltransferase (palmitoleoyl-CoA:zymosterol), ER membrane (No1)	palmitoleoyl-CoA(4-)[erm] + zymosterol[erm] + 2.69e-05 prot_M7WPH1[c] => coenzyme A[erm] + zymosteryl palmitoleate[erm]
r_0137_REVNo1	r_0137	M7WVD1	RHTO_01266	gpi-anchored wall transfer protein (ec 2.3.-.-)	5.23004																			acylation of GPI inositol at 2 position, GPI-anchor assembly, step 3 (reversible) (No1)	6-(alpha-D-glucosaminyl)-O-acyl-1-phosphatidyl-1D-myo-inositol[er] + coenzyme A[er] + 0.053112 prot_M7WVD1[c] => 6-(alpha-D-glucosaminyl)-1-phosphatidyl-1D-myo-inositol[er] + palmitoyl-CoA[er]
r_0137No1	r_0137	M7WVD1	RHTO_01266	gpi-anchored wall transfer protein (ec 2.3.-.-)	1.14998																			acylation of GPI inositol at 2 position, GPI-anchor assembly, step 3 (No1)	6-(alpha-D-glucosaminyl)-1-phosphatidyl-1D-myo-inositol[er] + palmitoyl-CoA[er] + 0.24155 prot_M7WVD1[c] => 6-(alpha-D-glucosaminyl)-O-acyl-1-phosphatidyl-1D-myo-inositol[er] + coenzyme A[er]
r_0138No1	r_0138	M7WLY9	RHTO_05597	adenine deaminase (ade) (ec 3.5.4.2) (adenine aminohydrolase) (aah)	199.998																			adenine deaminase (No1)	adenine[c] + H+[c] + H2O[c] + 0.0013889 prot_M7WLY9[c] => ammonium[c] + hypoxanthine[c]
r_0139No1	r_0139	M7WFK5	RHTO_05149	adenine phosphoribosyltransferase	9.32986							5.74993e-07	1.91168e-07	3.6735e-07	1.72531e-07	2.63497e-07	2.05597e-07							adenine phosphoribosyltransferase (No1)	adenine[c] + PRPP[c] + 0.029773 prot_M7WFK5[c] => AMP[c] + diphosphate[c]
r_0140No1	r_0140	M7WLY9	RHTO_05597	adenine deaminase (ade) (ec 3.5.4.2) (adenine aminohydrolase) (aah)	199.998																			adenosine deaminase (No1)	adenosine[c] + H+[c] + H2O[c] + 0.0013889 prot_M7WLY9[c] => ammonium[c] + inosine[c]
r_0143No1	r_0143	M7WWP7	RHTO_00810	amp deaminase	15086.8									1.11699e-09										adenosine monophosphate deaminase (No1)	AMP[c] + H+[c] + H2O[c] + 1.8412e-05 prot_M7WWP7[c] => ammonium[c] + IMP[c]
r_0145No1	r_0145	M7XFN1	RHTO_05506	s-adenosylmethionine decarboxylase	1.69999							1.40697e-07	3.7434e-08	5.24104e-08	2.83295e-08	5.60721e-08	2.33674e-08							adenosylmethionine decarboxylase (No1)	H+[c] + S-adenosyl-L-methionine[c] + 0.1634 prot_M7XFN1[c] => carbon dioxide[c] + S-adenosylmethioninamine[c]
r_0146_REVNo1	r_0146	M7XAJ6	RHTO_02358	ornithine aminotransferase (ec 2.6.1.13)	4.30003							1.47928e-06	5.15006e-07	5.95864e-07	3.96638e-07	7.22687e-07	4.384e-07							adenosylmethionine-8-amino-7-oxononanoate transaminase (reversible) (No1)	7,8-diaminononanoate[c] + S-adenosyl-4-methylthio-2-oxobutanoate[c] + 0.064599 prot_M7XAJ6[c] => 8-amino-7-oxononanoate[c] + S-adenosyl-L-methionine[c]
r_0146No1	r_0146	M7XAJ6	RHTO_02358	ornithine aminotransferase (ec 2.6.1.13)	4.30003							1.47928e-06	5.15006e-07	5.95864e-07	3.96638e-07	7.22687e-07	4.384e-07							adenosylmethionine-8-amino-7-oxononanoate transaminase (No1)	8-amino-7-oxononanoate[c] + S-adenosyl-L-methionine[c] + 0.064599 prot_M7XAJ6[c] => 7,8-diaminononanoate[c] + S-adenosyl-4-methylthio-2-oxobutanoate[c]
r_0147No1	r_0147	M7X1X8	RHTO_06310	adenylate cyclase	4600.04								4.96083e-09	1.0684e-08	5.05419e-09	5.34528e-09	2.56567e-09							adenylate cyclase (No1)	ATP[c] + 6.0386e-05 prot_M7X1X8[c] => 3',5'-cyclic AMP[c] + diphosphate[c]
r_0148No2	r_0148	M7WV94	RHTO_04701	adenylate kinase isoenzyme 6 homolog (ak6) (ec 2.7.4.3) (dual activity adenylate kinase/atpase) (ak/atpase)	879.489																			adenylate kinase (No2)	pmet_r_0148[c] + 0.00031584 prot_M7WV94[c] => 2 ADP[c]
r_0149No1	r_0149	M7XXM8	RHTO_02749	adenylate kinase	2084.95					0.709778							2.69717e-09							adenylate kinase (No1)	AMP[m] + ATP[m] + 0.00013323 prot_M7XXM8[c] => 2 ADP[m]
r_0150_REVNo1	r_0150	M7XXM8	RHTO_02749	adenylate kinase	942.994												2.69717e-09							adenylate kinase (GTP) (reversible) (No1)	ADP[m] + GDP[m] + 0.00029457 prot_M7XXM8[c] => AMP[m] + GTP[m]
r_0150No1	r_0150	M7XXM8	RHTO_02749	adenylate kinase	842.312												2.69717e-09							adenylate kinase (GTP) (No1)	AMP[m] + GTP[m] + 0.00032978 prot_M7XXM8[c] => ADP[m] + GDP[m]
r_0152_REVNo1	r_0152	M7XZD3	RHTO_00111	adenylosuccinate lyase (asl) (ec 4.3.2.2) (adenylosuccinase)	2.90001							3.15365e-06	1.26279e-06	3.02903e-06	1.31903e-06	1.45059e-06	9.09891e-07							adenylosuccinate lyase (reversible) (No1)	AMP[c] + fumarate[c] + 0.095785 prot_M7XZD3[c] => adenylo-succinate[c]
r_0163No1	r_0163	M7XN51	RHTO_03062	alcohol dehydrogenase	2999.99							6.26522e-06	9.54495e-06	1.91328e-05	1.19399e-05	5.36184e-05	2.25641e-05							alcohol dehydrogenase (ethanol to acetaldehyde) (No1)	ethanol[c] + NAD[c] + 9.2593e-05 prot_M7XN51[c] => acetaldehyde[c] + H+[c] + NADH[c]
r_0164No1	r_0164	M7WPA0	RHTO_00641	aldo/keto reductase	324000							4.94881e-07	3.51194e-07	2.33215e-06	1.16388e-06	4.80198e-07	2.69365e-07							alcohol dehydrogenase (glycerol, NADP) (No1)	pmet_r_0164[c] + 8.5734e-07 prot_M7WPA0[c] => glycerol[c] + NADP(+)[c]
r_0164No2	r_0164	M7X8C7	RHTO_03963	xylose reductase	324000							2.24679e-05	1.27614e-05	0.000125657	5.07049e-05	1.96353e-05	1.36629e-05							alcohol dehydrogenase (glycerol, NADP) (No2)	pmet_r_0164[c] + 8.5734e-07 prot_M7X8C7[c] => glycerol[c] + NADP(+)[c]
r_0164No3	r_0164	M7X3P9	RHTO_06555	aldo/keto reductase	324000									1.24056e-08	3.16119e-09									alcohol dehydrogenase (glycerol, NADP) (No3)	pmet_r_0164[c] + 8.5734e-07 prot_M7X3P9[c] => glycerol[c] + NADP(+)[c]
r_0165No1	r_0165	M7XN51	RHTO_03062	alcohol dehydrogenase	220005							6.26522e-06	9.54495e-06	1.91328e-05	1.19399e-05	5.36184e-05	2.25641e-05							mitochondrial alcohol dehydrogenase (No1)	1.2626e-06 prot_M7XN51[c] + pmet_r_0165[m] => ethanol[m] + NAD[m]
r_0165No2	r_0165	M7X5K1	RHTO_03098	alcohol dehydrogenase	220005									1.44335e-08	5.57087e-09									mitochondrial alcohol dehydrogenase (No2)	pmet_r_0165[m] + 1.2626e-06 prot_M7X5K1[c] => ethanol[m] + NAD[m]
r_0165No3	r_0165	M7XKX2	RHTO_04708	iron-containing alcohol dehydrogenase	3500							9.58935e-08	5.65533e-08	7.34133e-08	3.68018e-08	7.80515e-08	5.01879e-08							mitochondrial alcohol dehydrogenase (No3)	pmet_r_0165[m] + 7.9365e-05 prot_M7XKX2[c] => ethanol[m] + NAD[m]
r_0166No1	r_0166	M7XN51	RHTO_03062	alcohol dehydrogenase	220005							6.26522e-06	9.54495e-06	1.91328e-05	1.19399e-05	5.36184e-05	2.25641e-05							aldehyde dehydrogenase (2-methylbutanol, NAD) (No1)	1.2626e-06 prot_M7XN51[c] + pmet_r_0166[c] => 2-methylbutanol[c] + NAD[c]
r_0166No2	r_0166	M7X5K1	RHTO_03098	alcohol dehydrogenase	220005									1.44335e-08	5.57087e-09									aldehyde dehydrogenase (2-methylbutanol, NAD) (No2)	1.2626e-06 prot_M7X5K1[c] + pmet_r_0166[c] => 2-methylbutanol[c] + NAD[c]
r_0166No3	r_0166	M7XJI6	RHTO_03559	s-(hydroxymethyl)glutathione dehydrogenase (ec 1.1.1.284)	34.5001							2.51432e-06	1.60397e-06	3.25236e-06	2.1582e-06	1.89984e-06	1.34849e-06							aldehyde dehydrogenase (2-methylbutanol, NAD) (No3)	pmet_r_0166[c] + 0.0080515 prot_M7XJI6[c] => 2-methylbutanol[c] + NAD[c]
r_0167No1	r_0167	M7XN51	RHTO_03062	alcohol dehydrogenase	220005							6.26522e-06	9.54495e-06	1.91328e-05	1.19399e-05	5.36184e-05	2.25641e-05							aldehyde dehydrogenase (2-methylbutanol, NAD) (No1)	1.2626e-06 prot_M7XN51[c] + pmet_r_0167[m] => 2-methylbutanol[m] + NAD[m]
r_0167No2	r_0167	M7X5K1	RHTO_03098	alcohol dehydrogenase	220005									1.44335e-08	5.57087e-09									aldehyde dehydrogenase (2-methylbutanol, NAD) (No2)	1.2626e-06 prot_M7X5K1[c] + pmet_r_0167[m] => 2-methylbutanol[m] + NAD[m]
r_0167No3	r_0167	M7XKX2	RHTO_04708	iron-containing alcohol dehydrogenase	1645.99							9.58935e-08	5.65533e-08	7.34133e-08	3.68018e-08	7.80515e-08	5.01879e-08							aldehyde dehydrogenase (2-methylbutanol, NAD) (No3)	0.00016876 prot_M7XKX2[c] + pmet_r_0167[m] => 2-methylbutanol[m] + NAD[m]
r_0168No1	r_0168	M7WPA0	RHTO_00641	aldo/keto reductase	324000							4.94881e-07	3.51194e-07	2.33215e-06	1.16388e-06	4.80198e-07	2.69365e-07							aldehyde dehydrogenase (2-methylbutanol, NADP) (No1)	8.5734e-07 prot_M7WPA0[c] + pmet_r_0168[c] => 2-methylbutanol[c] + NADP(+)[c]
r_0168No2	r_0168	M7WTN9	RHTO_01922	alcohol dehydrogenase (nadp+)	324000							1.14614e-06	2.24293e-06	3.76168e-05	1.7663e-05	3.2266e-06	3.42554e-06							aldehyde dehydrogenase (2-methylbutanol, NADP) (No2)	pmet_r_0168[c] + 8.5734e-07 prot_M7WTN9[c] => 2-methylbutanol[c] + NADP(+)[c]
r_0168No3	r_0168	M7XCG4	RHTO_01930	alcohol dehydrogenase (nadp+)	324000																			aldehyde dehydrogenase (2-methylbutanol, NADP) (No3)	pmet_r_0168[c] + 8.5734e-07 prot_M7XCG4[c] => 2-methylbutanol[c] + NADP(+)[c]
r_0168No4	r_0168	M7X8C7	RHTO_03963	xylose reductase	324000							2.24679e-05	1.27614e-05	0.000125657	5.07049e-05	1.96353e-05	1.36629e-05							aldehyde dehydrogenase (2-methylbutanol, NADP) (No4)	8.5734e-07 prot_M7X8C7[c] + pmet_r_0168[c] => 2-methylbutanol[c] + NADP(+)[c]
r_0168No5	r_0168	M7X3P9	RHTO_06555	aldo/keto reductase	324000									1.24056e-08	3.16119e-09									aldehyde dehydrogenase (2-methylbutanol, NADP) (No5)	8.5734e-07 prot_M7X3P9[c] + pmet_r_0168[c] => 2-methylbutanol[c] + NADP(+)[c]
r_0168No6	r_0168	M7X080	RHTO_07249	zinc-binding alcohol	324000							1.07752e-07	3.39826e-08	3.88006e-08	2.64164e-08	7.35376e-08	4.21431e-08							aldehyde dehydrogenase (2-methylbutanol, NADP) (No6)	pmet_r_0168[c] + 8.5734e-07 prot_M7X080[c] => 2-methylbutanol[c] + NADP(+)[c]
r_0168No7	r_0168	M7XS16	RHTO_07889	zinc-type alcohol dehydrogenase	324000							2.86784e-08	1.45484e-07	5.71356e-08	1.28679e-07	1.55852e-07	6.58293e-08							aldehyde dehydrogenase (2-methylbutanol, NADP) (No7)	pmet_r_0168[c] + 8.5734e-07 prot_M7XS16[c] => 2-methylbutanol[c] + NADP(+)[c]
r_0169No1	r_0169	M7XN51	RHTO_03062	alcohol dehydrogenase	220005							6.26522e-06	9.54495e-06	1.91328e-05	1.19399e-05	5.36184e-05	2.25641e-05							aldehyde dehydrogenase (2-phenylethanol, NAD) (No1)	1.2626e-06 prot_M7XN51[c] + pmet_r_0169[c] => 2-phenylethanol[c] + NAD[c]
r_0169No2	r_0169	M7X5K1	RHTO_03098	alcohol dehydrogenase	220005									1.44335e-08	5.57087e-09									aldehyde dehydrogenase (2-phenylethanol, NAD) (No2)	1.2626e-06 prot_M7X5K1[c] + pmet_r_0169[c] => 2-phenylethanol[c] + NAD[c]
r_0169No3	r_0169	M7XJI6	RHTO_03559	s-(hydroxymethyl)glutathione dehydrogenase (ec 1.1.1.284)	34.5001							2.51432e-06	1.60397e-06	3.25236e-06	2.1582e-06	1.89984e-06	1.34849e-06							aldehyde dehydrogenase (2-phenylethanol, NAD) (No3)	0.0080515 prot_M7XJI6[c] + pmet_r_0169[c] => 2-phenylethanol[c] + NAD[c]
r_0170No1	r_0170	M7XN51	RHTO_03062	alcohol dehydrogenase	220005							6.26522e-06	9.54495e-06	1.91328e-05	1.19399e-05	5.36184e-05	2.25641e-05							aldehyde dehydrogenase (2-phenylethanol, NAD) (No1)	1.2626e-06 prot_M7XN51[c] + pmet_r_0170[m] => 2-phenylethanol[m] + NAD[m]
r_0170No2	r_0170	M7X5K1	RHTO_03098	alcohol dehydrogenase	220005									1.44335e-08	5.57087e-09									aldehyde dehydrogenase (2-phenylethanol, NAD) (No2)	1.2626e-06 prot_M7X5K1[c] + pmet_r_0170[m] => 2-phenylethanol[m] + NAD[m]
r_0170No3	r_0170	M7XKX2	RHTO_04708	iron-containing alcohol dehydrogenase	1645.99							9.58935e-08	5.65533e-08	7.34133e-08	3.68018e-08	7.80515e-08	5.01879e-08							aldehyde dehydrogenase (2-phenylethanol, NAD) (No3)	0.00016876 prot_M7XKX2[c] + pmet_r_0170[m] => 2-phenylethanol[m] + NAD[m]
r_0171No1	r_0171	M7WTN9	RHTO_01922	alcohol dehydrogenase (nadp+)	324000							1.14614e-06	2.24293e-06	3.76168e-05	1.7663e-05	3.2266e-06	3.42554e-06							aldehyde dehydrogenase (2-phenylethanol, NADP) (No1)	8.5734e-07 prot_M7WTN9[c] + pmet_r_0171[c] => 2-phenylethanol[c] + NADP(+)[c]
r_0171No2	r_0171	M7XCG4	RHTO_01930	alcohol dehydrogenase (nadp+)	324000																			aldehyde dehydrogenase (2-phenylethanol, NADP) (No2)	8.5734e-07 prot_M7XCG4[c] + pmet_r_0171[c] => 2-phenylethanol[c] + NADP(+)[c]
r_0171No3	r_0171	M7X080	RHTO_07249	zinc-binding alcohol	324000							1.07752e-07	3.39826e-08	3.88006e-08	2.64164e-08	7.35376e-08	4.21431e-08							aldehyde dehydrogenase (2-phenylethanol, NADP) (No3)	8.5734e-07 prot_M7X080[c] + pmet_r_0171[c] => 2-phenylethanol[c] + NADP(+)[c]
r_0171No4	r_0171	M7XS16	RHTO_07889	zinc-type alcohol dehydrogenase	324000							2.86784e-08	1.45484e-07	5.71356e-08	1.28679e-07	1.55852e-07	6.58293e-08							aldehyde dehydrogenase (2-phenylethanol, NADP) (No4)	8.5734e-07 prot_M7XS16[c] + pmet_r_0171[c] => 2-phenylethanol[c] + NADP(+)[c]
r_0172No1	r_0172	M7WN91	RHTO_04310	aldehyde dehydrogenase	99298.6							1.14282e-07	1.56239e-07	7.20254e-07	2.40312e-07	9.7368e-08	5.22551e-08							aldehyde dehydrogenase (3-aminopropanal, NAD) (No1)	pmet_r_0172[c] + 2.7974e-06 prot_M7WN91[c] => beta-alanine[c] + 2 H+[c] + NADH[c]
r_0172No2	r_0172	M7X6W7	RHTO_04425	aldehyde dehydrogenase, mitochondrial	99298.6							5.60218e-07	3.35268e-07	5.61381e-07	2.50072e-07	2.76087e-07	2.11169e-07							aldehyde dehydrogenase (3-aminopropanal, NAD) (No2)	pmet_r_0172[c] + 2.7974e-06 prot_M7X6W7[c] => beta-alanine[c] + 2 H+[c] + NADH[c]
r_0172No3	r_0172	M7WLP6	RHTO_05680	aldehyde dehydrogenase	240.002							1.25794e-06	7.0882e-07	2.14707e-06	6.71948e-07	2.01048e-06	1.30775e-06							aldehyde dehydrogenase (3-aminopropanal, NAD) (No3)	pmet_r_0172[c] + 0.0011574 prot_M7WLP6[c] => beta-alanine[c] + 2 H+[c] + NADH[c]
r_0172No4	r_0172	M7WKL7	RHTO_05838	aldehyde dehydrogenase (nad)	99298.6							3.99676e-06	3.05626e-06	1.35387e-05	5.00269e-06	6.86269e-05	2.13175e-05							aldehyde dehydrogenase (3-aminopropanal, NAD) (No4)	pmet_r_0172[c] + 2.7974e-06 prot_M7WKL7[c] => beta-alanine[c] + 2 H+[c] + NADH[c]
r_0173No1	r_0173	M7WN91	RHTO_04310	aldehyde dehydrogenase	240.002							1.14282e-07	1.56239e-07	7.20254e-07	2.40312e-07	9.7368e-08	5.22551e-08							aldehyde dehydrogenase (acetaldehyde, NADP) (No1)	0.0011574 prot_M7WN91[c] + pmet_r_0173[c] => acetate[c] + 2 H+[c] + NADPH[c]
r_0173No2	r_0173	M7X6W7	RHTO_04425	aldehyde dehydrogenase, mitochondrial	240.002							5.60218e-07	3.35268e-07	5.61381e-07	2.50072e-07	2.76087e-07	2.11169e-07							aldehyde dehydrogenase (acetaldehyde, NADP) (No2)	0.0011574 prot_M7X6W7[c] + pmet_r_0173[c] => acetate[c] + 2 H+[c] + NADPH[c]
r_0173No3	r_0173	M7WKL7	RHTO_05838	aldehyde dehydrogenase (nad)	240.002							3.99676e-06	3.05626e-06	1.35387e-05	5.00269e-06	6.86269e-05	2.13175e-05							aldehyde dehydrogenase (acetaldehyde, NADP) (No3)	0.0011574 prot_M7WKL7[c] + pmet_r_0173[c] => acetate[c] + 2 H+[c] + NADPH[c]
r_0174No1	r_0174	M7WSZ7	RHTO_02062	succinate-semialdehyde dehydrogenase (ec 1.2.1.16)	175.998							2.95528e-07	4.36353e-07	4.50327e-07	2.87569e-07	1.13561e-06	6.90483e-07							aldehyde dehydrogenase (acetylaldehyde, NAD) (No1)	pmet_r_0174[m] + 0.0015783 prot_M7WSZ7[c] => acetate[m] + 2 H+[m] + NADH[m]
r_0174No2	r_0174	M7WN91	RHTO_04310	aldehyde dehydrogenase	240.002					0.100391		1.14282e-07	1.56239e-07	7.20254e-07	2.40312e-07	9.7368e-08	5.22551e-08					286.402		aldehyde dehydrogenase (acetylaldehyde, NAD) (No2)	0.0011574 prot_M7WN91[c] + pmet_r_0174[m] => acetate[m] + 2 H+[m] + NADH[m]
r_0174No3	r_0174	M7X6W7	RHTO_04425	aldehyde dehydrogenase, mitochondrial	240.002					0.244765		5.60218e-07	3.35268e-07	5.61381e-07	2.50072e-07	2.76087e-07	2.11169e-07					246.263		aldehyde dehydrogenase (acetylaldehyde, NAD) (No3)	0.0011574 prot_M7X6W7[c] + pmet_r_0174[m] => acetate[m] + 2 H+[m] + NADH[m]
r_0175No1	r_0175	M7WSZ7	RHTO_02062	succinate-semialdehyde dehydrogenase (ec 1.2.1.16)	175.998							2.95528e-07	4.36353e-07	4.50327e-07	2.87569e-07	1.13561e-06	6.90483e-07							aldehyde dehydrogenase (acetylaldehyde, NADP) (No1)	0.0015783 prot_M7WSZ7[c] + pmet_r_0175[m] => acetate[m] + 2 H+[m] + NADPH[m]
r_0175No2	r_0175	M7WN91	RHTO_04310	aldehyde dehydrogenase	240.002							1.14282e-07	1.56239e-07	7.20254e-07	2.40312e-07	9.7368e-08	5.22551e-08							aldehyde dehydrogenase (acetylaldehyde, NADP) (No2)	0.0011574 prot_M7WN91[c] + pmet_r_0175[m] => acetate[m] + 2 H+[m] + NADPH[m]
r_0175No3	r_0175	M7X6W7	RHTO_04425	aldehyde dehydrogenase, mitochondrial	240.002							5.60218e-07	3.35268e-07	5.61381e-07	2.50072e-07	2.76087e-07	2.11169e-07							aldehyde dehydrogenase (acetylaldehyde, NADP) (No3)	0.0011574 prot_M7X6W7[c] + pmet_r_0175[m] => acetate[m] + 2 H+[m] + NADPH[m]
r_0175No4	r_0175	M7WKL7	RHTO_05838	aldehyde dehydrogenase (nad)	240.002							3.99676e-06	3.05626e-06	1.35387e-05	5.00269e-06	6.86269e-05	2.13175e-05							aldehyde dehydrogenase (acetylaldehyde, NADP) (No4)	0.0011574 prot_M7WKL7[c] + pmet_r_0175[m] => acetate[m] + 2 H+[m] + NADPH[m]
r_0176No1	r_0176	M7WSZ7	RHTO_02062	succinate-semialdehyde dehydrogenase (ec 1.2.1.16)	175.998							2.95528e-07	4.36353e-07	4.50327e-07	2.87569e-07	1.13561e-06	6.90483e-07							aldehyde dehydrogenase (indole-3-acetaldehyde, NAD) (No1)	0.0015783 prot_M7WSZ7[c] + pmet_r_0176[m] => 2 H+[m] + indole-3-acetate[m] + NADH[m]
r_0176No2	r_0176	M7WN91	RHTO_04310	aldehyde dehydrogenase	99298.6							1.14282e-07	1.56239e-07	7.20254e-07	2.40312e-07	9.7368e-08	5.22551e-08							aldehyde dehydrogenase (indole-3-acetaldehyde, NAD) (No2)	2.7974e-06 prot_M7WN91[c] + pmet_r_0176[m] => 2 H+[m] + indole-3-acetate[m] + NADH[m]
r_0176No3	r_0176	M7X6W7	RHTO_04425	aldehyde dehydrogenase, mitochondrial	99298.6							5.60218e-07	3.35268e-07	5.61381e-07	2.50072e-07	2.76087e-07	2.11169e-07							aldehyde dehydrogenase (indole-3-acetaldehyde, NAD) (No3)	2.7974e-06 prot_M7X6W7[c] + pmet_r_0176[m] => 2 H+[m] + indole-3-acetate[m] + NADH[m]
r_0176No4	r_0176	M7WKL7	RHTO_05838	aldehyde dehydrogenase (nad)	99298.6							3.99676e-06	3.05626e-06	1.35387e-05	5.00269e-06	6.86269e-05	2.13175e-05							aldehyde dehydrogenase (indole-3-acetaldehyde, NAD) (No4)	2.7974e-06 prot_M7WKL7[c] + pmet_r_0176[m] => 2 H+[m] + indole-3-acetate[m] + NADH[m]
r_0177No1	r_0177	M7WN91	RHTO_04310	aldehyde dehydrogenase	99298.6							1.14282e-07	1.56239e-07	7.20254e-07	2.40312e-07	9.7368e-08	5.22551e-08							aldehyde dehydrogenase (indole-3-acetaldehyde, NADP) (No1)	2.7974e-06 prot_M7WN91[c] + pmet_r_0177[c] => 2 H+[c] + indole-3-acetate[c] + NADPH[c]
r_0177No2	r_0177	M7X6W7	RHTO_04425	aldehyde dehydrogenase, mitochondrial	99298.6							5.60218e-07	3.35268e-07	5.61381e-07	2.50072e-07	2.76087e-07	2.11169e-07							aldehyde dehydrogenase (indole-3-acetaldehyde, NADP) (No2)	2.7974e-06 prot_M7X6W7[c] + pmet_r_0177[c] => 2 H+[c] + indole-3-acetate[c] + NADPH[c]
r_0177No3	r_0177	M7WKL7	RHTO_05838	aldehyde dehydrogenase (nad)	99298.6							3.99676e-06	3.05626e-06	1.35387e-05	5.00269e-06	6.86269e-05	2.13175e-05							aldehyde dehydrogenase (indole-3-acetaldehyde, NADP) (No3)	2.7974e-06 prot_M7WKL7[c] + pmet_r_0177[c] => 2 H+[c] + indole-3-acetate[c] + NADPH[c]
r_0178No1	r_0178	M7WSZ7	RHTO_02062	succinate-semialdehyde dehydrogenase (ec 1.2.1.16)	175.998							2.95528e-07	4.36353e-07	4.50327e-07	2.87569e-07	1.13561e-06	6.90483e-07							aldehyde dehydrogenase (indole-3-acetaldehyde, NADP) (No1)	0.0015783 prot_M7WSZ7[c] + pmet_r_0178[m] => 2 H+[m] + indole-3-acetate[m] + NADPH[m]
r_0178No2	r_0178	M7WN91	RHTO_04310	aldehyde dehydrogenase	99298.6							1.14282e-07	1.56239e-07	7.20254e-07	2.40312e-07	9.7368e-08	5.22551e-08							aldehyde dehydrogenase (indole-3-acetaldehyde, NADP) (No2)	2.7974e-06 prot_M7WN91[c] + pmet_r_0178[m] => 2 H+[m] + indole-3-acetate[m] + NADPH[m]
r_0178No3	r_0178	M7X6W7	RHTO_04425	aldehyde dehydrogenase, mitochondrial	99298.6							5.60218e-07	3.35268e-07	5.61381e-07	2.50072e-07	2.76087e-07	2.11169e-07							aldehyde dehydrogenase (indole-3-acetaldehyde, NADP) (No3)	2.7974e-06 prot_M7X6W7[c] + pmet_r_0178[m] => 2 H+[m] + indole-3-acetate[m] + NADPH[m]
r_0178No4	r_0178	M7WKL7	RHTO_05838	aldehyde dehydrogenase (nad)	99298.6							3.99676e-06	3.05626e-06	1.35387e-05	5.00269e-06	6.86269e-05	2.13175e-05							aldehyde dehydrogenase (indole-3-acetaldehyde, NADP) (No4)	2.7974e-06 prot_M7WKL7[c] + pmet_r_0178[m] => 2 H+[m] + indole-3-acetate[m] + NADPH[m]
r_0179No1	r_0179	M7XN51	RHTO_03062	alcohol dehydrogenase	220005							6.26522e-06	9.54495e-06	1.91328e-05	1.19399e-05	5.36184e-05	2.25641e-05							aldehyde dehydrogenase (isoamyl alcohol, NAD) (No1)	1.2626e-06 prot_M7XN51[c] + pmet_r_0179[c] => isoamylol[c] + NAD[c]
r_0179No2	r_0179	M7X5K1	RHTO_03098	alcohol dehydrogenase	220005									1.44335e-08	5.57087e-09									aldehyde dehydrogenase (isoamyl alcohol, NAD) (No2)	1.2626e-06 prot_M7X5K1[c] + pmet_r_0179[c] => isoamylol[c] + NAD[c]
r_0179No3	r_0179	M7XJI6	RHTO_03559	s-(hydroxymethyl)glutathione dehydrogenase (ec 1.1.1.284)	34.5001							2.51432e-06	1.60397e-06	3.25236e-06	2.1582e-06	1.89984e-06	1.34849e-06							aldehyde dehydrogenase (isoamyl alcohol, NAD) (No3)	0.0080515 prot_M7XJI6[c] + pmet_r_0179[c] => isoamylol[c] + NAD[c]
r_0180No1	r_0180	M7XN51	RHTO_03062	alcohol dehydrogenase	220005							6.26522e-06	9.54495e-06	1.91328e-05	1.19399e-05	5.36184e-05	2.25641e-05							aldehyde dehydrogenase (isoamyl alcohol, NAD) (No1)	1.2626e-06 prot_M7XN51[c] + pmet_r_0180[m] => isoamylol[m] + NAD[m]
r_0180No2	r_0180	M7X5K1	RHTO_03098	alcohol dehydrogenase	220005									1.44335e-08	5.57087e-09									aldehyde dehydrogenase (isoamyl alcohol, NAD) (No2)	1.2626e-06 prot_M7X5K1[c] + pmet_r_0180[m] => isoamylol[m] + NAD[m]
r_0180No3	r_0180	M7XKX2	RHTO_04708	iron-containing alcohol dehydrogenase	1645.99							9.58935e-08	5.65533e-08	7.34133e-08	3.68018e-08	7.80515e-08	5.01879e-08							aldehyde dehydrogenase (isoamyl alcohol, NAD) (No3)	0.00016876 prot_M7XKX2[c] + pmet_r_0180[m] => isoamylol[m] + NAD[m]
r_0181No1	r_0181	M7WTN9	RHTO_01922	alcohol dehydrogenase (nadp+)	324000							1.14614e-06	2.24293e-06	3.76168e-05	1.7663e-05	3.2266e-06	3.42554e-06							aldehyde dehydrogenase (isoamyl alcohol, NADP) (No1)	8.5734e-07 prot_M7WTN9[c] + pmet_r_0181[c] => isoamylol[c] + NADP(+)[c]
r_0181No2	r_0181	M7XCG4	RHTO_01930	alcohol dehydrogenase (nadp+)	324000																			aldehyde dehydrogenase (isoamyl alcohol, NADP) (No2)	8.5734e-07 prot_M7XCG4[c] + pmet_r_0181[c] => isoamylol[c] + NADP(+)[c]
r_0181No3	r_0181	M7X080	RHTO_07249	zinc-binding alcohol	324000							1.07752e-07	3.39826e-08	3.88006e-08	2.64164e-08	7.35376e-08	4.21431e-08							aldehyde dehydrogenase (isoamyl alcohol, NADP) (No3)	8.5734e-07 prot_M7X080[c] + pmet_r_0181[c] => isoamylol[c] + NADP(+)[c]
r_0181No4	r_0181	M7XS16	RHTO_07889	zinc-type alcohol dehydrogenase	324000							2.86784e-08	1.45484e-07	5.71356e-08	1.28679e-07	1.55852e-07	6.58293e-08							aldehyde dehydrogenase (isoamyl alcohol, NADP) (No4)	8.5734e-07 prot_M7XS16[c] + pmet_r_0181[c] => isoamylol[c] + NADP(+)[c]
r_0182No1	r_0182	M7XN51	RHTO_03062	alcohol dehydrogenase	220005							6.26522e-06	9.54495e-06	1.91328e-05	1.19399e-05	5.36184e-05	2.25641e-05							aldehyde dehydrogenase (isobutyl alcohol, NAD) (No1)	1.2626e-06 prot_M7XN51[c] + pmet_r_0182[c] => isobutanol[c] + NAD[c]
r_0182No2	r_0182	M7X5K1	RHTO_03098	alcohol dehydrogenase	220005									1.44335e-08	5.57087e-09									aldehyde dehydrogenase (isobutyl alcohol, NAD) (No2)	1.2626e-06 prot_M7X5K1[c] + pmet_r_0182[c] => isobutanol[c] + NAD[c]
r_0182No3	r_0182	M7XJI6	RHTO_03559	s-(hydroxymethyl)glutathione dehydrogenase (ec 1.1.1.284)	34.5001							2.51432e-06	1.60397e-06	3.25236e-06	2.1582e-06	1.89984e-06	1.34849e-06							aldehyde dehydrogenase (isobutyl alcohol, NAD) (No3)	0.0080515 prot_M7XJI6[c] + pmet_r_0182[c] => isobutanol[c] + NAD[c]
r_0183No1	r_0183	M7XN51	RHTO_03062	alcohol dehydrogenase	220005							6.26522e-06	9.54495e-06	1.91328e-05	1.19399e-05	5.36184e-05	2.25641e-05							aldehyde dehydrogenase (isobutyl alcohol, NAD) (No1)	1.2626e-06 prot_M7XN51[c] + pmet_r_0183[m] => isobutanol[m] + NAD[m]
r_0183No2	r_0183	M7X5K1	RHTO_03098	alcohol dehydrogenase	220005									1.44335e-08	5.57087e-09									aldehyde dehydrogenase (isobutyl alcohol, NAD) (No2)	1.2626e-06 prot_M7X5K1[c] + pmet_r_0183[m] => isobutanol[m] + NAD[m]
r_0183No3	r_0183	M7XKX2	RHTO_04708	iron-containing alcohol dehydrogenase	1645.99							9.58935e-08	5.65533e-08	7.34133e-08	3.68018e-08	7.80515e-08	5.01879e-08							aldehyde dehydrogenase (isobutyl alcohol, NAD) (No3)	0.00016876 prot_M7XKX2[c] + pmet_r_0183[m] => isobutanol[m] + NAD[m]
r_0184No1	r_0184	M7WTN9	RHTO_01922	alcohol dehydrogenase (nadp+)	324000							1.14614e-06	2.24293e-06	3.76168e-05	1.7663e-05	3.2266e-06	3.42554e-06							aldehyde dehydrogenase (isobutyl alcohol, NADP) (No1)	8.5734e-07 prot_M7WTN9[c] + pmet_r_0184[c] => isobutanol[c] + NADP(+)[c]
r_0184No2	r_0184	M7XCG4	RHTO_01930	alcohol dehydrogenase (nadp+)	324000																			aldehyde dehydrogenase (isobutyl alcohol, NADP) (No2)	8.5734e-07 prot_M7XCG4[c] + pmet_r_0184[c] => isobutanol[c] + NADP(+)[c]
r_0184No3	r_0184	M7X080	RHTO_07249	zinc-binding alcohol	324000							1.07752e-07	3.39826e-08	3.88006e-08	2.64164e-08	7.35376e-08	4.21431e-08							aldehyde dehydrogenase (isobutyl alcohol, NADP) (No3)	8.5734e-07 prot_M7X080[c] + pmet_r_0184[c] => isobutanol[c] + NADP(+)[c]
r_0184No4	r_0184	M7XS16	RHTO_07889	zinc-type alcohol dehydrogenase	324000							2.86784e-08	1.45484e-07	5.71356e-08	1.28679e-07	1.55852e-07	6.58293e-08							aldehyde dehydrogenase (isobutyl alcohol, NADP) (No4)	8.5734e-07 prot_M7XS16[c] + pmet_r_0184[c] => isobutanol[c] + NADP(+)[c]
r_0185No1	r_0185	M7WN91	RHTO_04310	aldehyde dehydrogenase	96.8002							1.14282e-07	1.56239e-07	7.20254e-07	2.40312e-07	9.7368e-08	5.22551e-08							aldehyde dehydrogenase (phenylacetaldehyde, NAD) (No1)	0.0028696 prot_M7WN91[c] + pmet_r_0185[c] => 2 H+[c] + NADH[c] + phenylacetic acid[c]
r_0185No2	r_0185	M7X6W7	RHTO_04425	aldehyde dehydrogenase, mitochondrial	96.8002							5.60218e-07	3.35268e-07	5.61381e-07	2.50072e-07	2.76087e-07	2.11169e-07							aldehyde dehydrogenase (phenylacetaldehyde, NAD) (No2)	0.0028696 prot_M7X6W7[c] + pmet_r_0185[c] => 2 H+[c] + NADH[c] + phenylacetic acid[c]
r_0185No3	r_0185	M7WKL7	RHTO_05838	aldehyde dehydrogenase (nad)	96.8002							3.99676e-06	3.05626e-06	1.35387e-05	5.00269e-06	6.86269e-05	2.13175e-05							aldehyde dehydrogenase (phenylacetaldehyde, NAD) (No3)	0.0028696 prot_M7WKL7[c] + pmet_r_0185[c] => 2 H+[c] + NADH[c] + phenylacetic acid[c]
r_0186No1	r_0186	M7XN51	RHTO_03062	alcohol dehydrogenase	220005							6.26522e-06	9.54495e-06	1.91328e-05	1.19399e-05	5.36184e-05	2.25641e-05							aldehyde dehydrogenase (tryptophol, NAD) (No1)	1.2626e-06 prot_M7XN51[c] + pmet_r_0186[c] => NAD[c] + tryptophol[c]
r_0186No2	r_0186	M7X5K1	RHTO_03098	alcohol dehydrogenase	220005									1.44335e-08	5.57087e-09									aldehyde dehydrogenase (tryptophol, NAD) (No2)	1.2626e-06 prot_M7X5K1[c] + pmet_r_0186[c] => NAD[c] + tryptophol[c]
r_0186No3	r_0186	M7XJI6	RHTO_03559	s-(hydroxymethyl)glutathione dehydrogenase (ec 1.1.1.284)	34.5001							2.51432e-06	1.60397e-06	3.25236e-06	2.1582e-06	1.89984e-06	1.34849e-06							aldehyde dehydrogenase (tryptophol, NAD) (No3)	0.0080515 prot_M7XJI6[c] + pmet_r_0186[c] => NAD[c] + tryptophol[c]
r_0187No1	r_0187	M7XN51	RHTO_03062	alcohol dehydrogenase	220005							6.26522e-06	9.54495e-06	1.91328e-05	1.19399e-05	5.36184e-05	2.25641e-05							aldehyde dehydrogenase (tryptophol, NAD) (No1)	1.2626e-06 prot_M7XN51[c] + pmet_r_0187[m] => NAD[m] + tryptophol[m]
r_0187No2	r_0187	M7X5K1	RHTO_03098	alcohol dehydrogenase	220005									1.44335e-08	5.57087e-09									aldehyde dehydrogenase (tryptophol, NAD) (No2)	1.2626e-06 prot_M7X5K1[c] + pmet_r_0187[m] => NAD[m] + tryptophol[m]
r_0187No3	r_0187	M7XKX2	RHTO_04708	iron-containing alcohol dehydrogenase	1645.99							9.58935e-08	5.65533e-08	7.34133e-08	3.68018e-08	7.80515e-08	5.01879e-08							aldehyde dehydrogenase (tryptophol, NAD) (No3)	0.00016876 prot_M7XKX2[c] + pmet_r_0187[m] => NAD[m] + tryptophol[m]
r_0188No1	r_0188	M7WG85	RHTO_04438	alkaline phosphatase (ec 3.1.3.1)	28299.9																			alkaline phosphatase (dihydroneopterin) (No1)	7,8-dihydroneopterin 3'-triphosphate[c] + 3 H2O[c] + 9.8155e-06 prot_M7WG85[c] => 7,8-dihydroneopterin[c] + 2 H+[c] + 3 phosphate[c]
r_0189_REVNo1	r_0189	M7WXL3	RHTO_08154	allantoicase	2200.05							5.52497e-08	2.17593e-08	5.39829e-08	1.41009e-08	1.99004e-08	2.07098e-08							allantoate amidinohydrolase (reversible) (No1)	urea[c] + ureidoglycolic acid[c] + 0.00012626 prot_M7WXL3[c] => allantoate[c] + H2O[c]
r_0189No1	r_0189	M7WXL3	RHTO_08154	allantoicase	750.001							5.52497e-08	2.17593e-08	5.39829e-08	1.41009e-08	1.99004e-08	2.07098e-08							allantoate amidinohydrolase (No1)	allantoate[c] + H2O[c] + 0.00037037 prot_M7WXL3[c] => urea[c] + ureidoglycolic acid[c]
r_0190_REVNo1	r_0190	M7WWZ0	RHTO_00639	allantoinase	419.997								2.18954e-08	3.69074e-08	5.57272e-09	2.34758e-08	2.09072e-08							allantoinase, reaction (reversible) (No1)	allantoate[c] + H+[c] + 0.00066138 prot_M7WWZ0[c] => allantoin[c] + H2O[c]
r_0190No1	r_0190	M7WWZ0	RHTO_00639	allantoinase	419.997								2.18954e-08	3.69074e-08	5.57272e-09	2.34758e-08	2.09072e-08							allantoinase, reaction (No1)	allantoin[c] + H2O[c] + 0.00066138 prot_M7WWZ0[c] => allantoate[c] + H+[c]
r_0191No2	r_0191	M7WMD7	RHTO_01732	3-methylcrotonyl-coa carboxylase alpha subunit	31529.8							1.83336e-07	1.73782e-07	5.39888e-07	1.40747e-07	1.87732e-07	1.53021e-07							allophanate hydrolase (No2)	pmet_r_0191[c] + 8.81e-06 prot_M7WMD7[c] => 2 ammonium[c] + 2 carbon dioxide[c]
r_0192No1	r_0192	M7XNF8	RHTO_03188	alpha 1,2-mannosyltransferase, glycosyltransferase family 15 protein	16199.8												3.89923e-09							alpha 1,2-mannosyltransferase (No1)	pmet_r_0192[g] + 1.7147e-05 prot_M7XNF8[c] => alpha-D-mannosyl-beta-D-mannosyldiacetylchitobiosyldiphosphodolichol[g] + GDP[g] + H+[g]
r_0192No2	r_0192	M7WY37	RHTO_03276	alpha-1,2-mannosyltransferase, glycosyltransferase family 15 protein	16199.8																			alpha 1,2-mannosyltransferase (No2)	pmet_r_0192[g] + 1.7147e-05 prot_M7WY37[c] => alpha-D-mannosyl-beta-D-mannosyldiacetylchitobiosyldiphosphodolichol[g] + GDP[g] + H+[g]
r_0192No3	r_0192	M7WRL1	RHTO_03439	alpha 1,2-mannosyltransferase, glycosyltransferase family 15 protein	16199.8																			alpha 1,2-mannosyltransferase (No3)	pmet_r_0192[g] + 1.7147e-05 prot_M7WRL1[c] => alpha-D-mannosyl-beta-D-mannosyldiacetylchitobiosyldiphosphodolichol[g] + GDP[g] + H+[g]
r_0192No4	r_0192	M7X8A4	RHTO_03938	alpha-1,2-mannosyltransferase (ktr4), glycosyltransferase family 15 protein	16199.8																			alpha 1,2-mannosyltransferase (No4)	pmet_r_0192[g] + 1.7147e-05 prot_M7X8A4[c] => alpha-D-mannosyl-beta-D-mannosyldiacetylchitobiosyldiphosphodolichol[g] + GDP[g] + H+[g]
r_0193No1	r_0193	M7XZN8	RHTO_00226	trehalase (ec 3.2.1.28) (alpha-trehalose glucohydrolase)	662.006							4.1378e-07	2.13901e-07	2.80061e-07	2.12843e-07	3.09801e-07	2.40826e-07							alpha,alpha-trehalase (No1)	H2O[v] + trehalose[v] + 0.0004196 prot_M7XZN8[c] => 2 D-glucose[v]
r_0194No1	r_0194	M7XZN8	RHTO_00226	trehalase (ec 3.2.1.28) (alpha-trehalose glucohydrolase)	662.006							4.1378e-07	2.13901e-07	2.80061e-07	2.12843e-07	3.09801e-07	2.40826e-07							alpha,alpha-trehalase (No1)	H2O[c] + trehalose[c] + 0.0004196 prot_M7XZN8[c] => 2 D-glucose[c]
r_0195No2	r_0195	M7XV41	RHTO_06117	trehalose 6-p phosphatase, glycosyltransferase family 20 protein	5.10002							1.36589e-06	7.056e-07	1.10972e-06	7.37005e-07	6.5006e-07	4.80612e-07							alpha,alpha-trehalose-phosphate synthase (UDP-forming) (No2)	pmet_r_0195[c] + 0.054466 prot_M7XV41[c] => alpha,alpha-trehalose 6-phosphate[c] + H+[c] + UDP[c]
r_0198No1	r_0198	M7X646	RHTO_00229	alpha-glucosidase, glycoside hydrolase family 13 protein	1600.01								5.02373e-09			1.04178e-08	2.69075e-09							alpha-glucosidase (No1)	H2O[c] + maltose[c] + 0.00017361 prot_M7X646[c] => 2 D-glucose[c]
r_0199No1	r_0199	M7X429	RHTO_05040	glutamyl-trna(gln) amidotransferase subunit a, mitochondrial (glu-adt subunit a) (ec 6.3.5.7)	11.8002								6.05063e-08	7.9331e-08	2.39033e-08	1.51e-07	8.98121e-08							amidase (No1)	4-guanidinobutanamide[c] + H2O[c] + 0.02354 prot_M7X429[c] => 4-guanidinobutanoic acid[c] + ammonium[c]
r_0201No1	r_0201	M7WSZ7	RHTO_02062	succinate-semialdehyde dehydrogenase (ec 1.2.1.16)	175.998							2.95528e-07	4.36353e-07	4.50327e-07	2.87569e-07	1.13561e-06	6.90483e-07							Aminobutyraldehyde dehydrogenase (No1)	0.0015783 prot_M7WSZ7[c] + pmet_r_0201[m] => gamma-aminobutyrate[m] + 2 H+[m] + NADH[m]
r_0201No2	r_0201	M7WN91	RHTO_04310	aldehyde dehydrogenase	99298.6							1.14282e-07	1.56239e-07	7.20254e-07	2.40312e-07	9.7368e-08	5.22551e-08							Aminobutyraldehyde dehydrogenase (No2)	2.7974e-06 prot_M7WN91[c] + pmet_r_0201[m] => gamma-aminobutyrate[m] + 2 H+[m] + NADH[m]
r_0201No3	r_0201	M7X6W7	RHTO_04425	aldehyde dehydrogenase, mitochondrial	99298.6							5.60218e-07	3.35268e-07	5.61381e-07	2.50072e-07	2.76087e-07	2.11169e-07							Aminobutyraldehyde dehydrogenase (No3)	2.7974e-06 prot_M7X6W7[c] + pmet_r_0201[m] => gamma-aminobutyrate[m] + 2 H+[m] + NADH[m]
r_0201No4	r_0201	M7WKL7	RHTO_05838	aldehyde dehydrogenase (nad)	99298.6							3.99676e-06	3.05626e-06	1.35387e-05	5.00269e-06	6.86269e-05	2.13175e-05							Aminobutyraldehyde dehydrogenase (No4)	2.7974e-06 prot_M7WKL7[c] + pmet_r_0201[m] => gamma-aminobutyrate[m] + 2 H+[m] + NADH[m]
r_0203No1	r_0203	M7XM58	RHTO_02730	anthranilate synthase component i	382.999	0.0134288	0.000559182	0.00277761	0.000351999	0.00330536	0.000305456		3.20749e-08	5.56564e-08	3.93145e-08	5.24382e-08	3.3754e-08		4.84267	13.8629	2.48706	17.5093	2.51375	anthranilate synthase (No1)	chorismate[c] + L-glutamine[c] + 0.00072527 prot_M7WRD1[c] + 0.00072527 prot_M7XM58[c] => anthranilate[c] + H+[c] + L-glutamate[c] + pyruvate[c]
r_0204_REVNo1	r_0204	M7XTH3	RHTO_07257	bis(5-adenosyl)-triphosphatase	4.40002																			Ap4A hydrolase (reversible) (No1)	2 ADP[c] + 2 H+[c] + 0.063131 prot_M7XTH3[c] => H2O[c] + P(1),P(4)-bis(5'-adenosyl) tetraphosphate[c]
r_0204No1	r_0204	M7XTH3	RHTO_07257	bis(5-adenosyl)-triphosphatase	4.40002																			Ap4A hydrolase (No1)	H2O[c] + P(1),P(4)-bis(5'-adenosyl) tetraphosphate[c] + 0.063131 prot_M7XTH3[c] => 2 ADP[c] + 2 H+[c]
r_0205No1	r_0205	M7WPA0	RHTO_00641	aldo/keto reductase	324000							4.94881e-07	3.51194e-07	2.33215e-06	1.16388e-06	4.80198e-07	2.69365e-07							arabinose reductase (No1)	8.5734e-07 prot_M7WPA0[c] + pmet_r_0205[c] => L-arabinitol[c] + NADP(+)[c]
r_0205No2	r_0205	M7WCH0	RHTO_07387	xylose and arabinose reductase	324000							7.73063e-07	3.28881e-07	5.93421e-07	3.76737e-07	3.81957e-07	2.95066e-07							arabinose reductase (No2)	pmet_r_0205[c] + 8.5734e-07 prot_M7WCH0[c] => L-arabinitol[c] + NADP(+)[c]
r_0206No1	r_0206	M7XGF4	RHTO_05160	arginase (ec 3.5.3.1)	1131.98								1.08442e-07	1.79702e-07	9.03154e-08	1.55903e-07	1.30087e-07							arginase (No1)	H2O[c] + L-arginine[c] + 0.00024539 prot_M7XGF4[c] => ornithine[c] + urea[c]
r_0207_REVNo1	r_0207	M7X7Q5	RHTO_00558	argininosuccinate lyase	2929.99							2.94136e-06	1.00662e-06	1.62744e-06	9.80006e-07	1.37208e-06	1.11676e-06							argininosuccinate lyase (reversible) (No1)	fumarate[c] + L-arginine[c] + 9.4805e-05 prot_M7X7Q5[c] => (N(omega)-L-arginino)succinic acid[c]
r_0208_REVNo1	r_0208	M7WMY0	RHTO_05147	argininosuccinate synthase	17.2522							1.05694e-05	4.17721e-06	6.75743e-06	3.72143e-06	4.94385e-06	4.57499e-06							argininosuccinate synthase (reversible) (No1)	(N(omega)-L-arginino)succinic acid[c] + AMP[c] + diphosphate[c] + H+[c] + 0.016101 prot_M7WMY0[c] => ATP[c] + L-aspartate[c] + L-citrulline[c]
r_0210No1	r_0210	M7X4A4	RHTO_02671	arginyl-trna synthetase	25.9994							8.84458e-07	2.26918e-07	5.98399e-07	2.36765e-07	4.22939e-07	2.35578e-07							arginyl-tRNA synthetase (No1)	ATP[m] + L-arginine[m] + tRNA(Arg)[m] + 0.010684 prot_M7X4A4[c] => AMP[m] + Arg-tRNA(Arg)[m] + diphosphate[m]
r_0213No1	r_0213	M7XLD5	RHTO_02304	asparaginyl-trna synthetase	10.0999																			asparaginyl-tRNA synthetase, miotchondrial (No1)	ATP[m] + L-asparagine[m] + tRNA(Asn)[m] + 0.027503 prot_M7XLD5[c] => AMP[m] + Asn-tRNA(Asn)[m] + diphosphate[m]
r_0214No1	r_0214	M7XKW6	RHTO_04703	carbamoyl-phosphate synthase large subunit	417.002				0.00150348			3.62645e-06	9.99646e-07	1.41854e-06	8.11548e-07	1.47746e-06	1.05512e-06				0.514612			aspartate carbamoyltransferase (No1)	pmet_r_0214[c] + 0.00066613 prot_M7XKW6[c] => H+[c] + N-carbamoyl-L-aspartate[c] + phosphate[c]
r_0216_REVNo1	r_0216	M7WZC3	RHTO_00425	aspartate aminotransferase (ec 2.6.1.1)	670.006							7.86895e-07	1.00288e-06	8.4678e-07	4.4907e-07	8.05879e-07	5.7927e-07							aspartate transaminase (reversible) (No1)	L-glutamate[c] + oxaloacetate[c] + 0.00041459 prot_M7WZC3[c] => 2-oxoglutarate[c] + L-aspartate[c]
r_0218_REVNo1	r_0218	M7WZC3	RHTO_00425	aspartate aminotransferase (ec 2.6.1.1)	670.006							7.86895e-07	1.00288e-06	8.4678e-07	4.4907e-07	8.05879e-07	5.7927e-07							aspartate transaminase (reversible) (No1)	L-glutamate[p] + oxaloacetate[p] + 0.00041459 prot_M7WZC3[c] => 2-oxoglutarate[p] + L-aspartate[p]
r_0218No1	r_0218	M7WZC3	RHTO_00425	aspartate aminotransferase (ec 2.6.1.1)	529.999							7.86895e-07	1.00288e-06	8.4678e-07	4.4907e-07	8.05879e-07	5.7927e-07							aspartate transaminase (No1)	2-oxoglutarate[p] + L-aspartate[p] + 0.00052411 prot_M7WZC3[c] => L-glutamate[p] + oxaloacetate[p]
r_0222No1	r_0222	M7XA42	RHTO_02552	apa2p	370								1.73786e-08	4.90937e-08	1.37338e-08	2.27376e-08	1.33049e-08							ATP adenylyltransferase (No1)	ADP[c] + ATP[c] + H+[c] + 0.00075075 prot_M7XA42[c] => P(1),P(4)-bis(5'-adenosyl) tetraphosphate[c] + phosphate[c]
r_0227No1	r_0227	M7WZ93	RHTO_00390	golgi apyrase	4383.98	0.245894	7.65764e-05	0.0261067	1.57053e-06															ATPase, cytosolic (No1)	ATP[c] + H2O[c] + 6.3362e-05 prot_M7WZ93[c] => ADP[c] + H+[e] + phosphate[c]
r_0228No1	r_0228	M7XRC2	RHTO_08101	beta-1,4-mannosyltransferase, glycosyltransferase family 33 protein	16199.8																			beta-1,4 mannosyltransferase (No1)	GDP-alpha-D-mannose[c] + N,N'-diacetylchitobiosyldiphosphodolichol[c] + 1.7147e-05 prot_M7XRC2[c] => beta-D-mannosyldiacetylchitobiosyldiphosphodolichol[c] + GDP[c]
r_0229_REVNo1	r_0229	M7WYU1	RHTO_00205	biotin synthase	13.9							1.16979e-06	1.49207e-07	2.54202e-07	1.06461e-07	6.58696e-07	3.60971e-07							biotin synthase (reversible) (No1)	biotin[c] + 2 H+[c] + 0.019984 prot_M7WYU1[c] => dethiobiotin[c] + polysulphur[c]
r_0229No1	r_0229	M7WYU1	RHTO_00205	biotin synthase	13.9							1.16979e-06	1.49207e-07	2.54202e-07	1.06461e-07	6.58696e-07	3.60971e-07							biotin synthase (No1)	dethiobiotin[c] + polysulphur[c] + 0.019984 prot_M7WYU1[c] => biotin[c] + 2 H+[c]
r_0230No1	r_0230	M7WSJ0	RHTO_02161	biotin-[acetyl-coa-carboxylase] ligase	450003																			biotin-[acetyl-CoA-carboxylase] ligase (No1)	ATP[c] + biotin[c] + H+[c] + 6.1728e-07 prot_M7WSJ0[c] => biotinyl-5'-AMP[c] + diphosphate[c]
r_0231No1	r_0231	M7WL03	RHTO_02033	c-14 sterol reductase	0.0647501	0.00143822	0.00146963	0.00156964	0.00063582	0.00187051	0.000601739													C-14 sterol reductase (No1)	4,4-dimethyl-5alpha-cholesta-8,14,24-trien-3beta-ol[c] + H+[c] + NADPH[c] + 4.29 prot_M7WL03[c] => 14-demethyllanosterol[c] + NADP(+)[c]
r_0234No1	r_0234	M7X6F0	RHTO_05176	c-3 sterol dehydrogenase	23.3348	0.00143822	0.00146963	0.00156964	0.00063582	0.00187051	0.000601739		7.40955e-08	3.34032e-07	5.63869e-08	1.67895e-07	9.51827e-08		5.50952	1.3053	3.13222	3.09472	1.75609	C-3 sterol dehydrogenase (No1)	NADP(+)[c] + zymosterol intermediate 1c[c] + 0.011904 prot_M7X6F0[c] => carbon dioxide[c] + H+[c] + NADPH[c] + zymosterol intermediate 2[c]
r_0235No1	r_0235	M7X6F0	RHTO_05176	c-3 sterol dehydrogenase	23.3348	0.00143822	0.00146963	0.00156964	0.00063582	0.00187051	0.000601739		7.40955e-08	3.34032e-07	5.63869e-08	1.67895e-07	9.51827e-08		5.50952	1.3053	3.13222	3.09472	1.75609	C-3 sterol dehydrogenase (4-methylzymosterol) (No1)	4beta-methylzymosterol-4alpha-carboxylic acid[c] + NAD[c] + 0.011904 prot_M7X6F0[c] => 3-dehydro-4-methylzymosterol[c] + carbon dioxide[c] + H+[c] + NADH[c]
r_0242No1	r_0242	M7WFV3	RHTO_05229	c-5 sterol desaturase	10.5	0.00143822	0.00146963	0.00156964	0.00063582	0.00187051	0.000601739													C-5 sterol desaturase (No1)	episterol[c] + H+[c] + NADPH[c] + oxygen[c] + 0.026455 prot_M7WFV3[c] => ergosta-5,7,24(28)-trien-3beta-ol[c] + 2 H2O[c] + NADP(+)[c]
r_0243No1	r_0243	M7XXJ2	RHTO_02709	c-8 sterol isomerase (erg-1)	1.54803e+06	0.00143822	0.00146963	0.00156964	0.00063582	0.00187051	0.000601739			1.04829e-07	3.934e-08		4.18885e-08			4.15927	4.48949		3.99034	C-8 sterol isomerase (No1)	fecosterol[c] + 1.7944e-07 prot_M7XXJ2[c] => episterol[c]
r_0244No1	r_0244	M7WYZ4	RHTO_07628	delta24(24(1))-sterol reductase	0.690663	0.00143822	0.00146963	0.00156964	0.00063582	0.00187051	0.000601739													C-s24 sterol reductase (No1)	ergosta-5,7,22,24(28)-tetraen-3beta-ol[er] + H+[er] + NADPH[er] + 0.40219 prot_M7WYZ4[c] => ergosterol[er] + NADP(+)[er]
r_0250No1	r_0250	M7XKW6	RHTO_04703	carbamoyl-phosphate synthase large subunit	3400.01				0.00337189			3.62645e-06	9.99646e-07	1.41854e-06	8.11548e-07	1.47746e-06	1.05512e-06				1.15413			carbamoyl-phosphate synthase (glutamine-hydrolysing) (No1)	8.1699e-05 prot_M7XKW6[c] + pmet_r_0250[c] => 2 ADP[c] + carbamoyl phosphate[c] + 2 H+[c] + L-glutamate[c] + phosphate[c]
r_0250No2	r_0250	M7WEG7	RHTO_05549	carbamoyl-phosphate synthase / aspartate carbamoyltransferase	3400.01							2.89972e-06	4.66421e-07	1.40782e-06	4.62778e-07	1.0882e-06	4.73527e-07							carbamoyl-phosphate synthase (glutamine-hydrolysing) (No2)	8.1699e-05 prot_M7WEG7[c] + pmet_r_0250[c] => 2 ADP[c] + carbamoyl phosphate[c] + 2 H+[c] + L-glutamate[c] + phosphate[c]
r_0253No1	r_0253	M7WWV0	RHTO_01064	carnitine o-acetyltransferase	97.5994							1.36963e-06	3.47655e-07	1.41376e-06	4.25254e-07	4.4502e-06	2.06027e-06							carnitine O-acetyltransferase (No1)	(R)-carnitine[p] + acetyl-CoA[p] + 0.0028461 prot_M7WWV0[c] => coenzyme A[p] + O-acetylcarnitine[p]
r_0255No1	r_0255	M7XNG2	RHTO_01370	catalase (ec 1.11.1.6)	2.82999e+06							1.22006e-07	1.7936e-07	2.16552e-07	4.28487e-07	4.93077e-07	2.08559e-07							catalase (No1)	2 hydrogen peroxide[c] + 9.8155e-08 prot_M7XNG2[c] => 2 H2O[c] + oxygen[c]
r_0256No1	r_0256	M7XNG2	RHTO_01370	catalase (ec 1.11.1.6)	2.82999e+06					0.0388124		1.22006e-07	1.7936e-07	2.16552e-07	4.28487e-07	4.93077e-07	2.08559e-07					21.8652		catalase (No1)	9.8155e-08 prot_M7XNG2[c] + pmet_r_0256[p] => 2 H2O[p] + oxygen[p]
r_0256No2	r_0256	M7X4E9	RHTO_02929	catalase	2.82999e+06																			catalase (No2)	pmet_r_0256[p] + 9.8155e-08 prot_M7X4E9[c] => 2 H2O[p] + oxygen[p]
r_0259No1	r_0259	M7X540	RHTO_02938	sphingosine hydroxylase	324000																			ceramide-1 hydroxylase (24C) (No1)	ceramide-1 (C24)[er] + H+[er] + NADPH[er] + oxygen[er] + 8.5734e-07 prot_M7X540[c] => ceramide-2 (C24)[er] + H2O[er] + NADP(+)[er]
r_0260No1	r_0260	M7WP55	RHTO_04128	ceramide very long chain fatty acid hydroxylase (ec 1.-.-.-)	324000							2.81602e-07	9.49064e-08	2.76998e-07	7.02254e-08	1.81965e-07	8.52161e-08							ceramide-1 hydroxylase (24C) (No1)	ceramide-1 (C24)[er] + H+[er] + NADPH[er] + oxygen[er] + 8.5734e-07 prot_M7WP55[c] => ceramide-2' (C24)[er] + H2O[er] + NADP(+)[er]
r_0261No1	r_0261	M7X540	RHTO_02938	sphingosine hydroxylase	324000																			ceramide-1 hydroxylase (26C) (No1)	ceramide-1 (C26)[er] + H+[er] + NADPH[er] + oxygen[er] + 8.5734e-07 prot_M7X540[c] => ceramide-2 (C26)[er] + H2O[er] + NADP(+)[er]
r_0262No1	r_0262	M7WP55	RHTO_04128	ceramide very long chain fatty acid hydroxylase (ec 1.-.-.-)	324000							2.81602e-07	9.49064e-08	2.76998e-07	7.02254e-08	1.81965e-07	8.52161e-08							ceramide-1 hydroxylase (26C) (No1)	ceramide-1 (C26)[er] + H+[er] + NADPH[er] + oxygen[er] + 8.5734e-07 prot_M7WP55[c] => ceramide-2' (C26)[er] + H2O[er] + NADP(+)[er]
r_0267No1	r_0267	M7WP55	RHTO_04128	ceramide very long chain fatty acid hydroxylase (ec 1.-.-.-)	324000							2.81602e-07	9.49064e-08	2.76998e-07	7.02254e-08	1.81965e-07	8.52161e-08							ceramide-3 synthase (24C) (No1)	ceramide-2 (C24)[er] + H+[er] + NADPH[er] + oxygen[er] + 8.5734e-07 prot_M7WP55[c] => ceramide-3 (C24)[er] + H2O[er] + NADP(+)[er]
r_0268No1	r_0268	M7WP55	RHTO_04128	ceramide very long chain fatty acid hydroxylase (ec 1.-.-.-)	324000							2.81602e-07	9.49064e-08	2.76998e-07	7.02254e-08	1.81965e-07	8.52161e-08							ceramide-3 synthase (26C) (No1)	ceramide-2 (C26)[er] + H+[er] + NADPH[er] + oxygen[er] + 8.5734e-07 prot_M7WP55[c] => ceramide-3 (C26)[er] + H2O[er] + NADP(+)[er]
r_0269No1	r_0269	M7WP55	RHTO_04128	ceramide very long chain fatty acid hydroxylase (ec 1.-.-.-)	324000							2.81602e-07	9.49064e-08	2.76998e-07	7.02254e-08	1.81965e-07	8.52161e-08							ceramide-4 synthase (24C) (No1)	ceramide-3 (C24)[er] + H+[er] + NADPH[er] + oxygen[er] + 8.5734e-07 prot_M7WP55[c] => ceramide-4 (C24)[er] + H2O[er] + NADP(+)[er]
r_0270No1	r_0270	M7WP55	RHTO_04128	ceramide very long chain fatty acid hydroxylase (ec 1.-.-.-)	324000							2.81602e-07	9.49064e-08	2.76998e-07	7.02254e-08	1.81965e-07	8.52161e-08							ceramide-4 synthase (26C) (No1)	ceramide-3 (C26)[er] + H+[er] + NADPH[er] + oxygen[er] + 8.5734e-07 prot_M7WP55[c] => ceramide-4 (C26)[er] + H2O[er] + NADP(+)[er]
r_0271No1	r_0271	M7X090	RHTO_07259	chitin deacetylase, carbohydrate esterase family 4 protein	96.9015																			chitin deacetylase (No1)	chitin[c] + H2O[c] + 0.0028666 prot_M7X090[c] => acetate[c] + chitosan[ce] + H+[c]
r_0272No1	r_0272	M7X6K6	RHTO_00133	chitin synthase, glycosyltransferase family 2 protein	405.651									5.58095e-08			3.52862e-08							chitin synthase (No1)	pmet_r_0272[c] + 0.00068477 prot_M7X6K6[c] => chitin[c] + H+[c] + UDP[c]
r_0272No2	r_0272	M7Y0B9	RHTO_00456	chitin synthase, glycosyltransferase family 2 protein	405.651								1.23526e-08	3.90173e-08	1.24157e-08	1.70462e-08	1.14691e-08							chitin synthase (No2)	pmet_r_0272[c] + 0.00068477 prot_M7Y0B9[c] => chitin[c] + H+[c] + UDP[c]
r_0272No3	r_0272	M7XL11	RHTO_02459	chitin synthase (ec 2.4.1.16)	405.651							2.10781e-07	1.41419e-07	3.64536e-07	1.41862e-07	1.34471e-07	8.55007e-08							chitin synthase (No3)	pmet_r_0272[c] + 0.00068477 prot_M7XL11[c] => chitin[c] + H+[c] + UDP[c]
r_0272No4	r_0272	M7WHB7	RHTO_03900	glycosyltransferase family 2 protein	405.651																			chitin synthase (No4)	pmet_r_0272[c] + 0.00068477 prot_M7WHB7[c] => chitin[c] + H+[c] + UDP[c]
r_0272No5	r_0272	M7XIC1	RHTO_03942	chitin synthase (ec 2.4.1.16)	405.651							5.94719e-08	2.73297e-08	1.32066e-07	3.45879e-08	4.31457e-08	3.02852e-08							chitin synthase (No5)	pmet_r_0272[c] + 0.00068477 prot_M7XIC1[c] => chitin[c] + H+[c] + UDP[c]
r_0272No6	r_0272	M7WCS9	RHTO_06603	chitin synthase (ec 2.4.1.16)	405.651																			chitin synthase (No6)	pmet_r_0272[c] + 0.00068477 prot_M7WCS9[c] => chitin[c] + H+[c] + UDP[c]
r_0272No7	r_0272	M7WSN0	RHTO_07316	chitin synthase, glycosyltransferase family 2 protein	405.651							7.31052e-08	1.32996e-08	6.51831e-08	1.93169e-08	2.40787e-08	1.78936e-08							chitin synthase (No7)	pmet_r_0272[c] + 0.00068477 prot_M7WSN0[c] => chitin[c] + H+[c] + UDP[c]
r_0272No8	r_0272	M7WQ19	RHTO_07980	chitin synthase, glycosyltransferase family 2 protein	405.651																			chitin synthase (No8)	pmet_r_0272[c] + 0.00068477 prot_M7WQ19[c] => chitin[c] + H+[c] + UDP[c]
r_0273No1	r_0273	M7WMN2	RHTO_05278	choline kinase	1491.99																			choline kinase (No1)	ATP[c] + choline[c] + 0.00018618 prot_M7WMN2[c] => ADP[c] + choline phosphate[c] + H+[c]
r_0274No1	r_0274	M7WQS7	RHTO_03360	choline-phosphate cytidylyltransferase	76.8							1.00718e-07	5.97054e-08	1.34251e-07	6.47029e-08	9.3147e-08	5.67423e-08							choline phosphate cytididyltransferase (No1)	choline phosphate[c] + CTP[c] + H+[c] + 0.0036169 prot_M7WQS7[c] => CDP-choline[c] + diphosphate[c]
r_0280_REVNo1	r_0280	M7X6X3	RHTO_00539	aconitate hydratase, mitochondrial (aconitase) (ec 4.2.1.-)	200.601							1.22695e-05	4.96648e-06	7.52418e-06	3.91151e-06	3.23995e-05	2.48072e-05							cis-aconitate(3-) to isocitrate (reversible) (No1)	0.0013847 prot_M7X6X3[c] + pmet_r_0280_REV[m] => cis-aconitate[m] + H2O[m]
r_0280_REVNo2	r_0280	M7WQ73	RHTO_08030	aconitate hydratase, mitochondrial (aconitase) (ec 4.2.1.-)	200.601							1.072e-06	2.21536e-07	3.80766e-07	1.60241e-07	8.22916e-07	5.22539e-07							cis-aconitate(3-) to isocitrate (reversible) (No2)	0.0013847 prot_M7WQ73[c] + pmet_r_0280_REV[m] => cis-aconitate[m] + H2O[m]
r_0280No2	r_0280	M7WQ73	RHTO_08030	aconitate hydratase, mitochondrial (aconitase) (ec 4.2.1.-)	200.601							1.072e-06	2.21536e-07	3.80766e-07	1.60241e-07	8.22916e-07	5.22539e-07							cis-aconitate(3-) to isocitrate (No2)	pmet_r_0280[m] + 0.0013847 prot_M7WQ73[c] => isocitrate[m]
r_0281No1	r_0281	M7X438	RHTO_05050	alkyl transferase (ec 2.5.1.-)	788																			cis-prenyltransferase step 01 (No1)	farnesyl diphosphate[lp] + isopentenyl diphosphate[lp] + 0.00035251 prot_M7X438[c] => diphosphate[lp] + geranylgeranyl diphosphate[lp]
r_0282No1	r_0282	M7X438	RHTO_05050	alkyl transferase (ec 2.5.1.-)	788																			cis-prenyltransferase step 02 (No1)	geranylgeranyl diphosphate[lp] + isopentenyl diphosphate[lp] + 0.00035251 prot_M7X438[c] => diphosphate[lp] + pentaprenyl diphosphate[lp]
r_0283No1	r_0283	M7X438	RHTO_05050	alkyl transferase (ec 2.5.1.-)	788																			cis-prenyltransferase step 03 (No1)	isopentenyl diphosphate[lp] + pentaprenyl diphosphate[lp] + 0.00035251 prot_M7X438[c] => diphosphate[lp] + hexaprenyl diphosphate[lp]
r_0284No1	r_0284	M7X438	RHTO_05050	alkyl transferase (ec 2.5.1.-)	788																			cis-prenyltransferase step 04 (No1)	hexaprenyl diphosphate[lp] + isopentenyl diphosphate[lp] + 0.00035251 prot_M7X438[c] => diphosphate[lp] + heptaprenyl diphosphate[lp]
r_0285No1	r_0285	M7X438	RHTO_05050	alkyl transferase (ec 2.5.1.-)	788																			cis-prenyltransferase step 05 (No1)	heptaprenyl diphosphate[lp] + isopentenyl diphosphate[lp] + 0.00035251 prot_M7X438[c] => diphosphate[lp] + octaprenyl diphosphate[lp]
r_0286No1	r_0286	M7X438	RHTO_05050	alkyl transferase (ec 2.5.1.-)	788																			cis-prenyltransferase step 06 (No1)	isopentenyl diphosphate[lp] + octaprenyl diphosphate[lp] + 0.00035251 prot_M7X438[c] => diphosphate[lp] + nonaprenyl diphosphate[lp]
r_0287No1	r_0287	M7X438	RHTO_05050	alkyl transferase (ec 2.5.1.-)	788																			cis-prenyltransferase step 07 (No1)	isopentenyl diphosphate[lp] + nonaprenyl diphosphate[lp] + 0.00035251 prot_M7X438[c] => decaprenyl diphosphate[lp] + diphosphate[lp]
r_0288No1	r_0288	M7X438	RHTO_05050	alkyl transferase (ec 2.5.1.-)	788																			cis-prenyltransferase step 08 (No1)	decaprenyl diphosphate[lp] + isopentenyl diphosphate[lp] + 0.00035251 prot_M7X438[c] => diphosphate[lp] + undecaprenyl diphosphate[lp]
r_0289No1	r_0289	M7X438	RHTO_05050	alkyl transferase (ec 2.5.1.-)	788																			cis-prenyltransferase step 09 (No1)	isopentenyl diphosphate[lp] + undecaprenyl diphosphate[lp] + 0.00035251 prot_M7X438[c] => diphosphate[lp] + dodecaprenyl diphosphate[lp]
r_0290No1	r_0290	M7X438	RHTO_05050	alkyl transferase (ec 2.5.1.-)	788																			cis-prenyltransferase step 10 (No1)	dodecaprenyl diphosphate[lp] + isopentenyl diphosphate[lp] + 0.00035251 prot_M7X438[c] => diphosphate[lp] + tridecaprenyl diphosphate[lp]
r_0291No1	r_0291	M7X438	RHTO_05050	alkyl transferase (ec 2.5.1.-)	788																			cis-prenyltransferase step 11 (No1)	isopentenyl diphosphate[lp] + tridecaprenyl diphosphate[lp] + 0.00035251 prot_M7X438[c] => diphosphate[lp] + tetradecaprenyl diphosphate[lp]
r_0292No1	r_0292	M7X438	RHTO_05050	alkyl transferase (ec 2.5.1.-)	788																			cis-prenyltransferase step 12 (No1)	isopentenyl diphosphate[lp] + tetradecaprenyl diphosphate[lp] + 0.00035251 prot_M7X438[c] => diphosphate[lp] + pentadecaprenyl diphosphate[lp]
r_0293No1	r_0293	M7X438	RHTO_05050	alkyl transferase (ec 2.5.1.-)	788																			cis-prenyltransferase step 13 (No1)	isopentenyl diphosphate[lp] + pentadecaprenyl diphosphate[lp] + 0.00035251 prot_M7X438[c] => diphosphate[lp] + hexadecaprenyl diphosphate[lp]
r_0294_REVNo1	r_0294	M7X438	RHTO_05050	alkyl transferase (ec 2.5.1.-)	14000.2																			cis-prenyltransferase step 14 (reversible) (No1)	diphosphate[lp] + heptadecaprenyl diphosphate[lp] + 1.9841e-05 prot_M7X438[c] => hexadecaprenyl diphosphate[lp] + isopentenyl diphosphate[lp]
r_0294No1	r_0294	M7X438	RHTO_05050	alkyl transferase (ec 2.5.1.-)	788																			cis-prenyltransferase step 14 (No1)	hexadecaprenyl diphosphate[lp] + isopentenyl diphosphate[lp] + 0.00035251 prot_M7X438[c] => diphosphate[lp] + heptadecaprenyl diphosphate[lp]
r_0295_REVNo1	r_0295	M7X438	RHTO_05050	alkyl transferase (ec 2.5.1.-)	14000.2																			cis-prenyltransferase step 15 (reversible) (No1)	diphosphate[lp] + octadecaprenyl diphosphate[lp] + 1.9841e-05 prot_M7X438[c] => heptadecaprenyl diphosphate[lp] + isopentenyl diphosphate[lp]
r_0295No1	r_0295	M7X438	RHTO_05050	alkyl transferase (ec 2.5.1.-)	788																			cis-prenyltransferase step 15 (No1)	heptadecaprenyl diphosphate[lp] + isopentenyl diphosphate[lp] + 0.00035251 prot_M7X438[c] => diphosphate[lp] + octadecaprenyl diphosphate[lp]
r_0296No1	r_0296	M7X438	RHTO_05050	alkyl transferase (ec 2.5.1.-)	788																			cis-prenyltransferase step 16 (No1)	isopentenyl diphosphate[lp] + octadecaprenyl diphosphate[lp] + 0.00035251 prot_M7X438[c] => diphosphate[lp] + nonadecaprenyl diphosphate[lp]
r_0297No1	r_0297	M7X438	RHTO_05050	alkyl transferase (ec 2.5.1.-)	788																			cis-prenyltransferase step 17 (No1)	isopentenyl diphosphate[lp] + nonadecaprenyl diphosphate[lp] + 0.00035251 prot_M7X438[c] => diphosphate[lp] + icosaprenyl diphosphate[lp]
r_0298No1	r_0298	M7X438	RHTO_05050	alkyl transferase (ec 2.5.1.-)	788																			cis-prenyltransferase step 18 (No1)	icosaprenyl diphosphate[lp] + isopentenyl diphosphate[lp] + 0.00035251 prot_M7X438[c] => diphosphate[lp] + henicosaprenyl diphosphate[lp]
r_0299No1	r_0299	M7X438	RHTO_05050	alkyl transferase (ec 2.5.1.-)	788																			cis-prenyltransferase step 19 (No1)	henicosaprenyl diphosphate[lp] + isopentenyl diphosphate[lp] + 0.00035251 prot_M7X438[c] => diphosphate[lp] + docosaprenyl diphosphate[lp]
r_0301No1	r_0301	M7WZV2	RHTO_07345	citrate synthase	167.004					0.0801843		6.95699e-07	3.43224e-07	6.04906e-07	3.04961e-07	9.3616e-07	4.79373e-07					23.7923		citrate synthase, peroxisomal (No1)	acetyl-CoA[p] + H2O[p] + oxaloacetate[p] + 0.0016633 prot_M7WZV2[c] => citrate[p] + coenzyme A[p] + H+[p]
r_0302_REVNo1	r_0302	M7X6X3	RHTO_00539	aconitate hydratase, mitochondrial (aconitase) (ec 4.2.1.-)	200.601							1.22695e-05	4.96648e-06	7.52418e-06	3.91151e-06	3.23995e-05	2.48072e-05							citrate to cis-aconitate(3-) (reversible) (No1)	0.0013847 prot_M7X6X3[c] + pmet_r_0302_REV[m] => citrate[m]
r_0302_REVNo2	r_0302	M7WQ73	RHTO_08030	aconitate hydratase, mitochondrial (aconitase) (ec 4.2.1.-)	200.601							1.072e-06	2.21536e-07	3.80766e-07	1.60241e-07	8.22916e-07	5.22539e-07							citrate to cis-aconitate(3-) (reversible) (No2)	0.0013847 prot_M7WQ73[c] + pmet_r_0302_REV[m] => citrate[m]
r_0302No2	r_0302	M7WQ73	RHTO_08030	aconitate hydratase, mitochondrial (aconitase) (ec 4.2.1.-)	200.601							1.072e-06	2.21536e-07	3.80766e-07	1.60241e-07	8.22916e-07	5.22539e-07							citrate to cis-aconitate(3-) (No2)	0.0013847 prot_M7WQ73[c] + pmet_r_0302[m] => cis-aconitate[m] + H2O[m]
r_0303_REVNo1	r_0303	M7X6X3	RHTO_00539	aconitate hydratase, mitochondrial (aconitase) (ec 4.2.1.-)	200.601							1.22695e-05	4.96648e-06	7.52418e-06	3.91151e-06	3.23995e-05	2.48072e-05							citrate to cis-aconitate(3-), cytoplasmic (reversible) (No1)	0.0013847 prot_M7X6X3[c] + pmet_r_0303_REV[c] => citrate[c]
r_0303_REVNo2	r_0303	M7WQ73	RHTO_08030	aconitate hydratase, mitochondrial (aconitase) (ec 4.2.1.-)	200.601							1.072e-06	2.21536e-07	3.80766e-07	1.60241e-07	8.22916e-07	5.22539e-07							citrate to cis-aconitate(3-), cytoplasmic (reversible) (No2)	0.0013847 prot_M7WQ73[c] + pmet_r_0303_REV[c] => citrate[c]
r_0303No2	r_0303	M7WQ73	RHTO_08030	aconitate hydratase, mitochondrial (aconitase) (ec 4.2.1.-)	200.601		0.0182883		0.00828182			1.072e-06	2.21536e-07	3.80766e-07	1.60241e-07	8.22916e-07	5.22539e-07		22.9313		14.3565			citrate to cis-aconitate(3-), cytoplasmic (No2)	0.0013847 prot_M7WQ73[c] + pmet_r_0303[c] => cis-aconitate[c] + H2O[c]
r_0306No1	r_0306	M7WKR4	RHTO_01947	ctp synthase (ec 6.3.4.2) (utp--ammonia ligase)	14.0002							1.05939e-06	3.37975e-07	8.01786e-07	3.87091e-07	5.70503e-07	2.77638e-07							CTP synthase (glutamine) (No1)	ATP[c] + H2O[c] + L-glutamine[c] + UTP[c] + 0.019841 prot_M7WKR4[c] => ADP[c] + CTP[c] + 2 H+[c] + L-glutamate[c] + phosphate[c]
r_0308No1	r_0308	M7WT61	RHTO_02122	cystathionine beta-lyase	45.2997							4.33957e-07	1.45256e-07	1.71886e-07	1.07933e-07	1.67803e-07	1.07442e-07							cystathionine b-lyase (No1)	H2O[c] + L-cystathionine[c] + 0.006132 prot_M7WT61[c] => ammonium[c] + L-homocysteine[c] + pyruvate[c]
r_0310No1	r_0310	M7WUV4	RHTO_01498	cystathionine gamma-lyase	7.50001							1.06265e-07	9.82655e-09	3.99341e-08	1.27153e-08		1.03745e-08							cystathionine g-lyase (No1)	pmet_r_0310[c] + 0.037037 prot_M7WUV4[c] => 2-oxobutanoate[c] + ammonium[c] + L-cysteine[c]
r_0311No1	r_0311	M7WWQ2	RHTO_00815	cystathionine gamma-synthase	120.999									1.72952e-09	5.69063e-10									cystathionine gamma-synthase (No1)	L-cysteine[c] + O-acetyl-L-homoserine[c] + 0.0022957 prot_M7WWQ2[c] => acetate[c] + H+[c] + L-cystathionine[c]
r_0312No1	r_0312	M7XKI3	RHTO_02616	o-acetylhomoserine aminocarboxypropyltransferase	729.995							2.49281e-06	1.75536e-07	4.98605e-07	1.27778e-07	2.16897e-07	7.95145e-08							cysteine synthase (No1)	hydrogen sulfide[c] + O-acetyl-L-serine[c] + 0.00038052 prot_M7XKI3[c] => acetate[c] + H+[c] + L-cysteine[c]
r_0315No1	r_0315	M7WTA9	RHTO_01996	uridine kinase (ec 2.7.1.48)	3.19998							8.15957e-08	4.33433e-08	5.8373e-08	2.70481e-08	5.73926e-08	4.57646e-08							cytidine kinase (GTP) (No1)	cytidine[c] + GTP[c] + 0.086806 prot_M7WTA9[c] => CMP[c] + GDP[c] + H+[c]
r_0318No1	r_0318	M7WXR0	RHTO_07998	cytosine deaminase	185							2.45247e-07	2.02634e-07	1.90709e-07	1.09908e-07	3.0135e-07	1.71192e-07							cytosine deaminase (No1)	cytosine[c] + H+[c] + H2O[c] + 0.0015015 prot_M7WXR0[c] => ammonium[c] + uracil[c]
r_0319_REVNo1	r_0319	M7WT83	RHTO_01742	d-arabinono-1,4-lactone oxidase	20.8997																			D-arabinono-1,4-lactone oxidase (reversible) (No1)	dehydro-D-arabinono-1,4-lactone[c] + hydrogen peroxide[c] + 0.013291 prot_M7WT83[c] => D-arabinono-1,4-lactone[c] + oxygen[c]
r_0319No1	r_0319	M7WT83	RHTO_01742	d-arabinono-1,4-lactone oxidase	20.8997																			D-arabinono-1,4-lactone oxidase (No1)	D-arabinono-1,4-lactone[c] + oxygen[c] + 0.013291 prot_M7WT83[c] => dehydro-D-arabinono-1,4-lactone[c] + hydrogen peroxide[c]
r_0320No1	r_0320	M7WEJ4	RHTO_05579	d-arabinose 1-dehydrogenase	124.564							9.29743e-08	3.45612e-08	1.91949e-07	7.11189e-08	5.54402e-08	2.98647e-08							D-arabinose 1-dehydrogenase (NAD) (No1)	D-arabinose[c] + NAD[c] + 0.00223 prot_M7WEJ4[c] => D-arabinono-1,4-lactone[c] + H+[c] + NADH[c]
r_0321No1	r_0321	M7WPA0	RHTO_00641	aldo/keto reductase	175							4.94881e-07	3.51194e-07	2.33215e-06	1.16388e-06	4.80198e-07	2.69365e-07							D-arabinose 1-dehydrogenase (NADP) (No1)	D-arabinose[c] + NADP(+)[c] + 0.0015873 prot_M7WPA0[c] => D-arabinono-1,4-lactone[c] + H+[c] + NADPH[c]
r_0322_REVNo1	r_0322	M7X5F4	RHTO_03043	fructose-bisphosphate aldolase (fbp aldolase) (ec 4.1.2.13)	13.25							2.2778e-05	1.05401e-05	1.43805e-05	8.81907e-06	2.55563e-05	1.4488e-05							D-fructose 1-phosphate D-glyceraldehyde-3-phosphate-lyase (reversible) (No1)	D-glyceraldehyde[c] + dihydroxyacetone phosphate[c] + 0.020964 prot_M7X5F4[c] => D-fructose 1-phosphate[c]
r_0322No1	r_0322	M7X5F4	RHTO_03043	fructose-bisphosphate aldolase (fbp aldolase) (ec 4.1.2.13)	13.25							2.2778e-05	1.05401e-05	1.43805e-05	8.81907e-06	2.55563e-05	1.4488e-05							D-fructose 1-phosphate D-glyceraldehyde-3-phosphate-lyase (No1)	D-fructose 1-phosphate[c] + 0.020964 prot_M7X5F4[c] => D-glyceraldehyde[c] + dihydroxyacetone phosphate[c]
r_0323No1	r_0323	M7XCQ6	RHTO_01629	l-iditol 2-dehydrogenase	23.3348							2.57876e-06	5.77275e-07	1.58899e-05	4.2044e-06	1.34623e-06	8.51177e-07							D-sorbitol dehydrogenase (D-fructose producing) (No1)	pmet_r_0323[c] + 0.011904 prot_M7XCQ6[c] => D-fructose[c] + H+[c] + NADH[c]
r_0323No2	r_0323	M7WT79	RHTO_01970	xylitol dehydrogenase	558.999							4.42376e-07	3.80105e-07	1.605e-05	4.73393e-06	1.75178e-06	4.55763e-07							D-sorbitol dehydrogenase (D-fructose producing) (No2)	pmet_r_0323[c] + 0.00049692 prot_M7WT79[c] => D-fructose[c] + H+[c] + NADH[c]
r_0326_REVNo1	r_0326	M7X655	RHTO_00239	dcmp deaminase	1400.02																			dCMP deaminase (reversible) (No1)	ammonium[c] + dUMP[c] + 0.00019841 prot_M7X655[c] => dCMP[c] + H+[c] + H2O[c]
r_0326No1	r_0326	M7X655	RHTO_00239	dcmp deaminase	1400.02	0.00040986	4.7817e-05	0.000122958	3.4684e-05	0.000166221	2.7324e-05													dCMP deaminase (No1)	dCMP[c] + H+[c] + H2O[c] + 0.00019841 prot_M7X655[c] => ammonium[c] + dUMP[c]
r_0327No1	r_0327	M7X655	RHTO_00239	dcmp deaminase	5.69999																			dCTP deaminase (No1)	dCTP[c] + H+[c] + H2O[c] + 0.048733 prot_M7X655[c] => ammonium[c] + dUTP[c]
r_0328No1	r_0328	M7WLY9	RHTO_05597	adenine deaminase (ade) (ec 3.5.4.2) (adenine aminohydrolase) (aah)	199.998																			deoxyadenosine deaminase (No1)	2'-deoxyadenosine[c] + H+[c] + H2O[c] + 0.0013889 prot_M7WLY9[c] => 2'-deoxyinosine[c] + ammonium[c]
r_0330No1	r_0330	M7WX90	RHTO_00759	guanylate kinase	510.002							2.76149e-06	9.88407e-07	1.10554e-06	6.08946e-07	1.101e-06	7.14934e-07							deoxyguanylate kinase (dGMP:ATP) (No1)	ATP[c] + dGMP[c] + 0.00054466 prot_M7WX90[c] => ADP[c] + dGDP[c]
r_0331No1	r_0331	M7XUF7	RHTO_06932	deoxyhypusine synthase	0.0149996									8.05872e-09		2.89247e-09	3.27198e-09							deoxyhypusine synthase, cytosolic/mitochondrial (No1)	H2O[c] + spermidine[c] + ubiquinone-6[m] + 18.519 prot_M7XUF7[c] => 4-aminobutanal[c] + trimethylenediamine[c] + ubiquinol-6[m]
r_0332No1	r_0332	M7WZA8	RHTO_07507	ribokinase (rk) (ec 2.7.1.15)	47.8103																			deoxyribokinase (No1)	2-deoxy-D-ribose[c] + ATP[c] + 0.00581 prot_M7WZA8[c] => 2-deoxy-D-ribose 5-phosphate[c] + ADP[c] + H+[c]
r_0334No1	r_0334	M7XH91	RHTO_04302	dephospho-coa kinase	0.0481								1.65304e-08		1.1868e-08	1.43148e-08								dephospho-CoA kinase (No1)	3'-dephospho-CoA[m] + ATP[m] + 5.775 prot_M7XH91[c] => ADP[m] + coenzyme A[m] + H+[m]
r_0344No1	r_0344	M7WKJ2	RHTO_02268	dihydrofolate reductase	218.002	0.00040986	4.7817e-05	0.000122958	3.4684e-05	0.000166221	2.7324e-05					6.59223e-08	2.15873e-08					0.700408	0.351596	dihydrofolate reductase (No1)	dihydrofolic acid[c] + H+[c] + NADPH[c] + 0.0012742 prot_M7WKJ2[c] => NADP(+)[c] + THF[c]
r_0345No1	r_0345	M7WKJ2	RHTO_02268	dihydrofolate reductase	218.002											6.59223e-08	2.15873e-08							dihydrofolate reductase (No1)	dihydrofolic acid[m] + H+[m] + NADPH[m] + 0.0012742 prot_M7WKJ2[c] => NADP(+)[m] + THF[m]
r_0346No1	r_0346	M7WR18	RHTO_03440	tetrahydrofolylpolyglutamate synthase	0.0121417											1.5603e-08								dihydrofolate synthase (No1)	7,8-dihydropteroate[c] + ATP[c] + L-glutamate[c] + 22.878 prot_M7WR18[c] => ADP[c] + dihydrofolic acid[c] + H+[c] + phosphate[c]
r_0347No1	r_0347	M7XPQ0	RHTO_00942	folic acid synthesis protein	14000.2								1.13453e-08	1.10852e-08		2.8649e-08	1.41904e-08							dihydroneopterin aldolase (No1)	7,8-dihydroneopterin[m] + 1.9841e-05 prot_M7XPQ0[c] => 2-amino-6-(hydroxymethyl)-7,8-dihydropteridin-4-ol[m] + glycolaldehyde[m]
r_0348No1	r_0348	M7WQ95	RHTO_08050	atpase get3 (ec 3.6.-.-) (arsenical pump-driving atpase) (arsenite-stimulated atpase) (golgi to er traffic protein 3) (guided en... <Preview truncated at 128 characters>	960006							1.01895e-06	3.61012e-07	8.96173e-07	3.82843e-07	6.65555e-07	4.11189e-07							dihydroneopterin monophosphate dephosphorylase (No1)	7,8-dihydroneopterin 3'-phosphate[c] + H2O[c] + 2.8935e-07 prot_M7WQ95[c] => 7,8-dihydroneopterin[c] + phosphate[c]
r_0349No1	r_0349	M7X2F3	RHTO_04690	dihydroorotase	1.87005							8.29053e-07	3.95177e-07	7.06148e-07	3.77211e-07	1.35271e-06	7.93749e-07							dihydroorotase (No1)	(S)-dihydroorotate[c] + H2O[c] + 0.14854 prot_M7X2F3[c] => H+[c] + N-carbamoyl-L-aspartate[c]
r_0350No1	r_0350	M7XPQ0	RHTO_00942	folic acid synthesis protein	0.109001								1.13453e-08	1.10852e-08		2.8649e-08	1.41904e-08							dihydropteroate synthase (No1)	2-amino-6-(hydroxymethyl)-7,8-dihydropteridin-4-ol[m] + 4-aminobenzoate[m] + 2.5484 prot_M7XPQ0[c] => 7,8-dihydropteroate[m] + H2O[m]
r_0351No1	r_0351	M7XPQ0	RHTO_00942	folic acid synthesis protein	0.109001								1.13453e-08	1.10852e-08		2.8649e-08	1.41904e-08							dihydropteroate synthase (No1)	(2-amino-4-hydroxy-7,8-dihydropteridin-6-yl)methyl trihydrogen diphosphate[m] + 4-aminobenzoate[m] + 2.5484 prot_M7XPQ0[c] => 7,8-dihydropteroate[m] + diphosphate[m]
r_0352No2	r_0352	M7XFU7	RHTO_08062	dihydroxy-acid dehydratase	75.8003			0.0200189					1.08493e-08	7.39419e-08	1.7181e-08	3.36996e-08	2.01177e-08			75.205				dihydroxy-acid dehydratase (2,3-dihydroxy-3-methylbutanoate) (No2)	pmet_r_0352[m] + 0.0036646 prot_M7XFU7[c] => 3-methyl-2-oxobutanoate[m] + H2O[m]
r_0353No2	r_0353	M7XFU7	RHTO_08062	dihydroxy-acid dehydratase	75.8003			0.00765216	0.000969734				1.08493e-08	7.39419e-08	1.7181e-08	3.36996e-08	2.01177e-08			28.7469	15.6784			dihydroxy-acid dehydratase (2,3-dihydroxy-3-methylpentanoate) (No2)	0.0036646 prot_M7XFU7[c] + pmet_r_0353[m] => (S)-3-methyl-2-oxopentanoate[m] + H2O[m]
r_0354No1	r_0354	M7X302	RHTO_04669	glycerone kinase	1491.99		0.00665					4.27387e-08	1.1198e-07	1.31914e-07	5.66542e-08	7.64035e-08	9.93902e-08		16.496					dihydroxyacetone kinase (No1)	ATP[c] + glycerone[c] + 0.00018618 prot_M7X302[c] => ADP[c] + dihydroxyacetone phosphate[c] + H+[c]
r_0356_REVNo1	r_0356	M7XRQ3	RHTO_07773	protein of phosphoglycerate mutase 1 family	3199.98							1.70485e-05	9.31684e-06	4.26289e-06	5.08444e-06	1.06845e-05	7.73943e-06							diphosphoglyceromutase (reversible) (No1)	2,3-bisphospho-D-glyceric acid[c] + H+[c] + 8.6806e-05 prot_M7XRQ3[c] => 1,3-bisphospho-D-glycerate[c]
r_0356No1	r_0356	M7XRQ3	RHTO_07773	protein of phosphoglycerate mutase 1 family	3199.98							1.70485e-05	9.31684e-06	4.26289e-06	5.08444e-06	1.06845e-05	7.73943e-06							diphosphoglyceromutase (No1)	1,3-bisphospho-D-glycerate[c] + 8.6806e-05 prot_M7XRQ3[c] => 2,3-bisphospho-D-glyceric acid[c] + H+[c]
r_0359No1	r_0359	M7XK58	RHTO_02506	diphthine synthase	203.904							1.08048e-07	3.98556e-08	6.68645e-08	2.79982e-08	6.29512e-08	4.45655e-08							diphthine synthase (No1)	2-(3-amino-3-carboxypropyl)-L-histidine[c] + S-adenosyl-L-methionine[c] + 0.0013623 prot_M7XK58[c] => 2-[3-carboxy-3-(methylammonio)propyl]-L-histidine [cytoplasm][c] + H+[c] + S-adenosyl-L-homocysteine[c]
r_0360No1	r_0360	M7XQ21	RHTO_00452	dolichol kinase	19.9998																			dolichol kinase (No1)	CTP[c] + dolichol[c] + 0.013889 prot_M7XQ21[c] => CDP[c] + dolichyl phosphate[c] + H+[c]
r_0362No2	r_0362	M7WT33	RHTO_02306	dol-p-man:protein alpha-mannosyltransferase, glycosyltransferase family 39 protein	70.9	0.0641825	0.0081501	0.0298694	0.00483989	0.0512994														dolichyl-phosphate-mannose--protein mannosyltransferase (No2)	pmet_r_0362[er] + 0.0039179 prot_M7WT33[c] => dolichyl phosphate[er] + H+[er] + mannan[er]
r_0362No3	r_0362	M7WZY6	RHTO_07144	protein o-mannosyl transferase, glycosyltransferase family 39 protein	70.9																			dolichyl-phosphate-mannose--protein mannosyltransferase (No3)	pmet_r_0362[er] + 0.0039179 prot_M7WZY6[c] => dolichyl phosphate[er] + H+[er] + mannan[er]
r_0363No1	r_0363	M7WX00	RHTO_02875	thymidylate kinase	38.0998																			dTMP kinase (No1)	ATP[c] + dTMP[c] + 0.0072908 prot_M7WX00[c] => ADP[c] + dTDP[c]
r_0364No1	r_0364	M7WKC7	RHTO_05908	dutp pyrophosphatase	58.3003							4.05219e-07	2.28226e-07	2.57034e-07	1.20156e-07	2.44712e-07	1.148e-07							dUTP diphosphatase (No1)	pmet_r_0364[c] + 0.0047646 prot_M7WKC7[c] => diphosphate[c] + dUMP[c] + H+[c]
r_0364No2	r_0364	M7XTB2	RHTO_07202	inosine triphosphate pyrophosphatase (itpase) (inosine triphosphatase) (ec 3.6.1.9) (non-canonical purine ntp pyrophosphatase) (... <Preview truncated at 128 characters>	960006							1.31943e-06	8.58684e-07	3.07346e-06	1.07888e-06	7.04278e-07	5.40082e-07							dUTP diphosphatase (No2)	pmet_r_0364[c] + 2.8935e-07 prot_M7XTB2[c] => diphosphate[c] + dUMP[c] + H+[c]
r_0365No1	r_0365	M7WRJ4	RHTO_03419	endo-polygalacturonase, glycoside hydrolase family 28 protein	552.297																			endopolygalacturonase (No1)	H2O[e] + pectin[e] + 0.00050295 prot_M7WRJ4[c] => D-galacturonate[e]
r_0366_REVNo1	r_0366	M7X749	RHTO_00323	enolase	34.0702					0.692631	0.0651536	5.16082e-05	2.00928e-05	2.10534e-05	1.45873e-05	3.03591e-05	1.96661e-05					6.33738	0.920276	enolase (reversible) (No1)	H2O[c] + phosphoenolpyruvate[c] + 0.0081531 prot_M7X749[c] => 2-phospho-D-glyceric acid[c]
r_0368No1	r_0368	M7WMN2	RHTO_05278	choline kinase	1491.99																			ethanolamine kinase (No1)	ATP[c] + ethanolamine[c] + 0.00018618 prot_M7WMN2[c] => ADP[c] + H+[c] + O-phosphoethanolamine[c]
r_0369No1	r_0369	M7XMK5	RHTO_02861	gdsl lipase/acylhydrolase family protein	0.242009							2.3052e-07	1.08505e-07	4.16276e-07	1.10737e-07	2.0598e-07	1.20551e-07							ethyl acetate-hydrolyzing esterase (No1)	ethyl acetate[c] + H2O[c] + 1.1478 prot_M7XMK5[c] => acetate[c] + ethanol[c] + H+[c]
r_0370No1	r_0370	M7WU99	RHTO_01931	glycoside hydrolase family 61 protein	7.29995e+06							4.17108e-08	1.90705e-08	8.85566e-08	2.64492e-08	2.14511e-08	1.28175e-08							exo-1,3-beta-glucan glucohydrase (No1)	pmet_r_0370[e] + 3.8052e-08 prot_M7WU99[c] => D-glucose[e]
r_0370No2	r_0370	M7WTK2	RHTO_02076	glycoside hydrolase family 17 protein	7.29995e+06																			exo-1,3-beta-glucan glucohydrase (No2)	pmet_r_0370[e] + 3.8052e-08 prot_M7WTK2[c] => D-glucose[e]
r_0373No1	r_0373	M7WR53	RHTO_02504	geranylgeranyl diphosphate synthase, type iii	788																			farnesyltranstransferase (No1)	farnesyl diphosphate[c] + isopentenyl diphosphate[c] + 0.00035251 prot_M7WR53[c] => geranylgeranyl diphosphate[c] + diphosphate[c]
r_0437No1	r_0437	M7WMJ7	RHTO_05208	cytochrome c	999.992							1.71359e-05	1.36393e-05	5.53645e-06	8.92789e-06	2.67634e-05	2.58573e-05							ferrocytochrome-c:hydrogen-peroxide oxidoreductase (No1)	2 ferrocytochrome c[m] + hydrogen peroxide[m] + 0.00027778 prot_M7WMJ7[c] + 0.00027778 prot_M7XK01[c] => 2 ferricytochrome c[m] + 2 H2O[m]
r_0437No1	r_0437	M7XK01	RHTO_06193	peroxidase (ec 1.11.1.-)	999.992							4.06365e-06	2.36822e-06	3.24604e-06	1.78102e-06	4.46193e-06	3.54306e-06							ferrocytochrome-c:hydrogen-peroxide oxidoreductase (No1)	2 ferrocytochrome c[m] + hydrogen peroxide[m] + 0.00027778 prot_M7WMJ7[c] + 0.00027778 prot_M7XK01[c] => 2 ferricytochrome c[m] + 2 H2O[m]
r_0438No1	r_0438	M7WD99	RHTO_06415	cytochrome c oxidase subunit	693.5	23.5146	4.48678	8.97899	3.78895	26.2569	7.99304		1.63107e-07	3.4927e-07	1.52281e-07	1.50985e-07	1.15832e-07		7641.18	7141.07	6911.46	48306.8	19168.1	ferrocytochrome-c:oxygen oxidoreductase (No1)	ferrocytochrome c[m] + 1.266 H+[m] + 0.25 oxygen[m] + 0.00040054 prot_M7WMJ7[c] + 0.00040054 prot_M7WD99[c] + 0.00040054 prot_M7WI20[c] + 0.00040054 prot_M7WUI0[c] + 0.00040054 prot_M7WWJ6[c] + 0.00040054 prot_M7X3R7[c] + 0.00040054 prot_M7XKA8[c] + 0.00040054 prot_M7XKJ8[c] + 0.00040054 prot_M7XMJ4[c] => ferricytochrome c[m] + 0.633 H+[c] + 0.5 H2O[m]
r_0438No1	r_0438	M7WWJ6	RHTO_00755	cytochrome c oxidase subunit 7a (ec 1.9.3.1) (cytochrome c oxidase polypeptide viia)	693.5	23.5146	4.48678	8.97899	3.78895	26.2569	7.99304		5.35455e-07		1.06965e-06	1.06216e-06	5.22792e-07		2327.6		983.958	6866.76	4246.98	ferrocytochrome-c:oxygen oxidoreductase (No1)	ferrocytochrome c[m] + 1.266 H+[m] + 0.25 oxygen[m] + 0.00040054 prot_M7WMJ7[c] + 0.00040054 prot_M7WD99[c] + 0.00040054 prot_M7WI20[c] + 0.00040054 prot_M7WUI0[c] + 0.00040054 prot_M7WWJ6[c] + 0.00040054 prot_M7X3R7[c] + 0.00040054 prot_M7XKA8[c] + 0.00040054 prot_M7XKJ8[c] + 0.00040054 prot_M7XMJ4[c] => ferricytochrome c[m] + 0.633 H+[c] + 0.5 H2O[m]
r_0438No1	r_0438	M7XKA8	RHTO_06298	cytochrome c oxidase subunit viic	693.5	23.5146	4.48678	8.97899	3.78895	26.2569	7.99304													ferrocytochrome-c:oxygen oxidoreductase (No1)	ferrocytochrome c[m] + 1.266 H+[m] + 0.25 oxygen[m] + 0.00040054 prot_M7WMJ7[c] + 0.00040054 prot_M7WD99[c] + 0.00040054 prot_M7WI20[c] + 0.00040054 prot_M7WUI0[c] + 0.00040054 prot_M7WWJ6[c] + 0.00040054 prot_M7X3R7[c] + 0.00040054 prot_M7XKA8[c] + 0.00040054 prot_M7XKJ8[c] + 0.00040054 prot_M7XMJ4[c] => ferricytochrome c[m] + 0.633 H+[c] + 0.5 H2O[m]
r_0438No1	r_0438	M7XKJ8	RHTO_04577	cytochrome c oxidase, subunit vb	693.5	23.5146	4.48678	8.97899	3.78895	26.2569	7.99304		1.88437e-06	4.8476e-07	1.88157e-06	2.50957e-06	2.47888e-06		661.403	5145.15	559.366	2906.31	895.681	ferrocytochrome-c:oxygen oxidoreductase (No1)	ferrocytochrome c[m] + 1.266 H+[m] + 0.25 oxygen[m] + 0.00040054 prot_M7WMJ7[c] + 0.00040054 prot_M7WD99[c] + 0.00040054 prot_M7WI20[c] + 0.00040054 prot_M7WUI0[c] + 0.00040054 prot_M7WWJ6[c] + 0.00040054 prot_M7X3R7[c] + 0.00040054 prot_M7XKA8[c] + 0.00040054 prot_M7XKJ8[c] + 0.00040054 prot_M7XMJ4[c] => ferricytochrome c[m] + 0.633 H+[c] + 0.5 H2O[m]
r_0440No1	r_0440	M7X759	RHTO_00614	fad synthetase	7.4007																			FMN adenylyltransferase (No1)	ATP[c] + FMN[c] + H+[c] + 0.037534 prot_M7X759[c] => diphosphate[c] + FAD[c]
r_0443No1	r_0443	M7XJI6	RHTO_03559	s-(hydroxymethyl)glutathione dehydrogenase (ec 1.1.1.284)	0.266991							2.51432e-06	1.60397e-06	3.25236e-06	2.1582e-06	1.89984e-06	1.34849e-06							formaldehyde dehydrogenase (No1)	formaldehyde[c] + glutathione[c] + NAD[c] + 1.0404 prot_M7XJI6[c] => H+[c] + NADH[c] + S-formylglutathione[c]
r_0445No1	r_0445	M7XUW4	RHTO_06042	formate dehydrogenase (fdh) (ec 1.17.1.9) (nad-dependent formate dehydrogenase)	1096.98							7.22334e-07	6.58141e-07	8.5007e-06	2.79622e-06	2.21654e-06	8.86043e-07							formate dehydrogenase (No1)	formate[c] + NAD[c] + 0.00025322 prot_M7XUW4[c] => carbon dioxide[c] + NADH[c]
r_0447No1	r_0447	M7X4L7	RHTO_02988	c-1-tetrahydrofolate synthase	4170.02							5.30681e-06	9.92077e-07	2.08845e-06	7.99793e-07	2.7508e-06	1.29942e-06							formate-tetrahydrofolate ligase (No1)	ATP[m] + formate[m] + THF[m] + 6.6613e-05 prot_M7X4L7[c] => 10-formyl-THF[m] + ADP[m] + phosphate[m]
r_0448No1	r_0448	M7XZ85	RHTO_00056	6-phosphofructo-2-kinase / fructose-2,6-bisphosphatase	78300.2							1.90359e-07	9.75609e-08	2.38473e-07	1.11237e-07	9.6815e-08	7.64887e-08							fructose-2,6-bisphosphate 2-phosphatase (No1)	pmet_r_0448[c] + 3.5476e-06 prot_M7XZ85[c] => D-fructose 6-phosphate[c] + phosphate[c]
r_0448No2	r_0448	M7X422	RHTO_02818	6-phosphofructo-2-kinase / fructose-2,6-bisphosphatase	78300.2							3.90929e-08	1.87302e-08		1.20099e-08	2.42656e-08	2.01879e-08							fructose-2,6-bisphosphate 2-phosphatase (No2)	3.5476e-06 prot_M7X422[c] + pmet_r_0448[c] => D-fructose 6-phosphate[c] + phosphate[c]
r_0449No1	r_0449	M7XYF6	RHTO_03046	fructose-1,6-bisphosphatase i	58.6995					0.476176	0.0287514	2.71196e-06	1.57e-06	7.77461e-07	1.04679e-06	5.14952e-06	2.62693e-06					25.6861	3.04024	fructose-bisphosphatase (No1)	D-fructose 1,6-bisphosphate[c] + H2O[c] + 0.0047322 prot_M7XYF6[c] => D-fructose 6-phosphate[c] + phosphate[c]
r_0450_REVNo1	r_0450	M7X5F4	RHTO_03043	fructose-bisphosphate aldolase (fbp aldolase) (ec 4.1.2.13)	12.6					0.476176	0.0287514	2.2778e-05	1.05401e-05	1.43805e-05	8.81907e-06	2.55563e-05	1.4488e-05					5.17567	0.551247	fructose-bisphosphate aldolase (reversible) (No1)	dihydroxyacetone phosphate[c] + glyceraldehyde 3-phosphate[c] + 0.022046 prot_M7X5F4[c] => D-fructose 1,6-bisphosphate[c]
r_0451_REVNo1	r_0451	M7XEU6	RHTO_05746	fumarate hydratase, class ii	460.004							1.13515e-05	3.60049e-06	5.67895e-06	2.44925e-06	2.61155e-05	1.63843e-05							fumarase (reversible) (No1)	(S)-malate[m] + 0.00060386 prot_M7XEU6[c] => fumarate[m] + H2O[m]
r_0452_REVNo1	r_0452	M7XEU6	RHTO_05746	fumarate hydratase, class ii	460.004							1.13515e-05	3.60049e-06	5.67895e-06	2.44925e-06	2.61155e-05	1.63843e-05							fumarase, cytoplasmic (reversible) (No1)	(S)-malate[c] + 0.00060386 prot_M7XEU6[c] => fumarate[c] + H2O[c]
r_0454_REVNo1	r_0454	M7X560	RHTO_05714	succinate dehydrogenase [ubiquinone] flavoprotein subunit, mitochondrial (ec 1.3.5.1)	259.994							5.05765e-06	2.42122e-06	3.63715e-06	1.6586e-06	1.01303e-05	8.89727e-06							fumarate reductase (reversible) (No1)	FAD[m] + succinate[m] + 0.0010684 prot_M7X560[c] => FADH2[m] + fumarate[m]
r_0455_REVNo1	r_0455	M7WUD3	RHTO_01560	fumarate reductase flavoprotein subunit	658.007							3.99403e-06	4.02349e-06	1.30382e-05	2.9489e-06	5.08562e-06	2.83322e-06							soluble fumarate reductase (reversible) (No1)	FAD[c] + succinate[c] + 0.00042215 prot_M7WUD3[c] => FADH2[c] + fumarate[c]
r_0455No1	r_0455	M7WUD3	RHTO_01560	fumarate reductase flavoprotein subunit	658.007							3.99403e-06	4.02349e-06	1.30382e-05	2.9489e-06	5.08562e-06	2.83322e-06							soluble fumarate reductase (No1)	FADH2[c] + fumarate[c] + 0.00042215 prot_M7WUD3[c] => FAD[c] + succinate[c]
r_0457No1	r_0457	M7XRJ2	RHTO_07703	gamma-glutamyltranspeptidase	52.8004								1.04078e-08	1.5778e-08	7.62662e-09	1.19692e-08	9.55897e-09							g-glutamyltransferase (No1)	glutathione[c] + L-alanine[c] + 0.0052609 prot_M7XRJ2[c] => L-cysteinylglycine[c] + L-gamma-glutamyl-L-alanine[c]
r_0458No1	r_0458	M7X4N6	RHTO_05737	galactokinase	145.999							1.74474e-06	7.84293e-07	1.30503e-06	7.84691e-07	1.13028e-06	6.94519e-07							galactokinase (No1)	ATP[c] + D-galactose[c] + 0.0019026 prot_M7X4N6[c] => ADP[c] + alpha-D-galactose 1-phosphate[c] + H+[c]
r_0459No1	r_0459	M7WD91	RHTO_06405	galactose-1-phosphate uridylyltransferase (ec 2.7.7.12)	986.988																			galactose-1-phosphate uridylyltransferase (No1)	alpha-D-galactose 1-phosphate[c] + H+[c] + UTP[c] + 0.00028144 prot_M7WD91[c] => diphosphate[c] + UDP-D-galactose[c]
r_0460No1	r_0460	M7X197	RHTO_06095	glutamate-cysteine ligase catalytic subunit	10189.9									4.36408e-08		3.98041e-08								gamma-glutamylcysteine synthetase (No1)	ATP[c] + L-cysteine[c] + L-glutamate[c] + 2.726e-05 prot_M7X197[c] => ADP[c] + H+[c] + L-gamma-glutamyl-L-cysteine[c] + phosphate[c]
r_0463No1	r_0463	M7XLS6	RHTO_05039	glycogen debranching enzyme, glycoside hydrolase family 13 protein	411.999							2.49647e-07	1.70282e-07	3.14915e-07	1.95962e-07	1.83372e-07	1.40445e-07							glucan 1,4-alpha-glucosidase (No1)	glycogen[c] + H2O[c] + 0.00067422 prot_M7XLS6[c] => D-glucose[c]
r_0467_REVNo1	r_0467	M7WNZ9	RHTO_04058	glucose-6-phosphate isomerase (ec 5.3.1.9)	650.001			0.839103	0.210751	0.98831	0.0178839	1.21473e-05	6.74842e-06	1.40026e-05	7.95373e-06	9.90677e-06	7.75841e-06			16.6457	7.3603	27.7114	0.640303	glucose-6-phosphate isomerase (reversible) (No1)	D-fructose 6-phosphate[c] + 0.00042735 prot_M7WNZ9[c] => D-glucose 6-phosphate[c]
r_0468No1	r_0468	M7XME8	RHTO_02811	glutamate 5-kinase	17.7516	0.0750894	0.00312675	0.0155315	0.00196826	0.018384	0.00165303		2.1233e-09			5.35996e-09			409.054			952.743		glutamate 5-kinase (No1)	ATP[c] + L-glutamate[c] + 0.015648 prot_M7XME8[c] => ADP[c] + L-gamma-glutamyl phosphate[c]
r_0469No1	r_0469	M7XNP4	RHTO_01440	glutamate decarboxylase (ec 4.1.1.15)	59.2605							3.55814e-06	2.43197e-06	4.36314e-06	2.24972e-06	4.26765e-06	2.29018e-06							glutamate decarboxylase (No1)	H+[c] + L-glutamate[c] + 0.0046874 prot_M7XNP4[c] => carbon dioxide[c] + gamma-aminobutyrate[c]
r_0470No1	r_0470	M7XRK5	RHTO_07718	nad-specific glutamate dehydrogenase (ec 1.4.1.2)	24.0002							1.20848e-06	7.78664e-07	8.53339e-07	5.5901e-07	8.53805e-07	6.39255e-07							glutamate dehydrogenase (NAD) (No1)	H2O[c] + L-glutamate[c] + NAD[c] + 0.011574 prot_M7XRK5[c] => 2-oxoglutarate[c] + ammonium[c] + H+[c] + NADH[c]
r_0472No1	r_0472	M7WY92	RHTO_00025	gogat, glutamate synthase	69.9992							1.16619e-06	3.26518e-07	7.55331e-07	3.16353e-07	4.18769e-07	3.63038e-07							glutamate synthase (NADH2) (No1)	2-oxoglutarate[c] + H+[c] + L-glutamine[c] + NADH[c] + 0.0039683 prot_M7WY92[c] => 2 L-glutamate[c] + NAD[c]
r_0475No1	r_0475	M7WNA2	RHTO_04320	glutamine amidotransferase	0.127002																			glutaminase (No1)	H2O[c] + L-glutamine[c] + 2.1872 prot_M7WNA2[c] => ammonium[c] + L-glutamate[c]
r_0477No1	r_0477	M7WSE0	RHTO_02328	glutamine-fructose-6-phosphate transaminase	35.5001							7.57028e-06	1.96656e-06	3.68346e-06	1.57462e-06	3.04419e-06	1.929e-06							glutamine-fructose-6-phosphate transaminase (No1)	pmet_r_0477[c] + 0.0078247 prot_M7WSE0[c] => alpha-D-glucosamine 6-phosphate[c] + L-glutamate[c]
r_0477No2	r_0477	M7WSS6	RHTO_02329	glutamine-fructose-6-phosphate transaminase	35.5001																			glutamine-fructose-6-phosphate transaminase (No2)	pmet_r_0477[c] + 0.0078247 prot_M7WSS6[c] => alpha-D-glucosamine 6-phosphate[c] + L-glutamate[c]
r_0480No1	r_0480	M7WX37	RHTO_08004	glutamyl-trna synthetase	2.20005								3.45855e-09	5.41036e-09	2.50781e-09	3.97412e-09								glutamyl-tRNA synthetase (No1)	ATP[m] + L-glutamate[m] + tRNA(Glu)[m] + 0.12626 prot_M7WX37[c] => AMP[m] + diphosphate[m] + Glu-tRNA(Glu)[m]
r_0481No1	r_0481	M7WGU3	RHTO_04201	monothiol glutaredoxin	900.006							9.23576e-07	4.41046e-07	1.52829e-07	3.80064e-07	8.918e-07	5.66171e-07							glutathione oxidoreductase (No1)	pmet_r_0481[c] + 0.00030864 prot_M7WGU3[c] + 0.00030864 prot_M7X4W9[c] => 2 glutathione[c] + NADP(+)[c]
r_0481No1	r_0481	M7X4W9	RHTO_03104	glutathione reductase (ec 1.8.1.7)	900.006							1.95854e-06	8.85881e-07	2.18061e-06	9.85726e-07	1.21675e-06	9.10643e-07							glutathione oxidoreductase (No1)	pmet_r_0481[c] + 0.00030864 prot_M7WGU3[c] + 0.00030864 prot_M7X4W9[c] => 2 glutathione[c] + NADP(+)[c]
r_0481No2	r_0481	M7WFU6	RHTO_05219	monothiol glutaredoxin-5	900.006							1.22083e-06	5.38485e-07	2.13362e-07	4.18116e-07	6.61393e-07	4.31856e-07							glutathione oxidoreductase (No2)	pmet_r_0481[c] + 0.00030864 prot_M7X4W9[c] + 0.00030864 prot_M7WFU6[c] => 2 glutathione[c] + NADP(+)[c]
r_0481No2	r_0481	M7X4W9	RHTO_03104	glutathione reductase (ec 1.8.1.7)	900.006							1.95854e-06	8.85881e-07	2.18061e-06	9.85726e-07	1.21675e-06	9.10643e-07							glutathione oxidoreductase (No2)	pmet_r_0481[c] + 0.00030864 prot_M7X4W9[c] + 0.00030864 prot_M7WFU6[c] => 2 glutathione[c] + NADP(+)[c]
r_0482No1	r_0482	M7WGU3	RHTO_04201	monothiol glutaredoxin	900.006							9.23576e-07	4.41046e-07	1.52829e-07	3.80064e-07	8.918e-07	5.66171e-07							glutathione oxidoreductase (No1)	glutathione disulfide[m] + H+[m] + NADPH[m] + 0.00030864 prot_M7WGU3[c] + 0.00030864 prot_M7X4W9[c] => 2 glutathione[m] + NADP(+)[m]
r_0482No1	r_0482	M7X4W9	RHTO_03104	glutathione reductase (ec 1.8.1.7)	900.006							1.95854e-06	8.85881e-07	2.18061e-06	9.85726e-07	1.21675e-06	9.10643e-07							glutathione oxidoreductase (No1)	glutathione disulfide[m] + H+[m] + NADPH[m] + 0.00030864 prot_M7WGU3[c] + 0.00030864 prot_M7X4W9[c] => 2 glutathione[m] + NADP(+)[m]
r_0483_REVNo1	r_0483	M7WYV4	RHTO_00225	glutathione peroxidase	2.82999e+06							1.99537e-07	3.18145e-07	1.1771e-07	1.62177e-07	1.33087e-07	1.42002e-07							glutathione peridoxase (reversible) (No1)	9.8155e-08 prot_M7WYV4[c] + pmet_r_0483_REV[c] => 2 glutathione[c] + hydrogen peroxide[c]
r_0483_REVNo2	r_0483	M7WRR3	RHTO_07569	glutathione s-transferase	2.82999e+06								1.85829e-07	5.27021e-07	2.18232e-07	7.70809e-07	4.06029e-07							glutathione peridoxase (reversible) (No2)	9.8155e-08 prot_M7WRR3[c] + pmet_r_0483_REV[c] => 2 glutathione[c] + hydrogen peroxide[c]
r_0483No1	r_0483	M7WYV4	RHTO_00225	glutathione peroxidase	2.82999e+06							1.99537e-07	3.18145e-07	1.1771e-07	1.62177e-07	1.33087e-07	1.42002e-07							glutathione peridoxase (No1)	pmet_r_0483[c] + 9.8155e-08 prot_M7WYV4[c] => glutathione disulfide[c] + 2 H2O[c]
r_0483No2	r_0483	M7WRR3	RHTO_07569	glutathione s-transferase	2.82999e+06								1.85829e-07	5.27021e-07	2.18232e-07	7.70809e-07	4.06029e-07							glutathione peridoxase (No2)	pmet_r_0483[c] + 9.8155e-08 prot_M7WRR3[c] => glutathione disulfide[c] + 2 H2O[c]
r_0484_REVNo1	r_0484	M7WGU3	RHTO_04201	monothiol glutaredoxin	165							9.23576e-07	4.41046e-07	1.52829e-07	3.80064e-07	8.918e-07	5.66171e-07							glutathione peroxidase, mitochondria (reversible) (No1)	glutathione disulfide[m] + 2 H2O[m] + 0.0016835 prot_M7WGU3[c] => 2 glutathione[m] + hydrogen peroxide[m]
r_0484No1	r_0484	M7WGU3	RHTO_04201	monothiol glutaredoxin	900.006							9.23576e-07	4.41046e-07	1.52829e-07	3.80064e-07	8.918e-07	5.66171e-07							glutathione peroxidase, mitochondria (No1)	2 glutathione[m] + hydrogen peroxide[m] + 0.00030864 prot_M7WGU3[c] => glutathione disulfide[m] + 2 H2O[m]
r_0485No1	r_0485	M7XGD3	RHTO_07794	glutathione synthetase (gsh-s) (ec 6.3.2.3)	55.0001										6.13906e-09									glutathione synthetase (No1)	ATP[c] + L-gamma-glutamyl-L-cysteine[c] + L-glycine[c] + 0.0050505 prot_M7XGD3[c] => ADP[c] + glutathione[c] + H+[c] + phosphate[c]
r_0486_REVNo1	r_0486	M7WNF8	RHTO_01292	glyceraldehyde 4-phosphate dehydrogenase	73.5991					0.00308001						7.26287e-09						117.799		glyceraldehyde-3-phosphate dehydrogenase (reversible) (No1)	0.0037742 prot_M7WNF8[c] + pmet_r_0486_REV[c] => glyceraldehyde 3-phosphate[c] + NAD[c] + phosphate[c]
r_0486_REVNo2	r_0486	M7WI96	RHTO_03746	glyceraldehyde-3-phosphate dehydrogenase (ec 1.2.1.12)	73.5991					0.684512	0.0622033	5.46849e-05	3.00406e-05	3.75411e-05	2.44929e-05	3.17509e-05	2.51822e-05					5.98857	0.686149	glyceraldehyde-3-phosphate dehydrogenase (reversible) (No2)	0.0037742 prot_M7WI96[c] + pmet_r_0486_REV[c] => glyceraldehyde 3-phosphate[c] + NAD[c] + phosphate[c]
r_0486No1	r_0486	M7WNF8	RHTO_01292	glyceraldehyde 4-phosphate dehydrogenase	441.998											7.26287e-09								glyceraldehyde-3-phosphate dehydrogenase (No1)	pmet_r_0486[c] + 0.00062846 prot_M7WNF8[c] => 1,3-bisphospho-D-glycerate[c] + H+[c] + NADH[c]
r_0487No1	r_0487	M7WPA0	RHTO_00641	aldo/keto reductase	18.8798							4.94881e-07	3.51194e-07	2.33215e-06	1.16388e-06	4.80198e-07	2.69365e-07							glycerol dehydrogenase (NADP-dependent) (No1)	0.014713 prot_M7WPA0[c] + pmet_r_0487[c] => glycerone[c] + H+[c] + NADPH[c]
r_0487No2	r_0487	M7XN27	RHTO_03032	indole-3-acetaldehyde reductase (nadph)	20.2153		0.00665					2.2995e-07	7.67102e-08	4.72859e-07	2.17309e-07	1.43506e-07	6.97014e-08		24.0805					glycerol dehydrogenase (NADP-dependent) (No2)	pmet_r_0487[c] + 0.013741 prot_M7XN27[c] => glycerone[c] + H+[c] + NADPH[c]
r_0487No3	r_0487	M7X8C7	RHTO_03963	xylose reductase	18.8798							2.24679e-05	1.27614e-05	0.000125657	5.07049e-05	1.96353e-05	1.36629e-05							glycerol dehydrogenase (NADP-dependent) (No3)	0.014713 prot_M7X8C7[c] + pmet_r_0487[c] => glycerone[c] + H+[c] + NADPH[c]
r_0487No4	r_0487	M7X3P9	RHTO_06555	aldo/keto reductase	18.8798									1.24056e-08	3.16119e-09									glycerol dehydrogenase (NADP-dependent) (No4)	0.014713 prot_M7X3P9[c] + pmet_r_0487[c] => glycerone[c] + H+[c] + NADPH[c]
r_0487No5	r_0487	M7WCH0	RHTO_07387	xylose and arabinose reductase	18.8798							7.73063e-07	3.28881e-07	5.93421e-07	3.76737e-07	3.81957e-07	2.95066e-07							glycerol dehydrogenase (NADP-dependent) (No5)	0.014713 prot_M7WCH0[c] + pmet_r_0487[c] => glycerone[c] + H+[c] + NADPH[c]
r_0488No1	r_0488	M7WRY8	RHTO_07649	glycerol kinase	4900.03							2.59821e-07	1.39946e-07	4.43483e-07	1.82768e-07	5.8078e-07	2.53854e-07							glycerol kinase (No1)	ATP[c] + glycerol[c] + 5.6689e-05 prot_M7WRY8[c] => ADP[c] + glycerol 3-phosphate[c] + H+[c]
r_0489No1	r_0489	M7XH17	RHTO_04434	2-deoxyglucose-6-phosphatase	832.992	0.04655							2.19922e-08	1.8129e-08	2.07561e-08	4.18733e-08	2.0597e-08							glycerol-3-phosphatase (No1)	glycerol 3-phosphate[c] + H2O[c] + 0.00033347 prot_M7XH17[c] => glycerol[c] + phosphate[c]
r_0490No1	r_0490	M7XSX2	RHTO_07665	glycerol-3-phosphate dehydrogenase (ec 1.1.5.3)	33.2999							7.48575e-07	3.85351e-07	1.52812e-06	5.56182e-07	1.38982e-06	1.0588e-06							glycerol-3-phosphate dehydrogenase (fad) (No1)	FAD[m] + glycerol 3-phosphate[m] + 0.0083417 prot_M7XSX2[c] => dihydroxyacetone phosphate[m] + FADH2[m]
r_0491No2	r_0491	M7WXS9	RHTO_08013	glycerol-3-phosphate dehydrogenase [nad(+)] (ec 1.1.1.8) (fragment)	390			0.00382114	1.05185e-05		0.00137137	3.23474e-06	1.49987e-06	1.36505e-06	1.3152e-06	3.7097e-06	2.09407e-06			0.777577	0.00222156		0.181911	glycerol-3-phosphate dehydrogenase (NAD) (No2)	pmet_r_0491[c] + 0.00071225 prot_M7WXS9[c] => glycerol 3-phosphate[c] + NAD[c]
r_0492No1	r_0492	M7WSY9	RHTO_02273	glycerol-3-phosphate dehydrogenase [nad(+)] (ec 1.1.1.8)	390							7.99953e-07	6.10079e-07	4.17903e-07	5.0936e-07	5.78079e-07	4.69371e-07							glycerol-3-phosphate dehydrogenase (NAD) (No1)	0.00071225 prot_M7WSY9[c] + pmet_r_0492[m] => glycerol 3-phosphate[m] + NAD[m]
r_0492No2	r_0492	M7WXS9	RHTO_08013	glycerol-3-phosphate dehydrogenase [nad(+)] (ec 1.1.1.8) (fragment)	390							3.23474e-06	1.49987e-06	1.36505e-06	1.3152e-06	3.7097e-06	2.09407e-06							glycerol-3-phosphate dehydrogenase (NAD) (No2)	0.00071225 prot_M7WXS9[c] + pmet_r_0492[m] => glycerol 3-phosphate[m] + NAD[m]
r_0499No1	r_0499	M7WLN5	RHTO_01888	phosphoribosylglycinamide formyltransferase	40.0003					0.00467137														glycinamide ribotide transformylase (No1)	10-formyl-THF[c] + 5-phospho-ribosyl-glycineamide[c] + 0.0069444 prot_M7WLN5[c] => 5'-phosphoribosyl-N-formylglycineamide[c] + H+[c] + THF[c]
r_0501No1	r_0501	M7X413	RHTO_02808	glycine cleavage system h protein	898.986	0.21164	0.0110722	0.0389249	0.00512127	0.0612621	0.00615577		7.96365e-07	7.24516e-07	7.16081e-07	9.9279e-07	6.81863e-07		3.86205	14.9237	1.98661	17.1408	2.50774	glycine cleavage system (No1)	L-glycine[m] + NAD[m] + THF[m] + 0.00030899 prot_M7WR40[c] + 0.00030899 prot_M7X0P4[c] + 0.00030899 prot_M7X413[c] + 0.00030899 prot_M7XCY6[c] => 5,10-methylenetetrahydrofolate[m] + ammonium[m] + carbon dioxide[m] + NADH[m]
r_0502_REVNo1	r_0502	M7X852	RHTO_04131	glycine hydroxymethyltransferase	639.997							1.64391e-05	4.12406e-06	8.72292e-06	3.77736e-06	1.16918e-05	6.13026e-06							glycine hydroxymethyltransferase (reversible) (No1)	5,10-methylenetetrahydrofolate[c] + H2O[c] + L-glycine[c] + 0.00043403 prot_M7X852[c] => L-serine[c] + THF[c]
r_0503No1	r_0503	M7X852	RHTO_04131	glycine hydroxymethyltransferase	639.997							1.64391e-05	4.12406e-06	8.72292e-06	3.77736e-06	1.16918e-05	6.13026e-06							glycine hydroxymethyltransferase (No1)	L-serine[m] + THF[m] + 0.00043403 prot_M7X852[c] => 5,10-methylenetetrahydrofolate[m] + H2O[m] + L-glycine[m]
r_0504No1	r_0504	M7WR40	RHTO_07893	dihydrolipoyl dehydrogenase (ec 1.8.1.4)	648.998							8.61901e-06	4.32827e-06	6.18778e-06	3.46935e-06	8.32064e-06	6.12754e-06							glycine-cleavage complex (lipoamide) (No1)	H+[m] + L-glycine[m] + lipoamide[m] + 0.00042801 prot_M7WR40[c] + 0.00042801 prot_M7X0P4[c] + 0.00042801 prot_M7X413[c] + 0.00042801 prot_M7XCY6[c] => carbon dioxide[m] + S(8)-aminomethyldihydrolipoamide[m]
r_0504No1	r_0504	M7X0P4	RHTO_06925	glycine dehydrogenase	648.998							1.34526e-06	3.08551e-07	5.04006e-07	2.57678e-07	1.10085e-06	7.28544e-07							glycine-cleavage complex (lipoamide) (No1)	H+[m] + L-glycine[m] + lipoamide[m] + 0.00042801 prot_M7WR40[c] + 0.00042801 prot_M7X0P4[c] + 0.00042801 prot_M7X413[c] + 0.00042801 prot_M7XCY6[c] => carbon dioxide[m] + S(8)-aminomethyldihydrolipoamide[m]
r_0504No1	r_0504	M7X413	RHTO_02808	glycine cleavage system h protein	648.998								7.96365e-07	7.24516e-07	7.16081e-07	9.9279e-07	6.81863e-07							glycine-cleavage complex (lipoamide) (No1)	H+[m] + L-glycine[m] + lipoamide[m] + 0.00042801 prot_M7WR40[c] + 0.00042801 prot_M7X0P4[c] + 0.00042801 prot_M7X413[c] + 0.00042801 prot_M7XCY6[c] => carbon dioxide[m] + S(8)-aminomethyldihydrolipoamide[m]
r_0504No1	r_0504	M7XCY6	RHTO_01709	aminomethyltransferase (ec 2.1.2.10) (glycine cleavage system t protein)	648.998							8.82998e-07	2.77385e-07	7.19553e-07	3.07372e-07	9.8182e-07	5.7722e-07							glycine-cleavage complex (lipoamide) (No1)	H+[m] + L-glycine[m] + lipoamide[m] + 0.00042801 prot_M7WR40[c] + 0.00042801 prot_M7X0P4[c] + 0.00042801 prot_M7X413[c] + 0.00042801 prot_M7XCY6[c] => carbon dioxide[m] + S(8)-aminomethyldihydrolipoamide[m]
r_0505No1	r_0505	M7WKF8	RHTO_02312	2-oxoglutarate dehydrogenase e2 component (dihydrolipoamide succinyltransferase)	898.986							5.00084e-06	1.5855e-06	3.00468e-06	1.31668e-06	7.97009e-06	5.9248e-06							glycine-cleavage complex (lipoamide) (No1)	0.00030899 prot_M7WR40[c] + pmet_r_0505[m] + 0.00030899 prot_M7WKF8[c] + 0.00030899 prot_M7WPA9[c] => H+[m] + lipoamide[m] + NADH[m]
r_0505No1	r_0505	M7WPA9	RHTO_04225	oxoglutarate dehydrogenase (succinyl-transferring)	898.986							2.24407e-07	5.2433e-08	1.35031e-07	4.6038e-08	8.85674e-08	7.67416e-08							glycine-cleavage complex (lipoamide) (No1)	0.00030899 prot_M7WR40[c] + pmet_r_0505[m] + 0.00030899 prot_M7WKF8[c] + 0.00030899 prot_M7WPA9[c] => H+[m] + lipoamide[m] + NADH[m]
r_0505No1	r_0505	M7WR40	RHTO_07893	dihydrolipoyl dehydrogenase (ec 1.8.1.4)	898.986							8.61901e-06	4.32827e-06	6.18778e-06	3.46935e-06	8.32064e-06	6.12754e-06							glycine-cleavage complex (lipoamide) (No1)	0.00030899 prot_M7WR40[c] + pmet_r_0505[m] + 0.00030899 prot_M7WKF8[c] + 0.00030899 prot_M7WPA9[c] => H+[m] + lipoamide[m] + NADH[m]
r_0505No2	r_0505	M7WKF8	RHTO_02312	2-oxoglutarate dehydrogenase e2 component (dihydrolipoamide succinyltransferase)	898.986							5.00084e-06	1.5855e-06	3.00468e-06	1.31668e-06	7.97009e-06	5.9248e-06							glycine-cleavage complex (lipoamide) (No2)	0.00030899 prot_M7WR40[c] + pmet_r_0505[m] + 0.00030899 prot_M7WKF8[c] + 0.00030899 prot_M7XGI7[c] => H+[m] + lipoamide[m] + NADH[m]
r_0505No2	r_0505	M7WR40	RHTO_07893	dihydrolipoyl dehydrogenase (ec 1.8.1.4)	898.986							8.61901e-06	4.32827e-06	6.18778e-06	3.46935e-06	8.32064e-06	6.12754e-06							glycine-cleavage complex (lipoamide) (No2)	0.00030899 prot_M7WR40[c] + pmet_r_0505[m] + 0.00030899 prot_M7WKF8[c] + 0.00030899 prot_M7XGI7[c] => H+[m] + lipoamide[m] + NADH[m]
r_0505No2	r_0505	M7XGI7	RHTO_07860	2-oxoglutarate dehydrogenase e1 component (succinyl-transferring)	898.986							3.51522e-06	9.82545e-07	1.81062e-06	6.63555e-07	6.34265e-06	3.72806e-06							glycine-cleavage complex (lipoamide) (No2)	0.00030899 prot_M7WR40[c] + pmet_r_0505[m] + 0.00030899 prot_M7WKF8[c] + 0.00030899 prot_M7XGI7[c] => H+[m] + lipoamide[m] + NADH[m]
r_0505No3	r_0505	M7WR40	RHTO_07893	dihydrolipoyl dehydrogenase (ec 1.8.1.4)	898.986							8.61901e-06	4.32827e-06	6.18778e-06	3.46935e-06	8.32064e-06	6.12754e-06							glycine-cleavage complex (lipoamide) (No3)	0.00030899 prot_M7WR40[c] + 0.00030899 prot_M7X0P4[c] + 0.00030899 prot_M7X413[c] + 0.00030899 prot_M7XCY6[c] + pmet_r_0505[m] => H+[m] + lipoamide[m] + NADH[m]
r_0505No3	r_0505	M7X0P4	RHTO_06925	glycine dehydrogenase	898.986							1.34526e-06	3.08551e-07	5.04006e-07	2.57678e-07	1.10085e-06	7.28544e-07							glycine-cleavage complex (lipoamide) (No3)	0.00030899 prot_M7WR40[c] + 0.00030899 prot_M7X0P4[c] + 0.00030899 prot_M7X413[c] + 0.00030899 prot_M7XCY6[c] + pmet_r_0505[m] => H+[m] + lipoamide[m] + NADH[m]
r_0505No3	r_0505	M7X413	RHTO_02808	glycine cleavage system h protein	898.986								7.96365e-07	7.24516e-07	7.16081e-07	9.9279e-07	6.81863e-07							glycine-cleavage complex (lipoamide) (No3)	0.00030899 prot_M7WR40[c] + 0.00030899 prot_M7X0P4[c] + 0.00030899 prot_M7X413[c] + 0.00030899 prot_M7XCY6[c] + pmet_r_0505[m] => H+[m] + lipoamide[m] + NADH[m]
r_0505No3	r_0505	M7XCY6	RHTO_01709	aminomethyltransferase (ec 2.1.2.10) (glycine cleavage system t protein)	898.986							8.82998e-07	2.77385e-07	7.19553e-07	3.07372e-07	9.8182e-07	5.7722e-07							glycine-cleavage complex (lipoamide) (No3)	0.00030899 prot_M7WR40[c] + 0.00030899 prot_M7X0P4[c] + 0.00030899 prot_M7X413[c] + 0.00030899 prot_M7XCY6[c] + pmet_r_0505[m] => H+[m] + lipoamide[m] + NADH[m]
r_0506No1	r_0506	M7WR40	RHTO_07893	dihydrolipoyl dehydrogenase (ec 1.8.1.4)	898.986							8.61901e-06	4.32827e-06	6.18778e-06	3.46935e-06	8.32064e-06	6.12754e-06							glycine-cleavage complex (lipoylprotein) (No1)	H+[m] + L-glycine[m] + lipoylprotein[m] + 0.00030899 prot_M7WR40[c] + 0.00030899 prot_M7X0P4[c] + 0.00030899 prot_M7X413[c] + 0.00030899 prot_M7XCY6[c] => carbon dioxide[m] + S(8)-aminomethyldihydrolipoylprotein[m]
r_0506No1	r_0506	M7X0P4	RHTO_06925	glycine dehydrogenase	898.986							1.34526e-06	3.08551e-07	5.04006e-07	2.57678e-07	1.10085e-06	7.28544e-07							glycine-cleavage complex (lipoylprotein) (No1)	H+[m] + L-glycine[m] + lipoylprotein[m] + 0.00030899 prot_M7WR40[c] + 0.00030899 prot_M7X0P4[c] + 0.00030899 prot_M7X413[c] + 0.00030899 prot_M7XCY6[c] => carbon dioxide[m] + S(8)-aminomethyldihydrolipoylprotein[m]
r_0506No1	r_0506	M7X413	RHTO_02808	glycine cleavage system h protein	898.986								7.96365e-07	7.24516e-07	7.16081e-07	9.9279e-07	6.81863e-07							glycine-cleavage complex (lipoylprotein) (No1)	H+[m] + L-glycine[m] + lipoylprotein[m] + 0.00030899 prot_M7WR40[c] + 0.00030899 prot_M7X0P4[c] + 0.00030899 prot_M7X413[c] + 0.00030899 prot_M7XCY6[c] => carbon dioxide[m] + S(8)-aminomethyldihydrolipoylprotein[m]
r_0506No1	r_0506	M7XCY6	RHTO_01709	aminomethyltransferase (ec 2.1.2.10) (glycine cleavage system t protein)	898.986							8.82998e-07	2.77385e-07	7.19553e-07	3.07372e-07	9.8182e-07	5.7722e-07							glycine-cleavage complex (lipoylprotein) (No1)	H+[m] + L-glycine[m] + lipoylprotein[m] + 0.00030899 prot_M7WR40[c] + 0.00030899 prot_M7X0P4[c] + 0.00030899 prot_M7X413[c] + 0.00030899 prot_M7XCY6[c] => carbon dioxide[m] + S(8)-aminomethyldihydrolipoylprotein[m]
r_0507No1	r_0507	M7WR40	RHTO_07893	dihydrolipoyl dehydrogenase (ec 1.8.1.4)	898.986							8.61901e-06	4.32827e-06	6.18778e-06	3.46935e-06	8.32064e-06	6.12754e-06							glycine-cleavage complex (lipoylprotein) (No1)	S(8)-aminomethyldihydrolipoylprotein[m] + THF[m] + 0.00030899 prot_M7WR40[c] + 0.00030899 prot_M7X0P4[c] + 0.00030899 prot_M7X413[c] + 0.00030899 prot_M7XCY6[c] => 5,10-methylenetetrahydrofolate[m] + ammonium[m] + dihydrolipoylprotein[m]
r_0507No1	r_0507	M7X0P4	RHTO_06925	glycine dehydrogenase	898.986							1.34526e-06	3.08551e-07	5.04006e-07	2.57678e-07	1.10085e-06	7.28544e-07							glycine-cleavage complex (lipoylprotein) (No1)	S(8)-aminomethyldihydrolipoylprotein[m] + THF[m] + 0.00030899 prot_M7WR40[c] + 0.00030899 prot_M7X0P4[c] + 0.00030899 prot_M7X413[c] + 0.00030899 prot_M7XCY6[c] => 5,10-methylenetetrahydrofolate[m] + ammonium[m] + dihydrolipoylprotein[m]
r_0507No1	r_0507	M7X413	RHTO_02808	glycine cleavage system h protein	898.986								7.96365e-07	7.24516e-07	7.16081e-07	9.9279e-07	6.81863e-07							glycine-cleavage complex (lipoylprotein) (No1)	S(8)-aminomethyldihydrolipoylprotein[m] + THF[m] + 0.00030899 prot_M7WR40[c] + 0.00030899 prot_M7X0P4[c] + 0.00030899 prot_M7X413[c] + 0.00030899 prot_M7XCY6[c] => 5,10-methylenetetrahydrofolate[m] + ammonium[m] + dihydrolipoylprotein[m]
r_0507No1	r_0507	M7XCY6	RHTO_01709	aminomethyltransferase (ec 2.1.2.10) (glycine cleavage system t protein)	898.986							8.82998e-07	2.77385e-07	7.19553e-07	3.07372e-07	9.8182e-07	5.7722e-07							glycine-cleavage complex (lipoylprotein) (No1)	S(8)-aminomethyldihydrolipoylprotein[m] + THF[m] + 0.00030899 prot_M7WR40[c] + 0.00030899 prot_M7X0P4[c] + 0.00030899 prot_M7X413[c] + 0.00030899 prot_M7XCY6[c] => 5,10-methylenetetrahydrofolate[m] + ammonium[m] + dihydrolipoylprotein[m]
r_0508No1	r_0508	M7WR40	RHTO_07893	dihydrolipoyl dehydrogenase (ec 1.8.1.4)	898.986							8.61901e-06	4.32827e-06	6.18778e-06	3.46935e-06	8.32064e-06	6.12754e-06							glycine-cleavage complex (lipoylprotein) (No1)	dihydrolipoylprotein[m] + NAD[m] + 0.00030899 prot_M7WR40[c] + 0.00030899 prot_M7X0P4[c] + 0.00030899 prot_M7X413[c] + 0.00030899 prot_M7XCY6[c] => H+[m] + lipoylprotein[m] + NADH[m]
r_0508No1	r_0508	M7X0P4	RHTO_06925	glycine dehydrogenase	898.986							1.34526e-06	3.08551e-07	5.04006e-07	2.57678e-07	1.10085e-06	7.28544e-07							glycine-cleavage complex (lipoylprotein) (No1)	dihydrolipoylprotein[m] + NAD[m] + 0.00030899 prot_M7WR40[c] + 0.00030899 prot_M7X0P4[c] + 0.00030899 prot_M7X413[c] + 0.00030899 prot_M7XCY6[c] => H+[m] + lipoylprotein[m] + NADH[m]
r_0508No1	r_0508	M7X413	RHTO_02808	glycine cleavage system h protein	898.986								7.96365e-07	7.24516e-07	7.16081e-07	9.9279e-07	6.81863e-07							glycine-cleavage complex (lipoylprotein) (No1)	dihydrolipoylprotein[m] + NAD[m] + 0.00030899 prot_M7WR40[c] + 0.00030899 prot_M7X0P4[c] + 0.00030899 prot_M7X413[c] + 0.00030899 prot_M7XCY6[c] => H+[m] + lipoylprotein[m] + NADH[m]
r_0508No1	r_0508	M7XCY6	RHTO_01709	aminomethyltransferase (ec 2.1.2.10) (glycine cleavage system t protein)	898.986							8.82998e-07	2.77385e-07	7.19553e-07	3.07372e-07	9.8182e-07	5.7722e-07							glycine-cleavage complex (lipoylprotein) (No1)	dihydrolipoylprotein[m] + NAD[m] + 0.00030899 prot_M7WR40[c] + 0.00030899 prot_M7X0P4[c] + 0.00030899 prot_M7X413[c] + 0.00030899 prot_M7XCY6[c] => H+[m] + lipoylprotein[m] + NADH[m]
r_0509No1	r_0509	M7WR40	RHTO_07893	dihydrolipoyl dehydrogenase (ec 1.8.1.4)	898.986							8.61901e-06	4.32827e-06	6.18778e-06	3.46935e-06	8.32064e-06	6.12754e-06							glycine-cleavage system (lipoamide) (No1)	S(8)-aminomethyldihydrolipoamide[m] + THF[m] + 0.00030899 prot_M7WR40[c] + 0.00030899 prot_M7X0P4[c] + 0.00030899 prot_M7X413[c] + 0.00030899 prot_M7XCY6[c] => 5,10-methylenetetrahydrofolate[m] + ammonium[m] + dihydrolipoamide[m]
r_0509No1	r_0509	M7X0P4	RHTO_06925	glycine dehydrogenase	898.986							1.34526e-06	3.08551e-07	5.04006e-07	2.57678e-07	1.10085e-06	7.28544e-07							glycine-cleavage system (lipoamide) (No1)	S(8)-aminomethyldihydrolipoamide[m] + THF[m] + 0.00030899 prot_M7WR40[c] + 0.00030899 prot_M7X0P4[c] + 0.00030899 prot_M7X413[c] + 0.00030899 prot_M7XCY6[c] => 5,10-methylenetetrahydrofolate[m] + ammonium[m] + dihydrolipoamide[m]
r_0509No1	r_0509	M7X413	RHTO_02808	glycine cleavage system h protein	898.986								7.96365e-07	7.24516e-07	7.16081e-07	9.9279e-07	6.81863e-07							glycine-cleavage system (lipoamide) (No1)	S(8)-aminomethyldihydrolipoamide[m] + THF[m] + 0.00030899 prot_M7WR40[c] + 0.00030899 prot_M7X0P4[c] + 0.00030899 prot_M7X413[c] + 0.00030899 prot_M7XCY6[c] => 5,10-methylenetetrahydrofolate[m] + ammonium[m] + dihydrolipoamide[m]
r_0509No1	r_0509	M7XCY6	RHTO_01709	aminomethyltransferase (ec 2.1.2.10) (glycine cleavage system t protein)	898.986							8.82998e-07	2.77385e-07	7.19553e-07	3.07372e-07	9.8182e-07	5.7722e-07							glycine-cleavage system (lipoamide) (No1)	S(8)-aminomethyldihydrolipoamide[m] + THF[m] + 0.00030899 prot_M7WR40[c] + 0.00030899 prot_M7X0P4[c] + 0.00030899 prot_M7X413[c] + 0.00030899 prot_M7XCY6[c] => 5,10-methylenetetrahydrofolate[m] + ammonium[m] + dihydrolipoamide[m]
r_0510No1	r_0510	M7WKT2	RHTO_05749	glycosyltransferase family 8 protein	10345.5	0.0353267	0.00342336	0.0125463	0.0053854	0.0215477	0.00345454		7.03206e-09	2.66635e-08	7.61552e-09	1.35439e-08			135.228	130.707	196.434	441.931		glycogen (starch) synthase (No1)	H2O[c] + UDP-D-glucose[c] + 2.685e-05 prot_M7WKT2[c] + 2.685e-05 prot_M7XI20[c] => glycogen[c] + H+[c] + UDP[c]
r_0511No1	r_0511	M7XEQ5	RHTO_01053	alpha-1,4 glucan phosphorylase (ec 2.4.1.1)	50.4995							2.08019e-06	1.58582e-06	3.4184e-06	1.74414e-06	1.13248e-06	1.07083e-06							glycogen phosphorylase (No1)	glycogen[c] + phosphate[c] + 0.0055006 prot_M7XEQ5[c] => D-glucose 1-phosphate[c]
r_0518_REVNo1	r_0518	M7XG99	RHTO_07749	n-acetylglucosaminylphosphatidylinositol deacetylase	47.3999																			GPI-anchor assembly, step 2 (reversible) (No1)	6-(alpha-D-glucosaminyl)-1-phosphatidyl-1D-myo-inositol[er] + acetate[er] + H+[er] + 0.0058603 prot_M7XG99[c] => 6-(N-acetyl-alpha-D-glucosaminyl)-1-phosphatidyl-1D-myo-inositol[er] + H2O[er]
r_0518No1	r_0518	M7XG99	RHTO_07749	n-acetylglucosaminylphosphatidylinositol deacetylase	31529.8																			GPI-anchor assembly, step 2 (No1)	6-(N-acetyl-alpha-D-glucosaminyl)-1-phosphatidyl-1D-myo-inositol[er] + H2O[er] + 8.81e-06 prot_M7XG99[c] => 6-(alpha-D-glucosaminyl)-1-phosphatidyl-1D-myo-inositol[er] + acetate[er] + H+[er]
r_0520_REVNo1	r_0520	M7WFX8	RHTO_04504	phosphatidylinositol glycan, class n	4.99996e+06																			GPI-anchor assembly, step 6 (reversible) (No1)	6-O-{2-O-[(2-aminoethyl)phosphoryl]-alpha-D-mannosyl-(1->4)-alpha-D-glucosaminyl}-O-acyl-1-phosphatidyl-1D-myo-inositol [endoplasmic reticulum][er] + 5.5556e-08 prot_M7WFX8[c] => 6-O-[alpha-D-mannosyl-(1->4)-alpha-D-glucosaminyl]-O-acyl-1-phosphatidyl-1D-myo-inositol [endoplasmic reticulum][er] + phosphatidylethanolamine backbone[er]
r_0520No1	r_0520	M7WFX8	RHTO_04504	phosphatidylinositol glycan, class n	4.99996e+06																			GPI-anchor assembly, step 6 (No1)	6-O-[alpha-D-mannosyl-(1->4)-alpha-D-glucosaminyl]-O-acyl-1-phosphatidyl-1D-myo-inositol [endoplasmic reticulum][er] + phosphatidylethanolamine backbone[er] + 5.5556e-08 prot_M7WFX8[c] => 6-O-{2-O-[(2-aminoethyl)phosphoryl]-alpha-D-mannosyl-(1->4)-alpha-D-glucosaminyl}-O-acyl-1-phosphatidyl-1D-myo-inositol [endoplasmic reticulum][er]
r_0521_REVNo1	r_0521	M7XMW4	RHTO_01588	gpi mannosyltransferase 2 (ec 2.4.1.-)	16199.8																			GPI-anchor assembly, step 7 (reversible) (No1)	6-O-{alpha-D-mannosyl-(1->6)-2-O-[(2-aminoethyl)phosphoryl]-alpha-D-mannosyl-(1->4)-alpha-D-glucosaminyl}-O-acyl-1-phosphatidyl-1D-myo-inositol [endoplasmic reticulum][er] + dolichyl phosphate[er] + 1.7147e-05 prot_M7XMW4[c] => 6-O-{2-O-[(2-aminoethyl)phosphoryl]-alpha-D-mannosyl-(1->4)-alpha-D-glucosaminyl}-O-acyl-1-phosphatidyl-1D-myo-inositol [endoplasmic reticulum][er] + dolichyl D-mannosyl p…
r_0521No1	r_0521	M7XMW4	RHTO_01588	gpi mannosyltransferase 2 (ec 2.4.1.-)	16199.8																			GPI-anchor assembly, step 7 (No1)	6-O-{2-O-[(2-aminoethyl)phosphoryl]-alpha-D-mannosyl-(1->4)-alpha-D-glucosaminyl}-O-acyl-1-phosphatidyl-1D-myo-inositol [endoplasmic reticulum][er] + dolichyl D-mannosyl phosphate[er] + 1.7147e-05 prot_M7XMW4[c] => 6-O-{alpha-D-mannosyl-(1->6)-2-O-[(2-aminoethyl)phosphoryl]-alpha-D-mannosyl-(1->4)-alpha-D-glucosaminyl}-O-acyl-1-phosphatidyl-1D-myo-inositol [endoplasmic reticulum][er] + dolichyl p…
r_0523_REVNo1	r_0523	M7XLA4	RHTO_04838	phosphatidylinositol glycan, class o	4.99996e+06																			GPI-anchor assembly, step 9 (reversible) (No1)	6-[6-(2-aminoethylphosphoryl)-alpha-mannosyl-(1->6)-2-(2-aminoethylphosphoryl)-alpha-mannosyl-(1->6)-alpha-2-(2-aminoethylphosphoryl)mannosyl-(1->4)-alpha-glucosaminyl]-O-acyl-1-phosphatidyl-1D-myo-inositol [endoplasmic reticulum][er] + diglyceride backbone[er] + 5.5556e-08 prot_M7XLA4[c] => 6-O-{alpha-D-mannosyl-(1->2)-alpha-D-mannosyl-(1->6)-2-O-[(2-aminoethyl)phosphoryl]-alpha-D-mannosyl-(1->4…
r_0523No1	r_0523	M7XLA4	RHTO_04838	phosphatidylinositol glycan, class o	4.99996e+06																			GPI-anchor assembly, step 9 (No1)	6-O-{alpha-D-mannosyl-(1->2)-alpha-D-mannosyl-(1->6)-2-O-[(2-aminoethyl)phosphoryl]-alpha-D-mannosyl-(1->4)-alpha-D-glucosaminyl}-O-acyl-1-phosphatidyl-1D-myo-inositol [endoplasmic reticulum][er] + phosphatidylethanolamine backbone[er] + 5.5556e-08 prot_M7XLA4[c] => 6-[6-(2-aminoethylphosphoryl)-alpha-mannosyl-(1->6)-2-(2-aminoethylphosphoryl)-alpha-mannosyl-(1->6)-alpha-2-(2-aminoethylphosphoryl…
r_0524No1	r_0524	M7X101	RHTO_06809	gtp cyclohydrolase i	0.039							2.26252e-07	8.05724e-08	9.96882e-08	5.15686e-08	1.17234e-07	4.43629e-08							GTP cyclohydrolase I (No1)	GTP[c] + H2O[c] + 7.1225 prot_M7X101[c] => 7,8-dihydroneopterin 3'-triphosphate[c] + formate[c] + H+[c]
r_0525No1	r_0525	M7XX10	RHTO_04953	gtp cyclohydrolase ii	432.003	0.000176418	2.05821e-05	5.29254e-05	1.49292e-05	7.15473e-05	1.17612e-05													GTP cyclohydrolase II (No1)	GTP[c] + 3 H2O[c] + 0.000643 prot_M7XX10[c] => 2,5-diamino-4-hydroxy-6-(5-phosphoribosylamino)pyrimidine[c] + diphosphate[c] + formate[c] + 2 H+[c]
r_0526No1	r_0526	M7XPP0	RHTO_00312	guanine deaminase	648.998								2.48121e-08	6.29772e-08	1.85402e-08	3.87978e-08	2.51056e-08							guanine deaminase (No1)	guanine[c] + H+[c] + H2O[c] + 0.00042801 prot_M7XPP0[c] => 9H-xanthine[c] + ammonium[c]
r_0527No1	r_0527	M7WVP5	RHTO_04846	xanthine phosphoribosyltransferase	76.7003							1.33517e-06	4.21203e-07	7.13177e-07	3.69772e-07	7.18435e-07	4.28303e-07							guanine phosphoribosyltransferase (No1)	guanine[c] + PRPP[c] + 0.0036216 prot_M7WVP5[c] => diphosphate[c] + GMP[c]
r_0529_REVNo1	r_0529	M7WX90	RHTO_00759	guanylate kinase	1499.96							2.76149e-06	9.88407e-07	1.10554e-06	6.08946e-07	1.101e-06	7.14934e-07							guanylate kinase (GMP:dATP) (reversible) (No1)	dADP[c] + GDP[c] + 0.00018519 prot_M7WX90[c] => dATP[c] + GMP[c]
r_0530No1	r_0530	M7X6L4	RHTO_04491	nadph:adrenodoxin oxidoreductase, mitochondrial (ec 1.18.1.6)	25.5993		2.079e-08						9.41008e-09	2.38931e-08	1.06273e-08	2.85674e-08	1.69766e-08		0.000613704					heme O monooxygenase (No1)	0.010851 prot_M7XYT4[c] + 0.010851 prot_M7X6L4[c] + pmet_r_0530[m] => H2O[m] + heme a[m] + NAD[m]
r_0530No1	r_0530	M7XYT4	RHTO_03202	adrenodoxin-type ferredoxin	25.5993		2.079e-08					3.09115e-07	1.62001e-07		1.22295e-07	2.10952e-07	1.40589e-07		3.56479e-05					heme O monooxygenase (No1)	0.010851 prot_M7XYT4[c] + 0.010851 prot_M7X6L4[c] + pmet_r_0530[m] => H2O[m] + heme a[m] + NAD[m]
r_0530No2	r_0530	M7XIY2	RHTO_06903	cytochrome c oxidase assembly protein cox15	25.5993	1.782e-07		5.346e-08	1.508e-08	7.227e-08	1.188e-08													heme O monooxygenase (No2)	pmet_r_0530[m] + 0.010851 prot_M7XIY2[c] => H2O[m] + heme a[m] + NAD[m]
r_0531No1	r_0531	M7WGF6	RHTO_04291	protoheme ix farnesyltransferase	99.9992	1.782e-07	2.079e-08	5.346e-08	1.508e-08	7.227e-08	1.188e-08													Heme O synthase (No1)	farnesyl diphosphate[m] + ferroheme b[m] + H2O[m] + 0.0027778 prot_M7WGF6[c] => diphosphate[m] + heme o[m]
r_0532No1	r_0532	M7WCK1	RHTO_06687	ubiquinone biosynthesis protein coq4, mitochondrial (coenzyme q biosynthesis protein 4)	203.904																			hexaprenyldihydroxybenzoate methyltransferase (No1)	2-hexaprenyl-5-hydroxy-6-methoxy-3-methyl-1,4-benzoquinone[m] + H+[m] + S-adenosyl-L-methionine[m] + 0.0013623 prot_M7WCK1[c] + 0.0013623 prot_M7WQ70[c] + 0.0013623 prot_M7X6A5[c] + 0.0013623 prot_M7X6D9[c] + 0.0013623 prot_M7XFB7[c] + 0.0013623 prot_M7XIZ5[c] + 0.0013623 prot_M7XNY3[c] => S-adenosyl-L-homocysteine[m] + ubiquinol-6[m]
r_0532No1	r_0532	M7WQ70	RHTO_03730	molecular chaperone	203.904								9.44012e-10											hexaprenyldihydroxybenzoate methyltransferase (No1)	2-hexaprenyl-5-hydroxy-6-methoxy-3-methyl-1,4-benzoquinone[m] + H+[m] + S-adenosyl-L-methionine[m] + 0.0013623 prot_M7WCK1[c] + 0.0013623 prot_M7WQ70[c] + 0.0013623 prot_M7X6A5[c] + 0.0013623 prot_M7X6D9[c] + 0.0013623 prot_M7XFB7[c] + 0.0013623 prot_M7XIZ5[c] + 0.0013623 prot_M7XNY3[c] => S-adenosyl-L-homocysteine[m] + ubiquinol-6[m]
r_0532No1	r_0532	M7X6A5	RHTO_05146	ubiquinone biosynthesis monooxygenase coq6, mitochondrial (ec 1.14.13.-)	203.904											6.11966e-09								hexaprenyldihydroxybenzoate methyltransferase (No1)	2-hexaprenyl-5-hydroxy-6-methoxy-3-methyl-1,4-benzoquinone[m] + H+[m] + S-adenosyl-L-methionine[m] + 0.0013623 prot_M7WCK1[c] + 0.0013623 prot_M7WQ70[c] + 0.0013623 prot_M7X6A5[c] + 0.0013623 prot_M7X6D9[c] + 0.0013623 prot_M7XFB7[c] + 0.0013623 prot_M7XIZ5[c] + 0.0013623 prot_M7XNY3[c] => S-adenosyl-L-homocysteine[m] + ubiquinol-6[m]
r_0532No1	r_0532	M7X6D9	RHTO_00339	rta-like protein	203.904																			hexaprenyldihydroxybenzoate methyltransferase (No1)	2-hexaprenyl-5-hydroxy-6-methoxy-3-methyl-1,4-benzoquinone[m] + H+[m] + S-adenosyl-L-methionine[m] + 0.0013623 prot_M7WCK1[c] + 0.0013623 prot_M7WQ70[c] + 0.0013623 prot_M7X6A5[c] + 0.0013623 prot_M7X6D9[c] + 0.0013623 prot_M7XFB7[c] + 0.0013623 prot_M7XIZ5[c] + 0.0013623 prot_M7XNY3[c] => S-adenosyl-L-homocysteine[m] + ubiquinol-6[m]
r_0532No1	r_0532	M7XFB7	RHTO_00813	ubiquinone biosynthesis o-methyltransferase, mitochondrial (3-demethylubiquinol 3-o-methyltransferase) (ec 2.1.1.64) (polyprenyl... <Preview truncated at 128 characters>	203.904								4.11609e-08			1.17683e-07	6.7705e-08							hexaprenyldihydroxybenzoate methyltransferase (No1)	2-hexaprenyl-5-hydroxy-6-methoxy-3-methyl-1,4-benzoquinone[m] + H+[m] + S-adenosyl-L-methionine[m] + 0.0013623 prot_M7WCK1[c] + 0.0013623 prot_M7WQ70[c] + 0.0013623 prot_M7X6A5[c] + 0.0013623 prot_M7X6D9[c] + 0.0013623 prot_M7XFB7[c] + 0.0013623 prot_M7XIZ5[c] + 0.0013623 prot_M7XNY3[c] => S-adenosyl-L-homocysteine[m] + ubiquinol-6[m]
r_0532No1	r_0532	M7XIZ5	RHTO_06918	2-methoxy-6-polyprenyl-1,4-benzoquinol methylase, mitochondrial (ec 2.1.1.201) (ubiquinone biosynthesis methyltransferase coq5)	203.904							5.71063e-07	2.04191e-07	2.11401e-07	1.391e-07	4.86952e-07	3.37526e-07							hexaprenyldihydroxybenzoate methyltransferase (No1)	2-hexaprenyl-5-hydroxy-6-methoxy-3-methyl-1,4-benzoquinone[m] + H+[m] + S-adenosyl-L-methionine[m] + 0.0013623 prot_M7WCK1[c] + 0.0013623 prot_M7WQ70[c] + 0.0013623 prot_M7X6A5[c] + 0.0013623 prot_M7X6D9[c] + 0.0013623 prot_M7XFB7[c] + 0.0013623 prot_M7XIZ5[c] + 0.0013623 prot_M7XNY3[c] => S-adenosyl-L-homocysteine[m] + ubiquinol-6[m]
r_0532No1	r_0532	M7XNY3	RHTO_01107	5-demethoxyubiquinone hydroxylase, mitochondrial (dmq hydroxylase) (ec 1.14.13.-) (ubiquinone biosynthesis monooxygenase coq7)	203.904									2.02271e-08			8.4344e-09							hexaprenyldihydroxybenzoate methyltransferase (No1)	2-hexaprenyl-5-hydroxy-6-methoxy-3-methyl-1,4-benzoquinone[m] + H+[m] + S-adenosyl-L-methionine[m] + 0.0013623 prot_M7WCK1[c] + 0.0013623 prot_M7WQ70[c] + 0.0013623 prot_M7X6A5[c] + 0.0013623 prot_M7X6D9[c] + 0.0013623 prot_M7XFB7[c] + 0.0013623 prot_M7XIZ5[c] + 0.0013623 prot_M7XNY3[c] => S-adenosyl-L-homocysteine[m] + ubiquinol-6[m]
r_0533No1	r_0533	M7XUZ4	RHTO_06072	phosphotransferase (ec 2.7.1.-)	8896.86							1.78258e-06	6.38715e-07	1.18444e-06	6.20805e-07	6.61316e-07	4.33916e-07							hexokinase (D-fructose:ATP) (No1)	pmet_r_0533[c] + 3.1222e-05 prot_M7XUZ4[c] => ADP[c] + D-fructose 6-phosphate[c] + H+[c]
r_0533No2	r_0533	M7X0J8	RHTO_06870	phosphotransferase (ec 2.7.1.-)	8896.86							3.07943e-06	1.3948e-06	2.78775e-06	1.47906e-06	1.81155e-06	1.20051e-06							hexokinase (D-fructose:ATP) (No2)	pmet_r_0533[c] + 3.1222e-05 prot_M7X0J8[c] => ADP[c] + D-fructose 6-phosphate[c] + H+[c]
r_0534No2	r_0534	M7X0J8	RHTO_06870	phosphotransferase (ec 2.7.1.-)	1491.99		0.4059					3.07943e-06	1.3948e-06	2.78775e-06	1.47906e-06	1.81155e-06	1.20051e-06		80.8361					hexokinase (D-glucose:ATP) (No2)	0.00018618 prot_M7X0J8[c] + pmet_r_0534[c] => ADP[c] + D-glucose 6-phosphate[c] + H+[c]
r_0535No1	r_0535	M7XUZ4	RHTO_06072	phosphotransferase (ec 2.7.1.-)	1491.99							1.78258e-06	6.38715e-07	1.18444e-06	6.20805e-07	6.61316e-07	4.33916e-07							hexokinase (D-mannose:ATP) (No1)	0.00018618 prot_M7XUZ4[c] + pmet_r_0535[c] => ADP[c] + D-mannose 6-phosphate[c] + H+[c]
r_0535No2	r_0535	M7X0J8	RHTO_06870	phosphotransferase (ec 2.7.1.-)	1491.99							3.07943e-06	1.3948e-06	2.78775e-06	1.47906e-06	1.81155e-06	1.20051e-06							hexokinase (D-mannose:ATP) (No2)	0.00018618 prot_M7X0J8[c] + pmet_r_0535[c] => ADP[c] + D-mannose 6-phosphate[c] + H+[c]
r_0537No1	r_0537	M7X195	RHTO_06924	histidinol-phosphatase (holpase) (ec 3.1.3.15)	2140.04	0.0230029	0.000957851	0.00475791	0.000602956	0.00566191	0.000523232													histidinol-phosphatase (No1)	H2O[c] + L-histidinol phosphate[c] + 0.0001298 prot_M7X195[c] => L-histidinol[c] + phosphate[c]
r_0541No1	r_0541	M7WLS9	RHTO_05715	protein arginine n-methyltransferase 1	203.904							9.53416e-07	1.34826e-07	6.92999e-07	2.30471e-07	4.72979e-07	2.02886e-07							hnRNP arginine N-methyltransferase (No1)	L-histidine[c] + S-adenosyl-L-methionine[c] + 0.0013623 prot_M7WLS9[c] => H+[c] + N(pros)-methyl-L-histidine[c] + S-adenosyl-L-homocysteine[c]
r_0542_REVNo1	r_0542	M7X6X3	RHTO_00539	aconitate hydratase, mitochondrial (aconitase) (ec 4.2.1.-)	4.40002e+06							1.22695e-05	4.96648e-06	7.52418e-06	3.91151e-06	3.23995e-05	2.48072e-05							homoacontinate hydratase (reversible) (No1)	6.3131e-08 prot_M7X6X3[c] + pmet_r_0542_REV[m] => but-1-ene-1,2,4-tricarboxylic acid[m] + H2O[m]
r_0542_REVNo2	r_0542	M7WMT2	RHTO_05318	homoaconitase, mitochondrial (ec 4.2.1.36) (homoaconitate hydratase)	2.50003							7.58811e-07	2.40619e-07	2.9894e-07	1.98527e-07	8.04874e-07	6.08727e-07							homoacontinate hydratase (reversible) (No2)	0.11111 prot_M7WMT2[c] + pmet_r_0542_REV[m] => but-1-ene-1,2,4-tricarboxylic acid[m] + H2O[m]
r_0542_REVNo3	r_0542	M7WQ73	RHTO_08030	aconitate hydratase, mitochondrial (aconitase) (ec 4.2.1.-)	4.40002e+06							1.072e-06	2.21536e-07	3.80766e-07	1.60241e-07	8.22916e-07	5.22539e-07							homoacontinate hydratase (reversible) (No3)	6.3131e-08 prot_M7WQ73[c] + pmet_r_0542_REV[m] => but-1-ene-1,2,4-tricarboxylic acid[m] + H2O[m]
r_0542No1	r_0542	M7X6X3	RHTO_00539	aconitate hydratase, mitochondrial (aconitase) (ec 4.2.1.-)	0.750001		0.000805568				0.00450157	1.22695e-05	4.96648e-06	7.52418e-06	3.91151e-06	3.23995e-05	2.48072e-05		0.0450558				0.0504061	homoacontinate hydratase (No1)	0.37037 prot_M7X6X3[c] + pmet_r_0542[m] => homoisocitrate[m]
r_0542No3	r_0542	M7WQ73	RHTO_08030	aconitate hydratase, mitochondrial (aconitase) (ec 4.2.1.-)	0.750001				0.000271588			1.072e-06	2.21536e-07	3.80766e-07	1.60241e-07	8.22916e-07	5.22539e-07				0.470797			homoacontinate hydratase (No3)	0.37037 prot_M7WQ73[c] + pmet_r_0542[m] => homoisocitrate[m]
r_0543No1	r_0543	M7X1E3	RHTO_06979	homocitrate synthase	5.13301							1.08137e-05	2.40855e-06	7.6866e-06	2.33812e-06	6.28342e-06	4.03884e-06							homocitrate synthase (No1)	2-oxoglutarate[n] + acetyl-CoA[n] + H2O[n] + 0.054116 prot_M7X1E3[c] => coenzyme A[n] + H+[n] + homocitrate[n]
r_0544No1	r_0544	M7XZ96	RHTO_00071	homocysteine s-methyltransferase	0.380002																			homocysteine S-methyltransferase (No1)	L-homocysteine[c] + S-adenosyl-L-methionine[c] + 0.73099 prot_M7XZ96[c] => H+[c] + L-methionine[c] + S-adenosyl-L-homocysteine[c]
r_0547No1	r_0547	M7WL24	RHTO_05802	homoserine dehydrogenase	22.5799					0.0280612		1.19395e-06	3.95333e-07	7.56151e-07	3.18841e-07	1.00189e-06	5.32637e-07					7.7801		homoserine dehydrogenase (NADP) (No1)	H+[c] + L-aspartate 4-semialdehyde[c] + NADPH[c] + 0.012302 prot_M7WL24[c] => L-homoserine[c] + NADP(+)[c]
r_0548No1	r_0548	M7WKY2	RHTO_02013	homoserine kinase	40.7999	0.0863979	0.00359766	0.0178705	0.00226467	0.021266	0.00196523		3.2064e-08	8.33451e-08	2.52735e-08	4.07047e-08	2.53496e-08		31.1673	59.56	24.8907	145.124	21.5348	homoserine kinase (No1)	ATP[c] + L-homoserine[c] + 0.0068083 prot_M7WKY2[c] => ADP[c] + H+[c] + O-phospho-L-homoserine[c]
r_0549No1	r_0549	M7WVZ5	RHTO_04917	homoserine o-acetyltransferase	121.998	0.027721	0.00114957	0.00571025	0.000723642	0.00679519	0.00062796													homoserine O-trans-acetylase (No1)	acetyl-CoA[c] + L-homoserine[c] + 0.0022769 prot_M7WVZ5[c] => coenzyme A[c] + O-acetyl-L-homoserine[c]
r_0550No1	r_0550	M7WWF7	RHTO_05117	peroxiredoxin (alkyl hydroperoxide reductase subunit c)	2.82999e+06							4.22668e-06	1.38369e-06	1.06063e-06	6.10376e-07	1.40775e-06	1.60518e-06							hydrogen peroxide reductase (thioredoxin) (No1)	hydrogen peroxide[c] + TRX1[c] + 9.8155e-08 prot_M7WWF7[c] + 9.8155e-08 prot_M7XII3[c] => 2 H2O[c] + TRX1 disulphide[c]
r_0550No1	r_0550	M7XII3	RHTO_03771	thioredoxin	2.82999e+06								3.52074e-09		3.52752e-09									hydrogen peroxide reductase (thioredoxin) (No1)	hydrogen peroxide[c] + TRX1[c] + 9.8155e-08 prot_M7WWF7[c] + 9.8155e-08 prot_M7XII3[c] => 2 H2O[c] + TRX1 disulphide[c]
r_0551No1	r_0551	M7X0P7	RHTO_06930	mitochondrial peroxiredoxin 6, 1-cys peroxiredoxin	956.996							2.43249e-05	3.97482e-06	7.40894e-06	5.06221e-06	8.80856e-06	4.25772e-06							hydrogen peroxide reductase (thioredoxin) (No1)	hydrogen peroxide[m] + TRX1[m] + 0.00029026 prot_M7X0P7[c] + 0.00029026 prot_M7XG92[c] => 2 H2O[m] + TRX1 disulphide[m]
r_0551No1	r_0551	M7XG92	RHTO_05321	thioredoxin	956.996								3.33002e-07	6.65504e-08	2.77856e-07	5.03452e-07	3.38241e-07							hydrogen peroxide reductase (thioredoxin) (No1)	hydrogen peroxide[m] + TRX1[m] + 0.00029026 prot_M7X0P7[c] + 0.00029026 prot_M7XG92[c] => 2 H2O[m] + TRX1 disulphide[m]
r_0552No1	r_0552	M7WUM6	RHTO_06286	peroxiredoxin (ec 1.11.1.15)	2.82999e+06							1.02666e-05	9.72762e-06	7.81516e-06	5.45749e-06	8.99702e-06	6.00592e-06							hydrogen peroxide reductase (thioredoxin) (No1)	hydrogen peroxide[p] + TRX1[p] + 9.8155e-08 prot_M7XII3[c] + 9.8155e-08 prot_M7WUM6[c] => 2 H2O[p] + TRX1 disulphide[p]
r_0552No1	r_0552	M7XII3	RHTO_03771	thioredoxin	2.82999e+06								3.52074e-09		3.52752e-09									hydrogen peroxide reductase (thioredoxin) (No1)	hydrogen peroxide[p] + TRX1[p] + 9.8155e-08 prot_M7XII3[c] + 9.8155e-08 prot_M7WUM6[c] => 2 H2O[p] + TRX1 disulphide[p]
r_0553No1	r_0553	M7XFE4	RHTO_00838	hydroxyacylglutathione hydrolase	3930.02							6.88454e-07	8.4874e-07	1.69022e-06	9.58427e-07	7.3466e-07	5.13758e-07							hydroxyacylglutathione hydrolase (No1)	(R)-S-lactoylglutathione[c] + H2O[c] + 7.0681e-05 prot_M7XFE4[c] => (R)-lactate[c] + glutathione[c] + H+[c]
r_0554No1	r_0554	M7XFE4	RHTO_00838	hydroxyacylglutathione hydrolase	3930.02							6.88454e-07	8.4874e-07	1.69022e-06	9.58427e-07	7.3466e-07	5.13758e-07							hydroxyacylglutathione hydrolase (No1)	(R)-S-lactoylglutathione[m] + H2O[m] + 7.0681e-05 prot_M7XFE4[c] => (R)-lactate[m] + glutathione[m] + H+[m]
r_0555No1	r_0555	M7X469	RHTO_02858	4-hydroxybenzoate polyprenyltransferase, mitochondrial (4-hb polyprenyltransferase) (ec 2.5.1.39) (para-hydroxybenzoate--polypre... <Preview truncated at 128 characters>	0.00758562																			hydroxybenzoate octaprenyltransferase (No1)	4-hydroxybenzoate[m] + hexaprenyl diphosphate[m] + 36.619 prot_M7X469[c] => 3-hexaprenyl-4-hydroxybenzoic acid[m] + diphosphate[m]
r_0556No1	r_0556	M7WFI6	RHTO_05129	thiamine-phosphate diphosphorylase / hydroxyethylthiazole kinase	297.601								2.12255e-08	2.91517e-08	2.90528e-08	3.40945e-08	2.12021e-08							hydroxyethylthiazole kinase (No1)	5-(2-hydroxyethyl)-4-methylthiazole[c] + ATP[c] + 0.00093339 prot_M7WFI6[c] => 4-methyl-5-(2-phosphonooxyethyl)thiazole[c] + ADP[c] + H+[c]
r_0557No1	r_0557	M7WXK9	RHTO_08149	hydroxymethylbilane synthase	0.0625006	1.782e-07	2.079e-08	5.346e-08	1.508e-08	7.227e-08	1.188e-08		2.44423e-08	3.14482e-08		5.58567e-08	3.14955e-08		0.000236271	0.000472205		0.000359402	0.000104777	hydroxymethylbilane synthase (No1)	H2O[c] + 4 porphobilinogen[c] + 4.4444 prot_M7WXK9[c] => 4 ammonium[c] + preuroporphyrinogen[c]
r_0558No1	r_0558	M7XI04	RHTO_04045	3-hydroxy-3-methylglutaryl coenzyme a reductase (hmg-coa reductase) (ec 1.1.1.34)	2.66666	0.00862986	0.00881785	0.00941803	0.00381496	0.0113355	0.00364657		5.81604e-08	3.04254e-07	5.64152e-08	1.09313e-07	8.85258e-08		42.1146	8.59846	18.7841	28.805	11.4423	hydroxymethylglutaryl CoA reductase (No1)	3-hydroxy-3-methylglutaryl-CoA[c] + 2 H+[c] + 2 NADPH[c] + 0.10417 prot_M7XI04[c] => (R)-mevalonate[c] + coenzyme A[c] + 2 NADP(+)[c]
r_0560No1	r_0560	M7XBA0	RHTO_02305	3-hydroxy-3-methylglutaryl coenzyme a synthase (hmg-coa synthase) (ec 2.3.3.10)	4.60004							1.51499e-06	4.90202e-07	8.31e-07	4.75771e-07	1.84113e-06	7.12247e-07							hydroxymethylglutaryl CoA synthase (No1)	acetoacetyl-CoA[m] + acetyl-CoA[m] + H2O[m] + 0.060386 prot_M7XBA0[c] => 3-hydroxy-3-methylglutaryl-CoA[m] + coenzyme A[m] + H+[m]
r_0561No1	r_0561	M7WHQ7	RHTO_03810	hydroxymethylpyrimidine/phosphomethylpyrimidine kinase	1491.99								8.87017e-09	1.55895e-08	8.66244e-09									hydroxymethylpyrimidine kinase (ATP) (No1)	4-amino-5-hydroxymethyl-2-methylpyrimidine[c] + ATP[c] + 0.00018618 prot_M7WHQ7[c] => 4-amino-2-methyl-5-phosphomethylpyrimidine[c] + ADP[c] + H+[c]
r_0562No1	r_0562	M7WVP5	RHTO_04846	xanthine phosphoribosyltransferase	22.9001							1.33517e-06	4.21203e-07	7.13177e-07	3.69772e-07	7.18435e-07	4.28303e-07							hypoxanthine phosphoribosyltransferase (Hypoxanthine) (No1)	hypoxanthine[c] + PRPP[c] + 0.01213 prot_M7WVP5[c] => diphosphate[c] + IMP[c]
r_0567No1	r_0567	M7X6G2	RHTO_00098	pyruvate decarboxylase	5.40003							6.35222e-07	6.40281e-07	3.49101e-07	5.19456e-07	6.1259e-07	6.84284e-07							indole-3-pyruvate decarboxylase (No1)	H+[c] + indole-3-pyruvate[c] + 0.05144 prot_M7X6G2[c] => carbon dioxide[c] + indol-3-ylacetaldehyde[c]
r_0568No1	r_0568	M7XPE3	RHTO_00177	inorganic pyrophosphatase	6289.97							5.46485e-06	2.02964e-06	3.39348e-06	1.44362e-06	4.08081e-06	2.84837e-06							inorganic diphosphatase (No1)	diphosphate[c] + H2O[c] + 4.4162e-05 prot_M7XPE3[c] => H+[c] + 2 phosphate[c]
r_0570_REVNo1	r_0570	M7X3F9	RHTO_04819	phosphoribosylaminoimidazolecarboxamide formyltransferase / imp cyclohydrolase	639.997							4.75192e-06	1.80438e-06	2.94078e-06	1.57167e-06	2.62912e-06	1.46646e-06							inosine monophosphate cyclohydrolase (reversible) (No1)	H2O[c] + IMP[c] + 0.00043403 prot_M7X3F9[c] => phosphoribosyl-formamido-carboxamide[c]
r_0572No1	r_0572	M7X2H2	RHTO_06284	kinase (ec 2.7.-.-)	2084.95																			inositol-1,3,4,5-triphosphate 6-kinase, nucleus (No1)	1D-myo-inositol 1,3,4,5-tetrakisphosphate[n] + ATP[n] + H+[n] + 0.00013323 prot_M7X2H2[c] => ADP[n] + myo-inositol 1,3,4,5,6-pentakisphosphate[n]
r_0573No1	r_0573	M7X2H2	RHTO_06284	kinase (ec 2.7.-.-)	2084.95																			inositol-1,4,5,6- tetrakisphosphate 3-kinase, nucleus (No1)	1D-myo-inositol 1,4,5,6-tetrakisphosphate[n] + ATP[n] + H+[n] + 0.00013323 prot_M7X2H2[c] => ADP[n] + myo-inositol 1,3,4,5,6-pentakisphosphate[n]
r_0574No1	r_0574	M7X2H2	RHTO_06284	kinase (ec 2.7.-.-)	2084.95																			inositol-1,4,5-triphosphate 6-kinase, nucleus (No1)	1D-myo-inositol 1,4,5-trisphosphate[n] + ATP[n] + H+[n] + 0.00013323 prot_M7X2H2[c] => 1D-myo-inositol 1,4,5,6-tetrakisphosphate[n] + ADP[n]
r_0575No1	r_0575	M7X2H2	RHTO_06284	kinase (ec 2.7.-.-)	2084.95																			inositol-1,4,5-trisphosphate 3-kinase, nucleus (No1)	1D-myo-inositol 1,4,5-trisphosphate[n] + ATP[n] + H+[n] + 0.00013323 prot_M7X2H2[c] => 1D-myo-inositol 1,3,4,5-tetrakisphosphate[n] + ADP[n]
r_0596No1	r_0596	M7WYQ3	RHTO_00160	inositol phosphorylsphingolipid-phospholipase c	4400.02																			IPS phospholipase C (No1)	H2O[er] + mannosylinositol phosphorylceramide A (C24)[er] + 6.3131e-05 prot_M7WYQ3[c] => ceramide-1 (C24)[er] + mannose-1D-myo-inositol 1-phosphate[er]
r_0597No1	r_0597	M7WYQ3	RHTO_00160	inositol phosphorylsphingolipid-phospholipase c	4400.02																			IPS phospholipase C (No1)	H2O[er] + mannosylinositol phosphorylceramide A (C26)[er] + 6.3131e-05 prot_M7WYQ3[c] => ceramide-1 (C26)[er] + mannose-1D-myo-inositol 1-phosphate[er]
r_0598No1	r_0598	M7WYQ3	RHTO_00160	inositol phosphorylsphingolipid-phospholipase c	4400.02																			IPS phospholipase C (No1)	H2O[er] + mannosylinositol phosphorylceramide B' (C24)[er] + 6.3131e-05 prot_M7WYQ3[c] => ceramide-2' (C24)[er] + mannose-1D-myo-inositol 1-phosphate[er]
r_0599No1	r_0599	M7WYQ3	RHTO_00160	inositol phosphorylsphingolipid-phospholipase c	4400.02																			IPS phospholipase C (No1)	H2O[er] + mannosylinositol phosphorylceramide B' (C26)[er] + 6.3131e-05 prot_M7WYQ3[c] => ceramide-2' (C26)[er] + mannose-1D-myo-inositol 1-phosphate[er]
r_0600No1	r_0600	M7WYQ3	RHTO_00160	inositol phosphorylsphingolipid-phospholipase c	4400.02																			IPS phospholipase C (No1)	H2O[er] + mannosylinositol phosphorylceramide B (C24)[er] + 6.3131e-05 prot_M7WYQ3[c] => ceramide-2 (C24)[er] + mannose-1D-myo-inositol 1-phosphate[er]
r_0601No1	r_0601	M7WYQ3	RHTO_00160	inositol phosphorylsphingolipid-phospholipase c	4400.02																			IPS phospholipase C (No1)	H2O[er] + mannosylinositol phosphorylceramide B (C26)[er] + 6.3131e-05 prot_M7WYQ3[c] => ceramide-2 (C26)[er] + mannose-1D-myo-inositol 1-phosphate[er]
r_0602No1	r_0602	M7WYQ3	RHTO_00160	inositol phosphorylsphingolipid-phospholipase c	4400.02																			IPS phospholipase C (No1)	H2O[er] + mannosylinositol phosphorylceramide C (C24)[er] + 6.3131e-05 prot_M7WYQ3[c] => ceramide-3 (C24)[er] + mannose-1D-myo-inositol 1-phosphate[er]
r_0603No1	r_0603	M7WYQ3	RHTO_00160	inositol phosphorylsphingolipid-phospholipase c	4400.02																			IPS phospholipase C (No1)	H2O[er] + mannosylinositol phosphorylceramide C (C26)[er] + 6.3131e-05 prot_M7WYQ3[c] => ceramide-3 (C26)[er] + mannose-1D-myo-inositol 1-phosphate[er]
r_0604No1	r_0604	M7WYQ3	RHTO_00160	inositol phosphorylsphingolipid-phospholipase c	4400.02																			IPS phospholipase C (No1)	H2O[er] + mannosylinositol phosphorylceramide D (C24)[er] + 6.3131e-05 prot_M7WYQ3[c] => ceramide-4 (C24)[er] + mannose-1D-myo-inositol 1-phosphate[er]
r_0605No1	r_0605	M7WYQ3	RHTO_00160	inositol phosphorylsphingolipid-phospholipase c	4400.02																			IPS phospholipase C (No1)	H2O[er] + mannosylinositol phosphorylceramide D (C26)[er] + 6.3131e-05 prot_M7WYQ3[c] => ceramide-4 (C26)[er] + mannose-1D-myo-inositol 1-phosphate[er]
r_0606No1	r_0606	M7WYQ3	RHTO_00160	inositol phosphorylsphingolipid-phospholipase c	4400.02																			IPS phospholipase C (No1)	H2O[er] + inositol phosphomannosylinositol phosphoceramide A (C24)[er] + 6.3131e-05 prot_M7WYQ3[c] => ceramide-1 (C24)[er] + mannose-(1D-myo-inositol 1-phosphate)2[er]
r_0607No1	r_0607	M7WYQ3	RHTO_00160	inositol phosphorylsphingolipid-phospholipase c	4400.02																			IPS phospholipase C (No1)	H2O[er] + inositol phosphomannosylinositol phosphoceramide A (C26)[er] + 6.3131e-05 prot_M7WYQ3[c] => ceramide-1 (C26)[er] + mannose-(1D-myo-inositol 1-phosphate)2[er]
r_0608No1	r_0608	M7WYQ3	RHTO_00160	inositol phosphorylsphingolipid-phospholipase c	4400.02																			IPS phospholipase C (No1)	H2O[er] + inositol phosphomannosylinositol phosphoceramide B' (C24)[er] + 6.3131e-05 prot_M7WYQ3[c] => ceramide-2' (C24)[er] + mannose-(1D-myo-inositol 1-phosphate)2[er]
r_0609No1	r_0609	M7WYQ3	RHTO_00160	inositol phosphorylsphingolipid-phospholipase c	4400.02																			IPS phospholipase C (No1)	H2O[er] + inositol phosphomannosylinositol phosphoceramide B' (C26)[er] + 6.3131e-05 prot_M7WYQ3[c] => ceramide-2' (C26)[er] + mannose-(1D-myo-inositol 1-phosphate)2[er]
r_0610No1	r_0610	M7WYQ3	RHTO_00160	inositol phosphorylsphingolipid-phospholipase c	4400.02																			IPS phospholipase C (No1)	H2O[er] + inositol phosphomannosylinositol phosphoceramide B (C24)[er] + 6.3131e-05 prot_M7WYQ3[c] => ceramide-2 (C24)[er] + mannose-(1D-myo-inositol 1-phosphate)2[er]
r_0611No1	r_0611	M7WYQ3	RHTO_00160	inositol phosphorylsphingolipid-phospholipase c	4400.02																			IPS phospholipase C (No1)	H2O[er] + inositol phosphomannosylinositol phosphoceramide B (C26)[er] + 6.3131e-05 prot_M7WYQ3[c] => ceramide-2 (C26)[er] + mannose-(1D-myo-inositol 1-phosphate)2[er]
r_0612No1	r_0612	M7WYQ3	RHTO_00160	inositol phosphorylsphingolipid-phospholipase c	4400.02																			IPS phospholipase C (No1)	H2O[er] + inositol phosphomannosylinositol phosphoceramide C (C24)[er] + 6.3131e-05 prot_M7WYQ3[c] => ceramide-3 (C24)[er] + mannose-(1D-myo-inositol 1-phosphate)2[er]
r_0613No1	r_0613	M7WYQ3	RHTO_00160	inositol phosphorylsphingolipid-phospholipase c	4400.02																			IPS phospholipase C (No1)	H2O[er] + inositol phosphomannosylinositol phosphoceramide C (C26)[er] + 6.3131e-05 prot_M7WYQ3[c] => ceramide-3 (C26)[er] + mannose-(1D-myo-inositol 1-phosphate)2[er]
r_0614No1	r_0614	M7WYQ3	RHTO_00160	inositol phosphorylsphingolipid-phospholipase c	4400.02																			IPS phospholipase C (No1)	H2O[er] + inositol phosphomannosylinositol phosphoceramide D (C24)[er] + 6.3131e-05 prot_M7WYQ3[c] => ceramide-4 (C24)[er] + mannose-(1D-myo-inositol 1-phosphate)2[er]
r_0615No1	r_0615	M7WYQ3	RHTO_00160	inositol phosphorylsphingolipid-phospholipase c	4400.02																			IPS phospholipase C (No1)	H2O[er] + inositol phosphomannosylinositol phosphoceramide D (C26)[er] + 6.3131e-05 prot_M7WYQ3[c] => ceramide-4 (C26)[er] + mannose-(1D-myo-inositol 1-phosphate)2[er]
r_0616No1	r_0616	M7WYQ3	RHTO_00160	inositol phosphorylsphingolipid-phospholipase c	4400.02																			IPS phospholipase C (No1)	H2O[m] + inositol-P-ceramide A (C24)[m] + 6.3131e-05 prot_M7WYQ3[c] => 1D-myo-inositol 3-phosphate[m] + ceramide-1 (C24)[m]
r_0617No1	r_0617	M7WYQ3	RHTO_00160	inositol phosphorylsphingolipid-phospholipase c	4400.02																			IPS phospholipase C (No1)	H2O[m] + inositol-P-ceramide A (C26)[m] + 6.3131e-05 prot_M7WYQ3[c] => 1D-myo-inositol 3-phosphate[m] + ceramide-1 (C26)[m]
r_0618No1	r_0618	M7WYQ3	RHTO_00160	inositol phosphorylsphingolipid-phospholipase c	4400.02																			IPS phospholipase C (No1)	H2O[m] + inositol-P-ceramide B' (C24)[m] + 6.3131e-05 prot_M7WYQ3[c] => 1D-myo-inositol 3-phosphate[m] + ceramide-2' (C24)[m]
r_0619No1	r_0619	M7WYQ3	RHTO_00160	inositol phosphorylsphingolipid-phospholipase c	4400.02																			IPS phospholipase C (No1)	H2O[m] + inositol-P-ceramide B' (C26)[m] + 6.3131e-05 prot_M7WYQ3[c] => 1D-myo-inositol 3-phosphate[m] + ceramide-2' (C26)[m]
r_0620No1	r_0620	M7WYQ3	RHTO_00160	inositol phosphorylsphingolipid-phospholipase c	4400.02																			IPS phospholipase C (No1)	H2O[m] + inositol-P-ceramide B (C24)[m] + 6.3131e-05 prot_M7WYQ3[c] => 1D-myo-inositol 3-phosphate[m] + ceramide-2 (C24)[m]
r_0621No1	r_0621	M7WYQ3	RHTO_00160	inositol phosphorylsphingolipid-phospholipase c	4400.02																			IPS phospholipase C (No1)	H2O[m] + inositol-P-ceramide B (C26)[m] + 6.3131e-05 prot_M7WYQ3[c] => 1D-myo-inositol 3-phosphate[m] + ceramide-2 (C26)[m]
r_0622No1	r_0622	M7WYQ3	RHTO_00160	inositol phosphorylsphingolipid-phospholipase c	4400.02																			IPS phospholipase C (No1)	H2O[m] + inositol-P-ceramide C (C24)[m] + 6.3131e-05 prot_M7WYQ3[c] => 1D-myo-inositol 3-phosphate[m] + ceramide-3 (C24)[m]
r_0623No1	r_0623	M7WYQ3	RHTO_00160	inositol phosphorylsphingolipid-phospholipase c	4400.02																			IPS phospholipase C (No1)	H2O[m] + inositol-P-ceramide C (C26)[m] + 6.3131e-05 prot_M7WYQ3[c] => 1D-myo-inositol 3-phosphate[m] + ceramide-3 (C26)[m]
r_0624No1	r_0624	M7WYQ3	RHTO_00160	inositol phosphorylsphingolipid-phospholipase c	4400.02																			IPS phospholipase C (No1)	H2O[m] + inositol-P-ceramide D (C24)[m] + 6.3131e-05 prot_M7WYQ3[c] => 1D-myo-inositol 3-phosphate[m] + ceramide-4 (C24)[m]
r_0625No1	r_0625	M7WYQ3	RHTO_00160	inositol phosphorylsphingolipid-phospholipase c	4400.02																			IPS phospholipase C (No1)	H2O[m] + inositol-P-ceramide D (C26)[m] + 6.3131e-05 prot_M7WYQ3[c] => 1D-myo-inositol 3-phosphate[m] + ceramide-4 (C26)[m]
r_0626No1	r_0626	M7WYQ3	RHTO_00160	inositol phosphorylsphingolipid-phospholipase c	4400.02																			IPS phospholipase C (No1)	H2O[m] + mannosylinositol phosphorylceramide A (C24)[m] + 6.3131e-05 prot_M7WYQ3[c] => ceramide-1 (C24)[m] + mannose-1D-myo-inositol 1-phosphate[m]
r_0627No1	r_0627	M7WYQ3	RHTO_00160	inositol phosphorylsphingolipid-phospholipase c	4400.02																			IPS phospholipase C (No1)	H2O[m] + mannosylinositol phosphorylceramide A (C26)[m] + 6.3131e-05 prot_M7WYQ3[c] => ceramide-1 (C26)[m] + mannose-1D-myo-inositol 1-phosphate[m]
r_0628No1	r_0628	M7WYQ3	RHTO_00160	inositol phosphorylsphingolipid-phospholipase c	4400.02																			IPS phospholipase C (No1)	H2O[m] + mannosylinositol phosphorylceramide B' (C24)[m] + 6.3131e-05 prot_M7WYQ3[c] => ceramide-2' (C24)[m] + mannose-1D-myo-inositol 1-phosphate[m]
r_0629No1	r_0629	M7WYQ3	RHTO_00160	inositol phosphorylsphingolipid-phospholipase c	4400.02																			IPS phospholipase C (No1)	H2O[m] + mannosylinositol phosphorylceramide B' (C26)[m] + 6.3131e-05 prot_M7WYQ3[c] => ceramide-2' (C26)[m] + mannose-1D-myo-inositol 1-phosphate[m]
r_0630No1	r_0630	M7WYQ3	RHTO_00160	inositol phosphorylsphingolipid-phospholipase c	4400.02																			IPS phospholipase C (No1)	H2O[m] + mannosylinositol phosphorylceramide B (C24)[m] + 6.3131e-05 prot_M7WYQ3[c] => ceramide-2 (C24)[m] + mannose-1D-myo-inositol 1-phosphate[m]
r_0631No1	r_0631	M7WYQ3	RHTO_00160	inositol phosphorylsphingolipid-phospholipase c	4400.02																			IPS phospholipase C (No1)	H2O[m] + mannosylinositol phosphorylceramide B (C26)[m] + 6.3131e-05 prot_M7WYQ3[c] => ceramide-2 (C26)[m] + mannose-1D-myo-inositol 1-phosphate[m]
r_0632No1	r_0632	M7WYQ3	RHTO_00160	inositol phosphorylsphingolipid-phospholipase c	4400.02																			IPS phospholipase C (No1)	H2O[m] + mannosylinositol phosphorylceramide C (C24)[m] + 6.3131e-05 prot_M7WYQ3[c] => ceramide-3 (C24)[m] + mannose-1D-myo-inositol 1-phosphate[m]
r_0633No1	r_0633	M7WYQ3	RHTO_00160	inositol phosphorylsphingolipid-phospholipase c	4400.02																			IPS phospholipase C (No1)	H2O[m] + mannosylinositol phosphorylceramide C (C26)[m] + 6.3131e-05 prot_M7WYQ3[c] => ceramide-3 (C26)[m] + mannose-1D-myo-inositol 1-phosphate[m]
r_0634No1	r_0634	M7WYQ3	RHTO_00160	inositol phosphorylsphingolipid-phospholipase c	4400.02																			IPS phospholipase C (No1)	H2O[m] + mannosylinositol phosphorylceramide D (C24)[m] + 6.3131e-05 prot_M7WYQ3[c] => ceramide-4 (C24)[m] + mannose-1D-myo-inositol 1-phosphate[m]
r_0635No1	r_0635	M7WYQ3	RHTO_00160	inositol phosphorylsphingolipid-phospholipase c	4400.02																			IPS phospholipase C (No1)	H2O[m] + mannosylinositol phosphorylceramide D (C26)[m] + 6.3131e-05 prot_M7WYQ3[c] => ceramide-4 (C26)[m] + mannose-1D-myo-inositol 1-phosphate[m]
r_0636No1	r_0636	M7WYQ3	RHTO_00160	inositol phosphorylsphingolipid-phospholipase c	4400.02																			IPS phospholipase C (No1)	H2O[m] + inositol phosphomannosylinositol phosphoceramide A (C24)[m] + 6.3131e-05 prot_M7WYQ3[c] => ceramide-1 (C24)[m] + mannose-(1D-myo-inositol 1-phosphate)2[m]
r_0637No1	r_0637	M7WYQ3	RHTO_00160	inositol phosphorylsphingolipid-phospholipase c	4400.02																			IPS phospholipase C (No1)	H2O[m] + inositol phosphomannosylinositol phosphoceramide A (C26)[m] + 6.3131e-05 prot_M7WYQ3[c] => ceramide-1 (C26)[m] + mannose-(1D-myo-inositol 1-phosphate)2[m]
r_0638No1	r_0638	M7WYQ3	RHTO_00160	inositol phosphorylsphingolipid-phospholipase c	4400.02																			IPS phospholipase C (No1)	H2O[m] + inositol phosphomannosylinositol phosphoceramide B' (C24)[m] + 6.3131e-05 prot_M7WYQ3[c] => ceramide-2' (C24)[m] + mannose-(1D-myo-inositol 1-phosphate)2[m]
r_0639No1	r_0639	M7WYQ3	RHTO_00160	inositol phosphorylsphingolipid-phospholipase c	4400.02																			IPS phospholipase C (No1)	H2O[m] + inositol phosphomannosylinositol phosphoceramide B' (C26)[m] + 6.3131e-05 prot_M7WYQ3[c] => ceramide-2' (C26)[m] + mannose-(1D-myo-inositol 1-phosphate)2[m]
r_0640No1	r_0640	M7WYQ3	RHTO_00160	inositol phosphorylsphingolipid-phospholipase c	4400.02																			IPS phospholipase C (No1)	H2O[m] + inositol phosphomannosylinositol phosphoceramide B (C24)[m] + 6.3131e-05 prot_M7WYQ3[c] => ceramide-2 (C24)[m] + mannose-(1D-myo-inositol 1-phosphate)2[m]
r_0641No1	r_0641	M7WYQ3	RHTO_00160	inositol phosphorylsphingolipid-phospholipase c	4400.02																			IPS phospholipase C (No1)	H2O[m] + inositol phosphomannosylinositol phosphoceramide B (C26)[m] + 6.3131e-05 prot_M7WYQ3[c] => ceramide-2 (C26)[m] + mannose-(1D-myo-inositol 1-phosphate)2[m]
r_0642No1	r_0642	M7WYQ3	RHTO_00160	inositol phosphorylsphingolipid-phospholipase c	4400.02																			IPS phospholipase C (No1)	H2O[m] + inositol phosphomannosylinositol phosphoceramide C (C24)[m] + 6.3131e-05 prot_M7WYQ3[c] => ceramide-3 (C24)[m] + mannose-(1D-myo-inositol 1-phosphate)2[m]
r_0643No1	r_0643	M7WYQ3	RHTO_00160	inositol phosphorylsphingolipid-phospholipase c	4400.02																			IPS phospholipase C (No1)	H2O[m] + inositol phosphomannosylinositol phosphoceramide C (C26)[m] + 6.3131e-05 prot_M7WYQ3[c] => ceramide-3 (C26)[m] + mannose-(1D-myo-inositol 1-phosphate)2[m]
r_0644No1	r_0644	M7WYQ3	RHTO_00160	inositol phosphorylsphingolipid-phospholipase c	4400.02																			IPS phospholipase C (No1)	H2O[m] + inositol phosphomannosylinositol phosphoceramide D (C24)[m] + 6.3131e-05 prot_M7WYQ3[c] => ceramide-4 (C24)[m] + mannose-(1D-myo-inositol 1-phosphate)2[m]
r_0645No1	r_0645	M7WYQ3	RHTO_00160	inositol phosphorylsphingolipid-phospholipase c	4400.02																			IPS phospholipase C (No1)	H2O[m] + inositol phosphomannosylinositol phosphoceramide D (C26)[m] + 6.3131e-05 prot_M7WYQ3[c] => ceramide-4 (C26)[m] + mannose-(1D-myo-inositol 1-phosphate)2[m]
r_0646No1	r_0646	M7WYQ3	RHTO_00160	inositol phosphorylsphingolipid-phospholipase c	4400.02																			IPS phospholipase C (No1)	H2O[er] + inositol-P-ceramide A (C24)[er] + 6.3131e-05 prot_M7WYQ3[c] => 1D-myo-inositol 1-phosphate[er] + ceramide-1 (C24)[er]
r_0647No1	r_0647	M7WYQ3	RHTO_00160	inositol phosphorylsphingolipid-phospholipase c	4400.02																			IPS phospholipase C (No1)	H2O[er] + inositol-P-ceramide A (C26)[er] + 6.3131e-05 prot_M7WYQ3[c] => 1D-myo-inositol 1-phosphate[er] + ceramide-1 (C26)[er]
r_0648No1	r_0648	M7WYQ3	RHTO_00160	inositol phosphorylsphingolipid-phospholipase c	4400.02																			IPS phospholipase C (No1)	H2O[er] + inositol-P-ceramide B' (C24)[er] + 6.3131e-05 prot_M7WYQ3[c] => 1D-myo-inositol 1-phosphate[er] + ceramide-2' (C24)[er]
r_0649No1	r_0649	M7WYQ3	RHTO_00160	inositol phosphorylsphingolipid-phospholipase c	4400.02																			IPS phospholipase C (No1)	H2O[er] + inositol-P-ceramide B' (C26)[er] + 6.3131e-05 prot_M7WYQ3[c] => 1D-myo-inositol 1-phosphate[er] + ceramide-2' (C26)[er]
r_0650No1	r_0650	M7WYQ3	RHTO_00160	inositol phosphorylsphingolipid-phospholipase c	4400.02																			IPS phospholipase C (No1)	H2O[er] + inositol-P-ceramide B (C24)[er] + 6.3131e-05 prot_M7WYQ3[c] => 1D-myo-inositol 1-phosphate[er] + ceramide-2 (C24)[er]
r_0651No1	r_0651	M7WYQ3	RHTO_00160	inositol phosphorylsphingolipid-phospholipase c	4400.02																			IPS phospholipase C (No1)	H2O[er] + inositol-P-ceramide B (C26)[er] + 6.3131e-05 prot_M7WYQ3[c] => 1D-myo-inositol 1-phosphate[er] + ceramide-2 (C26)[er]
r_0652No1	r_0652	M7WYQ3	RHTO_00160	inositol phosphorylsphingolipid-phospholipase c	4400.02																			IPS phospholipase C (No1)	H2O[er] + inositol-P-ceramide C (C24)[er] + 6.3131e-05 prot_M7WYQ3[c] => 1D-myo-inositol 1-phosphate[er] + ceramide-3 (C24)[er]
r_0653No1	r_0653	M7WYQ3	RHTO_00160	inositol phosphorylsphingolipid-phospholipase c	4400.02																			IPS phospholipase C (No1)	H2O[er] + inositol-P-ceramide C (C26)[er] + 6.3131e-05 prot_M7WYQ3[c] => 1D-myo-inositol 1-phosphate[er] + ceramide-3 (C26)[er]
r_0654No1	r_0654	M7WYQ3	RHTO_00160	inositol phosphorylsphingolipid-phospholipase c	4400.02																			IPS phospholipase C (No1)	H2O[er] + inositol-P-ceramide D (C24)[er] + 6.3131e-05 prot_M7WYQ3[c] => 1D-myo-inositol 1-phosphate[er] + ceramide-4 (C24)[er]
r_0655No1	r_0655	M7WYQ3	RHTO_00160	inositol phosphorylsphingolipid-phospholipase c	4400.02																			IPS phospholipase C (No1)	H2O[er] + inositol-P-ceramide D (C26)[er] + 6.3131e-05 prot_M7WYQ3[c] => 1D-myo-inositol 1-phosphate[er] + ceramide-4 (C26)[er]
r_0656No1	r_0656	M7XMK5	RHTO_02861	gdsl lipase/acylhydrolase family protein	7.89994e+06							2.3052e-07	1.08505e-07	4.16276e-07	1.10737e-07	2.0598e-07	1.20551e-07							isoamyl acetate-hydrolyzing esterase (No1)	H2O[c] + isoamyl acetate[c] + 3.5162e-08 prot_M7XMK5[c] => acetate[c] + H+[c] + isoamylol[c]
r_0657No1	r_0657	M7XMK5	RHTO_02861	gdsl lipase/acylhydrolase family protein	7.89994e+06							2.3052e-07	1.08505e-07	4.16276e-07	1.10737e-07	2.0598e-07	1.20551e-07							isobutyl acetate-hydrolyzing esterase (No1)	H2O[c] + isobutyl acetate[c] + 3.5162e-08 prot_M7XMK5[c] => acetate[c] + H+[c] + isobutanol[c]
r_0658No1	r_0658	M7XE28	RHTO_01289	isocitrate dehydrogenase [nad] subunit, mitochondrial	29.9999			0.410427		0.665142	0.0522733	1.01796e-05	2.76012e-06	5.90261e-06	2.64962e-06	1.46944e-05	1.20605e-05			19.3148		12.5736	1.20396	isocitrate dehydrogenase (NAD+) (No1)	pmet_r_0658[m] + 0.0092593 prot_M7XE28[c] => 2-oxoglutarate[m] + carbon dioxide[m] + NADH[m]
r_0659No1	r_0659	M7WN97	RHTO_04315	isocitrate dehydrogenase (nadp+), mitochondrial	255.006							6.55121e-06	1.39812e-06	2.02718e-06	1.11397e-06	9.75326e-06	6.4314e-06							isocitrate dehydrogenase (NADP) (No1)	isocitrate[c] + NADP(+)[c] + 0.0010893 prot_M7WN97[c] => 2-oxoglutarate[c] + carbon dioxide[c] + NADPH[c]
r_0661No1	r_0661	M7WN97	RHTO_04315	isocitrate dehydrogenase (nadp+), mitochondrial	255.006							6.55121e-06	1.39812e-06	2.02718e-06	1.11397e-06	9.75326e-06	6.4314e-06							isocitrate dehydrogenase (NADP+), peroxisomal (No1)	isocitrate[p] + NADP(+)[p] + 0.0010893 prot_M7WN97[c] => 2-oxoglutarate[p] + carbon dioxide[p] + NADPH[p]
r_0662No1	r_0662	M7WQF1	RHTO_03507	isocitrate lyase	800.005				0.00828182	3.141	1.00297	6.94308e-07	2.8522e-07	7.63688e-07	2.76449e-07	4.22538e-06	2.97915e-06				8.32162	206.49	93.5175	isocitrate lyase (No1)	pmet_r_0662[c] + 0.00034722 prot_M7WQF1[c] => glyoxylate[c] + succinate[c]
r_0663_REVNo1	r_0663	M7WE11	RHTO_05760	branched-chain amino acid aminotransferase	1074.99	0.0369956	0.00154051	0.00765216	0.000969734															isoleucine transaminase (reversible) (No1)	(S)-3-methyl-2-oxopentanoate[c] + L-glutamate[c] + 0.0002584 prot_M7WE11[c] => 2-oxoglutarate[c] + L-isoleucine[c]
r_0663No1	r_0663	M7WE11	RHTO_05760	branched-chain amino acid aminotransferase	1074.99					0.00348117														isoleucine transaminase (No1)	2-oxoglutarate[c] + L-isoleucine[c] + 0.0002584 prot_M7WE11[c] => (S)-3-methyl-2-oxopentanoate[c] + L-glutamate[c]
r_0664_REVNo1	r_0664	M7WQ90	RHTO_08045	branched-chain-amino-acid aminotransferase (ec 2.6.1.42)	1074.99					0.0125873	0.000841514	1.60737e-06	2.95014e-07	5.03534e-07	2.51531e-07	1.16453e-06	6.69856e-07					3.00245	0.348961	isoleucine transaminase (reversible) (No1)	(S)-3-methyl-2-oxopentanoate[m] + L-glutamate[m] + 0.0002584 prot_M7WQ90[c] => 2-oxoglutarate[m] + L-isoleucine[m]
r_0664No1	r_0664	M7WQ90	RHTO_08045	branched-chain-amino-acid aminotransferase (ec 2.6.1.42)	1074.99							1.60737e-06	2.95014e-07	5.03534e-07	2.51531e-07	1.16453e-06	6.69856e-07							isoleucine transaminase (No1)	2-oxoglutarate[m] + L-isoleucine[m] + 0.0002584 prot_M7WQ90[c] => (S)-3-methyl-2-oxopentanoate[m] + L-glutamate[m]
r_0666No1	r_0666	M7WXV0	RHTO_03176	isoleucyl-trna synthetase	80.4011							1.47916e-08		9.00437e-09		6.3598e-09	4.48471e-09							isoleucyl-tRNA synthetase (No1)	ATP[m] + L-isoleucine[m] + tRNA(Ile)[m] + 0.0034549 prot_M7WXV0[c] => AMP[m] + diphosphate[m] + Ile-tRNA(Ile)[m]
r_0667_REVNo1	r_0667	M7WMC4	RHTO_05138	isopentenyl-diphosphate delta-isomerase	29900.1							5.23679e-07	1.96271e-07	3.99449e-07	1.75161e-07	2.93061e-07	5.89463e-07							isopentenyl-diphosphate D-isomerase (reversible) (No1)	prenyl diphosphate(3-)[c] + 9.2902e-06 prot_M7WMC4[c] => isopentenyl diphosphate[c]
r_0668_REVNo1	r_0668	M7WM30	RHTO_05264	succinate--coa ligase [adp-forming] subunit beta, mitochondrial (ec 6.2.1.5) (succinyl-coa synthetase beta chain) (scs-beta)	22.0005							4.57386e-06	1.69241e-06	2.58608e-06	1.50968e-06	4.42843e-06	2.90349e-06							itaconate-CoA ligase (ADP-forming) (reversible) (No1)	ADP[m] + itaconyl-CoA[m] + phosphate[m] + 0.012626 prot_M7WM30[c] + 0.012626 prot_M7WVW2[c] => ATP[m] + coenzyme A[m] + itaconate[m]
r_0668_REVNo1	r_0668	M7WVW2	RHTO_01205	succinate--coa ligase [adp-forming] subunit alpha, mitochondrial (ec 6.2.1.5) (succinyl-coa synthetase subunit alpha) (scs-alpha... <Preview truncated at 128 characters>	22.0005							4.86864e-06	1.96342e-06	3.50674e-06	1.73771e-06	4.7141e-06	3.39498e-06							itaconate-CoA ligase (ADP-forming) (reversible) (No1)	ADP[m] + itaconyl-CoA[m] + phosphate[m] + 0.012626 prot_M7WM30[c] + 0.012626 prot_M7WVW2[c] => ATP[m] + coenzyme A[m] + itaconate[m]
r_0668No1	r_0668	M7WM30	RHTO_05264	succinate--coa ligase [adp-forming] subunit beta, mitochondrial (ec 6.2.1.5) (succinyl-coa synthetase beta chain) (scs-beta)	58.8001							4.57386e-06	1.69241e-06	2.58608e-06	1.50968e-06	4.42843e-06	2.90349e-06							itaconate-CoA ligase (ADP-forming) (No1)	ATP[m] + coenzyme A[m] + itaconate[m] + 0.0047241 prot_M7WM30[c] + 0.0047241 prot_M7WVW2[c] => ADP[m] + itaconyl-CoA[m] + phosphate[m]
r_0668No1	r_0668	M7WVW2	RHTO_01205	succinate--coa ligase [adp-forming] subunit alpha, mitochondrial (ec 6.2.1.5) (succinyl-coa synthetase subunit alpha) (scs-alpha... <Preview truncated at 128 characters>	58.8001							4.86864e-06	1.96342e-06	3.50674e-06	1.73771e-06	4.7141e-06	3.39498e-06							itaconate-CoA ligase (ADP-forming) (No1)	ATP[m] + coenzyme A[m] + itaconate[m] + 0.0047241 prot_M7WM30[c] + 0.0047241 prot_M7WVW2[c] => ADP[m] + itaconyl-CoA[m] + phosphate[m]
r_0670No1	r_0670	M7XBT5	RHTO_02095	kynureninase (ec 3.7.1.3) (biosynthesis of nicotinic acid protein 5) (l-kynurenine hydrolase)	16.0001											1.47351e-08								kynureninase (No1)	H2O[c] + L-kynurenine[c] + 0.017361 prot_M7XBT5[c] => anthranilate[c] + H+[c] + L-alanine[c]
r_0671No1	r_0671	M7XHR0	RHTO_04218	kynurenine 3-monooxygenase (ec 1.14.13.9) (biosynthesis of nicotinic acid protein 4) (kynurenine 3-hydroxylase)	2.02995								2.52454e-08	5.07535e-08		5.15225e-08	3.7108e-08							kynurenine 3-monooxygenase (No1)	H+[c] + L-kynurenine[c] + NADPH[c] + oxygen[c] + 0.13684 prot_M7XHR0[c] => 3-hydroxy-L-kynurenine[c] + H2O[c] + NADP(+)[c]
r_0672_REVNo1	r_0672	M7XID1	RHTO_07378	multifunctional fusion protein [includes: l-glutamate gamma-semialdehyde dehydrogenase (ec 1.2.1.88) (l-glutamate gamma-semialde... <Preview truncated at 128 characters>	25.0003							5.40937e-07	4.03172e-07	2.82604e-07	1.71062e-07	1.271e-07	2.43104e-07							L-1-pyrroline-3-hydroxy-5-carboxylate dehydrogenase (reversible) (No1)	erythro-4-hydroxy-L-glutamic acid[m] + H+[m] + NADH[m] + 0.011111 prot_M7XID1[c] => 1-pyrroline-3-hydroxy-5-carboxylic acid[m] + 2 H2O[m] + NAD[m]
r_0672No1	r_0672	M7XID1	RHTO_07378	multifunctional fusion protein [includes: l-glutamate gamma-semialdehyde dehydrogenase (ec 1.2.1.88) (l-glutamate gamma-semialde... <Preview truncated at 128 characters>	25.0003							5.40937e-07	4.03172e-07	2.82604e-07	1.71062e-07	1.271e-07	2.43104e-07							L-1-pyrroline-3-hydroxy-5-carboxylate dehydrogenase (No1)	1-pyrroline-3-hydroxy-5-carboxylic acid[m] + 2 H2O[m] + NAD[m] + 0.011111 prot_M7XID1[c] => erythro-4-hydroxy-L-glutamic acid[m] + H+[m] + NADH[m]
r_0673_REVNo1	r_0673	M7XID1	RHTO_07378	multifunctional fusion protein [includes: l-glutamate gamma-semialdehyde dehydrogenase (ec 1.2.1.88) (l-glutamate gamma-semialde... <Preview truncated at 128 characters>	25.0003							5.40937e-07	4.03172e-07	2.82604e-07	1.71062e-07	1.271e-07	2.43104e-07							L-4-hydroxyglutamate semialdehyde dehydrogenase (reversible) (No1)	erythro-4-hydroxy-L-glutamic acid[m] + 2 H+[m] + NADH[m] + 0.011111 prot_M7XID1[c] => H2O[m] + L-4-hydroxyglutamic semialdehyde[m] + NAD[m]
r_0673No1	r_0673	M7XID1	RHTO_07378	multifunctional fusion protein [includes: l-glutamate gamma-semialdehyde dehydrogenase (ec 1.2.1.88) (l-glutamate gamma-semialde... <Preview truncated at 128 characters>	25.0003							5.40937e-07	4.03172e-07	2.82604e-07	1.71062e-07	1.271e-07	2.43104e-07							L-4-hydroxyglutamate semialdehyde dehydrogenase (No1)	H2O[m] + L-4-hydroxyglutamic semialdehyde[m] + NAD[m] + 0.011111 prot_M7XID1[c] => erythro-4-hydroxy-L-glutamic acid[m] + 2 H+[m] + NADH[m]
r_0674_REVNo1	r_0674	M7WP35	RHTO_04103	1-aminocyclopropane-1-carboxylate synthase	135.999							6.00515e-07	1.3445e-07	4.30712e-07	1.28462e-07	3.95447e-07	2.47737e-07							L-alanine transaminase (reversible) (No1)	L-glutamate[m] + pyruvate[m] + 0.0020425 prot_M7WP35[c] => 2-oxoglutarate[m] + L-alanine[m]
r_0674No1	r_0674	M7WP35	RHTO_04103	1-aminocyclopropane-1-carboxylate synthase	169.999							6.00515e-07	1.3445e-07	4.30712e-07	1.28462e-07	3.95447e-07	2.47737e-07							L-alanine transaminase (No1)	2-oxoglutarate[m] + L-alanine[m] + 0.001634 prot_M7WP35[c] => L-glutamate[m] + pyruvate[m]
r_0675No1	r_0675	M7WP57	RHTO_04175	threonine aldolase	43.0003																			L-allo-threonine aldolase (No1)	pmet_r_0675[c] + 0.0064599 prot_M7WP57[c] => acetaldehyde[c] + L-glycine[c]
r_0675No2	r_0675	M7WFL8	RHTO_05159	threonine aldolase	43.0003								1.23533e-08	6.96854e-08	2.50659e-08	5.05415e-08								L-allo-threonine aldolase (No2)	pmet_r_0675[c] + 0.0064599 prot_M7WFL8[c] => acetaldehyde[c] + L-glycine[c]
r_0676_REVNo1	r_0676	M7X192	RHTO_06919	short-chain dehydrogenase/reductase sdr family protein	52.8004							2.18678e-06	1.11472e-06	2.33565e-06	6.36689e-07	1.61149e-06	1.49786e-06							L-allo-threonine dehydrogenase (reversible) (No1)	H+[c] + L-2-amino-3-oxobutanoate[c] + NADPH[c] + 0.0052609 prot_M7X192[c] => L-allothreonine[c] + NADP(+)[c]
r_0676No1	r_0676	M7X192	RHTO_06919	short-chain dehydrogenase/reductase sdr family protein	52.8004							2.18678e-06	1.11472e-06	2.33565e-06	6.36689e-07	1.61149e-06	1.49786e-06							L-allo-threonine dehydrogenase (No1)	L-allothreonine[c] + NADP(+)[c] + 0.0052609 prot_M7X192[c] => H+[c] + L-2-amino-3-oxobutanoate[c] + NADPH[c]
r_0678No1	r_0678	M7WTF8	RHTO_06911	4-phosphopantetheinyl transferase	430.003	0.0456814	0.0019022	0.00944873	0.00119741	0.011244	0.00103909													L-aminoadipate-semialdehyde dehydrogenase (NADPH) (No1)	ATP[c] + H+[c] + L-2-aminoadipate[c] + NADPH[c] + 0.00064599 prot_M7WMU5[c] + 0.00064599 prot_M7WTF8[c] => AMP[c] + diphosphate[c] + L-allysine[c] + NADP(+)[c]
r_0679No1	r_0679	M7WYU3	RHTO_07901	l-asparaginase	5721.01							2.84209e-08	4.34756e-09											L-asparaginase (No1)	H2O[c] + L-asparagine[c] + 4.8554e-05 prot_M7WYU3[c] => ammonium[c] + L-aspartate[c]
r_0680No1	r_0680	M7XC95	RHTO_01855	l-asparaginase	5721.01																			L-asparaginase (No1)	pmet_r_0680[e] + 4.8554e-05 prot_M7XC95[c] => ammonium[e] + L-aspartate[e]
r_0680No2	r_0680	M7WYU3	RHTO_07901	l-asparaginase	5721.01							2.84209e-08	4.34756e-09											L-asparaginase (No2)	4.8554e-05 prot_M7WYU3[c] + pmet_r_0680[e] => ammonium[e] + L-aspartate[e]
r_0681No1	r_0681	M7WZC3	RHTO_00425	aspartate aminotransferase (ec 2.6.1.1)	322.001							7.86895e-07	1.00288e-06	8.4678e-07	4.4907e-07	8.05879e-07	5.7927e-07							L-erythro-4-hydroxyglutamate:2-oxoglutarate aminotransferase (No1)	2-oxoglutarate[c] + erythro-4-hydroxy-L-glutamic acid[c] + 0.00086266 prot_M7WZC3[c] => 4-hydroxy-2-oxoglutarate[c] + L-glutamate[c]
r_0682No1	r_0682	M7XQ01	RHTO_01027	aspartate aminotransferase (ec 2.6.1.1)	322.001							1.02952e-05	2.59873e-06	3.32571e-06	1.55133e-06	1.10531e-05	6.6381e-06							L-erythro-4-hydroxyglutamate:2-oxoglutarate aminotransferase (No1)	2-oxoglutarate[m] + erythro-4-hydroxy-L-glutamic acid[m] + 0.00086266 prot_M7XQ01[c] => 4-hydroxy-2-oxoglutarate[m] + L-glutamate[m]
r_0683No1	r_0683	M7WZC3	RHTO_00425	aspartate aminotransferase (ec 2.6.1.1)	322.001							7.86895e-07	1.00288e-06	8.4678e-07	4.4907e-07	8.05879e-07	5.7927e-07							L-erythro-4-hydroxyglutamate:2-oxoglutarate aminotransferase (No1)	2-oxoglutarate[p] + erythro-4-hydroxy-L-glutamic acid[p] + 0.00086266 prot_M7WZC3[c] => 4-hydroxy-2-oxoglutarate[p] + L-glutamate[p]
r_0687No1	r_0687	M7XH05	RHTO_04419	pyrroline-5-carboxylate reductase (ec 1.5.1.2)	4000.03							5.8834e-07	1.21616e-07	2.41493e-07	1.27285e-07	2.53264e-07	1.46715e-07							L-hydroxyproline reductase (NADP) (No1)	1-pyrroline-3-hydroxy-5-carboxylic acid[c] + 2 H+[c] + NADPH[c] + 6.9444e-05 prot_M7XH05[c] => L-proline[c] + NADP(+)[c]
r_0688No1	r_0688	M7WPA0	RHTO_00641	aldo/keto reductase	324000							4.94881e-07	3.51194e-07	2.33215e-06	1.16388e-06	4.80198e-07	2.69365e-07							L-lactaldehyde:NADP+ 1-oxidoreductase (No1)	8.5734e-07 prot_M7WPA0[c] + pmet_r_0688[c] => (S)-lactaldehyde[c] + NADP(+)[c]
r_0688No2	r_0688	M7WJ06	RHTO_03406	d-lactaldehyde dehydrogenase	324000							4.08544e-07	2.33534e-07	2.17144e-06	7.68886e-07	6.55081e-07	3.39606e-07							L-lactaldehyde:NADP+ 1-oxidoreductase (No2)	pmet_r_0688[c] + 8.5734e-07 prot_M7WJ06[c] => (S)-lactaldehyde[c] + NADP(+)[c]
r_0688No3	r_0688	M7X8C7	RHTO_03963	xylose reductase	324000							2.24679e-05	1.27614e-05	0.000125657	5.07049e-05	1.96353e-05	1.36629e-05							L-lactaldehyde:NADP+ 1-oxidoreductase (No3)	8.5734e-07 prot_M7X8C7[c] + pmet_r_0688[c] => (S)-lactaldehyde[c] + NADP(+)[c]
r_0689No1	r_0689	M7X7J9	RHTO_04169	l-serine dehydratase	585.005							1.7478e-08		3.77067e-08	8.17372e-09	9.19879e-09	6.29718e-09							L-serine deaminase (No1)	L-serine[c] + 0.00047483 prot_M7X7J9[c] => ammonium[c] + pyruvate[c]
r_0690No1	r_0690	M7X192	RHTO_06919	short-chain dehydrogenase/reductase sdr family protein	10.9998							2.18678e-06	1.11472e-06	2.33565e-06	6.36689e-07	1.61149e-06	1.49786e-06							L-serine dehydrogenase (No1)	L-serine[c] + NADP(+)[c] + 0.025253 prot_M7X192[c] => H+[c] + L-alpha-formylglycine[c] + NADPH[c]
r_0691No1	r_0691	M7WT79	RHTO_01970	xylitol dehydrogenase	558.999							4.42376e-07	3.80105e-07	1.605e-05	4.73393e-06	1.75178e-06	4.55763e-07							L-sorbitol dehydrogenase (L-sorbose-producing) (No1)	L-glucitol[c] + NAD[c] + 0.00049692 prot_M7WT79[c] => H+[c] + L-sorbose[c] + NADH[c]
r_0692No1	r_0692	M7X7J9	RHTO_04169	l-serine dehydratase	10.5							1.7478e-08		3.77067e-08	8.17372e-09	9.19879e-09	6.29718e-09							L-threonine deaminase (No1)	L-threonine[c] + 0.026455 prot_M7X7J9[c] => 2-oxobutanoate[c] + ammonium[c]
r_0694No1	r_0694	M7WSV5	RHTO_07381	indoleamine 2,3-dioxygenase	12.0001																			L-tryptophan:oxygen 2,3-oxidoreductase (decyclizing) (No1)	L-tryptophan[c] + oxygen[c] + 0.023148 prot_M7WSV5[c] => N-formyl-L-kynurenine[c]
r_0696No1	r_0696	M7WJ06	RHTO_03406	d-lactaldehyde dehydrogenase	23.3348							4.08544e-07	2.33534e-07	2.17144e-06	7.68886e-07	6.55081e-07	3.39606e-07							lactaldehyde dehydrogenase (No1)	(S)-lactaldehyde[c] + H2O[c] + NAD[c] + 0.011904 prot_M7WJ06[c] => (S)-lactate[c] + 2 H+[c] + NADH[c]
r_0697No1	r_0697	M7XA12	RHTO_02522	lactoylglutathione lyase glo1	1819.94																			lactoylglutathione lyase (No1)	pmet_r_0697[c] + 0.00015263 prot_M7XA12[c] => (R)-S-lactoylglutathione[c]
r_0697No2	r_0697	M7X2H6	RHTO_06289	lactoylglutathione lyase	1819.94							2.04679e-06	3.24732e-06	7.07598e-06	5.81427e-06	2.0663e-06	1.82527e-06							lactoylglutathione lyase (No2)	pmet_r_0697[c] + 0.00015263 prot_M7X2H6[c] => (R)-S-lactoylglutathione[c]
r_0699_REVNo1	r_0699	M7WE11	RHTO_05760	branched-chain amino acid aminotransferase	1074.99	0.0968366	0.00403232	0.0200296	0.0025383	0.0238353	0.00220268													leucine transaminase (reversible) (No1)	4-methyl-2-oxopentanoate[c] + L-glutamate[c] + 0.0002584 prot_M7WE11[c] => 2-oxoglutarate[c] + L-leucine[c]
r_0699No1	r_0699	M7WE11	RHTO_05760	branched-chain amino acid aminotransferase	897.998																			leucine transaminase (No1)	2-oxoglutarate[c] + L-leucine[c] + 0.00030933 prot_M7WE11[c] => 4-methyl-2-oxopentanoate[c] + L-glutamate[c]
r_0700_REVNo1	r_0700	M7WQ90	RHTO_08045	branched-chain-amino-acid aminotransferase (ec 2.6.1.42)	1074.99							1.60737e-06	2.95014e-07	5.03534e-07	2.51531e-07	1.16453e-06	6.69856e-07							leucine transaminase (reversible) (No1)	4-methyl-2-oxopentanoate[m] + L-glutamate[m] + 0.0002584 prot_M7WQ90[c] => 2-oxoglutarate[m] + L-leucine[m]
r_0700No1	r_0700	M7WQ90	RHTO_08045	branched-chain-amino-acid aminotransferase (ec 2.6.1.42)	897.998							1.60737e-06	2.95014e-07	5.03534e-07	2.51531e-07	1.16453e-06	6.69856e-07							leucine transaminase (No1)	2-oxoglutarate[m] + L-leucine[m] + 0.00030933 prot_M7WQ90[c] => 4-methyl-2-oxopentanoate[m] + L-glutamate[m]
r_0703_REVNo1	r_0703	M7XHE8	RHTO_07641	leukotriene-a4 hydrolase	20.0997							1.87141e-07	8.00559e-08	2.31193e-07	8.54703e-08	1.79855e-07	1.08652e-07							leukotriene A4 hydrolase (reversible) (No1)	(5S,6S)-di-HETE[c] + 0.01382 prot_M7XHE8[c] => H2O[c] + leukotriene A4[c]
r_0703No1	r_0703	M7XHE8	RHTO_07641	leukotriene-a4 hydrolase	20.0997							1.87141e-07	8.00559e-08	2.31193e-07	8.54703e-08	1.79855e-07	1.08652e-07							leukotriene A4 hydrolase (No1)	H2O[c] + leukotriene A4[c] + 0.01382 prot_M7XHE8[c] => (5S,6S)-di-HETE[c]
r_0704_REVNo1	r_0704	M7XHE8	RHTO_07641	leukotriene-a4 hydrolase	20.0997							1.87141e-07	8.00559e-08	2.31193e-07	8.54703e-08	1.79855e-07	1.08652e-07							leukotriene A4 hydrolase (reversible) (No1)	(5S,6S)-di-HETE[n] + 0.01382 prot_M7XHE8[c] => H2O[n] + leukotriene A4[n]
r_0704No1	r_0704	M7XHE8	RHTO_07641	leukotriene-a4 hydrolase	20.0997							1.87141e-07	8.00559e-08	2.31193e-07	8.54703e-08	1.79855e-07	1.08652e-07							leukotriene A4 hydrolase (No1)	H2O[n] + leukotriene A4[n] + 0.01382 prot_M7XHE8[c] => (5S,6S)-di-HETE[n]
r_0705_REVNo1	r_0705	M7XHE8	RHTO_07641	leukotriene-a4 hydrolase	20.0997							1.87141e-07	8.00559e-08	2.31193e-07	8.54703e-08	1.79855e-07	1.08652e-07							leukotriene A4 hydrolase (reversible) (No1)	Delta(6)-trans,Delta(8)-cis-leukotriene B4[c] + 0.01382 prot_M7XHE8[c] => H2O[c] + leukotriene A4[c]
r_0705No1	r_0705	M7XHE8	RHTO_07641	leukotriene-a4 hydrolase	20.0997							1.87141e-07	8.00559e-08	2.31193e-07	8.54703e-08	1.79855e-07	1.08652e-07							leukotriene A4 hydrolase (No1)	H2O[c] + leukotriene A4[c] + 0.01382 prot_M7XHE8[c] => Delta(6)-trans,Delta(8)-cis-leukotriene B4[c]
r_0706_REVNo1	r_0706	M7XHE8	RHTO_07641	leukotriene-a4 hydrolase	20.0997							1.87141e-07	8.00559e-08	2.31193e-07	8.54703e-08	1.79855e-07	1.08652e-07							leukotriene A4 hydrolase (reversible) (No1)	Delta(6)-trans,Delta(8)-cis-leukotriene B4[n] + 0.01382 prot_M7XHE8[c] => H2O[n] + leukotriene A4[n]
r_0706No1	r_0706	M7XHE8	RHTO_07641	leukotriene-a4 hydrolase	20.0997							1.87141e-07	8.00559e-08	2.31193e-07	8.54703e-08	1.79855e-07	1.08652e-07							leukotriene A4 hydrolase (No1)	H2O[n] + leukotriene A4[n] + 0.01382 prot_M7XHE8[c] => Delta(6)-trans,Delta(8)-cis-leukotriene B4[n]
r_0707_REVNo1	r_0707	M7XHE8	RHTO_07641	leukotriene-a4 hydrolase	20.0997							1.87141e-07	8.00559e-08	2.31193e-07	8.54703e-08	1.79855e-07	1.08652e-07							leukotriene A4 hydrolase (reversible) (No1)	leukotriene B4[c] + 0.01382 prot_M7XHE8[c] => H2O[c] + leukotriene A4[c]
r_0707No1	r_0707	M7XHE8	RHTO_07641	leukotriene-a4 hydrolase	20.0997							1.87141e-07	8.00559e-08	2.31193e-07	8.54703e-08	1.79855e-07	1.08652e-07							leukotriene A4 hydrolase (No1)	H2O[c] + leukotriene A4[c] + 0.01382 prot_M7XHE8[c] => leukotriene B4[c]
r_0708_REVNo1	r_0708	M7XHE8	RHTO_07641	leukotriene-a4 hydrolase	20.0997							1.87141e-07	8.00559e-08	2.31193e-07	8.54703e-08	1.79855e-07	1.08652e-07							leukotriene A4 hydrolase (reversible) (No1)	leukotriene B4[n] + 0.01382 prot_M7XHE8[c] => H2O[n] + leukotriene A4[n]
r_0708No1	r_0708	M7XHE8	RHTO_07641	leukotriene-a4 hydrolase	20.0997							1.87141e-07	8.00559e-08	2.31193e-07	8.54703e-08	1.79855e-07	1.08652e-07							leukotriene A4 hydrolase (No1)	H2O[n] + leukotriene A4[n] + 0.01382 prot_M7XHE8[c] => leukotriene B4[n]
r_0712No1	r_0712	M7X137	RHTO_06035	lysine--trna ligase (ec 6.1.1.6) (lysyl-trna synthetase)	45.6999							3.74855e-06	1.05916e-06	3.76029e-06	1.25233e-06	2.21068e-06	1.11139e-06							lysyl-tRNA synthetase (No1)	ATP[m] + L-lysine[m] + tRNA(Lys)[m] + 0.0060783 prot_M7X137[c] => AMP[m] + diphosphate[m] + Lys-tRNA(Lys)[m]
r_0713_REVNo1	r_0713	M7XHF8	RHTO_04363	malate dehydrogenase (ec 1.1.1.37)	121598							4.57917e-05	1.2345e-05	2.43669e-05	1.04464e-05	7.16154e-05	4.86479e-05							malate dehydrogenase (reversible) (No1)	H+[m] + NADH[m] + oxaloacetate[m] + 2.2844e-06 prot_M7XHF8[c] => (S)-malate[m] + NAD[m]
r_0714No1	r_0714	M7WQ86	RHTO_03745	l-malate dehydrogenase	1141.01					0.663834	0.0677175	9.80736e-06	5.72779e-06	7.01158e-06	3.96125e-06	2.16847e-05	1.3191e-05					8.5036	1.426	malate dehydrogenase, cytoplasmic (No1)	(S)-malate[c] + NAD[c] + 0.00024345 prot_M7WQ86[c] => H+[c] + NADH[c] + oxaloacetate[c]
r_0715_REVNo1	r_0715	M7WQ86	RHTO_03745	l-malate dehydrogenase	121598					0.0801843		9.80736e-06	5.72779e-06	7.01158e-06	3.96125e-06	2.16847e-05	1.3191e-05					1.02715		malate dehydrogenase, peroxisomal (reversible) (No1)	H+[p] + NADH[p] + oxaloacetate[p] + 2.2844e-06 prot_M7WQ86[c] => (S)-malate[p] + NAD[p]
r_0715No1	r_0715	M7WQ86	RHTO_03745	l-malate dehydrogenase	1141.01							9.80736e-06	5.72779e-06	7.01158e-06	3.96125e-06	2.16847e-05	1.3191e-05							malate dehydrogenase, peroxisomal (No1)	(S)-malate[p] + NAD[p] + 0.00024345 prot_M7WQ86[c] => H+[p] + NADH[p] + oxaloacetate[p]
r_0716No1	r_0716	M7WMR9	RHTO_01459	malate synthase	161.003					3.07488	1.05625	1.568e-06	1.25836e-06	1.67246e-06	1.02251e-06	2.40243e-05	1.31653e-05					35.5529	22.286	malate synthase (No1)	acetyl-CoA[c] + glyoxylate[c] + H2O[c] + 0.0017253 prot_M7WMR9[c] => (S)-malate[c] + coenzyme A[c] + H+[c]
r_0717No1	r_0717	M7WMR9	RHTO_01459	malate synthase	161.003							1.568e-06	1.25836e-06	1.67246e-06	1.02251e-06	2.40243e-05	1.31653e-05							malate synthase (No1)	acetyl-CoA[p] + glyoxylate[p] + H2O[p] + 0.0017253 prot_M7WMR9[c] => (S)-malate[p] + coenzyme A[p] + H+[p]
r_0719No1	r_0719	M7XHV2	RHTO_07218	malic enzyme	134.4							2.61444e-07	4.00604e-08	3.25233e-08	2.16838e-08	5.69456e-08	3.35229e-08							malic enzyme (NADP) (No1)	(S)-malate[m] + NADP(+)[m] + 0.0020668 prot_M7XHV2[c] => carbon dioxide[m] + NADPH[m] + pyruvate[m]
r_0723No1	r_0723	M7XW21	RHTO_04622	mannose-6-phosphate isomerase (ec 5.3.1.8)	23550.5							3.34612e-06	1.22911e-06	2.00247e-06	1.08997e-06	1.28122e-06	8.38811e-07							mannose-6-phosphate isomerase (No1)	D-mannose 6-phosphate[c] + 1.1795e-05 prot_M7XW21[c] => D-fructose 6-phosphate[c]
r_0724_REVNo1	r_0724	M7X4L7	RHTO_02988	c-1-tetrahydrofolate synthase	4170.02							5.30681e-06	9.92077e-07	2.08845e-06	7.99793e-07	2.7508e-06	1.29942e-06							methenyltetrahydrifikate cyclohydrolase (reversible) (No1)	10-formyl-THF[m] + H+[m] + 6.6613e-05 prot_M7X4L7[c] => 5,10-methenyl-THF[m] + H2O[m]
r_0725_REVNo1	r_0725	M7X4L7	RHTO_02988	c-1-tetrahydrofolate synthase	4170.02							5.30681e-06	9.92077e-07	2.08845e-06	7.99793e-07	2.7508e-06	1.29942e-06							methenyltetrahydrofolate cyclohydrolase (reversible) (No1)	10-formyl-THF[c] + H+[c] + 6.6613e-05 prot_M7X4L7[c] => 5,10-methenyl-THF[c] + H2O[c]
r_0725No1	r_0725	M7X4L7	RHTO_02988	c-1-tetrahydrofolate synthase	4170.02		0.00290151	0.00975589	0.00201278	0.0170898	0.00163389	5.30681e-06	9.92077e-07	2.08845e-06	7.99793e-07	2.7508e-06	1.29942e-06		0.812412	1.2976	0.699065	1.72574	0.349277	methenyltetrahydrofolate cyclohydrolase (No1)	5,10-methenyl-THF[c] + H2O[c] + 6.6613e-05 prot_M7X4L7[c] => 10-formyl-THF[c] + H+[c]
r_0730No1	r_0730	M7X4Z9	RHTO_03139	methionyl-trna synthetase	25.0003							5.87966e-08	1.90789e-08	4.20931e-08	1.86477e-08	4.4148e-08	3.75229e-08							methionyl-tRNA synthetase (No1)	ATP[m] + L-methionine[m] + tRNA(Met)[m] + 0.011111 prot_M7X4Z9[c] => AMP[m] + diphosphate[m] + Met-tRNA(Met)[m]
r_0731No1	r_0731	M7XLR5	RHTO_05024	methylenetetrahydrofolate dehydrogenase (nad+)	1.62996					0.00270455		8.40837e-07	3.01055e-07	4.07233e-07	2.31644e-07	4.42858e-07	2.63066e-07					1.6964		methylenetetrahydrofolate dehydrogenase (NAD) (No1)	5,10-methylenetetrahydrofolate[c] + NAD[c] + 0.17042 prot_M7XLR5[c] => 5,10-methenyl-THF[c] + NADH[c]
r_0732_REVNo1	r_0732	M7X4L7	RHTO_02988	c-1-tetrahydrofolate synthase	4000.03							5.30681e-06	9.92077e-07	2.08845e-06	7.99793e-07	2.7508e-06	1.29942e-06							methylenetetrahydrofolate dehydrogenase (NADP) (reversible) (No1)	5,10-methenyl-THF[c] + NADPH[c] + 6.9444e-05 prot_M7X4L7[c] => 5,10-methylenetetrahydrofolate[c] + NADP(+)[c]
r_0732No1	r_0732	M7X4L7	RHTO_02988	c-1-tetrahydrofolate synthase	4170.02		0.00290151	0.00975589	0.00201278	0.0143853	0.00111634	5.30681e-06	9.92077e-07	2.08845e-06	7.99793e-07	2.7508e-06	1.29942e-06		0.812412	1.2976	0.699065	1.45263	0.23864	methylenetetrahydrofolate dehydrogenase (NADP) (No1)	5,10-methylenetetrahydrofolate[c] + NADP(+)[c] + 6.6613e-05 prot_M7X4L7[c] => 5,10-methenyl-THF[c] + NADPH[c]
r_0733_REVNo1	r_0733	M7X4L7	RHTO_02988	c-1-tetrahydrofolate synthase	4000.03							5.30681e-06	9.92077e-07	2.08845e-06	7.99793e-07	2.7508e-06	1.29942e-06							methylenetetrahydrofolate dehydrogenase (NADP) (reversible) (No1)	5,10-methenyl-THF[m] + NADPH[m] + 6.9444e-05 prot_M7X4L7[c] => 5,10-methylenetetrahydrofolate[m] + NADP(+)[m]
r_0734No1	r_0734	M7WQF1	RHTO_03507	isocitrate lyase	800.005							6.94308e-07	2.8522e-07	7.63688e-07	2.76449e-07	4.22538e-06	2.97915e-06							methylisocitrate lyase (No1)	0.00034722 prot_M7WQF1[c] + pmet_r_0734[m] => pyruvate[m] + succinate[m]
r_0734No2	r_0734	M7WLD5	RHTO_05768	isocitrate lyase	800.005							3.49336e-07	2.10803e-07	5.31797e-07	1.5345e-07	1.16525e-05	5.70684e-06							methylisocitrate lyase (No2)	0.00034722 prot_M7WLD5[c] + pmet_r_0734[m] => pyruvate[m] + succinate[m]
r_0737No1	r_0737	M7WT61	RHTO_02122	cystathionine beta-lyase	13799.9							4.33957e-07	1.45256e-07	1.71886e-07	1.07933e-07	1.67803e-07	1.07442e-07							mevalonate kinase (gtp) (No1)	(R)-mevalonate[c] + GTP[c] + 2.0129e-05 prot_M7WT61[c] => (R)-5-phosphomevalonic acid[c] + GDP[c] + H+[c]
r_0738No1	r_0738	M7WT61	RHTO_02122	cystathionine beta-lyase	13799.9							4.33957e-07	1.45256e-07	1.71886e-07	1.07933e-07	1.67803e-07	1.07442e-07							mevalonate kinase (UTP) (No1)	(R)-mevalonate[c] + UTP[c] + 2.0129e-05 prot_M7WT61[c] => (R)-5-phosphomevalonic acid[c] + H+[c] + UDP[c]
r_0760_REVNo1	r_0760	M7X304	RHTO_04876	glucosamine 6-phosphate n-acetyltransferase (ec 2.3.1.4)	38.0002							2.9173e-06	1.98746e-06	2.12105e-06	8.53373e-07	2.32697e-06	1.31666e-06							N-acetylglucosamine-6-phosphate synthase (reversible) (No1)	coenzyme A[c] + H+[c] + N-acetyl-D-glucosamine 6-phosphate[c] + 0.0073099 prot_M7X304[c] => acetyl-CoA[c] + alpha-D-glucosamine 6-phosphate[c]
r_0760No1	r_0760	M7X304	RHTO_04876	glucosamine 6-phosphate n-acetyltransferase (ec 2.3.1.4)	38.0002							2.9173e-06	1.98746e-06	2.12105e-06	8.53373e-07	2.32697e-06	1.31666e-06							N-acetylglucosamine-6-phosphate synthase (No1)	acetyl-CoA[c] + alpha-D-glucosamine 6-phosphate[c] + 0.0073099 prot_M7X304[c] => coenzyme A[c] + H+[c] + N-acetyl-D-glucosamine 6-phosphate[c]
r_0761No1	r_0761	M7WFJ0	RHTO_05134	arginine biosynthesis bifunctional protein argj, mitochondrial [cleaved into: arginine biosynthesis bifunctional protein argj al... <Preview truncated at 128 characters>	0.220005							1.92355e-06	6.47397e-07	5.81507e-07	3.41919e-07	1.3959e-06	1.04428e-06							N-acteylglutamate synthase (No1)	acetyl-CoA[m] + L-glutamate[m] + 1.2626 prot_M7WFJ0[c] => coenzyme A[m] + H+[m] + N-acetyl-L-glutamate[m]
r_0764No1	r_0764	M7X2V8	RHTO_04835	nad+ diphosphatase	1491.99							9.25261e-07	1.26621e-07	3.24141e-07	1.34354e-07	2.11744e-07	1.41017e-07							NAD diphosphatase (No1)	H2O[p] + NAD[p] + 0.00018618 prot_M7X2V8[c] => AMP[p] + 2 H+[p] + NMN[p]
r_0765No1	r_0765	M7XUH0	RHTO_06947	nad+ kinase	1491.99																			NAD kinase (No1)	ATP[c] + NAD[c] + 0.00018618 prot_M7XUH0[c] => ADP[c] + H+[c] + NADP(+)[c]
r_0766No1	r_0766	M7XUH0	RHTO_06947	nad+ kinase	1491.99																			NAD kinase (No1)	ATP[m] + NAD[m] + 0.00018618 prot_M7XUH0[c] => ADP[m] + H+[m] + NADP(+)[m]
r_0767No1	r_0767	M7XFA9	RHTO_00803	nad-dependent protein deacetylase (ec 2.3.1.286)	4.99996e+06																			NAD nucleosidase nuclear (No1)	pmet_r_0767[n] + 5.5556e-08 prot_M7XFA9[c] => ADP-ribose[n] + H+[n] + nicotinamide[n]
r_0767No2	r_0767	M7WK45	RHTO_05957	nad-dependent deacetylase sirtuin 1	31529.8								1.13436e-09		1.11318e-09	2.44669e-09								NAD nucleosidase nuclear (No2)	pmet_r_0767[n] + 8.81e-06 prot_M7WK45[c] => ADP-ribose[n] + H+[n] + nicotinamide[n]
r_0768No1	r_0768	M7WPB7	RHTO_04235	glutamine-dependent nad(+) synthetase (ec 6.3.5.1) (nad(+) synthase [glutamine-hydrolyzing])	6.39997							1.70032e-07	8.84031e-08	2.33022e-07	1.40335e-07	1.8641e-07	1.17977e-07							NAD synthase (No1)	ATP[c] + deamido-NAD(+)[c] + H2O[c] + L-glutamine[c] + 0.043403 prot_M7WPB7[c] => AMP[c] + diphosphate[c] + H+[c] + L-glutamate[c] + NAD[c]
r_0769_REVNo1	r_0769	M7WPB7	RHTO_04235	glutamine-dependent nad(+) synthetase (ec 6.3.5.1) (nad(+) synthase [glutamine-hydrolyzing])	6.39997							1.70032e-07	8.84031e-08	2.33022e-07	1.40335e-07	1.8641e-07	1.17977e-07							NAD synthase (reversible) (No1)	AMP[n] + diphosphate[n] + H+[n] + L-glutamate[n] + NAD[n] + 0.043403 prot_M7WPB7[c] => ATP[n] + deamido-NAD(+)[n] + H2O[n] + L-glutamine[n]
r_0769No1	r_0769	M7WPB7	RHTO_04235	glutamine-dependent nad(+) synthetase (ec 6.3.5.1) (nad(+) synthase [glutamine-hydrolyzing])	6.39997							1.70032e-07	8.84031e-08	2.33022e-07	1.40335e-07	1.8641e-07	1.17977e-07							NAD synthase (No1)	ATP[n] + deamido-NAD(+)[n] + H2O[n] + L-glutamine[n] + 0.043403 prot_M7WPB7[c] => AMP[n] + diphosphate[n] + H+[n] + L-glutamate[n] + NAD[n]
r_0770No1	r_0770	M7X7A4	RHTO_00388	nadh dehydrogenase	0.0309999							3.42088e-06	8.01094e-07	2.19373e-06	8.07742e-07	1.55187e-06	1.15023e-06							NADH dehydrogenase, cytosolic/mitochondrial (No1)	pmet_r_0770[c] + 8.9606 prot_M7X7A4[c] => NAD[c] + ubiquinol-6[m]
r_0770No2	r_0770	M7WZ39	RHTO_07075	nadh-ubiquinone oxidoreductase 64 kda subunit	0.0309999							6.33551e-08	4.77622e-08	7.9452e-08	6.06877e-08	7.10741e-08	7.40174e-08							NADH dehydrogenase, cytosolic/mitochondrial (No2)	pmet_r_0770[c] + 8.9606 prot_M7WZ39[c] => NAD[c] + ubiquinol-6[m]
r_0771No1	r_0771	M7XUH0	RHTO_06947	nad+ kinase	1491.99																			NADH kinase (No1)	ATP[c] + NADH[c] + 0.00018618 prot_M7XUH0[c] => ADP[c] + H+[c] + NADPH[c]
r_0772No1	r_0772	M7XUH0	RHTO_06947	nad+ kinase	1491.99																			NADH kinase mitochondrial (No1)	ATP[m] + NADH[m] + 0.00018618 prot_M7XUH0[c] => ADP[m] + H+[m] + NADPH[m]
r_0773No1	r_0773	M7X7A4	RHTO_00388	nadh dehydrogenase	0.0309999							3.42088e-06	8.01094e-07	2.19373e-06	8.07742e-07	1.55187e-06	1.15023e-06							NADH:ubiquinone oxidoreductase (No1)	H+[m] + NADH[m] + ubiquinone-6[m] + 8.9606 prot_M7X7A4[c] => NAD[m] + ubiquinol-6[m]
r_0774No1	r_0774	M7XIT7	RHTO_06843	nicotinate phosphoribosyltransferase (ec 6.3.4.21)	0.250003							2.24359e-07	1.09719e-07	9.54588e-08	9.87986e-08	1.17074e-07	8.35762e-08							NAPRtase (No1)	H+[c] + nicotinate[c] + PRPP[c] + 1.1111 prot_M7XIT7[c] => diphosphate[c] + nicotinic acid D-ribonucleotide[c]
r_0775No1	r_0775	M7XIT7	RHTO_06843	nicotinate phosphoribosyltransferase (ec 6.3.4.21)	0.250003							2.24359e-07	1.09719e-07	9.54588e-08	9.87986e-08	1.17074e-07	8.35762e-08							NAPRtase (No1)	H+[m] + nicotinate[m] + PRPP[m] + 1.1111 prot_M7XIT7[c] => diphosphate[m] + nicotinic acid D-ribonucleotide[m]
r_0781No1	r_0781	M7WW70	RHTO_01315	nicotinamidase	76.8999																			nicotinamidase (No1)	H2O[c] + nicotinamide[c] + 0.0036122 prot_M7WW70[c] => ammonium[c] + nicotinate[c]
r_0782No1	r_0782	M7XKB7	RHTO_06308	nicotinamide n-methyltransferase, putative	203.904																			nicotinamide N-methyltransferase (No1)	nicotinamide[c] + S-adenosyl-L-methionine[c] + 0.0013623 prot_M7XKB7[c] => 1-methylnicotinamide[c] + S-adenosyl-L-homocysteine[c]
r_0783No1	r_0783	M7X005	RHTO_06715	nicotinamide-nucleotide adenylyltransferase (ec 2.7.7.1)	53.8998																			nicotinamide-nucleotide adenylyltransferase (No1)	ATP[c] + H+[c] + NMN[c] + 0.0051536 prot_M7X005[c] => diphosphate[c] + NAD[c]
r_0784No1	r_0784	M7X005	RHTO_06715	nicotinamide-nucleotide adenylyltransferase (ec 2.7.7.1)	53.8998																			nicotinamide-nucleotide adenylyltransferase (No1)	ATP[n] + H+[n] + NMN[n] + 0.0051536 prot_M7X005[c] => diphosphate[n] + NAD[n]
r_0785No1	r_0785	M7X005	RHTO_06715	nicotinamide-nucleotide adenylyltransferase (ec 2.7.7.1)	53.8998																			nicotinate-nucleotide adenylyltransferase (No1)	ATP[c] + H+[c] + nicotinic acid D-ribonucleotide[c] + 0.0051536 prot_M7X005[c] => deamido-NAD(+)[c] + diphosphate[c]
r_0786No1	r_0786	M7X0E7	RHTO_06810	nicotinate-nucleotide pyrophosphorylase [carboxylating] (ec 2.4.2.19) (quinolinate phosphoribosyltransferase [decarboxylating])	6.00004							1.24083e-06	6.49186e-07	1.18595e-06	5.36697e-07	1.36997e-06	7.17241e-07							nicotinate-nucleotide diphosphorylase (carboxylating) (No1)	2 H+[c] + PRPP[c] + quinolinate[c] + 0.046296 prot_M7X0E7[c] => carbon dioxide[c] + diphosphate[c] + nicotinic acid D-ribonucleotide[c]
r_0787No1	r_0787	M7X0E7	RHTO_06810	nicotinate-nucleotide pyrophosphorylase [carboxylating] (ec 2.4.2.19) (quinolinate phosphoribosyltransferase [decarboxylating])	6.00004							1.24083e-06	6.49186e-07	1.18595e-06	5.36697e-07	1.36997e-06	7.17241e-07							nicotinate-nucleotide diphosphorylase (carboxylating) (No1)	2 H+[m] + PRPP[m] + quinolinate[m] + 0.046296 prot_M7X0E7[c] => carbon dioxide[m] + diphosphate[m] + nicotinic acid D-ribonucleotide[m]
r_0788No1	r_0788	M7WZ93	RHTO_00390	golgi apyrase	448.999																			nucleoside diphosphatase (No1)	ADP[c] + H2O[c] + 0.00061866 prot_M7WZ93[c] => AMP[c] + H+[c] + phosphate[c]
r_0789No1	r_0789	M7WZ93	RHTO_00390	golgi apyrase	3829.99																			nucleoside diphosphatase (No1)	GDP[c] + H2O[c] + 7.2527e-05 prot_M7WZ93[c] => GMP[c] + H+[c] + phosphate[c]
r_0790No1	r_0790	M7WZ93	RHTO_00390	golgi apyrase	104.002																			nucleoside diphosphatase (No1)	H2O[c] + UDP[c] + 0.0026709 prot_M7WZ93[c] => H+[c] + phosphate[c] + UMP[c]
r_0791No1	r_0791	M7WQ02	RHTO_03994	guanosine-diphosphatase	3829.99																			nucleoside diphosphatase (No1)	H2O[g] + UDP[g] + 7.2527e-05 prot_M7WQ02[c] => H+[g] + phosphate[g] + UMP[g]
r_0792No1	r_0792	M7WZ93	RHTO_00390	golgi apyrase	89	0.0022852		0.00105169																nucleoside diphosphatase (No1)	CDP[c] + H2O[c] + 0.0031211 prot_M7WZ93[c] => CMP[c] + H+[c] + phosphate[c]
r_0793No1	r_0793	M7WZ93	RHTO_00390	golgi apyrase	87.999																			nucleoside diphosphatase (No1)	H2O[c] + IDP[c] + 0.0031566 prot_M7WZ93[c] => H+[c] + IMP[c] + phosphate[c]
r_0795No1	r_0795	M7XZ23	RHTO_03292	nucleoside diphosphate kinase (ec 2.7.4.6)	2084.95		0.00101902			0.000185125	0.000504229	6.20652e-05	3.12813e-05	6.35895e-05	2.99187e-05	4.78619e-05	2.87884e-05		0.00904885			0.00107442	0.00486528	nucleoside diphosphate kinase (No1)	ATP[c] + CDP[c] + 0.00013323 prot_M7XZ23[c] => ADP[c] + CTP[c]
r_0796No1	r_0796	M7XZ23	RHTO_03292	nucleoside diphosphate kinase (ec 2.7.4.6)	2084.95							6.20652e-05	3.12813e-05	6.35895e-05	2.99187e-05	4.78619e-05	2.87884e-05							nucleoside diphosphate kinase (No1)	ATP[c] + dADP[c] + 0.00013323 prot_M7XZ23[c] => ADP[c] + dATP[c]
r_0797No1	r_0797	M7XZ23	RHTO_03292	nucleoside diphosphate kinase (ec 2.7.4.6)	2084.95							6.20652e-05	3.12813e-05	6.35895e-05	2.99187e-05	4.78619e-05	2.87884e-05							nucleoside diphosphate kinase (No1)	ATP[c] + dCDP[c] + 0.00013323 prot_M7XZ23[c] => ADP[c] + dCTP[c]
r_0798No1	r_0798	M7XZ23	RHTO_03292	nucleoside diphosphate kinase (ec 2.7.4.6)	2084.95							6.20652e-05	3.12813e-05	6.35895e-05	2.99187e-05	4.78619e-05	2.87884e-05							nucleoside diphosphate kinase (No1)	ATP[c] + dGDP[c] + 0.00013323 prot_M7XZ23[c] => ADP[c] + dGTP[c]
r_0799No1	r_0799	M7XZ23	RHTO_03292	nucleoside diphosphate kinase (ec 2.7.4.6)	2084.95							6.20652e-05	3.12813e-05	6.35895e-05	2.99187e-05	4.78619e-05	2.87884e-05							nucleoside diphosphate kinase (No1)	ATP[c] + dTDP[c] + 0.00013323 prot_M7XZ23[c] => ADP[c] + dTTP[c]
r_0801No1	r_0801	M7XZ23	RHTO_03292	nucleoside diphosphate kinase (ec 2.7.4.6)	2084.95							6.20652e-05	3.12813e-05	6.35895e-05	2.99187e-05	4.78619e-05	2.87884e-05							nucleoside diphosphate kinase (No1)	ATP[c] + IDP[c] + 0.00013323 prot_M7XZ23[c] => ADP[c] + ITP[c]
r_0802_REVNo1	r_0802	M7XZ23	RHTO_03292	nucleoside diphosphate kinase (ec 2.7.4.6)	2084.95							6.20652e-05	3.12813e-05	6.35895e-05	2.99187e-05	4.78619e-05	2.87884e-05							nucleoside diphosphate kinase (reversible) (No1)	ADP[c] + dITP[c] + 0.00013323 prot_M7XZ23[c] => ATP[c] + dIDP[c]
r_0802No1	r_0802	M7XZ23	RHTO_03292	nucleoside diphosphate kinase (ec 2.7.4.6)	2084.95							6.20652e-05	3.12813e-05	6.35895e-05	2.99187e-05	4.78619e-05	2.87884e-05							nucleoside diphosphate kinase (No1)	ATP[c] + dIDP[c] + 0.00013323 prot_M7XZ23[c] => ADP[c] + dITP[c]
r_0803_REVNo1	r_0803	M7XZ23	RHTO_03292	nucleoside diphosphate kinase (ec 2.7.4.6)	2084.95							6.20652e-05	3.12813e-05	6.35895e-05	2.99187e-05	4.78619e-05	2.87884e-05							nucleoside diphosphate kinase (reversible) (No1)	ADP[c] + dUTP[c] + 0.00013323 prot_M7XZ23[c] => ATP[c] + dUDP[c]
r_0803No1	r_0803	M7XZ23	RHTO_03292	nucleoside diphosphate kinase (ec 2.7.4.6)	2084.95							6.20652e-05	3.12813e-05	6.35895e-05	2.99187e-05	4.78619e-05	2.87884e-05							nucleoside diphosphate kinase (No1)	ATP[c] + dUDP[c] + 0.00013323 prot_M7XZ23[c] => ADP[c] + dUTP[c]
r_0804No1	r_0804	M7WZ93	RHTO_00390	golgi apyrase	2962.99																			nucleoside triphosphatase (No1)	9.3749e-05 prot_M7WZ93[c] + pmet_r_0804[c] => GDP[c] + H+[c] + phosphate[c]
r_0804No2	r_0804	M7WVW4	RHTO_00975	translation initiation factor 5b	80.8999							2.39668e-07	8.28132e-08	2.04976e-07	8.41167e-08	1.51464e-07	7.2929e-08							nucleoside triphosphatase (No2)	pmet_r_0804[c] + 0.0034336 prot_M7WVW4[c] => GDP[c] + H+[c] + phosphate[c]
r_0804No3	r_0804	M7XCL8	RHTO_01584	dynamin gtpase	80.8999																			nucleoside triphosphatase (No3)	pmet_r_0804[c] + 0.0034336 prot_M7XCL8[c] => GDP[c] + H+[c] + phosphate[c]
r_0804No4	r_0804	M7WX06	RHTO_02880	vpsa protein	80.8999							1.70094e-06	6.51929e-07	8.72246e-07	6.6011e-07	9.80917e-07	5.91592e-07							nucleoside triphosphatase (No4)	pmet_r_0804[c] + 0.0034336 prot_M7WX06[c] => GDP[c] + H+[c] + phosphate[c]
r_0804No5	r_0804	M7WLR9	RHTO_05705	dynamin gtpase	80.8999							5.15956e-07	1.82016e-07	4.40009e-07	1.76238e-07	3.68399e-07	2.2257e-07							nucleoside triphosphatase (No5)	pmet_r_0804[c] + 0.0034336 prot_M7WLR9[c] => GDP[c] + H+[c] + phosphate[c]
r_0805No1	r_0805	M7WZ93	RHTO_00390	golgi apyrase	2162.03																			nucleoside triphosphatase (No1)	H2O[c] + UTP[c] + 0.00012848 prot_M7WZ93[c] => H+[c] + phosphate[c] + UDP[c]
r_0806No1	r_0806	M7WZ93	RHTO_00390	golgi apyrase	2286.05																			nucleoside triphosphatase (No1)	CTP[c] + H2O[c] + 0.00012151 prot_M7WZ93[c] => CDP[c] + H+[c] + phosphate[c]
r_0807No1	r_0807	M7WZ93	RHTO_00390	golgi apyrase	911.703																			nucleoside triphosphatase (No1)	H2O[c] + ITP[c] + 0.00030468 prot_M7WZ93[c] => H+[c] + IDP[c] + phosphate[c]
r_0810No1	r_0810	M7WQ02	RHTO_03994	guanosine-diphosphatase	3829.99																			nucleoside-diphosphatase (GDP), Golgi (No1)	GDP[g] + H2O[g] + 7.2527e-05 prot_M7WQ02[c] => GMP[g] + H+[g] + phosphate[g]
r_0812No1	r_0812	M7XKI3	RHTO_02616	o-acetylhomoserine aminocarboxypropyltransferase	14000.2							2.49281e-06	1.75536e-07	4.98605e-07	1.27778e-07	2.16897e-07	7.95145e-08							O-acetylhomoserine (thiol)-lyase (No1)	methanethiol[c] + O-acetyl-L-homoserine[c] + 1.9841e-05 prot_M7XKI3[c] => acetate[c] + H+[c] + L-methionine[c]
r_0815_REVNo1	r_0815	M7WWQ2	RHTO_00815	cystathionine gamma-synthase	120.999									1.72952e-09	5.69063e-10									O-succinylhomoserine lyase (L-cysteine) (reversible) (No1)	0.0022957 prot_M7WWQ2[c] + pmet_r_0815_REV[c] => L-cysteine[c] + O-succinyl-L-homoserine[c]
r_0815_REVNo2	r_0815	M7WUV4	RHTO_01498	cystathionine gamma-lyase	7.50001							1.06265e-07	9.82655e-09	3.99341e-08	1.27153e-08		1.03745e-08							O-succinylhomoserine lyase (L-cysteine) (reversible) (No2)	0.037037 prot_M7WUV4[c] + pmet_r_0815_REV[c] => L-cysteine[c] + O-succinyl-L-homoserine[c]
r_0815_REVNo3	r_0815	M7WT61	RHTO_02122	cystathionine beta-lyase	45.2997							4.33957e-07	1.45256e-07	1.71886e-07	1.07933e-07	1.67803e-07	1.07442e-07							O-succinylhomoserine lyase (L-cysteine) (reversible) (No3)	0.006132 prot_M7WT61[c] + pmet_r_0815_REV[c] => L-cysteine[c] + O-succinyl-L-homoserine[c]
r_0815No1	r_0815	M7WWQ2	RHTO_00815	cystathionine gamma-synthase	120.999									1.72952e-09	5.69063e-10									O-succinylhomoserine lyase (L-cysteine) (No1)	0.0022957 prot_M7WWQ2[c] + pmet_r_0815[c] => H+[c] + L-cystathionine[c] + succinate[c]
r_0815No2	r_0815	M7WUV4	RHTO_01498	cystathionine gamma-lyase	0.670006							1.06265e-07	9.82655e-09	3.99341e-08	1.27153e-08		1.03745e-08							O-succinylhomoserine lyase (L-cysteine) (No2)	0.41459 prot_M7WUV4[c] + pmet_r_0815[c] => H+[c] + L-cystathionine[c] + succinate[c]
r_0815No3	r_0815	M7WT61	RHTO_02122	cystathionine beta-lyase	2134.95							4.33957e-07	1.45256e-07	1.71886e-07	1.07933e-07	1.67803e-07	1.07442e-07							O-succinylhomoserine lyase (L-cysteine) (No3)	0.00013011 prot_M7WT61[c] + pmet_r_0815[c] => H+[c] + L-cystathionine[c] + succinate[c]
r_0817No1	r_0817	M7XLS3	RHTO_05034	ornithine decarboxylase	77.8002																			ornithine decarboxylase (No1)	H+[c] + ornithine[c] + 0.0035704 prot_M7XLS3[c] => carbon dioxide[c] + putrescine[c]
r_0819No1	r_0819	M7XAJ6	RHTO_02358	ornithine aminotransferase (ec 2.6.1.13)	0.0332999					9.8498e-05	5.49859e-05	1.47928e-06	5.15006e-07	5.95864e-07	3.96638e-07	7.22687e-07	4.384e-07					0.0378595	0.03484	ornithine transaminase (No1)	2-oxoglutarate[c] + ornithine[c] + 8.3417 prot_M7XAJ6[c] => L-glutamate[c] + L-glutamic 5-semialdehyde[c]
r_0820No1	r_0820	M7WQ31	RHTO_03695	orotate phosphoribosyltransferase	1.29997							6.307e-07	3.46848e-07	4.06557e-07	1.92994e-07	4.25362e-07	2.84403e-07							orotate phosphoribosyltransferase (No1)	diphosphate[c] + orotidine 5'-(dihydrogen phosphate)[c] + 0.21368 prot_M7WQ31[c] => orotate[c] + PRPP[c]
r_0841No1	r_0841	M7WJX6	RHTO_06489	phosphopantetheine adenylyltransferase / dephospho-coa kinase	4.85303								4.76483e-08	6.25154e-08	5.06952e-08	5.9054e-08	3.8179e-08							pantetheine-phosphate adenylyltransferase (No1)	ATP[c] + H+[c] + pantetheine 4'-phosphate[c] + 0.057238 prot_M7WJX6[c] => 3'-dephospho-CoA[c] + diphosphate[c]
r_0842No1	r_0842	M7WIC9	RHTO_03483	type ii pantothenate kinase	2.11996							8.98611e-08			3.326e-08	1.08514e-07	5.52037e-08							pantothenate kinase (No1)	(R)-pantothenate[c] + ATP[c] + 0.13103 prot_M7WIC9[c] => (R)-4'-phosphopantothenic acid[c] + ADP[c] + H+[c]
r_0843No1	r_0843	M7WJ30	RHTO_03426	pantoate-beta-alanine ligase	3.40001								1.26417e-07	2.5873e-07	1.18026e-07	2.36918e-07	1.60372e-07							pantothenate synthase (No1)	(R)-pantoate[c] + ATP[c] + beta-alanine[c] + 0.081699 prot_M7WJ30[c] => (R)-pantothenate[c] + AMP[c] + diphosphate[c] + H+[c]
r_0844No1	r_0844	M7WMY6	RHTO_01116	acyl-coa thioesterase 8	135.999					0.0113028			1.14326e-07	2.93634e-07	1.24523e-07	3.0488e-07	2.20497e-07					10.298		peroxisomal acyl-CoA thioesterase (No1)	decanoyl-CoA[p] + H2O[p] + 0.0020425 prot_M7WMY6[c] => coenzyme A[p] + decanoate[p] + H+[p]
r_0851_REVNo1	r_0851	M7X6L8	RHTO_00143	aromatic amino acid aminotransferase i	1074.99			0.00724191			0.000796398			2.8008e-08	8.03955e-09	2.59217e-08	2.16237e-08			71.8237			10.2305	phenylalanine transaminase (reversible) (No1)	0.0002584 prot_M7X6L8[c] + pmet_r_0851_REV[c] => 2-oxoglutarate[c] + L-phenylalanine[c]
r_0851_REVNo2	r_0851	M7X1I9	RHTO_07034	aromatic amino acid aminotransferase i	1074.99	0.0350122																		phenylalanine transaminase (reversible) (No2)	0.0002584 prot_M7X1I9[c] + pmet_r_0851_REV[c] => 2-oxoglutarate[c] + L-phenylalanine[c]
r_0851No1	r_0851	M7X6L8	RHTO_00143	aromatic amino acid aminotransferase i	1200.01									2.8008e-08	8.03955e-09	2.59217e-08	2.16237e-08							phenylalanine transaminase (No1)	pmet_r_0851[c] + 0.00023148 prot_M7X6L8[c] => keto-phenylpyruvate[c] + L-glutamate[c]
r_0851No2	r_0851	M7X1I9	RHTO_07034	aromatic amino acid aminotransferase i	1200.01																			phenylalanine transaminase (No2)	pmet_r_0851[c] + 0.00023148 prot_M7X1I9[c] => keto-phenylpyruvate[c] + L-glutamate[c]
r_0853No1	r_0853	M7WMZ5	RHTO_04447	phenylalanyl-trna synthetase alpha chain	603							2.2555e-07		7.11389e-08	5.2307e-08	2.23505e-07	9.33002e-08							phenylalanyl-tRNA synthetase (No1)	ATP[m] + L-phenylalanine[m] + tRNA(Phe)[m] + 0.00046066 prot_M7WMZ5[c] => AMP[m] + diphosphate[m] + Phe-tRNA(Phe)[m]
r_0882_REVNo1	r_0882	M7XCR6	RHTO_01639	phosphoacetylglucosamine mutase (pagm) (ec 5.4.2.3) (acetylglucosamine phosphomutase) (n-acetylglucosamine-phosphate mutase)	2.94001							2.03666e-07	9.18508e-08	1.92059e-07	9.11674e-08	1.52055e-07	1.06259e-07							phosphoacetylglucosamine mutase (reversible) (No1)	N-acetyl-alpha-D-glucosamine 1-phosphate[c] + 0.094482 prot_M7XCR6[c] => N-acetyl-D-glucosamine 6-phosphate[c]
r_0882No1	r_0882	M7XCR6	RHTO_01639	phosphoacetylglucosamine mutase (pagm) (ec 5.4.2.3) (acetylglucosamine phosphomutase) (n-acetylglucosamine-phosphate mutase)	2.94001							2.03666e-07	9.18508e-08	1.92059e-07	9.11674e-08	1.52055e-07	1.06259e-07							phosphoacetylglucosamine mutase (No1)	N-acetyl-D-glucosamine 6-phosphate[c] + 0.094482 prot_M7XCR6[c] => N-acetyl-alpha-D-glucosamine 1-phosphate[c]
r_0883No1	r_0883	M7XII3	RHTO_03771	thioredoxin	2.82999e+06	0.027721	0.00114957	0.00571025	0.000723642	0.00679519	0.00062796		3.52074e-09		3.52752e-09				90.6986		56.9839			phosphoadenylyl-sulfate reductase (thioredoxin) (No1)	3'-phospho-5'-adenylyl sulfate[c] + TRX1[c] + 9.8155e-08 prot_M7XII3[c] + 9.8155e-08 prot_M7WJQ7[c] => adenosine 3',5'-bismonophosphate[c] + 2 H+[c] + sulphite[c] + TRX1 disulphide[c]
r_0884No1	r_0884	M7XSC4	RHTO_07480	phosphoenolpyruvate carboxykinase (atp)	38.0002					0.728015	0.0684235	5.18422e-07	2.15556e-07	1.57809e-07	5.71758e-08	4.12663e-06	1.84957e-06					49.0052	10.2762	phosphoenolpyruvate carboxykinase (No1)	ATP[c] + oxaloacetate[c] + 0.0073099 prot_M7XSC4[c] => ADP[c] + carbon dioxide[c] + phosphoenolpyruvate[c]
r_0885No1	r_0885	M7WQS7	RHTO_03360	choline-phosphate cytidylyltransferase	76.8							1.00718e-07	5.97054e-08	1.34251e-07	6.47029e-08	9.3147e-08	5.67423e-08							phosphoethanolamine cytidyltransferase (No1)	CTP[c] + H+[c] + O-phosphoethanolamine[c] + 0.0036169 prot_M7WQS7[c] => CDP-ethanolamine[c] + diphosphate[c]
r_0888_REVNo1	r_0888	M7WYL9	RHTO_07820	phosphoglucomutase	2.85							4.74546e-06	2.81137e-06	5.56541e-06	3.13156e-06	3.03922e-06	2.32726e-06							phosphoglucomutase (reversible) (No1)	D-glucose 1-phosphate[c] + 0.097466 prot_M7WYL9[c] => D-glucose 6-phosphate[c]
r_0890_REVNo1	r_0890	M7XCR6	RHTO_01639	phosphoacetylglucosamine mutase (pagm) (ec 5.4.2.3) (acetylglucosamine phosphomutase) (n-acetylglucosamine-phosphate mutase)	2.94001							2.03666e-07	9.18508e-08	1.92059e-07	9.11674e-08	1.52055e-07	1.06259e-07							phosphoglucosamine mutase (reversible) (No1)	alpha-D-glucosamine 6-phosphate[c] + 0.094482 prot_M7XCR6[c] => alpha-D-glucosamine 1-phosphate[c]
r_0890No1	r_0890	M7XCR6	RHTO_01639	phosphoacetylglucosamine mutase (pagm) (ec 5.4.2.3) (acetylglucosamine phosphomutase) (n-acetylglucosamine-phosphate mutase)	2.94001							2.03666e-07	9.18508e-08	1.92059e-07	9.11674e-08	1.52055e-07	1.06259e-07							phosphoglucosamine mutase (No1)	alpha-D-glucosamine 1-phosphate[c] + 0.094482 prot_M7XCR6[c] => alpha-D-glucosamine 6-phosphate[c]
r_0891No2	r_0891	M7XHJ1	RHTO_07093	d-mandelate dehydrogenase	3850																			phosphoglycerate dehydrogenase (No2)	pmet_r_0891[c] + 7.215e-05 prot_M7XHJ1[c] => 3-phospho-hydroxypyruvate[c] + H+[c] + NADH[c]
r_0892_REVNo1	r_0892	M7X689	RHTO_00033	phosphoglycerate kinase (ec 2.7.2.3)	916.003					0.687592	0.0622033	1.86357e-05	8.09885e-06	8.78004e-06	6.16106e-06	1.41179e-05	8.14231e-06					13.5288	2.12209	phosphoglycerate kinase (reversible) (No1)	3-phosphonato-D-glycerate(3-)[c] + ATP[c] + 0.00030325 prot_M7X689[c] => 1,3-bisphospho-D-glycerate[c] + ADP[c]
r_0893_REVNo1	r_0893	M7XL58	RHTO_04793	phosphoglycerate mutase (ec 5.4.2.11)	3199.98																			phosphoglycerate mutase (reversible) (No1)	8.6806e-05 prot_M7XL58[c] + pmet_r_0893_REV[c] => 3-phosphonato-D-glycerate(3-)[c]
r_0893_REVNo2	r_0893	M7XSI3	RHTO_07535	fructose-2,6-bisphosphatase	3199.98					0.19918		4.59409e-08	1.10715e-08		1.06595e-08	1.61133e-08	1.41445e-08					3433.67		phosphoglycerate mutase (reversible) (No2)	8.6806e-05 prot_M7XSI3[c] + pmet_r_0893_REV[c] => 3-phosphonato-D-glycerate(3-)[c]
r_0893_REVNo3	r_0893	M7XRQ3	RHTO_07773	protein of phosphoglycerate mutase 1 family	3199.98					0.493451	0.0651536	1.70485e-05	9.31684e-06	4.26289e-06	5.08444e-06	1.06845e-05	7.73943e-06					12.8289	2.33844	phosphoglycerate mutase (reversible) (No3)	8.6806e-05 prot_M7XRQ3[c] + pmet_r_0893_REV[c] => 3-phosphonato-D-glycerate(3-)[c]
r_0893No1	r_0893	M7XL58	RHTO_04793	phosphoglycerate mutase (ec 5.4.2.11)	3199.98																			phosphoglycerate mutase (No1)	pmet_r_0893[c] + 8.6806e-05 prot_M7XL58[c] => 2-phospho-D-glyceric acid[c]
r_0902No1	r_0902	M7XHN3	RHTO_04193	phosphomannomutase (ec 5.4.2.8)	4.40002							5.44097e-06	2.11253e-06	3.42747e-06	1.425e-06	2.19566e-06	1.43802e-06							phosphomannomutase (No1)	D-mannose 1-phosphate[c] + 0.063131 prot_M7XHN3[c] => D-mannose 6-phosphate[c]
r_0903No1	r_0903	M7WHQ7	RHTO_03810	hydroxymethylpyrimidine/phosphomethylpyrimidine kinase	1491.99								8.87017e-09	1.55895e-08	8.66244e-09									phosphomethylpyrimidine kinase (No1)	4-amino-2-methyl-5-phosphomethylpyrimidine[c] + ATP[c] + 0.00018618 prot_M7WHQ7[c] => 4-amino-2-methyl-5-diphosphomethylpyrimidine[c] + ADP[c]
r_0905No1	r_0905	M7X7I4	RHTO_00483	phosphopantothenate-cysteine ligase	2.90001											1.8504e-09								phosphopantothenate-cysteine ligase (No1)	(R)-4'-phosphopantothenic acid[c] + CTP[c] + L-cysteine[c] + 0.095785 prot_M7X7I4[c] => CMP[c] + diphosphate[c] + H+[c] + N-[(R)-4-phosphonopantothenoyl]-L-cysteine [cytoplasm][c]
r_0906No1	r_0906	M7XTR5	RHTO_07357	phosphopantothenoylcysteine decarboxylase	2.90001																			phosphopantothenoylcysteine decarboxylase (No1)	H+[c] + N-[(R)-4-phosphonopantothenoyl]-L-cysteine [cytoplasm][c] + 0.095785 prot_M7XTR5[c] => carbon dioxide[c] + pantetheine 4'-phosphate[c]
r_0907_REVNo1	r_0907	M7WTV5	RHTO_01766	phosphoglucomutase	3199.98							7.54354e-08	4.72814e-08	1.15387e-07	5.23345e-08	7.83798e-08	4.86868e-08							phosphopentomutase (reversible) (No1)	8.6806e-05 prot_M7WTV5[c] + pmet_r_0907_REV[c] => alpha-D-ribose 1-phosphate(2-)[c]
r_0907_REVNo2	r_0907	M7WYL9	RHTO_07820	phosphoglucomutase	3199.98							4.74546e-06	2.81137e-06	5.56541e-06	3.13156e-06	3.03922e-06	2.32726e-06							phosphopentomutase (reversible) (No2)	8.6806e-05 prot_M7WYL9[c] + pmet_r_0907_REV[c] => alpha-D-ribose 1-phosphate(2-)[c]
r_0907No1	r_0907	M7WTV5	RHTO_01766	phosphoglucomutase	3199.98							7.54354e-08	4.72814e-08	1.15387e-07	5.23345e-08	7.83798e-08	4.86868e-08							phosphopentomutase (No1)	pmet_r_0907[c] + 8.6806e-05 prot_M7WTV5[c] => ribose-5-phosphate[c]
r_0907No2	r_0907	M7WYL9	RHTO_07820	phosphoglucomutase	3199.98							4.74546e-06	2.81137e-06	5.56541e-06	3.13156e-06	3.03922e-06	2.32726e-06							phosphopentomutase (No2)	8.6806e-05 prot_M7WYL9[c] + pmet_r_0907[c] => ribose-5-phosphate[c]
r_0912_REVNo1	r_0912	M7X3F9	RHTO_04819	phosphoribosylaminoimidazolecarboxamide formyltransferase / imp cyclohydrolase	639.997							4.75192e-06	1.80438e-06	2.94078e-06	1.57167e-06	2.62912e-06	1.46646e-06							phosphoribosylaminoimidazolecarboxamide formyltransferase (reversible) (No1)	phosphoribosyl-formamido-carboxamide[c] + THF[c] + 0.00043403 prot_M7X3F9[c] => 10-formyl-THF[c] + AICAR[c]
r_0916No2	r_0916	M7XHB5	RHTO_04328	ribose-phosphate pyrophosphokinase	0.659993		0.00553345	0.0178635		0.0229291	0.00312379	1.48166e-06	9.63696e-07	1.32108e-06	4.66963e-07	1.4003e-06	1.29469e-06		1.59497	3.75606		4.54845	0.670212	phosphoribosylpyrophosphate synthetase (No2)	pmet_r_0916[c] + 0.42088 prot_M7XHB5[c] => AMP[c] + H+[c] + PRPP[c]
r_0917No1	r_0917	M7WQA8	RHTO_03868	ca2+-transporting atpase	804.011	0.0131201	0.00412397	0.00746677	0.00358383	0.00503921	0.00295024			1.52482e-09		3.94035e-09	6.32874e-10			1360.23		355.243	1294.9	phosphoserine phosphatase (L-serine) (No1)	3-phospho-serine[c] + H2O[c] + 0.00034549 prot_M7WQA8[c] => L-serine[c] + phosphate[c]
r_0921No1	r_0921	M7XJD3	RHTO_06018	sphinganine-1-phosphate aldolase	7899.94							2.56703e-07	1.11069e-07	3.8224e-07	1.3245e-07	3.07981e-07	1.98084e-07							Phytosphingosine phosphate lyase (No1)	phytosphingosine 1-phosphate[er] + 3.5162e-05 prot_M7XJD3[c] => 2-hydroxyhexadecanal[er] + O-phosphoethanolamine[er]
r_0922No1	r_0922	M7X540	RHTO_02938	sphingosine hydroxylase	324000																			phytosphingosine synthesis (No1)	H+[er] + NADPH[er] + oxygen[er] + sphinganine[er] + 8.5734e-07 prot_M7X540[c] => H2O[er] + NADP(+)[er] + phytosphingosine[er]
r_0937No1	r_0937	M7X5X1	RHTO_05237	flavin containing amine oxidase	39									1.79845e-08		3.31033e-08	1.72628e-08							poylamine oxidase (No1)	H2O[c] + oxygen[c] + spermine[c] + 0.0071225 prot_M7X5X1[c] => 3-aminopropanal[c] + hydrogen peroxide[c] + spermidine[c]
r_0938No1	r_0938	M7XJB2	RHTO_03474	chorismate mutase / prephenate dehydratase	1931.96	0.0350122	0.00145792	0.00724191	0.000917745	0.00861784	0.000796398													prephenate dehydratase (No1)	H+[c] + prephenate[c] + 0.00014378 prot_M7XJB2[c] => carbon dioxide[c] + H2O[c] + keto-phenylpyruvate[c]
r_0939No1	r_0939	M7XE69	RHTO_05944	prephenate dehydrogenase (nadp+)	26.2997	0.0234374	0.000975941	0.00484777	0.000614343	0.00576884	0.000533114		2.07297e-08		3.84967e-08	1.76364e-08	2.37192e-08		13.0776		4.43287	90.861	6.24335	prephenate dehydrogenase (NADP) (No1)	NADP(+)[c] + prephenate[c] + 0.010562 prot_M7XE69[c] => 3-(4-hydroxyphenyl)pyruvate[c] + carbon dioxide[c] + NADPH[c]
r_0942No1	r_0942	M7XEX0	RHTO_00658	protoporphyrinogen oxidase (ec 1.3.3.4)	14.0997	8.91e-08	1.0395e-08	2.673e-08	7.54e-09	3.6135e-08	5.94e-09													protoporphyrinogen oxidase (No1)	3 oxygen[m] + 2 protoporphyrinogen[m] + 0.019701 prot_M7XEX0[c] => 6 H2O[m] + 2 protoporphyrin[m]
r_0943No1	r_0943	M7WDP6	RHTO_05934	s-methyl-5-thioadenosine phosphorylase (ec 2.4.2.28) (5-methylthioadenosine phosphorylase) (mta phosphorylase) (mtap) (mtapase... <Preview truncated at 128 characters>	113.601							4.78456e-06	2.18562e-06	2.88827e-06	1.53397e-06	4.97414e-06	2.90822e-06							purine-nucleoside phosphorylase (No1)	nicotinamide ribose[c] + phosphate[c] + 0.0024452 prot_M7WDP6[c] + 0.0024452 prot_M7WK86[c] + 0.0024452 prot_M7X3C1[c] => alpha-D-ribose 1-phosphate(2-)[c] + H+[c] + nicotinamide[c]
r_0943No1	r_0943	M7WK86	RHTO_05997	purine-nucleoside phosphorylase	113.601																			purine-nucleoside phosphorylase (No1)	nicotinamide ribose[c] + phosphate[c] + 0.0024452 prot_M7WDP6[c] + 0.0024452 prot_M7WK86[c] + 0.0024452 prot_M7X3C1[c] => alpha-D-ribose 1-phosphate(2-)[c] + H+[c] + nicotinamide[c]
r_0943No1	r_0943	M7X3C1	RHTO_04784	uridine nucleosidase urh1	113.601							3.34781e-08	7.44205e-09			2.2279e-08	3.08399e-08							purine-nucleoside phosphorylase (No1)	nicotinamide ribose[c] + phosphate[c] + 0.0024452 prot_M7WDP6[c] + 0.0024452 prot_M7WK86[c] + 0.0024452 prot_M7X3C1[c] => alpha-D-ribose 1-phosphate(2-)[c] + H+[c] + nicotinamide[c]
r_0949_REVNo1	r_0949	M7WK86	RHTO_05997	purine-nucleoside phosphorylase	157.999																			guanosine phosphorylase (reversible) (No1)	alpha-D-ribose 1-phosphate(2-)[c] + guanine[c] + 0.0017581 prot_M7WK86[c] => guanosine[c] + phosphate[c]
r_0949No1	r_0949	M7WK86	RHTO_05997	purine-nucleoside phosphorylase	875.994																			guanosine phosphorylase (No1)	guanosine[c] + phosphate[c] + 0.0003171 prot_M7WK86[c] => alpha-D-ribose 1-phosphate(2-)[c] + guanine[c]
r_0950_REVNo1	r_0950	M7WK86	RHTO_05997	purine-nucleoside phosphorylase	157.999																			guanosine phosphorylase (reversible) (No1)	alpha-D-ribose 1-phosphate(2-)[m] + guanine[m] + 0.0017581 prot_M7WK86[c] => guanosine[m] + phosphate[m]
r_0950No1	r_0950	M7WK86	RHTO_05997	purine-nucleoside phosphorylase	875.994																			guanosine phosphorylase (No1)	guanosine[m] + phosphate[m] + 0.0003171 prot_M7WK86[c] => alpha-D-ribose 1-phosphate(2-)[m] + guanine[m]
r_0951_REVNo1	r_0951	M7WK86	RHTO_05997	purine-nucleoside phosphorylase	127.002																			inosine phosphorylase (reversible) (No1)	alpha-D-ribose 1-phosphate(2-)[c] + hypoxanthine[c] + 0.0021872 prot_M7WK86[c] => inosine[c] + phosphate[c]
r_0951No1	r_0951	M7WK86	RHTO_05997	purine-nucleoside phosphorylase	28000.1																			inosine phosphorylase (No1)	inosine[c] + phosphate[c] + 9.9206e-06 prot_M7WK86[c] => alpha-D-ribose 1-phosphate(2-)[c] + hypoxanthine[c]
r_0953No1	r_0953	M7WPZ4	RHTO_03660	pyridoxamine 5-phosphate oxidase	33								1.21336e-06		1.20465e-06	4.30722e-06	2.29824e-06							pyridoxal oxidase (No1)	ammonium[c] + 2 H2O[c] + 0.5 oxygen[c] + pyridoxal[c] + 0.0084175 prot_M7WPZ4[c] => 2 hydrogen peroxide[c] + pyridoxamine[c]
r_0954No1	r_0954	M7WPZ4	RHTO_03660	pyridoxamine 5-phosphate oxidase	28.0001								1.21336e-06		1.20465e-06	4.30722e-06	2.29824e-06							pyridoxamine 5'-phosphate oxidase (No1)	H2O[c] + oxygen[c] + pyridoxamine 5'-phosphate[c] + 0.0099206 prot_M7WPZ4[c] => ammonium[c] + hydrogen peroxide[c] + pyridoxal 5'-phosphate[c]
r_0955_REVNo1	r_0955	M7WPZ4	RHTO_03660	pyridoxamine 5-phosphate oxidase	33								1.21336e-06		1.20465e-06	4.30722e-06	2.29824e-06							pyridoxine 5'-phosphate oxidase (reversible) (No1)	hydrogen peroxide[c] + pyridoxal 5'-phosphate[c] + 0.0084175 prot_M7WPZ4[c] => oxygen[c] + pyridoxine 5'-phosphate[c]
r_0955No1	r_0955	M7WPZ4	RHTO_03660	pyridoxamine 5-phosphate oxidase	0.759994								1.21336e-06		1.20465e-06	4.30722e-06	2.29824e-06							pyridoxine 5'-phosphate oxidase (No1)	oxygen[c] + pyridoxine 5'-phosphate[c] + 0.3655 prot_M7WPZ4[c] => hydrogen peroxide[c] + pyridoxal 5'-phosphate[c]
r_0956No1	r_0956	M7WPZ4	RHTO_03660	pyridoxamine 5-phosphate oxidase	33								1.21336e-06		1.20465e-06	4.30722e-06	2.29824e-06							pyridoxine oxidase (No1)	oxygen[c] + pyridoxine[c] + 0.0084175 prot_M7WPZ4[c] => hydrogen peroxide[c] + pyridoxal[c]
r_0958No2	r_0958	M7WMD7	RHTO_01732	3-methylcrotonyl-coa carboxylase alpha subunit	31529.8			0.0535069	0.0180149			1.83336e-07	1.73782e-07	5.39888e-07	1.40747e-07	1.87732e-07	1.53021e-07			27.5298	35.5542			pyruvate carboxylase (No2)	8.81e-06 prot_M7WMD7[c] + pmet_r_0958[c] => ADP[c] + H+[c] + oxaloacetate[c] + phosphate[c]
r_0958No3	r_0958	M7WS17	RHTO_02628	pyruvate carboxylase (ec 6.4.1.1)	60.0004							6.15484e-06	2.75116e-06	1.85902e-06	2.02789e-06	1.91241e-06	2.04282e-06							pyruvate carboxylase (No3)	pmet_r_0958[c] + 0.0046296 prot_M7WS17[c] => ADP[c] + H+[c] + oxaloacetate[c] + phosphate[c]
r_0960No1	r_0960	M7X6G2	RHTO_00098	pyruvate decarboxylase	485.999							6.35222e-07	6.40281e-07	3.49101e-07	5.19456e-07	6.1259e-07	6.84284e-07							pyruvate decarboxylase (acetoin-forming) (No1)	acetaldehyde[c] + H+[c] + pyruvate[c] + 0.00057156 prot_M7X6G2[c] => (R)-acetoin[c] + carbon dioxide[c]
r_0963No1	r_0963	M7WCK1	RHTO_06687	ubiquinone biosynthesis protein coq4, mitochondrial (coenzyme q biosynthesis protein 4)	1600.01																			quinone oxidoreductase (No1)	2-hexaprenyl-6-methoxy-3-methyl-1,4-benzoquinone[m] + H+[m] + NADH[m] + oxygen[m] + 0.00017361 prot_M7WCK1[c] + 0.00017361 prot_M7WQ70[c] + 0.00017361 prot_M7X6A5[c] + 0.00017361 prot_M7X6D9[c] + 0.00017361 prot_M7XFB7[c] + 0.00017361 prot_M7XIZ5[c] + 0.00017361 prot_M7XNY3[c] => 2-hexaprenyl-5-hydroxy-6-methoxy-3-methyl-1,4-benzoquinone[m] + H2O[m] + NAD[m]
r_0963No1	r_0963	M7WQ70	RHTO_03730	molecular chaperone	1600.01								9.44012e-10											quinone oxidoreductase (No1)	2-hexaprenyl-6-methoxy-3-methyl-1,4-benzoquinone[m] + H+[m] + NADH[m] + oxygen[m] + 0.00017361 prot_M7WCK1[c] + 0.00017361 prot_M7WQ70[c] + 0.00017361 prot_M7X6A5[c] + 0.00017361 prot_M7X6D9[c] + 0.00017361 prot_M7XFB7[c] + 0.00017361 prot_M7XIZ5[c] + 0.00017361 prot_M7XNY3[c] => 2-hexaprenyl-5-hydroxy-6-methoxy-3-methyl-1,4-benzoquinone[m] + H2O[m] + NAD[m]
r_0963No1	r_0963	M7X6A5	RHTO_05146	ubiquinone biosynthesis monooxygenase coq6, mitochondrial (ec 1.14.13.-)	1600.01											6.11966e-09								quinone oxidoreductase (No1)	2-hexaprenyl-6-methoxy-3-methyl-1,4-benzoquinone[m] + H+[m] + NADH[m] + oxygen[m] + 0.00017361 prot_M7WCK1[c] + 0.00017361 prot_M7WQ70[c] + 0.00017361 prot_M7X6A5[c] + 0.00017361 prot_M7X6D9[c] + 0.00017361 prot_M7XFB7[c] + 0.00017361 prot_M7XIZ5[c] + 0.00017361 prot_M7XNY3[c] => 2-hexaprenyl-5-hydroxy-6-methoxy-3-methyl-1,4-benzoquinone[m] + H2O[m] + NAD[m]
r_0963No1	r_0963	M7X6D9	RHTO_00339	rta-like protein	1600.01																			quinone oxidoreductase (No1)	2-hexaprenyl-6-methoxy-3-methyl-1,4-benzoquinone[m] + H+[m] + NADH[m] + oxygen[m] + 0.00017361 prot_M7WCK1[c] + 0.00017361 prot_M7WQ70[c] + 0.00017361 prot_M7X6A5[c] + 0.00017361 prot_M7X6D9[c] + 0.00017361 prot_M7XFB7[c] + 0.00017361 prot_M7XIZ5[c] + 0.00017361 prot_M7XNY3[c] => 2-hexaprenyl-5-hydroxy-6-methoxy-3-methyl-1,4-benzoquinone[m] + H2O[m] + NAD[m]
r_0963No1	r_0963	M7XFB7	RHTO_00813	ubiquinone biosynthesis o-methyltransferase, mitochondrial (3-demethylubiquinol 3-o-methyltransferase) (ec 2.1.1.64) (polyprenyl... <Preview truncated at 128 characters>	1600.01								4.11609e-08			1.17683e-07	6.7705e-08							quinone oxidoreductase (No1)	2-hexaprenyl-6-methoxy-3-methyl-1,4-benzoquinone[m] + H+[m] + NADH[m] + oxygen[m] + 0.00017361 prot_M7WCK1[c] + 0.00017361 prot_M7WQ70[c] + 0.00017361 prot_M7X6A5[c] + 0.00017361 prot_M7X6D9[c] + 0.00017361 prot_M7XFB7[c] + 0.00017361 prot_M7XIZ5[c] + 0.00017361 prot_M7XNY3[c] => 2-hexaprenyl-5-hydroxy-6-methoxy-3-methyl-1,4-benzoquinone[m] + H2O[m] + NAD[m]
r_0963No1	r_0963	M7XIZ5	RHTO_06918	2-methoxy-6-polyprenyl-1,4-benzoquinol methylase, mitochondrial (ec 2.1.1.201) (ubiquinone biosynthesis methyltransferase coq5)	1600.01							5.71063e-07	2.04191e-07	2.11401e-07	1.391e-07	4.86952e-07	3.37526e-07							quinone oxidoreductase (No1)	2-hexaprenyl-6-methoxy-3-methyl-1,4-benzoquinone[m] + H+[m] + NADH[m] + oxygen[m] + 0.00017361 prot_M7WCK1[c] + 0.00017361 prot_M7WQ70[c] + 0.00017361 prot_M7X6A5[c] + 0.00017361 prot_M7X6D9[c] + 0.00017361 prot_M7XFB7[c] + 0.00017361 prot_M7XIZ5[c] + 0.00017361 prot_M7XNY3[c] => 2-hexaprenyl-5-hydroxy-6-methoxy-3-methyl-1,4-benzoquinone[m] + H2O[m] + NAD[m]
r_0963No1	r_0963	M7XNY3	RHTO_01107	5-demethoxyubiquinone hydroxylase, mitochondrial (dmq hydroxylase) (ec 1.14.13.-) (ubiquinone biosynthesis monooxygenase coq7)	1600.01									2.02271e-08			8.4344e-09							quinone oxidoreductase (No1)	2-hexaprenyl-6-methoxy-3-methyl-1,4-benzoquinone[m] + H+[m] + NADH[m] + oxygen[m] + 0.00017361 prot_M7WCK1[c] + 0.00017361 prot_M7WQ70[c] + 0.00017361 prot_M7X6A5[c] + 0.00017361 prot_M7X6D9[c] + 0.00017361 prot_M7XFB7[c] + 0.00017361 prot_M7XIZ5[c] + 0.00017361 prot_M7XNY3[c] => 2-hexaprenyl-5-hydroxy-6-methoxy-3-methyl-1,4-benzoquinone[m] + H2O[m] + NAD[m]
r_0964No1	r_0964	M7XKA2	RHTO_06288	abc metal ion transporter, putative	3.60002e+06							4.48154e-09	4.47444e-08	2.38749e-07	1.26103e-07	4.25801e-08	3.34796e-08							reduced glutathione via ABC system (No1)	ATP[c] + glutathione[c] + H2O[c] + 7.716e-08 prot_M7XKA2[c] => ADP[c] + glutathione[v] + H+[c] + phosphate[c]
r_0965No1	r_0965	M7XNA4	RHTO_01320	riboflavin kinase	6.79995																			riboflavin kinase (No1)	ATP[c] + riboflavin[c] + 0.04085 prot_M7XNA4[c] => ADP[c] + FMN[c] + H+[c]
r_0966No1	r_0966	M7XNA4	RHTO_01320	riboflavin kinase	6.79995																			riboflavin kinase (No1)	ATP[m] + riboflavin[m] + 0.04085 prot_M7XNA4[c] => ADP[m] + FMN[m] + H+[m]
r_0968No1	r_0968	M7XWU8	RHTO_04903	riboflavin synthase	0.133502	0.000176418	2.05821e-05	5.29254e-05	1.49292e-05	7.15473e-05	1.17612e-05		4.78902e-07	6.39432e-07	4.11951e-07	4.96795e-07	3.57547e-07		0.0119383	0.0229915	0.0100667	0.0400049	0.00913726	riboflavin synthase (No1)	2 6,7-dimethyl-8-(1-D-ribityl)lumazine[c] + 2.0807 prot_M7XWU8[c] => 5-amino-6-(D-ribitylamino)uracil[c] + riboflavin[c]
r_0969No1	r_0969	M7WZA8	RHTO_07507	ribokinase (rk) (ec 2.7.1.15)	47.8103																			ribokinase (No1)	ATP[c] + D-ribose[c] + 0.00581 prot_M7WZA8[c] => ADP[c] + H+[c] + ribose-5-phosphate[c]
r_0970No1	r_0970	M7XII3	RHTO_03771	thioredoxin	2.82999e+06	0.00040986	4.7817e-05	0.000122958	3.4684e-05	0.000166221	2.7324e-05		3.52074e-09		3.52752e-09				3.77265		2.73122			ribonucleoside-triphosphate reductase (ATP) (No1)	ATP[c] + TRX1[c] + 9.8155e-08 prot_M7XII3[c] => dATP[c] + H2O[c] + TRX1 disulphide[c]
r_0971No1	r_0971	M7XII3	RHTO_03771	thioredoxin	2.82999e+06								3.52074e-09		3.52752e-09									ribonucleoside-triphosphate reductase (CTP) (No1)	CTP[c] + TRX1[c] + 9.8155e-08 prot_M7XII3[c] => dCTP[c] + H2O[c] + TRX1 disulphide[c]
r_0972No1	r_0972	M7XII3	RHTO_03771	thioredoxin	2.82999e+06								3.52074e-09		3.52752e-09									ribonucleoside-triphosphate reductase (GTP) (No1)	GTP[c] + TRX1[c] + 9.8155e-08 prot_M7XII3[c] => dGTP[c] + H2O[c] + TRX1 disulphide[c]
r_0973No1	r_0973	M7XII3	RHTO_03771	thioredoxin	2.82999e+06								3.52074e-09		3.52752e-09									ribonucleoside-triphosphate reductase (UTP) (No1)	UTP[c] + TRX1[c] + 9.8155e-08 prot_M7XII3[c] => dUTP[c] + H2O[c] + TRX1 disulphide[c]
r_0974No1	r_0974	M7WW56	RHTO_01070	ribonucleoside-diphosphate reductase subunit m2	12.9001							3.73897e-08	2.19317e-09	2.53783e-08	3.5627e-09	3.91933e-08								ribonucleotide reductase (No1)	pmet_r_0974[c] + 0.021533 prot_M7WW56[c] => dADP[c] + H2O[c] + TRX1 disulphide[c]
r_0974No2	r_0974	M7WNE2	RHTO_04356	ribonucleoside-diphosphate reductase subunit m2	12.9001																			ribonucleotide reductase (No2)	pmet_r_0974[c] + 0.021533 prot_M7WNE2[c] => dADP[c] + H2O[c] + TRX1 disulphide[c]
r_0974No3	r_0974	M7WDC1	RHTO_06445	ribonucleoside-diphosphate reductase (ec 1.17.4.1)	12.9001							9.89454e-07	7.39427e-08	5.08577e-07	9.12417e-08	3.81048e-07	1.4726e-07							ribonucleotide reductase (No3)	pmet_r_0974[c] + 0.021533 prot_M7WDC1[c] => dADP[c] + H2O[c] + TRX1 disulphide[c]
r_0975No1	r_0975	M7WW56	RHTO_01070	ribonucleoside-diphosphate reductase subunit m2	12.9001							3.73897e-08	2.19317e-09	2.53783e-08	3.5627e-09	3.91933e-08								ribonucleotide reductase (No1)	0.021533 prot_M7WW56[c] + pmet_r_0975[n] => dADP[n] + H2O[n] + TRX1 disulphide[n]
r_0975No2	r_0975	M7WNE2	RHTO_04356	ribonucleoside-diphosphate reductase subunit m2	12.9001																			ribonucleotide reductase (No2)	0.021533 prot_M7WNE2[c] + pmet_r_0975[n] => dADP[n] + H2O[n] + TRX1 disulphide[n]
r_0975No3	r_0975	M7WDC1	RHTO_06445	ribonucleoside-diphosphate reductase (ec 1.17.4.1)	12.9001							9.89454e-07	7.39427e-08	5.08577e-07	9.12417e-08	3.81048e-07	1.4726e-07							ribonucleotide reductase (No3)	0.021533 prot_M7WDC1[c] + pmet_r_0975[n] => dADP[n] + H2O[n] + TRX1 disulphide[n]
r_0976No1	r_0976	M7WW56	RHTO_01070	ribonucleoside-diphosphate reductase subunit m2	12.9001		7.6923e-05					3.73897e-08	2.19317e-09	2.53783e-08	3.5627e-09	3.91933e-08			9.74274					ribonucleotide reductase (No1)	0.021533 prot_M7WW56[c] + pmet_r_0976[c] => dCDP[c] + H2O[c] + TRX1 disulphide[c]
r_0976No2	r_0976	M7WNE2	RHTO_04356	ribonucleoside-diphosphate reductase subunit m2	12.9001																			ribonucleotide reductase (No2)	0.021533 prot_M7WNE2[c] + pmet_r_0976[c] => dCDP[c] + H2O[c] + TRX1 disulphide[c]
r_0977No1	r_0977	M7WW56	RHTO_01070	ribonucleoside-diphosphate reductase subunit m2	12.9001							3.73897e-08	2.19317e-09	2.53783e-08	3.5627e-09	3.91933e-08								ribonucleotide reductase (No1)	0.021533 prot_M7WW56[c] + pmet_r_0977[n] => dCDP[n] + H2O[n] + TRX1 disulphide[n]
r_0977No2	r_0977	M7WNE2	RHTO_04356	ribonucleoside-diphosphate reductase subunit m2	12.9001																			ribonucleotide reductase (No2)	0.021533 prot_M7WNE2[c] + pmet_r_0977[n] => dCDP[n] + H2O[n] + TRX1 disulphide[n]
r_0977No3	r_0977	M7WDC1	RHTO_06445	ribonucleoside-diphosphate reductase (ec 1.17.4.1)	12.9001							9.89454e-07	7.39427e-08	5.08577e-07	9.12417e-08	3.81048e-07	1.4726e-07							ribonucleotide reductase (No3)	0.021533 prot_M7WDC1[c] + pmet_r_0977[n] => dCDP[n] + H2O[n] + TRX1 disulphide[n]
r_0978No1	r_0978	M7WW56	RHTO_01070	ribonucleoside-diphosphate reductase subunit m2	12.9001		4.84467e-05					3.73897e-08	2.19317e-09	2.53783e-08	3.5627e-09	3.91933e-08			6.13605					ribonucleotide reductase (No1)	0.021533 prot_M7WW56[c] + pmet_r_0978[c] => dGDP[c] + H2O[c] + TRX1 disulphide[c]
r_0978No2	r_0978	M7WNE2	RHTO_04356	ribonucleoside-diphosphate reductase subunit m2	12.9001																			ribonucleotide reductase (No2)	0.021533 prot_M7WNE2[c] + pmet_r_0978[c] => dGDP[c] + H2O[c] + TRX1 disulphide[c]
r_0979No1	r_0979	M7WW56	RHTO_01070	ribonucleoside-diphosphate reductase subunit m2	12.9001							3.73897e-08	2.19317e-09	2.53783e-08	3.5627e-09	3.91933e-08								ribonucleotide reductase (No1)	0.021533 prot_M7WW56[c] + pmet_r_0979[n] => dGDP[n] + H2O[n] + TRX1 disulphide[n]
r_0979No2	r_0979	M7WNE2	RHTO_04356	ribonucleoside-diphosphate reductase subunit m2	12.9001																			ribonucleotide reductase (No2)	0.021533 prot_M7WNE2[c] + pmet_r_0979[n] => dGDP[n] + H2O[n] + TRX1 disulphide[n]
r_0979No3	r_0979	M7WDC1	RHTO_06445	ribonucleoside-diphosphate reductase (ec 1.17.4.1)	12.9001							9.89454e-07	7.39427e-08	5.08577e-07	9.12417e-08	3.81048e-07	1.4726e-07							ribonucleotide reductase (No3)	0.021533 prot_M7WDC1[c] + pmet_r_0979[n] => dGDP[n] + H2O[n] + TRX1 disulphide[n]
r_0982_REVNo1	r_0982	M7WUP8	RHTO_06311	ribose 5-phosphate isomerase a	51999.8							3.00948e-06	1.32353e-06	3.06999e-06	1.33798e-06	2.1066e-06	1.2738e-06							ribose-5-phosphate isomerase (reversible) (No1)	ribose-5-phosphate[c] + 5.3419e-06 prot_M7WUP8[c] => D-ribulose 5-phosphate[c]
r_0983No1	r_0983	M7XFP7	RHTO_08012	nicotinamide riboside kinase	1491.99																			ribosylnicotinamide kinase (No1)	ATP[c] + nicotinamide ribose[c] + 0.00018618 prot_M7XFP7[c] => ADP[c] + H+[c] + NMN[c]
r_0984_REVNo1	r_0984	M7XEA2	RHTO_05984	ribulose-phosphate 3-epimerase (ec 5.1.3.1)	1299.97						0.00264319	4.90339e-06	2.45858e-06	2.96781e-06	1.81807e-06	2.44091e-06	1.68769e-06						0.435046	ribulose 5-phosphate 3-epimerase (reversible) (No1)	D-xylulose 5-phosphate[c] + 0.00021368 prot_M7XEA2[c] => D-ribulose 5-phosphate[c]
r_0985No1	r_0985	M7WCK1	RHTO_06687	ubiquinone biosynthesis protein coq4, mitochondrial (coenzyme q biosynthesis protein 4)	203.904																			S-adenosyl-L-methionine:3-hexaprenyl-4,5-dihydroxylate O-methyltransferase (No1)	3-hexaprenyl-4,5-dihydroxybenzoic acid[m] + S-adenosyl-L-methionine[m] + 0.0013623 prot_M7WCK1[c] + 0.0013623 prot_M7WQ70[c] + 0.0013623 prot_M7X6A5[c] + 0.0013623 prot_M7X6D9[c] + 0.0013623 prot_M7XFB7[c] + 0.0013623 prot_M7XIZ5[c] + 0.0013623 prot_M7XNY3[c] => 3-hexaprenyl-4-hydroxy-5-methoxybenzoic acid[m] + H+[m] + S-adenosyl-L-homocysteine[m]
r_0985No1	r_0985	M7WQ70	RHTO_03730	molecular chaperone	203.904								9.44012e-10											S-adenosyl-L-methionine:3-hexaprenyl-4,5-dihydroxylate O-methyltransferase (No1)	3-hexaprenyl-4,5-dihydroxybenzoic acid[m] + S-adenosyl-L-methionine[m] + 0.0013623 prot_M7WCK1[c] + 0.0013623 prot_M7WQ70[c] + 0.0013623 prot_M7X6A5[c] + 0.0013623 prot_M7X6D9[c] + 0.0013623 prot_M7XFB7[c] + 0.0013623 prot_M7XIZ5[c] + 0.0013623 prot_M7XNY3[c] => 3-hexaprenyl-4-hydroxy-5-methoxybenzoic acid[m] + H+[m] + S-adenosyl-L-homocysteine[m]
r_0985No1	r_0985	M7X6A5	RHTO_05146	ubiquinone biosynthesis monooxygenase coq6, mitochondrial (ec 1.14.13.-)	203.904											6.11966e-09								S-adenosyl-L-methionine:3-hexaprenyl-4,5-dihydroxylate O-methyltransferase (No1)	3-hexaprenyl-4,5-dihydroxybenzoic acid[m] + S-adenosyl-L-methionine[m] + 0.0013623 prot_M7WCK1[c] + 0.0013623 prot_M7WQ70[c] + 0.0013623 prot_M7X6A5[c] + 0.0013623 prot_M7X6D9[c] + 0.0013623 prot_M7XFB7[c] + 0.0013623 prot_M7XIZ5[c] + 0.0013623 prot_M7XNY3[c] => 3-hexaprenyl-4-hydroxy-5-methoxybenzoic acid[m] + H+[m] + S-adenosyl-L-homocysteine[m]
r_0985No1	r_0985	M7X6D9	RHTO_00339	rta-like protein	203.904																			S-adenosyl-L-methionine:3-hexaprenyl-4,5-dihydroxylate O-methyltransferase (No1)	3-hexaprenyl-4,5-dihydroxybenzoic acid[m] + S-adenosyl-L-methionine[m] + 0.0013623 prot_M7WCK1[c] + 0.0013623 prot_M7WQ70[c] + 0.0013623 prot_M7X6A5[c] + 0.0013623 prot_M7X6D9[c] + 0.0013623 prot_M7XFB7[c] + 0.0013623 prot_M7XIZ5[c] + 0.0013623 prot_M7XNY3[c] => 3-hexaprenyl-4-hydroxy-5-methoxybenzoic acid[m] + H+[m] + S-adenosyl-L-homocysteine[m]
r_0985No1	r_0985	M7XFB7	RHTO_00813	ubiquinone biosynthesis o-methyltransferase, mitochondrial (3-demethylubiquinol 3-o-methyltransferase) (ec 2.1.1.64) (polyprenyl... <Preview truncated at 128 characters>	203.904								4.11609e-08			1.17683e-07	6.7705e-08							S-adenosyl-L-methionine:3-hexaprenyl-4,5-dihydroxylate O-methyltransferase (No1)	3-hexaprenyl-4,5-dihydroxybenzoic acid[m] + S-adenosyl-L-methionine[m] + 0.0013623 prot_M7WCK1[c] + 0.0013623 prot_M7WQ70[c] + 0.0013623 prot_M7X6A5[c] + 0.0013623 prot_M7X6D9[c] + 0.0013623 prot_M7XFB7[c] + 0.0013623 prot_M7XIZ5[c] + 0.0013623 prot_M7XNY3[c] => 3-hexaprenyl-4-hydroxy-5-methoxybenzoic acid[m] + H+[m] + S-adenosyl-L-homocysteine[m]
r_0985No1	r_0985	M7XIZ5	RHTO_06918	2-methoxy-6-polyprenyl-1,4-benzoquinol methylase, mitochondrial (ec 2.1.1.201) (ubiquinone biosynthesis methyltransferase coq5)	203.904							5.71063e-07	2.04191e-07	2.11401e-07	1.391e-07	4.86952e-07	3.37526e-07							S-adenosyl-L-methionine:3-hexaprenyl-4,5-dihydroxylate O-methyltransferase (No1)	3-hexaprenyl-4,5-dihydroxybenzoic acid[m] + S-adenosyl-L-methionine[m] + 0.0013623 prot_M7WCK1[c] + 0.0013623 prot_M7WQ70[c] + 0.0013623 prot_M7X6A5[c] + 0.0013623 prot_M7X6D9[c] + 0.0013623 prot_M7XFB7[c] + 0.0013623 prot_M7XIZ5[c] + 0.0013623 prot_M7XNY3[c] => 3-hexaprenyl-4-hydroxy-5-methoxybenzoic acid[m] + H+[m] + S-adenosyl-L-homocysteine[m]
r_0985No1	r_0985	M7XNY3	RHTO_01107	5-demethoxyubiquinone hydroxylase, mitochondrial (dmq hydroxylase) (ec 1.14.13.-) (ubiquinone biosynthesis monooxygenase coq7)	203.904									2.02271e-08			8.4344e-09							S-adenosyl-L-methionine:3-hexaprenyl-4,5-dihydroxylate O-methyltransferase (No1)	3-hexaprenyl-4,5-dihydroxybenzoic acid[m] + S-adenosyl-L-methionine[m] + 0.0013623 prot_M7WCK1[c] + 0.0013623 prot_M7WQ70[c] + 0.0013623 prot_M7X6A5[c] + 0.0013623 prot_M7X6D9[c] + 0.0013623 prot_M7XFB7[c] + 0.0013623 prot_M7XIZ5[c] + 0.0013623 prot_M7XNY3[c] => 3-hexaprenyl-4-hydroxy-5-methoxybenzoic acid[m] + H+[m] + S-adenosyl-L-homocysteine[m]
r_0987_REVNo1	r_0987	M7WH87	RHTO_04109	s-formylglutathione hydrolase (ec 3.1.2.12)	116.002								2.58459e-07	3.63666e-07	1.95639e-07	4.08735e-07	2.24979e-07							S-formylglutathione hydralase (reversible) (No1)	formate[c] + glutathione[c] + H+[c] + 0.0023946 prot_M7WH87[c] => H2O[c] + S-formylglutathione[c]
r_0987No1	r_0987	M7WH87	RHTO_04109	s-formylglutathione hydrolase (ec 3.1.2.12)	28.5								2.58459e-07	3.63666e-07	1.95639e-07	4.08735e-07	2.24979e-07							S-formylglutathione hydralase (No1)	H2O[c] + S-formylglutathione[c] + 0.0097466 prot_M7WH87[c] => formate[c] + glutathione[c] + H+[c]
r_0990_REVNo1	r_0990	M7X5F4	RHTO_03043	fructose-bisphosphate aldolase (fbp aldolase) (ec 4.1.2.13)	13.25							2.2778e-05	1.05401e-05	1.43805e-05	8.81907e-06	2.55563e-05	1.4488e-05							sedoheptulose 1,7-bisphosphate D-glyceraldehyde-3-phosphate-lyase (reversible) (No1)	D-erythrose 4-phosphate[c] + dihydroxyacetone phosphate[c] + 0.020964 prot_M7X5F4[c] => sedoheptulose 1,7-bisphosphate[c]
r_0993No1	r_0993	M7WVB7	RHTO_01432	serine palmitoyltransferase	1.53996																			serine palmitotransferase (No1)	L-serine[er] + palmitoyl-CoA[er] + 0.18038 prot_M7WVB7[c] + 0.18038 prot_M7X121[c] => 3-ketosphinganine[er] + carbon dioxide[er] + coenzyme A[er]
r_0993No1	r_0993	M7X121	RHTO_06834	serine palmitoyltransferase	1.53996								1.97917e-08		1.6924e-08	3.12471e-08	2.3993e-08							serine palmitotransferase (No1)	L-serine[er] + palmitoyl-CoA[er] + 0.18038 prot_M7WVB7[c] + 0.18038 prot_M7X121[c] => 3-ketosphinganine[er] + carbon dioxide[er] + coenzyme A[er]
r_0995No1	r_0995	M7XES9	RHTO_01083	serine-trna ligase	6.99992	0.0221743																		seryl-tRNA synthetase (No1)	pmet_r_0995[c] + 0.039683 prot_M7XES9[c] => AMP[c] + diphosphate[c] + Ser-tRNA(Ser)[c]
r_0998No1	r_0998	M7XCF3	RHTO_01915	precorrin-2 dehydrogenase / sirohydrochlorin ferrochelatase	8399.94																			sirohydrochlorin dehydrogenase (No1)	NAD[c] + precorrin-2[c] + 3.3069e-05 prot_M7XCF3[c] => H+[c] + NADH[c] + sirohydrochlorin[c]
r_0999No1	r_0999	M7XCF3	RHTO_01915	precorrin-2 dehydrogenase / sirohydrochlorin ferrochelatase	8399.94																			sirohydrochlorin ferrochetalase (No1)	iron(2+)[c] + sirohydrochlorin[c] + 3.3069e-05 prot_M7XCF3[c] => 3 H+[c] + siroheme[c]
r_1001No1	r_1001	M7XGU7	RHTO_04540	saccharopine dehydrogenase (nadp+, l-glutamate forming)	22.6998							9.05806e-06	2.31353e-06	8.23682e-06	2.61618e-06	5.51028e-06	2.7324e-06							spermidine synthase (No1)	putrescine[c] + S-adenosylmethioninamine[c] + 0.012237 prot_M7XGU7[c] => 5'-S-methyl-5'-thioadenosine[c] + H+[c] + spermidine[c]
r_1002No1	r_1002	M7XGU7	RHTO_04540	saccharopine dehydrogenase (nadp+, l-glutamate forming)	31.9998							9.05806e-06	2.31353e-06	8.23682e-06	2.61618e-06	5.51028e-06	2.7324e-06							spermine synthase (No1)	S-adenosylmethioninamine[c] + spermidine[c] + 0.0086806 prot_M7XGU7[c] => 5'-S-methyl-5'-thioadenosine[c] + H+[c] + spermine[c]
r_1003No1	r_1003	M7XJD3	RHTO_06018	sphinganine-1-phosphate aldolase	7899.94							2.56703e-07	1.11069e-07	3.8224e-07	1.3245e-07	3.07981e-07	1.98084e-07							sphinganine phosphate lyase (No1)	sphinganine 1-phosphate[er] + 3.5162e-05 prot_M7XJD3[c] => hexadecanal[er] + O-phosphoethanolamine[er]
r_1004No1	r_1004	M7X6X6	RHTO_04435	sphingosine-1-phosphate phosphatase 1	7.89994e+06																			sphingoid base-phosphate phosphatase (phytosphingosine 1-phosphate) (No1)	H2O[er] + phytosphingosine 1-phosphate[er] + 3.5162e-08 prot_M7X6X6[c] => phosphate[er] + phytosphingosine[er]
r_1005No1	r_1005	M7X6X6	RHTO_04435	sphingosine-1-phosphate phosphatase 1	7.89994e+06																			sphingoid base-phosphate phosphatase (sphinganine 1-phosphatase) (No1)	H2O[er] + sphinganine 1-phosphate[er] + 3.5162e-08 prot_M7X6X6[c] => phosphate[er] + sphinganine[er]
r_1006No1	r_1006	M7XII9	RHTO_06753	sphingosine kinase	0.0427002								8.54226e-09	1.38348e-08	1.01255e-08		3.62768e-09							sphingolipid long chain base kinase (phytosphingosine) (No1)	ATP[er] + phytosphingosine[er] + 6.5053 prot_M7XII9[c] => ADP[er] + H+[er] + phytosphingosine 1-phosphate[er]
r_1007No1	r_1007	M7XII9	RHTO_06753	sphingosine kinase	0.0427002								8.54226e-09	1.38348e-08	1.01255e-08		3.62768e-09							sphingolipid long chain base kinase (sphinganine) (No1)	ATP[er] + sphinganine[er] + 6.5053 prot_M7XII9[c] => ADP[er] + H+[er] + sphinganine 1-phosphate[er]
r_1010No1	r_1010	M7XBZ9	RHTO_01745	squalene monooxygenase	0.0759994							1.78045e-07		1.0422e-07		6.7581e-08	4.79083e-08							squalene epoxidase (NAD) (No1)	H+[er] + NADH[er] + oxygen[er] + squalene[er] + 3.655 prot_M7XBZ9[c] => (S)-2,3-epoxysqualene[er] + H2O[er] + NAD[er]
r_1021_REVNo1	r_1021	M7X560	RHTO_05714	succinate dehydrogenase [ubiquinone] flavoprotein subunit, mitochondrial (ec 1.3.5.1)	79.5993							5.05765e-06	2.42122e-06	3.63715e-06	1.6586e-06	1.01303e-05	8.89727e-06							succinate dehydrogenase (ubiquinone-6) (reversible) (No1)	fumarate[m] + ubiquinol-6[m] + 0.0034897 prot_M7X560[c] + 0.0034897 prot_M7X6W8[c] + 0.0034897 prot_M7XF32[c] + 0.0034897 prot_M7XJJ4[c] => succinate[m] + ubiquinone-6[m]
r_1021_REVNo1	r_1021	M7X6W8	RHTO_00534	succinate dehydrogenase (ubiquinone) cytochrome b subunit	79.5993							6.9169e-07	4.74684e-07	6.16669e-07	2.38816e-07	1.37476e-06	1.25881e-06							succinate dehydrogenase (ubiquinone-6) (reversible) (No1)	fumarate[m] + ubiquinol-6[m] + 0.0034897 prot_M7X560[c] + 0.0034897 prot_M7X6W8[c] + 0.0034897 prot_M7XF32[c] + 0.0034897 prot_M7XJJ4[c] => succinate[m] + ubiquinone-6[m]
[truncated: 1,558 more rows]

## Sheet: Reference
[1] Sánchez BJ, Zhang C, Nilsson A, Lahtvee P, Kerkhoven EJ, Nielsen J. Improving the phenotype predictions of a yeast genome‐scale metabolic model by incorporating enzymatic constraints. Mol Syst Biol. 2017;13: 935. doi:10.15252/msb.20167411;
[truncated: 1 more rows]
