# Supplementary material for: Genome-scale metabolic modeling reveals metabolic trade-offs associated with lipid production in Rhodotorula toruloides
Source: PLoS Comput Biol. 2023 Apr 26;19(4):e1011009. doi: 10.1371/journal.pcbi.1011009 (PMC10204961; doi:10.1371/journal.pcbi.1011009)
Supplement: S4 Dataset — Fluxes are calculated using random sampling of the solution space with 2000 iterations (mmol/gDCW/h) on R. toruloides enzyme-constrained genome-scale models. Fluxes represent median values and are normalized by dividing flux with specific substrate uptake rate (representing % of carbon distribution). Fluxes are represented in non-ec model (base GEM) annotation by merging forward and reverse fluxes created by the GECKO formalism. Flux variability is SD divided by the flux value, multiplied by 100. Flux changes were compared using log2 fold change (log2FC). (XLSX) [file pcbi.1011009.s010.xlsx]

## Sheet: S4 Dataset
S4 Dataset. Flux predictions in R. toruloides batch cultivations on three different carbon substrates – glucose (G), xylose (X) and acetate (A) at exponential growth (exp) and nitrogen limitation (Nlim) phases. Fluxes are calculated using random sampling of the solution space with 2000 iterations (mmol/gDCW/h) on R. toruloides enzyme-constrained genome-scale models. Fluxes represent median values…
			Gexp				GNlim					Xexp				XNlim					Aexp				ANlim
Reaction ID	Reaction name	Reaction equation	Flux, mmol/gDCW/h	Normalized flux, %	SD	Flux variability	Flux, mmol/gDCW/h	Normalized flux, %	SD	Flux variability	log2FC	Flux, mmol/gDCW/h	Normalized flux, %	SD	Flux variability	Flux, mmol/gDCW/h	Normalized flux, %	SD	Flux variability	log2FC	Flux, mmol/gDCW/h	Normalized flux, %	SD	Flux variability	Flux, mmol/gDCW/h	Normalized flux, %	SD	Flux variability	log2FC
r_0001	(R)-lactate:ferricytochrome-c 2-oxidoreductase	(R)-lactate[c] + 2 ferricytochrome c[m] => 2 ferrocytochrome c[m] + pyruvate[c]	0	0	0		0	0	0		0	0	0	0		0	0	0		0	0	0	0		0	0	0		0
r_0002	(R)-lactate:ferricytochrome-c 2-oxidoreductase	(R)-lactate[m] + 2 ferricytochrome c[m] => 2 ferrocytochrome c[m] + pyruvate[m]	0	0	0		0	0	0		0	0	0	0		0	0	0		0	0	0	0		0	0	4.73985e-15		0
r_0003	(R,R)-butanediol dehydrogenase	(R,R)-2,3-butanediol[c] + NAD[c] <=> (R)-acetoin[c] + H+[c] + NADH[c]	0	0	0.0121943		0	0	0.0012333		0	0	0	0.0176968		0	0	0.00024101		0	0	0	0.00360258		0	0	0.00086893		0
r_0004	(S)-lactate:ferricytochrome-c 2-oxidoreductase	(S)-lactate[c] + 2 ferricytochrome c[m] => 2 ferrocytochrome c[m] + pyruvate[c]	0	0	0		0	0	0		0	0	0	0		0	0	0		0	0	0	0		0	0	1.4679e-11		0
r_0005	1,3-beta-glucan synthase	UDP-D-glucose[c] => (1->3)-beta-D-glucan[ce] + H+[c] + UDP[c]	0.0885472	-0.0359348	9.63056e-05	0.108762	0.00858074	-0.02114	2.16936e-05	0.252817	-0.765403	0.0314477	-0.0170781	7.67516e-05	0.244061	0.0134987	-0.0311391	3.1656e-05	0.234512	0.866578	0.05401	-0.00894354	8.97048e-05	0.166089	0.00865888	-0.00443842	1.97159e-05	0.227695	-1.0108
r_0006	1,6-beta-glucan synthase	UDP-D-glucose[c] => (1->6)-beta-D-glucan[ce] + H+[c] + UDP[c]	0.0295767	-0.012003	3.21682e-05	0.108762	0.00286617	-0.00706128	7.24617e-06	0.252817	-0.765396	0.0105042	-0.00570449	2.56368e-05	0.244061	0.00450886	-0.0104012	1.05738e-05	0.234512	0.866577	0.0180406	-0.00298735	2.99635e-05	0.166089	0.00289227	-0.00148254	6.58556e-06	0.227695	-1.0108
r_0007	1-(5-phosphoribosyl)-5-[(5-phosphoribosylamino)methylideneamino)imidazole-4-carboxamide isomerase	1-(5-phospho-D-ribosyl)-5-[(5-phospho-D-ribosylamino)methylideneamino]imidazole-4-carboxamide [cytoplasm][c] => 5-[(5-phospho-1-deoxy-D-ribulos-1-ylamino)methylideneamino]-1-(5-phospho-D-ribosyl)imidazole-4-carboxamide [cytoplasm][c]	0.0230029	-0.00933519	3.10374e-05	0.134928	0.000957851	-0.00235982	0.0001375	14.3551	-1.984	0.00475791	-0.00258386	1.31798e-05	0.277008	0.000602956	-0.00139092	0.000183171	30.3788	-0.89349	0.00566191	-0.000937558	8.32615e-05	1.47055	0.000523232	-0.000268201	0.000277763	53.086	-1.80559
r_0012	1-pyrroline-5-carboxylate dehydrogenase	1-pyrroline-5-carboxylate[m] + 2 H2O[m] + NAD[m] <=> H+[m] + L-glutamate[m] + NADH[m]	0	0	0		0	0	2.56461e-18		0	0	0	0		0	0	3.89065e-20		0	0	0	0		0	0	7.77739e-20		0
r_0013	2,3-diketo-5-methylthio-1-phosphopentane degradation reaction	5-(methylsulfanyl)-2,3-dioxopentyl phosphate[c] + 3 H2O[c] => 4-methylthio-2-oxobutanoate[c] + formate[c] + 6 H+[c] + phosphate[c]	0	0	0.000160663		0	0	3.8299e-05		0	0	0	6.89283e-05		0	0	3.77353e-05		0	0	0	5.78311e-05		0	0	2.74931e-05		0
r_0014	2,5-diamino-6-ribitylamino-4(3H)-pyrimidinone 5'-phosphate deaminase	2,5-diamino-6-(5-phosphono)ribitylamino-4(3H)-pyrimidinone[c] + H+[c] + H2O[c] => 5-amino-6-(5-phosphoribitylamino)uracil[c] + ammonium[c]	0.000176418	-7.1595e-05	1.91876e-07	0.108762	2.05821e-05	-5.07073e-05	5.2035e-08	0.252817	-0.497665	5.29254e-05	-2.87419e-05	1.2917e-07	0.244061	1.49292e-05	-3.44391e-05	3.50107e-08	0.234512	0.260892	7.15473e-05	-1.18475e-05	1.18832e-07	0.166089	1.17612e-05	-6.02862e-06	2.67797e-08	0.227695	-0.974688
r_0015	2,5-diamino-6-ribosylamino-4(3H)-pyrimidinone 5'-phosphate reductase (NADPH)	2,5-diamino-4-hydroxy-6-(5-phosphoribosylamino)pyrimidine[c] + H+[c] + NADPH[c] => 2,5-diamino-6-(5-phosphono)ribitylamino-4(3H)-pyrimidinone[c] + NADP(+)[c]	0.000176418	-7.1595e-05	1.91876e-07	0.108762	2.05821e-05	-5.07073e-05	5.2035e-08	0.252817	-0.497665	5.29254e-05	-2.87419e-05	1.2917e-07	0.244061	1.49292e-05	-3.44391e-05	3.50107e-08	0.234512	0.260892	7.15473e-05	-1.18475e-05	1.18832e-07	0.166089	1.17612e-05	-6.02862e-06	2.67797e-08	0.227695	-0.974688
r_0016	2-aceto-2-hydroxybutanoate synthase	2-oxobutanoate[m] + H+[m] + pyruvate[m] => (S)-2-acetyl-2-hydroxybutanoate[m] + carbon dioxide[m]	0.0369956	-0.0150138	0.000256429	0.693134	0.00154051	-0.0037953	0.000844952	54.8487	-1.984	0.00765216	-0.00415562	0.000122867	1.60565	0.000969734	-0.00223701	0.000319938	32.9923	-0.89349	0.00910609	-0.00150788	0.00186911	20.5259	0.000841514	-0.000431348	0.00324478	385.589	-1.8056
r_0017	2-amino-4-hydroxy-6-hydroxymethyldihydropteridine diphosphokinase	2-amino-6-(hydroxymethyl)-7,8-dihydropteridin-4-ol[m] + ATP[m] => (2-amino-4-hydroxy-7,8-dihydropteridin-6-yl)methyl trihydrogen diphosphate[m] + AMP[m] + H+[m]	0	0	0		0	0	0		0	0	0	0		0	0	0		0	0	0	0		0	0	0		0
r_0018	2-aminoadipate transaminase	2-oxoadipic acid[c] + L-glutamate[c] <=> 2-oxoglutarate[c] + L-2-aminoadipate[c]	0.0456814	-0.0185387	0.00133355	2.91924	0.0019022	-0.00468637	6.94274e-05	3.64985	-1.984	0.00944873	-0.00513128	0.00079395	8.40272	0.00119741	-0.00276222	4.6432e-05	3.8777	-0.89349	0.011244	-0.00186189	0.00108445	9.64469	0.00103909	-0.00053262	0.000284599	27.3894	-1.80559
r_0019	2-dehydropantoate 2-reductase	2-dehydropantoate[c] + H+[c] + NADPH[c] => (R)-pantoate[c] + NADP(+)[c]	0	0	0.000190224		0	0	0.000118863		0	0	0	7.41534e-05		0	0	0.000134547		0	0	0	0.000276536		0	0	0.000115527		0
r_0020	2-deoxy-D-arabino-heptulosonate 7-phosphate synthetase	D-erythrose 4-phosphate[m] + H2O[m] + phosphoenolpyruvate[m] => 7-phospho-2-dehydro-3-deoxy-D-arabino-heptonic acid[m] + phosphate[m]	0	0	0		0	0	0		0	0	0	0		0	0	0		0	0	0	0		0	0	0		0
r_0021	2-hexaprenyl-6-methoxy-1,4-benzoquinone methyltransferase	2-hexaprenyl-6-methoxy-1,4-benzoquinone[m] + S-adenosyl-L-methionine[m] => 2-hexaprenyl-6-methoxy-3-methyl-1,4-benzoquinone[m] + H+[m] + S-adenosyl-L-homocysteine[m]	0	0	0		0	0	0		0	0	0	0		0	0	0		0	0	0	0		0	0	0		0
r_0022	2-hexaprenyl-6-methoxyphenol monooxygenase	2-hexaprenyl-6-methoxyphenol[m] + oxygen[m] => 2-hexaprenyl-6-methoxy-1,4-benzoquinone[m] + H2O[m]	0	0	0		0	0	0		0	0	0	0		0	0	0		0	0	0	0		0	0	0		0
r_0023	2-isopropylmalate hydratase	2-isopropylmaleic acid[c] + H2O[c] <=> 2-isopropylmalate[c]	-0.0968366	0.0392988	0.000293932	0.303535	-0.00403232	0.00993428	0.000784908	19.4654	-1.984	-0.0200296	0.0108774	0.000135158	0.674789	-0.0025383	0.00585542	0.00030206	11.9001	-0.89349	-0.0377459	0.00625036	0.00644018	17.0619	-0.00220268	0.00112906	0.00308124	139.886	-2.46881
r_0024	2-isopropylmalate synthase	3-methyl-2-oxobutanoate[c] + acetyl-CoA[c] + H2O[c] => 2-isopropylmalate[c] + coenzyme A[c] + H+[c]	0	0	0.00194612		0	0	0.000679872		0	0	0	2.94239e-05		0	0	0.000243475		0	0.0401649	-0.00665093	0.00427593	10.6459	0.00220268	-0.00112906	0.00513733	233.231	-2.55843
r_0025	2-isopropylmalate synthase	3-methyl-2-oxobutanoate[m] + acetyl-CoA[m] + H2O[m] => 2-isopropylmalate[m] + coenzyme A[m] + H+[m]	0.0968366	-0.0392988	0.00198099	2.0457	0.00403232	-0.00993428	0.00103214	25.5968	-1.984	0.0200296	-0.0108774	0.000146061	0.729226	0.0025383	-0.00585542	0.000395863	15.5956	-0.89349	0	0	0.00132122		0	0	0.0020232		0
r_0026	2-keto-4-methylthiobutyrate transamination	4-methylthio-2-oxobutanoate[c] + L-glutamate[c] => 2-oxoglutarate[c] + L-methionine[c]	0	0	0.000160663		0	0	3.8299e-05		0	0	0	6.89283e-05		0	0	3.77353e-05		0	0	0	5.78311e-05		0	0	2.74931e-05		0
r_0027	2-methylcitrate dehydratase	homocitrate[m] <=> but-1-ene-1,2,4-tricarboxylic acid[m] + H2O[m]	0.0470731	-0.0191035	0.00303754	6.45282	0.0019022	-0.00468637	0.000148583	7.81111	-2.02729	0.0155204	-0.0084286	0.000803839	5.17924	0.00119741	-0.00276222	0.000108979	9.10124	-1.60947	0.04124	-0.00682895	0.00306289	7.42699	0.00554981	-0.00284475	0.00197108	35.5161	-1.26336
r_0028	2-methylcitrate synthase	H2O[m] + oxaloacetate[m] + propionyl-CoA[m] => 2-methylcitrate[m] + coenzyme A[m] + H+[m]	0	0	0		0	0	0		0	0	0	0		0	0	0		0	0	0	0		0	0	0		0
r_0029	2-oxo-4-methyl-3-carboxypentanoate decarboxylation	(2S)-2-isopropyl-3-oxosuccinate[c] + H+[c] => 4-methyl-2-oxopentanoate[c] + carbon dioxide[c]	0.0968366	-0.0392988	0.000293932	0.303535	0.00403232	-0.00993428	0.000784908	19.4654	-1.984	0.0200296	-0.0108774	0.000135158	0.674789	0.0025383	-0.00585542	0.00030206	11.9001	-0.89349	0.0377459	-0.00625036	0.00644018	17.0619	0.00220268	-0.00112906	0.00308124	139.886	-2.46881
r_0030	2-oxo-4-methyl-3-carboxypentanoate decarboxylation	(2S)-2-isopropyl-3-oxosuccinate[m] + H+[m] => 4-methyl-2-oxopentanoate[m] + carbon dioxide[m]	0	0	0		0	0	0		0	0	0	0		0	0	0		0	0	0	0		0	0	0		0
r_0032	3',5'-bisphosphate nucleotidase	adenosine 3',5'-bismonophosphate[c] + H2O[c] => AMP[c] + phosphate[c]	0.027721	-0.0112499	0.013398	48.3315	0.00114957	-0.00283216	0.00238171	207.182	-1.98994	0.00571025	-0.00310104	0.00344797	60.3821	0.000723642	-0.00166932	0.0011703	161.723	-0.89349	0.00679519	-0.00112522	0.00182884	26.9137	0.00062796	-0.000321883	0.00251692	400.809	-1.8056
r_0033	3',5'-cyclic-nucleotide phosphodiesterase	3',5'-cyclic AMP[c] + H2O[c] => AMP[c] + H+[c]	0	0	0.0789365		0	0	0.00657469		0	0	0	0.0105902		0	0	0.00318478		0	0	0	0.00338116		0	0	0.0172987		0
r_0034	3',5'-cyclic-nucleotide phosphodiesterase	3',5'-cyclic dAMP[c] + H2O[c] => dAMP[c] + H+[c]	0	0	0		0	0	0		0	0	0	0		0	0	0		0	0	0	0		0	0	0		0
r_0035	3',5'-cyclic-nucleotide phosphodiesterase	3',5'-cyclic IMP[c] + H2O[c] => H+[c] + IMP[c]	0	0	0		0	0	0		0	0	0	0		0	0	0		0	0	0	0		0	0	0		0
r_0036	3',5'-cyclic-nucleotide phosphodiesterase	3',5'-cyclic GMP[c] + H2O[c] => GMP[c] + H+[c]	0	0	0		0	0	0.00626226		0	0	0	0.00568758		0	0	0.00106767		0	0	0	0.0027501		0	0	0.015296		0
r_0037	3',5'-cyclic-nucleotide phosphodiesterase	3',5'-cyclic CMP[c] + H2O[c] => CMP[c] + H+[c]	0	0	0		0	0	0		0	0	0	0		0	0	0		0	0	0	0		0	0	0		0
r_0038	3,4-dihydroxy-2-butanone-4-phosphate synthase	D-ribulose 5-phosphate[c] => 2-hydroxy-3-oxobutyl phosphate[c] + formate[c] + H+[c]	0.000352836	-0.00014319	3.83751e-07	0.108762	4.11642e-05	-0.000101415	1.0407e-07	0.252817	-0.497665	0.000105851	-5.74839e-05	2.58341e-07	0.244061	2.98584e-05	-6.88783e-05	7.00214e-08	0.234512	0.260892	0.000143095	-2.36951e-05	2.37665e-07	0.166089	2.35224e-05	-1.20572e-05	5.35594e-08	0.227695	-0.974688
r_0039	3-dehydroquinate dehydratase	3-dehydroquinate[c] => 3-dehydroshikimate[c] + H2O[c]	0.0718784	-0.0291701	0.000110107	0.153186	0.00299305	-0.00737385	0.000132778	4.43622	-1.984	0.0148673	-0.0080739	4.01534e-05	0.270079	0.00188409	-0.00434627	0.000112783	5.98607	-0.893489	0.017692	-0.00292963	3.86515e-05	0.218468	0.00163497	-0.000838061	0.000180658	11.0496	-1.80559
r_0040	3-dehydroquinate synthase	7-phospho-2-dehydro-3-deoxy-D-arabino-heptonic acid[c] => 3-dehydroquinate[c] + phosphate[c]	0.0718784	-0.0291701	0.000110107	0.153186	0.00299305	-0.00737385	0.000132778	4.43622	-1.984	0.0148673	-0.0080739	4.01534e-05	0.270079	0.00188409	-0.00434627	0.000112783	5.98607	-0.893489	0.017692	-0.00292963	3.86515e-05	0.218468	0.00163497	-0.000838061	0.000180658	11.0496	-1.80559
r_0041	3-dehydrosphinganine reductase	3-ketosphinganine[er] + 2 H+[er] + NADPH[er] => NADP(+)[er] + sphinganine[er]	0	0	0		0	0	0		0	0	0	0		0	0	0		0	0	0	0		0	0	0		0
r_0042	3-deoxy-D-arabino-heptulosonate 7-phosphate synthetase	D-erythrose 4-phosphate[c] + H2O[c] + phosphoenolpyruvate[c] => 7-phospho-2-dehydro-3-deoxy-D-arabino-heptonic acid[c] + phosphate[c]	0.0718784	-0.0291701	0.000110107	0.153186	0.00299305	-0.00737385	0.000132778	4.43622	-1.984	0.0148673	-0.0080739	4.01534e-05	0.270079	0.00188409	-0.00434627	0.000112783	5.98607	-0.893489	0.017692	-0.00292963	3.86515e-05	0.218468	0.00163497	-0.000838061	0.000180658	11.0496	-1.80559
r_0043	3-hexaprenyl-4,5-dihydroxybenzoate hydroxylase	3-hexaprenyl-4-hydroxybenzoic acid[c] + 0.5 oxygen[c] => 3-hexaprenyl-4,5-dihydroxybenzoic acid[c]	0	0	0		0	0	0		0	0	0	0		0	0	0		0	0	0	0		0	0	0		0
r_0045	3-hydroxy-L-kynurenine hydrolase	3-hydroxy-L-kynurenine[c] + H2O[c] => 3-hydroxyanthranilate[c] + L-alanine[c]	0	0	0		0	0	0		0	0	0	0		0	0	0		0	0	0	0		0	0	0		0
r_0057	3-hydroxyacyl-CoA dehydrogenase (3-oxotetradecanoyl-CoA)	(S)-3-hydroxytetradecanoyl-CoA[p] + NAD[p] => 3-oxotetradecanoyl-CoA[p] + H+[p] + NADH[p]	0	0	0.00383545		0	0	0.00082513		0	0	0	0.00339426		0	0	0.000427938		0	0.00874328	-0.0014478	0.00358255	40.9749	0	0	0.00201247		0
r_0058	3-hydroxyanthranilate 3,4-dioxygenase	3-hydroxyanthranilate[c] + oxygen[c] => 2-amino-3-carboxymuconate-6-semialdehyde[c] + H+[c]	0	0	0		0	0	0		0	0	0	0		0	0	0		0	0	0	0		0	0	0		0
r_0059	3-isopropylmalate 3-methyltransferase	(2R,3S)-3-isopropylmalate[c] + S-adenosyl-L-methionine[c] => 3-hydroxy-2-isopropyl-4-methoxy-4-oxobutanoate[c] + S-adenosyl-L-homocysteine[c]	0	0	0		0	0	0		0	0	0	0		0	0	0		0	0	0	0		0	0	0		0
r_0060	3-isopropylmalate dehydratase	(2R,3S)-3-isopropylmalate[c] <=> 2-isopropylmaleic acid[c] + H2O[c]	-0.0968366	0.0392988	0.000293932	0.303535	-0.00403232	0.00993428	0.000784908	19.4654	-1.984	-0.0200296	0.0108774	0.000135158	0.674789	-0.0025383	0.00585542	0.00030206	11.9001	-0.89349	-0.0377459	0.00625036	0.00644018	17.0619	-0.00220268	0.00112906	0.00308124	139.886	-2.46881
r_0061	3-isopropylmalate dehydrogenase	(2R,3S)-3-isopropylmalate[c] + NAD[c] => (2S)-2-isopropyl-3-oxosuccinate[c] + H+[c] + NADH[c]	0.0968366	-0.0392988	0.000293932	0.303535	0.00403232	-0.00993428	0.000784908	19.4654	-1.984	0.0200296	-0.0108774	0.000135158	0.674789	0.0025383	-0.00585542	0.00030206	11.9001	-0.89349	0.0377459	-0.00625036	0.00644018	17.0619	0.00220268	-0.00112906	0.00308124	139.886	-2.46881
r_0062	3-methyl-2-oxobutanoate decarboxylase	3-methyl-2-oxobutanoate[c] + H+[c] => carbon dioxide[c] + isobutyraldehyde[c]	0	0	0.000147001		0	0	0.00100441		0	0	0	3.8852e-05		0	0	0.000475171		0	0	0	0.0014161		0	0	0.00270602		0
r_0063	3-methyl-2-oxobutanoate hydroxymethyltransferase	3-methyl-2-oxobutanoate[m] + 5,10-methylenetetrahydrofolate[m] + H2O[m] => 2-dehydropantoate[m] + THF[m]	0	0	0.000190224		0	0	0.000118863		0	0	0	7.41534e-05		0	0	0.000134547		0	0	0	0.000276536		0	0	0.000115527		0
r_0064	3-methyl-2-oxopentanoate decarboxylase	(S)-3-methyl-2-oxopentanoate[c] + H+[c] => 2-methylbutanal[c] + carbon dioxide[c]	0	0	0.00024683		0	0	0.000828545		0	0	0	0.000117679		0	0	0.000319998		0	0	0	0.00103202		0	0	0.00202476		0
r_0065	3-phosphoshikimate 1-carboxyvinyltransferase	3-phosphoshikimic acid[c] + phosphoenolpyruvate[c] => 5-O-(1-carboxyvinyl)-3-phosphoshikimic acid[c] + phosphate[c]	0.0718784	-0.0291701	0.000110107	0.153186	0.00299305	-0.00737385	0.000132778	4.43622	-1.984	0.0148673	-0.0080739	4.01534e-05	0.270079	0.00188409	-0.00434627	0.000112783	5.98607	-0.893489	0.017692	-0.00292963	3.86515e-05	0.218468	0.00163497	-0.000838061	0.000180658	11.0496	-1.80559
r_0066	4-amino-4-deoxychorismate synthase	chorismate[c] + L-glutamine[c] => 4-amino-4-deoxychorismate[c] + L-glutamate[c]	0	0	0		0	0	3.40786e-05		0	0	0	5.76627e-06		0	0	3.55415e-05		0	0	0	5.60119e-06		0	0	4.61292e-05		0
r_0067	4-aminobenzoate synthase	4-amino-4-deoxychorismate[c] => 4-aminobenzoate[c] + H+[c] + pyruvate[c]	0	0	0		0	0	3.40786e-05		0	0	0	5.76627e-06		0	0	3.55415e-05		0	0	0	5.60119e-06		0	0	4.61292e-05		0
r_0068	4-aminobutyrate transaminase	2-oxoglutarate[c] + gamma-aminobutyrate[c] => L-glutamate[c] + succinic semialdehyde[c]	0	0	0.00260798		0	0	0.00521803		0	0	0	0.00678121		0	0	0.00252381		0	0	0	0.00129788		0	0	0.00606697		0
r_0069	4-hydroxy-L-threonine synthase	4-(phosphonooxy)-L-threonine[c] + H2O[c] => 4-hydroxy-L-threonine[c] + phosphate[c]	0	0	0		0	0	0		0	0	0	0		0	0	0		0	0	0	0		0	0	0		0
r_0072	4-methyl-2-oxopentanoate decarboxylase	4-methyl-2-oxopentanoate[c] + H+[c] => 3-methylbutanal[c] + carbon dioxide[c]	0	0	0.000277764		0	0	0.000767487		0	0	0	0.000125406		0	0	0.000292947		0	0.0139106	-0.00230346	0.00644289	46.3164	0	0	0.00228054		0
r_0073	4PP-IP5 depyrophosphorylation to IP6	4-diphospho-1D-myo-inositol pentakisphosphate[c] + H2O[c] <=> 2 H+[c] + myo-inositol hexakisphosphate[c] + phosphate[c]	0	0	8.97736e-19		0	0	5.49668e-20		0	0	0	7.77348e-20		0	0	2.7518e-20		0	0	0	0		0	0	0		0
r_0075	5'-methylthioadenosine phosphorylase	5'-S-methyl-5'-thioadenosine[c] + phosphate[c] => adenine[c] + S-methyl-5-thio-alpha-D-ribose 1-phosphate[c]	0	0	0.000160663		0	0	3.8299e-05		0	0	0	6.89283e-05		0	0	3.77353e-05		0	0	0	5.78311e-05		0	0	2.74931e-05		0
r_0076	5'-nucleotidase (CMP)	CMP[c] + H2O[c] => cytidine[c] + phosphate[c]	0	0	0.192651		0	0	0.0285867		0	0	0	0.0978085		0	0	0.00979935		0	0	0	0.00888009		0	0	0.0511898		0
r_0078	5'-nucleotidase (UMP)	H2O[c] + UMP[c] => phosphate[c] + uridine[c]	0	0	0.0326343		0	0	0.0347015		0	0	0	0.0569811		0	0	0.011132		0	0	0	0.00907999		0	0	0.0528758		0
r_0079	5'-phosphoribosylformyl glycinamidine synthetase	5'-phosphoribosyl-N-formylglycineamide[c] + ATP[c] + H2O[c] + L-glutamine[c] => 5'-phosphoribosyl-N-formylglycineamidine[c] + ADP[c] + H+[c] + L-glutamate[c] + phosphate[c]	0.0166599	-0.00676103	2.79942e-05	0.168033	0.00194366	-0.00478851	5.24324e-06	0.269761	-0.497665	0.00499798	-0.00271423	1.29641e-05	0.259387	0.00140983	-0.00325224	3.83176e-05	2.71789	0.260892	0.00675652	-0.00111881	1.29679e-05	0.191932	0.00111066	-0.000569309	2.72001e-06	0.2449	-0.974688
r_0080	5,10-methylenetetrahydrofolate reductase (NADPH)	5,10-methylenetetrahydrofolate[c] + 2 H+[c] + NADPH[c] => 5-methyltetrahydrofolate[c] + NADP(+)[c]	0.0400196	-0.016241	0.0177112	44.2564	0.00444046	-0.0109398	0.00102899	23.1731	-0.570054	0.00650191	-0.00353096	0.0121282	186.533	0.00162006	-0.00373721	0.000752081	46.423	0.0819001	0.0152027	-0.00251743	0.00226516	14.8997	0.00291194	-0.00149262	0.00134141	46.0658	-0.754107
r_0081	5-aminolevulinate synthase	H+[m] + L-glycine[m] + succinyl-CoA[m] => 5-aminolevulinate[m] + carbon dioxide[m] + coenzyme A[m]	1.4256e-06	-5.78546e-07	1.55051e-09	0.108762	1.6632e-07	-4.09756e-07	4.48066e-10	0.2694	-0.497665	4.2768e-07	-2.32258e-07	1.0533e-09	0.246283	1.2064e-07	-2.78296e-07	2.85148e-10	0.236363	0.260892	5.7816e-07	-9.57377e-08	9.81222e-10	0.169715	9.504e-08	-4.87161e-08	2.16666e-10	0.227974	-0.974688
r_0084	5-formethyltetrahydrofolate cyclo-ligase	5-formyltetrahydrofolic acid[c] + ATP[c] => 5,10-methenyl-THF[c] + ADP[c] + phosphate[c]	0	0	0		0	0	0		0	0	0	0		0	0	0		0	0	0	0		0	0	0		0
r_0085	5-methyltetrahydropteroyltriglutamate-homocysteine S-methyltransferase	5-methyltetrahydropteroyltri-L-glutamic acid[c] + L-homocysteine[c] => L-methionine[c] + tetrahydropteroyltri-L-glutamic acid[c]	0	0	0		0	0	0		0	0	0	0		0	0	0		0	0	0	0		0	0	0		0
r_0086	5-methylthio-5-deoxy-D-ribulose 1-phosphate dehydratase	S-methyl-5-thio-D-ribulose 1-phosphate[c] => 5-(methylsulfanyl)-2,3-dioxopentyl phosphate[c] + H2O[c]	0	0	0.000160663		0	0	3.8299e-05		0	0	0	6.89283e-05		0	0	3.77353e-05		0	0	0	5.78311e-05		0	0	2.74931e-05		0
r_0087	5-methylthioribose-1-phosphate isomerase	S-methyl-5-thio-alpha-D-ribose 1-phosphate[c] <=> S-methyl-5-thio-D-ribulose 1-phosphate[c]	0	0	0.000160663		0	0	3.8299e-05		0	0	0	6.89283e-05		0	0	3.77353e-05		0	0	0	5.78311e-05		0	0	2.74931e-05		0
r_0088	5PP-IP5 pyrophosphorylation to 4,5-PP2-IP4	5-diphospho-1D-myo-inositol pentakisphosphate[c] + 2 H+[c] + phosphate[c] <=> 4,5-bis(diphospho)-1D-myo-inositol tetrakisphosphate[c] + H2O[c]	0	0	1.01005e-18		0	0	0		0	0	0	0		0	0	0		0	0	0	0		0	0	2.74903e-20		0
r_0089	5PP-IP5 pyrophosphorylation to 5,6-PP2-IP4	5-diphospho-1D-myo-inositol pentakisphosphate[c] + 2 H+[c] + phosphate[c] <=> 5,6-bis(diphospho)-1D-myo-inositol tetrakisphosphate[c] + H2O[c]	0	0	0		0	0	0		0	0	0	0		0	0	0		0	0	0	0		0	0	0		0
r_0090	6-phosphofructo-2-kinase	ATP[c] + D-fructose 6-phosphate[c] => ADP[c] + beta-D-fructose 2,6-bisphosphate[c] + H+[c]	0	0	0.0635742		0	0	0.00553391		0	0	0	0.0648567		0	0	0.00609551		0	0	0	0.00369565		0	0	0.00876864		0
r_0091	6-phosphogluconolactonase	6-O-phosphono-D-glucono-1,5-lactone[c] + H2O[c] => 6-phospho-D-gluconate[c] + H+[c]	1.7779	-0.72152	0.740887	41.6719	0.308411	-0.75982	0.131641	42.6835	0.0746192	0.77425	-0.420468	0.24515	31.6629	0.182766	-0.42161	0.0584424	31.9767	0.0039114	0.877069	-0.145234	0.181297	20.6707	0	0	0.100129		0
r_0092	6PP-IP5 depyrophosphorylation to IP6	6-diphospho-1D-myo-inositol pentakisphosphate[c] + H2O[c] <=> 2 H+[c] + myo-inositol hexakisphosphate[c] + phosphate[c]	0	0	0		0	0	0		0	0	0	0		0	0	3.89065e-20		0	0	0	0		0	0	0		0
r_0095	acetaldehyde condensation	2 acetaldehyde[c] => (R)-acetoin[c]	0	0	0.0037848		0	0	0.000905339		0	0	0	0.0080241		0	0	0.000169299		0	0	0	0.00294171		0	0	0		0
r_0096	acetohydroxy acid isomeroreductase	2-acetyllactic acid[m] + H+[m] + NADPH[m] => (R)-2,3-dihydroxy-3-methylbutanoate[m] + NADP(+)[m]	0.161411	-0.0655049	0.00041155	0.25497	0.00672124	-0.0165589	0.00134261	19.9757	-1.984	0.0333863	-0.0181309	0.000175619	0.526021	0.00423094	-0.00976005	0.000583896	13.8006	-0.893491	0.0560593	-0.00928287	0.00351421	6.26874	0.00367153	-0.00188197	0.00585768	159.543	-2.30233
r_0097	acetolactate synthase	H+[m] + 2 pyruvate[m] => 2-acetyllactic acid[m] + carbon dioxide[m]	0.161411	-0.0655049	0.00041155	0.25497	0.00672124	-0.0165589	0.00134261	19.9757	-1.984	0.0333863	-0.0181309	0.000175619	0.526021	0.00423094	-0.00976005	0.000583896	13.8006	-0.893491	0.0560593	-0.00928287	0.00351421	6.26874	0.00367153	-0.00188197	0.00585768	159.543	-2.30233
r_0099	acetyl-CoA ACP transacylase	acetyl-CoA[m] + ACP1[m] <=> acetyl-ACP[m] + coenzyme A[m]	0	0	0		0	0	1.59161e-16		0	0	0	0		0	0	0		0	0	0	0		0	0	0		0
r_0100	acetyl-CoA C-acyltransferase (palmitoyl-CoA)	3-oxooctadecanoyl-CoA[p] + coenzyme A[p] => acetyl-CoA[p] + palmitoyl-CoA[p]	0	0	0.00248795		0	0	0.00065074		0	0	0	0.00238		0	0	0.000306871		0	0.00874328	-0.0014478	0.00295019	33.7424	0	0	0.00124812		0
r_0101	acetyl-CoA C-acyltransferase (tetracosanoyl-CoA)	3-oxohexacosanoyl-CoA[p] + coenzyme A[p] => acetyl-CoA[p] + tetracosanoyl-CoA[p]	0	0	0.000872724		0	0	0.000357221		0	0	0	0.000932098		0	0	0.000156399		0	0.00874328	-0.0014478	0.00291957	33.3922	0	0	0.000510858		0
r_0102	acetyl-CoA C-acyltransferase (myristoyl-CoA)	3-oxopalmitoyl-CoA[p] + coenzyme A[p] => acetyl-CoA[p] + myristoyl-CoA[p]	0	0	0.00383545		0	0	0.00082513		0	0	0	0.00339426		0	0	0.000427938		0	0.00874328	-0.0014478	0.00358255	40.9749	0	0	0.00201247		0
r_0103	acetyl-CoA C-acetyltransferase	2 acetyl-CoA[c] => acetoacetyl-CoA[c] + coenzyme A[c]	0.00862986	-0.00350222	0.00185833	21.5337	0.00881785	-0.0217242	0.00404062	45.8232	2.63296	0.00941803	-0.0051146	0.00385585	40.9412	0.00381496	-0.00880047	0.00188836	49.4987	0.782959	0.0113355	-0.00187705	0.000315788	2.78583	0.00364657	-0.00186918	0.000200101	5.48739	-0.00606558
r_0104	acetyl-CoA C-acetyltransferase	2 acetyl-CoA[m] => acetoacetyl-CoA[m] + coenzyme A[m]	0	0	0.00195877		0	0	0.00394348		0	0	0	0.00151195		0	0	0.00185003		0	0	0	0.00136476		0	0	0.000775381		0
r_0105	acetyl-CoA C-acyltransferase (lauroyl-CoA)	3-oxotetradecanoyl-CoA[p] + coenzyme A[p] => acetyl-CoA[p] + lauroyl-CoA[p]	0	0	0.00383545		0	0	0.00082513		0	0	0	0.00339426		0	0	0.000427938		0	0.00874328	-0.0014478	0.00358255	40.9749	0	0	0.00201247		0
r_0106	acetyl-CoA C-acyltransferase (octanoyl-CoA)	3-oxodecanoyl-CoA[p] + coenzyme A[p] => acetyl-CoA[p] + octanoyl-CoA[p]	0	0	0.00217814		0	0	7.72251e-05		0	0	0	0.000132211		0	0	0.000591495		0	0	0	0.000269894		0	0	0.000130312		0
r_0107	acetyl-CoA C-acyltransferase (decanoyl-CoA)	3-oxolauroyl-CoA[p] + coenzyme A[p] => acetyl-CoA[p] + decanoyl-CoA[p]	0	0	0.00429636		0	0	0.000826611		0	0	0	0.00339833		0	0	0.000475944		0	0.0113028	-0.00187163	0.0036873	32.6229	0	0	0.00201273		0
r_0108	acetyl-Coa carboxylase	acetyl-CoA[m] + ATP[m] + bicarbonate[m] => ADP[m] + H+[m] + malonyl-CoA[m] + phosphate[m]	0	0	0		0	0	0		0	0	0	0		0	0	0		0	0	0	0		0	0	0		0
r_0109	acetyl-CoA carboxylase, reaction	acetyl-CoA[c] + ATP[c] + bicarbonate[c] => ADP[c] + H+[c] + malonyl-CoA[c] + phosphate[c]	0.232326	-0.0942839	0.0590258	25.4065	0.23615	-0.581794	0.0174194	7.37642	2.62542	0.252094	-0.136904	0.0483333	19.1727	0.101984	-0.235259	0.00687209	6.73842	0.78109	1.05229	-0.174248	0.0640796	6.08957	0.110803	-0.0567958	0.0509897	46.0186	-1.61729
r_0111	acetyl-CoA hydrolase	acetyl-CoA[m] + H2O[m] => acetate[m] + coenzyme A[m] + H+[m]	0	0	5.38386e-05		0	0	0		0	0	0	6.14147e-05		0	0	8.64254e-05		0	0	0	0		0	0	0.00126949		0
r_0112	acetyl-CoA synthetase	acetate[c] + ATP[c] + coenzyme A[c] => acetyl-CoA[c] + AMP[c] + diphosphate[c]	0.385561	-0.156471	0.265766	68.9296	0.0525848	-0.129551	0.0485755	92.3756	-0.272371	0.139787	-0.0759136	0.100023	71.5533	0.0302453	-0.0697708	0.0206223	68.1834	-0.121735	6.0458	-1.00113	0.00324562	0.0536839	1.95153	-1.00032	0.0134969	0.691608	-0.00115383
r_0113	acetyl-CoA synthetase	acetate[m] + ATP[m] + coenzyme A[m] => acetyl-CoA[m] + AMP[m] + diphosphate[m]	0	0	0.185739		0	0	0.0130131		0	0	0	0.0288504		0	0	0.00382368		0	0.718429	-0.118965	0.0728218	10.1363	0	0	0.0203269		0
r_0114	acetyl-CoA synthetase nuclear	acetate[n] + ATP[n] + coenzyme A[n] => acetyl-CoA[n] + AMP[n] + diphosphate[n]	0	0	0		0	0	0		0	0	0	0		0	0	0		0	0	0	0		0	0	0		0
r_0115	acetylglutamate kinase	ATP[m] + N-acetyl-L-glutamate[m] => ADP[m] + N-acetyl-L-gamma-glutamyl phosphate[m]	0.0712802	-0.0289274	0.000124298	0.17438	0.00296815	-0.00731251	4.65226e-05	1.5674	-1.984	0.014889	-0.00808568	8.79974e-05	0.591024	0.00186841	-0.00431011	3.62976e-05	1.9427	-0.907644	0.0176433	-0.00292157	4.43973e-05	0.251638	0.00167634	-0.00085927	7.38815e-05	4.4073	-1.76556
r_0116	acid phosphatase (secreted)	FMN[e] + H2O[e] => phosphate[e] + riboflavin[e]	0	0	0		0	0	0		0	0	0	0		0	0	0		0	0	0	0		0	0	0		0
r_0117	aconitase	2-methylcitrate[m] <=> (2S,3R)-3-hydroxybutane-1,2,3-tricarboxylic acid[m]	0	0	8.68491e-20		0	0	7.0057e-20		0	0	0	0		0	0	0		0	0	0	9.31701e-19		0	0	3.11095e-19		0
r_0118	acteylornithine transaminase	2-acetamido-5-oxopentanoate[m] + L-glutamate[m] => 2-oxoglutarate[m] + N(2)-acetyl-L-ornithine[m]	0.0712802	-0.0289274	0.000124298	0.17438	0.00296815	-0.00731251	4.65226e-05	1.5674	-1.984	0.014889	-0.00808568	8.79974e-05	0.591024	0.00186841	-0.00431011	3.62976e-05	1.9427	-0.907644	0.0176433	-0.00292157	4.43973e-05	0.251638	0.00167634	-0.00085927	7.38815e-05	4.4073	-1.76556
r_0120	acyl-CoA oxidase (decanoyl-CoA)	decanoyl-CoA[p] + oxygen[p] => hydrogen peroxide[p] + trans-dec-2-enoyl-CoA[p]	0	0	0.00034945		0	0	4.6926e-05		0	0	0	9.96773e-05		0	0	0.000419763		0	0	0	0		0	0	0.000119835		0
r_0121	acyl-CoA oxidase (dodecanoyl-CoA)	lauroyl-CoA[p] + oxygen[p] => hydrogen peroxide[p] + trans-dodec-2-enoyl-CoA[p]	0	0	0.00383545		0	0	0.00082513		0	0	0	0.00339426		0	0	0.000427938		0	0.00874328	-0.0014478	0.00358255	40.9749	0	0	0.00201247		0
r_0122	acyl-CoA oxidase (hexacosanoyl-CoA)	hexacosanoyl-CoA[p] + oxygen[p] => hydrogen peroxide[p] + trans-hexacos-2-enoyl-CoA[p]	0	0	0.000872724		0	0	0.000357221		0	0	0	0.000932098		0	0	0.000156399		0	0.00874328	-0.0014478	0.00291957	33.3922	0	0	0.000510858		0
r_0123	acyl-CoA oxidase (hexadecanoyl-CoA)	oxygen[p] + palmitoyl-CoA[p] => hexadec-2-enoyl-CoA[p] + hydrogen peroxide[p]	0	0	0.00383545		0	0	0.00082513		0	0	0	0.00339426		0	0	0.000427938		0	0.00874328	-0.0014478	0.00358255	40.9749	0	0	0.00201247		0
r_0124	acyl-CoA oxidase (octadecanoyl-CoA)	oxygen[p] + stearoyl-CoA[p] => hydrogen peroxide[p] + trans-octadec-2-enoyl-CoA[p]	0	0	0.00248795		0	0	0.00065074		0	0	0	0.00238		0	0	0.000306871		0	0.00874328	-0.0014478	0.00295019	33.7424	0	0	0.00124812		0
r_0125	acyl-CoA oxidase (tetradecanoyl-CoA)	myristoyl-CoA[p] + oxygen[p] => hydrogen peroxide[p] + trans-tetradec-2-enoyl-CoA[p]	0	0	0.00383545		0	0	0.00082513		0	0	0	0.00339426		0	0	0.000427938		0	0.00874328	-0.0014478	0.00358255	40.9749	0	0	0.00201247		0
r_0126	acyl-CoA:sterol acyltransferase (oleoyl-CoA:episterol), ER membrane	oleoyl-CoA[erm] + episterol[erm] <=> coenzyme A[erm] + episteryl oleate[erm]	0	0	0.0472512		0	0	0.00922105		0	0	0	0.0291434		0	0	0.00347411		0	0	0	0.00562305		0	0	0.0126819		0
r_0127	acyl-CoA:sterol acyltransferase (oleoyl-CoA:ergosterol), ER membrane	oleoyl-CoA[erm] + ergosterol[erm] <=> coenzyme A[erm] + ergosteryl oleate[erm]	0	0	0.0397779		0	0	0.00488743		0	0.00129152	-0.000701382	0.0165484	1281.31	0.00063582	-0.00146673	0.00205394	323.039	1.06433	0	0	0.00378776		0	0	0.00812324		0
r_0128	acyl-CoA:sterol acyltransferase (oleoyl-CoA:fecosterol), ER membrane	oleoyl-CoA[erm] + fecosterol[erm] <=> coenzyme A[erm] + fecosteryl oleate[erm]	0	0	0.00232066		0	0	0.0126462		0	0	0	0.0256302		0	0	0.00298211		0	0	0	0.0054144		0	0	0.0143583		0
r_0129	acyl-CoA:sterol acyltransferase (oleoyl-CoA:lanosterol), ER membrane	oleoyl-CoA[erm] + lanosterol[erm] <=> coenzyme A[erm] + lanosteryl oleate[erm]	0	0	0.0474705		0	0	0.00790396		0	0	0	0.0168249		0	0	0.00382756		0	0	0	0.00530119		0	0	0.0118754		0
r_0130	acyl-CoA:sterol acyltransferase (oleoyl-CoA:zymosterol), ER membrane	oleoyl-CoA[erm] + zymosterol[erm] <=> coenzyme A[erm] + zymosteryl oleate[erm]	0	0	0.0667574		0.0084612	-0.0208455	0.0153717	181.673	0	0	0	0.0264976		0	0	0.00413539		0	0	0	0.00483137		0	0	0.0115672		0
r_0131	acyl-CoA:sterol acyltransferase (palmitoleoyl-CoA:episterol), ER membrane	palmitoleoyl-CoA(4-)[erm] + episterol[erm] <=> coenzyme A[erm] + episteryl palmitoleate[erm]	0	0	0.00137342		0	0	7.97714e-06		0	0	0	0		0	0	2.95312e-05		0	0	0	8.102e-05		0	0	2.18432e-06		0
r_0132	acyl-CoA:sterol acyltransferase (palmitoleoyl-CoA:ergosterol), ER membrane	palmitoleoyl-CoA(4-)[erm] + ergosterol[erm] <=> coenzyme A[erm] + ergosteryl palmitoleate[erm]	0	0	0.00137573		0	0	1.14254e-05		0	0	0	1.24528e-05		0	0	3.19549e-05		0	0	0	1.59081e-16		0	0	4.78969e-06		0
r_0133	acyl-CoA:sterol acyltransferase (palmitoleoyl-CoA:fecosterol), ER membrane	palmitoleoyl-CoA(4-)[erm] + fecosterol[erm] <=> coenzyme A[erm] + fecosteryl palmitoleate[erm]	0	0	3.96653e-13		0	0	5.31059e-06		0	0	0	8.77109e-06		0	0	2.46268e-05		0	0	0	5.63219e-05		0	0	3.78556e-06		0
r_0134	acyl-CoA:sterol acyltransferase (palmitoleoyl-CoA:lanosterol), ER membrane	palmitoleoyl-CoA(4-)[erm] + lanosterol[erm] <=> coenzyme A[erm] + lanosteryl palmitoleate[erm]	0	0	1.59121e-16		0	0	8.62156e-06		0	0	0	1.66618e-12		0	0	2.49817e-05		0	0	0	5.73041e-05		0	0	2.18669e-06		0
r_0135	acyl-CoA:sterol acyltransferase (palmitoleoyl-CoA:zymosterol), ER membrane	palmitoleoyl-CoA(4-)[erm] + zymosterol[erm] <=> coenzyme A[erm] + zymosteryl palmitoleate[erm]	0	0	0.00169656		0	0	1.27346e-05		0	0	0	1.51543e-05		0	0	3.14958e-05		0	0	0	8.92523e-05		0	0	4.88303e-06		0
r_0137	acylation of GPI inositol at 2 position, GPI-anchor assembly, step 3	6-(alpha-D-glucosaminyl)-1-phosphatidyl-1D-myo-inositol[er] + palmitoyl-CoA[er] <=> 6-(alpha-D-glucosaminyl)-O-acyl-1-phosphatidyl-1D-myo-inositol[er] + coenzyme A[er]	0	0	0		0	0	0		0	0	0	2.74765e-20		0	0	9.72662e-21		0	0	0	3.88382e-20		0	0	0		0
r_0138	adenine deaminase	adenine[c] + H+[c] + H2O[c] => ammonium[c] + hypoxanthine[c]	0	0	0		0	0	0		0	0	0	1.61788e-06		0	0	1.98997e-05		0	0	0	1.50903e-05		0	0	0		0
r_0139	adenine phosphoribosyltransferase	adenine[c] + PRPP[c] => AMP[c] + diphosphate[c]	0	0	0.000160663		0	0	3.8299e-05		0	0	0	6.88277e-05		0	0	3.22105e-05		0	0	0	5.58854e-05		0	0	2.74931e-05		0
r_0140	adenosine deaminase	adenosine[c] + H+[c] + H2O[c] => ammonium[c] + inosine[c]	0	0	2.00082e-05		0	0	9.50258e-05		0	0	0	4.23028e-06		0	0	8.98139e-05		0	0	0	7.36814e-05		0	0	6.69291e-05		0
r_0142	adenosine kinase	adenosine[c] + ATP[c] => ADP[c] + AMP[c] + H+[c]	0.0226078	-0.00917485	0.0176306	77.9846	0.00366886	-0.00903882	0.000658815	17.957	-0.0215511	0.00286477	-0.00155576	0.0115744	404.026	0.00115912	-0.0026739	0.000758262	65.4169	0.781327	0.010917	-0.00180776	0.00227207	20.8122	0.00251588	-0.00128961	0.000408836	16.2502	-0.48727
r_0143	adenosine monophosphate deaminase	AMP[c] + H+[c] + H2O[c] => ammonium[c] + IMP[c]	0	0	2.93799e-05		0	0	0.000190344		0	0	0	4.97309e-06		0	0	0.000324858		0	0	0	0.000229614		0	0	0.000549708		0
r_0144	adenosylhomocysteinase	H2O[c] + S-adenosyl-L-homocysteine[c] => adenosine[c] + L-homocysteine[c]	0.0226078	-0.00917485	0.0176301	77.9822	0.00367117	-0.00904451	0.000652949	17.7859	-0.0206426	0.00286477	-0.00155576	0.0115745	404.027	0.00115912	-0.0026739	0.000754688	65.1086	0.781327	0.010917	-0.00180776	0.0022705	20.7978	0.00251588	-0.00128961	0.000404393	16.0736	-0.48727
r_0145	adenosylmethionine decarboxylase	H+[c] + S-adenosyl-L-methionine[c] => carbon dioxide[c] + S-adenosylmethioninamine[c]	0	0	0.000160663		0	0	3.8299e-05		0	0	0	6.89283e-05		0	0	3.77353e-05		0	0	0	5.78311e-05		0	0	2.74931e-05		0
r_0146	adenosylmethionine-8-amino-7-oxononanoate transaminase	8-amino-7-oxononanoate[c] + S-adenosyl-L-methionine[c] <=> 7,8-diaminononanoate[c] + S-adenosyl-4-methylthio-2-oxobutanoate[c]	0	0	0		0	0	0		0	0	0	7.77348e-20		0	0	3.89065e-20		0	0	0	3.30705e-19		0	0	0		0
r_0147	adenylate cyclase	ATP[c] => 3',5'-cyclic AMP[c] + diphosphate[c]	0	0	0.0789365		0	0	0.00657469		0	0	0	0.0105902		0	0	0.00318478		0	0	0	0.00338116		0	0	0.0172987		0
r_0148	adenylate kinase	AMP[c] + ATP[c] => 2 ADP[c]	1.92928	-0.782954	0.412483	21.3801	0.118582	-0.292147	0.0757508	63.8804	-1.42223	0.44495	-0.241637	0.188332	42.3266	0.0695604	-0.160464	0.0294748	42.373	-0.590589	6.38848	-1.05787	0.0159588	0.249806	1.98843	-1.01924	0.0675088	3.39508	-0.0536693
r_0149	adenylate kinase	AMP[m] + ATP[m] => 2 ADP[m]	0	0	0.183424		0	0	0.0116064		0	0	0	0.0269766		0	0	0.00343336		0	0.718429	-0.118965	0.0736827	10.2561	0	0	0.0184641		0
r_0150	adenylate kinase (GTP)	AMP[m] + GTP[m] <=> ADP[m] + GDP[m]	0	0	0.0342364		0	0	0.00592077		0	0	0	0.01029		0	0	0.00169009		0	0	0	0.00879573		0	0	0.00858424		0
r_0151	adenylosuccinate lyase (AICAR)	5'-phosphoribosyl-4-(N-succinocarboxamide)-5-aminoimidazole[c] => AICAR[c] + fumarate[c]	0.0166599	-0.00676103	2.79942e-05	0.168033	0.00194366	-0.00478851	5.24324e-06	0.269761	-0.497665	0.00499798	-0.00271423	1.29641e-05	0.259387	0.00140983	-0.00325224	3.83176e-05	2.71789	0.260892	0.00675652	-0.00111881	1.29679e-05	0.191932	0.00111066	-0.000569309	2.72001e-06	0.2449	-0.974688
r_0152	adenylosuccinate lyase	adenylo-succinate[c] <=> AMP[c] + fumarate[c]	0.0295072	-0.0119748	5.2944e-05	0.179427	0.00171669	-0.00422933	0.000252512	14.7093	-1.5015	0.0067092	-0.00364353	1.85994e-05	0.277222	0.00115338	-0.00266064	0.000383371	33.2391	-0.453564	0.00829977	-0.00137436	0.000255143	3.0741	0.000956852	-0.000490468	0.000616906	64.4724	-1.48653
r_0153	adenylosuccinate synthase	GTP[c] + IMP[c] + L-aspartate[c] => adenylo-succinate[c] + GDP[c] + 2 H+[c] + phosphate[c]	0.0295072	-0.0119748	5.2944e-05	0.179427	0.00171669	-0.00422933	0.000252512	14.7093	-1.5015	0.0067092	-0.00364353	1.85994e-05	0.277222	0.00115338	-0.00266064	0.000383371	33.2391	-0.453564	0.00829977	-0.00137436	0.000255143	3.0741	0.000956852	-0.000490468	0.000616906	64.4724	-1.48653
r_0154	adenylyl-sulfate kinase	5'-adenylyl sulfate[c] + ATP[c] => 3'-phospho-5'-adenylyl sulfate[c] + ADP[c] + H+[c]	0.027721	-0.0112499	0.0134196	48.4097	0.00114957	-0.00283216	0.00258647	224.994	-1.98994	0.00571025	-0.00310104	0.00370914	64.9558	0.000723642	-0.00166932	0.00129082	178.378	-0.89349	0.00679519	-0.00112522	0.00245343	36.1054	0.00062796	-0.000321883	0.00259549	413.321	-1.8056
r_0156	alanine glyoxylate aminotransferase	glyoxylate[c] + L-alanine[c] => L-glycine[c] + pyruvate[c]	0.44448	-0.180382	0.22208	49.9639	0.0191376	-0.0471486	0.125522	655.892	-1.93577	0.0786757	-0.042726	0.0599794	76.2362	0.00883315	-0.0203766	0.102731	1163.02	-1.0682	0.115156	-0.0190687	0.0966352	83.9171	0.0101708	-0.00521338	0.0576766	567.083	-1.87091
r_0157	alanyl-tRNA synthetase	ATP[c] + L-alanine[c] + tRNA(Ala)[c] => Ala-tRNA(Ala)[c] + AMP[c] + diphosphate[c]	0.111984	-0.0454462	0.000121796	0.108762	0.00466309	-0.0114883	1.17891e-05	0.252817	-1.984	0.0231628	-0.0125789	5.65315e-05	0.244061	0.00293535	-0.00677136	6.88374e-06	0.234512	-0.893491	0.0275638	-0.0045643	4.57804e-05	0.166089	0.00254724	-0.00130568	5.79994e-06	0.227695	-1.80559
r_0163	alcohol dehydrogenase (ethanol to acetaldehyde)	ethanol[c] + NAD[c] => acetaldehyde[c] + H+[c] + NADH[c]	0	0	4.88407		0	0	0.0928405		0	0	0	0.0604369		0	0	0.254256		0	0	0	0.0966349		0	0	0.0803635		0
r_0164	alcohol dehydrogenase (glycerol, NADP)	D-glyceraldehyde[c] + H+[c] + NADPH[c] => glycerol[c] + NADP(+)[c]	0	0	0		0	0	0		0	0	0	0		0	0	0		0	0	0	0		0	0	0		0
r_0165	mitochondrial alcohol dehydrogenase	acetaldehyde[m] + H+[m] + NADH[m] => ethanol[m] + NAD[m]	0	0	0.0589589		0	0	0.0930111		0	0	0	0.0636124		0	0	0.0734239		0	0	0	0.0977037		0	0	0.0803635		0
r_0166	aldehyde dehydrogenase (2-methylbutanol, NAD)	2-methylbutanal[c] + H+[c] + NADH[c] => 2-methylbutanol[c] + NAD[c]	0	0	0.000125457		0	0	0		0	0	0	4.73037e-05		0	0	8.77289e-05		0	0	0	0.000365597		0	0	0.00107936		0
r_0167	aldehyde dehydrogenase (2-methylbutanol, NAD)	2-methylbutanal[m] + H+[m] + NADH[m] => 2-methylbutanol[m] + NAD[m]	0	0	0.000108702		0	0	0.000237311		0	0	0	4.29008e-05		0	0	9.28535e-05		0	0	0	0.000730322		0	0	0.000883166		0
r_0168	aldehyde dehydrogenase (2-methylbutanol, NADP)	2-methylbutanal[c] + H+[c] + NADPH[c] => 2-methylbutanol[c] + NADP(+)[c]	0	0	9.92335e-05		0	0	0.000505821		0	0	0	6.39824e-05		0	0	0.000172296		0	0	0	0.000632918		0	0	0.00122421		0
r_0169	aldehyde dehydrogenase (2-phenylethanol, NAD)	H+[c] + NADH[c] + phenylacetaldehyde[c] => 2-phenylethanol[c] + NAD[c]	0	0	0		0	0	0		0	0	0	0		0	0	0		0	0	0	0		0	0	0		0
r_0170	aldehyde dehydrogenase (2-phenylethanol, NAD)	H+[m] + NADH[m] + phenylacetaldehyde[m] => 2-phenylethanol[m] + NAD[m]	0	0	0		0	0	0		0	0	0	0		0	0	0		0	0	0	1.22016e-17		0	0	0		0
r_0171	aldehyde dehydrogenase (2-phenylethanol, NADP)	H+[c] + NADPH[c] + phenylacetaldehyde[c] => 2-phenylethanol[c] + NADP(+)[c]	0	0	0		0	0	0		0	0	0	0		0	0	0		0	0	0	0		0	0	0		0
r_0172	aldehyde dehydrogenase (3-aminopropanal, NAD)	3-aminopropanal[c] + H2O[c] + NAD[c] => beta-alanine[c] + 2 H+[c] + NADH[c]	0	0	7.81768e-05		0	0	1.42398e-05		0	0	0	2.62626e-05		0	0	1.48445e-05		0	0	0	1.61232e-05		0	0	9.79502e-06		0
r_0173	aldehyde dehydrogenase (acetaldehyde, NADP)	acetaldehyde[c] + H2O[c] + NADP(+)[c] => acetate[c] + 2 H+[c] + NADPH[c]	0	0	0.0616202		0	0	0.0311627		0	0	0	0.058862		0	0	0.0118282		0	0	0	0.00231093		0	0	0.0102221		0
r_0174	aldehyde dehydrogenase (acetylaldehyde, NAD)	acetaldehyde[m] + H2O[m] + NAD[m] => acetate[m] + 2 H+[m] + NADH[m]	0.00170092	-0.000690278	0.176901	10400.3	0	0	0.0130744		0	0	0	0.0273811		0	0	0.00388641		0	0.78631	-0.130205	0.0728374	9.26319	0.0327125	-0.016768	0.0233258	71.3054	-2.95701
r_0175	aldehyde dehydrogenase (acetylaldehyde, NADP)	acetaldehyde[m] + H2O[m] + NADP(+)[m] => acetate[m] + 2 H+[m] + NADPH[m]	0	0	0.0287691		0	0	0.00101317		0	0	0	0.00528531		0	0	0.000346119		0	0	0	0.00489129		0	0	0.00306511		0
r_0176	aldehyde dehydrogenase (indole-3-acetaldehyde, NAD)	H2O[m] + indol-3-ylacetaldehyde[m] + NAD[m] => 2 H+[m] + indole-3-acetate[m] + NADH[m]	0	0	0		0	0	0		0	0	0	0		0	0	0		0	0	0	0		0	0	0		0
r_0177	aldehyde dehydrogenase (indole-3-acetaldehyde, NADP)	H2O[c] + indol-3-ylacetaldehyde[c] + NADP(+)[c] => 2 H+[c] + indole-3-acetate[c] + NADPH[c]	0	0	0		0	0	0		0	0	0	0		0	0	0		0	0	0	0		0	0	0		0
r_0178	aldehyde dehydrogenase (indole-3-acetaldehyde, NADP)	H2O[m] + indol-3-ylacetaldehyde[m] + NADP(+)[m] => 2 H+[m] + indole-3-acetate[m] + NADPH[m]	0	0	0		0	0	0		0	0	0	0		0	0	0		0	0	0	0		0	0	0		0
r_0179	aldehyde dehydrogenase (isoamyl alcohol, NAD)	3-methylbutanal[c] + H+[c] + NADH[c] => isoamylol[c] + NAD[c]	0	0	0.000140193		0	0	0.000307137		0	0	0	6.9358e-05		0	0	0.000167397		0	0	0	0.000516905		0	0	0.0010441		0
r_0180	aldehyde dehydrogenase (isoamyl alcohol, NAD)	3-methylbutanal[m] + H+[m] + NADH[m] => isoamylol[m] + NAD[m]	0	0	0.000108686		0	0	0.00041319		0	0	0	3.86504e-05		0	0	0.000136834		0	0	0	0.000313515		0	0	0.00144738		0
r_0181	aldehyde dehydrogenase (isoamyl alcohol, NADP)	3-methylbutanal[c] + H+[c] + NADPH[c] => isoamylol[c] + NADP(+)[c]	0	0	6.39023e-05		0	0	0.000290573		0	0	0	3.12156e-05		0	0	0.000120667		0	0	0	0.00105196		0	0	0.00111221		0
r_0182	aldehyde dehydrogenase (isobutyl alcohol, NAD)	H+[c] + isobutyraldehyde[c] + NADH[c] => isobutanol[c] + NAD[c]	0	0	7.69233e-05		0	0	0.000669574		0	0	0	2.75304e-05		0	0	0.000212012		0	0	0	0.000622409		0	0	0.000909357		0
r_0183	aldehyde dehydrogenase (isobutyl alcohol, NAD)	H+[m] + isobutyraldehyde[m] + NADH[m] => isobutanol[m] + NAD[m]	0	0	8.88011e-05		0	0	0.00024363		0	0	0	1.80125e-05		0	0	0.000180794		0	0	0	0.000744908		0	0	0.00129013		0
r_0184	aldehyde dehydrogenase (isobutyl alcohol, NADP)	H+[c] + isobutyraldehyde[c] + NADPH[c] => isobutanol[c] + NADP(+)[c]	0	0	7.69233e-05		0	0	0.000290571		0	0	0	1.8041e-05		0	0	0.000188284		0	0	0	0.000898557		0	0	0.00192631		0
r_0185	aldehyde dehydrogenase (phenylacetaldehyde, NAD)	H2O[c] + NAD[c] + phenylacetaldehyde[c] => 2 H+[c] + NADH[c] + phenylacetic acid[c]	0	0	0		0	0	0		0	0	0	0		0	0	0		0	0	0	0		0	0	0		0
r_0186	aldehyde dehydrogenase (tryptophol, NAD)	H+[c] + indol-3-ylacetaldehyde[c] + NADH[c] => NAD[c] + tryptophol[c]	0	0	7.35281e-06		0	0	6.5481e-05		0	0	0	1.38871e-06		0	0	3.56116e-05		0	0	0	8.80834e-06		0	0	6.11999e-05		0
r_0187	aldehyde dehydrogenase (tryptophol, NAD)	H+[m] + indol-3-ylacetaldehyde[m] + NADH[m] => NAD[m] + tryptophol[m]	0	0	7.33542e-06		0	0	3.80932e-05		0	0	0	8.79902e-07		0	0	3.56121e-05		0	0	0	8.84549e-06		0	0	4.51242e-05		0
r_0188	alkaline phosphatase (dihydroneopterin)	7,8-dihydroneopterin 3'-triphosphate[c] + 3 H2O[c] => 7,8-dihydroneopterin[c] + 2 H+[c] + 3 phosphate[c]	0	0	0		0	0	0		0	0	0	0		0	0	0		0	0	0	0		0	0	0		0
r_0189	allantoate amidinohydrolase	allantoate[c] + H2O[c] <=> urea[c] + ureidoglycolic acid[c]	0	0	6.21567e-18		0	0	0		0	0	0	0		0	0	0		0	0	0	0		0	0	3.60128e-18		0
r_0190	allantoinase, reaction	allantoin[c] + H2O[c] <=> allantoate[c] + H+[c]	0	0	0		0	0	1.73812e-19		0	0	0	0		0	0	0		0	0	0	0		0	0	1.55548e-16		0
r_0191	allophanate hydrolase	3 H+[c] + H2O[c] + urea-1-carboxylic acid[c] => 2 ammonium[c] + 2 carbon dioxide[c]	0.793921	-0.322194	0.0300824	3.78909	0.0384758	-0.0947913	0.00668662	17.3788	-1.7651	0	0	0.0168692		0	0	0.00177201		0	0	0	0.00107538		0	0	0.0091656		0
r_0192	alpha 1,2-mannosyltransferase	beta-D-mannosyldiacetylchitobiosyldiphosphodolichol[g] + GDP-alpha-D-mannose[g] => alpha-D-mannosyl-beta-D-mannosyldiacetylchitobiosyldiphosphodolichol[g] + GDP[g] + H+[g]	0	0	0		0	0	0		0	0	0	0		0	0	0		0	0	0	0		0	0	0		0
r_0193	alpha,alpha-trehalase	H2O[v] + trehalose[v] => 2 D-glucose[v]	0	0	0.0024674		0	0	0		0	0	0	0.00137115		0	0	0.00103692		0	0	0	0.000622222		0	0	0.000749594		0
r_0194	alpha,alpha-trehalase	H2O[c] + trehalose[c] => 2 D-glucose[c]	0	0	0.0024674		0	0	0.00338388		0	0	0	0.00352227		0	0	0.00173946		0	0	0	0.00148283		0	0	0.00151829		0
r_0195	alpha,alpha-trehalose-phosphate synthase (UDP-forming)	D-glucose 6-phosphate[c] + UDP-D-glucose[c] => alpha,alpha-trehalose 6-phosphate[c] + H+[c] + UDP[c]	0.0142842	-0.0057969	0.0111787	78.2593	0.00137862	-0.00339645	0.00371011	269.118	-0.771254	0.00505252	-0.00274385	0.00526629	104.231	0.00216876	-0.00500296	0.00202321	93.2888	0.866582	0.00867746	-0.0014369	0.00160731	18.5229	0.00139117	-0.000713094	0.00169312	121.705	-1.0108
r_0198	alpha-glucosidase	H2O[c] + maltose[c] => 2 D-glucose[c]	0	0	0		0	0	0		0	0	0	0		0	0	0		0	0	0	0		0	0	0		0
r_0199	amidase	4-guanidinobutanamide[c] + H2O[c] => 4-guanidinobutanoic acid[c] + ammonium[c]	0	0	0		0	0	0		0	0	0	0		0	0	0		0	0	0	0		0	0	0		0
r_0201	Aminobutyraldehyde dehydrogenase	4-aminobutanal[m] + H2O[m] + NAD[m] => gamma-aminobutyrate[m] + 2 H+[m] + NADH[m]	0.483074	-0.196044	1.29	267.04	0	0	0.058312		0	0	0	0.289632		0	0	0.0103298		0	0	0	0.016938		0	0	0.0688557		0
r_0202	anthranilate phosphoribosyltransferase	anthranilate[c] + PRPP[c] => diphosphate[c] + N-(5-phospho-beta-D-ribosyl)anthranilate[c]	0.0134288	-0.00544976	2.17268e-05	0.161792	0.000559182	-0.00137764	9.24954e-05	16.5412	-1.984	0.00277761	-0.00150842	7.33482e-06	0.264069	0.000351999	-0.000812002	7.8474e-05	22.2938	-0.893487	0.00330536	-0.000547335	2.02111e-05	0.611465	0.000305456	-0.000156572	0.00013248	43.3711	-1.80559
r_0203	anthranilate synthase	chorismate[c] + L-glutamine[c] => anthranilate[c] + H+[c] + L-glutamate[c] + pyruvate[c]	0.0134288	-0.00544976	2.17268e-05	0.161792	0.000559182	-0.00137764	9.24954e-05	16.5412	-1.984	0.00277761	-0.00150842	7.33482e-06	0.264069	0.000351999	-0.000812002	7.8474e-05	22.2938	-0.893487	0.00330536	-0.000547335	2.02111e-05	0.611465	0.000305456	-0.000156572	0.00013248	43.3711	-1.80559
r_0204	Ap4A hydrolase	H2O[c] + P(1),P(4)-bis(5'-adenosyl) tetraphosphate[c] <=> 2 ADP[c] + 2 H+[c]	0	0	0.00561724		0	0	0.00319627		0	0	0	0.00219066		0	0	0.000893785		0	0	0	0.000724846		0	0	0.000636246		0
r_0205	arabinose reductase	H+[c] + L-arabinose[c] + NADPH[c] => L-arabinitol[c] + NADP(+)[c]	0	0	0		0	0	0		0	0	0	0		0	0	0		0	0	0	0		0	0	0		0
r_0206	arginase	H2O[c] + L-arginine[c] => ornithine[c] + urea[c]	0	0	0.0160232		0	0	0.00648293		0	0	0	0.0168692		0	0	0.00177201		0	0	0	0.00107538		0	0	0.0091656		0
r_0207	argininosuccinate lyase	(N(omega)-L-arginino)succinic acid[c] <=> fumarate[c] + L-arginine[c]	0.0712802	-0.0289274	0.0160208	22.4759	0.00296815	-0.00731251	0.00648283	218.413	-1.984	0.0147436	-0.00800672	0.0168683	114.411	0.00186841	-0.00431011	0.00177193	94.8359	-0.893487	0.0175448	-0.00290526	0.00107531	6.12893	0.00162136	-0.000831085	0.00916556	565.301	-1.8056
r_0208	argininosuccinate synthase	ATP[c] + L-aspartate[c] + L-citrulline[c] <=> (N(omega)-L-arginino)succinic acid[c] + AMP[c] + diphosphate[c] + H+[c]	0.0712802	-0.0289274	0.0160208	22.4759	0.00296815	-0.00731251	0.00648283	218.413	-1.984	0.0147436	-0.00800672	0.0168683	114.411	0.00186841	-0.00431011	0.00177193	94.8359	-0.893487	0.0175448	-0.00290526	0.00107531	6.12893	0.00162136	-0.000831085	0.00916556	565.301	-1.8056
r_0209	arginyl-tRNA synthetase	ATP[c] + L-arginine[c] + tRNA(Arg)[c] => AMP[c] + Arg-tRNA(Arg)[c] + diphosphate[c]	0.0712802	-0.0289274	7.75256e-05	0.108762	0.00296815	-0.00731251	7.50398e-06	0.252817	-1.984	0.0147436	-0.00800672	3.59833e-05	0.244061	0.00186841	-0.00431011	4.38164e-06	0.234512	-0.893487	0.0175448	-0.00290526	2.91401e-05	0.166089	0.00162136	-0.000831085	3.69176e-06	0.227695	-1.8056
r_0210	arginyl-tRNA synthetase	ATP[m] + L-arginine[m] + tRNA(Arg)[m] => AMP[m] + Arg-tRNA(Arg)[m] + diphosphate[m]	0	0	0		0	0	0		0	0	0	0		0	0	0		0	0	0	0		0	0	0		0
r_0211	asparagine synthase (glutamine-hydrolysing)	ATP[c] + H2O[c] + L-aspartate[c] + L-glutamine[c] => AMP[c] + diphosphate[c] + H+[c] + L-asparagine[c] + L-glutamate[c]	0.0263039	-0.0106748	0.006363	24.1903	0.0010953	-0.00269846	0.00351553	320.964	-1.984	0.00544068	-0.00295464	0.00656291	120.627	0.00068948	-0.00159051	0.00221505	321.264	-0.89349	0.0064744	-0.0010721	0.00193781	29.9304	0.000598316	-0.000306688	0.00263903	441.077	-1.80559
r_0212	Asparaginyl-tRNA synthetase	ATP[c] + L-asparagine[c] + tRNA(Asn)[c] => AMP[c] + Asn-tRNA(Asn)[c] + diphosphate[c]	0.0263039	-0.0106748	2.86086e-05	0.108762	0.0010953	-0.00269846	2.76911e-06	0.252817	-1.984	0.00544068	-0.00295464	1.32786e-05	0.244061	0.00068948	-0.00159051	1.61691e-06	0.234512	-0.89349	0.0064744	-0.0010721	1.07533e-05	0.166089	0.000598316	-0.000306688	1.36234e-06	0.227695	-1.80559
r_0213	asparaginyl-tRNA synthetase, miotchondrial	ATP[m] + L-asparagine[m] + tRNA(Asn)[m] => AMP[m] + Asn-tRNA(Asn)[m] + diphosphate[m]	0	0	0		0	0	0		0	0	0	0		0	0	0		0	0	0	0		0	0	0		0
r_0214	aspartate carbamoyltransferase	carbamoyl phosphate[c] + L-aspartate[c] => H+[c] + N-carbamoyl-L-aspartate[c] + phosphate[c]	0.0177665	-0.00721012	2.40665e-05	0.13546	0.00207276	-0.00510659	0.000211099	10.1844	-0.497665	0.00532996	-0.00289452	0.000153421	2.87846	0.00150348	-0.00346826	0.000159071	10.5802	0.260892	0.00720532	-0.00119313	0.000289995	4.02474	0.00118444	-0.000607125	0.000383676	32.3931	-0.974688
r_0215	aspartate kinase	ATP[c] + L-aspartate[c] => 4-phospho-L-aspartate[c] + ADP[c]	0.114005	-0.0462662	0.00138881	1.2182	0.00474723	-0.0116956	0.00397568	83.7474	-1.984	0.0235808	-0.0128059	0.00900835	38.2021	0.00298832	-0.00689354	0.00252792	84.5936	-0.893492	0.0280612	-0.00464666	0.00635756	22.6561	0.00259319	-0.00132923	0.00681855	262.94	-1.8056
r_0216	aspartate transaminase	2-oxoglutarate[c] + L-aspartate[c] <=> L-glutamate[c] + oxaloacetate[c]	3.41804	-1.38713	0.330336	9.6645	0.464905	-1.14537	0.210526	45.2836	-0.276291	0.957311	-0.519882	0.495283	51.7368	0.37623	-0.867899	0.11263	29.9364	0.739342	0.802229	-0.132841	0.361708	45.0878	0.539559	-0.27657	0.165812	30.7311	1.05794
r_0217	aspartate transaminase	L-glutamate[m] + oxaloacetate[m] => 2-oxoglutarate[m] + L-aspartate[m]	3.75091	-1.52222	0.331905	8.84865	0.482146	-1.18785	0.210523	43.6636	-0.357826	1.03164	-0.560247	0.501542	48.616	0.387346	-0.893542	0.112552	29.0572	0.673471	0.890711	-0.147493	0.361736	40.6121	0.550775	-0.282319	0.168239	30.5459	0.936679
r_0218	aspartate transaminase	2-oxoglutarate[p] + L-aspartate[p] <=> L-glutamate[p] + oxaloacetate[p]	0	0	0.00244656		0	0	0.00064843		0	0	0	0		0	0	0.000198055		0	0	0	0.00088718		0	0	3.51876e-18		0
r_0219	aspartate-semialdehyde dehydrogenase	4-phospho-L-aspartate[c] + H+[c] + NADPH[c] => L-aspartate 4-semialdehyde[c] + NADP(+)[c] + phosphate[c]	0.114005	-0.0462662	0.00138881	1.2182	0.00474723	-0.0116956	0.00397568	83.7474	-1.984	0.0235808	-0.0128059	0.00900835	38.2021	0.00298832	-0.00689354	0.00252792	84.5936	-0.893492	0.0280612	-0.00464666	0.00635756	22.6561	0.00259319	-0.00132923	0.00681855	262.94	-1.8056
r_0220	Aspartyl-tRNA synthetase	ATP[c] + L-aspartate[c] + tRNA(Asp)[c] => AMP[c] + Asp-tRNA(Asp)[c] + diphosphate[c]	0.0573469	-0.0232729	6.23716e-05	0.108762	0.00238794	-0.00588307	6.03711e-06	0.252817	-1.98401	0.0118616	-0.00644162	2.89496e-05	0.244061	0.00150318	-0.00346759	3.52514e-06	0.234512	-0.893489	0.0141153	-0.00233735	2.34439e-05	0.166089	0.00130444	-0.000668635	2.97014e-06	0.227695	-1.80558
r_0222	ATP adenylyltransferase	ADP[c] + ATP[c] + H+[c] => P(1),P(4)-bis(5'-adenosyl) tetraphosphate[c] + phosphate[c]	0	0	0.00561724		0	0	0.00319627		0	0	0	0.00219066		0	0	0.000893785		0	0	0	0.000724846		0	0	0.000636246		0
r_0225	ATP phosphoribosyltransferase	ATP[c] + PRPP[c] => 5-phosphoribosyl-ATP[c] + diphosphate[c]	0.0230029	-0.00933519	3.10374e-05	0.134928	0.000957851	-0.00235982	0.0001375	14.3551	-1.984	0.00475791	-0.00258386	1.31798e-05	0.277008	0.000602956	-0.00139092	0.000183171	30.3788	-0.89349	0.00566191	-0.000937558	8.32615e-05	1.47055	0.000523232	-0.000268201	0.000277763	53.086	-1.80559
r_0226	ATP synthase	ADP[m] + 3 H+[c] + phosphate[m] => ATP[m] + 2 H+[m] + H2O[m]	28.6441	-11.6245	0.713579	2.49119	5.40625	-13.3192	0.163439	3.02315	0.196332	10.8466	-5.8904	0.359294	3.31251	4.54981	-10.4957	0.061575	1.35335	0.833354	29.5988	-4.90128	0.104819	0.354132	9.08355	-4.6561	0.201521	2.21853	-0.0740368
r_0227	ATPase, cytosolic	ATP[c] + H2O[c] => ADP[c] + H+[e] + phosphate[c]	0.245946	-0.0998113	0.318101	129.338	0.000129324	-0.000318611	0.0325146	25142	-8.29126	0.0408712	-0.0221957	0.0990314	242.301	1.93198e-06	-4.45675e-06	0.0144748	749223	-12.282	0	0	0		0	0	0.0237442		0
r_0228	beta-1,4 mannosyltransferase	GDP-alpha-D-mannose[c] + N,N'-diacetylchitobiosyldiphosphodolichol[c] => beta-D-mannosyldiacetylchitobiosyldiphosphodolichol[c] + GDP[c]	0	0	0		0	0	0		0	0	0	0		0	0	0		0	0	0	0		0	0	0		0
r_0229	biotin synthase	dethiobiotin[c] + polysulphur[c] <=> biotin[c] + 2 H+[c]	0	0	0		0	0	1.94288e-20		0	0	0	0		0	0	2.1745e-20		0	0	0	1.55353e-19		0	0	0		0
r_0230	biotin-[acetyl-CoA-carboxylase] ligase	ATP[c] + biotin[c] + H+[c] => biotinyl-5'-AMP[c] + diphosphate[c]	0	0	0		0	0	0		0	0	0	0		0	0	0		0	0	0	0		0	0	0		0
r_0231	C-14 sterol reductase	4,4-dimethyl-5alpha-cholesta-8,14,24-trien-3beta-ol[c] + H+[c] + NADPH[c] => 14-demethyllanosterol[c] + NADP(+)[c]	0.00143822	-0.000583667	2.06462e-06	0.143554	0.00146963	-0.00362067	3.86694e-06	0.263123	2.63304	0.00156964	-0.000852419	4.27447e-06	0.272321	0.00063582	-0.00146673	1.4319e-05	2.25205	0.782967	0.00187051	-0.000309739	3.75957e-06	0.200991	0.000601739	-0.000308443	1.47013e-06	0.244314	-0.00605146
r_0233	C-22 sterol desaturase (NADP)	ergosta-5,7,24(28)-trien-3beta-ol[c] + H+[c] + NADPH[c] + oxygen[c] => ergosta-5,7,22,24(28)-tetraen-3beta-ol[c] + 2 H2O[c] + NADP(+)[c]	0.00143822	-0.000583667	1.62367e-06	0.112894	0.00146963	-0.00362067	3.7433e-06	0.25471	2.63304	0.00156964	-0.000852419	3.94316e-06	0.251213	0.00063582	-0.00146673	5.48814e-06	0.863161	0.782967	0.00187051	-0.000309739	3.28113e-06	0.175413	0.000601739	-0.000308443	1.37594e-06	0.228661	-0.00605146
r_0234	C-3 sterol dehydrogenase	NADP(+)[c] + zymosterol intermediate 1c[c] => carbon dioxide[c] + H+[c] + NADPH[c] + zymosterol intermediate 2[c]	0.00143822	-0.000583667	1.90168e-06	0.132224	0.00146963	-0.00362067	3.79248e-06	0.258057	2.63304	0.00156964	-0.000852419	4.04932e-06	0.257977	0.00063582	-0.00146673	1.2613e-05	1.98374	0.782967	0.00187051	-0.000309739	3.57894e-06	0.191335	0.000601739	-0.000308443	1.42768e-06	0.237259	-0.00605146
r_0235	C-3 sterol dehydrogenase (4-methylzymosterol)	4beta-methylzymosterol-4alpha-carboxylic acid[c] + NAD[c] => 3-dehydro-4-methylzymosterol[c] + carbon dioxide[c] + H+[c] + NADH[c]	0.00143822	-0.000583667	1.90168e-06	0.132224	0.00146963	-0.00362067	3.79248e-06	0.258057	2.63304	0.00156964	-0.000852419	4.04932e-06	0.257977	0.00063582	-0.00146673	1.2613e-05	1.98374	0.782967	0.00187051	-0.000309739	3.57894e-06	0.191335	0.000601739	-0.000308443	1.42768e-06	0.237259	-0.00605146
r_0236	C-3 sterol keto reductase (4-methylzymosterol)	3-dehydro-4-methylzymosterol[c] + H+[c] + NADPH[c] => 4alpha-methylzymosterol[c] + NADP(+)[c]	0.00143822	-0.000583667	1.90168e-06	0.132224	0.00146963	-0.00362067	3.79248e-06	0.258057	2.63304	0.00156964	-0.000852419	4.04932e-06	0.257977	0.00063582	-0.00146673	1.2613e-05	1.98374	0.782967	0.00187051	-0.000309739	3.57894e-06	0.191335	0.000601739	-0.000308443	1.42768e-06	0.237259	-0.00605146
r_0237	C-3 sterol keto reductase (zymosterol)	H+[c] + NADPH[c] + zymosterol intermediate 2[c] => NADP(+)[c] + zymosterol[c]	0.00143822	-0.000583667	1.90168e-06	0.132224	0.00146963	-0.00362067	3.79248e-06	0.258057	2.63304	0.00156964	-0.000852419	4.04932e-06	0.257977	0.00063582	-0.00146673	1.2613e-05	1.98374	0.782967	0.00187051	-0.000309739	3.57894e-06	0.191335	0.000601739	-0.000308443	1.42768e-06	0.237259	-0.00605146
r_0238	C-4 methyl sterol oxidase	4alpha-methylzymosterol[c] + H+[c] + NADPH[c] + oxygen[c] => H2O[c] + NADP(+)[c] + zymosterol intermediate 1a[c]	0.00143822	-0.000583667	1.90168e-06	0.132224	0.00146963	-0.00362067	3.79248e-06	0.258057	2.63304	0.00156964	-0.000852419	4.04932e-06	0.257977	0.00063582	-0.00146673	1.2613e-05	1.98374	0.782967	0.00187051	-0.000309739	3.57894e-06	0.191335	0.000601739	-0.000308443	1.42768e-06	0.237259	-0.00605146
r_0239	C-4 methyl sterol oxidase	H+[c] + NADPH[c] + oxygen[c] + zymosterol intermediate 1a[c] => 2 H2O[c] + NADP(+)[c] + zymosterol intermediate 1b[c]	0.00143822	-0.000583667	1.90168e-06	0.132224	0.00146963	-0.00362067	3.79248e-06	0.258057	2.63304	0.00156964	-0.000852419	4.04932e-06	0.257977	0.00063582	-0.00146673	1.2613e-05	1.98374	0.782967	0.00187051	-0.000309739	3.57894e-06	0.191335	0.000601739	-0.000308443	1.42768e-06	0.237259	-0.00605146
r_0240	C-4 methyl sterol oxidase	H+[c] + NADPH[c] + oxygen[c] + zymosterol intermediate 1b[c] => H2O[c] + NADP(+)[c] + zymosterol intermediate 1c[c]	0.00143822	-0.000583667	1.90168e-06	0.132224	0.00146963	-0.00362067	3.79248e-06	0.258057	2.63304	0.00156964	-0.000852419	4.04932e-06	0.257977	0.00063582	-0.00146673	1.2613e-05	1.98374	0.782967	0.00187051	-0.000309739	3.57894e-06	0.191335	0.000601739	-0.000308443	1.42768e-06	0.237259	-0.00605146
r_0241	C-4 sterol methyl oxidase (4,4-dimethylzymosterol)	14-demethyllanosterol[c] + 3 H+[c] + 3 NADPH[c] + 3 oxygen[c] => 4beta-methylzymosterol-4alpha-carboxylic acid[c] + 4 H2O[c] + 3 NADP(+)[c]	0.00143822	-0.000583667	1.90168e-06	0.132224	0.00146963	-0.00362067	3.79248e-06	0.258057	2.63304	0.00156964	-0.000852419	4.04932e-06	0.257977	0.00063582	-0.00146673	1.2613e-05	1.98374	0.782967	0.00187051	-0.000309739	3.57894e-06	0.191335	0.000601739	-0.000308443	1.42768e-06	0.237259	-0.00605146
r_0242	C-5 sterol desaturase	episterol[c] + H+[c] + NADPH[c] + oxygen[c] => ergosta-5,7,24(28)-trien-3beta-ol[c] + 2 H2O[c] + NADP(+)[c]	0.00143822	-0.000583667	1.62367e-06	0.112894	0.00146963	-0.00362067	3.7433e-06	0.25471	2.63304	0.00156964	-0.000852419	3.94316e-06	0.251213	0.00063582	-0.00146673	5.48814e-06	0.863161	0.782967	0.00187051	-0.000309739	3.28113e-06	0.175413	0.000601739	-0.000308443	1.37594e-06	0.228661	-0.00605146
r_0243	C-8 sterol isomerase	fecosterol[c] => episterol[c]	0.00143822	-0.000583667	1.68226e-06	0.116968	0.00146963	-0.00362067	3.7433e-06	0.25471	2.63304	0.00156964	-0.000852419	3.94316e-06	0.251213	0.00063582	-0.00146673	5.48814e-06	0.863161	0.782967	0.00187051	-0.000309739	3.30519e-06	0.1767	0.000601739	-0.000308443	1.38747e-06	0.230577	-0.00605146
r_0244	C-s24 sterol reductase	ergosta-5,7,22,24(28)-tetraen-3beta-ol[er] + H+[er] + NADPH[er] => ergosterol[er] + NADP(+)[er]	0.00143822	-0.000583667	1.56424e-06	0.108762	0.00146963	-0.00362067	3.71547e-06	0.252817	2.63304	0.00156964	-0.000852419	3.90015e-06	0.248473	0.00063582	-0.00146673	2.52874e-06	0.397714	0.782967	0.00187051	-0.000309739	3.15767e-06	0.168813	0.000601739	-0.000308443	1.37594e-06	0.228661	-0.00605146
r_0250	carbamoyl-phosphate synthase (glutamine-hydrolysing)	2 ATP[c] + bicarbonate[c] + H2O[c] + L-glutamine[c] => 2 ADP[c] + carbamoyl phosphate[c] + 2 H+[c] + L-glutamate[c] + phosphate[c]	0.0890467	-0.0361375	0.0160202	17.9908	0.00504091	-0.0124191	0.00649795	128.904	-1.54094	0.0200735	-0.0109012	0.0168735	84.0583	0.00337189	-0.00777837	0.00177764	52.7194	-0.486951	0.0247502	-0.00409839	0.00111214	4.49347	0.00280579	-0.00143821	0.00919338	327.657	-1.51078
r_0252	carnitine O-acetyltransferase	(R)-carnitine[c] + acetyl-CoA[c] => coenzyme A[c] + O-acetylcarnitine[c]	0.0700031	-0.0284091	0.0154604	22.0852	0	0	0.0126728		0	0	0	0.0248452		0	0	0.00917942		0	1.73032	-0.286524	0.00413029	0.238701	0.758356	-0.388722	0.00533209	0.703112	0.440081
r_0253	carnitine O-acetyltransferase	(R)-carnitine[p] + acetyl-CoA[p] => coenzyme A[p] + O-acetylcarnitine[p]	0	0	0.0218516		0	0	0.00203197		0	0	0	0.0126538		0	0	0.00235554		0	0	0	0.00065677		0	0	0.00537504		0
r_0254	carnitine O-acetyltransferase	coenzyme A[m] + O-acetylcarnitine[m] => (R)-carnitine[m] + acetyl-CoA[m]	0.0700031	-0.0284091	0.026964	38.5183	0	0	0.0132283		0	0	0	0.0278613		0	0	0.00980084		0	1.73032	-0.286524	0.00395032	0.2283	0.758356	-0.388722	0.00789346	1.04086	0.440081
r_0255	catalase	2 hydrogen peroxide[c] => 2 H2O[c] + oxygen[c]	0	0	0.011365		0	0	0.00212505		0	0	0	0.00305569		0	0	0.00112773		0	0	0	0.00310509		0	0	0.00510967		0
r_0256	catalase	2 hydrogen peroxide[p] => 2 H2O[p] + oxygen[p]	0	0	0.00946012		0	0	0.00221676		0	0	0	0.00747689		0	0	0.00225052		0	0.0388124	-0.00642696	0.00433022	11.1568	0	0	0.00413204		0
r_0259	ceramide-1 hydroxylase (24C)	ceramide-1 (C24)[er] + H+[er] + NADPH[er] + oxygen[er] => ceramide-2 (C24)[er] + H2O[er] + NADP(+)[er]	0	0	0		0	0	0		0	0	0	0		0	0	0		0	0	0	0		0	0	0		0
r_0260	ceramide-1 hydroxylase (24C)	ceramide-1 (C24)[er] + H+[er] + NADPH[er] + oxygen[er] => ceramide-2' (C24)[er] + H2O[er] + NADP(+)[er]	0	0	0		0	0	0		0	0	0	0		0	0	0		0	0	0	0		0	0	0		0
r_0261	ceramide-1 hydroxylase (26C)	ceramide-1 (C26)[er] + H+[er] + NADPH[er] + oxygen[er] => ceramide-2 (C26)[er] + H2O[er] + NADP(+)[er]	0	0	0		0	0	0		0	0	0	0		0	0	0		0	0	0	0		0	0	0		0
r_0262	ceramide-1 hydroxylase (26C)	ceramide-1 (C26)[er] + H+[er] + NADPH[er] + oxygen[er] => ceramide-2' (C26)[er] + H2O[er] + NADP(+)[er]	0	0	0		0	0	0		0	0	0	0		0	0	0		0	0	0	0		0	0	0		0
r_0263	ceramide-1 synthase (24C)	sphinganine[er] + tetracosanoyl-CoA[er] => ceramide-1 (C24)[er] + coenzyme A[er] + H+[er]	0	0	1.92782e-12		0	0	0		0	0	0	8.07811e-11		0	0	0		0	0	0	0		0	0	0		0
r_0264	ceramide-1 synthase (26C)	hexacosanoyl-CoA[er] + sphinganine[er] => ceramide-1 (C26)[er] + coenzyme A[er] + H+[er]	0	0	0		0	0	0		0	0	0	5.71352e-11		0	0	0		0	0	0	0		0	0	0		0
r_0265	ceramide-2 synthase (24C)	phytosphingosine[er] + tetracosanoyl-CoA[er] => ceramide-2 (C24)[er] + coenzyme A[er] + H+[er]	0	0	0		0	0	0		0	0	0	5.71352e-11		0	0	0		0	0	0	0		0	0	0		0
r_0266	ceramide-2 synthase (26C)	hexacosanoyl-CoA[er] + phytosphingosine[er] => ceramide-2 (C26)[er] + coenzyme A[er] + H+[er]	0	0	0		0	0	0		0	0	0	6.38663e-11		0	0	0		0	0	0	0		0	0	0		0
r_0267	ceramide-3 synthase (24C)	ceramide-2 (C24)[er] + H+[er] + NADPH[er] + oxygen[er] => ceramide-3 (C24)[er] + H2O[er] + NADP(+)[er]	0	0	0		0	0	0		0	0	0	0		0	0	0		0	0	0	0		0	0	0		0
r_0268	ceramide-3 synthase (26C)	ceramide-2 (C26)[er] + H+[er] + NADPH[er] + oxygen[er] => ceramide-3 (C26)[er] + H2O[er] + NADP(+)[er]	0	0	0		0	0	0		0	0	0	5.71352e-11		0	0	0		0	0	0	0		0	0	0		0
r_0269	ceramide-4 synthase (24C)	ceramide-3 (C24)[er] + H+[er] + NADPH[er] + oxygen[er] => ceramide-4 (C24)[er] + H2O[er] + NADP(+)[er]	0	0	0		0	0	0		0	0	0	0		0	0	0		0	0	0	0		0	0	0		0
r_0270	ceramide-4 synthase (26C)	ceramide-3 (C26)[er] + H+[er] + NADPH[er] + oxygen[er] => ceramide-4 (C26)[er] + H2O[er] + NADP(+)[er]	0	0	0		0	0	0		0	0	0	5.71352e-11		0	0	0		0	0	0	0		0	0	0		0
r_0271	chitin deacetylase	chitin[c] + H2O[c] => acetate[c] + chitosan[ce] + H+[c]	0	0	0		0	0	0		0	0	0	0		0	0	0		0	0	0	0		0	0	0		0
r_0272	chitin synthase	UDP-N-acetyl-alpha-D-glucosamine[c] => chitin[c] + H+[c] + UDP[c]	0	0	0		0	0	0		0	0	0	0		0	0	0		0	0	0	0		0	0	0		0
r_0273	choline kinase	ATP[c] + choline[c] => ADP[c] + choline phosphate[c] + H+[c]	0	0	1.61754e-07		0	0	8.51745e-08		0	0	0	8.02272e-08		0	0	7.2566e-08		0	0	0	2.54212e-07		0	0	2.75701e-08		0
r_0274	choline phosphate cytididyltransferase	choline phosphate[c] + CTP[c] + H+[c] => CDP-choline[c] + diphosphate[c]	0	0	1.61754e-07		0	0	8.51745e-08		0	0	0	8.02272e-08		0	0	7.2566e-08		0	0	0	2.54212e-07		0	0	2.75701e-08		0
r_0278	chorismate mutase	chorismate[c] => prephenate[c]	0.0584496	-0.0237204	9.95742e-05	0.170359	0.00243386	-0.00599622	9.06993e-05	3.72656	-1.984	0.0120897	-0.00656548	3.38412e-05	0.279918	0.00153209	-0.00353427	7.42307e-05	4.84507	-0.89349	0.0143867	-0.0023823	2.88258e-05	0.200364	0.00132951	-0.000681489	0.000116397	8.75489	-1.80559
r_0279	chorismate synthase	5-O-(1-carboxyvinyl)-3-phosphoshikimic acid[c] => chorismate[c] + phosphate[c]	0.0718784	-0.0291701	0.000110107	0.153186	0.00299305	-0.00737385	0.000132778	4.43622	-1.984	0.0148673	-0.0080739	4.01534e-05	0.270079	0.00188409	-0.00434627	0.000112783	5.98607	-0.893489	0.017692	-0.00292963	3.86515e-05	0.218468	0.00163497	-0.000838061	0.000180658	11.0496	-1.80559
r_0280	cis-aconitate(3-) to isocitrate	cis-aconitate[m] + H2O[m] <=> isocitrate[m]	1.13227	-0.459503	0.411835	36.3727	0.347763	-0.856769	0.0735896	21.1609	0.898831	0.640788	-0.34799	0.165684	25.8564	0.294886	-0.680253	0.0545068	18.484	0.967028	0.838005	-0.138766	0.0898312	10.7197	0.207571	-0.106398	0.0625941	30.1555	-0.383178
r_0281	cis-prenyltransferase step 01	farnesyl diphosphate[lp] + isopentenyl diphosphate[lp] => diphosphate[lp] + geranylgeranyl diphosphate[lp]	0	0	0		0	0	0		0	0	0	0		0	0	0		0	0	0	0		0	0	0		0
r_0282	cis-prenyltransferase step 02	geranylgeranyl diphosphate[lp] + isopentenyl diphosphate[lp] => diphosphate[lp] + pentaprenyl diphosphate[lp]	0	0	0		0	0	0		0	0	0	0		0	0	0		0	0	0	0		0	0	0		0
r_0283	cis-prenyltransferase step 03	isopentenyl diphosphate[lp] + pentaprenyl diphosphate[lp] => diphosphate[lp] + hexaprenyl diphosphate[lp]	0	0	0		0	0	0		0	0	0	0		0	0	0		0	0	0	0		0	0	0		0
r_0284	cis-prenyltransferase step 04	hexaprenyl diphosphate[lp] + isopentenyl diphosphate[lp] => diphosphate[lp] + heptaprenyl diphosphate[lp]	0	0	0		0	0	0		0	0	0	0		0	0	0		0	0	0	0		0	0	0		0
r_0285	cis-prenyltransferase step 05	heptaprenyl diphosphate[lp] + isopentenyl diphosphate[lp] => diphosphate[lp] + octaprenyl diphosphate[lp]	0	0	0		0	0	0		0	0	0	0		0	0	0		0	0	0	0		0	0	0		0
r_0286	cis-prenyltransferase step 06	isopentenyl diphosphate[lp] + octaprenyl diphosphate[lp] => diphosphate[lp] + nonaprenyl diphosphate[lp]	0	0	0		0	0	0		0	0	0	0		0	0	0		0	0	0	0		0	0	0		0
r_0287	cis-prenyltransferase step 07	isopentenyl diphosphate[lp] + nonaprenyl diphosphate[lp] => decaprenyl diphosphate[lp] + diphosphate[lp]	0	0	0		0	0	0		0	0	0	0		0	0	0		0	0	0	0		0	0	0		0
r_0288	cis-prenyltransferase step 08	decaprenyl diphosphate[lp] + isopentenyl diphosphate[lp] => diphosphate[lp] + undecaprenyl diphosphate[lp]	0	0	0		0	0	0		0	0	0	0		0	0	0		0	0	0	0		0	0	0		0
r_0289	cis-prenyltransferase step 09	isopentenyl diphosphate[lp] + undecaprenyl diphosphate[lp] => diphosphate[lp] + dodecaprenyl diphosphate[lp]	0	0	0		0	0	0		0	0	0	0		0	0	0		0	0	0	0		0	0	0		0
r_0290	cis-prenyltransferase step 10	dodecaprenyl diphosphate[lp] + isopentenyl diphosphate[lp] => diphosphate[lp] + tridecaprenyl diphosphate[lp]	0	0	0		0	0	0		0	0	0	0		0	0	0		0	0	0	0		0	0	0		0
r_0291	cis-prenyltransferase step 11	isopentenyl diphosphate[lp] + tridecaprenyl diphosphate[lp] => diphosphate[lp] + tetradecaprenyl diphosphate[lp]	0	0	0		0	0	0		0	0	0	0		0	0	0		0	0	0	0		0	0	0		0
r_0292	cis-prenyltransferase step 12	isopentenyl diphosphate[lp] + tetradecaprenyl diphosphate[lp] => diphosphate[lp] + pentadecaprenyl diphosphate[lp]	0	0	0		0	0	0		0	0	0	0		0	0	0		0	0	0	0		0	0	0		0
r_0293	cis-prenyltransferase step 13	isopentenyl diphosphate[lp] + pentadecaprenyl diphosphate[lp] => diphosphate[lp] + hexadecaprenyl diphosphate[lp]	0	0	0		0	0	0		0	0	0	0		0	0	0		0	0	0	0		0	0	0		0
r_0294	cis-prenyltransferase step 14	hexadecaprenyl diphosphate[lp] + isopentenyl diphosphate[lp] <=> diphosphate[lp] + heptadecaprenyl diphosphate[lp]	0	0	0		0	0	0		0	0	0	0		0	0	1.99201e-17		0	0	0	3.97703e-17		0	0	0		0
r_0295	cis-prenyltransferase step 15	heptadecaprenyl diphosphate[lp] + isopentenyl diphosphate[lp] <=> diphosphate[lp] + octadecaprenyl diphosphate[lp]	0	0	3.97803e-17		0	0	0		0	0	0	0		0	0	0		0	0	0	3.97703e-17		0	0	7.04106e-18		0
r_0296	cis-prenyltransferase step 16	isopentenyl diphosphate[lp] + octadecaprenyl diphosphate[lp] => diphosphate[lp] + nonadecaprenyl diphosphate[lp]	0	0	0		0	0	0		0	0	0	0		0	0	0		0	0	0	0		0	0	0		0
r_0297	cis-prenyltransferase step 17	isopentenyl diphosphate[lp] + nonadecaprenyl diphosphate[lp] => diphosphate[lp] + icosaprenyl diphosphate[lp]	0	0	0		0	0	0		0	0	0	0		0	0	0		0	0	0	0		0	0	0		0
r_0298	cis-prenyltransferase step 18	icosaprenyl diphosphate[lp] + isopentenyl diphosphate[lp] => diphosphate[lp] + henicosaprenyl diphosphate[lp]	0	0	0		0	0	0		0	0	0	0		0	0	0		0	0	0	0		0	0	0		0
r_0299	cis-prenyltransferase step 19	henicosaprenyl diphosphate[lp] + isopentenyl diphosphate[lp] => diphosphate[lp] + docosaprenyl diphosphate[lp]	0	0	0		0	0	0		0	0	0	0		0	0	0		0	0	0	0		0	0	0		0
r_0300	citrate synthase	acetyl-CoA[m] + H2O[m] + oxaloacetate[m] => citrate[m] + coenzyme A[m] + H+[m]	1.72859	-0.701507	0.237407	13.7341	0.369018	-0.909136	0.0453708	12.295	0.374037	0.770922	-0.418661	0.126149	16.3634	0.308343	-0.711296	0.0231103	7.495	0.764669	4.02681	-0.666802	0.065099	1.61664	1.22849	-0.629706	0.0358154	2.91541	-0.0825797
r_0301	citrate synthase, peroxisomal	acetyl-CoA[p] + H2O[p] + oxaloacetate[p] => citrate[p] + coenzyme A[p] + H+[p]	0	0	0.00762916		0	0	0.00388579		0	0	0	0.00825308		0	0	0.00486576		0	0.0801843	-0.0132777	0.00778232	9.70554	0	0	0.00660686		0
r_0302	citrate to cis-aconitate(3-)	citrate[m] <=> cis-aconitate[m] + H2O[m]	1.13227	-0.459503	0.411835	36.3727	0.347763	-0.856769	0.0735896	21.1609	0.898831	0.640788	-0.34799	0.165684	25.8564	0.294886	-0.680253	0.0545068	18.484	0.967028	0.838005	-0.138766	0.0898312	10.7197	0.207571	-0.106398	0.0625941	30.1555	-0.383178
r_0303	citrate to cis-aconitate(3-), cytoplasmic	citrate[c] <=> cis-aconitate[c] + H2O[c]	0.519833	-0.210962	0.348319	67.0061	0.0192184	-0.0473477	0.0730404	380.054	-2.15562	0.0903561	-0.0490693	0.152516	168.795	0.00951467	-0.0219487	0.0620892	652.563	-1.16068	3.194	-0.528896	0.0723782	2.26607	1.06633	-0.546584	0.0629252	5.90112	0.0474595
r_0304	coproporphyrinogen oxidase (O2 required)	coproporphyrinogen III[c] + 2 H+[c] + oxygen[c] => 2 carbon dioxide[c] + 2 H2O[c] + protoporphyrinogen[c]	1.782e-07	-7.23182e-08	1.93814e-10	0.108762	2.079e-08	-5.12195e-08	5.60082e-11	0.2694	-0.497665	5.346e-08	-2.90323e-08	1.31663e-10	0.246283	1.508e-08	-3.4787e-08	3.56435e-11	0.236363	0.260892	7.227e-08	-1.19672e-08	1.22653e-10	0.169715	1.188e-08	-6.08952e-09	2.70833e-11	0.227974	-0.974688
r_0306	CTP synthase (glutamine)	ATP[c] + H2O[c] + L-glutamine[c] + UTP[c] => ADP[c] + CTP[c] + 2 H+[c] + L-glutamate[c] + phosphate[c]	0	0	0.000469549		0	0	0.000120827		0	0	0	0.000159744		0	0	8.55864e-05		0	0	0	0.000257885		0	0	1.79228e-05		0
r_0307	CTP synthase (NH3)	ammonium[c] + ATP[c] + UTP[c] => ADP[c] + CTP[c] + 2 H+[c] + phosphate[c]	0.0119929	-0.00486701	0.000510393	4.25581	0.00139917	-0.00344707	0.00021206	15.1562	-0.497665	0.00359786	-0.00195387	0.000221846	6.16606	0.00101488	-0.00234117	0.00015549	15.321	0.260892	0.00486377	-0.000805393	0.000296347	6.09294	0.000799524	-0.000409824	0.000317514	39.7129	-0.974688
r_0308	cystathionine b-lyase	H2O[c] + L-cystathionine[c] => ammonium[c] + L-homocysteine[c] + pyruvate[c]	0	0	0.00393532		0	0	0.00247136		0	0	0	0.00234937		0	0	0.000484817		0	0	0	0.00046624		0	0	0.000944157		0
r_0309	cystathionine beta-synthase	L-homocysteine[c] + L-serine[c] => H2O[c] + L-cystathionine[c]	0.0102374	-0.00415461	0.0136841	133.668	0.00042454	-0.00104592	0.00241865	569.71	-1.98994	0.00210881	-0.00114522	0.00211236	100.168	0.000267243	-0.000616485	0.00052956	198.157	-0.893489	0.00250948	-0.000415546	0.00056309	22.4385	0.000231907	-0.000118872	0.000813204	350.659	-1.8056
r_0310	cystathionine g-lyase	H2O[c] + L-cystathionine[c] => 2-oxobutanoate[c] + ammonium[c] + L-cysteine[c]	0.0102374	-0.00415461	0.0136404	133.241	0.00042454	-0.00104592	0.00265374	625.085	-1.98994	0.00210881	-0.00114522	0.00104131	49.3792	0.000267243	-0.000616485	0.00181148	677.839	-0.893489	0.00250948	-0.000415546	0.00462936	184.475	0.000231907	-0.000118872	0.0011297	487.134	-1.8056
r_0311	cystathionine gamma-synthase	L-cysteine[c] + O-acetyl-L-homoserine[c] => acetate[c] + H+[c] + L-cystathionine[c]	0	0	0.0043267		0	0	0.000337968		0	0	0	0.00114647		0	0	0.000151193		0	0	0	0.000504839		0	0	0.00093511		0
r_0312	cysteine synthase	hydrogen sulfide[c] + O-acetyl-L-serine[c] => acetate[c] + H+[c] + L-cysteine[c]	0	0	0.00298128		0	0	0.000929274		0	0	0	0.00196018		0	0	0.000233032		0	0	0	0.000670657		0	0	0.00135649		0
r_0313	cysteinyl-tRNA synthetase	ATP[c] + L-cysteine[c] + tRNA(Cys)[c] => AMP[c] + Cys-tRNA(Cys)[c] + diphosphate[c]	0.0101954	-0.00413756	1.10887e-05	0.108762	0.00042454	-0.00104592	1.07331e-06	0.252817	-1.984	0.00210881	-0.00114522	5.14679e-06	0.244061	0.000267243	-0.000616485	6.26717e-07	0.234512	-0.893489	0.00250948	-0.000415546	4.16798e-06	0.166089	0.000231907	-0.000118872	5.28042e-07	0.227695	-1.8056
r_0315	cytidine kinase (GTP)	cytidine[c] + GTP[c] => CMP[c] + GDP[c] + H+[c]	0	0	3.36162e-05		0	0	2.47604e-05		0	0	0	1.53025e-05		0	0	1.74485e-05		0	0	0	1.67443e-05		0	0	1.70754e-05		0
r_0317	cytochrome P450 lanosterol 14-alpha-demethylase (NADP)	2 H+[c] + lanosterol[c] + 3 NADPH[c] + 3 oxygen[c] => 4,4-dimethyl-5alpha-cholesta-8,14,24-trien-3beta-ol[c] + formate[c] + 4 H2O[c] + 3 NADP(+)[c]	0.00143822	-0.000583667	2.06462e-06	0.143554	0.00146963	-0.00362067	3.86694e-06	0.263123	2.63304	0.00156964	-0.000852419	4.27447e-06	0.272321	0.00063582	-0.00146673	1.4319e-05	2.25205	0.782967	0.00187051	-0.000309739	3.75957e-06	0.200991	0.000601739	-0.000308443	1.47013e-06	0.244314	-0.00605146
r_0318	cytosine deaminase	cytosine[c] + H+[c] + H2O[c] => ammonium[c] + uracil[c]	0	0	0		0	0	0		0	0	0	0		0	0	0		0	0	0	0		0	0	0		0
r_0319	D-arabinono-1,4-lactone oxidase	D-arabinono-1,4-lactone[c] + oxygen[c] <=> dehydro-D-arabinono-1,4-lactone[c] + hydrogen peroxide[c]	0	0	3.10783e-19		0	0	4.39735e-19		0	0	0	0		0	0	1.55626e-19		0	0	0	4.39514e-19		0	0	0		0
r_0320	D-arabinose 1-dehydrogenase (NAD)	D-arabinose[c] + NAD[c] => D-arabinono-1,4-lactone[c] + H+[c] + NADH[c]	0	0	0		0	0	0		0	0	0	0		0	0	0		0	0	0	0		0	0	0		0
r_0321	D-arabinose 1-dehydrogenase (NADP)	D-arabinose[c] + NADP(+)[c] => D-arabinono-1,4-lactone[c] + H+[c] + NADPH[c]	0	0	0		0	0	0		0	0	0	0		0	0	0		0	0	0	0		0	0	0		0
r_0322	D-fructose 1-phosphate D-glyceraldehyde-3-phosphate-lyase	D-fructose 1-phosphate[c] <=> D-glyceraldehyde[c] + dihydroxyacetone phosphate[c]	0	0	0		0	0	3.04657e-18		0	0	0	1.24376e-18		0	0	1.76026e-18		0	0	0	0		0	0	1.24438e-18		0
r_0323	D-sorbitol dehydrogenase (D-fructose producing)	D-glucitol[c] + NAD[c] => D-fructose[c] + H+[c] + NADH[c]	0	0	0		0	0	0		0	0	0	0		0	0	0		0	0	0	0		0	0	0		0
r_0326	dCMP deaminase	dCMP[c] + H+[c] + H2O[c] <=> ammonium[c] + dUMP[c]	0.00040986	-0.000166332	0.00301428	735.441	4.7817e-05	-0.000117805	0.00249656	5221.08	-0.497665	0.000122958	-6.67742e-05	0.00236329	1922.03	3.4684e-05	-8.00101e-05	0.00088073	2539.3	0.260892	0.000166221	-2.75246e-05	0.00151773	913.081	2.7324e-05	-1.40059e-05	0.000609339	2230.05	-0.974688
r_0327	dCTP deaminase	dCTP[c] + H+[c] + H2O[c] => ammonium[c] + dUTP[c]	0	0	0.00297794		0	0	0.00248455		0	0	0	0.00234438		0	0	0.000863675		0	0	0	0.00146895		0	0	0.000515673		0
r_0328	deoxyadenosine deaminase	2'-deoxyadenosine[c] + H+[c] + H2O[c] => 2'-deoxyinosine[c] + ammonium[c]	0	0	0		0	0	0		0	0	0	0		0	0	0		0	0	0	0		0	0	0		0
r_0330	deoxyguanylate kinase (dGMP:ATP)	ATP[c] + dGMP[c] <=> ADP[c] + dGDP[c]	-0.00065934	0.000267577	0.0248884	3774.75	-7.6923e-05	0.000189512	0.00698747	9083.72	-0.497665	-0.000197802	0.000107419	0.0221393	11192.7	-5.5796e-05	0.000128712	0.00212974	3817.01	0.260892	-0.000267399	4.42787e-05	0.00172016	643.294	-4.3956e-05	2.25312e-05	0.0127702	29052.3	-0.974688
r_0331	deoxyhypusine synthase, cytosolic/mitochondrial	H2O[c] + spermidine[c] + ubiquinone-6[m] => 4-aminobutanal[c] + trimethylenediamine[c] + ubiquinol-6[m]	0	0	0		0	0	0		0	0	0	0		0	0	0		0	0	0	0		0	0	0		0
r_0332	deoxyribokinase	2-deoxy-D-ribose[c] + ATP[c] => 2-deoxy-D-ribose 5-phosphate[c] + ADP[c] + H+[c]	0	0	0		0	0	0		0	0	0	0		0	0	0		0	0	0	0		0	0	0		0
r_0334	dephospho-CoA kinase	3'-dephospho-CoA[m] + ATP[m] => ADP[m] + coenzyme A[m] + H+[m]	0	0	0		0	0	0		0	0	0	0		0	0	0		0	0	0	0		0	0	0		0
r_0344	dihydrofolate reductase	dihydrofolic acid[c] + H+[c] + NADPH[c] => NADP(+)[c] + THF[c]	0.00040986	-0.000166332	1.4826e-05	3.61734	4.7817e-05	-0.000117805	0.000211202	441.688	-0.497665	0.000122958	-6.67742e-05	0.000152926	124.373	3.4684e-05	-8.00101e-05	0.000159078	458.65	0.260892	0.000166221	-2.75246e-05	0.000290038	174.489	2.7324e-05	-1.40059e-05	0.000383719	1404.33	-0.974688
r_0345	dihydrofolate reductase	dihydrofolic acid[m] + H+[m] + NADPH[m] => NADP(+)[m] + THF[m]	0	0	0		0	0	0		0	0	0	0		0	0	0		0	0	0	0		0	0	4.35837e-15		0
r_0346	dihydrofolate synthase	7,8-dihydropteroate[c] + ATP[c] + L-glutamate[c] => ADP[c] + dihydrofolic acid[c] + H+[c] + phosphate[c]	0	0	0		0	0	0		0	0	0	0		0	0	0		0	0	0	0		0	0	0		0
r_0347	dihydroneopterin aldolase	7,8-dihydroneopterin[m] => 2-amino-6-(hydroxymethyl)-7,8-dihydropteridin-4-ol[m] + glycolaldehyde[m]	0	0	0		0	0	0		0	0	0	0		0	0	0		0	0	0	0		0	0	0		0
r_0348	dihydroneopterin monophosphate dephosphorylase	7,8-dihydroneopterin 3'-phosphate[c] + H2O[c] => 7,8-dihydroneopterin[c] + phosphate[c]	0	0	0		0	0	0		0	0	0	0		0	0	0		0	0	0	0		0	0	0		0
r_0349	dihydroorotase	(S)-dihydroorotate[c] + H2O[c] <=> H+[c] + N-carbamoyl-L-aspartate[c]	-0.0177665	0.00721012	2.40665e-05	0.13546	-0.00207276	0.00510659	0.000211099	10.1844	-0.497665	-0.00532996	0.00289452	0.000153421	2.87846	-0.00150348	0.00346826	0.000159071	10.5802	0.260892	-0.00720532	0.00119313	0.000289995	4.02474	-0.00118444	0.000607125	0.000383676	32.3931	-0.974688
r_0350	dihydropteroate synthase	2-amino-6-(hydroxymethyl)-7,8-dihydropteridin-4-ol[m] + 4-aminobenzoate[m] => 7,8-dihydropteroate[m] + H2O[m]	0	0	0		0	0	0		0	0	0	0		0	0	0		0	0	0	0		0	0	0		0
r_0351	dihydropteroate synthase	(2-amino-4-hydroxy-7,8-dihydropteridin-6-yl)methyl trihydrogen diphosphate[m] + 4-aminobenzoate[m] => 7,8-dihydropteroate[m] + diphosphate[m]	0	0	0		0	0	0		0	0	0	0		0	0	0		0	0	0	0		0	0	0		0
r_0352	dihydroxy-acid dehydratase (2,3-dihydroxy-3-methylbutanoate)	(R)-2,3-dihydroxy-3-methylbutanoate[m] => 3-methyl-2-oxobutanoate[m] + H2O[m]	0.161411	-0.0655049	0.00041155	0.25497	0.00672124	-0.0165589	0.00134261	19.9757	-1.984	0.0333863	-0.0181309	0.000175619	0.526021	0.00423094	-0.00976005	0.000583896	13.8006	-0.893491	0.0560593	-0.00928287	0.00351421	6.26874	0.00367153	-0.00188197	0.00585768	159.543	-2.30233
r_0353	dihydroxy-acid dehydratase (2,3-dihydroxy-3-methylpentanoate)	(2R,3R)-2,3-dihydroxy-3-methylpentanoate[m] => (S)-3-methyl-2-oxopentanoate[m] + H2O[m]	0.0369956	-0.0150138	0.000256429	0.693134	0.00154051	-0.0037953	0.000844952	54.8487	-1.984	0.00765216	-0.00415562	0.000122867	1.60565	0.000969734	-0.00223701	0.000319938	32.9923	-0.89349	0.00910609	-0.00150788	0.00186911	20.5259	0.000841514	-0.000431348	0.00324478	385.589	-1.8056
r_0354	dihydroxyacetone kinase	ATP[c] + glycerone[c] => ADP[c] + dihydroxyacetone phosphate[c] + H+[c]	0	0	0.0447408		0.00665	-0.0163833	0.0312667	470.176	0	0	0	0.104711		0	0	0.0153749		0	0	0	0.00538025		0	0	0.00726866		0
r_0355	dimethylallyltranstransferase	isopentenyl diphosphate[c] + prenyl diphosphate(3-)[c] => diphosphate[c] + geranyl diphosphate[c]	0.00287662	-0.00116741	4.77365e-06	0.165947	0.00293928	-0.00724139	8.0666e-06	0.274441	2.63296	0.00313934	-0.00170487	8.82867e-06	0.281227	0.00127165	-0.00293349	3.8919e-05	3.0605	0.782959	0.0037411	-0.00061949	7.83951e-06	0.209551	0.00120349	-0.000616891	3.06143e-06	0.25438	-0.00606509
r_0356	diphosphoglyceromutase	1,3-bisphospho-D-glycerate[c] <=> 2,3-bisphospho-D-glyceric acid[c] + H+[c]	0	0	3.18242e-16		0	0	0		0	0	0	0		0	0	2.25427e-16		0	0	0	3.18162e-16		0	0	0		0
r_0357	diphosphoinositol-1,3,4,6-tetrakisphosphate diphosphohydrolase	5,6-bis(diphospho)-1D-myo-inositol tetrakisphosphate[c] + 3 H2O[c] => 6 H+[c] + myo-inositol 1,3,4,5,6-pentakisphosphate[c] + 3 phosphate[c]	0	0	0		0	0	0		0	0	0	0		0	0	0		0	0	0	0		0	0	0		0
r_0359	diphthine synthase	2-(3-amino-3-carboxypropyl)-L-histidine[c] + S-adenosyl-L-methionine[c] => 2-[3-carboxy-3-(methylammonio)propyl]-L-histidine [cytoplasm][c] + H+[c] + S-adenosyl-L-homocysteine[c]	0	0	0		0	0	0		0	0	0	0		0	0	0		0	0	0	0		0	0	0		0
r_0360	dolichol kinase	CTP[c] + dolichol[c] => CDP[c] + dolichyl phosphate[c] + H+[c]	0	0	0		0	0	0		0	0	0	0		0	0	0		0	0	0	0		0	0	0		0
r_0361	dolichyl-phosphate D-mannosyltransferase	dolichyl phosphate[c] + GDP-alpha-D-mannose[c] => dolichyl D-mannosyl phosphate[er] + GDP[c]	0.0841033	-0.0341313	9.14723e-05	0.108762	0.0081501	-0.0200791	2.06048e-05	0.252817	-0.765403	0.0298694	-0.016221	7.28996e-05	0.244061	0.0128212	-0.0295763	3.00672e-05	0.234512	0.866578	0.0512994	-0.00849469	8.52028e-05	0.166089	0.00822431	-0.00421566	1.87264e-05	0.227695	-1.0108
r_0362	dolichyl-phosphate-mannose--protein mannosyltransferase	dolichyl D-mannosyl phosphate[er] => dolichyl phosphate[er] + H+[er] + mannan[er]	0.0841033	-0.0341313	9.14723e-05	0.108762	0.0081501	-0.0200791	2.06048e-05	0.252817	-0.765403	0.0298694	-0.016221	7.28996e-05	0.244061	0.0128212	-0.0295763	3.00672e-05	0.234512	0.866578	0.0512994	-0.00849469	8.52028e-05	0.166089	0.00822431	-0.00421566	1.87264e-05	0.227695	-1.0108
r_0363	dTMP kinase	ATP[c] + dTMP[c] => ADP[c] + dTDP[c]	0	0	0.00845385		0	0	0.00867164		0	0	0	0.0214382		0	0	0.00421576		0	0	0	0.00363793		0	0	0.00373927		0
r_0364	dUTP diphosphatase	dUTP[c] + H2O[c] => diphosphate[c] + dUMP[c] + H+[c]	0	0	0.00541488		0	0	0.00305453		0	0	0	0.0034965		0	0	0.00146242		0	0	0	0.00238228		0	0	0.0016876		0
r_0365	endopolygalacturonase	H2O[e] + pectin[e] => D-galacturonate[e]	0	0	0		0	0	0		0	0	0	0		0	0	0		0	0	0	0		0	0	0		0
r_0366	enolase	2-phospho-D-glyceric acid[c] <=> H2O[c] + phosphoenolpyruvate[c]	3.37243	-1.36862	0.291129	8.63262	0.467658	-1.15215	0.0532415	11.3847	-0.248392	1.10741	-0.601396	0.203602	18.3854	0.371888	-0.857882	0.0260167	6.99586	0.512463	-0.692631	0.114693	0.0604468	8.72713	-0.0651374	0.0333885	0.0337628	51.8332	-1.78035
r_0368	ethanolamine kinase	ATP[c] + ethanolamine[c] => ADP[c] + H+[c] + O-phosphoethanolamine[c]	0	0	0		0	0	0		0	0	0	0		0	0	6.56862e-11		0	0	0	0		0	0	0		0
r_0369	ethyl acetate-hydrolyzing esterase	ethyl acetate[c] + H2O[c] => acetate[c] + ethanol[c] + H+[c]	0	0	0		0	0	0		0	0	0	0		0	0	0		0	0	0	0		0	0	0		0
r_0370	exo-1,3-beta-glucan glucohydrase	(1->3)-beta-D-glucan[e] + H2O[e] => D-glucose[e]	0	0	0		0	0	0		0	0	0	0		0	0	0		0	0	0	0		0	0	0		0
r_0373	farnesyltranstransferase	farnesyl diphosphate[c] + isopentenyl diphosphate[c] => geranylgeranyl diphosphate[c] + diphosphate[c]	0	0	0		0	0	0		0	0	0	8.9835e-12		0	0	0		0	0	0	1.21352e-11		0	0	0		0
r_0436	ferrochelatase	iron(2+)[m] + protoporphyrin[m] => ferroheme b[m] + 2 H+[m]	1.782e-07	-7.23182e-08	1.93814e-10	0.108762	2.079e-08	-5.12195e-08	5.60082e-11	0.2694	-0.497665	5.346e-08	-2.90323e-08	1.31663e-10	0.246283	1.508e-08	-3.4787e-08	3.56435e-11	0.236363	0.260892	7.227e-08	-1.19672e-08	1.22653e-10	0.169715	1.188e-08	-6.08952e-09	2.70833e-11	0.227974	-0.974688
r_0437	ferrocytochrome-c:hydrogen-peroxide oxidoreductase	2 ferrocytochrome c[m] + hydrogen peroxide[m] => 2 ferricytochrome c[m] + 2 H2O[m]	0	0	0		0	0	0		0	0	0	0		0	0	0		0	0	0	0		0	0	0		0
r_0438	ferrocytochrome-c:oxygen oxidoreductase	ferrocytochrome c[m] + 1.266 H+[m] + 0.25 oxygen[m] => ferricytochrome c[m] + 0.633 H+[c] + 0.5 H2O[m]	23.5098	-9.5409	0.571944	2.43279	4.48677	-11.0539	0.106608	2.37606	0.212355	8.97788	-4.87557	0.187037	2.08331	3.7887	-8.73988	0.033067	0.872781	0.842042	26.2569	-4.34789	0.00213665	0.00813748	7.99303	-4.09711	0.180311	2.25585	-0.0857103
r_0439	ubiquinol:ferricytochrome c reductase	2 ferricytochrome c[m] + 1.266 H+[m] + ubiquinol-6[m] => 2 ferrocytochrome c[m] + 2.532 H+[c] + ubiquinone-6[m]	11.7549	-4.77045	0.285972	2.43279	2.24338	-5.52694	0.0533042	2.37606	0.212355	4.48894	-2.43779	0.0935187	2.08331	1.89435	-4.36994	0.0165335	0.872781	0.842042	13.1285	-2.17395	0.00106833	0.00813748	3.99651	-2.04855	0.0901555	2.25585	-0.0857103
r_0440	FMN adenylyltransferase	ATP[c] + FMN[c] + H+[c] => diphosphate[c] + FAD[c]	0	0	0		0	0	0		0	0	0	0		0	0	0		0	0	0	0		0	0	0		0
r_0443	formaldehyde dehydrogenase	formaldehyde[c] + glutathione[c] + NAD[c] => H+[c] + NADH[c] + S-formylglutathione[c]	0	0	0		0	0	0		0	0	0	0		0	0	0		0	0	0	0		0	0	0		0
r_0445	formate dehydrogenase	formate[c] + NAD[c] => carbon dioxide[c] + NADH[c]	0	0	0.030825		0	0	0.00171102		0	0	0	0.00655117		0	0	0.00116081		0	0	0	0.00921715		0	0	0.00211387		0
r_0446	formate-tetrahydrofolate ligase	ATP[c] + formate[c] + THF[c] => 10-formyl-THF[c] + ADP[c] + phosphate[c]	0.0396629	-0.0160962	0.0192001	48.4083	0	0	0.00114838		0	0	0	0.00248824		0	0	0.00030493		0	0	0	0.00447789		0	0	0.00080825		0
r_0447	formate-tetrahydrofolate ligase	ATP[m] + formate[m] + THF[m] <=> 10-formyl-THF[m] + ADP[m] + phosphate[m]	-0.0543553	0.0220588	0.032859	60.4523	-0.00041228	0.00101572	0.00192618	467.202	-4.44078	-0.00326955	0.00177558	0.00665651	203.591	-0.000729222	0.00168219	0.00107945	148.028	-0.077949	0	0	0.0102313		-0.000473639	0.00024278	0.00251739	531.501	0
r_0448	fructose-2,6-bisphosphate 2-phosphatase	beta-D-fructose 2,6-bisphosphate[c] + H2O[c] => D-fructose 6-phosphate[c] + phosphate[c]	0	0	0.0635742		0	0	0.00553391		0	0	0	0.0648567		0	0	0.00609551		0	0	0	0.00369565		0	0	0.00876864		0
r_0449	fructose-bisphosphatase	D-fructose 1,6-bisphosphate[c] + H2O[c] => D-fructose 6-phosphate[c] + phosphate[c]	0	0	0.0281389		0	0	0.016756		0	0	0	0.0211233		0	0	0.00475374		0	0.476176	-0.0788501	0.0607397	12.7557	0.0287514	-0.0147375	0.0453085	157.587	-2.41962
r_0450	fructose-bisphosphate aldolase	D-fructose 1,6-bisphosphate[c] <=> dihydroxyacetone phosphate[c] + glyceraldehyde 3-phosphate[c]	0.883718	-0.358636	0.426051	48.2112	0.0779932	-0.192149	0.0470147	60.2805	-0.900295	0	0	0.0441022		0	0	0.00828662		0	-0.476176	0.0788501	0.0605917	12.7247	-0.0287514	0.0147375	0.0348617	121.252	-2.41962
r_0451	fumarase	fumarate[m] + H2O[m] <=> (S)-malate[m]	0.913679	-0.370795	0.397083	43.4598	0.335584	-0.826766	0.0526154	15.6787	1.15686	0.574518	-0.312	0.138407	24.0911	0.288848	-0.666324	0.0243586	8.43301	1.09468	0.734521	-0.12163	0.088184	12.0057	0.233079	-0.119473	0.0965685	41.4316	-0.0258075
r_0452	fumarase, cytoplasmic	fumarate[c] + H2O[c] <=> (S)-malate[c]	0.622952	-0.25281	0.263501	42.2988	0.0260653	-0.0642161	0.0321501	123.344	-1.97705	0.113425	-0.0615971	0.0826184	72.8397	0.0136326	-0.0314482	0.0116385	85.3727	-0.969888	2.89055	-0.478647	0.045476	1.57327	1.01427	-0.519901	0.122239	12.0519	0.119277
r_0453	dihydoorotic acid dehydrogenase	(S)-dihydroorotate[c] + fumarate[c] => orotate[c] + succinate[c]	0.0177665	-0.00721012	2.40665e-05	0.13546	0.00207276	-0.00510659	0.000211099	10.1844	-0.497665	0.00532996	-0.00289452	0.000153421	2.87846	0.00150348	-0.00346826	0.000159071	10.5802	0.260892	0.00720532	-0.00119313	0.000289995	4.02474	0.00118444	-0.000607125	0.000383676	32.3931	-0.974688
r_0454	fumarate reductase	FADH2[m] + fumarate[m] <=> FAD[m] + succinate[m]	0.00139174	-0.000564804	0.0365659	2627.35	0	0	0.0167301		0	0.00607169	-0.00329732	0.033358	549.402	0	0	0.00563815		0	0.663833	-0.109924	0.0410824	6.18867	0.016682	-0.00855095	0.0541419	324.553	-3.68428
r_0455	soluble fumarate reductase	FADH2[c] + fumarate[c] <=> FAD[c] + succinate[c]	0	0	0		0	0	0		0	0	0	1.126e-16		0	0	0		0	0	0	0		0	0	0		0
r_0457	g-glutamyltransferase	glutathione[c] + L-alanine[c] => L-cysteinylglycine[c] + L-gamma-glutamyl-L-alanine[c]	0	0	0		0	0	0		0	0	0	0		0	0	0		0	0	0	0		0	0	0		0
r_0458	galactokinase	ATP[c] + D-galactose[c] => ADP[c] + alpha-D-galactose 1-phosphate[c] + H+[c]	0	0	0		0	0	0		0	0	0	0		0	0	0		0	0	0	0		0	0	0		0
r_0459	galactose-1-phosphate uridylyltransferase	alpha-D-galactose 1-phosphate[c] + H+[c] + UTP[c] => diphosphate[c] + UDP-D-galactose[c]	0	0	0.0126436		0	0	0.00397876		0	0	0	0.0408601		0	0	0.00826043		0	0	0	0.00323748		0	0	0.0194355		0
r_0460	gamma-glutamylcysteine synthetase	ATP[c] + L-cysteine[c] + L-glutamate[c] => ADP[c] + H+[c] + L-gamma-glutamyl-L-cysteine[c] + phosphate[c]	0	0	0.00375636		0	0	5.03317e-05		0	0	0	0.00312239		0	0	9.33676e-05		0	0	0	0.00175329		0	0	0.000764562		0
r_0462	geranyltranstransferase	geranyl diphosphate[c] + isopentenyl diphosphate[c] => farnesyl diphosphate[c] + diphosphate[c]	0.00287662	-0.00116741	4.77365e-06	0.165947	0.00293928	-0.00724139	8.0666e-06	0.274441	2.63296	0.00313934	-0.00170487	8.82867e-06	0.281227	0.00127165	-0.00293349	3.8919e-05	3.0605	0.782959	0.0037411	-0.00061949	7.83951e-06	0.209551	0.00120349	-0.000616891	3.06143e-06	0.25438	-0.00606509
r_0463	glucan 1,4-alpha-glucosidase	glycogen[c] + H2O[c] => D-glucose[c]	0	0	0.0268081		0	0	0.0100764		0	0	0	0.0430722		0	0	0.00205373		0	0	0	0.00202042		0	0	0.0167104		0
r_0466	glucose 6-phosphate dehydrogenase	D-glucose 6-phosphate[c] + NADP(+)[c] => 6-O-phosphono-D-glucono-1,5-lactone[c] + H+[c] + NADPH[c]	1.7779	-0.72152	0.740887	41.6719	0.308411	-0.75982	0.131641	42.6835	0.0746192	0.77425	-0.420468	0.24515	31.6629	0.182766	-0.42161	0.0584424	31.9767	0.0039114	0.877069	-0.145234	0.181297	20.6707	0	0	0.100129		0
r_0467	glucose-6-phosphate isomerase	D-glucose 6-phosphate[c] <=> D-fructose 6-phosphate[c]	0.491746	-0.199563	0.749165	152.348	0.0794445	-0.195724	0.131202	165.149	-0.0280221	-0.839103	0.455688	0.245846	29.2986	-0.210623	0.485872	0.0584422	27.7473	0.0925318	-0.98831	0.163655	0.181321	18.3465	-0.0178839	0.00916701	0.100132	559.903	-4.15806
r_0468	glutamate 5-kinase	ATP[c] + L-glutamate[c] => ADP[c] + L-gamma-glutamyl phosphate[c]	0.0750894	-0.0304732	0.00367306	4.89158	0.00312675	-0.00770326	0.000558922	17.8755	-1.984	0.0155315	-0.0084346	0.00556247	35.8142	0.00196826	-0.00454043	0.000238164	12.1003	-0.893489	0.018384	-0.00304421	0.000876125	4.7657	0.00165303	-0.000847317	0.00119681	72.4011	-1.84509
r_0469	glutamate decarboxylase	H+[c] + L-glutamate[c] => carbon dioxide[c] + gamma-aminobutyrate[c]	0	0	0.00260798		0	0	0.00521803		0	0	0	0.00678121		0	0	0.00252381		0	0	0	0.00129788		0	0	0.00606697		0
r_0470	glutamate dehydrogenase (NAD)	H2O[c] + L-glutamate[c] + NAD[c] => 2-oxoglutarate[c] + ammonium[c] + H+[c] + NADH[c]	0	0	0.00514678		0	0	0.00426765		0	0	0	0.00320184		0	0	0.00310572		0	0	0	0.00408138		0	0	0.00474298		0
r_0471	glutamate dehydrogenase (NADP)	2-oxoglutarate[c] + ammonium[c] + H+[c] + NADPH[c] => H2O[c] + L-glutamate[c] + NADP(+)[c]	1.61073	-0.653677	0.10919	6.77888	0.0742246	-0.182864	0.0289557	39.0108	-1.8378	0.327727	-0.177977	0.0806488	24.6085	0.0453209	-0.104548	0.0107284	23.672	-0.767532	0.406846	-0.0673698	0.015915	3.9118	0.0411877	-0.0211122	0.032953	80.0068	-1.67402
r_0472	glutamate synthase (NADH2)	2-oxoglutarate[c] + H+[c] + L-glutamine[c] + NADH[c] => 2 L-glutamate[c] + NAD[c]	0	0	0.0250617		0	0	0.0112293		0	0	0	0.0339185		0	0	0.00570884		0	0	0	0.00329829		0	0	0.00892864		0
r_0473	glutamate-5-semialdehyde dehydrogenase	H+[c] + L-gamma-glutamyl phosphate[c] + NADPH[c] => L-glutamic 5-semialdehyde[c] + NADP(+)[c] + phosphate[c]	0.0750894	-0.0304732	0.00367306	4.89158	0.00312675	-0.00770326	0.000558922	17.8755	-1.984	0.0155315	-0.0084346	0.00556247	35.8142	0.00196826	-0.00454043	0.000238164	12.1003	-0.893489	0.018384	-0.00304421	0.000876125	4.7657	0.00165303	-0.000847317	0.00119681	72.4011	-1.84509
r_0475	glutaminase	H2O[c] + L-glutamine[c] => ammonium[c] + L-glutamate[c]	0	0	6.67805e-05		0	0	5.23024e-05		0	0	0	3.19285e-05		0	0	2.2189e-05		0	0	0	6.84874e-05		0	0	0		0
r_0476	glutamine synthetase	ammonium[c] + ATP[c] + L-glutamate[c] => ADP[c] + H+[c] + L-glutamine[c] + phosphate[c]	0.232948	-0.0945363	0.0305179	13.1007	0.0142948	-0.0352176	0.0146241	102.303	-1.42457	0.0538882	-0.0292648	0.0418839	77.7237	0.00968333	-0.0223378	0.00656723	67.8199	-0.389679	0.0671006	-0.0111112	0.00401291	5.98044	0.00798847	-0.00409478	0.0130851	163.8	-1.44016
r_0477	glutamine-fructose-6-phosphate transaminase	D-fructose 6-phosphate[c] + L-glutamine[c] => alpha-D-glucosamine 6-phosphate[c] + L-glutamate[c]	0	0	0.00497371		0	0	0.000582364		0	0	0	0.0154058		0	0	0.000129011		0	0	0	0.000439047		0	0	0.00171892		0
r_0478	glutaminyl-tRNA synthetase	ATP[c] + L-glutamine[c] + tRNA(Gln)[c] => AMP[c] + diphosphate[c] + Gln-tRNA(Gln)[c]	0.03769	-0.0152956	4.09924e-05	0.108762	0.00156943	-0.00386655	3.96779e-06	0.252817	-1.984	0.0077958	-0.00423363	1.90265e-05	0.244061	0.000987939	-0.00227901	2.31683e-06	0.234512	-0.893489	0.00927701	-0.00153618	1.54081e-05	0.166089	0.000857312	-0.000439446	1.95206e-06	0.227695	-1.80559
r_0479	glutamyl-tRNA synthetase	ATP[c] + L-glutamate[c] + tRNA(Glu)[c] => AMP[c] + diphosphate[c] + Glu-tRNA(Glu)[c]	0.0666641	-0.027054	7.25051e-05	0.108762	0.00277592	-0.00683893	7.018e-06	0.252817	-1.984	0.0137888	-0.0074882	3.36531e-05	0.244061	0.00174741	-0.00403098	4.09788e-06	0.234512	-0.893489	0.0164086	-0.00271711	2.72529e-05	0.166089	0.00151636	-0.000777266	3.45269e-06	0.227695	-1.80559
r_0480	glutamyl-tRNA synthetase	ATP[m] + L-glutamate[m] + tRNA(Glu)[m] => AMP[m] + diphosphate[m] + Glu-tRNA(Glu)[m]	0	0	0		0	0	0		0	0	0	0		0	0	0		0	0	0	0		0	0	0		0
r_0481	glutathione oxidoreductase	glutathione disulfide[c] + H+[c] + NADPH[c] => 2 glutathione[c] + NADP(+)[c]	0	0	0.0207401		0	0	0.00234604		0	0	0	0.0069066		0	0	0.00120866		0	0	0	0.00298145		0	0	0.00510965		0
r_0482	glutathione oxidoreductase	glutathione disulfide[m] + H+[m] + NADPH[m] => 2 glutathione[m] + NADP(+)[m]	0	0	0		0	0	0		0	0	0	0		0	0	0		0	0	0	0		0	0	0		0
r_0483	glutathione peridoxase	2 glutathione[c] + hydrogen peroxide[c] <=> glutathione disulfide[c] + 2 H2O[c]	0	0	0.0207401		0	0	0.00234604		0	0	0	0.0069066		0	0	0.00120866		0	0	0	0.00298145		0	0	0.00510965		0
r_0484	glutathione peroxidase, mitochondria	2 glutathione[m] + hydrogen peroxide[m] <=> glutathione disulfide[m] + 2 H2O[m]	0	0	0		0	0	0		0	0	0	1.72369e-17		0	0	6.22504e-19		0	0	0	1.75717e-18		0	0	0		0
r_0485	glutathione synthetase	ATP[c] + L-gamma-glutamyl-L-cysteine[c] + L-glycine[c] => ADP[c] + glutathione[c] + H+[c] + phosphate[c]	0	0	0.00375636		0	0	5.03317e-05		0	0	0	0.00312239		0	0	9.33676e-05		0	0	0	0.00175329		0	0	0.000764562		0
r_0486	glyceraldehyde-3-phosphate dehydrogenase	glyceraldehyde 3-phosphate[c] + NAD[c] + phosphate[c] <=> 1,3-bisphospho-D-glycerate[c] + H+[c] + NADH[c]	3.38555	-1.37394	0.291061	8.59716	0.468164	-1.1534	0.0530236	11.3259	-0.252435	1.10741	-0.601397	0.20397	18.4186	0.371888	-0.857882	0.0258916	6.9622	0.512461	-0.687592	0.113859	0.0604797	8.79587	-0.0621884	0.0318769	0.0337866	54.3294	-1.83666
r_0487	glycerol dehydrogenase (NADP-dependent)	glycerol[c] + NADP(+)[c] => glycerone[c] + H+[c] + NADPH[c]	0	0	0.0447408		0.00665	-0.0163833	0.0312667	470.176	0	0	0	0.104711		0	0	0.0153749		0	0	0	0.00538025		0	0	0.00726866		0
r_0488	glycerol kinase	ATP[c] + glycerol[c] => ADP[c] + glycerol 3-phosphate[c] + H+[c]	0	0	0.0900961		0	0	0.00232132		0	0	0	0		0	0	0.00272851		0	0	0	0.00460085		0	0	0.0028851		0
r_0489	glycerol-3-phosphatase	glycerol 3-phosphate[c] + H2O[c] => glycerol[c] + phosphate[c]	0.04655	-0.0188912	0.100525	215.95	0	0	0.0309957		0	0	0	0.104711		0	0	0.0156066		0	0	0	0.00706899		0	0	0.00780287		0
r_0490	glycerol-3-phosphate dehydrogenase (fad)	FAD[m] + glycerol 3-phosphate[m] => dihydroxyacetone phosphate[m] + FADH2[m]	0	0	0.0156993		0	0	0.00401467		0	0	0	0.0175699		0	0	0.00282094		0	0	0	0.00163418		0	0	0.0198257		0
r_0491	glycerol-3-phosphate dehydrogenase (NAD)	dihydroxyacetone phosphate[c] + H+[c] + NADH[c] => glycerol 3-phosphate[c] + NAD[c]	0.0550696	-0.0223487	0.0480733	87.2955	0.00481436	-0.011861	0.0300358	623.879	-0.913969	0.00382235	-0.00207578	0.100349	2625.32	1.05185e-05	-2.42643e-05	0.0140669	133736	-6.41868	0.00942926	-0.00156139	0.00566272	60.0547	0.00137156	-0.000703044	0.021797	1589.21	-1.15115
r_0492	glycerol-3-phosphate dehydrogenase (NAD)	dihydroxyacetone phosphate[m] + H+[m] + NADH[m] => glycerol 3-phosphate[m] + NAD[m]	0	0	0.0286086		0	0	0.00937923		0	0	0	0.0383876		0	0	0.00685727		0	0	0	0.000666238		0	0	0.0107415		0
r_0499	glycinamide ribotide transformylase	10-formyl-THF[c] + 5-phospho-ribosyl-glycineamide[c] => 5'-phosphoribosyl-N-formylglycineamide[c] + H+[c] + THF[c]	0	0	0.00242419		0	0	0.000245045		0	0	0	0.000737422		0	0	0.000221195		0	0.00467137	-0.000773533	0.000833391	17.8404	0	0	0.000321679		0
r_0501	glycine cleavage system	L-glycine[m] + NAD[m] + THF[m] => 5,10-methylenetetrahydrofolate[m] + ammonium[m] + carbon dioxide[m] + NADH[m]	0.213353	-0.0865843	0.0578643	27.1214	0.0110408	-0.0272007	0.0111	100.537	-1.67046	0.0389249	-0.0211388	0.0259703	66.7191	0.00508496	-0.0117301	0.00419347	82.4682	-0.849671	0.0612621	-0.0101444	0.0102977	16.8093	0.00614796	-0.00315136	0.0104686	170.277	-1.68664
r_0502	glycine hydroxymethyltransferase	L-serine[c] + THF[c] <=> 5,10-methylenetetrahydrofolate[c] + H2O[c] + L-glycine[c]	0.0404295	-0.0164073	0.0258487	63.9354	0.00760088	-0.018726	0.00156227	20.5538	0.190703	0.0164787	-0.008949	0.0125776	76.3265	0.00399068	-0.00920583	0.000855719	21.4429	0.0408207	0.0324588	-0.00537486	0.00518176	15.9641	0.0045732	-0.00234416	0.00165669	36.2261	-1.19716
r_0503	glycine hydroxymethyltransferase	L-serine[m] + THF[m] <=> 5,10-methylenetetrahydrofolate[m] + H2O[m] + L-glycine[m]	-0.180873	0.0734031	0.0480721	26.5778	-0.0106201	0.0261644	0.0123966	116.728	-1.48824	-0.035623	0.0193456	0.0320874	90.0751	-0.00461556	0.0106473	0.00461843	100.062	-0.861515	-0.0612621	0.0101444	0.0056074	9.15313	-0.00557681	0.00285859	0.0120894	216.779	-1.82731
r_0504	glycine-cleavage complex (lipoamide)	H+[m] + L-glycine[m] + lipoamide[m] => carbon dioxide[m] + S(8)-aminomethyldihydrolipoamide[m]	0	0	0.0390249		0	0	0.00431224		0	0	0	0.0210502		0	0	0.00194366		0	0	0	0.0113781		0	0	0.00617507		0
r_0505	glycine-cleavage complex (lipoamide)	dihydrolipoamide[m] + NAD[m] => H+[m] + lipoamide[m] + NADH[m]	0.917531	-0.372358	0.398268	43.4065	0.335585	-0.826767	0.0523188	15.5903	1.15079	0.574518	-0.312001	0.137115	23.8661	0.288848	-0.666324	0.0244429	8.46219	1.09467	0.734617	-0.121645	0.088997	12.1147	0.198799	-0.101901	0.0625143	31.446	-0.255509
r_0506	glycine-cleavage complex (lipoylprotein)	H+[m] + L-glycine[m] + lipoylprotein[m] => carbon dioxide[m] + S(8)-aminomethyldihydrolipoylprotein[m]	0	0	0		0	0	0.00751464		0	0	0	0.0202332		0	0	0.00324291		0	0	0	0.000197595		0	0	0.00459133		0
r_0507	glycine-cleavage complex (lipoylprotein)	S(8)-aminomethyldihydrolipoylprotein[m] + THF[m] => 5,10-methylenetetrahydrofolate[m] + ammonium[m] + dihydrolipoylprotein[m]	0	0	0		0	0	0.00751464		0	0	0	0.0202332		0	0	0.00324291		0	0	0	0.000197595		0	0	0.00459133		0
r_0508	glycine-cleavage complex (lipoylprotein)	dihydrolipoylprotein[m] + NAD[m] => H+[m] + lipoylprotein[m] + NADH[m]	0	0	0		0	0	0.00751464		0	0	0	0.0202332		0	0	0.00324291		0	0	0	0.000197595		0	0	0.00459133		0
r_0509	glycine-cleavage system (lipoamide)	S(8)-aminomethyldihydrolipoamide[m] + THF[m] => 5,10-methylenetetrahydrofolate[m] + ammonium[m] + dihydrolipoamide[m]	0	0	0.0390249		0	0	0.00431224		0	0	0	0.0210502		0	0	0.00194366		0	0	0	0.0113781		0	0	0.00617507		0
r_0510	glycogen (starch) synthase	H2O[c] + UDP-D-glucose[c] => glycogen[c] + H+[c] + UDP[c]	0.0353267	-0.0143365	0.0524062	148.347	0.00342336	-0.00843401	0.0209135	610.905	-0.765403	0.0125463	-0.00681346	0.0753553	600.617	0.0053854	-0.0124232	0.0128048	237.769	0.866577	0.0215477	-0.0035681	0.0101806	47.2468	0.00345454	-0.00177075	0.0289066	836.771	-1.0108
r_0511	glycogen phosphorylase	glycogen[c] + phosphate[c] => D-glucose 1-phosphate[c]	0	0	0.0351015		0	0	0.0183623		0	0	0	0.0525136		0	0	0.0126439		0	0	0	0.00998422		0	0	0.0162592		0
r_0512	glycyl-tRNA synthetase	ATP[c] + L-glycine[c] + tRNA(Gly)[c] => AMP[c] + diphosphate[c] + Gly-tRNA(Gly)[c]	0.0744823	-0.0302268	8.10083e-05	0.108762	0.00310147	-0.00764098	7.84105e-06	0.252817	-1.984	0.0154059	-0.0083664	3.75998e-05	0.244061	0.00195235	-0.00450373	4.57848e-06	0.234512	-0.893485	0.018333	-0.00303577	3.04492e-05	0.166089	0.00169419	-0.00086842	3.8576e-06	0.227695	-1.8056
r_0514	GMP synthase	ATP[c] + H2O[c] + L-glutamine[c] + xanthosine-5-phosphate[c] => AMP[c] + diphosphate[c] + GMP[c] + 2 H+[c] + L-glutamate[c]	0.0101556	-0.00412141	1.22868e-05	0.120985	0.00118482	-0.002919	0.000110422	9.31969	-0.497665	0.00304669	-0.00165455	0.00010755	3.53007	0.000859409	-0.00198251	8.46427e-05	9.84894	0.260892	0.00411867	-0.000682011	7.49545e-06	0.181987	0.000677041	-0.000347042	0.000142543	21.0539	-0.974688
r_0518	GPI-anchor assembly, step 2	6-(N-acetyl-alpha-D-glucosaminyl)-1-phosphatidyl-1D-myo-inositol[er] + H2O[er] <=> 6-(alpha-D-glucosaminyl)-1-phosphatidyl-1D-myo-inositol[er] + acetate[er] + H+[er]	0	0	1.57269e-17		0	0	2.48689e-18		0	0	0	0		0	0	0		0	0	0	0		0	0	0		0
r_0520	GPI-anchor assembly, step 6	6-O-[alpha-D-mannosyl-(1->4)-alpha-D-glucosaminyl]-O-acyl-1-phosphatidyl-1D-myo-inositol [endoplasmic reticulum][er] + phosphatidylethanolamine backbone[er] <=> 6-O-{2-O-[(2-aminoethyl)phosphoryl]-alpha-D-mannosyl-(1->4)-alpha-D-glucosaminyl}-O-acyl-1-phosphatidyl-1D-myo-inositol [endoplasmic reticulum][er]	0	0	0		0	0	0		0	0	0	5.09443e-15		0	0	0		0	0	0	5.0906e-15		0	0	0		0
r_0521	GPI-anchor assembly, step 7	6-O-{2-O-[(2-aminoethyl)phosphoryl]-alpha-D-mannosyl-(1->4)-alpha-D-glucosaminyl}-O-acyl-1-phosphatidyl-1D-myo-inositol [endoplasmic reticulum][er] + dolichyl D-mannosyl phosphate[er] <=> 6-O-{alpha-D-mannosyl-(1->6)-2-O-[(2-aminoethyl)phosphoryl]-alpha-D-mannosyl-(1->4)-alpha-D-glucosaminyl}-O-acyl-1-phosphatidyl-1D-myo-inositol [endoplasmic reticulum][er] + dolichyl phosphate[er]	0	0	3.18242e-16		0	0	0		0	0	0	1.59201e-16		0	0	7.96805e-17		0	0	0	3.18162e-16		0	0	0		0
r_0523	GPI-anchor assembly, step 9	6-O-{alpha-D-mannosyl-(1->2)-alpha-D-mannosyl-(1->6)-2-O-[(2-aminoethyl)phosphoryl]-alpha-D-mannosyl-(1->4)-alpha-D-glucosaminyl}-O-acyl-1-phosphatidyl-1D-myo-inositol [endoplasmic reticulum][er] + phosphatidylethanolamine backbone[er] <=> 6-[6-(2-aminoethylphosphoryl)-alpha-mannosyl-(1->6)-2-(2-aminoethylphosphoryl)-alpha-mannosyl-(1->6)-alpha-2-(2-aminoethylphosphoryl)mannosyl-(1->4)-alpha-gluc…	0	0	0		0	0	0		0	0	0	0		0	0	0		0	0	0	0		0	0	0		0
r_0524	GTP cyclohydrolase I	GTP[c] + H2O[c] => 7,8-dihydroneopterin 3'-triphosphate[c] + formate[c] + H+[c]	0	0	0		0	0	0		0	0	0	0		0	0	0		0	0	0	0		0	0	0		0
r_0525	GTP cyclohydrolase II	GTP[c] + 3 H2O[c] => 2,5-diamino-4-hydroxy-6-(5-phosphoribosylamino)pyrimidine[c] + diphosphate[c] + formate[c] + 2 H+[c]	0.000176418	-7.1595e-05	1.91876e-07	0.108762	2.05821e-05	-5.07073e-05	5.2035e-08	0.252817	-0.497665	5.29254e-05	-2.87419e-05	1.2917e-07	0.244061	1.49292e-05	-3.44391e-05	3.50107e-08	0.234512	0.260892	7.15473e-05	-1.18475e-05	1.18832e-07	0.166089	1.17612e-05	-6.02862e-06	2.67797e-08	0.227695	-0.974688
r_0526	guanine deaminase	guanine[c] + H+[c] + H2O[c] => 9H-xanthine[c] + ammonium[c]	0	0	4.54355e-06		0	0	0.000110431		0	0	0	0.000107391		0	0	8.34779e-05		0	0	0	2.61837e-06		0	0	0.000142492		0
r_0527	guanine phosphoribosyltransferase	guanine[c] + PRPP[c] => diphosphate[c] + GMP[c]	0	0	0.000241755		0	0	0.000143749		0	0	0	0.000145377		0	0	0.000143626		0	0	0	0.000104049		0	0	0.000149505		0
r_0528	guanylate kinase	ATP[c] + GMP[c] => ADP[c] + GDP[c]	0.000427654	-0.000173553	0.0851421	19909.1	4.96881e-05	-0.000122415	0.0226776	45640	-0.503601	0.000127769	-6.93871e-05	0.0593711	46467.4	3.60412e-05	-8.31409e-05	0.00532768	14782.2	0.260892	0.000172725	-2.86016e-05	0.0114924	6653.6	2.83932e-05	-1.45539e-05	0.0508392	179054	-0.974688
r_0529	guanylate kinase (GMP:dATP)	dATP[c] + GMP[c] <=> dADP[c] + GDP[c]	0.00040986	-0.000166332	0.0157002	3830.62	4.7817e-05	-0.000117805	0.0184127	38506.6	-0.497665	0.000122958	-6.67742e-05	0.0308891	25121.6	3.4684e-05	-8.00101e-05	0.00203939	5879.9	0.260892	0.000166221	-2.75246e-05	0.0109272	6573.91	2.7324e-05	-1.40059e-05	0.0477495	174753	-0.974688
r_0530	heme O monooxygenase	heme o[m] + NADH[m] + oxygen[m] => H2O[m] + heme a[m] + NAD[m]	1.782e-07	-7.23182e-08	1.93814e-10	0.108762	2.079e-08	-5.12195e-08	5.25606e-11	0.252817	-0.497665	5.346e-08	-2.90323e-08	1.30475e-10	0.244061	1.508e-08	-3.4787e-08	3.53644e-11	0.234512	0.260892	7.227e-08	-1.19672e-08	1.20033e-10	0.166089	1.188e-08	-6.08952e-09	2.70502e-11	0.227695	-0.974688
r_0531	Heme O synthase	farnesyl diphosphate[m] + ferroheme b[m] + H2O[m] => diphosphate[m] + heme o[m]	1.782e-07	-7.23182e-08	1.93814e-10	0.108762	2.079e-08	-5.12195e-08	5.25606e-11	0.252817	-0.497665	5.346e-08	-2.90323e-08	1.30475e-10	0.244061	1.508e-08	-3.4787e-08	3.53644e-11	0.234512	0.260892	7.227e-08	-1.19672e-08	1.20033e-10	0.166089	1.188e-08	-6.08952e-09	2.70502e-11	0.227695	-0.974688
r_0532	hexaprenyldihydroxybenzoate methyltransferase	2-hexaprenyl-5-hydroxy-6-methoxy-3-methyl-1,4-benzoquinone[m] + H+[m] + S-adenosyl-L-methionine[m] => S-adenosyl-L-homocysteine[m] + ubiquinol-6[m]	0	0	0		0	0	0		0	0	0	0		0	0	0		0	0	0	0		0	0	0		0
r_0533	hexokinase (D-fructose:ATP)	ATP[c] + D-fructose[c] => ADP[c] + D-fructose 6-phosphate[c] + H+[c]	0	0	0		0	0	0		0	0	0	0		0	0	0		0	0	0	0		0	0	0		0
r_0534	hexokinase (D-glucose:ATP)	ATP[c] + D-glucose[c] => ADP[c] + D-glucose 6-phosphate[c] + H+[c]	2.46411	-1	0.0321082	1.30303	0.4059	-1	0.014855	3.65978	0	0	0	0.0460224		0	0	0.00453297		0	0	0	0.00402073		0	0	0.017661		0
r_0535	hexokinase (D-mannose:ATP)	ATP[c] + D-mannose[c] => ADP[c] + D-mannose 6-phosphate[c] + H+[c]	0	0	0		0	0	0		0	0	0	0		0	0	0		0	0	0	0		0	0	0		0
r_0536	histidinol dehydrogenase	H2O[c] + L-histidinol[c] + 2 NAD[c] => 3 H+[c] + L-histidine[c] + 2 NADH[c]	0.0230029	-0.00933519	3.10374e-05	0.134928	0.000957851	-0.00235982	0.0001375	14.3551	-1.984	0.00475791	-0.00258386	1.31798e-05	0.277008	0.000602956	-0.00139092	0.000183171	30.3788	-0.89349	0.00566191	-0.000937558	8.32615e-05	1.47055	0.000523232	-0.000268201	0.000277763	53.086	-1.80559
r_0537	histidinol-phosphatase	H2O[c] + L-histidinol phosphate[c] => L-histidinol[c] + phosphate[c]	0.0230029	-0.00933519	3.10374e-05	0.134928	0.000957851	-0.00235982	0.0001375	14.3551	-1.984	0.00475791	-0.00258386	1.31798e-05	0.277008	0.000602956	-0.00139092	0.000183171	30.3788	-0.89349	0.00566191	-0.000937558	8.32615e-05	1.47055	0.000523232	-0.000268201	0.000277763	53.086	-1.80559
r_0538	histidinol-phosphate transaminase	3-(imidazol-4-yl)-2-oxopropyl dihydrogen phosphate[c] + L-glutamate[c] => 2-oxoglutarate[c] + L-histidinol phosphate[c]	0.0230029	-0.00933519	3.10374e-05	0.134928	0.000957851	-0.00235982	0.0001375	14.3551	-1.984	0.00475791	-0.00258386	1.31798e-05	0.277008	0.000602956	-0.00139092	0.000183171	30.3788	-0.89349	0.00566191	-0.000937558	8.32615e-05	1.47055	0.000523232	-0.000268201	0.000277763	53.086	-1.80559
r_0539	histidyl-tRNA synthetase	ATP[c] + L-histidine[c] + tRNA(His)[c] => AMP[c] + diphosphate[c] + His-tRNA(His)[c]	0.0230029	-0.00933519	2.50184e-05	0.108762	0.000957851	-0.00235982	2.42161e-06	0.252817	-1.984	0.00475791	-0.00258386	1.16122e-05	0.244061	0.000602956	-0.00139092	1.414e-06	0.234512	-0.89349	0.00566191	-0.000937558	9.40382e-06	0.166089	0.000523232	-0.000268201	1.19138e-06	0.227695	-1.80559
r_0540	histidyl-tRNA synthetase	ATP[m] + L-histidine[m] + tRNA(His)[m] => AMP[m] + diphosphate[m] + His-tRNA(His)[m]	0	0	0		0	0	0		0	0	0	0		0	0	0		0	0	0	0		0	0	0		0
r_0541	hnRNP arginine N-methyltransferase	L-histidine[c] + S-adenosyl-L-methionine[c] => H+[c] + N(pros)-methyl-L-histidine[c] + S-adenosyl-L-homocysteine[c]	0	0	0		0	0	0		0	0	0	0		0	0	0		0	0	0	0		0	0	0		0
r_0542	homoacontinate hydratase	but-1-ene-1,2,4-tricarboxylic acid[m] + H2O[m] <=> homoisocitrate[m]	0.0470731	-0.0191035	0.00303754	6.45282	0.0019022	-0.00468637	0.000148583	7.81111	-2.02729	0.0155204	-0.0084286	0.000803839	5.17924	0.00119741	-0.00276222	0.000108979	9.10124	-1.60947	0.04124	-0.00682895	0.00306289	7.42699	0.00554981	-0.00284475	0.00197108	35.5161	-1.26336
r_0543	homocitrate synthase	2-oxoglutarate[n] + acetyl-CoA[n] + H2O[n] => coenzyme A[n] + H+[n] + homocitrate[n]	0	0	0		0	0	0		0	0	0	0		0	0	0		0	0	0	0		0	0	0		0
r_0544	homocysteine S-methyltransferase	L-homocysteine[c] + S-adenosyl-L-methionine[c] => H+[c] + L-methionine[c] + S-adenosyl-L-homocysteine[c]	0	0	0.000215869		0	0	0.000217656		0	0	0	0.00010268		0	0	0.00011569		0	0	0	0.000166841		0	0	5.36316e-05		0
r_0545	homoisocitrate dehydrogenase	homoisocitrate[m] + NAD[m] => 2-oxoadipic acid[m] + carbon dioxide[m] + H+[m] + NADH[m]	0.0470731	-0.0191035	0.00303754	6.45282	0.0019022	-0.00468637	0.000148583	7.81111	-2.02729	0.0155204	-0.0084286	0.000803839	5.17924	0.00119741	-0.00276222	0.000108979	9.10124	-1.60947	0.04124	-0.00682895	0.00306289	7.42699	0.00554981	-0.00284475	0.00197108	35.5161	-1.26336
r_0546	homoserine dehydrogenase (NADH)	H+[c] + L-aspartate 4-semialdehyde[c] + NADH[c] => L-homoserine[c] + NAD[c]	0.114005	-0.0462662	0.0291713	25.5877	0.00474723	-0.0116956	0.003921	82.5956	-1.984	0.0235808	-0.0128059	0.00929865	39.4332	0.00298832	-0.00689354	0.0023878	79.9045	-0.893492	0	0	0.0133487		0.00259319	-0.00132923	0.0062394	240.607	0
r_0547	homoserine dehydrogenase (NADP)	H+[c] + L-aspartate 4-semialdehyde[c] + NADPH[c] => L-homoserine[c] + NADP(+)[c]	0	0	0.0292679		0	0	0.00150669		0	0	0	0.00308452		0	0	0.00116673		0	0.0280612	-0.00464666	0.0135839	48.4082	0	0	0.00364566		0
r_0548	homoserine kinase	ATP[c] + L-homoserine[c] => ADP[c] + H+[c] + O-phospho-L-homoserine[c]	0.0863979	-0.0350625	0.01394	16.1347	0.00359766	-0.0088634	0.00388587	108.011	-1.984	0.0178705	-0.00970486	0.00882121	49.3617	0.00226467	-0.00522422	0.00248697	109.816	-0.893492	0.021266	-0.00352144	0.00649547	30.544	0.00196523	-0.00100735	0.00609305	310.042	-1.8056
r_0549	homoserine O-trans-acetylase	acetyl-CoA[c] + L-homoserine[c] => coenzyme A[c] + O-acetyl-L-homoserine[c]	0.027721	-0.0112499	0.0136376	49.1958	0.00114957	-0.00283216	0.000959591	83.4737	-1.98994	0.00571025	-0.00310104	0.00240948	42.1958	0.000723642	-0.00166932	0.000246464	34.0588	-0.89349	0.00679519	-0.00112522	0.000718379	10.5719	0.00062796	-0.000321883	0.00152635	243.064	-1.8056
r_0550	hydrogen peroxide reductase (thioredoxin)	hydrogen peroxide[c] + TRX1[c] => 2 H2O[c] + TRX1 disulphide[c]	0	0	0.00635912		0	0	0.00260488		0	0	0	0.00192225		0	0	0.000341254		0	0	0	0.00355072		0	0	0.0027461		0
r_0551	hydrogen peroxide reductase (thioredoxin)	hydrogen peroxide[m] + TRX1[m] => 2 H2O[m] + TRX1 disulphide[m]	0	0	0		0	0	0		0	0	0	0		0	0	0		0	0	0	0		0	0	0		0
r_0552	hydrogen peroxide reductase (thioredoxin)	hydrogen peroxide[p] + TRX1[p] => 2 H2O[p] + TRX1 disulphide[p]	0	0	0.00889695		0	0	0.000489001		0	0	0	0.00145337		0	0	0.000170624		0	0	0	0.00345474		0	0	0.00147903		0
r_0553	hydroxyacylglutathione hydrolase	(R)-S-lactoylglutathione[c] + H2O[c] => (R)-lactate[c] + glutathione[c] + H+[c]	0	0	0.00219754		0	0	0.00390582		0	0	0	0.0017041		0	0	0.0028669		0	0	0	0.00288626		0	0	0.00268362		0
r_0554	hydroxyacylglutathione hydrolase	(R)-S-lactoylglutathione[m] + H2O[m] => (R)-lactate[m] + glutathione[m] + H+[m]	0	0	0		0	0	0		0	0	0	0		0	0	0		0	0	0	0		0	0	0		0
r_0555	hydroxybenzoate octaprenyltransferase	4-hydroxybenzoate[m] + hexaprenyl diphosphate[m] => 3-hexaprenyl-4-hydroxybenzoic acid[m] + diphosphate[m]	0	0	0		0	0	0		0	0	0	0		0	0	0		0	0	0	0		0	0	0		0
r_0556	hydroxyethylthiazole kinase	5-(2-hydroxyethyl)-4-methylthiazole[c] + ATP[c] => 4-methyl-5-(2-phosphonooxyethyl)thiazole[c] + ADP[c] + H+[c]	0	0	0		0	0	0		0	0	0	0		0	0	0		0	0	0	0		0	0	0		0
r_0557	hydroxymethylbilane synthase	H2O[c] + 4 porphobilinogen[c] => 4 ammonium[c] + preuroporphyrinogen[c]	1.782e-07	-7.23182e-08	1.93814e-10	0.108762	2.079e-08	-5.12195e-08	5.60082e-11	0.2694	-0.497665	5.346e-08	-2.90323e-08	1.31663e-10	0.246283	1.508e-08	-3.4787e-08	3.56435e-11	0.236363	0.260892	7.227e-08	-1.19672e-08	1.22653e-10	0.169715	1.188e-08	-6.08952e-09	2.70833e-11	0.227974	-0.974688
r_0558	hydroxymethylglutaryl CoA reductase	3-hydroxy-3-methylglutaryl-CoA[c] + 2 H+[c] + 2 NADPH[c] => (R)-mevalonate[c] + coenzyme A[c] + 2 NADP(+)[c]	0.00862986	-0.00350222	0.000836568	9.69388	0.00881785	-0.0217242	2.54284e-05	0.288374	2.63296	0.00941803	-0.0051146	2.77434e-05	0.294578	0.00381496	-0.00880047	0.000122692	3.21607	0.782959	0.0113355	-0.00187705	7.06362e-06	0.062314	0.00364657	-0.00186918	1.38389e-05	0.379505	-0.00606558
r_0559	hydroxymethylglutaryl CoA synthase	acetoacetyl-CoA[c] + acetyl-CoA[c] + H2O[c] => 3-hydroxy-3-methylglutaryl-CoA[c] + coenzyme A[c] + H+[c]	0.00862986	-0.00350222	0.00185833	21.5337	0.00881785	-0.0217242	0.00404062	45.8232	2.63296	0.00941803	-0.0051146	0.00385585	40.9412	0.00381496	-0.00880047	0.00188836	49.4987	0.782959	0.0113355	-0.00187705	0.000315788	2.78583	0.00364657	-0.00186918	0.000200101	5.48739	-0.00606558
r_0560	hydroxymethylglutaryl CoA synthase	acetoacetyl-CoA[m] + acetyl-CoA[m] + H2O[m] => 3-hydroxy-3-methylglutaryl-CoA[m] + coenzyme A[m] + H+[m]	0	0	0.0025838		0	0	0.00403873		0	0	0	0.00388727		0	0	0.00192955		0	0	0	0.00107859		0	0	0.000642813		0
r_0561	hydroxymethylpyrimidine kinase (ATP)	4-amino-5-hydroxymethyl-2-methylpyrimidine[c] + ATP[c] => 4-amino-2-methyl-5-phosphomethylpyrimidine[c] + ADP[c] + H+[c]	0	0	0		0	0	0		0	0	0	0		0	0	0		0	0	0	0		0	0	0		0
r_0562	hypoxanthine phosphoribosyltransferase (Hypoxanthine)	hypoxanthine[c] + PRPP[c] => diphosphate[c] + IMP[c]	0	0	1.61637e-05		0	0	9.50232e-05		0	0	0	3.06274e-06		0	0	8.91703e-05		0	0	0	7.5028e-05		0	0	6.69273e-05		0
r_0563	Imidazole-glycerol-3-phosphate synthase	5-[(5-phospho-1-deoxy-D-ribulos-1-ylamino)methylideneamino]-1-(5-phospho-D-ribosyl)imidazole-4-carboxamide [cytoplasm][c] + L-glutamine[c] => AICAR[c] + D-erythro-1-(imidazol-4-yl)glycerol 3-phosphate[c] + H+[c] + L-glutamate[c]	0.0230029	-0.00933519	3.10374e-05	0.134928	0.000957851	-0.00235982	0.0001375	14.3551	-1.984	0.00475791	-0.00258386	1.31798e-05	0.277008	0.000602956	-0.00139092	0.000183171	30.3788	-0.89349	0.00566191	-0.000937558	8.32615e-05	1.47055	0.000523232	-0.000268201	0.000277763	53.086	-1.80559
r_0564	imidazoleglycerol-phosphate dehydratase	D-erythro-1-(imidazol-4-yl)glycerol 3-phosphate[c] => 3-(imidazol-4-yl)-2-oxopropyl dihydrogen phosphate[c] + H2O[c]	0.0230029	-0.00933519	3.10374e-05	0.134928	0.000957851	-0.00235982	0.0001375	14.3551	-1.984	0.00475791	-0.00258386	1.31798e-05	0.277008	0.000602956	-0.00139092	0.000183171	30.3788	-0.89349	0.00566191	-0.000937558	8.32615e-05	1.47055	0.000523232	-0.000268201	0.000277763	53.086	-1.80559
r_0565	IMP dehydrogenase	H2O[c] + IMP[c] + NAD[c] => H+[c] + NADH[c] + xanthosine-5-phosphate[c]	0.0101556	-0.00412141	1.20892e-05	0.119039	0.00118482	-0.002919	3.18407e-06	0.268738	-0.497665	0.00304669	-0.00165455	7.74409e-06	0.254181	0.000859409	-0.00198251	2.68419e-05	3.1233	0.260892	0.00411867	-0.000682011	7.49545e-06	0.181987	0.000677041	-0.000347042	1.66612e-06	0.246088	-0.974688
r_0566	indole-3-glycerol-phosphate synthase	1-(2-carboxyphenylamino)-1-deoxy-D-ribulose 5-phosphate[c] + H+[c] => 1-C-(indol-3-yl)glycerol 3-phosphate[c] + carbon dioxide[c] + H2O[c]	0.0134288	-0.00544976	2.17268e-05	0.161792	0.000559182	-0.00137764	9.24954e-05	16.5412	-1.984	0.00277761	-0.00150842	7.33482e-06	0.264069	0.000351999	-0.000812002	7.8474e-05	22.2938	-0.893487	0.00330536	-0.000547335	2.02111e-05	0.611465	0.000305456	-0.000156572	0.00013248	43.3711	-1.80559
r_0567	indole-3-pyruvate decarboxylase	H+[c] + indole-3-pyruvate[c] => carbon dioxide[c] + indol-3-ylacetaldehyde[c]	0	0	1.53093e-05		0	0	8.77841e-05		0	0	0	2.94582e-06		0	0	6.83318e-05		0	0	0	1.84084e-05		0	0	0.000124658		0
r_0568	inorganic diphosphatase	diphosphate[c] + H2O[c] => H+[c] + 2 phosphate[c]	0	0	0.149689		0	0	0.0155139		0	0	0	0.0317093		0	0	0.00255242		0	0	0	0.00692361		0	0	0.0521237		0
r_0569	inorganic diphosphatase	diphosphate[m] + H2O[m] => H+[m] + 2 phosphate[m]	2.24693	-0.911861	0.421794	18.772	0.155637	-0.383436	0.0790896	50.8167	-1.24983	0.547982	-0.29759	0.20456	37.3298	0.112376	-0.259233	0.0320454	28.5161	-0.199075	7.2715	-1.20409	0.0686234	0.943731	2.01811	-1.03445	0.0941077	4.66317	-0.219077
r_0570	inosine monophosphate cyclohydrolase	phosphoribosyl-formamido-carboxamide[c] <=> H2O[c] + IMP[c]	0.0396629	-0.0160962	5.15643e-05	0.130007	0.00290151	-0.00714833	0.000137569	4.74128	-1.17104	0.00975589	-0.00529808	2.48447e-05	0.254664	0.00201278	-0.00464315	0.000189918	9.4356	-0.190365	0.0124184	-0.00205637	8.60806e-05	0.693168	0.00163389	-0.00083751	0.000277767	17.0003	-1.29592
r_0572	inositol-1,3,4,5-triphosphate 6-kinase, nucleus	1D-myo-inositol 1,3,4,5-tetrakisphosphate[n] + ATP[n] + H+[n] => ADP[n] + myo-inositol 1,3,4,5,6-pentakisphosphate[n]	0	0	0		0	0	0		0	0	0	0		0	0	0		0	0	0	0		0	0	0		0
r_0573	inositol-1,4,5,6- tetrakisphosphate 3-kinase, nucleus	1D-myo-inositol 1,4,5,6-tetrakisphosphate[n] + ATP[n] + H+[n] => ADP[n] + myo-inositol 1,3,4,5,6-pentakisphosphate[n]	0	0	0		0	0	0		0	0	0	0		0	0	0		0	0	0	0		0	0	0		0
r_0574	inositol-1,4,5-triphosphate 6-kinase, nucleus	1D-myo-inositol 1,4,5-trisphosphate[n] + ATP[n] + H+[n] => 1D-myo-inositol 1,4,5,6-tetrakisphosphate[n] + ADP[n]	0	0	0		0	0	0		0	0	0	0		0	0	0		0	0	0	0		0	0	0		0
r_0575	inositol-1,4,5-trisphosphate 3-kinase, nucleus	1D-myo-inositol 1,4,5-trisphosphate[n] + ATP[n] + H+[n] => 1D-myo-inositol 1,3,4,5-tetrakisphosphate[n] + ADP[n]	0	0	0		0	0	0		0	0	0	0		0	0	0		0	0	0	0		0	0	0		0
r_0596	IPS phospholipase C	H2O[er] + mannosylinositol phosphorylceramide A (C24)[er] => ceramide-1 (C24)[er] + mannose-1D-myo-inositol 1-phosphate[er]	0	0	0		0	0	0		0	0	0	0		0	0	0		0	0	0	0		0	0	0		0
r_0597	IPS phospholipase C	H2O[er] + mannosylinositol phosphorylceramide A (C26)[er] => ceramide-1 (C26)[er] + mannose-1D-myo-inositol 1-phosphate[er]	0	0	0		0	0	0		0	0	0	0		0	0	0		0	0	0	0		0	0	0		0
r_0598	IPS phospholipase C	H2O[er] + mannosylinositol phosphorylceramide B' (C24)[er] => ceramide-2' (C24)[er] + mannose-1D-myo-inositol 1-phosphate[er]	0	0	0		0	0	0		0	0	0	0		0	0	0		0	0	0	0		0	0	0		0
r_0599	IPS phospholipase C	H2O[er] + mannosylinositol phosphorylceramide B' (C26)[er] => ceramide-2' (C26)[er] + mannose-1D-myo-inositol 1-phosphate[er]	0	0	0		0	0	0		0	0	0	0		0	0	0		0	0	0	0		0	0	0		0
r_0600	IPS phospholipase C	H2O[er] + mannosylinositol phosphorylceramide B (C24)[er] => ceramide-2 (C24)[er] + mannose-1D-myo-inositol 1-phosphate[er]	0	0	0		0	0	0		0	0	0	0		0	0	0		0	0	0	0		0	0	0		0
r_0601	IPS phospholipase C	H2O[er] + mannosylinositol phosphorylceramide B (C26)[er] => ceramide-2 (C26)[er] + mannose-1D-myo-inositol 1-phosphate[er]	0	0	0		0	0	0		0	0	0	0		0	0	0		0	0	0	0		0	0	0		0
r_0602	IPS phospholipase C	H2O[er] + mannosylinositol phosphorylceramide C (C24)[er] => ceramide-3 (C24)[er] + mannose-1D-myo-inositol 1-phosphate[er]	0	0	0		0	0	0		0	0	0	0		0	0	0		0	0	0	0		0	0	0		0
r_0603	IPS phospholipase C	H2O[er] + mannosylinositol phosphorylceramide C (C26)[er] => ceramide-3 (C26)[er] + mannose-1D-myo-inositol 1-phosphate[er]	0	0	0		0	0	0		0	0	0	0		0	0	0		0	0	0	0		0	0	0		0
r_0604	IPS phospholipase C	H2O[er] + mannosylinositol phosphorylceramide D (C24)[er] => ceramide-4 (C24)[er] + mannose-1D-myo-inositol 1-phosphate[er]	0	0	0		0	0	0		0	0	0	0		0	0	0		0	0	0	0		0	0	0		0
r_0605	IPS phospholipase C	H2O[er] + mannosylinositol phosphorylceramide D (C26)[er] => ceramide-4 (C26)[er] + mannose-1D-myo-inositol 1-phosphate[er]	0	0	0		0	0	0		0	0	0	0		0	0	0		0	0	0	0		0	0	0		0
r_0606	IPS phospholipase C	H2O[er] + inositol phosphomannosylinositol phosphoceramide A (C24)[er] => ceramide-1 (C24)[er] + mannose-(1D-myo-inositol 1-phosphate)2[er]	0	0	0		0	0	0		0	0	0	0		0	0	0		0	0	0	0		0	0	0		0
r_0607	IPS phospholipase C	H2O[er] + inositol phosphomannosylinositol phosphoceramide A (C26)[er] => ceramide-1 (C26)[er] + mannose-(1D-myo-inositol 1-phosphate)2[er]	0	0	0		0	0	0		0	0	0	0		0	0	0		0	0	0	0		0	0	0		0
r_0608	IPS phospholipase C	H2O[er] + inositol phosphomannosylinositol phosphoceramide B' (C24)[er] => ceramide-2' (C24)[er] + mannose-(1D-myo-inositol 1-phosphate)2[er]	0	0	0		0	0	0		0	0	0	0		0	0	0		0	0	0	0		0	0	0		0
r_0609	IPS phospholipase C	H2O[er] + inositol phosphomannosylinositol phosphoceramide B' (C26)[er] => ceramide-2' (C26)[er] + mannose-(1D-myo-inositol 1-phosphate)2[er]	0	0	0		0	0	0		0	0	0	0		0	0	0		0	0	0	0		0	0	0		0
r_0610	IPS phospholipase C	H2O[er] + inositol phosphomannosylinositol phosphoceramide B (C24)[er] => ceramide-2 (C24)[er] + mannose-(1D-myo-inositol 1-phosphate)2[er]	0	0	0		0	0	0		0	0	0	0		0	0	0		0	0	0	0		0	0	0		0
r_0611	IPS phospholipase C	H2O[er] + inositol phosphomannosylinositol phosphoceramide B (C26)[er] => ceramide-2 (C26)[er] + mannose-(1D-myo-inositol 1-phosphate)2[er]	0	0	0		0	0	0		0	0	0	0		0	0	0		0	0	0	0		0	0	0		0
r_0612	IPS phospholipase C	H2O[er] + inositol phosphomannosylinositol phosphoceramide C (C24)[er] => ceramide-3 (C24)[er] + mannose-(1D-myo-inositol 1-phosphate)2[er]	0	0	0		0	0	0		0	0	0	0		0	0	0		0	0	0	0		0	0	0		0
r_0613	IPS phospholipase C	H2O[er] + inositol phosphomannosylinositol phosphoceramide C (C26)[er] => ceramide-3 (C26)[er] + mannose-(1D-myo-inositol 1-phosphate)2[er]	0	0	0		0	0	0		0	0	0	0		0	0	0		0	0	0	0		0	0	0		0
r_0614	IPS phospholipase C	H2O[er] + inositol phosphomannosylinositol phosphoceramide D (C24)[er] => ceramide-4 (C24)[er] + mannose-(1D-myo-inositol 1-phosphate)2[er]	0	0	0		0	0	0		0	0	0	0		0	0	0		0	0	0	0		0	0	0		0
r_0615	IPS phospholipase C	H2O[er] + inositol phosphomannosylinositol phosphoceramide D (C26)[er] => ceramide-4 (C26)[er] + mannose-(1D-myo-inositol 1-phosphate)2[er]	0	0	0		0	0	0		0	0	0	0		0	0	0		0	0	0	0		0	0	0		0
r_0616	IPS phospholipase C	H2O[m] + inositol-P-ceramide A (C24)[m] => 1D-myo-inositol 3-phosphate[m] + ceramide-1 (C24)[m]	0	0	0		0	0	0		0	0	0	0		0	0	0		0	0	0	0		0	0	0		0
r_0617	IPS phospholipase C	H2O[m] + inositol-P-ceramide A (C26)[m] => 1D-myo-inositol 3-phosphate[m] + ceramide-1 (C26)[m]	0	0	0		0	0	0		0	0	0	0		0	0	0		0	0	0	0		0	0	0		0
r_0618	IPS phospholipase C	H2O[m] + inositol-P-ceramide B' (C24)[m] => 1D-myo-inositol 3-phosphate[m] + ceramide-2' (C24)[m]	0	0	0		0	0	0		0	0	0	0		0	0	0		0	0	0	0		0	0	0		0
r_0619	IPS phospholipase C	H2O[m] + inositol-P-ceramide B' (C26)[m] => 1D-myo-inositol 3-phosphate[m] + ceramide-2' (C26)[m]	0	0	0		0	0	0		0	0	0	0		0	0	0		0	0	0	0		0	0	0		0
r_0620	IPS phospholipase C	H2O[m] + inositol-P-ceramide B (C24)[m] => 1D-myo-inositol 3-phosphate[m] + ceramide-2 (C24)[m]	0	0	0		0	0	0		0	0	0	0		0	0	0		0	0	0	0		0	0	0		0
r_0621	IPS phospholipase C	H2O[m] + inositol-P-ceramide B (C26)[m] => 1D-myo-inositol 3-phosphate[m] + ceramide-2 (C26)[m]	0	0	0		0	0	0		0	0	0	0		0	0	0		0	0	0	0		0	0	0		0
r_0622	IPS phospholipase C	H2O[m] + inositol-P-ceramide C (C24)[m] => 1D-myo-inositol 3-phosphate[m] + ceramide-3 (C24)[m]	0	0	0		0	0	0		0	0	0	0		0	0	0		0	0	0	0		0	0	0		0
r_0623	IPS phospholipase C	H2O[m] + inositol-P-ceramide C (C26)[m] => 1D-myo-inositol 3-phosphate[m] + ceramide-3 (C26)[m]	0	0	0		0	0	0		0	0	0	0		0	0	0		0	0	0	0		0	0	0		0
r_0624	IPS phospholipase C	H2O[m] + inositol-P-ceramide D (C24)[m] => 1D-myo-inositol 3-phosphate[m] + ceramide-4 (C24)[m]	0	0	0		0	0	0		0	0	0	0		0	0	0		0	0	0	0		0	0	0		0
r_0625	IPS phospholipase C	H2O[m] + inositol-P-ceramide D (C26)[m] => 1D-myo-inositol 3-phosphate[m] + ceramide-4 (C26)[m]	0	0	0		0	0	0		0	0	0	0		0	0	0		0	0	0	0		0	0	0		0
r_0626	IPS phospholipase C	H2O[m] + mannosylinositol phosphorylceramide A (C24)[m] => ceramide-1 (C24)[m] + mannose-1D-myo-inositol 1-phosphate[m]	0	0	0		0	0	0		0	0	0	0		0	0	0		0	0	0	0		0	0	0		0
r_0627	IPS phospholipase C	H2O[m] + mannosylinositol phosphorylceramide A (C26)[m] => ceramide-1 (C26)[m] + mannose-1D-myo-inositol 1-phosphate[m]	0	0	0		0	0	0		0	0	0	0		0	0	0		0	0	0	0		0	0	0		0
r_0628	IPS phospholipase C	H2O[m] + mannosylinositol phosphorylceramide B' (C24)[m] => ceramide-2' (C24)[m] + mannose-1D-myo-inositol 1-phosphate[m]	0	0	0		0	0	0		0	0	0	0		0	0	0		0	0	0	0		0	0	0		0
r_0629	IPS phospholipase C	H2O[m] + mannosylinositol phosphorylceramide B' (C26)[m] => ceramide-2' (C26)[m] + mannose-1D-myo-inositol 1-phosphate[m]	0	0	0		0	0	0		0	0	0	0		0	0	0		0	0	0	0		0	0	0		0
r_0630	IPS phospholipase C	H2O[m] + mannosylinositol phosphorylceramide B (C24)[m] => ceramide-2 (C24)[m] + mannose-1D-myo-inositol 1-phosphate[m]	0	0	0		0	0	0		0	0	0	0		0	0	0		0	0	0	0		0	0	0		0
r_0631	IPS phospholipase C	H2O[m] + mannosylinositol phosphorylceramide B (C26)[m] => ceramide-2 (C26)[m] + mannose-1D-myo-inositol 1-phosphate[m]	0	0	0		0	0	0		0	0	0	0		0	0	0		0	0	0	0		0	0	0		0
r_0632	IPS phospholipase C	H2O[m] + mannosylinositol phosphorylceramide C (C24)[m] => ceramide-3 (C24)[m] + mannose-1D-myo-inositol 1-phosphate[m]	0	0	0		0	0	0		0	0	0	0		0	0	0		0	0	0	0		0	0	0		0
r_0633	IPS phospholipase C	H2O[m] + mannosylinositol phosphorylceramide C (C26)[m] => ceramide-3 (C26)[m] + mannose-1D-myo-inositol 1-phosphate[m]	0	0	0		0	0	0		0	0	0	0		0	0	0		0	0	0	0		0	0	0		0
r_0634	IPS phospholipase C	H2O[m] + mannosylinositol phosphorylceramide D (C24)[m] => ceramide-4 (C24)[m] + mannose-1D-myo-inositol 1-phosphate[m]	0	0	0		0	0	0		0	0	0	0		0	0	0		0	0	0	0		0	0	0		0
r_0635	IPS phospholipase C	H2O[m] + mannosylinositol phosphorylceramide D (C26)[m] => ceramide-4 (C26)[m] + mannose-1D-myo-inositol 1-phosphate[m]	0	0	0		0	0	0		0	0	0	0		0	0	0		0	0	0	0		0	0	0		0
r_0636	IPS phospholipase C	H2O[m] + inositol phosphomannosylinositol phosphoceramide A (C24)[m] => ceramide-1 (C24)[m] + mannose-(1D-myo-inositol 1-phosphate)2[m]	0	0	0		0	0	0		0	0	0	0		0	0	0		0	0	0	0		0	0	0		0
r_0637	IPS phospholipase C	H2O[m] + inositol phosphomannosylinositol phosphoceramide A (C26)[m] => ceramide-1 (C26)[m] + mannose-(1D-myo-inositol 1-phosphate)2[m]	0	0	0		0	0	0		0	0	0	0		0	0	0		0	0	0	0		0	0	0		0
r_0638	IPS phospholipase C	H2O[m] + inositol phosphomannosylinositol phosphoceramide B' (C24)[m] => ceramide-2' (C24)[m] + mannose-(1D-myo-inositol 1-phosphate)2[m]	0	0	0		0	0	0		0	0	0	0		0	0	0		0	0	0	0		0	0	0		0
r_0639	IPS phospholipase C	H2O[m] + inositol phosphomannosylinositol phosphoceramide B' (C26)[m] => ceramide-2' (C26)[m] + mannose-(1D-myo-inositol 1-phosphate)2[m]	0	0	0		0	0	0		0	0	0	0		0	0	0		0	0	0	0		0	0	0		0
r_0640	IPS phospholipase C	H2O[m] + inositol phosphomannosylinositol phosphoceramide B (C24)[m] => ceramide-2 (C24)[m] + mannose-(1D-myo-inositol 1-phosphate)2[m]	0	0	0		0	0	0		0	0	0	0		0	0	0		0	0	0	0		0	0	0		0
r_0641	IPS phospholipase C	H2O[m] + inositol phosphomannosylinositol phosphoceramide B (C26)[m] => ceramide-2 (C26)[m] + mannose-(1D-myo-inositol 1-phosphate)2[m]	0	0	0		0	0	0		0	0	0	0		0	0	0		0	0	0	0		0	0	0		0
r_0642	IPS phospholipase C	H2O[m] + inositol phosphomannosylinositol phosphoceramide C (C24)[m] => ceramide-3 (C24)[m] + mannose-(1D-myo-inositol 1-phosphate)2[m]	0	0	0		0	0	0		0	0	0	0		0	0	0		0	0	0	0		0	0	0		0
r_0643	IPS phospholipase C	H2O[m] + inositol phosphomannosylinositol phosphoceramide C (C26)[m] => ceramide-3 (C26)[m] + mannose-(1D-myo-inositol 1-phosphate)2[m]	0	0	0		0	0	0		0	0	0	0		0	0	0		0	0	0	0		0	0	0		0
r_0644	IPS phospholipase C	H2O[m] + inositol phosphomannosylinositol phosphoceramide D (C24)[m] => ceramide-4 (C24)[m] + mannose-(1D-myo-inositol 1-phosphate)2[m]	0	0	0		0	0	0		0	0	0	0		0	0	0		0	0	0	0		0	0	0		0
r_0645	IPS phospholipase C	H2O[m] + inositol phosphomannosylinositol phosphoceramide D (C26)[m] => ceramide-4 (C26)[m] + mannose-(1D-myo-inositol 1-phosphate)2[m]	0	0	0		0	0	0		0	0	0	0		0	0	0		0	0	0	0		0	0	0		0
r_0646	IPS phospholipase C	H2O[er] + inositol-P-ceramide A (C24)[er] => 1D-myo-inositol 1-phosphate[er] + ceramide-1 (C24)[er]	0	0	0.00414261		0	0	2.65136e-05		0	0	0	0.00251832		0	0	6.88416e-05		0	0	0	0.00220629		0	0	6.27192e-05		0
r_0647	IPS phospholipase C	H2O[er] + inositol-P-ceramide A (C26)[er] => 1D-myo-inositol 1-phosphate[er] + ceramide-1 (C26)[er]	0	0	0.00378821		0	0	2.62221e-05		0	0	0	0.00224025		0	0	7.90548e-05		0	0	0	0.00143441		0	0	5.84107e-05		0
r_0648	IPS phospholipase C	H2O[er] + inositol-P-ceramide B' (C24)[er] => 1D-myo-inositol 1-phosphate[er] + ceramide-2' (C24)[er]	0	0	0		0	0	0		0	0	0	0		0	0	0		0	0	0	0		0	0	0		0
r_0649	IPS phospholipase C	H2O[er] + inositol-P-ceramide B' (C26)[er] => 1D-myo-inositol 1-phosphate[er] + ceramide-2' (C26)[er]	0	0	0		0	0	0		0	0	0	0		0	0	0		0	0	0	0		0	0	0		0
r_0650	IPS phospholipase C	H2O[er] + inositol-P-ceramide B (C24)[er] => 1D-myo-inositol 1-phosphate[er] + ceramide-2 (C24)[er]	0	0	0		0	0	0		0	0	0	5.71352e-11		0	0	0		0	0	0	0		0	0	0		0
r_0651	IPS phospholipase C	H2O[er] + inositol-P-ceramide B (C26)[er] => 1D-myo-inositol 1-phosphate[er] + ceramide-2 (C26)[er]	0	0	0		0	0	0		0	0	0	0		0	0	0		0	0	0	0		0	0	0		0
r_0652	IPS phospholipase C	H2O[er] + inositol-P-ceramide C (C24)[er] => 1D-myo-inositol 1-phosphate[er] + ceramide-3 (C24)[er]	0	0	0		0	0	0		0	0	0	0		0	0	0		0	0	0	0		0	0	0		0
r_0653	IPS phospholipase C	H2O[er] + inositol-P-ceramide C (C26)[er] => 1D-myo-inositol 1-phosphate[er] + ceramide-3 (C26)[er]	0	0	0		0	0	0		0	0	0	0		0	0	0		0	0	0	0		0	0	0		0
r_0654	IPS phospholipase C	H2O[er] + inositol-P-ceramide D (C24)[er] => 1D-myo-inositol 1-phosphate[er] + ceramide-4 (C24)[er]	0	0	0		0	0	0		0	0	0	0		0	0	0		0	0	0	0		0	0	0		0
r_0655	IPS phospholipase C	H2O[er] + inositol-P-ceramide D (C26)[er] => 1D-myo-inositol 1-phosphate[er] + ceramide-4 (C26)[er]	0	0	0		0	0	0		0	0	0	5.71352e-11		0	0	0		0	0	0	0		0	0	0		0
r_0656	isoamyl acetate-hydrolyzing esterase	H2O[c] + isoamyl acetate[c] => acetate[c] + H+[c] + isoamylol[c]	0	0	0		0	0	0		0	0	0	0		0	0	0		0	0	0	0		0	0	0		0
r_0657	isobutyl acetate-hydrolyzing esterase	H2O[c] + isobutyl acetate[c] => acetate[c] + H+[c] + isobutanol[c]	0	0	0		0	0	0		0	0	0	0		0	0	0		0	0	0	0		0	0	0		0
r_0658	isocitrate dehydrogenase (NAD+)	isocitrate[m] + NAD[m] => 2-oxoglutarate[m] + carbon dioxide[m] + NADH[m]	0.935538	-0.379666	0.398066	42.5494	0.336873	-0.829942	0.0722015	21.4328	1.12828	0.588128	-0.319392	0.160119	27.2252	0.288597	-0.665743	0.0540978	18.7451	1.05964	0.756528	-0.125274	0.0904862	11.9607	0.199477	-0.102249	0.0622207	31.1919	-0.292997
r_0659	isocitrate dehydrogenase (NADP)	isocitrate[c] + NADP(+)[c] => 2-oxoglutarate[c] + carbon dioxide[c] + NADPH[c]	0	0	0.244761		0	0	0.061091		0	0	0	0.128394		0	0	0.0613054		0	0	0	0.0253547		0	0	0.0791542		0
r_0661	isocitrate dehydrogenase (NADP+), peroxisomal	isocitrate[p] + NADP(+)[p] => 2-oxoglutarate[p] + carbon dioxide[p] + NADPH[p]	0	0	0		0	0	0		0	0	0	0		0	0	0		0	0	0	0		0	0	0		0
r_0662	isocitrate lyase	isocitrate[c] => glyoxylate[c] + succinate[c]	0.486269	-0.197341	0.263144	54.1149	0.0191705	-0.0472297	0.030799	160.658	-2.06292	0.0786766	-0.0427265	0.0834492	106.066	0.00886567	-0.0204516	0.0107816	121.61	-1.06292	3.1937	-0.528845	0.0688881	2.157	1.06609	-0.546462	0.060443	5.6696	0.0472748
r_0663	isoleucine transaminase	2-oxoglutarate[c] + L-isoleucine[c] <=> (S)-3-methyl-2-oxopentanoate[c] + L-glutamate[c]	-0.0369956	0.0150138	0.000874082	2.36267	-0.00154051	0.0037953	0.00182199	118.272	-1.984	-0.00765216	0.00415562	3.75968e-05	0.491323	-0.000969734	0.00223701	0.000995675	102.675	-0.89349	0.00348117	-0.000576447	0.00336301	96.6059	0	0	0.0585053		0
r_0664	isoleucine transaminase	2-oxoglutarate[m] + L-isoleucine[m] <=> (S)-3-methyl-2-oxopentanoate[m] + L-glutamate[m]	0	0	0.000871349		0	0	0.00181227		0	0	0	1.77056e-05		0	0	0.000995634		0	-0.0125873	0.00208433	0.00338476	26.8904	-0.000841514	0.000431348	0.0585051	6952.36	-2.27266
r_0665	isoleucyl-tRNA synthetase	ATP[c] + L-isoleucine[c] + tRNA(Ile)[c] => AMP[c] + diphosphate[c] + Ile-tRNA(Ile)[c]	0.0369956	-0.0150138	4.02371e-05	0.108762	0.00154051	-0.0037953	3.89468e-06	0.252817	-1.984	0.00765216	-0.00415562	1.8676e-05	0.244061	0.000969734	-0.00223701	2.27414e-06	0.234512	-0.89349	0.00910609	-0.00150788	1.51242e-05	0.166089	0.000841514	-0.000431348	1.91609e-06	0.227695	-1.8056
r_0666	isoleucyl-tRNA synthetase	ATP[m] + L-isoleucine[m] + tRNA(Ile)[m] => AMP[m] + diphosphate[m] + Ile-tRNA(Ile)[m]	0	0	0		0	0	0		0	0	0	0		0	0	0		0	0	0	0		0	0	0		0
r_0667	isopentenyl-diphosphate D-isomerase	isopentenyl diphosphate[c] <=> prenyl diphosphate(3-)[c]	0.00287662	-0.00116741	4.77365e-06	0.165947	0.00293928	-0.00724139	8.0666e-06	0.274441	2.63296	0.00313934	-0.00170487	8.82867e-06	0.281227	0.00127165	-0.00293349	3.8919e-05	3.0605	0.782959	0.0037411	-0.00061949	7.83951e-06	0.209551	0.00120349	-0.000616891	3.06143e-06	0.25438	-0.00606509
r_0668	itaconate-CoA ligase (ADP-forming)	ATP[m] + coenzyme A[m] + itaconate[m] <=> ADP[m] + itaconyl-CoA[m] + phosphate[m]	0	0	1.75761e-18		0	0	0		0	0	0	6.21879e-19		0	0	4.40066e-19		0	0	0	6.21411e-19		0	0	0		0
r_0669	ketol-acid reductoisomerase (2-aceto-2-hydroxybutanoate)	(S)-2-acetyl-2-hydroxybutanoate[m] + H+[m] + NADPH[m] => (2R,3R)-2,3-dihydroxy-3-methylpentanoate[m] + NADP(+)[m]	0.0369956	-0.0150138	0.000256429	0.693134	0.00154051	-0.0037953	0.000844952	54.8487	-1.984	0.00765216	-0.00415562	0.000122867	1.60565	0.000969734	-0.00223701	0.000319938	32.9923	-0.89349	0.00910609	-0.00150788	0.00186911	20.5259	0.000841514	-0.000431348	0.00324478	385.589	-1.8056
r_0670	kynureninase	H2O[c] + L-kynurenine[c] => anthranilate[c] + H+[c] + L-alanine[c]	0	0	0		0	0	0		0	0	0	0		0	0	0		0	0	0	0		0	0	0		0
r_0671	kynurenine 3-monooxygenase	H+[c] + L-kynurenine[c] + NADPH[c] + oxygen[c] => 3-hydroxy-L-kynurenine[c] + H2O[c] + NADP(+)[c]	0	0	0		0	0	0		0	0	0	0		0	0	0		0	0	0	0		0	0	0		0
r_0672	L-1-pyrroline-3-hydroxy-5-carboxylate dehydrogenase	1-pyrroline-3-hydroxy-5-carboxylic acid[m] + 2 H2O[m] + NAD[m] <=> erythro-4-hydroxy-L-glutamic acid[m] + H+[m] + NADH[m]	0	0	0		0	0	1.55431e-19		0	0	0	0		0	0	6.73541e-20		0	0	0	3.88382e-20		0	0	1.55548e-19		0
r_0673	L-4-hydroxyglutamate semialdehyde dehydrogenase	H2O[m] + L-4-hydroxyglutamic semialdehyde[m] + NAD[m] <=> erythro-4-hydroxy-L-glutamic acid[m] + 2 H+[m] + NADH[m]	0	0	1.63161e-18		0	0	1.73812e-19		0	0	0	1.5547e-19		0	0	0		0	0	0	8.5444e-18		0	0	1.10017e-19		0
r_0674	L-alanine transaminase	2-oxoglutarate[m] + L-alanine[m] <=> L-glutamate[m] + pyruvate[m]	0	0	0.000589706		0	0	0.00054603		0	0	0	1.79215e-05		0	0	0.00029793		0	0	0	0.00155658		0	0	0.00746602		0
r_0675	L-allo-threonine aldolase	L-allothreonine[c] => acetaldehyde[c] + L-glycine[c]	0	0	0		0	0	0		0	0	0	0		0	0	0		0	0	0	0		0	0	0		0
r_0676	L-allo-threonine dehydrogenase	L-allothreonine[c] + NADP(+)[c] <=> H+[c] + L-2-amino-3-oxobutanoate[c] + NADPH[c]	0	0	6.21567e-19		0	0	3.10861e-19		0	0	0	6.21879e-19		0	0	0		0	0	0	0		0	0	3.11095e-18		0
r_0678	L-aminoadipate-semialdehyde dehydrogenase (NADPH)	ATP[c] + H+[c] + L-2-aminoadipate[c] + NADPH[c] => AMP[c] + diphosphate[c] + L-allysine[c] + NADP(+)[c]	0.0456814	-0.0185387	0.00133355	2.91924	0.0019022	-0.00468637	6.94274e-05	3.64985	-1.984	0.00944873	-0.00513128	0.00079395	8.40272	0.00119741	-0.00276222	4.6432e-05	3.8777	-0.89349	0.011244	-0.00186189	0.00108445	9.64469	0.00103909	-0.00053262	0.000284599	27.3894	-1.80559
r_0679	L-asparaginase	H2O[c] + L-asparagine[c] => ammonium[c] + L-aspartate[c]	0	0	0.00470795		0	0	0.00323552		0	0	0	0.00544327		0	0	0.0020618		0	0	0	0.00124244		0	0	0.00176896		0
r_0680	L-asparaginase	H2O[e] + L-asparagine[e] => ammonium[e] + L-aspartate[e]	0	0	0.00214755		0	0	0.00138273		0	0	0	0.00212525		0	0	0.000801492		0	0	0	0.00144051		0	0	0.00124241		0
r_0681	L-erythro-4-hydroxyglutamate:2-oxoglutarate aminotransferase	2-oxoglutarate[c] + erythro-4-hydroxy-L-glutamic acid[c] => 4-hydroxy-2-oxoglutarate[c] + L-glutamate[c]	0	0	0		0	0	0		0	0	0	0		0	0	0		0	0	0	0		0	0	0		0
r_0682	L-erythro-4-hydroxyglutamate:2-oxoglutarate aminotransferase	2-oxoglutarate[m] + erythro-4-hydroxy-L-glutamic acid[m] => 4-hydroxy-2-oxoglutarate[m] + L-glutamate[m]	0	0	0		0	0	0		0	0	0	0		0	0	0		0	0	0	0		0	0	0		0
r_0683	L-erythro-4-hydroxyglutamate:2-oxoglutarate aminotransferase	2-oxoglutarate[p] + erythro-4-hydroxy-L-glutamic acid[p] => 4-hydroxy-2-oxoglutarate[p] + L-glutamate[p]	0	0	0		0	0	0		0	0	0	0		0	0	0		0	0	0	0		0	0	0		0
r_0687	L-hydroxyproline reductase (NADP)	1-pyrroline-3-hydroxy-5-carboxylic acid[c] + 2 H+[c] + NADPH[c] => L-proline[c] + NADP(+)[c]	0	0	0		0	0	0		0	0	0	0		0	0	0		0	0	0	0		0	0	0		0
r_0688	L-lactaldehyde:NADP+ 1-oxidoreductase	H+[c] + methylglyoxal[c] + NADPH[c] => (S)-lactaldehyde[c] + NADP(+)[c]	0	0	0		0	0	0		0	0	0	0		0	0	0		0	0	0	0		0	0	1.4679e-11		0
r_0689	L-serine deaminase	L-serine[c] => ammonium[c] + pyruvate[c]	0	0	0.0272531		0	0	0.00984392		0	0	0	0.0161147		0	0	0.00359732		0	0	0	0.000664938		0	0	0.0109017		0
r_0690	L-serine dehydrogenase	L-serine[c] + NADP(+)[c] => H+[c] + L-alpha-formylglycine[c] + NADPH[c]	0	0	0		0	0	0		0	0	0	0		0	0	0		0	0	0	0		0	0	0		0
r_0691	L-sorbitol dehydrogenase (L-sorbose-producing)	L-glucitol[c] + NAD[c] => H+[c] + L-sorbose[c] + NADH[c]	0	0	0		0	0	0		0	0	0	0		0	0	0		0	0	0	0		0	0	0		0
r_0692	L-threonine deaminase	L-threonine[c] => 2-oxobutanoate[c] + ammonium[c]	0	0	0.00147803		0	0	0.00040582		0	0	0	0.00119454		0	0	0.000106754		0	0	0	0.000997796		0	0	0.000884669		0
r_0693	L-threonine deaminase	L-threonine[m] => 2-oxobutanoate[m] + ammonium[m]	0.0268002	-0.0108762	0.0136148	50.8013	0.00111597	-0.00274938	0.00106176	95.1423	-1.984	0.00554335	-0.0030104	0.000884689	15.9595	0.000702491	-0.00162053	0.000336278	47.8693	-0.89349	0.00659661	-0.00109233	0.00200377	30.3758	0.000609607	-0.000312476	0.00307543	504.494	-1.8056
r_0694	L-tryptophan:oxygen 2,3-oxidoreductase (decyclizing)	L-tryptophan[c] + oxygen[c] => N-formyl-L-kynurenine[c]	0	0	0		0	0	0		0	0	0	0		0	0	0		0	0	0	0		0	0	0		0
r_0696	lactaldehyde dehydrogenase	(S)-lactaldehyde[c] + H2O[c] + NAD[c] => (S)-lactate[c] + 2 H+[c] + NADH[c]	0	0	0		0	0	0		0	0	0	0		0	0	0		0	0	0	0		0	0	1.4679e-11		0
r_0697	lactoylglutathione lyase	glutathione[c] + methylglyoxal[c] => (R)-S-lactoylglutathione[c]	0	0	0.00219754		0	0	0.00390582		0	0	0	0.0017041		0	0	0.0028669		0	0	0	0.00288626		0	0	0.00268362		0
r_0698	lanosterol synthase	(S)-2,3-epoxysqualene[c] => lanosterol[c]	0.00143822	-0.000583667	2.38676e-06	0.165952	0.00146963	-0.00362067	4.03328e-06	0.274442	2.63304	0.00156964	-0.000852419	4.41428e-06	0.281228	0.00063582	-0.00146673	1.94595e-05	3.06054	0.782967	0.00187051	-0.000309739	3.91971e-06	0.209552	0.000601739	-0.000308443	1.53071e-06	0.25438	-0.00605146
r_0699	leucine transaminase	2-oxoglutarate[c] + L-leucine[c] <=> 4-methyl-2-oxopentanoate[c] + L-glutamate[c]	-0.0968366	0.0392988	0.000105321	0.108762	-0.00403232	0.00993428	0.000168092	4.16862	-1.984	-0.0200296	0.0108774	5.24621e-05	0.261922	-0.0025383	0.00585542	7.51571e-05	2.96093	-0.89349	-0.0238353	0.00394689	0.000741607	3.11138	-0.00220268	0.00112906	0.00208814	94.7996	-1.80559
r_0700	leucine transaminase	2-oxoglutarate[m] + L-leucine[m] <=> 4-methyl-2-oxopentanoate[m] + L-glutamate[m]	0	0	0		0	0	0		0	0	0	0		0	0	0		0	0	0	0		0	0	0		0
r_0701	leucyl-tRNA synthetase	ATP[c] + L-leucine[c] + tRNA(Leu)[c] => AMP[c] + diphosphate[c] + Leu-tRNA(Leu)[c]	0.0968366	-0.0392988	0.000105321	0.108762	0.00403232	-0.00993428	1.01944e-05	0.252817	-1.984	0.0200296	-0.0108774	4.88846e-05	0.244061	0.0025383	-0.00585542	5.9526e-06	0.234512	-0.89349	0.0238353	-0.00394689	3.95878e-05	0.166089	0.00220268	-0.00112906	5.01541e-06	0.227695	-1.80559
r_0703	leukotriene A4 hydrolase	H2O[c] + leukotriene A4[c] <=> (5S,6S)-di-HETE[c]	0	0	1.9424e-20		0	0	0		0	0	0	1.5547e-19		0	0	0		0	0	0	0		0	0	0		0
r_0704	leukotriene A4 hydrolase	H2O[n] + leukotriene A4[n] <=> (5S,6S)-di-HETE[n]	0	0	0		0	0	0		0	0	0	0		0	0	0		0	0	0	0		0	0	0		0
r_0705	leukotriene A4 hydrolase	H2O[c] + leukotriene A4[c] <=> Delta(6)-trans,Delta(8)-cis-leukotriene B4[c]	0	0	0		0	0	0		0	0	0	2.19812e-19		0	0	9.72662e-21		0	0	0	0		0	0	0		0
r_0706	leukotriene A4 hydrolase	H2O[n] + leukotriene A4[n] <=> Delta(6)-trans,Delta(8)-cis-leukotriene B4[n]	0	0	0		0	0	0		0	0	0	0		0	0	0		0	0	0	0		0	0	1.94435e-20		0
r_0707	leukotriene A4 hydrolase	H2O[c] + leukotriene A4[c] <=> leukotriene B4[c]	0	0	0		0	0	0		0	0	0	0		0	0	0		0	0	0	0		0	0	0		0
r_0708	leukotriene A4 hydrolase	H2O[n] + leukotriene A4[n] <=> leukotriene B4[n]	0	0	1.9424e-20		0	0	0		0	0	0	0		0	0	0		0	0	0	0		0	0	0		0
r_0711	lysyl-tRNA synthetase	ATP[c] + L-lysine[c] + tRNA(Lys)[c] => AMP[c] + diphosphate[c] + Lys-tRNA(Lys)[c]	0.0456814	-0.0185387	4.96839e-05	0.108762	0.0019022	-0.00468637	4.80908e-06	0.252817	-1.984	0.00944873	-0.00513128	2.30607e-05	0.244061	0.00119741	-0.00276222	2.80807e-06	0.234512	-0.89349	0.011244	-0.00186189	1.8675e-05	0.166089	0.00103909	-0.00053262	2.36595e-06	0.227695	-1.80559
r_0712	lysyl-tRNA synthetase	ATP[m] + L-lysine[m] + tRNA(Lys)[m] => AMP[m] + diphosphate[m] + Lys-tRNA(Lys)[m]	0	0	0		0	0	0		0	0	0	0		0	0	0		0	0	0	0		0	0	0		0
r_0713	malate dehydrogenase	(S)-malate[m] + NAD[m] <=> H+[m] + NADH[m] + oxaloacetate[m]	5.37025	-2.17939	0.322356	6.00262	0.846983	-2.08668	0.184599	21.7949	-0.0627145	1.79205	-0.973202	0.409168	22.8323	0.695691	-1.60484	0.105867	15.2175	0.721619	4.91666	-0.814152	0.313449	6.37524	1.78728	-0.916132	0.152143	8.51255	0.170257
r_0714	malate dehydrogenase, cytoplasmic	(S)-malate[c] + NAD[c] <=> H+[c] + NADH[c] + oxaloacetate[c]	-3.53568	1.43487	0.320265	9.05809	-0.495192	1.21999	0.224008	45.2366	-0.234058	-1.03544	0.562312	0.514222	49.6621	-0.394245	0.909457	0.119509	30.3133	0.693634	0.663822	-0.109922	0.114549	17.2559	0.0677175	-0.034711	0.107592	158.884	-1.66302
r_0715	malate dehydrogenase, peroxisomal	(S)-malate[p] + NAD[p] <=> H+[p] + NADH[p] + oxaloacetate[p]	0	0	0.0224923		0	0	0.00446723		0	0	0	0.0150253		0	0	0.00479588		0	-0.0801843	0.0132777	0.00798257	9.95528	0	0	0.00838421		0
r_0716	malate synthase	acetyl-CoA[c] + glyoxylate[c] + H2O[c] => (S)-malate[c] + coenzyme A[c] + H+[c]	0	0	0.228695		0	0	0.0147932		0	0	0	0.0526973		0	0	0.00357934		0	3.07786	-0.509664	0.0684181	2.22291	1.05626	-0.541425	0.0529566	5.01358	0.0872157
r_0717	malate synthase	acetyl-CoA[p] + glyoxylate[p] + H2O[p] => (S)-malate[p] + coenzyme A[p] + H+[p]	0	0	0.00244656		0	0	0.00064843		0	0	0	0		0	0	0.000198055		0	0	0	0.00088718		0	0	0		0
r_0718	malic enzyme (NAD)	(S)-malate[m] + NAD[m] => carbon dioxide[m] + NADH[m] + pyruvate[m]	0.134462	-0.0545681	0.0151881	11.2955	0.0056569	-0.0139367	0.00285327	50.4387	-1.96917	0.022194	-0.0120528	0.00363935	16.3979	0.00356093	-0.00821446	0.00143495	40.2969	-0.553131	0.0562932	-0.00932162	0.00251877	4.47437	0.0805835	-0.0413059	0.0794632	98.6097	2.1477
r_0719	malic enzyme (NADP)	(S)-malate[m] + NADP(+)[m] => carbon dioxide[m] + NADPH[m] + pyruvate[m]	0	0	0.0151585		0	0	0.00135784		0	0	0	0.00363956		0	0	0.000542752		0	0	0	0.00251877		0	0	0.00161654		0
r_0722	mannose-1-phosphate guanylyltransferase	D-mannose 1-phosphate[c] + GTP[c] + H+[c] => diphosphate[c] + GDP-alpha-D-mannose[c]	0.0841033	-0.0341313	9.14723e-05	0.108762	0.0081501	-0.0200791	2.06048e-05	0.252817	-0.765403	0.0298694	-0.016221	7.28996e-05	0.244061	0.0128212	-0.0295763	3.00672e-05	0.234512	0.866578	0.0512994	-0.00849469	8.52028e-05	0.166089	0.00822431	-0.00421566	1.87264e-05	0.227695	-1.0108
r_0723	mannose-6-phosphate isomerase	D-mannose 6-phosphate[c] <=> D-fructose 6-phosphate[c]	-0.0841033	0.0341313	9.14723e-05	0.108762	-0.0081501	0.0200791	2.06048e-05	0.252817	-0.765403	-0.0298694	0.016221	7.28996e-05	0.244061	-0.0128212	0.0295763	3.00672e-05	0.234512	0.866578	-0.0512994	0.00849469	8.52028e-05	0.166089	-0.00822431	0.00421566	1.87264e-05	0.227695	-1.0108
r_0724	methenyltetrahydrifikate cyclohydrolase	5,10-methenyl-THF[m] + H2O[m] <=> 10-formyl-THF[m] + H+[m]	0.0543553	-0.0220588	0.032859	60.4523	0.00041228	-0.00101572	0.00192618	467.202	-4.44078	0.00326955	-0.00177558	0.00665651	203.591	0.000729222	-0.00168219	0.00107945	148.028	-0.077949	0	0	0.0102313		0.000473639	-0.00024278	0.00251739	531.501	0
r_0725	methenyltetrahydrofolate cyclohydrolase	5,10-methenyl-THF[c] + H2O[c] <=> 10-formyl-THF[c] + H+[c]	0	0	0.0198574		0.00290151	-0.00714833	0.0011351	39.1212	0	0.00975589	-0.00529808	0.00260707	26.7231	0.00201278	-0.00464315	0.00042468	21.0991	-0.190365	0.0170898	-0.00282991	0.00461821	27.0232	0.00163389	-0.00083751	0.00100759	61.668	-1.75658
r_0726	methionine adenosyltransferase	ATP[c] + H2O[c] + L-methionine[c] => diphosphate[c] + phosphate[c] + S-adenosyl-L-methionine[c]	0.0226078	-0.00917485	0.0176315	77.9882	0.00376575	-0.00927753	0.000651515	17.3011	0.0160556	0.00286477	-0.00155576	0.0115778	404.144	0.00116004	-0.00267602	0.000756942	65.2511	0.782473	0.010917	-0.00180776	0.00227082	20.8007	0.00251588	-0.00128961	0.000406131	16.1427	-0.48727
r_0727	methionine synthase	5-methyltetrahydrofolate[c] + L-homocysteine[c] => H+[c] + L-methionine[c] + THF[c]	0.0400196	-0.016241	0.0177112	44.2564	0.00444046	-0.0109398	0.00102899	23.1731	-0.570054	0.00650191	-0.00353096	0.0121282	186.533	0.00162006	-0.00373721	0.000752081	46.423	0.0819001	0.0152027	-0.00251743	0.00226516	14.8997	0.00291194	-0.00149262	0.00134141	46.0658	-0.754107
r_0729	methionyl-tRNA synthetase	ATP[c] + L-methionine[c] + tRNA(Met)[c] => AMP[c] + diphosphate[c] + Met-tRNA(Met)[c]	0.0174117	-0.00706614	1.89373e-05	0.108762	0.000725033	-0.00178623	1.833e-06	0.252817	-1.984	0.00360144	-0.00195582	8.78972e-06	0.244061	0.000456399	-0.00105284	1.07031e-06	0.234512	-0.893491	0.00428571	-0.000709672	7.1181e-06	0.166089	0.000396053	-0.000203011	9.01795e-07	0.227695	-1.8056
r_0730	methionyl-tRNA synthetase	ATP[m] + L-methionine[m] + tRNA(Met)[m] => AMP[m] + diphosphate[m] + Met-tRNA(Met)[m]	0	0	0		0	0	0		0	0	0	0		0	0	0		0	0	0	0		0	0	0		0
r_0731	methylenetetrahydrofolate dehydrogenase (NAD)	5,10-methylenetetrahydrofolate[c] + NAD[c] => 5,10-methenyl-THF[c] + NADH[c]	0	0	0.000792286		0	0	0.000258838		0	0	0	0.000429121		0	0	0.00032125		0	0.00270455	-0.000447847	0.00118683	43.8826	0	0	0.000535873		0
r_0732	methylenetetrahydrofolate dehydrogenase (NADP)	5,10-methylenetetrahydrofolate[c] + NADP(+)[c] <=> 5,10-methenyl-THF[c] + NADPH[c]	0	0	0.019711		0.00290151	-0.00714833	0.00115566	39.8297	0	0.00975589	-0.00529808	0.00262818	26.9394	0.00201278	-0.00464315	0.000510026	25.3393	-0.190365	0.0143853	-0.00238206	0.00466432	32.4243	0.00111634	-0.00057222	0.00104244	93.3803	-2.05757
r_0733	methylenetetrahydrofolate dehydrogenase (NADP)	5,10-methylenetetrahydrofolate[m] + NADP(+)[m] <=> 5,10-methenyl-THF[m] + NADPH[m]	0.0543553	-0.0220588	0.032859	60.4523	0.00041228	-0.00101572	0.00192618	467.202	-4.44078	0.00326955	-0.00177558	0.00665651	203.591	0.000729222	-0.00168219	0.00107945	148.028	-0.077949	0	0	0.0102313		0.000473639	-0.00024278	0.00251739	531.501	0
r_0734	methylisocitrate lyase	(2S,3R)-3-hydroxybutane-1,2,3-tricarboxylic acid[m] => pyruvate[m] + succinate[m]	0	0	0		0	0	0		0	0	0	0		0	0	0		0	0	0	0		0	0	0		0
r_0735	mevalonate kinase (atp)	(R)-mevalonate[c] + ATP[c] => (R)-5-phosphomevalonic acid[c] + ADP[c] + H+[c]	0.00568531	-0.00230725	0.00136349	23.9827	0.00881785	-0.0217242	0.000565184	6.40955	3.23506	0.00816853	-0.00443604	0.000854557	10.4616	0.00374386	-0.00863645	0.000337669	9.01928	0.961164	0.0112233	-0.00185847	0.000827315	7.3714	0.00361047	-0.00185067	0.000320199	8.86862	-0.00606509
r_0736	mevalonate kinase (ctp)	(R)-mevalonate[c] + CTP[c] => (R)-5-phosphomevalonic acid[c] + CDP[c] + H+[c]	0.00295392	-0.00119878	0.00135966	46.029	0	0	0.000352967		0	0.0012495	-0.000678558	0.000651881	52.1715	8.94783e-05	-0.000206411	0.000218616	244.323	-1.71695	0	0	0.000426869		0	0	0.000265108		0
r_0737	mevalonate kinase (gtp)	(R)-mevalonate[c] + GTP[c] => (R)-5-phosphomevalonic acid[c] + GDP[c] + H+[c]	0	0	0		0	0	0.000280664		0	0	0	0.000412572		0	0	0.000161973		0	0	0	0.000251275		0	0	0.000115004		0
r_0738	mevalonate kinase (UTP)	(R)-mevalonate[c] + UTP[c] => (R)-5-phosphomevalonic acid[c] + H+[c] + UDP[c]	0	0	0.00027461		0	0	0.000344045		0	0	0	0.000455318		0	0	0.000200342		0	0	0	0.000664762		0	0	0.000140113		0
r_0739	mevalonate pyrophoshate decarboxylase	(R)-5-diphosphomevalonic acid[c] + ATP[c] => ADP[c] + carbon dioxide[c] + isopentenyl diphosphate[c] + phosphate[c]	0.00862986	-0.00350222	1.4321e-05	0.165947	0.00881785	-0.0217242	2.41998e-05	0.274441	2.63296	0.00941803	-0.0051146	2.6486e-05	0.281227	0.00381496	-0.00880047	0.000116757	3.0605	0.782959	0.0112233	-0.00185847	2.35185e-05	0.209551	0.00361047	-0.00185067	9.1843e-06	0.25438	-0.00606509
r_0757	myo-inositol 1-phosphatase	1D-myo-inositol 1-phosphate[c] + H2O[c] => myo-inositol[c] + phosphate[c]	0.000229035	-9.29485e-05	0.00559176	2441.44	0.000234038	-0.000576591	3.71028e-05	15.8533	2.63304	0.000249966	-0.000135748	0.00336147	1344.77	0.000101254	-0.000233576	0.000103269	101.99	0.782966	0.000287501	-4.76074e-05	0.0026249	913.005	9.58268e-05	-4.91194e-05	8.58451e-05	89.5836	0.0451093
r_0758	myo-inositol-1-phosphate synthase	D-glucose 6-phosphate[c] => 1D-myo-inositol 1-phosphate[c]	0.000229035	-9.29485e-05	1.89802e-06	0.828702	0.000234038	-0.000576591	1.23464e-06	0.527538	2.63304	0.000249966	-0.000135748	1.76197e-06	0.704886	0.000101254	-0.000233576	7.92058e-07	0.782248	0.782966	0.000287501	-4.76074e-05	2.04947e-06	0.712857	9.58268e-05	-4.91194e-05	6.5464e-07	0.68315	0.0451093
r_0759	N-acetyl-g-glutamyl-phosphate reductase	H+[m] + N-acetyl-L-gamma-glutamyl phosphate[m] + NADPH[m] => 2-acetamido-5-oxopentanoate[m] + NADP(+)[m] + phosphate[m]	0.0712802	-0.0289274	0.000124298	0.17438	0.00296815	-0.00731251	4.65226e-05	1.5674	-1.984	0.014889	-0.00808568	8.79974e-05	0.591024	0.00186841	-0.00431011	3.62976e-05	1.9427	-0.907644	0.0176433	-0.00292157	4.43973e-05	0.251638	0.00167634	-0.00085927	7.38815e-05	4.4073	-1.76556
r_0760	N-acetylglucosamine-6-phosphate synthase	acetyl-CoA[c] + alpha-D-glucosamine 6-phosphate[c] <=> coenzyme A[c] + H+[c] + N-acetyl-D-glucosamine 6-phosphate[c]	0	0	8.79248e-19		0	0	6.21723e-19		0	0	0	6.21879e-19		0	0	0		0	0	0	0		0	0	6.95771e-19		0
r_0761	N-acteylglutamate synthase	acetyl-CoA[m] + L-glutamate[m] => coenzyme A[m] + H+[m] + N-acetyl-L-glutamate[m]	0	0	0		0	0	0		0	0	0	0		0	0	0		0	0	0	0		0	0	0		0
r_0764	NAD diphosphatase	H2O[p] + NAD[p] => AMP[p] + 2 H+[p] + NMN[p]	0	0	0		0	0	0		0	0	0	0		0	0	0		0	0	0	1.19361e-12		0	0	0		0
r_0765	NAD kinase	ATP[c] + NAD[c] => ADP[c] + H+[c] + NADP(+)[c]	0	0	0		0	0	0		0	0	0	0		0	0	0		0	0	0	0		0	0	0		0
r_0766	NAD kinase	ATP[m] + NAD[m] => ADP[m] + H+[m] + NADP(+)[m]	0	0	0		0	0	0		0	0	0	0		0	0	0		0	0	0	0		0	0	0		0
r_0767	NAD nucleosidase nuclear	H2O[n] + NAD[n] => ADP-ribose[n] + H+[n] + nicotinamide[n]	0	0	0		0	0	0		0	0	0	0		0	0	0		0	0	0	0		0	0	0		0
r_0768	NAD synthase	ATP[c] + deamido-NAD(+)[c] + H2O[c] + L-glutamine[c] => AMP[c] + diphosphate[c] + H+[c] + L-glutamate[c] + NAD[c]	0	0	0		0	0	0		0	0	0	0		0	0	0		0	0	0	0		0	0	0		0
r_0769	NAD synthase	ATP[n] + deamido-NAD(+)[n] + H2O[n] + L-glutamine[n] <=> AMP[n] + diphosphate[n] + H+[n] + L-glutamate[n] + NAD[n]	0	0	9.71198e-21		0	0	0		0	0	0	0		0	0	0		0	0	0	1.19361e-12		0	0	8.42068e-21		0
r_0770	NADH dehydrogenase, cytosolic/mitochondrial	H+[c] + NADH[c] + ubiquinone-6[m] => NAD[c] + ubiquinol-6[m]	0	0	4.90507e-05		0	0	6.02314e-06		0	0	0	1.12373e-05		0	0	7.40237e-06		0	0	0	5.91533e-06		0	0	1.45612e-05		0
r_0771	NADH kinase	ATP[c] + NADH[c] => ADP[c] + H+[c] + NADPH[c]	0	0	0		0	0	0		0	0	0	0		0	0	0		0	0	0	0		0	0	0		0
r_0772	NADH kinase mitochondrial	ATP[m] + NADH[m] => ADP[m] + H+[m] + NADPH[m]	0	0	0		0	0	0		0	0	0	0		0	0	0		0	0	0	0		0	0	0		0
r_0773	NADH:ubiquinone oxidoreductase	H+[m] + NADH[m] + ubiquinone-6[m] => NAD[m] + ubiquinol-6[m]	0	0	8.85652e-06		0	0	2.06641e-06		0	0	0	0		0	0	0		0	0	0	7.22168e-06		0	0	5.67498e-06		0
r_0774	NAPRtase	H+[c] + nicotinate[c] + PRPP[c] => diphosphate[c] + nicotinic acid D-ribonucleotide[c]	0	0	0		0	0	0		0	0	0	0		0	0	0		0	0	0	1.19361e-12		0	0	0		0
r_0775	NAPRtase	H+[m] + nicotinate[m] + PRPP[m] => diphosphate[m] + nicotinic acid D-ribonucleotide[m]	0	0	0		0	0	0		0	0	0	0		0	0	0		0	0	0	0		0	0	0		0
r_0781	nicotinamidase	H2O[c] + nicotinamide[c] => ammonium[c] + nicotinate[c]	0	0	0		0	0	0		0	0	0	0		0	0	0		0	0	0	0		0	0	0		0
r_0782	nicotinamide N-methyltransferase	nicotinamide[c] + S-adenosyl-L-methionine[c] => 1-methylnicotinamide[c] + S-adenosyl-L-homocysteine[c]	0	0	0		0	0	0		0	0	0	0		0	0	0		0	0	0	0		0	0	0		0
r_0783	nicotinamide-nucleotide adenylyltransferase	ATP[c] + H+[c] + NMN[c] => diphosphate[c] + NAD[c]	0	0	0		0	0	0		0	0	0	0		0	0	0		0	0	0	0		0	0	0		0
r_0784	nicotinamide-nucleotide adenylyltransferase	ATP[n] + H+[n] + NMN[n] => diphosphate[n] + NAD[n]	0	0	0		0	0	0		0	0	0	0		0	0	0		0	0	0	1.19361e-12		0	0	0		0
r_0785	nicotinate-nucleotide adenylyltransferase	ATP[c] + H+[c] + nicotinic acid D-ribonucleotide[c] => deamido-NAD(+)[c] + diphosphate[c]	0	0	0		0	0	0		0	0	0	0		0	0	0		0	0	0	1.19361e-12		0	0	0		0
r_0786	nicotinate-nucleotide diphosphorylase (carboxylating)	2 H+[c] + PRPP[c] + quinolinate[c] => carbon dioxide[c] + diphosphate[c] + nicotinic acid D-ribonucleotide[c]	0	0	0		0	0	0		0	0	0	0		0	0	0		0	0	0	0		0	0	0		0
r_0787	nicotinate-nucleotide diphosphorylase (carboxylating)	2 H+[m] + PRPP[m] + quinolinate[m] => carbon dioxide[m] + diphosphate[m] + nicotinic acid D-ribonucleotide[m]	0	0	0		0	0	0		0	0	0	0		0	0	0		0	0	0	0		0	0	0		0
r_0788	nucleoside diphosphatase	ADP[c] + H2O[c] => AMP[c] + H+[c] + phosphate[c]	0	0	0.0855385		0	0	0.0161546		0	0	0	0.0397957		0	0	0.00397151		0	0	0	0.00519552		0	0	0.0140791		0
r_0789	nucleoside diphosphatase	GDP[c] + H2O[c] => GMP[c] + H+[c] + phosphate[c]	0	0	0.0638005		0	0	0.0142689		0	0	0	0.0627719		0	0	0.00384294		0	0	0	0.00229875		0	0	0.0169028		0
r_0790	nucleoside diphosphatase	H2O[c] + UDP[c] => H+[c] + phosphate[c] + UMP[c]	0	0	0.0249785		0	0	0.0154856		0	0	0	0.0128413		0	0	0		0	0	0	0.00284716		0	0	0.0028791		0
r_0791	nucleoside diphosphatase	H2O[g] + UDP[g] => H+[g] + phosphate[g] + UMP[g]	0	0	0		0	0	0		0	0	0	0		0	0	0		0	0	0	0		0	0	0		0
r_0792	nucleoside diphosphatase	CDP[c] + H2O[c] => CMP[c] + H+[c] + phosphate[c]	0.0022852	-0.000927395	0.0010569	46.2495	0	0	0.00798082		0	0.00105169	-0.000571138	0.00861381	819.042	0	0	0.00425804		0	0	0	0.0019714		0	0	0.00213673		0
r_0793	nucleoside diphosphatase	H2O[c] + IDP[c] => H+[c] + IMP[c] + phosphate[c]	0	0	0		0	0	0		0	0	0	0		0	0	0		0	0	0	0		0	0	0		0
r_0795	nucleoside diphosphate kinase	ATP[c] + CDP[c] => ADP[c] + CTP[c]	0	0	0.060253		0.00101618	-0.00250353	0.0281459	2769.77	0	0	0	0.0591018		0	0	0.0093068		0	0.000185125	-3.06549e-05	0.0113104	6109.62	0.000500058	-0.000256322	0.00589706	1179.27	3.06377
r_0796	nucleoside diphosphate kinase	ATP[c] + dADP[c] => ADP[c] + dATP[c]	0	0	0.0806193		0	0	0.0315348		0	0	0	0.0620482		0	0	0.00517272		0	0	0	0.0100787		0	0	0.0487183		0
r_0797	nucleoside diphosphate kinase	ATP[c] + dCDP[c] => ADP[c] + dCTP[c]	0	0	0.0486412		0	0	0.0204809		0	0	0	0.0344506		0	0	0.00492216		0	0	0	0.00723762		0	0	0.0311987		0
r_0798	nucleoside diphosphate kinase	ATP[c] + dGDP[c] => ADP[c] + dGTP[c]	0	0	0.0538794		0	0	0.0297478		0	0	0	0.0689705		0	0	0.0071019		0	0	0	0.00833944		0	0	0.0305798		0
r_0799	nucleoside diphosphate kinase	ATP[c] + dTDP[c] => ADP[c] + dTTP[c]	0	0	0.102549		0	0	0.0199306		0	0	0	0.0436289		0	0	0.00616846		0	0	0	0.00650354		0	0	0.0450153		0
r_0800	nucleoside diphosphate kinase	ATP[c] + GDP[c] => ADP[c] + GTP[c]	0.113787	-0.0461777	0.0827181	72.6956	0.00988736	-0.0243591	0.0226228	228.806	-0.922735	0.0366315	-0.0198933	0.0315352	86.0876	0.0139895	-0.0322714	0.0085102	60.8327	0.697974	0.0596707	-0.0098809	0.0117051	19.6162	0.00919292	-0.00471216	0.0291739	317.352	-1.06825
r_0801	nucleoside diphosphate kinase	ATP[c] + IDP[c] => ADP[c] + ITP[c]	0	0	0.108545		0	0	0.0224946		0	0	0	0.0555891		0	0	0.0059597		0	0	0	0.00981657		0	0	0.0330363		0
r_0802	nucleoside diphosphate kinase	ATP[c] + dIDP[c] <=> ADP[c] + dITP[c]	0	0	0		0	0	0		0	0	0	0		0	0	0		0	0	0	0		0	0	0		0
r_0803	nucleoside diphosphate kinase	ATP[c] + dUDP[c] <=> ADP[c] + dUTP[c]	0	0	0.0675842		0	0	0.0314348		0	0	0	0.0479354		0	0	0.00882384		0	0	0	0.00987702		0	0	0.0486617		0
r_0804	nucleoside triphosphatase	GTP[c] + H2O[c] => GDP[c] + H+[c] + phosphate[c]	0	0	0.0476377		0	0	0.0191453		0	0	0	0.0198756		0	0	0.00779924		0	0	0	0.00703441		0	0	0.021206		0
r_0805	nucleoside triphosphatase	H2O[c] + UTP[c] => H+[c] + phosphate[c] + UDP[c]	0	0	0.0450891		0	0	0		0	0	0	0.0347135		0	0	0.00272842		0	0	0	0		0	0	0.0116887		0
r_0806	nucleoside triphosphatase	CTP[c] + H2O[c] => CDP[c] + H+[c] + phosphate[c]	0	0	0.0450938		0	0	0.00473867		0	0	0	0.0539702		0	0	0.00543792		0	0	0	0.00512073		0	0	0		0
r_0807	nucleoside triphosphatase	H2O[c] + ITP[c] => H+[c] + IDP[c] + phosphate[c]	0	0	0.044976		0	0	2.21745e-05		0	0	0	0.049067		0	0	0.00272799		0	0	0	0.00227005		0	0	0.0181743		0
r_0810	nucleoside-diphosphatase (GDP), Golgi	GDP[g] + H2O[g] => GMP[g] + H+[g] + phosphate[g]	0	0	0		0	0	0		0	0	0	0		0	0	0		0	0	0	0		0	0	0		0
r_0811	nucleoside-diphosphate kinase (ATP:UDP)	ATP[c] + UDP[c] => ADP[c] + UTP[c]	0.18041	-0.073215	0.135634	75.1808	0.0176481	-0.0434788	0.0251131	142.3	-0.751826	0.0631486	-0.0342938	0.0943094	149.345	0.0265766	-0.0613076	0.0150133	56.4908	0.838119	0.10714	-0.0177413	0.0165594	15.4559	0.0171964	-0.00881462	0.0412365	239.797	-1.00914
r_0812	O-acetylhomoserine (thiol)-lyase	methanethiol[c] + O-acetyl-L-homoserine[c] => acetate[c] + H+[c] + L-methionine[c]	0	0	0		0	0	0		0	0	0	0		0	0	0		0	0	0	0		0	0	0		0
r_0813	O-acetylhomoserine (thiol)-lyase	hydrogen sulfide[c] + O-acetyl-L-homoserine[c] => acetate[c] + H+[c] + L-homocysteine[c]	0.027721	-0.0112499	0.013653	49.2516	0.00114957	-0.00283216	0.000929944	80.8947	-1.98994	0.00571025	-0.00310104	0.00204617	35.8333	0.000723642	-0.00166932	0.000198965	27.495	-0.89349	0.00679519	-0.00112522	0.000572891	8.43083	0.00062796	-0.000321883	0.00122827	195.596	-1.8056
r_0815	O-succinylhomoserine lyase (L-cysteine)	L-cysteine[c] + O-succinyl-L-homoserine[c] <=> H+[c] + L-cystathionine[c] + succinate[c]	0	0	0.00330173		0	0	0.00257791		0	0	0	0.00113863		0	0	0.001794		0	0	0	0.00459892		0	0	0.000988909		0
r_0816	ornithine carbamoyltransferase	carbamoyl phosphate[c] + ornithine[c] => H+[c] + L-citrulline[c] + phosphate[c]	0.0712802	-0.0289274	0.0160208	22.4759	0.00296815	-0.00731251	0.00648283	218.413	-1.984	0.0147436	-0.00800672	0.0168683	114.411	0.00186841	-0.00431011	0.00177193	94.8359	-0.893487	0.0175448	-0.00290526	0.00107531	6.12893	0.00162136	-0.000831085	0.00916556	565.301	-1.8056
r_0817	ornithine decarboxylase	H+[c] + ornithine[c] => carbon dioxide[c] + putrescine[c]	0	0	7.70321e-05		0	0	1.56527e-05		0	0	0	3.39666e-05		0	0	2.38777e-05		0	0	0	2.75777e-05		0	0	3.22663e-05		0
r_0818	ornithine transacetylase	L-glutamate[m] + N(2)-acetyl-L-ornithine[m] => N-acetyl-L-glutamate[m] + ornithine[m]	0.0712802	-0.0289274	0.000124298	0.17438	0.00296815	-0.00731251	4.65226e-05	1.5674	-1.984	0.014889	-0.00808568	8.79974e-05	0.591024	0.00186841	-0.00431011	3.62976e-05	1.9427	-0.907644	0.0176433	-0.00292157	4.43973e-05	0.251638	0.00167634	-0.00085927	7.38815e-05	4.4073	-1.76556
r_0819	ornithine transaminase	2-oxoglutarate[c] + ornithine[c] => L-glutamate[c] + L-glutamic 5-semialdehyde[c]	0	0	0		0	0	4.60107e-05		0	0	0	8.20909e-05		0	0	3.84562e-06		0	9.8498e-05	-1.63103e-05	2.00068e-05	20.3119	5.49859e-05	-2.8185e-05	2.28943e-05	41.6367	0.789142
r_0820	orotate phosphoribosyltransferase	diphosphate[c] + orotidine 5'-(dihydrogen phosphate)[c] <=> orotate[c] + PRPP[c]	-0.0177665	0.00721012	2.40665e-05	0.13546	-0.00207276	0.00510659	0.000211099	10.1844	-0.497665	-0.00532996	0.00289452	0.000153421	2.87846	-0.00150348	0.00346826	0.000159071	10.5802	0.260892	-0.00720532	0.00119313	0.000289995	4.02474	-0.00118444	0.000607125	0.000383676	32.3931	-0.974688
r_0821	orotidine-5'-phosphate decarboxylase	H+[c] + orotidine 5'-(dihydrogen phosphate)[c] => carbon dioxide[c] + UMP[c]	0.0177665	-0.00721012	2.40665e-05	0.13546	0.00207276	-0.00510659	0.000211099	10.1844	-0.497665	0.00532996	-0.00289452	0.000153421	2.87846	0.00150348	-0.00346826	0.000159071	10.5802	0.260892	0.00720532	-0.00119313	0.000289995	4.02474	0.00118444	-0.000607125	0.000383676	32.3931	-0.974688
r_0831	oxoglutarate dehydrogenase (dihydrolipoamide S-succinyltransferase)	coenzyme A[m] + S(8)-succinyldihydrolipoamide[m] => dihydrolipoamide[m] + succinyl-CoA[m]	0.913681	-0.370795	0.397155	43.4676	0.335584	-0.826765	0.0524889	15.6411	1.15685	0.574518	-0.312001	0.138407	24.0911	0.288848	-0.666324	0.0243306	8.42332	1.09467	0.734477	-0.121622	0.0880471	11.9877	0.198799	-0.101901	0.0622523	31.3142	-0.255233
r_0832	oxoglutarate dehydrogenase (lipoamide)	2-oxoglutarate[m] + H+[m] + lipoamide[m] => carbon dioxide[m] + S(8)-succinyldihydrolipoamide[m]	0.913681	-0.370795	0.397155	43.4676	0.335584	-0.826765	0.0524889	15.6411	1.15685	0.574518	-0.312001	0.138407	24.0911	0.288848	-0.666324	0.0243306	8.42332	1.09467	0.734477	-0.121622	0.0880471	11.9877	0.198799	-0.101901	0.0622523	31.3142	-0.255233
r_0841	pantetheine-phosphate adenylyltransferase	ATP[c] + H+[c] + pantetheine 4'-phosphate[c] => 3'-dephospho-CoA[c] + diphosphate[c]	0	0	0		0	0	0		0	0	0	0		0	0	0		0	0	0	0		0	0	0		0
r_0842	pantothenate kinase	(R)-pantothenate[c] + ATP[c] => (R)-4'-phosphopantothenic acid[c] + ADP[c] + H+[c]	0	0	0		0	0	0		0	0	0	0		0	0	0		0	0	0	0		0	0	0		0
r_0843	pantothenate synthase	(R)-pantoate[c] + ATP[c] + beta-alanine[c] => (R)-pantothenate[c] + AMP[c] + diphosphate[c] + H+[c]	0	0	0.000190224		0	0	0.000118863		0	0	0	7.41534e-05		0	0	0.000134547		0	0	0	0.000276536		0	0	0.000115527		0
r_0844	peroxisomal acyl-CoA thioesterase	decanoyl-CoA[p] + H2O[p] => coenzyme A[p] + decanoate[p] + H+[p]	0	0	0.00425084		0	0	0.000805972		0	0	0	0.00339938		0	0	0.000104373		0	0.0113028	-0.00187163	0.0036873	32.6229	0	0	0.00198972		0
r_0851	phenylalanine transaminase	2-oxoglutarate[c] + L-phenylalanine[c] <=> keto-phenylpyruvate[c] + L-glutamate[c]	-0.0350122	0.0142089	0.0188417	53.8147	0	0	0.00314386		0	-0.00724191	0.00393283	0.00821777	113.475	0	0	0.00252117		0	0	0	0.00758465		-0.000796398	0.000408222	0.00878054	1102.53	0
r_0852	phenylalanyl-tRNA synthetase	ATP[c] + L-phenylalanine[c] + tRNA(Phe)[c] => AMP[c] + diphosphate[c] + Phe-tRNA(Phe)[c]	0.0350122	-0.0142089	3.80799e-05	0.108762	0.00145792	-0.00359183	3.68588e-06	0.252817	-1.984	0.00724191	-0.00393283	1.76747e-05	0.244061	0.000917745	-0.00211708	2.15222e-06	0.234512	-0.89349	0.00861784	-0.00142703	1.43133e-05	0.166089	0.000796398	-0.000408222	1.81336e-06	0.227695	-1.80559
r_0853	phenylalanyl-tRNA synthetase	ATP[m] + L-phenylalanine[m] + tRNA(Phe)[m] => AMP[m] + diphosphate[m] + Phe-tRNA(Phe)[m]	0	0	0		0	0	0		0	0	0	0		0	0	0		0	0	0	0		0	0	0		0
r_0855	phopshoribosylaminoimidazole synthetase	5'-phosphoribosyl-N-formylglycineamidine[c] + ATP[c] => 5'-phosphoribosyl-5-aminoimidazole[c] + ADP[c] + 2 H+[c] + phosphate[c]	0.0166599	-0.00676103	2.79942e-05	0.168033	0.00194366	-0.00478851	5.24324e-06	0.269761	-0.497665	0.00499798	-0.00271423	1.29641e-05	0.259387	0.00140983	-0.00325224	3.83176e-05	2.71789	0.260892	0.00675652	-0.00111881	1.29679e-05	0.191932	0.00111066	-0.000569309	2.72001e-06	0.2449	-0.974688
r_0882	phosphoacetylglucosamine mutase	N-acetyl-D-glucosamine 6-phosphate[c] <=> N-acetyl-alpha-D-glucosamine 1-phosphate[c]	0	0	0		0	0	0		0	0	0	0		0	0	2.43166e-21		0	0	0	0		0	0	1.18927e-16		0
r_0883	phosphoadenylyl-sulfate reductase (thioredoxin)	3'-phospho-5'-adenylyl sulfate[c] + TRX1[c] => adenosine 3',5'-bismonophosphate[c] + 2 H+[c] + sulphite[c] + TRX1 disulphide[c]	0.027721	-0.0112499	0.0133997	48.3379	0.00114957	-0.00283216	0.00238224	207.229	-1.98994	0.00571025	-0.00310104	0.00344795	60.3819	0.000723642	-0.00166932	0.00117016	161.704	-0.89349	0.00679519	-0.00112522	0.00182882	26.9135	0.00062796	-0.000321883	0.00251692	400.809	-1.8056
r_0884	phosphoenolpyruvate carboxykinase	ATP[c] + oxaloacetate[c] => ADP[c] + carbon dioxide[c] + phosphoenolpyruvate[c]	0	0	0.00444083		0	0	0.00218546		0	0	0	0.00162542		0	0	0.000384763		0	0.728015	-0.120552	0.0603255	8.28629	0.0684086	-0.0350653	0.0349102	51.0318	-1.78154
r_0885	phosphoethanolamine cytidyltransferase	CTP[c] + H+[c] + O-phosphoethanolamine[c] => CDP-ethanolamine[c] + diphosphate[c]	0	0	0		0	0	0		0	0	0	0		0	0	6.56862e-11		0	0	0	0		0	0	0		0
r_0886	phosphofructokinase	ATP[c] + D-fructose 6-phosphate[c] => ADP[c] + D-fructose 1,6-bisphosphate[c] + H+[c]	0.885248	-0.359257	0.429109	48.4733	0.0779932	-0.192149	0.0449216	57.5968	-0.902791	0	0	0.0444001		0	0	0.00869557		0	0	0	0.00325828		0	0	0.0288888		0
r_0887	phosphofructokinase (s7p)	ATP[c] + sedoheptulose 7-phosphate[c] => ADP[c] + H+[c] + sedoheptulose 1,7-bisphosphate[c]	0.545653	-0.22144	0.205097	37.5874	0.0206814	-0.0509519	0.0199616	96.5197	-2.11971	0.17442	-0.0947215	0.114888	65.8687	0.066611	-0.15366	0.0226283	33.9708	0.69798	0	0	0.0035108		0	0	0.00921801		0
r_0888	phosphoglucomutase	D-glucose 6-phosphate[c] <=> D-glucose 1-phosphate[c]	0.168355	-0.0683229	0.0302457	17.9654	0.0162489	-0.0400318	0.0121021	74.4796	-0.771224	0.0595508	-0.0323399	0.0445356	74.7859	0.0255617	-0.0589665	0.00287971	11.2657	0.866578	0.102276	-0.0169359	0.00274961	2.68842	0.0163969	-0.00840479	0.017108	104.337	-1.0108
r_0889	phosphogluconate dehydrogenase	6-phospho-D-gluconate[c] + NADP(+)[c] => carbon dioxide[c] + D-ribulose 5-phosphate[c] + NADPH[c]	1.7779	-0.72152	0.740887	41.6719	0.308411	-0.75982	0.131641	42.6835	0.0746192	0.77425	-0.420468	0.24515	31.6629	0.182766	-0.42161	0.0584424	31.9767	0.0039114	0.877069	-0.145234	0.181297	20.6707	0	0	0.100129		0
r_0890	phosphoglucosamine mutase	alpha-D-glucosamine 1-phosphate[c] <=> alpha-D-glucosamine 6-phosphate[c]	0	0	0		0	0	0		0	0	0	0		0	0	0		0	0	0	0		0	0	0		0
r_0891	phosphoglycerate dehydrogenase	3-phosphonato-D-glycerate(3-)[c] + NAD[c] => 3-phospho-hydroxypyruvate[c] + H+[c] + NADH[c]	0.0131201	-0.00532448	0.00190083	14.4879	0.00412397	-0.0101601	0.00197151	47.8062	0.932197	0.00746677	-0.00405494	0.00369198	49.4455	0.00358383	-0.00826728	0.00170384	47.5424	1.02773	0.00503921	-0.000834445	0.000524091	10.4003	0.00295024	-0.00151225	0.000475212	16.1076	0.857808
r_0892	phosphoglycerate kinase	1,3-bisphospho-D-glycerate[c] + ADP[c] <=> 3-phosphonato-D-glycerate(3-)[c] + ATP[c]	3.38555	-1.37394	0.291061	8.59716	0.468164	-1.1534	0.0530236	11.3259	-0.252435	1.10741	-0.601397	0.20397	18.4186	0.371888	-0.857882	0.0258916	6.9622	0.512461	-0.687592	0.113859	0.0604797	8.79587	-0.0621884	0.0318769	0.0337866	54.3294	-1.83666
r_0893	phosphoglycerate mutase	3-phosphonato-D-glycerate(3-)[c] <=> 2-phospho-D-glyceric acid[c]	3.37243	-1.36862	0.291129	8.63262	0.467658	-1.15215	0.0532415	11.3847	-0.248392	1.10741	-0.601396	0.203602	18.3854	0.371888	-0.857882	0.0260167	6.99586	0.512463	-0.692631	0.114693	0.0604468	8.72713	-0.0651374	0.0333885	0.0337628	51.8332	-1.78035
r_0902	phosphomannomutase	D-mannose 1-phosphate[c] <=> D-mannose 6-phosphate[c]	-0.0841033	0.0341313	9.14723e-05	0.108762	-0.0081501	0.0200791	2.06048e-05	0.252817	-0.765403	-0.0298694	0.016221	7.28996e-05	0.244061	-0.0128212	0.0295763	3.00672e-05	0.234512	0.866578	-0.0512994	0.00849469	8.52028e-05	0.166089	-0.00822431	0.00421566	1.87264e-05	0.227695	-1.0108
r_0903	phosphomethylpyrimidine kinase	4-amino-2-methyl-5-phosphomethylpyrimidine[c] + ATP[c] => 4-amino-2-methyl-5-diphosphomethylpyrimidine[c] + ADP[c]	0	0	0		0	0	0		0	0	0	0		0	0	0		0	0	0	0		0	0	0		0
r_0904	phosphomevalonate kinase	(R)-5-phosphomevalonic acid[c] + ATP[c] => (R)-5-diphosphomevalonic acid[c] + ADP[c]	0.00862986	-0.00350222	1.4321e-05	0.165947	0.00881785	-0.0217242	2.41998e-05	0.274441	2.63296	0.00941803	-0.0051146	2.6486e-05	0.281227	0.00381496	-0.00880047	0.000116757	3.0605	0.782959	0.0112233	-0.00185847	2.35185e-05	0.209551	0.00361047	-0.00185067	9.1843e-06	0.25438	-0.00606509
r_0905	phosphopantothenate-cysteine ligase	(R)-4'-phosphopantothenic acid[c] + CTP[c] + L-cysteine[c] => CMP[c] + diphosphate[c] + H+[c] + N-[(R)-4-phosphonopantothenoyl]-L-cysteine [cytoplasm][c]	0	0	0		0	0	0		0	0	0	0		0	0	0		0	0	0	0		0	0	0		0
r_0906	phosphopantothenoylcysteine decarboxylase	H+[c] + N-[(R)-4-phosphonopantothenoyl]-L-cysteine [cytoplasm][c] => carbon dioxide[c] + pantetheine 4'-phosphate[c]	0	0	0		0	0	0		0	0	0	0		0	0	0		0	0	0	0		0	0	0		0
r_0907	phosphopentomutase	alpha-D-ribose 1-phosphate(2-)[c] <=> ribose-5-phosphate[c]	0	0	0.000242538		0	0	0.000203831		0	0	0	0.000180504		0	0	0.000188756		0	0	0	0.000127471		0	0	0.000216753		0
r_0908	phosphoribosyl amino imidazolesuccinocarbozamide synthetase	ATP[c] + L-aspartate[c] + phosphoribosyl-carboxy-aminoimidazole[c] => 5'-phosphoribosyl-4-(N-succinocarboxamide)-5-aminoimidazole[c] + ADP[c] + H+[c] + phosphate[c]	0.0166599	-0.00676103	2.79942e-05	0.168033	0.00194366	-0.00478851	5.24324e-06	0.269761	-0.497665	0.00499798	-0.00271423	1.29641e-05	0.259387	0.00140983	-0.00325224	3.83176e-05	2.71789	0.260892	0.00675652	-0.00111881	1.29679e-05	0.191932	0.00111066	-0.000569309	2.72001e-06	0.2449	-0.974688
r_0909	phosphoribosyl-AMP cyclohydrolase	1-(5-phosphoribosyl)-5'-AMP[c] + H2O[c] => 1-(5-phospho-D-ribosyl)-5-[(5-phospho-D-ribosylamino)methylideneamino]imidazole-4-carboxamide [cytoplasm][c]	0.0230029	-0.00933519	3.10374e-05	0.134928	0.000957851	-0.00235982	0.0001375	14.3551	-1.984	0.00475791	-0.00258386	1.31798e-05	0.277008	0.000602956	-0.00139092	0.000183171	30.3788	-0.89349	0.00566191	-0.000937558	8.32615e-05	1.47055	0.000523232	-0.000268201	0.000277763	53.086	-1.80559
r_0910	phosphoribosyl-ATP pyrophosphatase	5-phosphoribosyl-ATP[c] + H2O[c] => 1-(5-phosphoribosyl)-5'-AMP[c] + diphosphate[c] + H+[c]	0.0230029	-0.00933519	3.10374e-05	0.134928	0.000957851	-0.00235982	0.0001375	14.3551	-1.984	0.00475791	-0.00258386	1.31798e-05	0.277008	0.000602956	-0.00139092	0.000183171	30.3788	-0.89349	0.00566191	-0.000937558	8.32615e-05	1.47055	0.000523232	-0.000268201	0.000277763	53.086	-1.80559
r_0911	phosphoribosylaminoimidazole-carboxylase	5'-phosphoribosyl-5-aminoimidazole[c] + ATP[c] + carbon dioxide[c] + H2O[c] => ADP[c] + H+[c] + phosphate[c] + phosphoribosyl-carboxy-aminoimidazole[c]	0.0166599	-0.00676103	2.79942e-05	0.168033	0.00194366	-0.00478851	5.24324e-06	0.269761	-0.497665	0.00499798	-0.00271423	1.29641e-05	0.259387	0.00140983	-0.00325224	3.83176e-05	2.71789	0.260892	0.00675652	-0.00111881	1.29679e-05	0.191932	0.00111066	-0.000569309	2.72001e-06	0.2449	-0.974688
r_0912	phosphoribosylaminoimidazolecarboxamide formyltransferase	10-formyl-THF[c] + AICAR[c] <=> phosphoribosyl-formamido-carboxamide[c] + THF[c]	0.0396629	-0.0160962	5.15643e-05	0.130007	0.00290151	-0.00714833	0.000137569	4.74128	-1.17104	0.00975589	-0.00529808	2.48447e-05	0.254664	0.00201278	-0.00464315	0.000189918	9.4356	-0.190365	0.0124184	-0.00205637	8.60806e-05	0.693168	0.00163389	-0.00083751	0.000277767	17.0003	-1.29592
r_0913	phosphoribosylanthranilate isomerase	N-(5-phospho-beta-D-ribosyl)anthranilate[c] => 1-(2-carboxyphenylamino)-1-deoxy-D-ribulose 5-phosphate[c]	0.0134288	-0.00544976	2.17268e-05	0.161792	0.000559182	-0.00137764	9.24954e-05	16.5412	-1.984	0.00277761	-0.00150842	7.33482e-06	0.264069	0.000351999	-0.000812002	7.8474e-05	22.2938	-0.893487	0.00330536	-0.000547335	2.02111e-05	0.611465	0.000305456	-0.000156572	0.00013248	43.3711	-1.80559
r_0914	phosphoribosylglycinamidine synthetase	5-phosphoribosylamine[c] + ATP[c] + L-glycine[c] => 5-phospho-ribosyl-glycineamide[c] + ADP[c] + H+[c] + phosphate[c]	0.0166599	-0.00676103	2.79942e-05	0.168033	0.00194366	-0.00478851	5.24324e-06	0.269761	-0.497665	0.00499798	-0.00271423	1.29641e-05	0.259387	0.00140983	-0.00325224	3.83176e-05	2.71789	0.260892	0.00675652	-0.00111881	1.29679e-05	0.191932	0.00111066	-0.000569309	2.72001e-06	0.2449	-0.974688
r_0915	phosphoribosylpyrophosphate amidotransferase	H2O[c] + L-glutamine[c] + PRPP[c] => 5-phosphoribosylamine[c] + diphosphate[c] + L-glutamate[c]	0.0166599	-0.00676103	2.79942e-05	0.168033	0.00194366	-0.00478851	5.24324e-06	0.269761	-0.497665	0.00499798	-0.00271423	1.29641e-05	0.259387	0.00140983	-0.00325224	3.83176e-05	2.71789	0.260892	0.00675652	-0.00111881	1.29679e-05	0.191932	0.00111066	-0.000569309	2.72001e-06	0.2449	-0.974688
r_0916	phosphoribosylpyrophosphate synthetase	ATP[c] + ribose-5-phosphate[c] => AMP[c] + H+[c] + PRPP[c]	0.0708582	-0.0287561	0.000370857	0.523379	0.00553345	-0.0136326	0.000338851	6.12368	-1.07681	0.0178635	-0.00970102	0.000269604	1.50925	0.00386826	-0.00892342	0.00032373	8.36888	-0.12054	0.0229291	-0.00379684	0.000362736	1.58199	0.00312379	-0.00160121	0.000554395	17.7475	-1.24564
r_0917	phosphoserine phosphatase (L-serine)	3-phospho-serine[c] + H2O[c] => L-serine[c] + phosphate[c]	0.0131201	-0.00532448	0.00190083	14.4879	0.00412397	-0.0101601	0.00197151	47.8062	0.932197	0.00746677	-0.00405494	0.00369198	49.4455	0.00358383	-0.00826728	0.00170384	47.5424	1.02773	0.00503921	-0.000834445	0.000524091	10.4003	0.00295024	-0.00151225	0.000475212	16.1076	0.857808
r_0918	phosphoserine transaminase	3-phospho-hydroxypyruvate[c] + L-glutamate[c] => 2-oxoglutarate[c] + 3-phospho-serine[c]	0.0131201	-0.00532448	0.00190083	14.4879	0.00412397	-0.0101601	0.00197151	47.8062	0.932197	0.00746677	-0.00405494	0.00369198	49.4455	0.00358383	-0.00826728	0.00170384	47.5424	1.02773	0.00503921	-0.000834445	0.000524091	10.4003	0.00295024	-0.00151225	0.000475212	16.1076	0.857808
r_0920	phytoceramidase	cerotic acid[er] + phytosphingosine[er] => ceramide-2 (C26)[er]	0	0	0		0	0	0		0	0	0	0		0	0	0		0	0	0	0		0	0	0		0
r_0921	Phytosphingosine phosphate lyase	phytosphingosine 1-phosphate[er] => 2-hydroxyhexadecanal[er] + O-phosphoethanolamine[er]	0	0	0		0	0	0		0	0	0	0		0	0	0		0	0	0	0		0	0	0		0
r_0922	phytosphingosine synthesis	H+[er] + NADPH[er] + oxygen[er] + sphinganine[er] => H2O[er] + NADP(+)[er] + phytosphingosine[er]	0	0	0		0	0	0		0	0	0	2.85676e-11		0	0	0		0	0	0	0		0	0	0		0
r_0935	porphobilinogen synthase	2 5-aminolevulinate[c] => H+[c] + 2 H2O[c] + porphobilinogen[c]	7.128e-07	-2.89273e-07	7.75255e-10	0.108762	8.316e-08	-2.04878e-07	2.24033e-10	0.2694	-0.497665	2.1384e-07	-1.16129e-07	5.26652e-10	0.246283	6.032e-08	-1.39148e-07	1.42574e-10	0.236363	0.260892	2.8908e-07	-4.78689e-08	4.90611e-10	0.169715	4.752e-08	-2.43581e-08	1.08333e-10	0.227974	-0.974688
r_0937	poylamine oxidase	H2O[c] + oxygen[c] + spermine[c] => 3-aminopropanal[c] + hydrogen peroxide[c] + spermidine[c]	0	0	7.81768e-05		0	0	1.42398e-05		0	0	0	2.62626e-05		0	0	1.48445e-05		0	0	0	1.61232e-05		0	0	9.79502e-06		0
r_0938	prephenate dehydratase	H+[c] + prephenate[c] => carbon dioxide[c] + H2O[c] + keto-phenylpyruvate[c]	0.0350122	-0.0142089	6.20029e-05	0.177089	0.00145792	-0.00359183	6.08504e-05	4.17377	-1.984	0.00724191	-0.00393283	2.10012e-05	0.289995	0.000917745	-0.00211708	3.55694e-05	3.87574	-0.89349	0.00861784	-0.00142703	1.54753e-05	0.179573	0.000796398	-0.000408222	7.86099e-05	9.87067	-1.80559
r_0939	prephenate dehydrogenase (NADP)	NADP(+)[c] + prephenate[c] => 3-(4-hydroxyphenyl)pyruvate[c] + carbon dioxide[c] + NADPH[c]	0.0234374	-0.00951151	6.55625e-05	0.279735	0.000975941	-0.00240439	6.75521e-05	6.92174	-1.984	0.00484777	-0.00263265	1.74813e-05	0.360605	0.000614343	-0.00141718	6.52373e-05	10.619	-0.89349	0.00576884	-0.000955265	1.78171e-05	0.308851	0.000533114	-0.000273266	8.55197e-05	16.0416	-1.80559
r_0941	prolyl-tRNA synthetase	ATP[c] + L-proline[c] + tRNA(Pro)[c] => AMP[c] + diphosphate[c] + H+[c] + Pro-tRNA(Pro)[c]	0.0750894	-0.0304732	8.16686e-05	0.108762	0.00312675	-0.00770326	7.90496e-06	0.252817	-1.984	0.0155315	-0.0084346	3.79063e-05	0.244061	0.00196826	-0.00454043	4.61579e-06	0.234512	-0.893489	0.0184825	-0.00306052	3.06974e-05	0.166089	0.00170801	-0.000875502	3.88906e-06	0.227695	-1.80559
r_0942	protoporphyrinogen oxidase	3 oxygen[m] + 2 protoporphyrinogen[m] => 6 H2O[m] + 2 protoporphyrin[m]	8.91e-08	-3.61591e-08	9.69068e-11	0.108762	1.0395e-08	-2.56098e-08	2.80041e-11	0.2694	-0.497665	2.673e-08	-1.45161e-08	6.58315e-11	0.246283	7.54e-09	-1.73935e-08	1.78217e-11	0.236363	0.260892	3.6135e-08	-5.98361e-09	6.13264e-11	0.169715	5.94e-09	-3.04476e-09	1.35416e-11	0.227974	-0.974688
r_0943	purine-nucleoside phosphorylase	nicotinamide ribose[c] + phosphate[c] => alpha-D-ribose 1-phosphate(2-)[c] + H+[c] + nicotinamide[c]	0	0	0		0	0	0		0	0	0	0		0	0	0		0	0	0	0		0	0	0		0
r_0949	guanosine phosphorylase	guanosine[c] + phosphate[c] <=> alpha-D-ribose 1-phosphate(2-)[c] + guanine[c]	0	0	0.000241801		0	0	0.000180849		0	0	0	0.000180481		0	0	0.000166416		0	0	0	0.00010409		0	0	0.000206271		0
r_0950	guanosine phosphorylase	guanosine[m] + phosphate[m] <=> alpha-D-ribose 1-phosphate(2-)[m] + guanine[m]	0	0	1.4068e-17		0	0	4.97378e-18		0	0	0	0		0	0	0		0	0	0	0		0	0	0		0
r_0951	inosine phosphorylase	inosine[c] + phosphate[c] <=> alpha-D-ribose 1-phosphate(2-)[c] + hypoxanthine[c]	0	0	2.00082e-05		0	0	9.50258e-05		0	0	0	4.23028e-06		0	0	8.98139e-05		0	0	0	7.36814e-05		0	0	6.69291e-05		0
r_0953	pyridoxal oxidase	ammonium[c] + 2 H2O[c] + 0.5 oxygen[c] + pyridoxal[c] => 2 hydrogen peroxide[c] + pyridoxamine[c]	0	0	0		0	0	0		0	0	0	0		0	0	0		0	0	0	0		0	0	0		0
r_0954	pyridoxamine 5'-phosphate oxidase	H2O[c] + oxygen[c] + pyridoxamine 5'-phosphate[c] => ammonium[c] + hydrogen peroxide[c] + pyridoxal 5'-phosphate[c]	0	0	0		0	0	0		0	0	0	0		0	0	0		0	0	0	0		0	0	0		0
r_0955	pyridoxine 5'-phosphate oxidase	oxygen[c] + pyridoxine 5'-phosphate[c] <=> hydrogen peroxide[c] + pyridoxal 5'-phosphate[c]	0	0	0		0	0	4.34529e-20		0	0	0	1.94337e-20		0	0	5.83597e-20		0	0	0	7.76763e-20		0	0	0		0
r_0956	pyridoxine oxidase	oxygen[c] + pyridoxine[c] => hydrogen peroxide[c] + pyridoxal[c]	0	0	0.0313721		0	0	0.00554648		0	0	0	0.00941367		0	0	0.00257746		0	0	0	0.00774188		0	0	0.011734		0
r_0957	pyrroline-5-carboxylate reductase	1-pyrroline-5-carboxylate[c] + 2 H+[c] + NADPH[c] => L-proline[c] + NADP(+)[c]	0.0750894	-0.0304732	0.00367306	4.89158	0.00312675	-0.00770326	0.000555448	17.7644	-1.984	0.0155315	-0.0084346	0.00556205	35.8115	0.00196826	-0.00454043	0.000238118	12.0979	-0.893489	0.0184825	-0.00306052	0.000874827	4.73328	0.00170801	-0.000875502	0.00119636	70.0443	-1.80559
r_0958	pyruvate carboxylase	ATP[c] + bicarbonate[c] + pyruvate[c] => ADP[c] + H+[c] + oxaloacetate[c] + phosphate[c]	0.647682	-0.262846	0.304028	46.9409	0.0285809	-0.0704137	0.0406307	142.16	-1.90029	0.135622	-0.0736513	0.117371	86.5427	0.0180149	-0.0415574	0.00997733	55.3837	-0.825606	0	0	0.00395549		0	0	0.0522718		0
r_0959	pyruvate decarboxylase	H+[c] + pyruvate[c] => acetaldehyde[c] + carbon dioxide[c]	0.535378	-0.21727	0.211736	39.5488	0.0503193	-0.12397	0.0514231	102.194	-0.809503	0.161709	-0.0878183	0.24405	150.92	0.0295217	-0.0681015	0.0209604	70.9999	-0.366835	0.786309	-0.130205	0.0729485	9.27734	0.0327125	-0.016768	0.026683	81.5682	-2.95701
r_0960	pyruvate decarboxylase (acetoin-forming)	acetaldehyde[c] + H+[c] + pyruvate[c] => (R)-acetoin[c] + carbon dioxide[c]	0	0	0.0115968		0	0	0.000842046		0	0	0	0.0158181		0	0	0.000172162		0	0	0	0.00208173		0	0	0.00086893		0
r_0961	pyruvate dehydrogenase	coenzyme A[m] + NAD[m] + pyruvate[m] => acetyl-CoA[m] + carbon dioxide[m] + NADH[m]	1.68876	-0.685345	0.14405	8.52988	0.376197	-0.926821	0.0472303	12.5547	0.435462	0.791626	-0.429904	0.122301	15.4494	0.315713	-0.728296	0.0226574	7.17659	0.76051	0.858521	-0.142163	1.21045e-14	1.40992e+12	0.420608	-0.215597	0.05558	13.2142	0.600797
r_0962	pyruvate kinase	ADP[c] + H+[c] + phosphoenolpyruvate[c] => ATP[c] + pyruvate[c]	3.22867	-1.31028	0.291622	9.03224	0.461701	-1.13747	0.053532	11.5945	-0.204041	1.07768	-0.585249	0.203702	18.902	0.36812	-0.849189	0.0260818	7.08514	0.537037	0	0	0.00568397		0	0	0.00927142		0
r_0963	quinone oxidoreductase	2-hexaprenyl-6-methoxy-3-methyl-1,4-benzoquinone[m] + H+[m] + NADH[m] + oxygen[m] => 2-hexaprenyl-5-hydroxy-6-methoxy-3-methyl-1,4-benzoquinone[m] + H2O[m] + NAD[m]	0	0	0		0	0	0		0	0	0	0		0	0	0		0	0	0	0		0	0	0		0
r_0964	reduced glutathione via ABC system	ATP[c] + glutathione[c] + H2O[c] => ADP[c] + glutathione[v] + H+[c] + phosphate[c]	0	0	0.0778527		0	0	0.00824685		0	0	0	0.034682		0	0	0		0	0	0	0.00399534		0	0	0		0
r_0965	riboflavin kinase	ATP[c] + riboflavin[c] => ADP[c] + FMN[c] + H+[c]	0	0	0		0	0	0		0	0	0	0		0	0	0		0	0	0	0		0	0	0		0
r_0966	riboflavin kinase	ATP[m] + riboflavin[m] => ADP[m] + FMN[m] + H+[m]	0	0	0		0	0	0		0	0	0	0		0	0	0		0	0	0	0		0	0	0		0
r_0967	riboflavin synthase	2-hydroxy-3-oxobutyl phosphate[c] + 5-amino-6-(D-ribitylamino)uracil[c] => 6,7-dimethyl-8-(1-D-ribityl)lumazine[c] + 2 H2O[c] + phosphate[c]	0.000352836	-0.00014319	3.83751e-07	0.108762	4.11642e-05	-0.000101415	1.0407e-07	0.252817	-0.497665	0.000105851	-5.74839e-05	2.58341e-07	0.244061	2.98584e-05	-6.88783e-05	7.00214e-08	0.234512	0.260892	0.000143095	-2.36951e-05	2.37665e-07	0.166089	2.35224e-05	-1.20572e-05	5.35594e-08	0.227695	-0.974688
r_0968	riboflavin synthase	2 6,7-dimethyl-8-(1-D-ribityl)lumazine[c] => 5-amino-6-(D-ribitylamino)uracil[c] + riboflavin[c]	0.000176418	-7.1595e-05	1.91876e-07	0.108762	2.05821e-05	-5.07073e-05	5.2035e-08	0.252817	-0.497665	5.29254e-05	-2.87419e-05	1.2917e-07	0.244061	1.49292e-05	-3.44391e-05	3.50107e-08	0.234512	0.260892	7.15473e-05	-1.18475e-05	1.18832e-07	0.166089	1.17612e-05	-6.02862e-06	2.67797e-08	0.227695	-0.974688
r_0969	ribokinase	ATP[c] + D-ribose[c] => ADP[c] + H+[c] + ribose-5-phosphate[c]	0	0	0.000211247		0	0	6.12776e-05		0	0	0	0.000110044		0	0	7.1474e-05		0	0	0	0.000146486		0	0	0.000163731		0
r_0970	ribonucleoside-triphosphate reductase (ATP)	ATP[c] + TRX1[c] => dATP[c] + H2O[c] + TRX1 disulphide[c]	0.00040986	-0.000166332	0.000188294	45.9411	4.7817e-05	-0.000117805	2.39731e-06	5.01352	-0.497665	0.000122958	-6.67742e-05	1.86822e-05	15.1939	3.4684e-05	-8.00101e-05	2.69e-06	7.75575	0.260892	0.000166221	-2.75246e-05	1.33862e-05	8.05324	2.7324e-05	-1.40059e-05	2.65496e-06	9.71659	-0.974688
r_0971	ribonucleoside-triphosphate reductase (CTP)	CTP[c] + TRX1[c] => dCTP[c] + H2O[c] + TRX1 disulphide[c]	0	0	0.000136546		0	0	0.000100357		0	0	0	5.22449e-05		0	0	5.83452e-05		0	0	0	0.000123581		0	0	6.87567e-05		0
r_0972	ribonucleoside-triphosphate reductase (GTP)	GTP[c] + TRX1[c] => dGTP[c] + H2O[c] + TRX1 disulphide[c]	0	0	7.04299e-05		0	0	8.14081e-06		0	0	0	2.29413e-05		0	0	2.46788e-05		0	0	0	2.7444e-05		0	0	5.12663e-06		0
r_0973	ribonucleoside-triphosphate reductase (UTP)	UTP[c] + TRX1[c] => dUTP[c] + H2O[c] + TRX1 disulphide[c]	0	0	0.00022465		0	0	6.68358e-05		0	0	0	0.000109581		0	0	5.43998e-05		0	0	0	0.00012323		0	0	0.000224306		0
r_0974	ribonucleotide reductase	ADP[c] + TRX1[c] => dADP[c] + H2O[c] + TRX1 disulphide[c]	0	0	0.000188208		0	0	2.40223e-06		0	0	0	1.86793e-05		0	0	2.69839e-06		0	0	0	1.33984e-05		0	0	2.65259e-06		0
r_0975	ribonucleotide reductase	ADP[n] + TRX1[n] => dADP[n] + H2O[n] + TRX1 disulphide[n]	0	0	0		0	0	0		0	0	0	0		0	0	0		0	0	0	0		0	0	0		0
r_0976	ribonucleotide reductase	CDP[c] + TRX1[c] => dCDP[c] + H2O[c] + TRX1 disulphide[c]	0.000662059	-0.000268681	0.0002492	37.6401	0.00012474	-0.000307317	0.000184525	147.927	0.193835	0.00032076	-0.000174194	0.000155221	48.3918	9.048e-05	-0.000208722	0.000143972	159.121	0.260892	0.00043362	-7.18033e-05	0.000260174	60.0004	7.128e-05	-3.65371e-05	0.000310038	434.958	-0.974688
r_0977	ribonucleotide reductase	CDP[n] + TRX1[n] => dCDP[n] + H2O[n] + TRX1 disulphide[n]	0	0	0		0	0	0		0	0	0	0		0	0	0		0	0	0	0		0	0	0		0
r_0978	ribonucleotide reductase	GDP[c] + TRX1[c] => dGDP[c] + H2O[c] + TRX1 disulphide[c]	0.00065934	-0.000267577	7.0447e-05	10.6845	7.6923e-05	-0.000189512	8.14542e-06	10.5891	-0.497665	0.000197802	-0.000107419	2.29534e-05	11.6042	5.5796e-05	-0.000128712	2.46978e-05	44.2644	0.260892	0.000267399	-4.42787e-05	2.7451e-05	10.2659	4.3956e-05	-2.25312e-05	5.12838e-06	11.6671	-0.974688
r_0979	ribonucleotide reductase	GDP[n] + TRX1[n] => dGDP[n] + H2O[n] + TRX1 disulphide[n]	0	0	0		0	0	0		0	0	0	0		0	0	0		0	0	0	0		0	0	0		0
r_0982	ribose-5-phosphate isomerase	D-ribulose 5-phosphate[c] <=> ribose-5-phosphate[c]	0.6372	-0.258593	0.260507	40.883	0.0268754	-0.0662119	0.0531409	197.731	-1.96552	0.549708	-0.298527	0.103719	18.8679	0.14996	-0.345932	0.0229662	15.3149	0.212624	0.313492	-0.0519113	0.0604082	19.2694	0.00261967	-0.00134281	0.0334271	1276	-5.27273
r_0983	ribosylnicotinamide kinase	ATP[c] + nicotinamide ribose[c] => ADP[c] + H+[c] + NMN[c]	0	0	0		0	0	0		0	0	0	0		0	0	0		0	0	0	0		0	0	0		0
r_0984	ribulose 5-phosphate 3-epimerase	D-ribulose 5-phosphate[c] <=> D-xylulose 5-phosphate[c]	1.15358	-0.468151	0.493045	42.7406	0.290526	-0.715757	0.0848698	29.2125	0.612495	1.30855	-0.710628	0.158783	12.1343	0.387585	-0.894093	0.0409736	10.5715	0.33133	0.563434	-0.0932993	0.12089	21.4559	-0.00264319	0.00135486	0.0668125	2527.72	0
r_0985	S-adenosyl-L-methionine:3-hexaprenyl-4,5-dihydroxylate O-methyltransferase	3-hexaprenyl-4,5-dihydroxybenzoic acid[m] + S-adenosyl-L-methionine[m] => 3-hexaprenyl-4-hydroxy-5-methoxybenzoic acid[m] + H+[m] + S-adenosyl-L-homocysteine[m]	0	0	0		0	0	0		0	0	0	0		0	0	0		0	0	0	0		0	0	0		0
r_0986	S-adenosyl-methionine delta-24-sterol-c-methyltransferase	S-adenosyl-L-methionine[c] + zymosterol[c] => fecosterol[c] + H+[c] + S-adenosyl-L-homocysteine[c]	0.00143822	-0.000583667	1.77666e-06	0.123532	0.00146963	-0.00362067	3.7433e-06	0.25471	2.63304	0.00156964	-0.000852419	3.96999e-06	0.252923	0.00063582	-0.00146673	6.63451e-06	1.04346	0.782967	0.00187051	-0.000309739	3.4224e-06	0.182966	0.000601739	-0.000308443	1.39975e-06	0.232617	-0.00605146
r_0987	S-formylglutathione hydralase	H2O[c] + S-formylglutathione[c] <=> formate[c] + glutathione[c] + H+[c]	0	0	1.24313e-18		0	0	4.97492e-18		0	0	0	4.11068e-19		0	0	6.22504e-19		0	0	0	2.19647e-19		0	0	0		0
r_0988	saccharopine dehydrogenase (NAD, L-lysine forming)	H2O[c] + L-saccharopine[c] + NAD[c] => 2-oxoglutarate[c] + H+[c] + L-lysine[c] + NADH[c]	0.0456814	-0.0185387	0.00133355	2.91924	0.0019022	-0.00468637	6.94274e-05	3.64985	-1.984	0.00944873	-0.00513128	0.00079395	8.40272	0.00119741	-0.00276222	4.6432e-05	3.8777	-0.89349	0.011244	-0.00186189	0.00108445	9.64469	0.00103909	-0.00053262	0.000284599	27.3894	-1.80559
r_0989	saccharopine dehydrogenase (NADP, L-glutamate forming)	H+[c] + L-allysine[c] + L-glutamate[c] + NADPH[c] => H2O[c] + L-saccharopine[c] + NADP(+)[c]	0.0456814	-0.0185387	0.00133355	2.91924	0.0019022	-0.00468637	6.94274e-05	3.64985	-1.984	0.00944873	-0.00513128	0.00079395	8.40272	0.00119741	-0.00276222	4.6432e-05	3.8777	-0.89349	0.011244	-0.00186189	0.00108445	9.64469	0.00103909	-0.00053262	0.000284599	27.3894	-1.80559
r_0990	sedoheptulose 1,7-bisphosphate D-glyceraldehyde-3-phosphate-lyase	sedoheptulose 1,7-bisphosphate[c] <=> D-erythrose 4-phosphate[c] + dihydroxyacetone phosphate[c]	0.545653	-0.22144	0.205152	37.5974	0.0206814	-0.0509519	0.0199652	96.5368	-2.11971	0.17442	-0.0947215	0.114894	65.872	0.066611	-0.15366	0.0226215	33.9606	0.69798	0	0	0.00351397		0	0	0.00917107		0
r_0992	serine O-acetyltransferase	acetyl-CoA[c] + L-serine[c] => coenzyme A[c] + O-acetyl-L-serine[c]	0	0	0.00298128		0	0	0.000929274		0	0	0	0.00196018		0	0	0.000233032		0	0	0	0.000670657		0	0	0.00135649		0
r_0993	serine palmitotransferase	L-serine[er] + palmitoyl-CoA[er] => 3-ketosphinganine[er] + carbon dioxide[er] + coenzyme A[er]	0	0	0		0	0	0		0	0	0	0		0	0	0		0	0	0	0		0	0	0		0
r_0995	seryl-tRNA synthetase	ATP[c] + L-serine[c] + tRNA(Ser)[c] => AMP[c] + diphosphate[c] + Ser-tRNA(Ser)[c]	0.0947771	-0.038463	0.000103081	0.108762	0.00394657	-0.009723	9.97758e-06	0.252817	-1.984	0.0196037	-0.0106461	4.7845e-05	0.244061	0.00248431	-0.00573088	5.826e-06	0.234512	-0.893492	0.0233284	-0.00386296	3.87459e-05	0.166089	0.00215583	-0.00110505	4.90872e-06	0.227695	-1.8056
r_0996	shikimate dehydrogenase	3-dehydroshikimate[c] + H+[c] + NADPH[c] => NADP(+)[c] + shikimate[c]	0.0718784	-0.0291701	0.000110107	0.153186	0.00299305	-0.00737385	0.000132778	4.43622	-1.984	0.0148673	-0.0080739	4.01534e-05	0.270079	0.00188409	-0.00434627	0.000112783	5.98607	-0.893489	0.017692	-0.00292963	3.86515e-05	0.218468	0.00163497	-0.000838061	0.000180658	11.0496	-1.80559
r_0997	shikimate kinase	ATP[c] + shikimate[c] => 3-phosphoshikimic acid[c] + ADP[c] + H+[c]	0.0718784	-0.0291701	0.000110107	0.153186	0.00299305	-0.00737385	0.000132778	4.43622	-1.984	0.0148673	-0.0080739	4.01534e-05	0.270079	0.00188409	-0.00434627	0.000112783	5.98607	-0.893489	0.017692	-0.00292963	3.86515e-05	0.218468	0.00163497	-0.000838061	0.000180658	11.0496	-1.80559
r_0998	sirohydrochlorin dehydrogenase	NAD[c] + precorrin-2[c] => H+[c] + NADH[c] + sirohydrochlorin[c]	0	0	0		0	0	0		0	0	0	0		0	0	0		0	0	0	0		0	0	0		0
r_0999	sirohydrochlorin ferrochetalase	iron(2+)[c] + sirohydrochlorin[c] => 3 H+[c] + siroheme[c]	0	0	0		0	0	0		0	0	0	0		0	0	0		0	0	0	0		0	0	0		0
r_1001	spermidine synthase	putrescine[c] + S-adenosylmethioninamine[c] => 5'-S-methyl-5'-thioadenosine[c] + H+[c] + spermidine[c]	0	0	6.95587e-05		0	0	1.5414e-05		0	0	0	3.17827e-05		0	0	1.83107e-05		0	0	0	2.75777e-05		0	0	1.35381e-05		0
r_1002	spermine synthase	S-adenosylmethioninamine[c] + spermidine[c] => 5'-S-methyl-5'-thioadenosine[c] + H+[c] + spermine[c]	0	0	0.000105469		0	0	2.45971e-05		0	0	0	4.16552e-05		0	0	2.25627e-05		0	0	0	3.22748e-05		0	0	1.59759e-05		0
r_1003	sphinganine phosphate lyase	sphinganine 1-phosphate[er] => hexadecanal[er] + O-phosphoethanolamine[er]	0	0	0		0	0	0		0	0	0	0		0	0	0		0	0	0	0		0	0	0		0
r_1004	sphingoid base-phosphate phosphatase (phytosphingosine 1-phosphate)	H2O[er] + phytosphingosine 1-phosphate[er] => phosphate[er] + phytosphingosine[er]	0	0	1.84606e-05		0	0	0		0	0	0	1.04397e-07		0	0	6.97504e-06		0	0	0	1.39611e-05		0	0	2.63596e-06		0
r_1005	sphingoid base-phosphate phosphatase (sphinganine 1-phosphatase)	H2O[er] + sphinganine 1-phosphate[er] => phosphate[er] + sphinganine[er]	0	0	2.07269e-05		0	0	1.04017e-07		0	0	0	9.04336e-08		0	0	2.95059e-06		0	0	0	9.87436e-06		0	0	1.38059e-06		0
r_1006	sphingolipid long chain base kinase (phytosphingosine)	ATP[er] + phytosphingosine[er] => ADP[er] + H+[er] + phytosphingosine 1-phosphate[er]	0	0	1.84606e-05		0	0	0		0	0	0	1.04397e-07		0	0	6.97504e-06		0	0	0	1.39611e-05		0	0	2.63596e-06		0
r_1007	sphingolipid long chain base kinase (sphinganine)	ATP[er] + sphinganine[er] => ADP[er] + H+[er] + sphinganine 1-phosphate[er]	0	0	2.07269e-05		0	0	1.04017e-07		0	0	0	9.04336e-08		0	0	2.95059e-06		0	0	0	9.87436e-06		0	0	1.38059e-06		0
r_1010	squalene epoxidase (NAD)	H+[er] + NADH[er] + oxygen[er] + squalene[er] => (S)-2,3-epoxysqualene[er] + H2O[er] + NAD[er]	0	0	0		0	0	0		0	0	0	0		0	0	0		0	0	0	0		0	0	0		0
r_1011	squalene epoxidase (NADP)	H+[er] + NADPH[er] + oxygen[er] + squalene[er] => (S)-2,3-epoxysqualene[er] + H2O[er] + NADP(+)[er]	0.00143822	-0.000583667	2.38676e-06	0.165952	0.00146963	-0.00362067	4.03328e-06	0.274442	2.63304	0.00156964	-0.000852419	4.41428e-06	0.281228	0.00063582	-0.00146673	1.94595e-05	3.06054	0.782967	0.00187051	-0.000309739	3.91971e-06	0.209552	0.000601739	-0.000308443	1.53071e-06	0.25438	-0.00605146
r_1012	squalene synthase	2 farnesyl diphosphate[c] + H+[c] + NADPH[c] => 2 diphosphate[c] + NADP(+)[c] + squalene[c]	0.00143822	-0.000583667	2.38676e-06	0.165952	0.00146963	-0.00362067	4.03328e-06	0.274442	2.63304	0.00156964	-0.000852419	4.41428e-06	0.281228	0.00063582	-0.00146673	1.94595e-05	3.06054	0.782967	0.00187051	-0.000309739	3.91971e-06	0.209552	0.000601739	-0.000308443	1.53071e-06	0.25438	-0.00605146
r_1021	succinate dehydrogenase (ubiquinone-6)	succinate[m] + ubiquinone-6[m] <=> fumarate[m] + ubiquinol-6[m]	1.45	-0.588446	0.238551	16.4519	0.359491	-0.885665	0.0553287	15.3908	0.589851	0.715551	-0.388591	0.135256	18.9024	0.302079	-0.696844	0.0235154	7.78455	0.842584	4.26767	-0.706685	0.0877367	2.05585	1.22448	-0.62765	0.0775153	6.33047	-0.171106
r_1022	succinate-CoA ligase (ADP-forming)	ADP[m] + phosphate[m] + succinyl-CoA[m] => ATP[m] + coenzyme A[m] + succinate[m]	0.911978	-0.370104	0.397141	43.5472	0.335579	-0.826752	0.0524274	15.623	1.15952	0.574518	-0.312	0.138342	24.0797	0.288768	-0.66614	0.0244604	8.47058	1.09428	0.666375	-0.110345	0.0880413	13.212	0.166086	-0.0851334	0.0691607	41.6414	-0.374228
r_1023	succinate-semialdehyde dehydrogenase (NADP)	H2O[c] + NADP(+)[c] + succinic semialdehyde[c] => 2 H+[c] + NADPH[c] + succinate[c]	0	0	0.00260798		0	0	0.00521803		0	0	0	0.00678121		0	0	0.00252381		0	0	0	0.00129788		0	0	0.00606697		0
r_1024	sucrose hydrolyzing enxyme	H2O[e] + sucrose[e] => D-fructose[e] + D-glucose[e]	0	0	0		0	0	0		0	0	0	0		0	0	0		0	0	0	0		0	0	0		0
r_1025	sulfate adenylyltransferase	ATP[c] + H+[c] + sulphate[c] => 5'-adenylyl sulfate[c] + diphosphate[c]	0.00311307	-0.00126337	0.0266296	855.414	0	0	0.00145756		0	0	0	0.00341545		0	0	0.000858952		0	0	0	0.00172957		0	0	0.00130408		0
r_1026	sulfate adenylyltransferase (ADP)	ADP[c] + H+[c] + sulphate[c] => 5'-adenylyl sulfate[c] + phosphate[c]	0.0244941	-0.00994033	0.0143402	58.5457	0.00114957	-0.00283216	0.00225248	195.94	-1.81139	0.00571025	-0.00310104	0.0043482	76.1473	0.000723642	-0.00166932	0.000429768	59.3896	-0.89349	0.00679519	-0.00112522	0.000266202	3.9175	0.00062796	-0.000321883	0.00231098	368.014	-1.8056
r_1027	sulfite reductase (NADPH2)	5 H+[c] + 3 NADPH[c] + sulphite[c] => 3 H2O[c] + hydrogen sulfide[c] + 3 NADP(+)[c]	0.027721	-0.0112499	0.0133672	48.2206	0.00114957	-0.00283216	0.00125964	109.574	-1.98994	0.00571025	-0.00310104	0.0027714	48.5338	0.000723642	-0.00166932	0.000233859	32.3169	-0.89349	0.00679519	-0.00112522	0.000475059	6.99111	0.00062796	-0.000321883	0.00181122	288.428	-1.8056
r_1028	taurcholate via ABC system	ATP[c] + H2O[c] + taurocholic acid[c] => ADP[c] + H+[c] + phosphate[c] + taurocholic acid[v]	0	0	0		0	0	0		0	0	0	0		0	0	0		0	0	0	0		0	0	0		0
r_1029	taurine dioxygenase	2-oxoglutarate[c] + oxygen[c] + taurine[c] => aminoacetaldehyde[c] + carbon dioxide[c] + H+[c] + succinate[c] + sulphite[c]	0	0	0		0	0	0		0	0	0	0		0	0	0		0	0	0	0		0	0	0		0
r_1030	tetrahydrofolate aminomethyltransferase	5,10-methenyl-THF[m] + H2O[m] => 5-formyltetrahydrofolic acid[m] + H+[m]	0	0	9.81863e-06		0	0	0.000696521		0	0	0	0.000318384		0	0	0.000124084		0	0	0	0.000833882		0	0	7.39363e-06		0
r_1031	tetrahydrofolate:L-glutamate gamma-ligase (ADP-forming)	ATP[c] + L-glutamate[c] + THF[c] <=> 5,6,7,8-tetrahydrofolyl-L-glutamic acid[c] + ADP[c] + H+[c] + phosphate[c]	0	0	7.76958e-20		0	0	4.85721e-21		0	0	0	0		0	0	1.37523e-20		0	0	0	4.6125e-18		0	0	0		0
r_1032	thiamin diphosphatase	2 H2O[e] + TDP[e] => H+[e] + 2 phosphate[e] + thiamine[e]	0	0	0		0	0	0		0	0	0	0		0	0	0		0	0	0	0		0	0	0		0
r_1033	thiamin phosphatase	H2O[e] + TMP[e] => phosphate[e] + thiamine[e]	0	0	0		0	0	0		0	0	0	0		0	0	0		0	0	0	0		0	0	0		0
r_1034	thiamine diphosphokinase	ATP[c] + thiamine[c] => AMP[c] + H+[c] + TDP[c]	0	0	0		0	0	0		0	0	0	0		0	0	0		0	0	0	0		0	0	0		0
r_1035	thiamine-diphosphate kinase	ATP[c] + TDP[c] => ADP[c] + thiamine(1+) triphosphate(4-)[c]	0	0	0		0	0	0		0	0	0	0		0	0	0		0	0	0	0		0	0	0		0
r_1036	thiamine-phosphate diphosphorylase	4-amino-2-methyl-5-diphosphomethylpyrimidine[c] + 4-methyl-5-(2-phosphonooxyethyl)thiazole[c] + H+[c] => diphosphate[c] + TMP[c]	0	0	0		0	0	0		0	0	0	0		0	0	0		0	0	0	0		0	0	0		0
r_1038	thioredoxin reductase (NADPH)	H+[c] + NADPH[c] + TRX1 disulphide[c] => NADP(+)[c] + TRX1[c]	0.0298682	-0.0121213	0.0180707	60.5014	0.00139905	-0.00344679	0.00366497	261.961	-1.81422	0.00635177	-0.00344942	0.00520197	81.898	0.000904602	-0.00208676	0.0013811	152.675	-0.725088	0.00766243	-0.00126882	0.0060245	78.6239	0.00077052	-0.000394957	0.00442293	574.019	-1.68372
r_1039	thioredoxin reductase (NADPH)	H+[m] + NADPH[m] + TRX1 disulphide[m] => NADP(+)[m] + TRX1[m]	0	0	0		0	0	0		0	0	0	0		0	0	0		0	0	0	0		0	0	0		0
r_1040	threonine aldolase	L-threonine[c] => acetaldehyde[c] + L-glycine[c]	0	0	0.00123851		0	0	0.00359289		0	0	0	0.00862405		0	0	0.00244362		0	0	0	0.00597156		0	0	0.00501524		0
r_1041	threonine synthase	H2O[c] + O-phospho-L-homoserine[c] => L-threonine[c] + phosphate[c]	0.0863979	-0.0350625	0.01394	16.1347	0.00359766	-0.0088634	0.00388587	108.011	-1.984	0.0178705	-0.00970486	0.00882121	49.3617	0.00226467	-0.00522422	0.00248697	109.816	-0.893492	0.021266	-0.00352144	0.00649547	30.544	0.00196523	-0.00100735	0.00609305	310.042	-1.8056
r_1042	threonyl-tRNA synthetase	ATP[c] + L-threonine[c] + tRNA(Thr)[c] => AMP[c] + diphosphate[c] + Thr-tRNA(Thr)[c]	0.0595977	-0.0241863	6.48196e-05	0.108762	0.00248168	-0.00611402	6.27411e-06	0.252817	-1.984	0.0123272	-0.00669446	3.00859e-05	0.244061	0.00156218	-0.00360369	3.6635e-06	0.234512	-0.893493	0.0146694	-0.0024291	2.43642e-05	0.166089	0.00135563	-0.000694875	3.0867e-06	0.227695	-1.8056
r_1043	threonyl-tRNA synthetase	ATP[m] + L-threonine[m] + tRNA(Thr)[m] => AMP[m] + diphosphate[m] + Thr-tRNA(Thr)[m]	0	0	0		0	0	0		0	0	0	0		0	0	0		0	0	0	0		0	0	0		0
r_1045	thymidylate synthase	5,10-methylenetetrahydrofolate[c] + dUMP[c] => dihydrofolic acid[c] + dTMP[c]	0.00040986	-0.000166332	1.4826e-05	3.61734	4.7817e-05	-0.000117805	0.000211202	441.688	-0.497665	0.000122958	-6.67742e-05	0.000152926	124.373	3.4684e-05	-8.00101e-05	0.000159078	458.65	0.260892	0.000166221	-2.75246e-05	0.000290038	174.489	2.7324e-05	-1.40059e-05	0.000383719	1404.33	-0.974688
r_1046	trans-aconitate 3-methyltransferase	S-adenosyl-L-methionine[c] + trans-aconitate[c] => (2E)-3-(methoxycarbonyl)pent-2-enedioic acid[c] + S-adenosyl-L-homocysteine[c]	0	0	0		0	0	0		0	0	0	0		0	0	0		0	0	0	0		0	0	0		0
r_1047	trans-pentaprenyltranstransferase	isopentenyl diphosphate[m] + pentaprenyl diphosphate[m] => diphosphate[m] + hexaprenyl diphosphate[m]	0	0	0		0	0	0		0	0	0	0		0	0	0		0	0	0	0		0	0	0		0
r_1048	transaldolase	glyceraldehyde 3-phosphate[c] + sedoheptulose 7-phosphate[c] <=> D-erythrose 4-phosphate[c] + D-fructose 6-phosphate[c]	0	0	0.169347		0	0	0.054707		0	0.354764	-0.19266	0.149053	42.0146	0.0794805	-0.183348	0.0349426	43.9637	-0.071474	0.290563	-0.0481144	0.0605101	20.8251	-0.000504113	0.000258401	0.0347318	6889.68	0
r_1049	transketolase 1	D-xylulose 5-phosphate[c] + ribose-5-phosphate[c] <=> glyceraldehyde 3-phosphate[c] + sedoheptulose 7-phosphate[c]	0.565847	-0.229635	0.260537	46.0436	0.0213419	-0.0525791	0.0531517	249.049	-2.12678	0.531844	-0.288826	0.10373	19.5038	0.146091	-0.337008	0.0229627	15.718	0.222583	0.290563	-0.0481144	0.0604409	20.8013	-0.000504113	0.000258401	0.0334453	6634.49	0
r_1050	transketolase 2	D-erythrose 4-phosphate[c] + D-xylulose 5-phosphate[c] <=> D-fructose 6-phosphate[c] + glyceraldehyde 3-phosphate[c]	0.493969	-0.200465	0.260561	52.7485	0.0183479	-0.0452031	0.0531573	289.718	-2.14886	0.516977	-0.280752	0.103735	20.0657	0.144207	-0.332662	0.0229672	15.9265	0.24476	0.272871	-0.0451848	0.0604422	22.1505	-0.00213908	0.00109646	0.0334527	1563.88	0
r_1051	trehalose-phosphatase	alpha,alpha-trehalose 6-phosphate[c] + H2O[c] => phosphate[c] + trehalose[c]	0.0142842	-0.0057969	0.0111787	78.2593	0.00137862	-0.00339645	0.00371011	269.118	-0.771254	0.00505252	-0.00274385	0.00526629	104.231	0.00216876	-0.00500296	0.00202321	93.2888	0.866582	0.00867746	-0.0014369	0.00160731	18.5229	0.00139117	-0.000713094	0.00169312	121.705	-1.0108
r_1054	triose-phosphate isomerase	dihydroxyacetone phosphate[c] <=> glyceraldehyde 3-phosphate[c]	1.34555	-0.546058	0.279533	20.7747	0.10113	-0.24915	0.0525019	51.9152	-1.13204	0.167004	-0.0906939	0.131679	78.8478	0.0635882	-0.146687	0.0254683	40.0519	0.693666	-0.487593	0.0807406	0.0604663	12.401	-0.0316058	0.0162007	0.0336886	106.59	-2.31724
r_1055	tryptophan synthase (indoleglycerol phosphate)	1-C-(indol-3-yl)glycerol 3-phosphate[c] + L-serine[c] => glyceraldehyde 3-phosphate[c] + H2O[c] + L-tryptophan[c]	0.0134288	-0.00544976	2.17268e-05	0.161792	0.000559182	-0.00137764	9.24954e-05	16.5412	-1.984	0.00277761	-0.00150842	7.33482e-06	0.264069	0.000351999	-0.000812002	7.8474e-05	22.2938	-0.893487	0.00330536	-0.000547335	2.02111e-05	0.611465	0.000305456	-0.000156572	0.00013248	43.3711	-1.80559
r_1056	tryptophan transaminase	2-oxoglutarate[c] + L-tryptophan[c] => indole-3-pyruvate[c] + L-glutamate[c]	0	0	5.49445e-06		0	0	3.80978e-05		0	0	0	1.52249e-06		0	0	1.31268e-05		0	0	0	0		0	0	6.92232e-05		0
r_1057	tryptophanyl-tRNA synthetase	ATP[c] + L-tryptophan[c] + tRNA(Trp)[c] => AMP[c] + diphosphate[c] + Trp-tRNA(Trp)[c]	0.0134288	-0.00544976	1.46054e-05	0.108762	0.000559182	-0.00137764	1.41371e-06	0.252817	-1.984	0.00277761	-0.00150842	6.77907e-06	0.244061	0.000351999	-0.000812002	8.25479e-07	0.234512	-0.893487	0.00330536	-0.000547335	5.48984e-06	0.166089	0.000305456	-0.000156572	6.9551e-07	0.227695	-1.80559
r_1058	tryptophanyl-tRNA synthetase	ATP[m] + L-tryptophan[m] + tRNA(Trp)[m] => AMP[m] + diphosphate[m] + Trp-tRNA(Trp)[m]	0	0	0		0	0	0		0	0	0	0		0	0	0		0	0	0	0		0	0	0		0
r_1063	tyrosine transaminase	3-(4-hydroxyphenyl)pyruvate[c] + L-glutamate[c] <=> 2-oxoglutarate[c] + L-tyrosine[c]	0.271791	-0.1103	0.102258	37.6237	0	0	0.0203107		0	0.00484777	-0.00263265	0.0463115	955.316	0	0	0.00449852		0	0	0	0.0222051		0.000533114	-0.000273266	0.0145612	2731.34	0
r_1065	tyrosine transaminase	3-(4-hydroxyphenyl)pyruvate[p] + L-glutamate[p] => 2-oxoglutarate[p] + L-tyrosine[p]	0	0	0		0	0	0		0	0	0	0		0	0	0		0	0	0	0		0	0	0		0
r_1066	tyrosyl-tRNA synthetase	ATP[c] + L-tyrosine[c] + tRNA(Tyr)[c] => AMP[c] + diphosphate[c] + Tyr-tRNA(Tyr)[c]	0.0234374	-0.00951151	2.5491e-05	0.108762	0.000975941	-0.00240439	2.46734e-06	0.252817	-1.984	0.00484777	-0.00263265	1.18315e-05	0.244061	0.000614343	-0.00141718	1.44071e-06	0.234512	-0.89349	0.00576884	-0.000955265	9.58143e-06	0.166089	0.000533114	-0.000273266	1.21388e-06	0.227695	-1.80559
r_1067	tyrosyl-tRNA synthetase	ATP[m] + L-tyrosine[m] + tRNA(Tyr)[m] => AMP[m] + diphosphate[m] + Tyr-tRNA(Tyr)[m]	0	0	0		0	0	0		0	0	0	0		0	0	0		0	0	0	0		0	0	0		0
r_1068	UDP-glucose:ergosterol glucosyltransferase	ergosterol[c] + UDP-D-glucose[c] => ergosterol 3-beta-D-glucoside[c] + H+[c] + UDP[c]	0	0	0		0	0	0		0	0	0	0		0	0	0		0	0	0	0		0	0	0		0
r_1069	UDP-N-acetylglucosamine diphosphorylase	H+[c] + N-acetyl-alpha-D-glucosamine 1-phosphate[c] + UTP[c] <=> diphosphate[c] + UDP-N-acetyl-alpha-D-glucosamine[c]	0	0	0		0	0	1.94288e-20		0	0	0	0		0	0	5.50082e-20		0	0	0	3.88382e-20		0	0	0		0
r_1070	UDPglucose 4-epimerase	UDP-D-glucose[c] <=> UDP-D-galactose[c]	0	0	2.25088e-16		0	0	5.6286e-17		0	0	0	7.96005e-17		0	0	5.63568e-17		0	0	0	3.97703e-17		0	0	3.98202e-17		0
r_1071	UDPglucose--hexose-1-phosphate uridylyltransferase	alpha-D-galactose 1-phosphate[c] + UDP-D-glucose[c] <=> D-glucose 1-phosphate[c] + UDP-D-galactose[c]	0	0	0.0126436		0	0	0.00397876		0	0	0	0.0408601		0	0	0.00826043		0	0	0	0.00323748		0	0	0.0194355		0
r_1072	UMP kinase	ATP[c] + UMP[c] => ADP[c] + UDP[c]	0.0119929	-0.00486701	0.0512253	427.132	0.00139917	-0.00344707	0.0154859	1106.79	-0.497665	0.00359786	-0.00195387	0.0205436	570.994	0.00101488	-0.00234117	0.00269002	265.057	0.260892	0.00486377	-0.000805393	0.00336733	69.233	0.000799524	-0.000409824	0.00670591	838.738	-0.974688
r_1073	UMP kinase	ATP[n] + UMP[n] => ADP[n] + UDP[n]	0	0	0		0	0	0		0	0	0	0		0	0	0		0	0	0	0		0	0	0		0
r_1074	uracil phosphoribosyltransferase	PRPP[c] + uracil[c] => diphosphate[c] + UMP[c]	0	0	0.000211247		0	0	6.12776e-05		0	0	0	0.000110044		0	0	7.1474e-05		0	0	0	0.000146486		0	0	0.000163731		0
r_1075	urea carboxylase	ATP[c] + bicarbonate[c] + urea[c] => ADP[c] + H+[c] + phosphate[c] + urea-1-carboxylic acid[c]	0.793921	-0.322194	0.0300824	3.78909	0.0384758	-0.0947913	0.00668662	17.3788	-1.7651	0	0	0.0168692		0	0	0.00177201		0	0	0	0.00107538		0	0	0.0091656		0
r_1076	ureidoglycolate hydrolase	2 H+[c] + H2O[c] + ureidoglycolic acid[c] => 2 ammonium[c] + carbon dioxide[c] + glyoxylate[c]	0	0	0		0	0	0		0	0	0	0		0	0	0		0	0	0	0		0	0	0		0
r_1077	uridine kinase (ATP:uridine)	ATP[c] + uridine[c] => ADP[c] + H+[c] + UMP[c]	0	0	5.55701e-05		0	0	4.37094e-05		0	0	0	3.43701e-05		0	0	2.46636e-05		0	0	0	4.49701e-05		0	0	3.8481e-05		0
r_1078	uridine kinase (GTP:uridine)	GTP[c] + uridine[c] => GDP[c] + H+[c] + UMP[c]	0	0	2.37738e-05		0	0	2.47604e-05		0	0	0	0		0	0	0		0	0	0	0		0	0	1.20771e-05		0
r_1079	uridylate kinase (dUMP)	ATP[c] + dUMP[c] => ADP[c] + dUDP[c]	0	0	0.00353344		0	0	0.00110787		0	0	0	0.00125086		0	0	0.000988696		0	0	0	0.00110856		0	0	0.00111482		0
r_1080	uridylate kinase (dUMP)	ATP[n] + dUMP[n] => ADP[n] + dUDP[n]	0	0	0.00160629		0	0	0.000521814		0	0	0	0		0	0	0		0	0	0	0.000526655		0	0	0		0
r_1081	uroporphyrinogen decarboxylase (uroporphyrinogen III)	4 H+[c] + uroporphyrinogen III[c] => 4 carbon dioxide[c] + coproporphyrinogen III[c]	1.782e-07	-7.23182e-08	1.93814e-10	0.108762	2.079e-08	-5.12195e-08	5.60082e-11	0.2694	-0.497665	5.346e-08	-2.90323e-08	1.31663e-10	0.246283	1.508e-08	-3.4787e-08	3.56435e-11	0.236363	0.260892	7.227e-08	-1.19672e-08	1.22653e-10	0.169715	1.188e-08	-6.08952e-09	2.70833e-11	0.227974	-0.974688
r_1082	uroporphyrinogen methyltransferase	2 S-adenosyl-L-methionine[c] + uroporphyrinogen III[c] => H+[c] + precorrin-2[c] + 2 S-adenosyl-L-homocysteine[c]	0	0	0		0	0	0		0	0	0	0		0	0	0		0	0	0	0		0	0	0		0
r_1083	uroporphyrinogen-III synthase	preuroporphyrinogen[c] => H2O[c] + uroporphyrinogen III[c]	1.782e-07	-7.23182e-08	1.93814e-10	0.108762	2.079e-08	-5.12195e-08	5.60082e-11	0.2694	-0.497665	5.346e-08	-2.90323e-08	1.31663e-10	0.246283	1.508e-08	-3.4787e-08	3.56435e-11	0.236363	0.260892	7.227e-08	-1.19672e-08	1.22653e-10	0.169715	1.188e-08	-6.08952e-09	2.70833e-11	0.227974	-0.974688
r_1084	UTP-glucose-1-phosphate uridylyltransferase	D-glucose 1-phosphate[c] + H+[c] + UTP[c] <=> diphosphate[c] + UDP-D-glucose[c]	0.168363	-0.0683259	0.0556992	33.0829	0.0162489	-0.0400318	0.0225961	139.062	-0.771288	0.0595508	-0.0323399	0.0702796	118.016	0.0255617	-0.0589665	0.0134599	52.6566	0.866578	0.102276	-0.0169359	0.0108443	10.603	0.0163969	-0.00840479	0.0245702	149.847	-1.0108
r_1085	V-ATPase, Golgi	ATP[c] + H+[c] + H2O[c] => ADP[c] + 2 H+[g] + phosphate[c]	0	0	0.0445668		0	0	0.00824685		0	0	0	0.0245525		0	0	0.00272454		0	0	0	0.00326301		0	0	0		0
r_1086	V-ATPase, vacuole	ATP[c] + H+[c] + H2O[c] => ADP[c] + 2 H+[v] + phosphate[c]	0	0	0		0	0	0.0103041		0	0	0	0		0	0	0		0	0	0	0		0	0	0.0122952		0
r_1087	valine transaminase	2-oxoglutarate[c] + L-valine[c] <=> 3-methyl-2-oxobutanoate[c] + L-glutamate[c]	0	0	0.00195007		0	0	0.00122434		0	0	0	4.8611e-05		0	0	0.000530931		0	0.0401649	-0.00665093	0.00402829	10.0294	0.00220268	-0.00112906	0.00580363	263.48	-2.55843
r_1088	valine transaminase, mitochondiral	2-oxoglutarate[m] + L-valine[m] <=> 3-methyl-2-oxobutanoate[m] + L-glutamate[m]	-0.0645747	0.0262061	0.00194894	3.01812	-0.00268892	0.00662458	0.00127302	47.3432	-1.984	-0.0133566	0.00725351	5.89635e-05	0.441455	-0.00169264	0.00390463	0.00053787	31.777	-0.893492	-0.0560593	0.00928287	0.00402975	7.18836	-0.00367153	0.00188197	0.00586724	159.804	-2.30233
r_1089	valyl-tRNA synthetase	ATP[c] + L-valine[c] + tRNA(Val)[c] => AMP[c] + diphosphate[c] + Val-tRNA(Val)[c]	0.0645747	-0.0262061	7.02326e-05	0.108762	0.00268892	-0.00662458	6.79803e-06	0.252817	-1.984	0.0133566	-0.00725351	3.25983e-05	0.244061	0.00169264	-0.00390463	3.96944e-06	0.234512	-0.893492	0.0158943	-0.00263195	2.63988e-05	0.166089	0.00146884	-0.000752908	3.34449e-06	0.227695	-1.80559
r_1090	valyl-tRNA synthetase	ATP[m] + L-valine[m] + tRNA(Val)[m] => AMP[m] + diphosphate[m] + Val-tRNA(Val)[m]	0	0	0		0	0	0		0	0	0	0		0	0	0		0	0	0	0		0	0	0		0
r_1091	xanthine phosphoribosyltransferase	9H-xanthine[c] + PRPP[c] => diphosphate[c] + xanthosine-5-phosphate[c]	0	0	2.27427e-06		0	0	0.00011043		0	0	0	0.000107378		0	0	8.03733e-05		0	0	0	0		0	0	0.000142493		0
r_1092	xylitol dehydrogenase (D-xyulose-forming)	NAD[c] + xylitol[c] => D-xylulose[c] + H+[c] + NADH[c]	0	0	0		0	0	0		0	1.41098	-0.766255	0.0993777	7.04316	0.429623	-0.991068	0.00154519	0.359662	0.37116	0	0	0		0	0	0		0
r_1093	xylose reductase	D-xylose[c] + H+[c] + NADPH[c] => NADP(+)[c] + xylitol[c]	0	0	0		0	0	0		0	1.8414	-1	0.00781348	0.424323	0.433495	-1	0.00154396	0.356165	0	0	0	0		0	0	0		0
r_1094	xylulokinase	ATP[c] + D-xylulose[c] => ADP[c] + D-xylulose 5-phosphate[c] + H+[c]	0	0	0		0	0	0		0	0	0	0.135369		0	0	0.0389208		0	0	0	0		0	0	0		0
r_1095	yUMP synthetase	ribose-5-phosphate[c] + uracil[c] <=> H2O[c] + pseudouridine 5'-phosphate[c]	0	0	3.59979e-15		0	0	0		0	0	0	0		0	0	0		0	0	0	0		0	0	1.80251e-15		0
r_1096	(R)-mevalonate transport	(R)-mevalonate[e] <=> (R)-mevalonate[c]	0	0	0.000836766		0	0	8.58762e-06		0	0	0	9.12541e-06		0	0	3.84855e-05		0	-0.000112232	1.85845e-05	2.44277e-05	21.7655	-3.6103e-05	1.85059e-05	1.55395e-05	43.0421	-0.00611458
r_1097	(R,R)-butanediol transport	(R,R)-2,3-butanediol[c] <=> (R,R)-2,3-butanediol[e]	0	0	0.0121943		0	0	0.0012333		0	0	0	0.0176968		0	0	0.00024101		0	0	0	0.00360258		0	0	0.00086893		0
r_1099	2-oxoadipate and 2-oxoglutarate transport	2-oxoadipic acid[m] + 2-oxoglutarate[c] <=> 2-oxoadipic acid[c] + 2-oxoglutarate[m]	0.0456814	-0.0185387	0.00133355	2.91924	0.0019022	-0.00468637	6.94274e-05	3.64985	-1.984	0.00944873	-0.00513128	0.00079395	8.40272	0.00119741	-0.00276222	4.6432e-05	3.8777	-0.89349	0.011244	-0.00186189	0.00108445	9.64469	0.00103909	-0.00053262	0.000284599	27.3894	-1.80559
r_1100	3-hexaprenyl-4,5-dihydroxybenzoate transport	3-hexaprenyl-4,5-dihydroxybenzoic acid[c] <=> 3-hexaprenyl-4,5-dihydroxybenzoic acid[m]	0	0	0		0	0	0		0	0	0	0		0	0	0		0	0	0	0		0	0	0		0
r_1101	4-aminobutyrate transport	gamma-aminobutyrate[e] + H+[e] => gamma-aminobutyrate[c] + H+[c]	0	0	0		0	0	0		0	0	0	0		0	0	0		0	0	0	0		0	0	0		0
r_1102	5-aminolevulinate transport	5-aminolevulinate[e] + H+[e] => 5-aminolevulinate[c] + H+[c]	0	0	0		0	0	0		0	0	0	0		0	0	0		0	0	0	0		0	0	0		0
r_1103	5-formyltetrahydrofolic acid transport	5-formyltetrahydrofolic acid[e] <=> 5-formyltetrahydrofolic acid[c]	0	0	0		0	0	0		0	0	0	0		0	0	0		0	0	0	0		0	0	0		0
r_1104	8-Amino-7-oxononanoate transport	8-amino-7-oxononanoate[e] + H+[e] <=> 8-amino-7-oxononanoate[c] + H+[c]	0	0	0		0	0	0		0	0	0	0		0	0	0		0	0	0	0		0	0	0		0
r_1106	acetate transport	acetate[c] <=> acetate[e]	0	0	0.0827691		0.00114957	-0.00283216	0.00286113	248.886	0	0.00571025	-0.00310104	0.208128	3644.82	0	0	0.000308575		0	-6.039	1	0.001006	0.0166584	-1.95089	1	0.00573364	0.293898	0
r_1107	acetic ester transport	ethyl acetate[c] => ethyl acetate[e]	0	0	0		0	0	0		0	0	0	0		0	0	0		0	0	0	0		0	0	0		0
r_1108	adenine transport	adenine[e] + H+[e] => adenine[c] + H+[c]	0	0	0		0	0	0		0	0	0	0		0	0	0		0	0	0	0		0	0	0		0
r_1109	adenosine transport	adenosine[e] + H+[e] => adenosine[c] + H+[c]	0	0	0		0	0	0		0	0	0	0		0	0	0		0	0	0	0		0	0	0		0
r_1110	ADP/ATP transporter	ADP[c] + ATP[m] <=> ADP[m] + ATP[c]	29.0135	-11.7744	0.677329	2.33453	5.725	-14.1045	0.14489	2.53083	0.260493	11.3914	-6.18626	0.293541	2.57687	4.83385	-11.1509	0.050461	1.04391	0.850017	28.8133	-4.7712	0.162458	0.563829	9.26414	-4.74866	0.202361	2.18434	-0.00683171
r_1111	ADP/ATP transporter	ADP[p] + ATP[c] + H+[p] => ADP[c] + ATP[p] + H+[c]	0	0	0		0	0	0		0	0	0	0		0	0	0		0	0	0	0		0	0	0		0
r_1112	AKG transporter, mitochonrial	2-oxoglutarate[c] + citrate[m] <=> 2-oxoglutarate[m] + citrate[c]	0.527271	-0.21398	0.349771	66.336	0.0193351	-0.047635	0.0827348	427.9	-2.16738	0.0927327	-0.0503599	0.153389	165.41	0.00868571	-0.0200365	0.0678555	781.232	-1.32965	3.23223	-0.535226	0.0737003	2.28017	1.01903	-0.522338	0.0627647	6.15928	-0.0351633
r_1113	allantoate uniport	allantoate[e] => allantoate[c]	0	0	0		0	0	0		0	0	0	0		0	0	0		0	0	0	0		0	0	0		0
r_1114	allantoin uniport	allantoin[e] => allantoin[c]	0	0	0		0	0	0		0	0	0	0		0	0	0		0	0	0	0		0	0	0		0
r_1115	ammonia transport	ammonium[e] <=> ammonium[c]	0	0	0.00214755		0	0	0.00138273		0	0.335689	-0.182301	0.0399833	11.9108	0.0493591	-0.113863	0.00131334	2.66078	-0.679021	0.408204	-0.0675946	0.00892643	2.18676	0.0426657	-0.0218698	0.0164054	38.4511	-1.62797
r_1116	AMP/ATP transporter	AMP[p] + ATP[c] + H+[p] => AMP[c] + ATP[p] + H+[c]	0	0	0.0717774		0	0	0.0142152		0	0	0	0.0424899		0	0	0.00585762		0	0	0	0.00609203		0	0	0.0230804		0
r_1118	aspartate-glutamate transporter	L-aspartate[m] + L-glutamate[c] => L-aspartate[c] + L-glutamate[m]	3.75091	-1.52222	0.331905	8.84865	0.482146	-1.18785	0.210523	43.6636	-0.357826	1.03164	-0.560247	0.501542	48.616	0.387346	-0.893542	0.112552	29.0572	0.673471	0.890711	-0.147493	0.361736	40.6121	0.550775	-0.282319	0.168239	30.5459	0.936679
r_1119	biotin uptake	biotin[e] + H+[e] => biotin[c] + H+[c]	0	0	0		0	0	0		0	0	0	0		0	0	0		0	0	0	0		0	0	0		0
r_1120	carnithine-acetylcarnithine carrier	(R)-carnitine[m] + O-acetylcarnitine[c] => (R)-carnitine[c] + O-acetylcarnitine[m]	0.0700031	-0.0284091	0.0273712	39.0999	0	0	0.0129406		0	0	0	0.0275857		0	0	0.00921764		0	1.73032	-0.286524	0.163913	9.47299	0.758356	-0.388722	0.056703	7.47709	0.440083
r_1121	ceramide-2' (sphinganine:n-C24:0OH) transport	ceramide-2' (C24)[er] <=> ceramide-2' (C24)[g]	0	0	0		0	0	0		0	0	0	0		0	0	0		0	0	0	0		0	0	0		0
r_1122	ceramide-2' (sphinganine:n-C26:0OH) transport	ceramide-2' (C26)[er] <=> ceramide-2' (C26)[g]	0	0	0		0	0	0		0	0	0	0		0	0	0		0	0	0	0		0	0	0		0
r_1123	ceramide-3 (Phytosphingosine:n-C24:0OH) transport	ceramide-3 (C24)[er] <=> ceramide-3 (C24)[g]	0	0	0		0	0	0		0	0	0	0		0	0	0		0	0	0	0		0	0	0		0
r_1124	ceramide-3 (Phytosphingosine:n-C26:0OH) transport	ceramide-3 (C26)[er] <=> ceramide-3 (C26)[g]	0	0	0		0	0	0		0	0	0	0		0	0	0		0	0	0	0		0	0	0		0
r_1125	choline transport	choline[e] + H+[e] => choline[c] + H+[c]	0	0	0.045131		0	0	0.0151784		0	0	0	0.0270791		0	0	0.00294233		0	0	0	0.161245		0	0	0		0
r_1129	coenzyme A transport	coenzyme A[c] => coenzyme A[m]	0	0	0.00199154		0	0	0.00403631		0	0	0	0.00385299		0	0	0.00187313		0	0	0	0.000313953		0	0	0.000198992		0
r_1130	CTP transport	CMP[m] + CTP[c] + H+[c] => CMP[c] + CTP[m] + H+[m]	4.77197e-05	-1.93659e-05	0.00600762	12589.4	4.86249e-05	-0.000119795	4.3499e-05	89.4583	2.62898	5.20804e-05	-2.8283e-05	0.00270757	5198.84	2.10369e-05	-4.85286e-05	9.6793e-05	460.11	0.778898	6.20631e-05	-1.02771e-05	0.00199023	3206.78	1.99093e-05	-1.02052e-05	7.99884e-05	401.763	-0.010116
r_1131	CTP/CMP antiport	CMP[m] + CTP[c] + 2 H+[c] => CMP[c] + CTP[m] + 2 H+[m]	0	0	0.00113395		0	0	1.1387e-05		0	0	0	0.000536687		0	0	2.04511e-05		0	0	0	0.000706178		0	0	1.26011e-06		0
r_1132	cytidine transport	cytidine[e] + H+[e] => cytidine[c] + H+[c]	0	0	0		0	0	0		0	0	0	0		0	0	0		0	0	0	0		0	0	0		0
r_1133	cytosine transport	cytosine[e] + H+[e] => cytosine[c] + H+[c]	0	0	0		0	0	0		0	0	0	0		0	0	0		0	0	0	0		0	0	0		0
r_1134	D-fructose transport	D-fructose[e] + H+[e] => D-fructose[c] + H+[c]	0	0	0		0	0	0		0	0	0	0		0	0	0		0	0	0	0		0	0	0		0
r_1135	D-galactose transport	D-galactose[e] + H+[e] => D-galactose[c] + H+[c]	0	0	0		0	0	0		0	0	0	0		0	0	0		0	0	0	0		0	0	0		0
r_1136	D-lactate transport	(R)-lactate[e] + H+[e] <=> (R)-lactate[c] + H+[c]	0	0	0		0	0	0		0	0	0	0		0	0	0		0	0	0	0		0	0	1.4679e-11		0
r_1137	D-lactate transport	(R)-lactate[c] + H+[c] => (R)-lactate[m] + H+[m]	0	0	0.0863402		0	0	0.0136962		0	0	0	0.0197471		0	0	0.0101029		0	0	0	0		0	0	4.73985e-15		0
r_1138	D-lactate/pyruvate antiport	(R)-lactate[c] + pyruvate[m] <=> (R)-lactate[m] + pyruvate[c]	0	0	0.0863402		0	0	0.0136962		0	0	0	0.0197471		0	0	0.0101029		0	0	0	0		0	0	0		0
r_1139	D-mannose transport	D-mannose[e] + H+[e] => D-mannose[c] + H+[c]	0	0	0		0	0	0		0	0	0	0		0	0	0		0	0	0	0		0	0	0		0
r_1146	episterol transport	episterol[e] <=> episterol[c]	0	0	4.55351e-07		0	0	0		0	0	0	0		0	0	0		0	0	0	4.18778e-07		0	0	1.90654e-07		0
r_1147	ergosterol transport	ergosterol[e] <=> ergosterol[c]	0	0	0		0	0	0		0	0	0	7.85606e-07		0	0	1.91351e-06		0	0	0	5.92042e-07		0	0	1.34864e-07		0
r_1149	ethanolamine transport	ethanolamine[e] <=> ethanolamine[c]	0	0	0		0	0	0		0	0	0	0		0	0	6.56862e-11		0	0	0	0		0	0	0		0
r_1151	fadH2 transport	FADH2[m] => FADH2[c]	0	0	0		0	0	0		0	0	0	0		0	0	0		0	0	0	0		0	0	0		0
r_1161	fecosterol transport	fecosterol[e] <=> fecosterol[c]	0	0	5.93331e-07		0	0	0		0	0	0	4.9711e-07		0	0	3.74944e-06		0	0	0	9.34791e-07		0	0	1.90954e-07		0
r_1165	GDP-mannose antiport	GDP-alpha-D-mannose[c] + GMP[g] => GDP-alpha-D-mannose[g] + GMP[c]	0	0	0		0	0	0		0	0	0	0		0	0	0		0	0	0	0		0	0	0		0
r_1166	glucose transport	D-glucose[e] => D-glucose[c]	2.46411	-1	0.0107259	0.435286	0.4059	-1	0.00190367	0.469	0	0	0	0		0	0	0		0	0	0	0		0	0	0		0
r_1167	glutathione transport	glutathione[e] => glutathione[c]	0	0	0		0	0	0		0	0	0	0		0	0	0		0	0	0	0		0	0	0		0
r_1168	glutathione transport	glutathione[c] <=> glutathione[v]	0	0	0.0778527		0	0	0.00824685		0	0	0	0.034682		0	0	7.64933e-15		0	0	0	0.00399534		0	0	9.00802e-16		0
r_1169	glycero-3-phospho-1-inositol transport	1-(sn-glycero-3-phospho)-1D-myo-inositol[e] <=> 1-(sn-glycero-3-phospho)-1D-myo-inositol[c]	0	0	0		0	0	0		0	0	0	0		0	0	0		0	0	0	0		0	0	0		0
r_1170	glycero-3-phosphocholine transport	sn-glycero-3-phosphocholine[e] <=> sn-glycero-3-phosphocholine[c]	-0.00629893	0.00255627	0.000531331	8.43526	0	0	2.60909e-05		0	0	0	3.39625e-05		0	0	9.83959e-05		0	-0.00248936	0.000412213	9.25485e-05	3.71777	0	0	1.67325e-05		0
r_1171	glycerol transport	glycerol[e] + H+[e] => glycerol[c] + H+[c]	0	0	0.0709515		0.00665	-0.0163833	0.0175417	263.785	0	0	0	0.0425047		0	0	0.00294233		0	0	0	0.161174		0	0	0.0481052		0
r_1172	glycerol transport via channel	glycerol[c] => glycerol[e]	0.04655	-0.0188912	0.0709513	152.42	0	0	0.0175174		0	0	0	0.0425047		0	0	0.00294233		0	0	0	0.161174		0	0	0.0481052		0
r_1173	glycine transport	H+[e] + L-glycine[e] <=> H+[c] + L-glycine[c]	0	0	0.0247352		0	0	0.00144958		0	0	0	0.0116601		0	0	0.000451294		0	0	0	0		0	0	0.00733489		0
r_1174	glycogen vacuolar 'transport' via autophagy	glycogen[c] => glycogen[v]	0	0	0		0	0	0		0	0	0	0		0	0	0		0	0	0	0		0	0	0		0
r_1175	GTP/GDP translocase	GDP[m] + GTP[c] + H+[c] => GDP[c] + GTP[m] + H+[m]	0	0	0.0342364		0	0	0.00592077		0	0	0	0.01029		0	0	0.00169009		0	0	0	0.00879573		0	0	0.00858424		0
r_1176	guanine transport	guanine[e] + H+[e] <=> guanine[c] + H+[c]	0	0	3.21551e-06		0	0	4.35378e-07		0	0	0	1.11982e-06		0	0	1.42225e-05		0	0	0	1.5784e-06		0	0	4.30352e-07		0
r_1177	inositol transport	H+[e] + myo-inositol[e] => H+[c] + myo-inositol[c]	0	0	0		0	0	0		0	0	0	0		0	0	0		0	0	0	0		0	0	0		0
r_1178	iron (II) transport	iron(2+)[e] => iron(2+)[c]	1.782e-07	-7.23182e-08	1.93814e-10	0.108762	2.079e-08	-5.12195e-08	5.60082e-11	0.2694	-0.497665	5.346e-08	-2.90323e-08	1.31663e-10	0.246283	1.508e-08	-3.4787e-08	3.56435e-11	0.236363	0.260892	7.227e-08	-1.19672e-08	1.22653e-10	0.169715	1.188e-08	-6.08952e-09	2.70833e-11	0.227974	-0.974688
r_1179	iron (II) transport	iron(2+)[c] => iron(2+)[m]	1.782e-07	-7.23182e-08	1.93814e-10	0.108762	2.079e-08	-5.12195e-08	5.60082e-11	0.2694	-0.497665	5.346e-08	-2.90323e-08	1.31663e-10	0.246283	1.508e-08	-3.4787e-08	3.56435e-11	0.236363	0.260892	7.227e-08	-1.19672e-08	1.22653e-10	0.169715	1.188e-08	-6.08952e-09	2.70833e-11	0.227974	-0.974688
r_1180	isoamyl acetate transport	isoamyl acetate[c] => isoamyl acetate[e]	0	0	0		0	0	0		0	0	0	0		0	0	0		0	0	0	0		0	0	0		0
r_1181	isobutyl acetate transport	isobutyl acetate[c] => isobutyl acetate[e]	0	0	0		0	0	0		0	0	0	0		0	0	0		0	0	0	0		0	0	0		0
r_1182	isopentenyl diphosphate transport	isopentenyl diphosphate[c] <=> isopentenyl diphosphate[m]	0	0	0		0	0	0		0	0	0	0		0	0	0		0	0	0	0		0	0	0		0
r_1183	L-alanine transport	H+[e] + L-alanine[e] <=> H+[c] + L-alanine[c]	0	0	0.00833946		0	0	0.0013071		0	0	0	0.017437		0	0	0.00017697		0	0	0	0		0	0	0.00232207		0
r_1184	L-arganine transport	H+[e] + L-arginine[e] <=> H+[c] + L-arginine[c]	0	0	1.59595e-05		0	0	0		0	0	0	1.2157e-05		0	0	1.08876e-05		0	0	0	0		0	0	0		0
r_1185	L-arganine transport	H+[v] + L-arginine[c] => H+[c] + L-arginine[v]	0	0	0		0	0	0		0	0	0	0		0	0	0		0	0	0	0		0	0	0		0
r_1186	L-asparagine transport	H+[e] + L-asparagine[e] <=> H+[c] + L-asparagine[c]	0	0	0.00428604		0	0	0.00138273		0	0	0	0.00362446		0	0	0.000813033		0	0	0	0.00144051		0	0	0.00196251		0
r_1187	L-asparagine transport	H+[v] + L-asparagine[c] => H+[c] + L-asparagine[v]	0	0	0		0	0	0		0	0	0	0		0	0	0		0	0	0	0		0	0	0		0
r_1188	L-aspartate transport	H+[v] + L-asparagine[v] => H+[c] + L-asparagine[c]	0	0	0		0	0	0		0	0	0	0		0	0	0		0	0	0	0		0	0	0		0
r_1189	L-aspartate transport	H+[v] + L-aspartate[v] => H+[c] + L-aspartate[c]	0	0	0		0	0	0		0	0	0	0		0	0	0		0	0	0	0		0	0	0		0
r_1190	L-aspartate transport	H+[e] + L-aspartate[e] <=> H+[c] + L-aspartate[c]	0	0	0.0183826		0	0	0.00138273		0	0	0	0.0153944		0	0	0.000832222		0	0	0	0.00815053		0	0	0.0132304		0
r_1191	L-carnitine transport	(R)-carnitine[e] <=> (R)-carnitine[c]	0	0	0		0	0	0		0	0	0	3.02966e-11		0	0	0		0	0	0	0		0	0	0		0
r_1192	L-cystine transport	H+[e] + L-cysteine[e] <=> H+[c] + L-cysteine[c]	0	0	0.0133916		0	0	0.00099881		0	0	0	0.00171472		0	0	0.000198047		0	0	0	0.000475154		0	0	0.00131065		0
r_1193	L-cystine transport	H+[v] + L-cystine[v] => H+[c] + L-cystine[c]	0	0	0		0	0	0		0	0	0	0		0	0	0		0	0	0	0		0	0	0		0
r_1194	L-glutamate transport	L-glutamate[c] => L-glutamate[m]	0.207135	-0.0840608	0.00222404	1.07371	0.00871017	-0.0214589	0.00242437	27.8338	-1.96986	0.0431757	-0.0234472	0.000188906	0.437527	0.00542946	-0.0125249	0.0012486	22.9967	-0.904624	0.103933	-0.0172103	0.00428689	4.12466	0.00691424	-0.00354414	0.0598848	866.107	-2.27977
r_1195	L-glutamate transport	H+[v] + L-glutamate[v] => H+[c] + L-glutamate[c]	0	0	0		0	0	0		0	0	0	0		0	0	0		0	0	0	0		0	0	0		0
r_1196	L-glutamate transport	H+[e] + L-glutamate[e] <=> H+[c] + L-glutamate[c]	0	0	0.00515649		0	0	0.00068593		0	0	0	0.0156367		0	0	0		0	0	0	0		0	0	0		0
r_1197	L-glutamine transport	H+[v] + L-glutamine[c] => H+[c] + L-glutamine[v]	0	0	0		0	0	0		0	0	0	0		0	0	0		0	0	0	0		0	0	0		0
r_1198	L-glutamine transport	H+[v] + L-glutamine[v] => H+[c] + L-glutamine[c]	0	0	0		0	0	0		0	0	0	0		0	0	0		0	0	0	0		0	0	0		0
r_1199	L-glutamine transport	H+[e] + L-glutamine[e] <=> H+[c] + L-glutamine[c]	0	0	0.00119719		0	0	0.000139581		0	0	0	0.00609446		0	0	8.83639e-05		0	0	0	0		0	0	0.000223509		0
r_1200	L-histidine transport, vacuolar	H+[v] + L-histidine[c] => H+[c] + L-histidine[v]	0	0	0		0	0	0		0	0	0	0		0	0	0		0	0	0	0		0	0	0		0
r_1201	L-histidine transport	H+[e] + L-histidine[e] <=> H+[c] + L-histidine[c]	0	0	1.82937e-05		0	0	0.000137529		0	0	0	6.55543e-06		0	0	0.000183198		0	0	0	8.25254e-05		0	0	0.000277765		0
r_1202	L-isoleucine transport	L-isoleucine[v] <=> L-isoleucine[c]	0	0	0		0	0	0		0	0	0	0		0	0	0		0	0	0	0		0	0	0		0
r_1203	L-isoleucine transport	H+[v] + L-isoleucine[c] => H+[c] + L-isoleucine[v]	0	0	0		0	0	0		0	0	0	0		0	0	0		0	0	0	0		0	0	0		0
r_1204	L-isoleucine transport	H+[v] + L-isoleucine[v] => H+[c] + L-isoleucine[c]	0	0	0		0	0	0		0	0	0	0		0	0	0		0	0	0	0		0	0	0		0
r_1205	L-isoleucine transport	H+[e] + L-isoleucine[e] <=> H+[c] + L-isoleucine[c]	0	0	4.4434e-05		0	0	0.000167845		0	0	0	2.73414e-05		0	0	0		0	0	0	0.00039173		0	0	0		0
r_1206	L-lactate transport	(S)-lactate[c] <=> (S)-lactate[m]	0	0	0		0	0	0		0	0	0	0		0	0	0		0	0	0	0		0	0	0		0
r_1207	L-lactate transport	(S)-lactate[e] + H+[e] => (S)-lactate[c] + H+[c]	0	0	0		0	0	0		0	0	0	0		0	0	0		0	0	0	0		0	0	0		0
r_1208	L-leucine transport, vacuoluar	L-leucine[v] <=> L-leucine[c]	0	0	0		0	0	0		0	0	0	0		0	0	0		0	0	0	0		0	0	0		0
r_1209	L-leucine transport, vacuoluar	H+[v] + L-leucine[c] => H+[c] + L-leucine[v]	0	0	0		0	0	0		0	0	0	0		0	0	0		0	0	0	0		0	0	0.0122952		0
r_1210	L-leucine transport, vacuoluar	H+[v] + L-leucine[v] => H+[c] + L-leucine[c]	0	0	0		0	0	0		0	0	0	0		0	0	0		0	0	0	0		0	0	0.0122952		0
r_1211	L-leucine transport	H+[e] + L-leucine[e] <=> H+[c] + L-leucine[c]	0	0	0		0	0	0.000167847		0	0	0	1.93497e-05		0	0	7.49703e-05		0	0	0	0.000741096		0	0	0.00208822		0
r_1212	L-lysine transport	H+[v] + L-lysine[c] => H+[c] + L-lysine[v]	0	0	0		0	0	0		0	0	0	0		0	0	0		0	0	0	0		0	0	0		0
r_1213	L-lysine transport	H+[e] + L-lysine[e] <=> H+[c] + L-lysine[c]	0	0	0.00133371		0	0	6.93459e-05		0	0	0	0.000794024		0	0	4.63838e-05		0	0	0	0.00108463		0	0	0.000284554		0
r_1214	L-methionine transport	H+[e] + L-methionine[e] <=> H+[c] + L-methionine[c]	0	0	0.000447166		0	0	0.000799143		0	0	0	0.00216289		0	0	0.000125075		0	0	0	0		0	0	0.00123403		0
r_1215	L-phenylalanine transport	H+[e] + L-phenylalanine[e] <=> H+[c] + L-phenylalanine[c]	0	0	4.90948e-05		0	0	6.0822e-05		0	0	0	1.17361e-05		0	0	3.55324e-05		0	0	0	5.73609e-06		0	0	7.85794e-05		0
r_1216	L-proline transport	H+[e] + L-proline[e] <=> H+[c] + L-proline[c]	0	0	0.00366976		0	0	0.000555477		0	0	0	0.00556252		0	0	0.000238145		0	0	0	0.000874608		0	0	0.0011964		0
r_1217	L-serine transport	H+[e] + L-serine[e] <=> H+[c] + L-serine[c]	0	0	0.01089		0	0	6.60154e-06		0	0	0	0.0125796		0	0	9.52221e-05		0	0	0	0		0	0	0.00180606		0
r_1218	L-threonine transport	H+[e] + L-threonine[e] <=> H+[c] + L-threonine[c]	0	0	0.000188948		0	0	0.000582825		0	0	0	0.00111199		0	0	5.08815e-05		0	0	0	0.000575779		0	0	0.000600679		0
r_1219	L-tryptophan transport	H+[e] + L-tryptophan[e] <=> H+[c] + L-tryptophan[c]	0	0	5.69026e-06		0	0	2.95253e-05		0	0	0	6.22341e-07		0	0	3.89982e-05		0	0	0	6.85832e-06		0	0	4.55544e-05		0
r_1220	L-tyrosine transport	L-tyrosine[v] <=> L-tyrosine[c]	0	0	0		0	0	0		0	0	0	0		0	0	0		0	0	0	0		0	0	0		0
r_1221	L-tyrosine transport	H+[v] + L-tyrosine[c] => H+[c] + L-tyrosine[v]	0	0	0		0	0	0		0	0	0	0		0	0	0		0	0	0	0		0	0	0		0
r_1222	L-tyrosine transport	H+[v] + L-tyrosine[v] => H+[c] + L-tyrosine[c]	0	0	0		0	0	0		0	0	0	0		0	0	0		0	0	0	0		0	0	0		0
r_1223	L-tyrosine transport	H+[e] + L-tyrosine[e] <=> H+[c] + L-tyrosine[c]	0	0	6.10708e-05		0	0	6.74637e-05		0	0	0	1.31604e-05		0	0	6.51914e-05		0	0	0	1.5041e-05		0	0	8.55094e-05		0
r_1224	L-valine transport	H+[e] + L-valine[e] <=> H+[c] + L-valine[c]	0	0	0		0	0	0.000362276		0	0	0	1.1227e-05		0	0	8.91799e-05		0	0	0	0		0	0	0.000889923		0
r_1225	lanosterol transport	lanosterol[e] <=> lanosterol[c]	0	0	1.16399e-06		0	0	1.24918e-06		0	0	0	1.20964e-06		0	0	1.32886e-05		0	0	0	1.18069e-06		0	0	4.52139e-07		0
r_1226	malate transport	(S)-malate[c] + phosphate[m] => (S)-malate[m] + phosphate[c]	0	0	0		0	0	0.00032325		0	0	0	0		0	0	0.00026226		0	0	0	0.00111398		0	0	0.00671452		0
r_1227	maltose transport	H+[e] + maltose[e] => H+[c] + maltose[c]	0	0	0		0	0	0		0	0	0	0		0	0	0		0	0	0	0		0	0	0		0
r_1229	NAD transport	NAD[c] => NAD[m]	0	0	3.68352e-15		0	0	0		0	0	0	0		0	0	0		0	0	0	0		0	0	0		0
r_1230	NAD transport	dAMP[m] + NAD[c] => dAMP[c] + NAD[m]	0	0	0		0	0	0		0	0	0	0		0	0	0		0	0	0	0		0	0	0		0
r_1231	NAD transport	AMP[m] + NAD[c] => AMP[c] + NAD[m]	0	0	0		0	0	0		0	0	0	0		0	0	0		0	0	0	0		0	0	0		0
r_1232	NAD transport	dGMP[m] + NAD[c] => dGMP[c] + NAD[m]	0	0	0		0	0	0		0	0	0	0		0	0	0		0	0	0	0		0	0	0		0
r_1235	nicotinate transport	nicotinate[e] <=> nicotinate[c]	0	0	0		0	0	0		0	0	0	0		0	0	0		0	0	0	1.19361e-12		0	0	0		0
r_1236	octadecanoate (n-C18:0) transport	stearate[c] <=> stearate[p]	0	0	0.000843161		0	0	0.000156421		0	0	0	0.000706681		0	0	9.5425e-05		0	0	0	0.00232727		0	0	0.000467563		0
r_1237	ornithine transport	H+[c] + ornithine[m] => H+[m] + ornithine[c]	0.0712802	-0.0289274	0.000124298	0.17438	0.00296815	-0.00731251	4.65226e-05	1.5674	-1.984	0.014889	-0.00808568	8.79974e-05	0.591024	0.00186841	-0.00431011	3.62976e-05	1.9427	-0.907644	0.0176433	-0.00292157	4.43973e-05	0.251638	0.00167634	-0.00085927	7.38815e-05	4.4073	-1.76556
r_1238	orntithine transport	H+[e] + ornithine[e] <=> H+[c] + ornithine[c]	0	0	5.95083e-05		0	0	2.4759e-06		0	0	0	1.04055e-05		0	0	2.40699e-05		0	0	0	1.84955e-05		0	0	6.09846e-05		0
r_1239	oxaloacetate transport	H+[c] + oxaloacetate[c] => H+[m] + oxaloacetate[m]	0	0	0.000404253		0	0	0.000345711		0	0	0	0		0	0	0.00029793		0	0	0	0.00111398		0	0	0.00577178		0
r_1241	pantothenate transport	(R)-pantothenate[e] + H+[e] <=> (R)-pantothenate[c] + H+[c]	0	0	0.000190224		0	0	0.000118863		0	0	0	7.41534e-05		0	0	0.000134547		0	0	0	0.000276536		0	0	0.000115527		0
r_1242	pentaprenyl diphosphate transport	pentaprenyl diphosphate[c] <=> pentaprenyl diphosphate[m]	0	0	0		0	0	0		0	0	0	0		0	0	0		0	0	0	0		0	0	0		0
r_1244	phosphate transport	H+[e] + phosphate[e] <=> H+[c] + phosphate[c]	0.0425187	-0.0172552	0.0050166	11.7986	0.0060188	-0.0148283	0.000857971	14.2549	-0.218682	0.012435	-0.006753	0.0154076	123.905	0.00377031	-0.00869745	0.000507019	13.4477	0.365064	0.0189163	-0.00313236	0.000976287	5.16108	0.00310957	-0.00159392	0.002062	66.3114	-0.97467
r_1245	phosphate transport	H+[c] + phosphate[c] => H+[m] + phosphate[m]	24.8092	-10.0682	0.620911	2.50275	5.48436	-13.5116	0.10779	1.96541	0.424391	10.502	-5.70326	0.282557	2.69051	4.61551	-10.6472	0.0453122	0.98174	0.900614	15.709	-2.60126	0.151183	0.962396	5.28316	-2.70807	0.182255	3.44973	0.0580542
r_1249	potassium transport	H+[e] + potassium[e] <=> H+[c] + potassium[c]	0	0	0		0	0	0		0	0	0	0		0	0	0		0	0	0	0		0	0	0		0
r_1250	putrescine excretion	putrescine[c] => putrescine[e]	0	0	0		0	0	0		0	0	0	0		0	0	0		0	0	0	0		0	0	0		0
r_1251	putrescine transport	H+[c] + putrescine[e] <=> H+[e] + putrescine[c]	0	0	3.20306e-05		0	0	2.76852e-06		0	0	0	1.21571e-05		0	0	1.53936e-05		0	0	0	0		0	0	2.93594e-05		0
r_1252	putrescine transport	H+[v] + putrescine[c] <=> H+[c] + putrescine[v]	0	0	0		0	0	0		0	0	0	0		0	0	0		0	0	0	0		0	0	0		0
r_1253	pyridoxine symport	H+[e] + pyridoxine[e] <=> H+[c] + pyridoxine[c]	0	0	0		0	0	0		0	0	0	0		0	0	0		0	0	0	0		0	0	0		0
r_1254	pyruvate transport	H+[e] + pyruvate[e] <=> H+[c] + pyruvate[c]	-0.178664	0.0725067	0.1141	63.8628	0	0	0.00845986		0	0	0	0.0627215		0	0	0.000304657		0	0	0	0.0136293		0	0	0.00798784		0
r_1255	S-adenosyl-L-methionine transport	H+[e] + S-adenosyl-L-methionine[e] => H+[c] + S-adenosyl-L-methionine[c]	0	0	0		0	0	0		0	0	0	0		0	0	0		0	0	0	0		0	0	0		0
r_1256	S-adenosyl-L-methionine transport	S-adenosyl-L-methionine[c] <=> S-adenosyl-L-methionine[m]	0	0	0		0	0	0		0	0	0	0		0	0	0		0	0	0	0		0	0	0		0
r_1257	S-methylmethionine permease	H+[e] + S-methyl-L-methionine[e] => H+[c] + S-methyl-L-methionine[c]	0	0	0		0	0	0		0	0	0	0		0	0	0		0	0	0	0		0	0	0		0
r_1258	sodium proton antiporter	H+[e] + sodium[c] <=> H+[c] + sodium[e]	0	0	0.0581251		0	0	0.0130745		0	0	0	0.0590001		0	0	0		0	0	0	0.000271245		0	0	9.35032e-05		0
r_1260	spermidine transport	H+[c] + spermidine[e] <=> H+[e] + spermidine[c]	0	0	0		0	0	3.9143e-06		0	0	0	7.01595e-06		0	0	6.64662e-06		0	0	0	2.26707e-10		0	0	5.01045e-06		0
r_1261	spermidine transport	H+[v] + spermidine[c] <=> H+[c] + spermidine[v]	0	0	0		0	0	0		0	0	0	0		0	0	0		0	0	0	0		0	0	0		0
r_1262	spermine transport	H+[c] + spermine[e] <=> H+[e] + spermine[c]	0	0	6.95587e-05		0	0	1.49244e-05		0	0	0	3.10205e-05		0	0	1.70793e-05		0	0	0	2.75777e-05		0	0	1.25899e-05		0
r_1263	spermine transport	H+[v] + spermine[c] <=> H+[c] + spermine[v]	0	0	0		0	0	0		0	0	0	0		0	0	0		0	0	0	0		0	0	0		0
r_1264	succinate transport	phosphate[m] + succinate[c] => phosphate[c] + succinate[m]	0	0	0.00123064		0	0	0.001276		0	0	0	0		0	0	0.000484767		0	0	0	0.00281208		0.000524119	-0.000268656	0.0739786	14114.9	0
r_1265	succinate-fumarate transport	fumarate[m] + succinate[c] => fumarate[c] + succinate[m]	0.504036	-0.204551	0.263513	52.2806	0.0213119	-0.0525053	0.0316384	148.454	-1.96192	0.0854898	-0.0464265	0.0814783	95.3077	0.0103703	-0.0239224	0.0114847	110.746	-0.956586	2.8651	-0.474433	0.0455366	1.58935	1.01198	-0.518728	0.121099	11.9665	0.128772
r_1266	sulfate uniport	sulphate[e] => sulphate[c]	0.0312997	-0.0127022	0.0133989	42.8085	0.00156537	-0.00385655	0.00238222	152.182	-1.7197	0.00677945	-0.00368168	0.00344797	50.8592	0.00102524	-0.00236506	0.00117017	114.136	-0.638488	0.00824059	-0.00136456	0.00182879	22.1925	0.00086556	-0.000443674	0.00251692	290.785	-1.62087
r_1267	sulfite transport	sulphite[c] => sulphite[e]	0	0	0.00147472		0	0	0.00205446		0	0	0	0.00202221		0	0	0.00114805		0	0	0	0.00176818		0	0	0.00177116		0
r_1268	taurine transport	taurine[c] <=> taurine[e]	0	0	0		0	0	0		0	0	0	0		0	0	0		0	0	0	0		0	0	0		0
r_1270	thiamine transport	H+[e] + thiamine[e] => H+[c] + thiamine[c]	0	0	0		0	0	0		0	0	0	0		0	0	0		0	0	0	0		0	0	0		0
r_1271	UDPgalactose transport	UDP-D-galactose[c] => UDP-D-galactose[g]	0	0	0		0	0	0		0	0	0	0		0	0	0		0	0	0	0		0	0	0		0
r_1272	uracil transport	H+[e] + uracil[e] => H+[c] + uracil[c]	0	0	0		0	0	0		0	0	0	0		0	0	0		0	0	0	0		0	0	0		0
r_1273	urea transport	2 H+[e] + urea[e] <=> 2 H+[c] + urea[c]	0.784889	-0.318528	0.0198442	2.52829	0.0384755	-0.0947906	0.00137913	3.58443	-1.7486	0	0	0		0	0	0		0	0	0	0		0	0	0		0
r_1274	uridine transport	H+[e] + uridine[e] => H+[c] + uridine[c]	0	0	0		0	0	0		0	0	0	0		0	0	0		0	0	0	0		0	0	0		0
r_1275	UTP transport	FMN[m] + H+[c] + UMP[m] + UTP[c] => FMN[c] + H+[m] + UMP[c] + UTP[m]	0	0	0		0	0	0		0	0	0	0		0	0	0		0	0	0	0		0	0	0		0
r_1276	UTP/UMP antiport	2 H+[c] + UMP[m] + UTP[c] => 2 H+[m] + UMP[c] + UTP[m]	0	0	0		0	0	0		0	0	0	0		0	0	0		0	0	0	0		0	0	0		0
r_1277	water diffusion	H2O[e] <=> H2O[c]	-9.4947	3.8532	0.128676	1.35524	-1.62288	3.99823	0.0304999	1.87936	0.0533073	-3.07777	1.67143	0.146491	4.75966	-1.20092	2.77031	0.0144862	1.20627	0.728966	-8.42832	1.39565	0.0276732	0.328336	-2.51494	1.28912	0.0520266	2.06871	-0.114549
r_1278	zymosterol transport	zymosterol[e] <=> zymosterol[ce]	0	0	6.32529e-07		0	0	6.57749e-07		0	0	0	8.60284e-07		0	0	1.07696e-05		0	0	0	1.10522e-06		0	0	2.88359e-07		0
r_1542	(1->3)-beta-D-glucan exchange	(1->3)-beta-D-glucan[e] =>	0	0	0		0	0	0		0	0	0	0		0	0	0		0	0	0	0		0	0	0		0
r_1543	(1->3)-beta-D-glucan transport	(1->3)-beta-D-glucan[ce] <=> (1->3)-beta-D-glucan[c]	0	0	0		0	0	0		0	0	0	0		0	0	0		0	0	0	0		0	0	0		0
r_1545	(R)-carnitine exchange	(R)-carnitine[e] =>	0	0	0		0	0	0		0	0	0	3.02966e-11		0	0	0		0	0	0	0		0	0	0		0
r_1546	(R)-lactate exchange	(R)-lactate[e] =>	0	0	0		0	0	0		0	0	0	0		0	0	0		0	0	0	0		0	0	1.4679e-11		0
r_1547	(R)-mevalonate exchange	(R)-mevalonate[e] =>	0	0	0.000836766		0	0	8.58762e-06		0	0	0	9.12541e-06		0	0	3.84855e-05		0	0.000112232	-1.85845e-05	2.44277e-05	21.7655	3.6103e-05	-1.85059e-05	1.55395e-05	43.0421	-0.00611458
r_1548	(R)-pantothenate exchange	(R)-pantothenate[e] =>	0	0	0.000190224		0	0	0.000118863		0	0	0	7.41534e-05		0	0	0.000134547		0	0	0	0.000276536		0	0	0.000115527		0
r_1549	(R,R)-2,3-butanediol exchange	(R,R)-2,3-butanediol[e] =>	0	0	0.0121943		0	0	0.0012333		0	0	0	0.0176968		0	0	0.00024101		0	0	0	0.00360258		0	0	0.00086893		0
r_1550	(S)-3-methyl-2-oxopentanoate exchange	(S)-3-methyl-2-oxopentanoate[e] =>	0	0	4.4434e-05		0	0	1.64921e-05		0	0	0	1.93398e-05		0	0	0		0	0	0	0.00151668		0	0	0.00255321		0
r_1551	(S)-lactate exchange	(S)-lactate[e] =>	0	0	0		0	0	0		0	0	0	0		0	0	0		0	0	0	0		0	0	0		0
r_1552	(S)-malate exchange	(S)-malate[e] =>	0	0	0		0	0	0.000782617		0	0	0	0.0061884		0	0	0.000207834		0	0	0	0		0	0	0.00874002		0
r_1553	1-(sn-glycero-3-phospho)-1D-myo-inositol exchange	1-(sn-glycero-3-phospho)-1D-myo-inositol[e] =>	0	0	0		0	0	0		0	0	0	0		0	0	0		0	0	0	0		0	0	0		0
r_1560	1D-myo-inositol 1,3,4,5,6-pentakisphosphate diffusion	myo-inositol 1,3,4,5,6-pentakisphosphate[c] <=> myo-inositol 1,3,4,5,6-pentakisphosphate[n]	0	0	0		0	0	0		0	0	0	0		0	0	0		0	0	0	0		0	0	0		0
r_1562	1D-myo-inositol 1-phosphate transport	1D-myo-inositol 1-phosphate[er] <=> 1D-myo-inositol 1-phosphate[c]	0	0	0.00559198		0	0	3.72204e-05		0	0	0	0.0033616		0	0	0.000103327		0	0	0	0.00262475		0	0	8.5903e-05		0
r_1563	2'-deoxyadenosine exchange	2'-deoxyadenosine[e] =>	0	0	0		0	0	0		0	0	0	0		0	0	0		0	0	0	0		0	0	0		0
r_1565	2'-deoxyinosine exchange	2'-deoxyinosine[e] =>	0	0	0		0	0	0		0	0	0	0		0	0	0		0	0	0	0		0	0	0		0
r_1567	2-dehydro-3-deoxy-D-arabino-heptonate7-phohsphate transport	7-phospho-2-dehydro-3-deoxy-D-arabino-heptonic acid[c] <=> 7-phospho-2-dehydro-3-deoxy-D-arabino-heptonic acid[m]	0	0	0		0	0	0		0	0	0	0		0	0	0		0	0	0	0		0	0	0		0
r_1568	2-dehydropantoate transport	2-dehydropantoate[c] <=> 2-dehydropantoate[m]	0	0	0.000190224		0	0	0.000118863		0	0	0	7.41534e-05		0	0	0.000134547		0	0	0	0.000276536		0	0	0.000115527		0
r_1572	2-isopropylmalate exchange	2-isopropylmalate[e] =>	0	0	0.000107984		0	0	0.000276149		0	0	0	4.71795e-05		0	0	6.74857e-05		0	0.00235003	-0.000389143	0.0059898	254.881	0	0	0.00419439		0
r_1573	2-isopropylmalate transport	2-isopropylmalate[c] <=> 2-isopropylmalate[e]	0	0	0.000107984		0	0	0.000276149		0	0	0	4.71795e-05		0	0	6.74857e-05		0	0.00235003	-0.000389143	0.0059898	254.881	0	0	0.00419439		0
r_1574	2-isopropylmalate transport	2-isopropylmalate[c] <=> 2-isopropylmalate[m]	-0.0968366	0.0392988	0.00198099	2.0457	-0.00403232	0.00993428	0.00103214	25.5968	-1.984	-0.0200296	0.0108774	0.000146061	0.729226	-0.0025383	0.00585542	0.000395863	15.5956	-0.89349	0	0	0.00132122		0	0	0.0020232		0
r_1575	2-methyl-1-butanol transport	2-methylbutanol[c] <=> 2-methylbutanol[e]	0	0	0.000192793		0	0	0.000558242		0	0	0	9.00853e-05		0	0	0.000214159		0	0	0	0.00103202		0	0	0.00185154		0
r_1576	2-methyl-1-butanol transport	2-methylbutanol[c] <=> 2-methylbutanol[m]	0	0	0.000108702		0	0	0.000237311		0	0	0	4.29008e-05		0	0	9.28535e-05		0	0	0	0.000730322		0	0	0.000883166		0
r_1577	2-methylbutanal exchange	2-methylbutanal[e] =>	0	0	0.000155659		0	0	0.000615889		0	0	0	7.65782e-05		0	0	0.000239164		0	0	0	0		0	0	0.000824924		0
r_1578	2-methylbutanal transport	2-methylbutanal[c] <=> 2-methylbutanal[e]	0	0	0.000155659		0	0	0.000615889		0	0	0	7.65782e-05		0	0	0.000239164		0	0	0	0		0	0	0.000824924		0
r_1579	2-methylbutanal transport	2-methylbutanal[c] <=> 2-methylbutanal[m]	0	0	0.000108702		0	0	0.000237311		0	0	0	4.29008e-05		0	0	9.28535e-05		0	0	0	0.000730322		0	0	0.000883166		0
r_1580	2-methylbutanol exchange	2-methylbutanol[e] =>	0	0	0.000192793		0	0	0.000558242		0	0	0	9.00853e-05		0	0	0.000214159		0	0	0	0.00103202		0	0	0.00185154		0
r_1582	2-methylpropanal transport	isobutyraldehyde[c] <=> isobutyraldehyde[e]	0	0	4.4434e-05		0	0	0.00060974		0	0	0	1.04212e-05		0	0	0.000339641		0	0	0	0.000516906		0	0	0.0010782		0
r_1583	2-methylpropanal transport	isobutyraldehyde[c] <=> isobutyraldehyde[m]	0	0	8.88011e-05		0	0	0.00024363		0	0	0	1.80125e-05		0	0	0.000180794		0	0	0	0.000744908		0	0	0.00129013		0
r_1585	2-oxobutanoate transporter	2-oxobutanoate[c] <=> 2-oxobutanoate[m]	0.0102374	-0.00415461	0.01359	132.748	0.00042454	-0.00104592	0.000729583	171.852	-1.98994	0.00210881	-0.00114522	0.000904357	42.8847	0.000267243	-0.000616485	0.000225229	84.2786	-0.893489	0.00250948	-0.000415546	0.00114998	45.8255	0.000231907	-0.000118872	0.00129265	557.398	-1.8056
r_1586	2-oxoglutarate exchange	2-oxoglutarate[e] =>	0	0	0.00793053		0	0	0.000436381		0	0	0	0		0	0	0		0	0	0	0		0	0	0.000312638		0
r_1587	2-oxoglutarate transport	2-oxoglutarate[c] <=> 2-oxoglutarate[n]	0	0	0		0	0	0		0	0	0	0		0	0	0		0	0	0	0		0	0	0		0
r_1588	2-oxoglutarate transport	2-oxoglutarate[e] <=> 2-oxoglutarate[c]	0	0	0.00793053		0	0	0.000436381		0	0	0	0		0	0	0		0	0	0	0		0	0	0.000312638		0
r_1589	2-phenylethanol exchange	2-phenylethanol[e] =>	0	0	0		0	0	0		0	0	0	0		0	0	0		0	0	0	0		0	0	0		0
r_1590	2-phenylethanol transport	2-phenylethanol[e] <=> 2-phenylethanol[c]	0	0	0		0	0	0		0	0	0	0		0	0	0		0	0	0	0		0	0	0		0
r_1591	2-phenylethanol transport	2-phenylethanol[m] <=> 2-phenylethanol[c]	0	0	0		0	0	0		0	0	0	0		0	0	0		0	0	0	0		0	0	0		0
r_1595	3-carboxy-4-methyl-2-oxopentanoate transport	(2S)-2-isopropyl-3-oxosuccinate[c] <=> (2S)-2-isopropyl-3-oxosuccinate[m]	0	0	0		0	0	0		0	0	0	0		0	0	0		0	0	0	0		0	0	0		0
r_1596	3-methyl-2-oxopentanoate transport	(S)-3-methyl-2-oxopentanoate[c] <=> (S)-3-methyl-2-oxopentanoate[m]	-0.0369956	0.0150138	0.00091063	2.46146	-0.00154051	0.0037953	0.00202379	131.371	-1.984	-0.00765216	0.00415562	0.000124329	1.62475	-0.000969734	0.00223701	0.00105048	108.326	-0.89349	0.00348117	-0.000576447	0.00282116	81.0408	0	0	0.0580898		0
r_1597	3-methyl-oxopentanoate trasport	(S)-3-methyl-2-oxopentanoate[e] <=> (S)-3-methyl-2-oxopentanoate[c]	0	0	4.4434e-05		0	0	1.64921e-05		0	0	0	1.93398e-05		0	0	0		0	0	0	0.00151668		0	0	0.00255321		0
r_1598	3-methylbutanal exchange	3-methylbutanal[e] =>	0	0	0.000206402		0	0	0.000495384		0	0	0	9.31234e-05		0	0	0.000158509		0	0.0139106	-0.00230346	0.00648491	46.6184	0	0	0.000903536		0
r_1599	3-methylbutanal transport	3-methylbutanal[c] <=> 3-methylbutanal[e]	0	0	0.000206402		0	0	0.000495384		0	0	0	9.31234e-05		0	0	0.000158509		0	0.0139106	-0.00230346	0.00648491	46.6184	0	0	0.000903536		0
r_1600	3-methylbutanal transport	3-methylbutanal[c] <=> 3-methylbutanal[m]	0	0	0.000108686		0	0	0.00041319		0	0	0	3.86504e-05		0	0	0.000136834		0	0	0	0.000313515		0	0	0.00144738		0
r_1601	3-octaprenyl-4-hydroxybenzoate transport	3-hexaprenyl-4-hydroxybenzoic acid[c] <=> 3-hexaprenyl-4-hydroxybenzoic acid[m]	0	0	0		0	0	0		0	0	0	0		0	0	0		0	0	0	0		0	0	0		0
r_1603	4-amino-5-hydroxymethyl-2-methylpyrimidine synthetase	5'-phosphoribosyl-5-aminoimidazole[c] + 2 H+[c] => 4-amino-5-hydroxymethyl-2-methylpyrimidine[c] + glycolaldehyde[c] + phosphate[c]	0	0	0		0	0	0		0	0	0	0		0	0	0		0	0	0	0		0	0	0		0
r_1604	4-aminobenzoate exchange	4-aminobenzoate[e] =>	0	0	0		0	0	3.40786e-05		0	0	0	5.76627e-06		0	0	3.55415e-05		0	0	0	5.60119e-06		0	0	4.61292e-05		0
r_1605	4-aminobenzoate transport	4-aminobenzoate[c] <=> 4-aminobenzoate[e]	0	0	0		0	0	3.40786e-05		0	0	0	5.76627e-06		0	0	3.55415e-05		0	0	0	5.60119e-06		0	0	4.61292e-05		0
r_1606	4-aminobenzoate transport	4-aminobenzoate[c] <=> 4-aminobenzoate[m]	0	0	0		0	0	0		0	0	0	0		0	0	0		0	0	0	0		0	0	0		0
r_1607	4-aminobutanal transport	4-aminobutanal[c] <=> 4-aminobutanal[m]	0.483074	-0.196044	1.29	267.04	0	0	0.058312		0	0	0	0.289632		0	0	0.0103298		0	0	0	0.016938		0	0	0.0688557		0
r_1608	4-aminobutyrate transport	gamma-aminobutyrate[c] <=> gamma-aminobutyrate[m]	-0.483074	0.196044	1.29	267.04	0	0	0.058312		0	0	0	0.289632		0	0	0.0103298		0	0	0	0.016938		0	0	0.0688557		0
r_1609	4-hydroxy-2-oxoglutarate transport	4-hydroxy-2-oxoglutarate[c] <=> 4-hydroxy-2-oxoglutarate[m]	0	0	0		0	0	0		0	0	0	0		0	0	0		0	0	0	0		0	0	0		0
r_1610	4-hydroxy-2-oxoglutarate transport	4-hydroxy-2-oxoglutarate[c] <=> 4-hydroxy-2-oxoglutarate[p]	0	0	0		0	0	0		0	0	0	0		0	0	0		0	0	0	0		0	0	0		0
r_1611	4-hydroxybenzoate transport	4-hydroxybenzoate[c] <=> 4-hydroxybenzoate[m]	0	0	0		0	0	0		0	0	0	0		0	0	0		0	0	0	0		0	0	0		0
r_1619	5'-nucleotidase (GMP)	GMP[c] + H2O[c] => guanosine[c] + phosphate[c]	0	0	0.000241801		0	0	0.000180849		0	0	0	0.000180481		0	0	0.000166416		0	0	0	0.00010409		0	0	0.000206271		0
r_1621	5-aminolevulinate exchange	5-aminolevulinate[e] =>	0	0	0		0	0	0		0	0	0	0		0	0	0		0	0	0	0		0	0	0		0
r_1622	5-aminolevulinate transport	5-aminolevulinate[c] <=> 5-aminolevulinate[m]	-1.4256e-06	5.78546e-07	1.55051e-09	0.108762	-1.6632e-07	4.09756e-07	4.48066e-10	0.2694	-0.497665	-4.2768e-07	2.32258e-07	1.0533e-09	0.246283	-1.2064e-07	2.78296e-07	2.85148e-10	0.236363	0.260892	-5.7816e-07	9.57377e-08	9.81222e-10	0.169715	-9.504e-08	4.87161e-08	2.16666e-10	0.227974	-0.974688
r_1623	5-formethyltetrahydrofolate cyclo-ligase	5-formyltetrahydrofolic acid[m] + ATP[m] => 5,10-methenyl-THF[m] + ADP[m] + phosphate[m]	0	0	9.81863e-06		0	0	0.000696521		0	0	0	0.000318384		0	0	0.000124084		0	0	0	0.000833882		0	0	7.39363e-06		0
r_1624	5-formyltetrahydrofolate:10-formyltetrahydrofolate isomerase	5-formyltetrahydrofolic acid[c] + ATP[c] + H2O[c] => 10-formyl-THF[c] + ADP[c] + H+[c] + phosphate[c]	0	0	0		0	0	0		0	0	0	0		0	0	0		0	0	0	0		0	0	0		0
r_1625	5-formyltetrahydrofolic acid exchange	5-formyltetrahydrofolic acid[e] =>	0	0	0		0	0	0		0	0	0	0		0	0	0		0	0	0	0		0	0	0		0
r_1627	7,8-diaminononanoate exchange	7,8-diaminononanoate[e] =>	0	0	0		0	0	0		0	0	0	0		0	0	0		0	0	0	0		0	0	0		0
r_1628	7,8-diaminononanoate transport	7,8-diaminononanoate[e] <=> 7,8-diaminononanoate[c]	0	0	0		0	0	0		0	0	0	0		0	0	0		0	0	0	0		0	0	0		0
r_1629	8-amino-7-oxononanoate exchange	8-amino-7-oxononanoate[e] =>	0	0	0		0	0	0		0	0	0	0		0	0	0		0	0	0	0		0	0	0		0
r_1630	9H-xanthine exchange	9H-xanthine[e] =>	0	0	3.93537e-06		0	0	1.04568e-06		0	0	0	1.97675e-06		0	0	2.2758e-05		0	0	0	2.61837e-06		0	0	4.97395e-07		0
r_1631	acetaldehyde exchange	acetaldehyde[e] =>	0	0	0.0147076		0	0	0		0	0	0	0.0132224		0	0	0.000214312		0	0	0	0.00404991		0	0	0.000648949		0
r_1632	acetaldehyde transport	acetaldehyde[m] <=> acetaldehyde[c]	-0.00170092	0.000690278	0.194907	11458.9	0	0	0.0938396		0	0	0	0.0697536		0	0	0.0735013		0	-0.786845	0.130294	0.119853	15.2322	-0.0327125	0.016768	0.0843429	257.831	-2.95799
r_1633	acetaldehyde transport	acetaldehyde[e] <=> acetaldehyde[c]	0	0	0.0147076		0	0	0		0	0	0	0.0132224		0	0	0.000214312		0	0	0	0.00404991		0	0	0.000648949		0
r_1634	acetate exchange	acetate[e] =>	0	0	0.0827691		0.00114957	-0.00283216	0.00286113	248.886	0	0.00571025	-0.00310104	0.208128	3644.82	0	0	0.000308575		0	-6.039	1	0.001006	0.0166584	-1.95089	1	0.00573364	0.293898	0
r_1635	acetate transport	acetate[c] <=> acetate[n]	0	0	0		0	0	0		0	0	0	0		0	0	0		0	0	0	0		0	0	0		0
r_1637	acetyl-CoA transport	acetyl-CoA[c] <=> acetyl-CoA[n]	0	0	0		0	0	0		0	0	0	0		0	0	0		0	0	0	0		0	0	0		0
r_1638	acetylcarnitine transport	O-acetylcarnitine[p] => O-acetylcarnitine[c]	0	0	0.00393149		0	0	0.00116124		0	0	0	0.00274009		0	0	0.00116793		0	0	0	0.000464646		0	0	0.00106883		0
r_1639	adenine exchange	adenine[e] =>	0	0	0		0	0	0		0	0	0	0		0	0	0		0	0	0	0		0	0	0		0
r_1640	adenine transport	adenine[c] <=> adenine[m]	0	0	0		0	0	0		0	0	0	0		0	0	0		0	0	0	0		0	0	0		0
r_1641	adenosine 3',5'-bismonophosphate exchange	adenosine 3',5'-bismonophosphate[e] =>	0	0	1.74888e-05		0	0	1.19216e-06		0	0	0	2.14863e-06		0	0	1.40826e-05		0	0	0	3.02177e-06		0	0	6.09093e-07		0
r_1642	adenosine 3',5'-bisphosphate transport	adenosine 3',5'-bismonophosphate[c] <=> adenosine 3',5'-bismonophosphate[m]	0	0	0		0	0	0		0	0	0	0		0	0	0		0	0	0	0		0	0	0		0
r_1643	adenosine exchange	adenosine[e] =>	0	0	0		0	0	0		0	0	0	0		0	0	0		0	0	0	0		0	0	0		0
r_1644	ADP transport	ADP[c] <=> ADP[n]	0	0	0.00207281		0	0	0.000523101		0	0	0	0.000675423		0	0	4.26813e-05		0	0	0	0.000529198		0	0	1.77327e-05		0
r_1645	ADP transport	ADP[c] <=> ADP[er]	0	0	2.7725e-05		0	0	1.04017e-07		0	0	0	1.38001e-07		0	0	7.57011e-06		0	0	0	1.70945e-05		0	0	2.9744e-06		0
r_1647	AKG transporter, peroxisome	2-oxoglutarate[c] <=> 2-oxoglutarate[p]	0	0	0.00244656		0	0	0.00064843		0	0	0	0		0	0	0.000198055		0	0	0	0.00088718		0	0	0		0
r_1648	allantoate exchange	allantoate[e] =>	0	0	0		0	0	0		0	0	0	0		0	0	0		0	0	0	0		0	0	0		0
r_1649	allantoin exchange	allantoin[e] =>	0	0	0		0	0	0		0	0	0	0		0	0	0		0	0	0	0		0	0	0		0
r_1650	alpha,alpha-trehalose exchange	trehalose[e] =>	0	0	0.0107857		0	0	0.00143683		0	0	0	0.0036929		0	0	2.84572e-05		0	0	0	0		0	0	7.22652e-05		0
r_1651	alpha-D-glucosamine 6-phosphate exchange	alpha-D-glucosamine 6-phosphate[e] =>	0	0	0.00497371		0	0	0.000582364		0	0	0	0.0154058		0	0	0.000129011		0	0	0	0.000439047		0	0	0.00171892		0
r_1652	alpha-ketoglutarate/malate transporter	(S)-malate[e] + 2-oxoglutarate[c] <=> (S)-malate[c] + 2-oxoglutarate[e]	0	0	0		0	0	0		0	0	0	0		0	0	0		0	0	0	0		0	0	0		0
r_1654	ammonium exchange	ammonium[e] <=>	0	0	0		0	0	0		0	-0.335689	0.182301	0.0399369	11.897	-0.0493591	0.113863	0.0010437	2.1145	-0.679021	-0.408204	0.0675946	0.00881782	2.16015	-0.0426657	0.0218698	0.0163646	38.3553	-1.62797
r_1656	AMP transport	AMP[n] <=> AMP[c]	0	0	0		0	0	0		0	0	0	0		0	0	0		0	0	0	1.19361e-12		0	0	0		0
r_1657	arginine transport	H+[c] + L-arginine[c] => H+[m] + L-arginine[m]	0	0	0		0	0	0		0	0	0	0		0	0	0		0	0	0	0		0	0	0		0
r_1658	asparagine transport	L-asparagine[c] => L-asparagine[m]	0	0	0		0	0	0		0	0	0	0		0	0	0		0	0	0	0		0	0	0		0
r_1659	aspartate-glutamate transporter	L-aspartate[c] + L-glutamate[p] <=> L-aspartate[p] + L-glutamate[c]	0	0	0.00244656		0	0	0.00064843		0	0	0	0		0	0	0.000198055		0	0	0	0.00088718		0	0	0		0
r_1660	ATP diffusion	ATP[c] <=> ATP[n]	0	0	0.00207281		0	0	0.000523101		0	0	0	0.000675423		0	0	4.26813e-05		0	0	0	0.000529198		0	0	1.77327e-05		0
r_1661	ATP transport	ATP[c] <=> ATP[er]	0	0	2.7725e-05		0	0	1.04017e-07		0	0	0	1.38001e-07		0	0	7.57011e-06		0	0	0	1.70945e-05		0	0	2.9744e-06		0
r_1667	bicarbonate formation	carbon dioxide[c] + H2O[c] <=> bicarbonate[c] + H+[c]	1.74999	-0.710193	0.318211	18.1836	0.310162	-0.764133	0.0451484	14.5564	0.105614	0.40779	-0.221456	0.131886	32.3417	0.123371	-0.284595	0.0124	10.051	0.361889	1.07704	-0.178347	0.0644276	5.98194	0.115917	-0.0594175	0.0777946	67.1122	-1.58572
r_1669	bicarbonate transport	bicarbonate[c] <=> bicarbonate[n]	0	0	0		0	0	0		0	0	0	0		0	0	0		0	0	0	0		0	0	0		0
r_1671	biotin exchange	biotin[e] =>	0	0	0		0	0	0		0	0	0	0		0	0	0		0	0	0	0		0	0	0		0
r_1672	carbon dioxide exchange	carbon dioxide[e] =>	7.10125	-2.88187	0.2033	2.86288	1.44559	-3.56145	0.0290999	2.01301	0.30546	2.94767	-1.60078	0.0545605	1.85097	1.10989	-2.56033	0.0081578	0.73501	0.677557	6.73141	-1.11466	0.0701065	1.04148	1.4721	-0.754577	0.0438172	2.97651	-0.562859
r_1673	carnitine transport	(R)-carnitine[c] => (R)-carnitine[p]	0	0	0.00393149		0	0	0.00116124		0	0	0	0.00274009		0	0	0.00116793		0	0	0	0.000464646		0	0	0.00106883		0
r_1674	carnitine-acetylcarnitine carrier	(R)-carnitine[c] + O-acetylcarnitine[p] => (R)-carnitine[p] + O-acetylcarnitine[c]	0	0	0.0215378		0	0	0.00167352		0	0	0	0.012374		0	0	0.0020516		0	0	0	0.000464634		0	0	0.00527177		0
r_1675	CDP transport	CDP[c] <=> CDP[n]	0	0	0		0	0	0		0	0	0	0		0	0	0		0	0	0	0		0	0	0		0
r_1676	ceramide transport	ceramide-1 (C24)[g] <=> ceramide-1 (C24)[er]	0	0	0.00414261		0	0	2.65136e-05		0	0	0	0.00251832		0	0	6.88416e-05		0	0	0	0.00220629		0	0	6.27192e-05		0
r_1677	ceramide transport	ceramide-2 (C24)[g] <=> ceramide-2 (C24)[er]	0	0	0		0	0	0		0	0	0	0		0	0	0		0	0	0	0		0	0	0		0
r_1678	ceramide transport	ceramide-4 (C24)[g] <=> ceramide-4 (C24)[er]	0	0	0		0	0	0		0	0	0	0		0	0	0		0	0	0	0		0	0	0		0
r_1679	ceramide transport	ceramide-1 (C26)[g] <=> ceramide-1 (C26)[er]	0	0	0.00378821		0	0	2.62221e-05		0	0	0	0.00224025		0	0	7.90548e-05		0	0	0	0.00143441		0	0	5.84107e-05		0
r_1680	ceramide transport	ceramide-2 (C26)[g] <=> ceramide-2 (C26)[er]	0	0	0		0	0	0		0	0	0	0		0	0	0		0	0	0	0		0	0	0		0
r_1681	ceramide transport	ceramide-4 (C26)[g] <=> ceramide-4 (C26)[er]	0	0	0		0	0	0		0	0	0	0		0	0	0		0	0	0	0		0	0	0		0
r_1683	choline exchange	choline[e] =>	0.000224236	-9.10009e-05	0.00580949	2590.79	0.00032381	-0.000797759	0.000197521	60.9988	3.132	0	0	0.00385478		0	0	0.000224431		0	2.28624e-05	-3.78579e-06	0.000746088	3263.39	0.00047324	-0.000242576	0.000127	26.8363	6.0017
r_1684	choline transport	choline[ce] <=> choline[c]	0.000224236	-9.10009e-05	0.00580949	2590.79	0.00032381	-0.000797759	0.000197527	61.0007	3.132	0	0	0.00385478		0	0	0.000224441		0	2.28624e-05	-3.78579e-06	0.000746083	3263.37	0.00047324	-0.000242576	0.000127002	26.8366	6.0017
r_1686	citrate transport	citrate[e] <=> citrate[c]	0	0	0		0	0	0		0	0	0	0		0	0	0		0	-0.1159	0.0191919	4.16438e-15	3.59308e+12	0.0473	-0.0242453	0.00127193	2.68906	0
r_1687	citrate(3-) exchange	citrate[e] =>	0	0	0		0	0	0		0	0	0	0		0	0	0		0	0.1159	-0.0191919	4.16438e-15	3.59308e+12	-0.0473	0.0242453	0.00127193	2.68906	0
r_1688	citrate/isocitrate antiport	citrate[c] + isocitrate[p] <=> citrate[p] + isocitrate[c]	0	0	0		0	0	0		0	0	0	0		0	0	0		0	0	0	0		0	0	0		0
r_1689	citrate/malate antiport	(S)-malate[c] + citrate[p] <=> (S)-malate[p] + citrate[c]	0	0	0.00762916		0	0	0.00388579		0	0	0	0.00825308		0	0	0.00486576		0	0.0801843	-0.0132777	0.00778232	9.70554	0	0	0.00660686		0
r_1691	CO2 transport	carbon dioxide[c] <=> carbon dioxide[er]	0	0	0		0	0	0		0	0	0	0		0	0	0		0	0	0	0		0	0	0		0
r_1694	CO2 transport	carbon dioxide[n] <=> carbon dioxide[c]	0	0	0		0	0	0		0	0	0	0		0	0	0		0	0	0	0		0	0	0		0
r_1695	CO2 transport	carbon dioxide[c] <=> carbon dioxide[p]	0	0	0		0	0	0		0	0	0	0		0	0	0		0	0	0	0		0	0	0		0
r_1696	CO2 transport	carbon dioxide[c] <=> carbon dioxide[m]	-4.24108	1.72114	0.809172	19.0794	-1.09405	2.69536	0.13276	12.1348	0.647112	-2.1006	1.14076	0.366116	17.4291	-0.908094	2.09482	0.0579167	6.37782	0.876826	-2.71866	0.450184	0.173163	6.36941	-0.973069	0.498781	0.134245	13.796	0.147892
r_1697	CO2 transport	carbon dioxide[c] <=> carbon dioxide[e]	7.10125	-2.88187	0.2033	2.86288	1.44559	-3.56145	0.0290999	2.01301	0.30546	2.94767	-1.60078	0.0545605	1.85097	1.10989	-2.56033	0.0081578	0.73501	0.677557	6.73141	-1.11466	0.0701065	1.04148	1.4721	-0.754577	0.0438172	2.97651	-0.562859
r_1698	coenzyme A transport	coenzyme A[c] <=> coenzyme A[er]	0	0	1.92782e-12		0	0	0		0	0	0	1.18217e-10		0	0	0		0	0	0	0		0	0	0		0
r_1699	coenzyme A transport	coenzyme A[c] <=> coenzyme A[n]	0	0	0		0	0	0		0	0	0	0		0	0	0		0	0	0	0		0	0	0		0
r_1700	coenzyme A transport	coenzyme A[p] <=> coenzyme A[c]	0	0	0.00398152		0	0	0.00079907		0	0	0	0.00315811		0	0	0.000618345		0	0.0113028	-0.00187163	0.00348656	30.8469	0	0	0.00187828		0
r_1702	cytidine exchange	cytidine[e] =>	0	0	0		0	0	0		0	0	0	0		0	0	0		0	0	0	0		0	0	0		0
r_1703	cytidylate kinase (CMP)	ATP[c] + CMP[c] => ADP[c] + CDP[c]	0	0	0.00963612		0.00111019	-0.00273514	0.00798839	719.549	0	0	0	0.0101423		0	0	0.00427043		0	0.000618745	-0.000102458	0.00393257	635.572	0.00057131	-0.000292845	0.00215213	376.701	1.5151
r_1704	cytidylate kinase (dCMP)	ATP[c] + dCMP[c] <=> ADP[c] + dCDP[c]	-0.0010692	0.000433909	0.0030143	281.921	-0.00012474	0.000307317	0.00249656	2001.41	-0.497665	-0.00032076	0.000174194	0.00236331	736.783	-9.048e-05	0.000208722	0.000880731	973.399	0.260892	-0.00043362	7.18033e-05	0.00151774	350.016	-7.128e-05	3.65371e-05	0.00060934	854.854	-0.974688
r_1705	cytosine exchange	cytosine[e] =>	0	0	0		0	0	0		0	0	0	0		0	0	0		0	0	0	0		0	0	0		0
r_1706	D-arabinose exchange	D-arabinose[e] =>	0	0	0		0	0	0		0	0	0	0		0	0	0		0	0	0	0		0	0	0		0
r_1707	D-arabinose transport	D-arabinose[e] <=> D-arabinose[c]	0	0	0		0	0	0		0	0	0	0		0	0	0		0	0	0	0		0	0	0		0
r_1708	D-erythrose 4-phosphate transport	D-erythrose 4-phosphate[c] <=> D-erythrose 4-phosphate[m]	0	0	0		0	0	0		0	0	0	0		0	0	0		0	0	0	0		0	0	0		0
r_1709	D-fructose exchange	D-fructose[e] =>	0	0	0		0	0	0		0	0	0	0		0	0	0		0	0	0	0		0	0	0		0
r_1710	D-galactose exchange	D-galactose[e] =>	0	0	0		0	0	0		0	0	0	0		0	0	0		0	0	0	0		0	0	0		0
r_1711	D-galacturonate exchange	D-galacturonate[e] =>	0	0	0		0	0	0		0	0	0	0		0	0	0		0	0	0	0		0	0	0		0
r_1712	D-glucitol exchange	D-glucitol[e] =>	0	0	0		0	0	0		0	0	0	0		0	0	0		0	0	0	0		0	0	0		0
r_1713	D-glucosamine 6-phosphate uniport	alpha-D-glucosamine 6-phosphate[e] <=> alpha-D-glucosamine 6-phosphate[c]	0	0	0.00497371		0	0	0.000582364		0	0	0	0.0154058		0	0	0.000129011		0	0	0	0.000439047		0	0	0.00171892		0
r_1714	D-glucose exchange	D-glucose[e] =>	-2.46411	1	0.0107259	0.435286	-0.4059	1	0.00190367	0.469	0	0	0	0		0	0	0		0	0	0	0		0	0	0		0
r_1715	D-mannose exchange	D-mannose[e] =>	0	0	0		0	0	0		0	0	0	0		0	0	0		0	0	0	0		0	0	0		0
r_1716	D-ribose exchange	D-ribose[e] =>	0	0	0		0	0	0		0	0	0	0		0	0	0		0	0	0	0		0	0	0		0
r_1717	D-sorbitol transport	D-glucitol[e] <=> D-glucitol[c]	0	0	0		0	0	0		0	0	0	0		0	0	0		0	0	0	0		0	0	0		0
r_1718	D-xylose exchange	D-xylose[e] <=>	0	0	0		0	0	0		0	-1.8414	1	0.00781348	0.424323	-0.433495	1	0.00154396	0.356165	0	0	0	0		0	0	0		0
r_1719	D-xylose transport	D-xylose[e] <=> D-xylose[c]	0	0	0		0	0	0		0	1.8414	-1	0.00781348	0.424323	0.433495	-1	0.00154396	0.356165	0	0	0	0		0	0	0		0
r_1720	dADP transport	dADP[c] <=> dADP[n]	0	0	0		0	0	0		0	0	0	0		0	0	0		0	0	0	0		0	0	0		0
r_1721	dCDP transport	dCDP[c] <=> dCDP[n]	0	0	0		0	0	0		0	0	0	0		0	0	0		0	0	0	0		0	0	0		0
r_1726	deamino-NAD+ diffusion	deamido-NAD(+)[c] <=> deamido-NAD(+)[n]	0	0	0		0	0	0		0	0	0	0		0	0	0		0	0	0	1.19361e-12		0	0	0		0
r_1727	decanoate exchange	decanoate[e] =>	0	0	0.00425084		0	0	0.000805972		0	0	0	0.00339938		0	0	0.000104373		0	0.0113028	-0.00187163	0.0036873	32.6229	0	0	0.00198972		0
r_1728	deoxyadenosine transport	2'-deoxyadenosine[e] => 2'-deoxyadenosine[c]	0	0	0		0	0	0		0	0	0	0		0	0	0		0	0	0	0		0	0	0		0
r_1729	deoxyadenylate kinase	ATP[c] + dAMP[c] <=> ADP[c] + dADP[c]	-0.00040986	0.000166332	0.0404727	9874.76	-4.7817e-05	0.000117805	0.00819801	17144.5	-0.497665	-0.000122958	6.67742e-05	0.0253515	20618	-3.4684e-05	8.00101e-05	1.61128e-05	46.4561	0.260892	-0.000166221	2.75246e-05	2.76075e-07	0.166089	-2.7324e-05	1.40059e-05	1.28589e-05	47.0609	-0.974688
r_1733	deoxyinosine transport	2'-deoxyinosine[e] => 2'-deoxyinosine[c]	0	0	0		0	0	0		0	0	0	0		0	0	0		0	0	0	0		0	0	0		0
r_1737	dGDP transport	dGDP[c] <=> dGDP[n]	0	0	0		0	0	0		0	0	0	0		0	0	0		0	0	0	0		0	0	0		0
r_1738	dhnpt transport	7,8-dihydroneopterin[c] <=> 7,8-dihydroneopterin[m]	0	0	0		0	0	0		0	0	0	0		0	0	0		0	0	0	0		0	0	0		0
r_1743	dihydrofolate transport	dihydrofolic acid[c] <=> dihydrofolic acid[m]	0	0	0		0	0	0		0	0	0	0		0	0	0		0	0	0	0		0	0	4.35837e-15		0
r_1745	dihydropteroate transport	7,8-dihydropteroate[c] <=> 7,8-dihydropteroate[m]	0	0	0		0	0	0		0	0	0	0		0	0	0		0	0	0	0		0	0	0		0
r_1746	dihydroxyacetone phosphate transport	dihydroxyacetone phosphate[m] <=> dihydroxyacetone phosphate[c]	0	0	0.0281623		0	0	0.010208		0	0	0	0.0422683		0	0	0.00742141		0	0	0	0.00176575		0	0	0.0187356		0
r_1747	diphosphate transport	diphosphate[c] <=> diphosphate[p]	0	0	0.0717774		0	0	0.0142152		0	0	0	0.0424899		0	0	0.00585762		0	0	0	0.00609203		0	0	0.0230804		0
r_1748	dolichol phosphate transport	dolichyl phosphate[c] <=> dolichyl phosphate[er]	-0.0841033	0.0341313	9.14723e-05	0.108762	-0.0081501	0.0200791	2.06048e-05	0.252817	-0.765403	-0.0298694	0.016221	7.28996e-05	0.244061	-0.0128212	0.0295763	3.00672e-05	0.234512	0.866578	-0.0512994	0.00849469	8.52028e-05	0.166089	-0.00822431	0.00421566	1.87264e-05	0.227695	-1.0108
r_1749	dTTP exchange	dTTP[e] =>	0	0	1.48303e-05		0	0	0.000211206		0	0	0	0.000152928		0	0	0.000159079		0	0	0	0.000290044		0	0	0.00038372		0
r_1750	dTTP uniport	dTTP[e] <=> dTTP[c]	0	0	1.48303e-05		0	0	0.000211206		0	0	0	0.000152928		0	0	0.000159079		0	0	0	0.000290044		0	0	0.00038372		0
r_1751	dUDP diffusion	dUDP[c] <=> dUDP[n]	0	0	0.00160629		0	0	0.000521814		0	0	0	0		0	0	0		0	0	0	0.000526655		0	0	0		0
r_1752	dUMP transport	dUMP[c] <=> dUMP[n]	0	0	0.00160629		0	0	0.000521814		0	0	0	0		0	0	0		0	0	0	0.000526655		0	0	0		0
r_1753	episterol exchange	episterol[e] =>	0	0	4.55351e-07		0	0	0		0	0	0	0		0	0	0		0	0	0	4.18778e-07		0	0	1.90654e-07		0
r_1754	ergosta-5,6,22,24,(28)-tetraen-3beta-ol transport	ergosta-5,7,22,24(28)-tetraen-3beta-ol[c] <=> ergosta-5,7,22,24(28)-tetraen-3beta-ol[er]	0.00143822	-0.000583667	1.56424e-06	0.108762	0.00146963	-0.00362067	3.71547e-06	0.252817	2.63304	0.00156964	-0.000852419	3.90015e-06	0.248473	0.00063582	-0.00146673	2.52874e-06	0.397714	0.782967	0.00187051	-0.000309739	3.15767e-06	0.168813	0.000601739	-0.000308443	1.37594e-06	0.228661	-0.00605146
r_1757	ergosterol exchange	ergosterol[e] =>	0	0	0		0	0	0		0	0	0	7.85606e-07		0	0	1.91351e-06		0	0	0	5.92042e-07		0	0	1.34864e-07		0
r_1758	ergosterol transport	ergosterol[er] <=> ergosterol[c]	0.00143822	-0.000583667	0.000699828	48.6593	0.00146963	-0.00362067	0.000703171	47.8468	2.63304	0	0	0.000785233		0	0	0.00031751		0	0.00187051	-0.000309739	0.000910587	48.6811	0.000601739	-0.000308443	0.000295364	49.0852	-0.00605146
r_1759	ergosterol transport	ergosterol[c] <=> ergosterol[lp]	0	0	0.0397994		0	0	0.0048874		0	-0.00156964	0.000852419	0.0165484	1054.28	-0.00063582	0.00146673	0.00205392	323.035	0.782967	0	0	0.00378776		0	0	0.00812322		0
r_1760	ergosterol transport	ergosterol[c] <=> ergosterol[ce]	0	0	0		0	0	0		0	0	0	0		0	0	0		0	0	0	0		0	0	0		0
r_1761	ethanol exchange	ethanol[e] =>	0	0	0.0294897		0	0	0.00111215		0	0	0	0.0312268		0	0	0		0	0	0	0.00421632		0	0	0.00151899		0
r_1762	ethanol transport	ethanol[c] <=> ethanol[e]	0	0	0.0294897		0	0	0.00111215		0	0	0	0.0312268		0	0	0		0	0	0	0.00421632		0	0	0.00151899		0
r_1763	ethanol transport, mitochondrial	ethanol[c] <=> ethanol[m]	0	0	0.0589589		0	0	0.0930111		0	0	0	0.0636124		0	0	0.0734239		0	0	0	0.0977037		0	0	0.0803635		0
r_1764	ethanolamine exchange	ethanolamine[e] =>	0	0	0		0	0	0		0	0	0	0		0	0	6.56862e-11		0	0	0	0		0	0	0		0
r_1765	ethyl acetate exchange	ethyl acetate[e] =>	0	0	0		0	0	0		0	0	0	0		0	0	0		0	0	0	0		0	0	0		0
r_1766	farnesyl diphosphate transport	farnesyl diphosphate[c] <=> farnesyl diphosphate[m]	1.782e-07	-7.23182e-08	1.93814e-10	0.108762	2.079e-08	-5.12195e-08	5.25606e-11	0.252817	-0.497665	5.346e-08	-2.90323e-08	1.30475e-10	0.244061	1.508e-08	-3.4787e-08	3.53644e-11	0.234512	0.260892	7.227e-08	-1.19672e-08	1.20033e-10	0.166089	1.188e-08	-6.08952e-09	2.70502e-11	0.227695	-0.974688
r_1770	fatty acid transport	decanoate[c] <=> decanoate[p]	0	0	0.00425084		0	0	0.000805972		0	0	0	0.00339938		0	0	0.000104373		0	-0.0113028	0.00187163	0.0036873	32.6229	0	0	0.00198972		0
r_1774	fatty acid transport	palmitate[c] <=> palmitate[p]	0	0	0.00164484		0	0	0.000183277		0	0	0	0.0010903		0	0	6.35128e-05		0	0	0	0.00234138		0	0	0.000626627		0
r_1775	fatty acid transport	palmitoleate[c] <=> palmitoleate[p]	0	0	0		0	0	0		0	0	0	0		0	0	0		0	0	0	0		0	0	0		0
r_1788	fecosterol exchange	fecosterol[e] =>	0	0	5.93331e-07		0	0	0		0	0	0	4.9711e-07		0	0	3.74944e-06		0	0	0	9.34791e-07		0	0	1.90954e-07		0
r_1790	FMN adenylyltransferase	ATP[m] + FMN[m] + H+[m] => diphosphate[m] + FAD[m]	0	0	0		0	0	0		0	0	0	0		0	0	0		0	0	0	0		0	0	0		0
r_1791	FMN exchange	FMN[e] =>	0	0	0		0	0	0		0	0	0	0		0	0	0		0	0	0	0		0	0	0		0
r_1793	formate exchange	formate[e] =>	0	0	0.00752117		0	0	0.000463807		0	0	0	0.00132608		0	0	0.000236954		0	0	0	0.00199169		0	0	0.00134355		0
r_1794	formate transport	formate[m] => formate[c]	0.0543553	-0.0220588	0.032859	60.4523	0.00041228	-0.00101572	0.00192618	467.202	-4.44078	0.00326955	-0.00177558	0.00665651	203.591	0.000729222	-0.00168219	0.00107945	148.028	-0.077949	0	0	0.0102313		0.000473639	-0.00024278	0.00251739	531.501	0
r_1795	formate transport	formate[e] <=> formate[c]	0	0	0.00752117		0	0	0.000463807		0	0	0	0.00132608		0	0	0.000236954		0	0	0	0.00199169		0	0	0.00134355		0
r_1796	formate transport	fumarate[e] <=> fumarate[c]	0	0	0.0073082		0	0	0.0001163		0	0	0	0.00626573		0	0	0		0	0	0	0		0	0	0.00647836		0
r_1798	fumarate(2-) exchange	fumarate[e] =>	0	0	0.0073082		0	0	0.0001163		0	0	0	0.00626573		0	0	0		0	0	0	0		0	0	0.00647836		0
r_1800	gamma-aminobutyrate exchange	gamma-aminobutyrate[e] =>	0	0	0		0	0	0		0	0	0	0		0	0	0		0	0	0	0		0	0	0		0
r_1801	GDP transport	GDP[g] <=> GDP[c]	0	0	0		0	0	0		0	0	0	0		0	0	0		0	0	0	0		0	0	0		0
r_1802	GDP transport	GDP[c] <=> GDP[n]	0	0	0		0	0	0		0	0	0	0		0	0	0		0	0	0	0		0	0	0		0
r_1803	GDP-alpha-D-mannose transport	GDP-alpha-D-mannose[c] <=> GDP-alpha-D-mannose[g]	0	0	0		0	0	0		0	0	0	0		0	0	0		0	0	0	0		0	0	0		0
r_1805	glucose transport, vacuolar	D-glucose[c] <=> D-glucose[v]	0	0	0.00493479		0	0	0		0	0	0	0.00274229		0	0	0.00207384		0	0	0	0.00124444		0	0	0.00149919		0
r_1806	glutathione disulfide exchange	glutathione disulfide[e] =>	0	0	0		0	0	0		0	0	0	0		0	0	0		0	0	0	0		0	0	0		0
r_1807	glutathione exchange	glutathione[e] =>	0	0	0		0	0	0		0	0	0	0		0	0	0		0	0	0	0		0	0	0		0
r_1808	glycerol exchange	glycerol[e] =>	0.04655	-0.0188912	0.000488389	1.04917	-0.00665	0.0163833	0.00032672	4.91308	0	0	0	0		0	0	0		0	0	0	0		0	0	0		0
r_1809	glycerol-3-phosphate shuttle	glycerol 3-phosphate[c] <=> glycerol 3-phosphate[m]	2.38599e-05	-9.68295e-06	0.0281623	118032	2.43125e-05	-5.98977e-05	0.010208	41986.6	2.62898	2.60402e-05	-1.41415e-05	0.0422683	162320	1.05185e-05	-2.42643e-05	0.00742142	70556.1	0.778898	3.10316e-05	-5.13853e-06	0.00176575	5690.19	9.95467e-06	-5.10262e-06	0.0187356	188209	-0.010116
r_1810	glycine exchange	L-glycine[e] =>	0	0	0.0247352		0	0	0.00144958		0	0	0	0.0116601		0	0	0.000451294		0	0	0	0		0	0	0.00733489		0
r_1811	glycine transport	L-glycine[c] <=> L-glycine[m]	0.405392	-0.164519	0.105378	25.9941	0.0216653	-0.053376	0.0258772	119.441	-1.62399	0.0745495	-0.0404852	0.0679728	91.1781	0.00951381	-0.0219467	0.0097909	102.913	-0.883388	0.122525	-0.0202889	0.0133024	10.8569	0.0119019	-0.00610074	0.0246129	206.798	-1.73364
r_1812	glycoaldehyde transport	glycolaldehyde[c] <=> glycolaldehyde[m]	0	0	0		0	0	0		0	0	0	0		0	0	0		0	0	0	0		0	0	0		0
r_1813	glycoaldehyde transport	glycolaldehyde[e] <=> glycolaldehyde[c]	0	0	0		0	0	0		0	0	0	0		0	0	0		0	0	0	0		0	0	0		0
r_1814	glycolaldehyde exchange	glycolaldehyde[e] =>	0	0	0		0	0	0		0	0	0	0		0	0	0		0	0	0	0		0	0	0		0
r_1815	glyoxylate exchange	glyoxylate[e] =>	0	0	0.0239514		0	0	0.00222465		0	0	0	0.0106095		0	0	0		0	0	0	0.000967135		0	0	0.0193497		0
r_1816	glyoxylate transport	glyoxylate[c] <=> glyoxylate[e]	0	0	0.0239514		0	0	0.00222465		0	0	0	0.0106095		0	0	0		0	0	0	0.000967135		0	0	0.0193497		0
r_1817	glyoxylate transport	glyoxylate[c] <=> glyoxylate[p]	0	0	0.00244656		0	0	0.00064843		0	0	0	0		0	0	0.000198055		0	0	0	0.00088718		0	0	0		0
r_1818	guanine exchange	guanine[e] =>	0	0	3.21551e-06		0	0	4.35378e-07		0	0	0	1.11982e-06		0	0	1.42225e-05		0	0	0	1.5784e-06		0	0	4.30352e-07		0
r_1819	guanine transport	guanine[c] <=> guanine[m]	0	0	0		0	0	0		0	0	0	0		0	0	0		0	0	0	0		0	0	0		0
r_1820	guanosine exchange	guanosine[e] =>	0	0	0		0	0	0		0	0	0	0		0	0	0		0	0	0	0		0	0	0		0
r_1822	guanosine transport	guanosine[c] => guanosine[m]	0	0	0		0	0	0		0	0	0	0		0	0	0		0	0	0	0		0	0	0		0
r_1823	guanosine transport	guanosine[e] => guanosine[c]	0	0	0		0	0	0		0	0	0	0		0	0	0		0	0	0	0		0	0	0		0
r_1824	H+ diffusion	H+[e] => H+[c]	0	0	0.0875905		0	0	0.0226567		0	0	0	0.0245481		0	0	0.00939845		0	4.76373	-0.788827	0.228264	4.79171	0.972245	-0.498359	0.0552175	5.67938	-0.662524
r_1825	H+ diffusion	H+[c] <=> H+[er]	-0.0812268	0.032964	9.20285e-05	0.113298	-0.00521083	0.0128377	1.33382e-05	0.25597	-1.3605	-0.0267301	0.0145162	6.54079e-05	0.244697	-0.0115496	0.0266429	3.38697e-05	0.293255	0.876088	-0.0475584	0.00787521	8.07488e-05	0.169789	-0.00702083	0.00359878	1.62506e-05	0.231462	-1.12981
r_1826	H+ diffusion	H+[c] <=> H+[g]	0	0	0.0891336		0	0	0.0164937		0	0	0	0.049105		0	0	0.00544908		0	0	0	0.00652601		0	0	0		0
r_1827	H+ diffusion	H+[c] <=> H+[lp]	-0.00783445	0.00317942	0.272449	3477.58	-0.0152368	0.0375383	0.0486936	319.579	3.56153	-0.0149991	0.00814546	0.140837	938.975	-0.00606908	0.0140003	0.0171753	282.996	0.781393	-0.0126317	0.00209169	0.0140687	111.376	-0.00660143	0.0033838	0.0566849	858.676	0.693976
r_1829	H+ diffusion	H+[c] <=> H+[n]	0	0	0.00131314		0	0	3.77645e-05		0	0	0	0.000675423		0	0	4.26813e-05		0	0	0	5.29491e-05		0	0	1.77327e-05		0
r_1830	H+ diffusion	H+[c] <=> H+[p]	0	0	0.00920736		0	0	0.00462491		0	0	0	0.00991686		0	0	0.00489308		0	-0.0914871	0.0151494	0.00971633	10.6204	0	0	0.00810098		0
r_1831	H+ diffusion	H+[c] <=> H+[v]	0	0	0		0	0	0.0206082		0	0	0	0		0	0	0		0	0	0	0		0	0	0		0
r_1832	H+ exchange	H+[e] <=>	-1.26147	0.511939	0.356064	28.226	-0.0862697	0.212539	0.0421499	48.8583	-1.26824	0.0676567	-0.036742	0.114885	169.805	-0.00376741	0.00869079	0.0169352	449.517	0	-4.78264	0.791959	0.0766773	1.60324	-0.975282	0.499915	0.0367488	3.76802	-0.663742
r_1833	hexacosanoyl-CoA transport	hexacosanoyl-CoA[c] <=> hexacosanoyl-CoA[er]	0	0	1.19001e-12		0	0	2.49214e-12		0	0	0	2.20804e-10		0	0	0		0	0	0	0		0	0	0		0
r_1835	hexadecanoate (n-C16:0) transport	palmitate[e] <=> palmitate[c]	0	0	0.000549594		0	0	0.000107417		0	0	0	0.00105907		0	0	2.04428e-05		0	0	0	0.00434679		0	0	3.95832e-06		0
r_1836	hexadecenoate (n-C16:1) transport	palmitoleate[e] <=> palmitoleate[c]	0	0	0.0025772		0	0	2.1346e-05		0	0	0	2.14465e-05		0	0	6.39655e-05		0	0	0	0.000144689		0	0	8.38327e-06		0
r_1837	L-histidine transport, mitochondrial	L-histidine[c] => L-histidine[m]	0	0	0		0	0	0		0	0	0	0		0	0	0		0	0	0	0		0	0	0		0
r_1838	homocitrate synthase	2-oxoglutarate[m] + acetyl-CoA[m] + H2O[m] => coenzyme A[m] + H+[m] + homocitrate[m]	0.0470731	-0.0191035	0.00303754	6.45282	0.0019022	-0.00468637	0.000148583	7.81111	-2.02729	0.0155204	-0.0084286	0.000803839	5.17924	0.00119741	-0.00276222	0.000108979	9.10124	-1.60947	0.04124	-0.00682895	0.00306289	7.42699	0.00554981	-0.00284475	0.00197108	35.5161	-1.26336
r_1839	hydrogen peroxide transport	hydrogen peroxide[c] <=> hydrogen peroxide[n]	0	0	0		0	0	0		0	0	0	0		0	0	0		0	0	0	0		0	0	0		0
r_1840	hydroxymethylglutaryl-CoA transport	3-hydroxy-3-methylglutaryl-CoA[c] <=> 3-hydroxy-3-methylglutaryl-CoA[m]	0	0	0.00199154		0	0	0.00403631		0	0	0	0.00385299		0	0	0.00187313		0	0	0	0.000313953		0	0	0.000198992		0
r_1841	hypoxanthine exchange	hypoxanthine[e] =>	0	0	1.18577e-05		0	0	1.04812e-06		0	0	0	3.34216e-06		0	0	2.26297e-05		0	0	0	5.21974e-06		0	0	5.8476e-07		0
r_1842	hypoxanthine transport	hypoxanthine[e] <=> hypoxanthine[c]	0	0	1.18577e-05		0	0	1.04812e-06		0	0	0	3.34216e-06		0	0	2.26297e-05		0	0	0	5.21974e-06		0	0	5.8476e-07		0
r_1843	indol-3-ylacetaldehyde exchange	indol-3-ylacetaldehyde[e] =>	0	0	1.13349e-05		0	0	4.50522e-05		0	0	0	2.454e-06		0	0	4.64932e-05		0	0	0	1.36127e-05		0	0	9.94213e-05		0
r_1844	indole-3-acetaldehyde transport	indol-3-ylacetaldehyde[c] <=> indol-3-ylacetaldehyde[m]	0	0	7.33542e-06		0	0	3.80932e-05		0	0	0	8.79902e-07		0	0	3.56121e-05		0	0	0	8.84549e-06		0	0	4.51242e-05		0
r_1845	indole-3-acetaldehyde transport	indol-3-ylacetaldehyde[c] <=> indol-3-ylacetaldehyde[e]	0	0	1.13349e-05		0	0	4.50522e-05		0	0	0	2.454e-06		0	0	4.64932e-05		0	0	0	1.36127e-05		0	0	9.94213e-05		0
r_1846	indole-3-acetate transport	indole-3-acetate[c] <=> indole-3-acetate[m]	0	0	0		0	0	0		0	0	0	0		0	0	0		0	0	0	0		0	0	0		0
r_1847	inosine exchange	inosine[e] =>	0	0	0		0	0	0		0	0	0	0		0	0	0		0	0	0	0		0	0	0		0
r_1848	inosine transport	inosine[e] => inosine[c]	0	0	0		0	0	0		0	0	0	0		0	0	0		0	0	0	0		0	0	0		0
r_1849	inositol hexakisphosphate transport	myo-inositol hexakisphosphate[c] <=> myo-inositol hexakisphosphate[n]	0	0	0		0	0	0		0	0	0	0		0	0	0		0	0	0	0		0	0	0		0
r_1851	IPC transport	inositol-P-ceramide A (C24)[g] <=> inositol-P-ceramide A (C24)[er]	0	0	0.00414261		0	0	2.65136e-05		0	0	0	0.00251832		0	0	6.88416e-05		0	0	0	0.00220629		0	0	6.27192e-05		0
r_1852	IPC transport	inositol-P-ceramide B (C24)[g] <=> inositol-P-ceramide B (C24)[er]	0	0	0		0	0	0		0	0	0	5.71352e-11		0	0	0		0	0	0	0		0	0	0		0
r_1853	IPC transport	inositol-P-ceramide B' (C24)[g] <=> inositol-P-ceramide B' (C24)[er]	0	0	0		0	0	0		0	0	0	0		0	0	0		0	0	0	0		0	0	0		0
r_1854	IPC transport	inositol-P-ceramide C (C24)[g] <=> inositol-P-ceramide C (C24)[er]	0	0	0		0	0	0		0	0	0	0		0	0	0		0	0	0	0		0	0	0		0
r_1855	IPC transport	inositol-P-ceramide D (C24)[g] <=> inositol-P-ceramide D (C24)[er]	0	0	0		0	0	0		0	0	0	0		0	0	0		0	0	0	0		0	0	0		0
r_1856	IPC transport	inositol-P-ceramide A (C26)[g] <=> inositol-P-ceramide A (C26)[er]	0	0	0.00378821		0	0	2.62221e-05		0	0	0	0.00224025		0	0	7.90548e-05		0	0	0	0.00143441		0	0	5.84107e-05		0
r_1857	IPC transport	inositol-P-ceramide B (C26)[g] <=> inositol-P-ceramide B (C26)[er]	0	0	0		0	0	0		0	0	0	0		0	0	0		0	0	0	0		0	0	0		0
r_1858	IPC transport	inositol-P-ceramide B' (C26)[g] <=> inositol-P-ceramide B' (C26)[er]	0	0	0		0	0	0		0	0	0	0		0	0	0		0	0	0	0		0	0	0		0
r_1859	IPC transport	inositol-P-ceramide C (C26)[g] <=> inositol-P-ceramide C (C26)[er]	0	0	0		0	0	0		0	0	0	0		0	0	0		0	0	0	0		0	0	0		0
r_1860	IPC transport	inositol-P-ceramide D (C26)[g] <=> inositol-P-ceramide D (C26)[er]	0	0	0		0	0	0		0	0	0	5.71352e-11		0	0	0		0	0	0	0		0	0	0		0
r_1861	iron(2+) exchange	iron(2+)[e] <=>	-1.782e-07	7.23182e-08	1.93814e-10	0.108762	-2.079e-08	5.12195e-08	5.60082e-11	0.2694	-0.497665	-5.346e-08	2.90323e-08	1.31663e-10	0.246283	-1.508e-08	3.4787e-08	3.56435e-11	0.236363	0.260892	-7.227e-08	1.19672e-08	1.22653e-10	0.169715	-1.188e-08	6.08952e-09	2.70833e-11	0.227974	-0.974688
r_1862	isoamyl acetate exchange	isoamyl acetate[e] =>	0	0	0		0	0	0		0	0	0	0		0	0	0		0	0	0	0		0	0	0		0
r_1863	isoamyl alcohol transport	isoamylol[c] <=> isoamylol[e]	0	0	0.000188042		0	0	0.000589708		0	0	0	8.50801e-05		0	0	0.00024703		0	0	0	0.00121185		0	0	0.00209717		0
r_1864	isoamyl alcohol transport	isoamylol[c] <=> isoamylol[m]	0	0	0.000108686		0	0	0.00041319		0	0	0	3.86504e-05		0	0	0.000136834		0	0	0	0.000313515		0	0	0.00144738		0
r_1865	isoamylol exchange	isoamylol[e] =>	0	0	0.000188042		0	0	0.000589708		0	0	0	8.50801e-05		0	0	0.00024703		0	0	0	0.00121185		0	0	0.00209717		0
r_1866	isobutanol exchange	isobutanol[e] =>	0	0	0.000140195		0	0	0.000767667		0	0	0	3.74472e-05		0	0	0.000335272		0	0	0	0.00131977		0	0	0.00248598		0
r_1867	isobutyl acetate exchange	isobutyl acetate[e] =>	0	0	0		0	0	0		0	0	0	0		0	0	0		0	0	0	0		0	0	0		0
r_1868	isobutyl alcohol transport	isobutanol[c] <=> isobutanol[e]	0	0	0.000140195		0	0	0.000767667		0	0	0	3.74472e-05		0	0	0.000335272		0	0	0	0.00131977		0	0	0.00248598		0
r_1869	isobutyl alcohol transport	isobutanol[c] <=> isobutanol[m]	0	0	8.88011e-05		0	0	0.00024363		0	0	0	1.80125e-05		0	0	0.000180794		0	0	0	0.000744908		0	0	0.00129013		0
r_1870	isobutyraldehyde exchange	isobutyraldehyde[e] =>	0	0	4.4434e-05		0	0	0.00060974		0	0	0	1.04212e-05		0	0	0.000339641		0	0	0	0.000516906		0	0	0.0010782		0
r_1873	L-alanine exchange	L-alanine[e] =>	0	0	0.00833946		0	0	0.0013071		0	0	0	0.017437		0	0	0.00017697		0	0	0	0		0	0	0.00232207		0
r_1874	L-alanine transport	L-alanine[m] => L-alanine[c]	0	0	0.000589706		0	0	0.00054603		0	0	0	1.79215e-05		0	0	0.00029793		0	0	0	0.00155658		0	0	0.00746602		0
r_1875	L-arabinitol exchange	L-arabinitol[e] =>	0	0	0		0	0	0		0	0.218513	-0.118667	0.0923033	42.2415	0	0	0.000161681		0	0	0	0		0	0	0		0
r_1876	L-arabinitol transport	L-arabinitol[e] <=> L-arabinitol[c]	0	0	0		0	0	0		0	-0.218513	0.118667	0.0923033	42.2415	0	0	0.000161681		0	0	0	0		0	0	0		0
r_1877	L-arabinoase transport	L-arabinose[e] <=> L-arabinose[c]	0	0	0		0	0	0		0	0	0	0		0	0	0		0	0	0	0		0	0	0		0
r_1878	L-arabinose exchange	L-arabinose[e] =>	0	0	0		0	0	0		0	0	0	0		0	0	0		0	0	0	0		0	0	0		0
r_1879	L-arginine exchange	L-arginine[e] =>	0	0	1.59595e-05		0	0	0		0	0	0	1.2157e-05		0	0	1.08876e-05		0	0	0	0		0	0	0		0
r_1880	L-asparagine exchange	L-asparagine[e] =>	0	0	0.00371106		0	0	0		0	0	0	0.00293749		0	0	0.000136903		0	0	0	0		0	0	0.0015207		0
r_1881	L-aspartate exchange	L-aspartate[e] =>	0	0	0.0182529		0	0	0		0	0	0	0.0152442		0	0	0.000223491		0	0	0	0.00801849		0	0	0.0131684		0
r_1882	L-carnitine transport	(R)-carnitine[m] => (R)-carnitine[c]	0	0	0.00396843		0	0	0.00282359		0	0	0	0.00412418		0	0	0.00340086		0	0	0	0.164163		0	0	0.0558464		0
r_1883	L-cysteine exchange	L-cysteine[e] =>	0	0	0.0133916		0	0	0.00099881		0	0	0	0.00171472		0	0	0.000198047		0	0	0	0.000475154		0	0	0.00131065		0
r_1884	L-erythro-4-hydroxyglutamate transport	erythro-4-hydroxy-L-glutamic acid[c] <=> erythro-4-hydroxy-L-glutamic acid[m]	0	0	0		0	0	0		0	0	0	0		0	0	0		0	0	0	0		0	0	0		0
r_1885	L-erythro-4-hydroxyglutamate transport	erythro-4-hydroxy-L-glutamic acid[c] <=> erythro-4-hydroxy-L-glutamic acid[p]	0	0	0		0	0	0		0	0	0	0		0	0	0		0	0	0	0		0	0	0		0
r_1886	L-glucitol exchange	L-glucitol[e] =>	0	0	0		0	0	0		0	0	0	0		0	0	0		0	0	0	0		0	0	0		0
r_1887	L-glutamate 5-semialdehyde dehydratase	L-glutamic 5-semialdehyde[c] <=> 1-pyrroline-5-carboxylate[c] + H+[c] + H2O[c]	0.0750894	-0.0304732	0.00367306	4.89158	0.00312675	-0.00770326	0.000555448	17.7644	-1.984	0.0155315	-0.0084346	0.00556205	35.8115	0.00196826	-0.00454043	0.000238118	12.0979	-0.893489	0.0184825	-0.00306052	0.000874827	4.73328	0.00170801	-0.000875502	0.00119636	70.0443	-1.80559
r_1889	L-glutamate exchange	L-glutamate[e] =>	0	0	0.00515649		0	0	0.00068593		0	0	0	0.0156367		0	0	0		0	0	0	0		0	0	0		0
r_1890	L-glutamate transport	L-glutamate[c] <=> L-glutamate[n]	0	0	0		0	0	0		0	0	0	0		0	0	0		0	0	0	1.19361e-12		0	0	0		0
r_1891	L-glutamine exchange	L-glutamine[e] =>	0	0	0.00119719		0	0	0.000139581		0	0	0	0.00609446		0	0	8.83639e-05		0	0	0	0		0	0	0.000223509		0
r_1892	L-glutamine transport	L-glutamine[c] <=> L-glutamine[n]	0	0	0		0	0	0		0	0	0	0		0	0	0		0	0	0	1.19361e-12		0	0	0		0
r_1893	L-histidine exchange	L-histidine[e] =>	0	0	1.82937e-05		0	0	0.000137529		0	0	0	6.55543e-06		0	0	0.000183198		0	0	0	8.25254e-05		0	0	0.000277765		0
r_1895	L-homoserine transport	L-homoserine[e] <=> L-homoserine[c]	0	0	0.000298528		0	0	0.000653153		0	0	0	0.000936278		0	0	0.000148602		0	0	0	0.00114141		0	0	0.00160954		0
r_1896	L-homoserine transport	L-homoserine[e] =>	0	0	0.000298528		0	0	0.000653153		0	0	0	0.000936278		0	0	0.000148602		0	0	0	0.00114141		0	0	0.00160954		0
r_1897	L-isoleucine exchange	L-isoleucine[e] =>	0	0	4.4434e-05		0	0	0.000167845		0	0	0	2.73414e-05		0	0	0		0	0	0	0.00039173		0	0	0		0
r_1898	L-isoleucine transport	L-isoleucine[m] => L-isoleucine[c]	0	0	0.000871349		0	0	0.00181227		0	0	0	1.77056e-05		0	0	0.000995634		0	0.0125873	-0.00208433	0.00338476	26.8904	0.000841514	-0.000431348	0.0585051	6952.36	-2.27266
r_1899	L-leucine exchange	L-leucine[e] =>	0	0	0		0	0	0.000167847		0	0	0	1.93497e-05		0	0	7.49703e-05		0	0	0	0.000741096		0	0	0.00208822		0
r_1900	L-lysine exchange	L-lysine[e] =>	0	0	0.00133371		0	0	6.93459e-05		0	0	0	0.000794024		0	0	4.63838e-05		0	0	0	0.00108463		0	0	0.000284554		0
r_1901	L-malate transport	(S)-malate[e] <=> (S)-malate[c]	0	0	0		0	0	0.000782617		0	0	0	0.0061884		0	0	0.000207834		0	0	0	0		0	0	0.00874002		0
r_1902	L-methionine exchange	L-methionine[e] =>	0	0	0.000447166		0	0	0.000799143		0	0	0	0.00216289		0	0	0.000125075		0	0	0	0		0	0	0.00123403		0
r_1903	L-phenylalanine exchange	L-phenylalanine[e] =>	0	0	4.90948e-05		0	0	6.0822e-05		0	0	0	1.17361e-05		0	0	3.55324e-05		0	0	0	5.73609e-06		0	0	7.85794e-05		0
r_1904	L-proline exchange	L-proline[e] =>	0	0	0.00366976		0	0	0.000555477		0	0	0	0.00556252		0	0	0.000238145		0	0	0	0.000874608		0	0	0.0011964		0
r_1905	L-proline transport	L-proline[c] <=> L-proline[m]	0	0	0		0	0	0		0	0	0	0		0	0	0		0	0	0	0		0	0	0		0
r_1906	L-serine exchange	L-serine[e] =>	0	0	0.01089		0	0	6.60154e-06		0	0	0	0.0125796		0	0	9.52221e-05		0	0	0	0		0	0	0.00180606		0
r_1907	L-serine transport	L-serine[c] <=> L-serine[er]	0	0	0		0	0	0		0	0	0	0		0	0	0		0	0	0	0		0	0	0		0
r_1908	L-sorbitol transport	L-glucitol[e] <=> L-glucitol[c]	0	0	0		0	0	0		0	0	0	0		0	0	0		0	0	0	0		0	0	0		0
r_1909	L-sorbose exchange	L-sorbose[e] =>	0	0	0		0	0	0		0	0	0	0		0	0	0		0	0	0	0		0	0	0		0
r_1910	L-sorbose transport	L-sorbose[e] <=> L-sorbose[c]	0	0	0		0	0	0		0	0	0	0		0	0	0		0	0	0	0		0	0	0		0
r_1911	L-threonine exchange	L-threonine[e] =>	0	0	0.000188948		0	0	0.000582825		0	0	0	0.00111199		0	0	5.08815e-05		0	0	0	0.000575779		0	0	0.000600679		0
r_1912	L-tryptophan exchange	L-tryptophan[e] =>	0	0	5.69026e-06		0	0	2.95253e-05		0	0	0	6.22341e-07		0	0	3.89982e-05		0	0	0	6.85832e-06		0	0	4.55544e-05		0
r_1913	L-tyrosine exchange	L-tyrosine[e] =>	0	0	6.10708e-05		0	0	6.74637e-05		0	0	0	1.31604e-05		0	0	6.51914e-05		0	0	0	1.5041e-05		0	0	8.55094e-05		0
r_1914	L-valine exchange	L-valine[e] =>	0	0	0		0	0	0.000362276		0	0	0	1.1227e-05		0	0	8.91799e-05		0	0	0	0		0	0	0.000889923		0
r_1915	lanosterol exchange	lanosterol[e] =>	0	0	1.16399e-06		0	0	1.24918e-06		0	0	0	1.20964e-06		0	0	1.32886e-05		0	0	0	1.18069e-06		0	0	4.52139e-07		0
r_1919	lysine transport	L-lysine[c] => L-lysine[m]	0	0	0		0	0	0		0	0	0	0		0	0	0		0	0	0	0		0	0	0		0
r_1920	M(IP)2C transport	inositol phosphomannosylinositol phosphoceramide A (C24)[g] <=> inositol phosphomannosylinositol phosphoceramide A (C24)[er]	0	0	0		0	0	0		0	0	0	0		0	0	0		0	0	0	0		0	0	0		0
r_1921	M(IP)2C transport	inositol phosphomannosylinositol phosphoceramide B (C24)[g] <=> inositol phosphomannosylinositol phosphoceramide B (C24)[er]	0	0	0		0	0	0		0	0	0	0		0	0	0		0	0	0	0		0	0	0		0
r_1922	M(IP)2C transport	inositol phosphomannosylinositol phosphoceramide B' (C24)[g] <=> inositol phosphomannosylinositol phosphoceramide B' (C24)[er]	0	0	0		0	0	0		0	0	0	0		0	0	0		0	0	0	0		0	0	0		0
r_1923	M(IP)2C transport	inositol phosphomannosylinositol phosphoceramide C (C24)[g] <=> inositol phosphomannosylinositol phosphoceramide C (C24)[er]	0	0	0		0	0	0		0	0	0	0		0	0	0		0	0	0	0		0	0	0		0
r_1924	M(IP)2C transport	inositol phosphomannosylinositol phosphoceramide D (C24)[g] <=> inositol phosphomannosylinositol phosphoceramide D (C24)[er]	0	0	0		0	0	0		0	0	0	0		0	0	0		0	0	0	0		0	0	0		0
r_1925	M(IP)2C transport	inositol phosphomannosylinositol phosphoceramide A (C26)[g] <=> inositol phosphomannosylinositol phosphoceramide A (C26)[er]	0	0	0		0	0	0		0	0	0	0		0	0	0		0	0	0	0		0	0	0		0
r_1926	M(IP)2C transport	inositol phosphomannosylinositol phosphoceramide B (C26)[g] <=> inositol phosphomannosylinositol phosphoceramide B (C26)[er]	0	0	0		0	0	0		0	0	0	0		0	0	0		0	0	0	0		0	0	0		0
r_1927	M(IP)2C transport	inositol phosphomannosylinositol phosphoceramide B' (C26)[g] <=> inositol phosphomannosylinositol phosphoceramide B' (C26)[er]	0	0	0		0	0	0		0	0	0	0		0	0	0		0	0	0	0		0	0	0		0
r_1928	M(IP)2C transport	inositol phosphomannosylinositol phosphoceramide C (C26)[g] <=> inositol phosphomannosylinositol phosphoceramide C (C26)[er]	0	0	0		0	0	0		0	0	0	0		0	0	0		0	0	0	0		0	0	0		0
r_1929	M(IP)2C transport	inositol phosphomannosylinositol phosphoceramide D (C26)[g] <=> inositol phosphomannosylinositol phosphoceramide D (C26)[er]	0	0	0		0	0	0		0	0	0	0		0	0	0		0	0	0	0		0	0	0		0
r_1930	malate/oxaloacetate shuttle	(S)-malate[p] + oxaloacetate[c] <=> (S)-malate[c] + oxaloacetate[p]	0	0	0.0260801		0	0	0.00818008		0	0	0	0.0206812		0	0	0.00942568		0	0.160369	-0.0265555	0.0157068	9.7942	0	0	0.0141077		0
r_1931	maltose exchange	maltose[e] =>	0	0	0		0	0	0		0	0	0	0		0	0	0		0	0	0	0		0	0	0		0
r_1932	mannan transport	mannan[c] <=> mannan[er]	-0.0841033	0.0341313	9.14723e-05	0.108762	-0.0081501	0.0200791	2.06048e-05	0.252817	-0.765403	-0.0298694	0.016221	7.28996e-05	0.244061	-0.0128212	0.0295763	3.00672e-05	0.234512	0.866578	-0.0512994	0.00849469	8.52028e-05	0.166089	-0.00822431	0.00421566	1.87264e-05	0.227695	-1.0108
r_1935	methionine transport	L-methionine[m] => L-methionine[c]	0	0	0		0	0	0		0	0	0	0		0	0	0		0	0	0	0		0	0	0		0
r_1937	MIPC transport	mannosylinositol phosphorylceramide A (C24)[g] <=> mannosylinositol phosphorylceramide A (C24)[er]	0	0	0		0	0	0		0	0	0	0		0	0	0		0	0	0	0		0	0	0		0
r_1938	MIPC transport	mannosylinositol phosphorylceramide B (C24)[g] <=> mannosylinositol phosphorylceramide B (C24)[er]	0	0	0		0	0	0		0	0	0	0		0	0	0		0	0	0	0		0	0	0		0
r_1939	MIPC transport	mannosylinositol phosphorylceramide B' (C24)[g] <=> mannosylinositol phosphorylceramide B' (C24)[er]	0	0	0		0	0	0		0	0	0	0		0	0	0		0	0	0	0		0	0	0		0
r_1940	MIPC transport	mannosylinositol phosphorylceramide C (C24)[g] <=> mannosylinositol phosphorylceramide C (C24)[er]	0	0	0		0	0	0		0	0	0	0		0	0	0		0	0	0	0		0	0	0		0
r_1941	MIPC transport	mannosylinositol phosphorylceramide D (C24)[g] <=> mannosylinositol phosphorylceramide D (C24)[er]	0	0	0		0	0	0		0	0	0	0		0	0	0		0	0	0	0		0	0	0		0
r_1942	MIPC transport	mannosylinositol phosphorylceramide A (C26)[g] <=> mannosylinositol phosphorylceramide A (C26)[er]	0	0	0		0	0	0		0	0	0	0		0	0	0		0	0	0	0		0	0	0		0
r_1943	MIPC transport	mannosylinositol phosphorylceramide B (C26)[g] <=> mannosylinositol phosphorylceramide B (C26)[er]	0	0	0		0	0	0		0	0	0	0		0	0	0		0	0	0	0		0	0	0		0
r_1944	MIPC transport	mannosylinositol phosphorylceramide B' (C26)[g] <=> mannosylinositol phosphorylceramide B' (C26)[er]	0	0	0		0	0	0		0	0	0	0		0	0	0		0	0	0	0		0	0	0		0
r_1945	MIPC transport	mannosylinositol phosphorylceramide C (C26)[g] <=> mannosylinositol phosphorylceramide C (C26)[er]	0	0	0		0	0	0		0	0	0	0		0	0	0		0	0	0	0		0	0	0		0
r_1946	MIPC transport	mannosylinositol phosphorylceramide D (C26)[g] <=> mannosylinositol phosphorylceramide D (C26)[er]	0	0	0		0	0	0		0	0	0	0		0	0	0		0	0	0	0		0	0	0		0
r_1947	myo-inositol exchange	myo-inositol[e] =>	0	0	0		0	0	0		0	0	0	0		0	0	0		0	0	0	0		0	0	0		0
r_1963	NADP(+) transport	NADP(+)[c] <=> NADP(+)[er]	-0.00287644	0.00116733	3.63837e-06	0.126489	-0.00293926	0.00724134	7.56711e-06	0.25745	2.63304	-0.00313929	0.00170484	8.02542e-06	0.255645	-0.00127164	0.00293346	1.99509e-05	1.56891	0.782967	-0.00374103	0.000619478	6.70496e-06	0.179228	-0.00120348	0.000616885	2.82736e-06	0.234933	-0.00605146
r_1964	NADPH transport	NADPH[c] <=> NADPH[er]	0.00287644	-0.00116733	3.63837e-06	0.126489	0.00293926	-0.00724134	7.56711e-06	0.25745	2.63304	0.00313929	-0.00170484	8.02542e-06	0.255645	0.00127164	-0.00293346	1.99509e-05	1.56891	0.782967	0.00374103	-0.000619478	6.70496e-06	0.179228	0.00120348	-0.000616885	2.82736e-06	0.234933	-0.00605146
r_1965	NH3 transport	ammonium[c] <=> ammonium[m]	-0.235228	0.0954617	0.0606097	25.7663	-0.0122308	0.0301325	0.0135231	110.566	-1.6636	-0.0445238	0.0241793	0.0361096	81.1017	-0.00602493	0.0138985	0.00526144	87.3278	-0.798845	-0.0678587	0.0112368	0.0106294	15.664	-0.00667335	0.00342066	0.0129764	194.45	-1.71588
r_1966	nicotinamide diffusion	nicotinamide[c] <=> nicotinamide[n]	0	0	0		0	0	0		0	0	0	0		0	0	0		0	0	0	0		0	0	0		0
r_1967	nicotinate exchange	nicotinate[e] =>	0	0	0		0	0	0		0	0	0	0		0	0	0		0	0	0	1.19361e-12		0	0	0		0
r_1968	NMN exchange	NMN[e] =>	0	0	0		0	0	0		0	0	0	0		0	0	0		0	0	0	0		0	0	0		0
r_1970	NMN transport	NMN[c] <=> NMN[n]	0	0	0		0	0	0		0	0	0	0		0	0	0		0	0	0	1.19361e-12		0	0	0		0
r_1971	NMN transport	NMN[c] <=> NMN[p]	0	0	0		0	0	0		0	0	0	0		0	0	0		0	0	0	1.19361e-12		0	0	0		0
r_1972	NMN transport	NMN[e] => NMN[c]	0	0	0		0	0	0		0	0	0	0		0	0	0		0	0	0	0		0	0	0		0
r_1976	O-acetylcarnintine transport into mitochondria	O-acetylcarnitine[c] => O-acetylcarnitine[m]	0	0	0.00396843		0	0	0.00282359		0	0	0	0.00412418		0	0	0.00340086		0	0	0	0.164163		0	0	0.0558464		0
r_1977	O2 transport	oxygen[c] <=> oxygen[er]	0.00143822	-0.000583667	2.38676e-06	0.165952	0.00146963	-0.00362067	4.03328e-06	0.274442	2.63304	0.00156964	-0.000852419	4.41428e-06	0.281228	0.00063582	-0.00146673	1.94595e-05	3.06054	0.782967	0.00187051	-0.000309739	3.91971e-06	0.209552	0.000601739	-0.000308443	1.53071e-06	0.25438	-0.00605146
r_1978	O2 transport	oxygen[c] <=> oxygen[m]	5.87746	-2.38523	0.142986	2.43279	1.12169	-2.76347	0.0266521	2.37606	0.212354	2.24447	-1.21889	0.0467593	2.08331	0.947174	-2.18497	0.00826676	0.872781	0.842042	6.56423	-1.08697	0.000534163	0.00813748	1.99826	-1.02428	0.0450777	2.25585	-0.0857103
r_1979	O2 transport	oxygen[e] <=> oxygen[c]	5.94377	-2.41213	0.142047	2.38985	1.16413	-2.86801	0.0267154	2.29489	0.249741	2.29235	-1.24489	0.047716	2.08154	0.965761	-2.22785	0.00854989	0.885301	0.839627	6.66809	-1.10417	0.00749193	0.112355	2.01559	-1.03316	0.0455639	2.26057	-0.0958963
r_1980	O2 transport	oxygen[c] <=> oxygen[p]	0	0	0.0127854		0	0	0.0022676		0	0	0	0.00760938		0	0	0.00225594		0	0.0388124	-0.00642696	0.00435231	11.2137	0	0	0.00437581		0
r_1981	octadecanoate (n-C18:0) transport	stearate[e] <=> stearate[c]	0	0	0.00211462		0	0	2.83725e-05		0	0	0	0.00185108		0	0	3.25e-05		0	0	0	0.00192727		0	0	0.000264982		0
r_1987	ornithine exchange	ornithine[e] =>	0	0	5.95083e-05		0	0	2.4759e-06		0	0	0	1.04055e-05		0	0	2.40699e-05		0	0	0	1.84955e-05		0	0	6.09846e-05		0
r_1988	oxaloacetate transport	oxaloacetate[c] <=> oxaloacetate[e]	0	0	0.0137467		0	0	0.000915256		0	0	0	0.000861382		0	0	0.00015658		0	0	0	0.0340326		0.520926	-0.267019	0.047888	9.19285	0
r_1989	oxaloacetate(2-) exchange	oxaloacetate[e] =>	0	0	0.0137467		0	0	0.000915256		0	0	0	0.000861382		0	0	0.00015658		0	0	0	0.0340326		0.520926	-0.267019	0.047888	9.19285	0
r_1990	oxidized glutathione uniport	glutathione disulfide[e] => glutathione disulfide[c]	0	0	0		0	0	0		0	0	0	0		0	0	0		0	0	0	0		0	0	0		0
r_1991	oxidized thioredoxin transport	TRX1 disulphide[c] <=> TRX1 disulphide[p]	0	0	0.00889695		0	0	0.000489001		0	0	0	0.00145337		0	0	0.000170624		0	0	0	0.00345474		0	0	0.00147903		0
r_1992	oxygen exchange	oxygen[e] <=>	-5.94377	2.41213	0.142047	2.38985	-1.16413	2.86801	0.0267154	2.29489	0.249741	-2.29235	1.24489	0.047716	2.08154	-0.965761	2.22785	0.00854989	0.885301	0.839627	-6.66809	1.10417	0.00749193	0.112355	-2.01559	1.03316	0.0455639	2.26057	-0.0958963
r_1993	palmitate exchange	palmitate[e] =>	0	0	0.000549594		0	0	0.000107417		0	0	0	0.00105907		0	0	2.04428e-05		0	0	0	0.00434679		0	0	3.95832e-06		0
r_1994	palmitoleate exchange	palmitoleate[e] =>	0	0	0.0025772		0	0	2.1346e-05		0	0	0	2.14465e-05		0	0	6.39655e-05		0	0	0	0.000144689		0	0	8.38327e-06		0
r_1995	palmitoyl-CoA transport	palmitoyl-CoA[c] <=> palmitoyl-CoA[er]	0	0	0		0	0	0		0	0	0	0		0	0	0		0	0	0	0		0	0	0		0
r_1996	panthetheine 4'-phosphate transport	pantetheine 4'-phosphate[c] <=> pantetheine 4'-phosphate[m]	0	0	0		0	0	0		0	0	0	0		0	0	0		0	0	0	0		0	0	0		0
r_1998	PAP uniport	adenosine 3',5'-bismonophosphate[e] <=> adenosine 3',5'-bismonophosphate[c]	0	0	1.74888e-05		0	0	1.19216e-06		0	0	0	2.14863e-06		0	0	1.40826e-05		0	0	0	3.02177e-06		0	0	6.09093e-07		0
r_1999	pectin exchange	pectin[e] =>	0	0	0		0	0	0		0	0	0	0		0	0	0		0	0	0	0		0	0	0		0
r_2001	phenylacetaldehyde exchange	phenylacetaldehyde[e] =>	0	0	0		0	0	0		0	0	0	0		0	0	0		0	0	0	1.22016e-17		0	0	0		0
r_2002	phenylacetaldehyde transport	phenylacetaldehyde[c] <=> phenylacetaldehyde[e]	0	0	0		0	0	0		0	0	0	0		0	0	0		0	0	0	1.22016e-17		0	0	0		0
r_2003	phenylacetaldehyde transport	phenylacetaldehyde[c] <=> phenylacetaldehyde[m]	0	0	0		0	0	0		0	0	0	0		0	0	0		0	0	0	1.22016e-17		0	0	0		0
r_2004	phenylalanine transport	L-phenylalanine[c] => L-phenylalanine[m]	0	0	0		0	0	0		0	0	0	0		0	0	0		0	0	0	0		0	0	0		0
r_2005	phosphate exchange	phosphate[e] <=>	-0.0425187	0.0172552	0.0050166	11.7986	-0.0060188	0.0148283	0.000857971	14.2549	-0.218682	-0.012435	0.006753	0.0154076	123.905	-0.00377031	0.00869745	0.000507019	13.4477	0.365064	-0.0189163	0.00313236	0.000976287	5.16108	-0.00310957	0.00159392	0.002062	66.3114	-0.97467
r_2008	phosphate transport	phosphate[c] <=> phosphate[v]	0	0	0		0	0	0		0	0	0	0		0	0	0		0	0	0	0		0	0	0		0
r_2020	potassium exchange	potassium[e] <=>	0	0	0		0	0	0		0	0	0	0		0	0	0		0	0	0	0		0	0	0		0
r_2022	protoporphyrinogen IX transport	protoporphyrinogen[c] <=> protoporphyrinogen[m]	1.782e-07	-7.23182e-08	1.93814e-10	0.108762	2.079e-08	-5.12195e-08	5.60082e-11	0.2694	-0.497665	5.346e-08	-2.90323e-08	1.31663e-10	0.246283	1.508e-08	-3.4787e-08	3.56435e-11	0.236363	0.260892	7.227e-08	-1.19672e-08	1.22653e-10	0.169715	1.188e-08	-6.08952e-09	2.70833e-11	0.227974	-0.974688
r_2023	PRPP transport	PRPP[c] <=> PRPP[m]	0	0	0		0	0	0		0	0	0	0		0	0	0		0	0	0	0		0	0	0		0
r_2024	putrescine exchange	putrescine[e] =>	0	0	3.20306e-05		0	0	2.76852e-06		0	0	0	1.21571e-05		0	0	1.53936e-05		0	0	0	0		0	0	2.93594e-05		0
r_2025	pyridoxal kinase	ATP[c] + pyridoxal[c] => ADP[c] + H+[c] + pyridoxal 5'-phosphate[c]	0	0	0		0	0	0		0	0	0	0		0	0	0		0	0	0	0		0	0	0		0
r_2028	pyridoxine exchange	pyridoxine[e] =>	0	0	0		0	0	0		0	0	0	0		0	0	0		0	0	0	0		0	0	0		0
r_2029	pyridoxine kinase	ATP[c] + pyridoxine[c] => ADP[c] + H+[c] + pyridoxine 5'-phosphate[c]	0	0	0		0	0	0		0	0	0	0		0	0	0		0	0	0	0		0	0	0		0
r_2030	pyrimidine phosphatase	5-amino-6-(5-phosphoribitylamino)uracil[c] + H2O[c] => 5-amino-6-(D-ribitylamino)uracil[c] + phosphate[c]	0.000176418	-7.1595e-05	1.91876e-07	0.108762	2.05821e-05	-5.07073e-05	5.2035e-08	0.252817	-0.497665	5.29254e-05	-2.87419e-05	1.2917e-07	0.244061	1.49292e-05	-3.44391e-05	3.50107e-08	0.234512	0.260892	7.15473e-05	-1.18475e-05	1.18832e-07	0.166089	1.17612e-05	-6.02862e-06	2.67797e-08	0.227695	-0.974688
r_2032	pyrophosphate transport	diphosphate[c] <=> diphosphate[m]	2.24214	-0.909918	0.442861	19.7517	0.155281	-0.382559	0.0781894	50.3536	-1.25005	0.547676	-0.297424	0.204022	37.2523	0.112309	-0.259077	0.0318501	28.3595	-0.199137	6.55138	-1.08484	0.0198682	0.303268	2.01809	-1.03444	0.0919934	4.55845	-0.0686363
r_2033	pyruvate exchange	pyruvate[e] =>	0.178664	-0.0725067	0.1141	63.8628	0	0	0.00845986		0	0	0	0.0627215		0	0	0.000304657		0	0	0	0.0136293		0	0	0.00798784		0
r_2034	pyruvate transport	H+[c] + pyruvate[c] => H+[m] + pyruvate[m]	1.91412	-0.7768	0.166769	8.71255	0.385523	-0.949798	0.0475265	12.3278	0.290077	0.843856	-0.458269	0.12362	14.6495	0.323466	-0.746182	0.0234673	7.25496	0.703332	0.923452	-0.152915	0.00628515	0.680614	0.317367	-0.162678	0.0946283	29.8166	0.0892907
r_2036	quinolinate transport	quinolinate[c] <=> quinolinate[m]	0	0	0		0	0	0		0	0	0	0		0	0	0		0	0	0	0		0	0	0		0
r_2037	reduced thioredoxin transport	TRX1[c] <=> TRX1[p]	0	0	0.00889695		0	0	0.000489001		0	0	0	0.00145337		0	0	0.000170624		0	0	0	0.00345474		0	0	0.00147903		0
r_2038	riboflavin exchange	riboflavin[e] =>	0	0	0		0	0	0		0	0	0	0		0	0	0		0	0	0	0		0	0	0		0
r_2039	riboflavin transport	riboflavin[c] => riboflavin[m]	0	0	0		0	0	0		0	0	0	0		0	0	0		0	0	0	0		0	0	0		0
r_2040	riboflavin transport	riboflavin[e] => riboflavin[c]	0	0	0		0	0	0		0	0	0	0		0	0	0		0	0	0	0		0	0	0		0
r_2041	ribose transporter	D-ribose[e] => D-ribose[c]	0	0	0		0	0	0		0	0	0	0		0	0	0		0	0	0	0		0	0	0		0
r_2042	S-adenosyl-L-homocysteine transport	S-adenosyl-L-homocysteine[c] <=> S-adenosyl-L-homocysteine[m]	0	0	0		0	0	0		0	0	0	0		0	0	0		0	0	0	0		0	0	0		0
r_2043	S-adenosyl-L-methionine exchange	S-adenosyl-L-methionine[e] =>	0	0	0		0	0	0		0	0	0	0		0	0	0		0	0	0	0		0	0	0		0
r_2044	S-methyl-L-methionine exchange	S-methyl-L-methionine[e] =>	0	0	0		0	0	0		0	0	0	0		0	0	0		0	0	0	0		0	0	0		0
r_2045	serine transport	L-serine[c] <=> L-serine[m]	-0.180873	0.0734031	0.0480721	26.5778	-0.0106201	0.0261644	0.0123966	116.728	-1.48824	-0.035623	0.0193456	0.0320874	90.0751	-0.00461556	0.0106473	0.00461843	100.062	-0.861515	-0.0612621	0.0101444	0.0056074	9.15313	-0.00557681	0.00285859	0.0120894	216.779	-1.82731
r_2046	sn-glycero-3-phosphocholine exchange	sn-glycero-3-phosphocholine[e] =>	0.00629893	-0.00255627	0.000531331	8.43526	0	0	2.60909e-05		0	0	0	3.39625e-05		0	0	9.83959e-05		0	0.00248936	-0.000412213	9.25485e-05	3.71777	0	0	1.67325e-05		0
r_2049	sodium exchange	sodium[e] <=>	0	0	0		0	0	0		0	0	0	0		0	0	0		0	0	0	0		0	0	0		0
r_2051	spermidine exchange	spermidine[e] =>	0	0	0		0	0	3.9143e-06		0	0	0	7.01595e-06		0	0	6.64662e-06		0	0	0	2.26707e-10		0	0	5.01045e-06		0
r_2052	spermine exchange	spermine[e] =>	0	0	6.95587e-05		0	0	1.49244e-05		0	0	0	3.10205e-05		0	0	1.70793e-05		0	0	0	2.75777e-05		0	0	1.25899e-05		0
r_2053	squalene transport	squalene[c] <=> squalene[er]	0.00143822	-0.000583667	2.38676e-06	0.165952	0.00146963	-0.00362067	4.03328e-06	0.274442	2.63304	0.00156964	-0.000852419	4.41428e-06	0.281228	0.00063582	-0.00146673	1.94595e-05	3.06054	0.782967	0.00187051	-0.000309739	3.91971e-06	0.209552	0.000601739	-0.000308443	1.53071e-06	0.25438	-0.00605146
r_2054	squalene-2,3-epoxide transport	(S)-2,3-epoxysqualene[er] <=> (S)-2,3-epoxysqualene[c]	0.00143822	-0.000583667	2.38676e-06	0.165952	0.00146963	-0.00362067	4.03328e-06	0.274442	2.63304	0.00156964	-0.000852419	4.41428e-06	0.281228	0.00063582	-0.00146673	1.94595e-05	3.06054	0.782967	0.00187051	-0.000309739	3.91971e-06	0.209552	0.000601739	-0.000308443	1.53071e-06	0.25438	-0.00605146
r_2055	stearate exchange	stearate[e] =>	0	0	0.00211462		0	0	2.83725e-05		0	0	0	0.00185108		0	0	3.25e-05		0	0	0	0.00192727		0	0	0.000264982		0
r_2056	succinate exchange	succinate[e] =>	0	0	0.019474		0	0	0.00037775		0	0	0	0.0135129		0	0	0		0	0.33139	-0.0548749	0.0515113	15.544	0.0330815	-0.0169571	0.0443524	134.07	-1.69426
r_2057	succinate transport	succinate[e] <=> succinate[c]	0	0	0.019474		0	0	0.00037775		0	0	0	0.0135129		0	0	0		0	-0.33139	0.0548749	0.0515113	15.544	-0.0330815	0.0169571	0.0443524	134.07	-1.69426
r_2058	sucrose exchange	sucrose[e] =>	0	0	0		0	0	0		0	0	0	0		0	0	0		0	0	0	0		0	0	0		0
r_2060	sulphate exchange	sulphate[e] <=>	-0.0312997	0.0127022	0.0133989	42.8085	-0.00156537	0.00385655	0.00238222	152.182	-1.7197	-0.00677945	0.00368168	0.00344797	50.8592	-0.00102524	0.00236506	0.00117017	114.136	-0.638488	-0.00824059	0.00136456	0.00182879	22.1925	-0.00086556	0.000443674	0.00251692	290.785	-1.62087
r_2061	sulphite exchange	sulphite[e] =>	0	0	0.00147472		0	0	0.00205446		0	0	0	0.00202221		0	0	0.00114805		0	0	0	0.00176818		0	0	0.00177116		0
r_2062	taurine exchange	taurine[e] =>	0	0	0		0	0	0		0	0	0	0		0	0	0		0	0	0	0		0	0	0		0
r_2063	tetracosanoyl-CoA transport	tetracosanoyl-CoA[c] <=> tetracosanoyl-CoA[er]	0	0	1.92782e-12		0	0	0		0	0	0	1.06682e-10		0	0	0		0	0	0	0		0	0	0		0
r_2066	thiamine(1+) diphosphate(1-) exchange	TDP[e] =>	0	0	0		0	0	0		0	0	0	0		0	0	0		0	0	0	0		0	0	0		0
r_2067	thiamine(1+) exchange	thiamine[e] =>	0	0	0		0	0	0		0	0	0	0		0	0	0		0	0	0	0		0	0	0		0
r_2068	thiamine(1+) monophosphate exchange	TMP[e] =>	0	0	0		0	0	0		0	0	0	0		0	0	0		0	0	0	0		0	0	0		0
r_2072	threonine transport	L-threonine[c] => L-threonine[m]	0.0268002	-0.0108762	0.0136148	50.8013	0.00111597	-0.00274938	0.00106176	95.1423	-1.984	0.00554335	-0.0030104	0.000884689	15.9595	0.000702491	-0.00162053	0.000336278	47.8693	-0.89349	0.00659661	-0.00109233	0.00200377	30.3758	0.000609607	-0.000312476	0.00307543	504.494	-1.8056
r_2079	trehalose transporter	H+[c] + trehalose[c] <=> H+[e] + trehalose[e]	0	0	0.0107857		0	0	0.00143683		0	0	0	0.0036929		0	0	2.84572e-05		0	0	0	0		0	0	7.22652e-05		0
r_2080	trehalose vacuolar transport	trehalose[c] <=> trehalose[v]	0	0	0.0024674		0	0	0		0	0	0	0.00137115		0	0	0.00103692		0	0	0	0.000622222		0	0	0.000749594		0
r_2082	tryptophan transport	L-tryptophan[c] => L-tryptophan[m]	0	0	0		0	0	0		0	0	0	0		0	0	0		0	0	0	0		0	0	0		0
r_2083	tryptophol exchange	tryptophol[e] =>	0	0	1.03705e-05		0	0	7.56113e-05		0	0	0	1.64282e-06		0	0	5.02992e-05		0	0	0	1.24675e-05		0	0	7.59402e-05		0
r_2084	tryptophol transport	tryptophol[c] <=> tryptophol[e]	0	0	1.03705e-05		0	0	7.56113e-05		0	0	0	1.64282e-06		0	0	5.02992e-05		0	0	0	1.24675e-05		0	0	7.59402e-05		0
r_2085	tryptophol transport	tryptophol[c] <=> tryptophol[m]	0	0	7.33542e-06		0	0	3.80932e-05		0	0	0	8.79902e-07		0	0	3.56121e-05		0	0	0	8.84549e-06		0	0	4.51242e-05		0
r_2086	tyrosine transport	L-tyrosine[c] => L-tyrosine[m]	0	0	0		0	0	0		0	0	0	0		0	0	0		0	0	0	0		0	0	0		0
r_2087	tyrosine transport	L-tyrosine[c] <=> L-tyrosine[p]	0	0	0		0	0	0		0	0	0	0		0	0	0		0	0	0	0		0	0	0		0
r_2089	UMP transport	UMP[c] <=> UMP[n]	0	0	0		0	0	0		0	0	0	0		0	0	0		0	0	0	0		0	0	0		0
r_2090	uracil exchange	uracil[e] =>	0	0	0		0	0	0		0	0	0	0		0	0	0		0	0	0	0		0	0	0		0
r_2091	urea exchange	urea[e] =>	-0.784889	0.318528	0.0198442	2.52829	-0.0384755	0.0947906	0.00137913	3.58443	-1.7486	0	0	0		0	0	0		0	0	0	0		0	0	0		0
r_2092	uridine exchange	uridine[e] =>	0	0	0		0	0	0		0	0	0	0		0	0	0		0	0	0	0		0	0	0		0
r_2093	valine transport	L-valine[c] <=> L-valine[m]	-0.0645747	0.0262061	0.00194894	3.01812	-0.00268892	0.00662458	0.00127302	47.3432	-1.984	-0.0133566	0.00725351	5.89635e-05	0.441455	-0.00169264	0.00390463	0.00053787	31.777	-0.893492	-0.0560593	0.00928287	0.00402975	7.18836	-0.00367153	0.00188197	0.00586724	159.804	-2.30233
r_2094	water diffusion	H2O[c] <=> H2O[er]	-0.00143822	0.000583667	0.0055919	388.807	-0.00146963	0.00362067	3.74849e-05	2.55064	2.63304	-0.00156964	0.000852419	0.00336186	214.18	-0.00063582	0.00146673	0.000106079	16.6838	0.782967	-0.00187051	0.000309739	0.00262487	140.329	-0.000601739	0.000308443	8.60099e-05	14.2936	-0.00605146
r_2095	water diffusion	H2O[c] <=> H2O[g]	0	0	0		0	0	0		0	0	0	0		0	0	0		0	0	0	0		0	0	0		0
r_2096	water diffusion	H2O[c] <=> H2O[m]	-33.8924	13.7544	0.674784	1.99096	-6.79156	16.7321	0.193349	2.8469	0.282725	-13.4443	7.30113	0.434513	3.23195	-5.73282	13.2246	0.0881897	1.53833	0.857037	-29.3338	4.8574	0.332032	1.13191	-9.61169	4.92681	0.27844	2.89689	0.0204713
r_2097	water diffusion	H2O[c] <=> H2O[n]	0	0	0		0	0	0		0	0	0	0		0	0	0		0	0	0	1.19361e-12		0	0	0		0
r_2098	water diffusion	H2O[c] <=> H2O[p]	0	0	0.0727665		0	0	0.0148902		0	0	0	0.0435479		0	0	0.00772939		0	0.0940466	-0.0155732	0.0117991	12.546	0	0	0.0243705		0
r_2099	water diffusion	H2O[c] <=> H2O[v]	0	0	0.0024674		0	0	0		0	0	0	0.00137115		0	0	0.00103692		0	0	0	0.000622222		0	0	0.000749594		0
r_2100	water exchange	H2O[e] <=>	9.4947	-3.85319	0.128677	1.35525	1.62288	-3.99823	0.0304694	1.87749	0.0533075	3.07777	-1.67143	0.14649	4.75962	1.20092	-2.77031	0.0144513	1.20335	0.728966	8.42832	-1.39565	0.0276391	0.327931	2.51494	-1.28912	0.052013	2.06817	-0.114549
r_2101	xanthine transport	9H-xanthine[e] <=> 9H-xanthine[c]	0	0	3.93537e-06		0	0	1.04568e-06		0	0	0	1.97675e-06		0	0	2.2758e-05		0	0	0	2.61837e-06		0	0	4.97395e-07		0
r_2104	xylitol exchange	xylitol[e] =>	0	0	0		0	0	0		0	0.21185	-0.115048	0.00222379	1.0497	0.0038	-0.00876596	2.4726e-17	6.50685e+13	-3.71418	0	0	0		0	0	0		0
r_2105	xylitol transport	xylitol[e] <=> xylitol[c]	0	0	0		0	0	0		0	-0.21185	0.115048	0.00222379	1.0497	-0.0038	0.00876596	2.4726e-17	6.50685e+13	-3.71418	0	0	0		0	0	0		0
r_2106	zymosterol exchange	zymosterol[e] =>	0	0	6.32529e-07		0	0	6.57749e-07		0	0	0	8.60284e-07		0	0	1.07696e-05		0	0	0	1.10522e-06		0	0	2.88359e-07		0
r_2107	zymosterol transport	zymosterol[ce] <=> zymosterol[c]	0	0	0.000980004		0	0	0.0089915		0	0	0	0.0149806		0	0	2.09338e-05		0	0	0	8.10154e-05		0	0	0.00577074		0
r_2108	lipid pseudoreaction - merge	lipid backbone[c] + lipid chain[c] => lipid[c]	0.1782	-0.0723182	0.000193814	0.108762	0.02079	-0.0512195	5.25606e-05	0.252817	-0.497665	0.05346	-0.0290323	0.000130475	0.244061	0.01508	-0.034787	3.53644e-05	0.234512	0.260892	0.07227	-0.0119672	0.000120033	0.166089	0.01188	-0.00608952	2.70502e-05	0.227695	-0.974688
r_2111	growth	biomass[c] =>	0.1782	-0.0723182	0.000193814	0.108762	0.02079	-0.0512195	5.25606e-05	0.252817	-0.497665	0.05346	-0.0290323	0.000130475	0.244061	0.01508	-0.034787	3.53644e-05	0.234512	0.260892	0.07227	-0.0119672	0.000120033	0.166089	0.01188	-0.00608952	2.70502e-05	0.227695	-0.974688
r_2112	kynurenine aminotransferase	L-kynurenine[c] + pyruvate[c] <=> L-alanine[c] + kynurenic acid[c]	0	0	1.98901e-17		0	0	2.78099e-18		0	0	0	0		0	0	0		0	0	0	0		0	0	1.24438e-18		0
r_2115	alcohol dehydrogenase, (acetaldehyde to ethanol)	acetaldehyde[c] + H+[c] + NADH[c] => ethanol[c] + NAD[c]	0	0	4.89779		0	0	0.0010915		0	0	0	0.030826		0	0	0.243741		0	0	0	0.00373973		0	0	0.00151899		0
r_2116	acetaldehyde dehydrogenase	acetaldehyde[c] + H2O[c] + NAD[c] => acetate[c] + H+[c] + NADH[c]	0.479357	-0.194535	0.25145	52.4556	0.0503094	-0.123945	0.0370027	73.5502	-0.650329	0.161543	-0.0877281	0.237166	146.813	0.0295217	-0.0681015	0.0167898	56.8729	-0.365352	0	0	0.00171325		0	0	0.00601286		0
r_2117	phenylalanine transaminase	L-phenylalanine[c] + pyruvate[c] <=> keto-phenylpyruvate[c] + L-alanine[c]	0	0	0.0188299		-0.00145792	0.00359183	0.00312698	214.482	0	0	0	0.00821654		-0.000917745	0.00211708	0.00251275	273.796	0	-0.00861784	0.00142703	0.00758477	88.0125	0	0	0.00880608		0
r_2118	tryptophan transaminase	keto-phenylpyruvate[c] + L-tryptophan[c] => indole-3-pyruvate[c] + L-phenylalanine[c]	0	0	1.43162e-05		0	0	7.92881e-05		0	0	0	2.52966e-06		0	0	6.70872e-05		0	0	0	1.84084e-05		0	0	0.000103259		0
r_2119	tyrosine transaminase	3-(4-hydroxyphenyl)pyruvate[c] + L-alanine[c] <=> L-tyrosine[c] + pyruvate[c]	-0.248354	0.100788	0.102262	41.176	0.000975941	-0.00240439	0.0203116	2081.23	0	0	0	0.0463119		0.000614343	-0.00141718	0.00449546	731.752	0	0.00576884	-0.000955265	0.0222053	384.917	0	0	0.0145612		0
r_2125	coenzyme A: cytoplasm to LP	coenzyme A[c] <=> coenzyme A[lp]	0	0	0.0546025		-0.00499222	0.0122991	0.0133787	267.991	0	-0.00030892	0.000167764	0.02583	8361.39	0	0	0.00579284		0	-0.000508098	8.41362e-05	0.00340031	669.223	-0.00176145	0.000902891	0.0099225	563.316	3.42375
r_2126	sedoheptulose bisphosphatase	sedoheptulose 1,7-bisphosphate[c] => phosphate[c] + sedoheptulose 7-phosphate[c]	0	0	0.00613741		0	0	8.55322e-05		0	0	0	0.000355076		0	0	0.000169546		0	0	0	0.000140284		0	0	0.000188468		0
r_2129	proton leak	H+[c] => H+[m]	0	0	0.135565		0	0	0.0247905		0	0	0	0.0737112		0	0	0		0	0	0	0		0	0	0.0375423		0
r_2131	isocitrate dehydrogenase	isocitrate[m] + NADP(+)[m] => 2-oxoglutarate[m] + carbon dioxide[m] + NADPH[m]	0.215332	-0.0873872	0.0446892	20.7537	0.0108176	-0.026651	0.00264977	24.4949	-1.71323	0.0526784	-0.0286078	0.0101639	19.2942	0.00633986	-0.014625	0.00138057	21.776	-0.967974	0.0828087	-0.0137123	0.0121068	14.6202	0.00571575	-0.00292981	0.00618067	108.134	-2.22659
r_2132	oxoglutarate/malate exchange	(S)-malate[c] + 2-oxoglutarate[m] => (S)-malate[m] + 2-oxoglutarate[c]	4.61404	-1.8725	0.519041	11.2492	0.532851	-1.31276	0.226139	42.4395	-0.512356	1.24554	-0.676408	0.520551	41.7933	0.416224	-0.960158	0.11866	28.5086	0.505379	4.24266	-0.702544	0.396307	9.34101	1.67037	-0.856207	0.206982	12.3914	0.285371
r_2134	14-demethyllanosterol exchange	14-demethyllanosterol[e] =>	0	0	7.56627e-07		0	0	8.19363e-07		0	0	0	1.4894e-06		0	0	6.89251e-06		0	0	0	1.12025e-06		0	0	3.51505e-07		0
r_2136	14-demethyllanosterol transport	14-demethyllanosterol[e] <=> 14-demethyllanosterol[c]	0	0	7.56627e-07		0	0	8.19363e-07		0	0	0	1.4894e-06		0	0	6.89251e-06		0	0	0	1.12025e-06		0	0	3.51505e-07		0
r_2137	ergosta-5,7,22,24(28)-tetraen-3beta-ol exchange	ergosta-5,7,22,24(28)-tetraen-3beta-ol[e] =>	0	0	4.50058e-07		0	0	4.96359e-07		0	0	0	6.29275e-07		0	0	4.89258e-06		0	0	0	9.35403e-07		0	0	0		0
r_2139	ergosta-5,7,22,24(28)-tetraen-3beta-ol transport	ergosta-5,7,22,24(28)-tetraen-3beta-ol[e] <=> ergosta-5,7,22,24(28)-tetraen-3beta-ol[c]	0	0	4.50058e-07		0	0	4.96359e-07		0	0	0	6.29275e-07		0	0	4.89258e-06		0	0	0	9.35403e-07		0	0	0		0
r_2140	fatty-acyl-CoA synthase (n-C16:0CoA)	acetyl-CoA[c] + 21 H+[c] + 7 malonyl-CoA[c] + 14 NADPH[c] => 7 carbon dioxide[c] + 7 coenzyme A[c] + 7 H2O[c] + 14 NADP(+)[c] + palmitoyl-CoA[c]	0.00555747	-0.00225537	0.00588746	105.938	0.00784063	-0.0193167	0.00214496	27.357	3.09841	0.00946921	-0.0051424	0.00447537	47.2624	0.00419154	-0.00966916	0.000975995	23.2849	0.91095	0.00629416	-0.00104225	0.010829	172.048	0.00253738	-0.00130063	0.00368017	145.038	0.319502
r_2141	fatty-acyl-CoA synthase (n-C18:0CoA)	acetyl-CoA[c] + 24 H+[c] + 8 malonyl-CoA[c] + 16 NADPH[c] => 8 carbon dioxide[c] + 8 coenzyme A[c] + 8 H2O[c] + 16 NADP(+)[c] + stearoyl-CoA[c]	0.0241779	-0.00981204	0.00498289	20.6092	0.0226582	-0.0558221	0.00206785	9.12627	2.50821	0.0232263	-0.0126134	0.00425816	18.3334	0.00908038	-0.0209469	0.000851446	9.37677	0.731783	0.0984583	-0.0163037	0.00821841	8.3471	0.0114098	-0.00584848	0.00487952	42.7662	-1.47907
r_2151	enoyl-ACP reductase (butanoyl-ACP)	H+[m] + NADPH[m] + trans-but-2-enoyl-ACP[m] => NADP(+)[m] + butanoyl-ACP[m]	0	0	0		0	0	0		0	0	0	0		0	0	0		0	0	0	0		0	0	0		0
r_2152	enoyl-ACP reductase (hexanoyl-ACP)	H+[m] + NADPH[m] + trans-hex-2-enoyl-ACP[m] => NADP(+)[m] + hexanoyl-ACP[m]	0	0	0		0	0	0		0	0	0	0		0	0	0		0	0	0	0		0	0	0		0
r_2153	enoyl-ACP reductase (octanoyl-ACP)	H+[m] + NADPH[m] + trans-oct-2-enoyl-ACP[m] => NADP(+)[m] + octanoyl-ACP[m]	0	0	0		0	0	0		0	0	0	0		0	0	0		0	0	0	0		0	0	0		0
r_2154	elongase I (3-oxotetradecanoyl-CoA)	lauroyl-CoA[erm] + malonyl-CoA[erm] + H+[erm] => carbon dioxide[erm] + coenzyme A[erm] + 3-oxotetradecanoyl-CoA[erm]	0	0	0		0	0	0		0	0	0	1.11146e-11		0	0	0		0	0	0	0		0	0	0		0
r_2155	elongase I (3-oxopalmitoyl-CoA)	malonyl-CoA[erm] + H+[erm] + myristoyl-CoA[erm] => carbon dioxide[erm] + coenzyme A[erm] + 3-oxopalmitoyl-CoA[erm]	0	0	1.18996e-12		0	0	0		0	0	0	3.31887e-11		0	0	0		0	0	0	0		0	0	0		0
r_2156	elongase II (3-oxooctadecanoyl-CoA)	malonyl-CoA[erm] + H+[erm] + palmitoyl-CoA[erm] => carbon dioxide[erm] + coenzyme A[erm] + 3-oxooctadecanoyl-CoA[erm]	0	0	0.0033879		0	0	0.00176904		0	0	0	0.00297758		0	0	0.000744918		0	0	0	0.00776957		0	0	0.0020294		0
r_2157	elongase II or III (3-oxoicosanoyl-CoA)	malonyl-CoA[erm] + H+[erm] + stearoyl-CoA[erm] => carbon dioxide[erm] + coenzyme A[erm] + 3-oxoicosanoyl-CoA[erm]	0	0	0.00317848		0	0	0.00134676		0	0	0	0.003386		0	0	0.000421788		0	0.0567201	-0.0093923	0.00552053	9.73293	0	0	0.00362356		0
r_2158	elongase II or III (3-oxodocosanoyl-CoA)	malonyl-CoA[erm] + H+[erm] + icosanoyl-CoA[erm] => carbon dioxide[erm] + coenzyme A[erm] + 3-oxodocosanoyl-CoA[erm]	0	0	0.00287633		0	0	0.00110634		0	0	0	0.00296609		0	0	0.000368747		0	0.0566429	-0.00937951	0.00583847	10.3075	0	0	0.0034281		0
r_2159	elongase II or III (3-oxotetracosanoyl-CoA)	malonyl-CoA[erm] + H+[erm] + docosanoyl-CoA[erm] => carbon dioxide[erm] + coenzyme A[erm] + 3-oxotetracosanoyl-CoA[erm]	0	0	0.00258992		0	0	0.000950041		0	0	0	0.00228375		0	0	0.000298602		0	0.0566331	-0.00937789	0.00663761	11.7204	0	0	0.0032026		0
r_2160	elongase III (3-oxohexacosanoyl-CoA)	malonyl-CoA[erm] + H+[erm] + tetracosanoyl-CoA[erm] => carbon dioxide[erm] + coenzyme A[erm] + 3-oxohexacosanoyl-CoA[erm]	0	0	0.00219869		0	0	0.000687182		0	0	0	0.00188529		0	0	0.000256016		0	0.0566203	-0.00937577	0.00768394	13.571	0	0	0.0027206		0
r_2161	B-ketoacyl-CoA reductase ((S)-3-hydroxytetradecanoyl-CoA)	H+[erm] + 3-oxotetradecanoyl-CoA[erm] + NADPH[erm] => NADP(+)[erm] + (S)-3-hydroxytetradecanoyl-CoA[erm]	0	0	0		0	0	0		0	0	0	1.11146e-11		0	0	0		0	0	0	0		0	0	0		0
r_2162	B-ketoacyl-CoA reductase ((S)-3-hydroxypalmitoyl-CoA)	H+[erm] + 3-oxopalmitoyl-CoA[erm] + NADPH[erm] => NADP(+)[erm] + (S)-3-hydroxypalmitoyl-CoA[erm]	0	0	1.18996e-12		0	0	0		0	0	0	3.31887e-11		0	0	0		0	0	0	0		0	0	0		0
r_2163	B-ketoacyl-CoA reductase (3-hydroxyoctadecanoyl-CoA)	H+[erm] + 3-oxooctadecanoyl-CoA[erm] + NADPH[erm] => NADP(+)[erm] + 3-hydroxyoctadecanoyl-CoA[erm]	0	0	0.0033879		0	0	0.00176904		0	0	0	0.00297758		0	0	0.000744918		0	0	0	0.00776957		0	0	0.0020294		0
r_2164	B-ketoacyl-CoA reductase (3-hydroxyicosanoyl-CoA)	H+[erm] + 3-oxoicosanoyl-CoA[erm] + NADPH[erm] => NADP(+)[erm] + 3-hydroxyicosanoyl-CoA[erm]	0	0	0.00317848		0	0	0.00134676		0	0	0	0.003386		0	0	0.000421788		0	0.0567201	-0.0093923	0.00552053	9.73293	0	0	0.00362356		0
r_2165	B-ketoacyl-CoA reductase (3-hydroxydocosanoyl-CoA)	H+[erm] + 3-oxodocosanoyl-CoA[erm] + NADPH[erm] => NADP(+)[erm] + 3-hydroxydocosanoyl-CoA[erm]	0	0	0.00287633		0	0	0.00110634		0	0	0	0.00296609		0	0	0.000368747		0	0.0566429	-0.00937951	0.00583847	10.3075	0	0	0.0034281		0
r_2166	B-ketoacyl-CoA reductase (3-hydroxytetracosanoyl-CoA)	H+[erm] + 3-oxotetracosanoyl-CoA[erm] + NADPH[erm] => NADP(+)[erm] + 3-hydroxytetracosanoyl-CoA[erm]	0	0	0.00258992		0	0	0.000950041		0	0	0	0.00228375		0	0	0.000298602		0	0.0566331	-0.00937789	0.00663761	11.7204	0	0	0.0032026		0
r_2167	B-ketoacyl-CoA reductase ((S)-3-hydroxyhexacosanoyl-CoA)	H+[erm] + 3-oxohexacosanoyl-CoA[erm] + NADPH[erm] => NADP(+)[erm] + (S)-3-hydroxyhexacosanoyl-CoA[erm]	0	0	0.00219869		0	0	0.000687182		0	0	0	0.00188529		0	0	0.000256016		0	0.0566203	-0.00937577	0.00768394	13.571	0	0	0.0027206		0
r_2168	B-hydroxyacyl-CoA dehydratase (trans-tetradec-2-enoyl-CoA)	(S)-3-hydroxytetradecanoyl-CoA[erm] <=> H2O[erm] + trans-tetradec-2-enoyl-CoA[erm]	0	0	2.54594e-15		0	0	0		0	0	0	1.77745e-11		0	0	0		0	0	0	0		0	0	0		0
r_2169	B-hydroxyacyl-CoA dehydratase (trans-hexadec-2-enoyl-CoA)	(S)-3-hydroxypalmitoyl-CoA[erm] <=> H2O[erm] + trans-hexadec-2-enoyl-CoA[erm]	0	0	1.18996e-12		0	0	0		0	0	0	3.31887e-11		0	0	0		0	0	0	0		0	0	0		0
r_2170	B-hydroxyacyl-CoA dehydratase (trans-octadec-2-enoyl-CoA)	3-hydroxyoctadecanoyl-CoA[erm] <=> H2O[erm] + trans-octadec-2-enoyl-CoA[erm]	0	0	0.0033879		0	0	0.00176904		0	0	0	0.00297758		0	0	0.000744918		0	0	0	0.00776957		0	0	0.0020294		0
r_2171	B-hydroxyacyl-CoA dehydratase (trans-icos-2-enoyl-CoA)	3-hydroxyicosanoyl-CoA[erm] <=> H2O[erm] + trans-icos-2-enoyl-CoA[erm]	0	0	0.00317848		0	0	0.00134676		0	0	0	0.003386		0	0	0.000421788		0	0.0567201	-0.0093923	0.00552053	9.73293	0	0	0.00362356		0
r_2172	B-hydroxyacyl-CoA dehydratase (trans-docos-2-enoyl-CoA)	3-hydroxydocosanoyl-CoA[erm] <=> H2O[erm] + trans-docos-2-enoyl-CoA[erm]	0	0	0.00287633		0	0	0.00110634		0	0	0	0.00296609		0	0	0.000368747		0	0.0566429	-0.00937951	0.00583847	10.3075	0	0	0.0034281		0
r_2173	B-hydroxyacyl-CoA dehydratase (trans-tetracos-2-enoyl-CoA)	3-hydroxytetracosanoyl-CoA[erm] <=> H2O[erm] + trans-tetracos-2-enoyl-CoA[erm]	0	0	0.00258992		0	0	0.000950041		0	0	0	0.00228375		0	0	0.000298602		0	0.0566331	-0.00937789	0.00663761	11.7204	0	0	0.0032026		0
r_2174	B-hydroxyacyl-CoA dehydratase (trans-hexacos-2-enoyl-CoA)	(S)-3-hydroxyhexacosanoyl-CoA[erm] <=> H2O[erm] + trans-hexacos-2-enoyl-CoA[erm]	0	0	0.00219869		0	0	0.000687182		0	0	0	0.00188529		0	0	0.000256016		0	0.0566203	-0.00937577	0.00768394	13.571	0	0	0.0027206		0
r_2175	trans-2-enoyl-CoA reductase (n-C14:0CoA)	H+[erm] + NADPH[erm] + trans-tetradec-2-enoyl-CoA[erm] => myristoyl-CoA[erm] + NADP(+)[erm]	0	0	0		0	0	0		0	0	0	1.77745e-11		0	0	0		0	0	0	0		0	0	0		0
r_2176	trans-2-enoyl-CoA reductase (n-C16:0CoA)	H+[erm] + NADPH[erm] + trans-hexadec-2-enoyl-CoA[erm] => palmitoyl-CoA[erm] + NADP(+)[erm]	0	0	1.18996e-12		0	0	0		0	0	0	3.31887e-11		0	0	0		0	0	0	0		0	0	0		0
r_2177	trans-2-enoyl-CoA reductase (n-C18:0CoA)	H+[erm] + NADPH[erm] + trans-octadec-2-enoyl-CoA[erm] => stearoyl-CoA[erm] + NADP(+)[erm]	0	0	0.0033879		0	0	0.00176904		0	0	0	0.00297758		0	0	0.000744918		0	0	0	0.00776957		0	0	0.0020294		0
r_2178	trans-2-enoyl-CoA reductase (n-C20:0CoA)	H+[erm] + NADPH[erm] + trans-icos-2-enoyl-CoA[erm] => icosanoyl-CoA[erm] + NADP(+)[erm]	0	0	0.00317848		0	0	0.00134676		0	0	0	0.003386		0	0	0.000421788		0	0.0567201	-0.0093923	0.00552053	9.73293	0	0	0.00362356		0
r_2179	trans-2-enoyl-CoA reductase (n-C22:0CoA)	H+[erm] + NADPH[erm] + trans-docos-2-enoyl-CoA[erm] => docosanoyl-CoA[erm] + NADP(+)[erm]	0	0	0.00287633		0	0	0.00110634		0	0	0	0.00296609		0	0	0.000368747		0	0.0566429	-0.00937951	0.00583847	10.3075	0	0	0.0034281		0
r_2180	trans-2-enoyl-CoA reductase (n-C24:0CoA)	H+[erm] + NADPH[erm] + trans-tetracos-2-enoyl-CoA[erm] => tetracosanoyl-CoA[erm] + NADP(+)[erm]	0	0	0.00258992		0	0	0.000950041		0	0	0	0.00228375		0	0	0.000298602		0	0.0566331	-0.00937789	0.00663761	11.7204	0	0	0.0032026		0
r_2181	trans-2-enoyl-CoA reductase (n-C26:0CoA)	H+[erm] + NADPH[erm] + trans-hexacos-2-enoyl-CoA[erm] => NADP(+)[erm] + hexacosanoyl-CoA[erm]	0	0	0.00219869		0	0	0.000687182		0	0	0	0.00188529		0	0	0.000256016		0	0.0566203	-0.00937577	0.00768394	13.571	0	0	0.0027206		0
r_2182	palmitoyl-CoA desaturase (n-C16:0CoA -> n-C16:1CoA), ER membrane	H+[erm] + palmitoyl-CoA[erm] + oxygen[erm] + NADH[erm] => 2 H2O[erm] + palmitoleoyl-CoA(4-)[erm] + NAD[erm]	0	0	0.003352		0	0	4.69132e-05		0	0	0	4.98578e-05		0	0	0.000378381		0	0	0	0.000305062		0	0	2.05233e-05		0
r_2183	stearoyl-CoA desaturase (n-C18:0CoA -> n-C18:1CoA), ER membrane	H+[erm] + stearoyl-CoA[erm] + oxygen[erm] + NADH[erm] => 2 H2O[erm] + NAD[erm] + oleoyl-CoA[erm]	0.0227048	-0.00921421	0.00230017	10.1308	0.0196343	-0.0483723	5.86483e-05	0.298703	2.39225	0.0207195	-0.011252	6.19856e-05	0.299165	0.00796518	-0.0183743	0.000217973	2.73657	0.707505	0.0292801	-0.0048485	0.00111759	3.81689	0.0079012	-0.00405004	2.48562e-05	0.314588	-0.259602
r_2185	decanoate (n-C10:0) transport	decanoate[e] <=> decanoate[c]	0	0	0.00425084		0	0	0.000805972		0	0	0	0.00339938		0	0	0.000104373		0	-0.0113028	0.00187163	0.0036873	32.6229	0	0	0.00198972		0
r_2187	butyrate exchange	butyrate[e] =>	0	0	0.00173339		0	0	5.72896e-05		0	0	0	9.49634e-05		0	0	6.77802e-05		0	0	0	1.58656e-05		0	0	6.6369e-05		0
r_2188	hexanoate exchange	hexanoate[e] =>	0	0	5.34098e-06		0	0	5.21064e-07		0	0	0	6.65241e-06		0	0	3.42348e-06		0	0	0	2.107e-06		0	0	1.12762e-06		0
r_2189	oleate exchange	oleate[e] =>	0	0	0.00111085		0	0	9.19122e-06		0	0	0	1.59145e-05		0	0	0		0	0	0	0		0	0	1.20828e-05		0
r_2190	butyrate (n-C4:0) transport	butyrate[e] <=> butyrate[c]	0	0	0.00173339		0	0	5.72896e-05		0	0	0	9.49634e-05		0	0	6.77802e-05		0	0	0	1.58656e-05		0	0	6.6369e-05		0
r_2191	hexanoate (n-C6:0) transport	hexanoate[e] <=> hexanoate[c]	0	0	5.34098e-06		0	0	5.21064e-07		0	0	0	6.65241e-06		0	0	3.42348e-06		0	0	0	2.107e-06		0	0	1.12762e-06		0
r_2192	octadecenoate (n-C18:1) transport	oleate[e] <=> oleate[c]	0	0	0.00111085		0	0	9.19122e-06		0	0	0	1.59145e-05		0	0	0		0	0	0	0		0	0	1.20828e-05		0
r_2219	fatty acyl-CoA transport via ABC system (C12:0)	ATP[c] + H2O[c] + lauroyl-CoA[c] => ADP[c] + H+[c] + lauroyl-CoA[p] + phosphate[c]	0	0	0		0	0	0		0	0	0	9.43692e-11		0	0	0		0	0	0	0		0	0	0		0
r_2220	fatty acyl-CoA transport via ABC system (C14:0)	ATP[c] + H2O[c] + myristoyl-CoA[c] => ADP[c] + H+[c] + myristoyl-CoA[p] + phosphate[c]	0	0	1.18996e-12		0	0	0		0	0	0	1.96131e-11		0	0	0		0	0	0	0		0	0	2.17706e-12		0
r_2221	fatty acyl-CoA transport via ABC system (C16:0)	ATP[c] + H2O[c] + palmitoyl-CoA[c] => ADP[c] + H+[c] + palmitoyl-CoA[p] + phosphate[c]	0	0	0.00202411		0	0	0.000490482		0	0	0	0.00222173		0	0	0.000299163		0	0	0	0.0035729		0	0	0.00149072		0
r_2222	fatty acyl-CoA transport via ABC system (C16:1)	ATP[c] + H2O[c] + palmitoleoyl-CoA(4-)[c] => ADP[c] + H+[c] + phosphate[c] + palmitoleoyl-CoA(4-)[p]	0	0	0.00215266		0	0	4.21243e-05		0	0	0	4.52912e-05		0	0	0.000373365		0	0	0	0.000269894		0	0	1.88821e-05		0
r_2223	fatty acyl-CoA transport via ABC system (C18:0)	ATP[c] + H2O[c] + stearoyl-CoA[c] => ADP[c] + H+[c] + phosphate[c] + stearoyl-CoA[p]	0	0	0.00129777		0	0	0.000274682		0	0	0	0.00132994		0	0	0.000166296		0	0	0	0.00345337		0	0	0.000761769		0
r_2224	fatty acyl-CoA transport via ABC system (C18:1)	ATP[c] + H2O[c] + oleoyl-CoA[c] => ADP[c] + H+[c] + oleoyl-CoA[p] + phosphate[c]	0	0	0.00184949		0	0	2.94337e-05		0	0	0	3.27279e-05		0	0	0.000204949		0	0.00255951	-0.000423831	0.0011411	44.5828	0	0	1.10726e-05		0
r_2225	fatty acyl-CoA transport via ABC system (C20:0)	ATP[c] + H2O[c] + icosanoyl-CoA[c] => ADP[c] + H+[c] + phosphate[c] + icosanoyl-CoA[p]	0	0	0.000811484		0	0	0.000289864		0	0	0	0.00116005		0	0	0.000142167		0	0	0	0.00136872		0	0	0.000433952		0
r_2226	fatty acyl-CoA transport via ABC system (C22:0)	ATP[c] + H2O[c] + docosanoyl-CoA[c] => ADP[c] + H+[c] + phosphate[c] + docosanoyl-CoA[p]	0	0	0.000670314		0	0	0.000229732		0	0	0	0.000971633		0	0	9.76247e-05		0	0	0	0.000708592		0	0	0.000528031		0
r_2227	fatty acyl-CoA transport via ABC system (C24:0)	ATP[c] + H2O[c] + tetracosanoyl-CoA[c] => ADP[c] + H+[c] + phosphate[c] + tetracosanoyl-CoA[p]	0	0	0.00099942		0	0	0.000263887		0	0	0	0.000633175		0	0	6.9719e-05		0	0	0	0.000638019		0	0	0.000272008		0
r_2228	fatty acyl-CoA transport via ABC system (C26:0)	ATP[c] + H2O[c] + hexacosanoyl-CoA[c] => ADP[c] + H+[c] + hexacosanoyl-CoA[p] + phosphate[c]	0	0	0.000872724		0	0	0.000357221		0	0	0	0.000932098		0	0	0.000156399		0	0.00874328	-0.0014478	0.00291957	33.3922	0	0	0.000510858		0
r_2229	butyrate (n-C4:0) transport, cytoplasm-peroxisome	butyrate[c] <=> butyrate[p]	0	0	0.00173339		0	0	5.72896e-05		0	0	0	9.49634e-05		0	0	6.77802e-05		0	0	0	1.58656e-05		0	0	6.6369e-05		0
r_2230	hexanoate (n-C6:0) transport, cytoplasm-peroxisome	hexanoate[c] <=> hexanoate[p]	0	0	5.34098e-06		0	0	5.21064e-07		0	0	0	6.65241e-06		0	0	3.42348e-06		0	0	0	2.107e-06		0	0	1.12762e-06		0
r_2231	octadecenoate (n-C18:1) transport, cytoplasm-peroxisome	oleate[c] <=> oleate[p]	0	0	0.000811893		0	0	1.29918e-05		0	0	0	1.07876e-05		0	0	7.3249e-05		0	0	0	0.000380693		0	0	8.15511e-06		0
r_2232	peroxisomal acyl-CoA thioesterase (4:0)	H2O[p] + butanoyl-CoA[p] => coenzyme A[p] + H+[p] + butyrate[p]	0	0	0.00173339		0	0	5.72896e-05		0	0	0	9.49634e-05		0	0	6.77802e-05		0	0	0	1.58656e-05		0	0	6.6369e-05		0
r_2233	peroxisomal acyl-CoA thioesterase (6:0)	H2O[p] + hexanoyl-CoA[p] => coenzyme A[p] + H+[p] + hexanoate[p]	0	0	5.34098e-06		0	0	5.21064e-07		0	0	0	6.65241e-06		0	0	3.42348e-06		0	0	0	2.107e-06		0	0	1.12762e-06		0
r_2236	acyl-CoA oxidase (butanoyl-CoA)	oxygen[p] + butanoyl-CoA[p] => hydrogen peroxide[p] + but-2-enoyl-CoA[p]	0	0	0.00134438		0	0	5.26928e-05		0	0	0	8.91299e-05		0	0	0.000587278		0	0	0	0.000268007		0	0	0.000112909		0
r_2237	acyl-CoA oxidase (hexanoyl-CoA)	oxygen[p] + hexanoyl-CoA[p] => hydrogen peroxide[p] + trans-hex-2-enoyl-CoA[p]	0	0	0.00217807		0	0	7.69865e-05		0	0	0	0.000129387		0	0	0.000591535		0	0	0	0.000268421		0	0	0.000129949		0
r_2238	acyl-CoA oxidase (octanoyl-CoA)	octanoyl-CoA[p] + oxygen[p] => hydrogen peroxide[p] + trans-oct-2-enoyl-CoA[p]	0	0	0.00217814		0	0	7.72251e-05		0	0	0	0.000132211		0	0	0.000591495		0	0	0	0.000269894		0	0	0.000130312		0
r_2239	acyl-CoA oxidase (icosanoyl-CoA)	oxygen[p] + icosanoyl-CoA[p] => hydrogen peroxide[p] + trans-icos-2-enoyl-CoA[p]	0	0	0.0016821		0	0	0.000572794		0	0	0	0.00186648		0	0	0.000241531		0	0.00874328	-0.0014478	0.00285697	32.6761	0	0	0.00088907		0
r_2240	acyl-CoA oxidase (docosanoyl-CoA)	oxygen[p] + docosanoyl-CoA[p] => hydrogen peroxide[p] + trans-docos-2-enoyl-CoA[p]	0	0	0.00147871		0	0	0.000496882		0	0	0	0.00147719		0	0	0.00019644		0	0.00874328	-0.0014478	0.00286889	32.8126	0	0	0.000779111		0
r_2241	acyl-CoA oxidase (tetracosanoyl-CoA)	oxygen[p] + tetracosanoyl-CoA[p] => hydrogen peroxide[p] + trans-tetracos-2-enoyl-CoA[p]	0	0	0.00132208		0	0	0.000442424		0	0	0	0.00112313		0	0	0.000170989		0	0.00874328	-0.0014478	0.00288786	33.0295	0	0	0.000577449		0
r_2242	acyl-CoA oxidase (palmitoleoyl-CoA)	oxygen[p] + palmitoleoyl-CoA(4-)[p] => hydrogen peroxide[p] + trans-2,cis-9-hexadecadienoyl-CoA[p]	0	0	0.00215266		0	0	4.21243e-05		0	0	0	4.52912e-05		0	0	0.000373365		0	0	0	0.000269894		0	0	1.88821e-05		0
r_2243	acyl-CoA oxidase (cis-tetradec-7-enoyl-CoA)	oxygen[p] + cis-tetradec-7-enoyl-CoA[p] => hydrogen peroxide[p] + trans-2,cis-7-tetradecadienoyl-CoA[p]	0	0	0.00215266		0	0	4.21243e-05		0	0	0	4.52912e-05		0	0	0.000373365		0	0	0	0.000269894		0	0	1.88821e-05		0
r_2244	acyl-CoA oxidase (cis-dodec-5-enoyl-CoA)	oxygen[p] + cis-dodec-5-enoyl-CoA[p] => hydrogen peroxide[p] + trans-2,cis-5-dodecadienoyl-CoA[p]	0	0	0.00215266		0	0	4.21243e-05		0	0	0	4.52912e-05		0	0	0.000373365		0	0	0	0.000269894		0	0	1.88821e-05		0
r_2245	acyl-CoA oxidase (oleoyl-CoA)	oleoyl-CoA[p] + oxygen[p] => hydrogen peroxide[p] + trans-2,cis-9-octadecadienoyl-CoA[p]	0	0	0.00201708		0	0	3.20887e-05		0	0	0	3.44124e-05		0	0	0.00021745		0	0.00255951	-0.000423831	0.00111335	43.4987	0	0	1.36877e-05		0
r_2246	acyl-CoA oxidase (cis-hexadec-7-enoyl-CoA)	oxygen[p] + cis-hexadec-7-enoyl-CoA[p] => hydrogen peroxide[p] + trans-2,cis-7-hexadecadienoyl-CoA[p]	0	0	0.00201708		0	0	3.20887e-05		0	0	0	3.44124e-05		0	0	0.00021745		0	0.00255951	-0.000423831	0.00111335	43.4987	0	0	1.36877e-05		0
r_2247	acyl-CoA oxidase (cis-tetradec-5-enoyl-CoA)	oxygen[p] + cis-tetradec-5-enoyl-CoA[p] => hydrogen peroxide[p] + trans-2,cis-5-tetradecadienoyl-CoA[p]	0	0	0.00201708		0	0	3.20887e-05		0	0	0	3.44124e-05		0	0	0.00021745		0	0.00255951	-0.000423831	0.00111335	43.4987	0	0	1.36877e-05		0
r_2248	2-enoyl-CoA hydratase (3-hydroxydecanoyl-CoA)	H2O[p] + trans-dec-2-enoyl-CoA[p] => (R)-3-hydroxydecanoyl-CoA[p]	0	0	0.00217814		0	0	7.72251e-05		0	0	0	0.000132211		0	0	0.000591495		0	0	0	0.000269894		0	0	0.000130312		0
r_2249	2-enoyl-CoA hydratase (3-hydroxydodecanoyl-CoA)	H2O[p] + trans-dodec-2-enoyl-CoA[p] => (R)-3-hydroxylauroyl-CoA[p]	0	0	0.00429636		0	0	0.000826611		0	0	0	0.00339833		0	0	0.000475944		0	0.0113028	-0.00187163	0.0036873	32.6229	0	0	0.00201273		0
r_2250	2-enoyl-CoA hydratase (3-hydroxytetradecanoyl-CoA)	H2O[p] + trans-tetradec-2-enoyl-CoA[p] => (S)-3-hydroxytetradecanoyl-CoA[p]	0	0	0.00383545		0	0	0.00082513		0	0	0	0.00339426		0	0	0.000427938		0	0.00874328	-0.0014478	0.00358255	40.9749	0	0	0.00201247		0
r_2251	2-enoyl-CoA hydratase (3-hydroxyhexadecanoyl-CoA)	H2O[p] + hexadec-2-enoyl-CoA[p] => (S)-3-hydroxypalmitoyl-CoA[p]	0	0	0.00383545		0	0	0.00082513		0	0	0	0.00339426		0	0	0.000427938		0	0.00874328	-0.0014478	0.00358255	40.9749	0	0	0.00201247		0
r_2252	2-enoyl-CoA hydratase (3-hydroxyoctadecanoyl-CoA)	H2O[p] + trans-octadec-2-enoyl-CoA[p] => 3-hydroxyoctadecanoyl-CoA[p]	0	0	0.00248795		0	0	0.00065074		0	0	0	0.00238		0	0	0.000306871		0	0.00874328	-0.0014478	0.00295019	33.7424	0	0	0.00124812		0
r_2253	2-enoyl-CoA hydratase (3-hydroxyhexacosanoyl-CoA)	H2O[p] + trans-hexacos-2-enoyl-CoA[p] => (S)-3-hydroxyhexacosanoyl-CoA[p]	0	0	0.000872724		0	0	0.000357221		0	0	0	0.000932098		0	0	0.000156399		0	0.00874328	-0.0014478	0.00291957	33.3922	0	0	0.000510858		0
r_2254	2-enoyl-CoA hydratase (3-hydroxybutanoyl-CoA)	H2O[p] + but-2-enoyl-CoA[p] => (R)-3-hydroxybutanoyl-CoA[p]	0	0	0.00134438		0	0	5.26928e-05		0	0	0	8.91299e-05		0	0	0.000587278		0	0	0	0.000268007		0	0	0.000112909		0
r_2255	2-enoyl-CoA hydratase (3-hydroxyhexanoyl-CoA)	H2O[p] + trans-hex-2-enoyl-CoA[p] => (R)-3-hydroxyhexanoyl-CoA[p]	0	0	0.00217807		0	0	7.69865e-05		0	0	0	0.000129387		0	0	0.000591535		0	0	0	0.000268421		0	0	0.000129949		0
r_2256	2-enoyl-CoA hydratase (3-hydroxyoctanoyl-CoA)	H2O[p] + trans-oct-2-enoyl-CoA[p] => (R)-3-hydroxyoctanoyl-CoA[p]	0	0	0.00217814		0	0	7.72251e-05		0	0	0	0.000132211		0	0	0.000591495		0	0	0	0.000269894		0	0	0.000130312		0
r_2257	2-enoyl-CoA hydratase (3-hydroxyicosanoyl-CoA)	H2O[p] + trans-icos-2-enoyl-CoA[p] => (R)-3-hydroxyicosanoyl-CoA[p]	0	0	0.0016821		0	0	0.000572794		0	0	0	0.00186648		0	0	0.000241531		0	0.00874328	-0.0014478	0.00285697	32.6761	0	0	0.00088907		0
r_2258	2-enoyl-CoA hydratase (3-hydroxydocosanoyl-CoA)	H2O[p] + trans-docos-2-enoyl-CoA[p] => (R)-3-hydroxydocosanoyl-CoA[p]	0	0	0.00147871		0	0	0.000496882		0	0	0	0.00147719		0	0	0.00019644		0	0.00874328	-0.0014478	0.00286889	32.8126	0	0	0.000779111		0
r_2259	2-enoyl-CoA hydratase (3-hydroxytetracosanoyl-CoA)	H2O[p] + trans-tetracos-2-enoyl-CoA[p] => (R)-3-hydroxytetracosanoyl-CoA[p]	0	0	0.00132208		0	0	0.000442424		0	0	0	0.00112313		0	0	0.000170989		0	0.00874328	-0.0014478	0.00288786	33.0295	0	0	0.000577449		0
r_2260	2-enoyl-CoA hydratase (3-hydroxy-cis-hexadec-9-enoyl-CoA)	H2O[p] + trans-2,cis-9-hexadecadienoyl-CoA[p] => (R)-3-hydroxy-cis-hexadec-9-enoyl-CoA[p]	0	0	0.00215266		0	0	4.21243e-05		0	0	0	4.52912e-05		0	0	0.000373365		0	0	0	0.000269894		0	0	1.88821e-05		0
r_2261	2-enoyl-CoA hydratase (3-hydroxy-cis-tetradec-7-enoyl-CoA)	H2O[p] + trans-2,cis-7-tetradecadienoyl-CoA[p] => (R)-3-hydroxy-cis-tetradec-7-enoyl-CoA[p]	0	0	0.00215266		0	0	4.21243e-05		0	0	0	4.52912e-05		0	0	0.000373365		0	0	0	0.000269894		0	0	1.88821e-05		0
r_2262	2-enoyl-CoA hydratase (3-hydroxy-cis-dodec-5-enoyl-CoA)	H2O[p] + trans-2,cis-5-dodecadienoyl-CoA[p] => (R)-3-hydroxy-cis-dodec-5-enoyl-CoA[p]	0	0	0.00215266		0	0	4.21243e-05		0	0	0	4.52912e-05		0	0	0.000373365		0	0	0	0.000269894		0	0	1.88821e-05		0
r_2263	2-enoyl-CoA hydratase (3-hydroxy-cis-octadec-9-enoyl-CoA)	H2O[p] + trans-2,cis-9-octadecadienoyl-CoA[p] => (R)-3-hydroxy-cis-octadec-9-enoyl-CoA[p]	0	0	0.00201708		0	0	3.20887e-05		0	0	0	3.44124e-05		0	0	0.00021745		0	0.00255951	-0.000423831	0.00111335	43.4987	0	0	1.36877e-05		0
r_2264	2-enoyl-CoA hydratase (3-hydroxy-cis-hexadec-7-enoyl-CoA)	H2O[p] + trans-2,cis-7-hexadecadienoyl-CoA[p] => (R)-3-hydroxy-cis-hexadec-7-enoyl-CoA[p]	0	0	0.00201708		0	0	3.20887e-05		0	0	0	3.44124e-05		0	0	0.00021745		0	0.00255951	-0.000423831	0.00111335	43.4987	0	0	1.36877e-05		0
r_2265	2-enoyl-CoA hydratase (3-hydroxy-cis-tetradec-5-enoyl-CoA)	H2O[p] + trans-2,cis-5-tetradecadienoyl-CoA[p] => (R)-3-hydroxy-cis-tetradec-5-enoyl-CoA[p]	0	0	0.00201708		0	0	3.20887e-05		0	0	0	3.44124e-05		0	0	0.00021745		0	0.00255951	-0.000423831	0.00111335	43.4987	0	0	1.36877e-05		0
r_2266	3-hydroxyacyl-CoA dehydrogenase (3-oxodecanoyl-CoA)	(R)-3-hydroxydecanoyl-CoA[p] + NAD[p] => 3-oxodecanoyl-CoA[p] + H+[p] + NADH[p]	0	0	0.00217814		0	0	7.72251e-05		0	0	0	0.000132211		0	0	0.000591495		0	0	0	0.000269894		0	0	0.000130312		0
r_2267	3-hydroxyacyl-CoA dehydrogenase (3-oxododecanoyl-CoA)	(R)-3-hydroxylauroyl-CoA[p] + NAD[p] => 3-oxolauroyl-CoA[p] + H+[p] + NADH[p]	0	0	0.00429636		0	0	0.000826611		0	0	0	0.00339833		0	0	0.000475944		0	0.0113028	-0.00187163	0.0036873	32.6229	0	0	0.00201273		0
r_2268	3-hydroxyacyl-CoA dehydrogenase (3-oxohexadecanoyl-CoA)	(S)-3-hydroxypalmitoyl-CoA[p] + NAD[p] => 3-oxopalmitoyl-CoA[p] + H+[p] + NADH[p]	0	0	0.00383545		0	0	0.00082513		0	0	0	0.00339426		0	0	0.000427938		0	0.00874328	-0.0014478	0.00358255	40.9749	0	0	0.00201247		0
r_2269	3-hydroxyacyl-CoA dehydrogenase (3-oxooctadecanoyl-CoA)	3-hydroxyoctadecanoyl-CoA[p] + NAD[p] => 3-oxooctadecanoyl-CoA[p] + H+[p] + NADH[p]	0	0	0.00248795		0	0	0.00065074		0	0	0	0.00238		0	0	0.000306871		0	0.00874328	-0.0014478	0.00295019	33.7424	0	0	0.00124812		0
r_2270	3-hydroxyacyl-CoA dehydrogenase (3-oxohexacosanoyl-CoA)	(S)-3-hydroxyhexacosanoyl-CoA[p] + NAD[p] => 3-oxohexacosanoyl-CoA[p] + H+[p] + NADH[p]	0	0	0.000872724		0	0	0.000357221		0	0	0	0.000932098		0	0	0.000156399		0	0.00874328	-0.0014478	0.00291957	33.3922	0	0	0.000510858		0
r_2271	3-hydroxyacyl-CoA dehydrogenase (3-oxobutanoyl-CoA)	NAD[p] + (R)-3-hydroxybutanoyl-CoA[p] => H+[p] + NADH[p] + acetoacetyl-CoA[p]	0	0	0.00134438		0	0	5.26928e-05		0	0	0	8.91299e-05		0	0	0.000587278		0	0	0	0.000268007		0	0	0.000112909		0
r_2272	3-hydroxyacyl-CoA dehydrogenase (3-oxohexanoyl-CoA)	NAD[p] + (R)-3-hydroxyhexanoyl-CoA[p] => H+[p] + NADH[p] + 3-oxohexanoyl-CoA[p]	0	0	0.00217807		0	0	7.69865e-05		0	0	0	0.000129387		0	0	0.000591535		0	0	0	0.000268421		0	0	0.000129949		0
r_2273	3-hydroxyacyl-CoA dehydrogenase (3-oxooctanoyl-CoA)	NAD[p] + (R)-3-hydroxyoctanoyl-CoA[p] => H+[p] + NADH[p] + 3-oxooctanoyl-CoA[p]	0	0	0.00217814		0	0	7.72251e-05		0	0	0	0.000132211		0	0	0.000591495		0	0	0	0.000269894		0	0	0.000130312		0
r_2274	3-hydroxyacyl-CoA dehydrogenase (3-oxoicosanoyl-CoA)	NAD[p] + (R)-3-hydroxyicosanoyl-CoA[p] => H+[p] + NADH[p] + 3-oxoicosanoyl-CoA[p]	0	0	0.0016821		0	0	0.000572794		0	0	0	0.00186648		0	0	0.000241531		0	0.00874328	-0.0014478	0.00285697	32.6761	0	0	0.00088907		0
r_2275	3-hydroxyacyl-CoA dehydrogenase (3-oxodocosanoyl-CoA)	NAD[p] + (R)-3-hydroxydocosanoyl-CoA[p] => H+[p] + NADH[p] + 3-oxodocosanoyl-CoA[p]	0	0	0.00147871		0	0	0.000496882		0	0	0	0.00147719		0	0	0.00019644		0	0.00874328	-0.0014478	0.00286889	32.8126	0	0	0.000779111		0
r_2276	3-hydroxyacyl-CoA dehydrogenase (3-oxotetracosanoyl-CoA)	NAD[p] + (R)-3-hydroxytetracosanoyl-CoA[p] => H+[p] + NADH[p] + 3-oxotetracosanoyl-CoA[p]	0	0	0.00132208		0	0	0.000442424		0	0	0	0.00112313		0	0	0.000170989		0	0.00874328	-0.0014478	0.00288786	33.0295	0	0	0.000577449		0
r_2277	3-hydroxyacyl-CoA dehydrogenase (3-oxo-cis-hexadec-9-enoyl-CoA)	NAD[p] + (R)-3-hydroxy-cis-hexadec-9-enoyl-CoA[p] => H+[p] + NADH[p] + 3-oxo-cis-hexadec-9-enoyl-CoA[p]	0	0	0.00215266		0	0	4.21243e-05		0	0	0	4.52912e-05		0	0	0.000373365		0	0	0	0.000269894		0	0	1.88821e-05		0
r_2278	3-hydroxyacyl-CoA dehydrogenase (3-oxo-cis-tetradec-7-enoyl-CoA)	NAD[p] + (R)-3-hydroxy-cis-tetradec-7-enoyl-CoA[p] => H+[p] + NADH[p] + 3-oxo-cis-tetradec-7-enoyl-CoA[p]	0	0	0.00215266		0	0	4.21243e-05		0	0	0	4.52912e-05		0	0	0.000373365		0	0	0	0.000269894		0	0	1.88821e-05		0
r_2279	3-hydroxyacyl-CoA dehydrogenase (3-oxo-cis-dodec-5-enoyl-CoA)	NAD[p] + (R)-3-hydroxy-cis-dodec-5-enoyl-CoA[p] => H+[p] + NADH[p] + 3-oxo-cis-dodec-5-enoyl-CoA[p]	0	0	0.00215266		0	0	4.21243e-05		0	0	0	4.52912e-05		0	0	0.000373365		0	0	0	0.000269894		0	0	1.88821e-05		0
r_2280	3-hydroxyacyl-CoA dehydrogenase (3-oxo-cis-octadec-9-enoyl-CoA)	NAD[p] + (R)-3-hydroxy-cis-octadec-9-enoyl-CoA[p] => H+[p] + NADH[p] + 3-oxo-cis-octadec-9-enoyl-CoA[p]	0	0	0.00201708		0	0	3.20887e-05		0	0	0	3.44124e-05		0	0	0.00021745		0	0.00255951	-0.000423831	0.00111335	43.4987	0	0	1.36877e-05		0
r_2281	3-hydroxyacyl-CoA dehydrogenase (3-oxo-cis-hexadec-7-enoyl-CoA)	NAD[p] + (R)-3-hydroxy-cis-hexadec-7-enoyl-CoA[p] => H+[p] + NADH[p] + 3-oxo-cis-hexadec-7-enoyl-CoA[p]	0	0	0.00201708		0	0	3.20887e-05		0	0	0	3.44124e-05		0	0	0.00021745		0	0.00255951	-0.000423831	0.00111335	43.4987	0	0	1.36877e-05		0
r_2282	3-hydroxyacyl-CoA dehydrogenase (3-oxo-cis-tetradec-5-enoyl-CoA)	NAD[p] + (R)-3-hydroxy-cis-tetradec-5-enoyl-CoA[p] => H+[p] + NADH[p] + 3-oxo-cis-tetradec-5-enoyl-CoA[p]	0	0	0.00201708		0	0	3.20887e-05		0	0	0	3.44124e-05		0	0	0.00021745		0	0.00255951	-0.000423831	0.00111335	43.4987	0	0	1.36877e-05		0
r_2283	acetyl-CoA C-acyltransferase (acetyl-CoA)	coenzyme A[p] + acetoacetyl-CoA[p] => 2 acetyl-CoA[p]	0	0	0.00134438		0	0	5.26928e-05		0	0	0	8.91299e-05		0	0	0.000587278		0	0	0	0.000268007		0	0	0.000112909		0
r_2284	acetyl-CoA C-acyltransferase (butanoyl-CoA)	coenzyme A[p] + 3-oxohexanoyl-CoA[p] => acetyl-CoA[p] + butanoyl-CoA[p]	0	0	0.00217807		0	0	7.69865e-05		0	0	0	0.000129387		0	0	0.000591535		0	0	0	0.000268421		0	0	0.000129949		0
r_2285	acetyl-CoA C-acyltransferase (hexanoyl-CoA)	coenzyme A[p] + 3-oxooctanoyl-CoA[p] => acetyl-CoA[p] + hexanoyl-CoA[p]	0	0	0.00217814		0	0	7.72251e-05		0	0	0	0.000132211		0	0	0.000591495		0	0	0	0.000269894		0	0	0.000130312		0
r_2286	acetyl-CoA C-acyltransferase (stearoyl-CoA)	coenzyme A[p] + 3-oxoicosanoyl-CoA[p] => acetyl-CoA[p] + stearoyl-CoA[p]	0	0	0.0016821		0	0	0.000572794		0	0	0	0.00186648		0	0	0.000241531		0	0.00874328	-0.0014478	0.00285697	32.6761	0	0	0.00088907		0
r_2287	acetyl-CoA C-acyltransferase (icosanoyl-CoA)	coenzyme A[p] + 3-oxodocosanoyl-CoA[p] => acetyl-CoA[p] + icosanoyl-CoA[p]	0	0	0.00147871		0	0	0.000496882		0	0	0	0.00147719		0	0	0.00019644		0	0.00874328	-0.0014478	0.00286889	32.8126	0	0	0.000779111		0
r_2288	acetyl-CoA C-acyltransferase (docosanoyl-CoA)	coenzyme A[p] + 3-oxotetracosanoyl-CoA[p] => acetyl-CoA[p] + docosanoyl-CoA[p]	0	0	0.00132208		0	0	0.000442424		0	0	0	0.00112313		0	0	0.000170989		0	0.00874328	-0.0014478	0.00288786	33.0295	0	0	0.000577449		0
r_2289	acetyl-CoA C-acyltransferase (cis-tetradec-7-enoyl-CoA)	coenzyme A[p] + 3-oxo-cis-hexadec-9-enoyl-CoA[p] => acetyl-CoA[p] + cis-tetradec-7-enoyl-CoA[p]	0	0	0.00215266		0	0	4.21243e-05		0	0	0	4.52912e-05		0	0	0.000373365		0	0	0	0.000269894		0	0	1.88821e-05		0
r_2290	acetyl-CoA C-acyltransferase (cis-dodec-5-enoyl-CoA)	coenzyme A[p] + 3-oxo-cis-tetradec-7-enoyl-CoA[p] => acetyl-CoA[p] + cis-dodec-5-enoyl-CoA[p]	0	0	0.00215266		0	0	4.21243e-05		0	0	0	4.52912e-05		0	0	0.000373365		0	0	0	0.000269894		0	0	1.88821e-05		0
r_2291	acetyl-CoA C-acyltransferase (cis-dec-3-enoyl-CoA)	coenzyme A[p] + 3-oxo-cis-dodec-5-enoyl-CoA[p] => acetyl-CoA[p] + cis-dec-3-enoyl-CoA[p]	0	0	0.00215266		0	0	4.21243e-05		0	0	0	4.52912e-05		0	0	0.000373365		0	0	0	0.000269894		0	0	1.88821e-05		0
r_2292	acetyl-CoA C-acyltransferase (cis-hexadec-7-enoyl-CoA)	coenzyme A[p] + 3-oxo-cis-octadec-9-enoyl-CoA[p] => acetyl-CoA[p] + cis-hexadec-7-enoyl-CoA[p]	0	0	0.00201708		0	0	3.20887e-05		0	0	0	3.44124e-05		0	0	0.00021745		0	0.00255951	-0.000423831	0.00111335	43.4987	0	0	1.36877e-05		0
r_2293	acetyl-CoA C-acyltransferase (cis-tetradec-5-enoyl-CoA)	coenzyme A[p] + 3-oxo-cis-hexadec-7-enoyl-CoA[p] => acetyl-CoA[p] + cis-tetradec-5-enoyl-CoA[p]	0	0	0.00201708		0	0	3.20887e-05		0	0	0	3.44124e-05		0	0	0.00021745		0	0.00255951	-0.000423831	0.00111335	43.4987	0	0	1.36877e-05		0
r_2294	acetyl-CoA C-acyltransferase (cis-dodec-3-enoyl-CoA)	coenzyme A[p] + 3-oxo-cis-tetradec-5-enoyl-CoA[p] => acetyl-CoA[p] + cis-dodec-3-enoyl-CoA[p]	0	0	0.00201708		0	0	3.20887e-05		0	0	0	3.44124e-05		0	0	0.00021745		0	0.00255951	-0.000423831	0.00111335	43.4987	0	0	1.36877e-05		0
r_2295	delta3,delta2-enoyl-CoA isomerase (cis-dec-3-enoyl-CoA)	cis-dec-3-enoyl-CoA[p] => trans-dec-2-enoyl-CoA[p]	0	0	0.00215266		0	0	4.21243e-05		0	0	0	4.52912e-05		0	0	0.000373365		0	0	0	0.000269894		0	0	1.88821e-05		0
r_2296	delta3,delta2-enoyl-CoA isomerase (trans-2,cis-5-dodecadienoyl-CoA)	trans-2,cis-5-dodecadienoyl-CoA[p] => trans-3,cis-5-dodecadienoyl-CoA[p]	0	0	0		0	0	0		0	0	0	0		0	0	0		0	0	0	0		0	0	0		0
r_2297	delta3,delta2-enoyl-CoA isomerase (trans-dodec-3-enoyl-CoA)	trans-dodec-3-enoyl-CoA[p] => trans-dodec-2-enoyl-CoA[p]	0	0	0		0	0	0		0	0	0	0		0	0	0		0	0	0	0		0	0	0		0
r_2298	delta3,delta2-enoyl-CoA isomerase (cis-dodec-3-enoyl-CoA)	cis-dodec-3-enoyl-CoA[p] => trans-dodec-2-enoyl-CoA[p]	0	0	0.00201708		0	0	3.20887e-05		0	0	0	3.44124e-05		0	0	0.00021745		0	0.00255951	-0.000423831	0.00111335	43.4987	0	0	1.36877e-05		0
r_2299	delta3,delta2-enoyl-CoA isomerase (trans-2,cis-5-tetradecadienoyl-CoA)	trans-2,cis-5-tetradecadienoyl-CoA[p] => trans-3,cis-5-tetradecadienoyl-CoA[p]	0	0	0		0	0	0		0	0	0	0		0	0	0		0	0	0	0		0	0	0		0
r_2300	delta3,delta2-enoyl-CoA isomerase (trans-tetradec-3-enoyl-CoA)	trans-tetradec-3-enoyl-CoA[p] => trans-tetradec-2-enoyl-CoA[p]	0	0	0		0	0	0		0	0	0	0		0	0	0		0	0	0	0		0	0	0		0
r_2303	2,4-dienoyl-CoA reductase (trans-2,trans-4-dodecadienoyl-CoA)	H+[p] + NADPH[p] + trans-2,trans-4-dodecadienoyl-CoA[p] => NADP(+)[p] + trans-dodec-3-enoyl-CoA[p]	0	0	0		0	0	0		0	0	0	0		0	0	0		0	0	0	0		0	0	0		0
r_2304	2,4-dienoyl-CoA reductase (trans-2,trans-4-tetradecadienoyl-CoA)	H+[p] + NADPH[p] + trans-2,trans-4-tetradecadienoyl-CoA[p] => NADP(+)[p] + trans-tetradec-3-enoyl-CoA[p]	0	0	0		0	0	0		0	0	0	0		0	0	0		0	0	0	0		0	0	0		0
r_2305	cis-aconitate(3-) to isocitrate	cis-aconitate[c] + H2O[c] <=> isocitrate[c]	0.519833	-0.210962	0.348319	67.0061	0.0192184	-0.0473477	0.0730404	380.054	-2.15562	0.0903561	-0.0490693	0.152516	168.795	0.00951467	-0.0219487	0.0620892	652.563	-1.16068	3.194	-0.528896	0.0723782	2.26607	1.06633	-0.546584	0.0629252	5.90112	0.0474595
r_2316	glycerol-3-phosphate acyltransferase (16:0), lipid particle	glycerol 3-phosphate[lp] + palmitoyl-CoA[lp] => coenzyme A[lp] + 1-acyl-sn-glycerol 3-phosphate (16:0)[lp]	0	0	8.0024e-05		0.00101947	-0.00251162	0.000691509	67.8305	0	0	0	0.000104679		0	0	2.33191e-05		0	0.000407947	-6.7552e-05	0.000221025	54.1799	0.000420754	-0.000215672	0.000290719	69.0948	1.67477
r_2318	glycerol-3-phosphate acyltransferase (18:0), lipid particle	glycerol 3-phosphate[lp] + stearoyl-CoA[lp] => coenzyme A[lp] + 1-acyl-sn-glycerol 3-phosphate (18:0)[lp]	0	0	6.85015e-05		0.00146362	-0.00360587	0.000652047	44.5502	0	0.00015446	-8.38819e-05	9.82945e-05	63.6375	0	0	2.09806e-05		0	5.00759e-05	-8.29208e-06	0.000211435	422.229	0.00053712	-0.00027532	0.000291028	54.1831	5.05323
r_2320	dihydroxyacetone phosphate acyltransferase (16:0), lipid particle	dihydroxyacetone phosphate[lp] + palmitoyl-CoA[lp] => coenzyme A[lp] + acylglycerone phosphate (16:0)[lp]	0	0	1.99377e-05		0	0	0.000129541		0	0	0	1.81148e-05		0	0	0		0	0	0	2.86689e-05		0	0	3.70844e-05		0
r_2322	dihydroxyacetone phosphate acyltransferase (18:0), lipid particle	dihydroxyacetone phosphate[lp] + stearoyl-CoA[lp] => coenzyme A[lp] + acylglycerone phosphate (18:0)[lp]	0	0	2.81864e-05		0	0	0.000106006		0	0	0	2.14947e-05		0	0	8.0791e-06		0	0	0	7.43735e-06		0	0	1.3816e-05		0
r_2328	acyl dhap reductase (16:0), lipid particle	H+[lp] + acylglycerone phosphate (16:0)[lp] + NADPH[lp] => 1-acyl-sn-glycerol 3-phosphate (16:0)[lp] + NADP(+)[lp]	0	0	1.99377e-05		0	0	0.000129541		0	0	0	1.81148e-05		0	0	0		0	0	0	2.86689e-05		0	0	3.70844e-05		0
r_2330	acyl dhap reductase (18:0), lipid particle	H+[lp] + acylglycerone phosphate (18:0)[lp] + NADPH[lp] => 1-acyl-sn-glycerol 3-phosphate (18:0)[lp] + NADP(+)[lp]	0	0	2.81864e-05		0	0	0.000106006		0	0	0	2.14947e-05		0	0	8.0791e-06		0	0	0	7.43735e-06		0	0	1.3816e-05		0
r_2340	1-acyl-sn-glycerol-3-phosphate acyltransferase (1-16:0, 2-18:1), lipid particle	oleoyl-CoA[lp] + 1-acyl-sn-glycerol 3-phosphate (16:0)[lp] => coenzyme A[lp] + phosphatidate (1-16:0, 2-18:1)[lp]	0	0	1.44153e-05		1.08523e-05	-2.67364e-05	0.000199209	1835.63	0	0	0	3.54912e-05		0	0	4.10878e-06		0	0	0	5.95475e-06		0	0	1.18973e-05		0
r_2342	1-acyl-sn-glycerol-3-phosphate acyltransferase (1-18:0, 2-18:1), lipid particle	oleoyl-CoA[lp] + 1-acyl-sn-glycerol 3-phosphate (18:0)[lp] => coenzyme A[lp] + phosphatidate (1-18:0, 2-18:1)[lp]	0	0	2.46428e-05		0.00131585	-0.00324182	0.000303788	23.0868	0	0.00015446	-8.38819e-05	4.86118e-05	31.4721	0	0	1.84087e-06		0	5.00759e-05	-8.29208e-06	1.22001e-05	24.3632	3.62205e-05	-1.85661e-05	2.50986e-05	69.294	1.16286
r_2353	PA phosphatase (1-16:0, 2-18:1), vacuolar membrane	H2O[vm] + phosphatidate (1-16:0, 2-18:1)[vm] => phosphate[vm] + diglyceride (1-16:0, 2-18:1)[vm]	0	0	0		0	0	0.00776499		0	0	0	0		0	0	0		0	0	0	0.00179863		0	0	0.00224443		0
r_2357	PA phosphatase (1-18:0, 2-18:1), vacuolar membrane	H2O[vm] + phosphatidate (1-18:0, 2-18:1)[vm] => phosphate[vm] + diglyceride (1-18:0, 2-18:1)[vm]	0	0	0.0123948		0	0	0.00551512		0	0	0	0		0	0	0		0	0	0	0.00184891		0	0	0.00131334		0
r_2401	diacylglycerol acyltransferase (1-16:0, 2-18:1, 3-16:0), lipid particle	palmitoyl-CoA[lp] + diglyceride (1-16:0, 2-18:1)[lp] => coenzyme A[lp] + triglyceride (1-16:0, 2-18:1, 3-16:0)[lp]	0	0	0		0	0	0.000171545		0	0	0	0.000131151		0	0	8.64164e-05		0	0	0	0.000248275		0	0	3.8402e-05		0
r_2405	diacylglycerol acyltransferase (1-18:0, 2-18:1, 3-16:0), lipid particle	palmitoyl-CoA[lp] + diglyceride (1-18:0, 2-18:1)[lp] => coenzyme A[lp] + triglyceride (1-18:0, 2-18:1, 3-16:0)[lp]	0	0	0.000244931		0	0	0.000124134		0	0	0	0.000180054		0	0	0		0	0	0	0		0	0	2.2156e-05		0
r_2417	diacylglycerol acyltransferase (1-16:0, 2-18:1, 3-18:0), lipid particle	stearoyl-CoA[lp] + diglyceride (1-16:0, 2-18:1)[lp] => coenzyme A[lp] + triglyceride (1-16:0, 2-18:1, 3-18:0)[lp]	0	0	0.000356317		0	0	0.000171515		0	0	0	0		0	0	0.000149399		0	0	0	0		0	0	3.99243e-05		0
r_2421	diacylglycerol acyltransferase (1-18:0, 2-18:1, 3-18:0), lipid particle	stearoyl-CoA[lp] + diglyceride (1-18:0, 2-18:1)[lp] => coenzyme A[lp] + triglyceride (1-18:0, 2-18:1, 3-18:0)[lp]	0	0	0		0	0	0.000171515		0	0	0	0.000137821		0	0	3.92978e-05		0	0	0	0.000254607		0	0	0		0
r_2425	diacylglycerol acyltransferase (1-16:0, 2-18:1, 3-18:1), lipid particle	oleoyl-CoA[lp] + diglyceride (1-16:0, 2-18:1)[lp] => coenzyme A[lp] + triglyceride (1-16:0, 2-18:1, 3-18:1)[lp]	0	0	0.000274265		0	0	0.000171545		0	0	0	0.000131046		0	0	0.000121141		0	0	0	0.000288388		0	0	0		0
r_2429	diacylglycerol acyltransferase (1-18:0, 2-18:1, 3-18:1), lipid particle	oleoyl-CoA[lp] + diglyceride (1-18:0, 2-18:1)[lp] => coenzyme A[lp] + triglyceride (1-18:0, 2-18:1, 3-18:1)[lp]	0	0	0.000387759		0	0	7.18744e-06		0	0	0	0.00018541		0	0	0		0	0	0	0		0	0	7.00403e-05		0
r_2444	CDP-diacylglycerol synthase (1-16:0, 2-18:1), mitochondrial membrane	CTP[mm] + H+[mm] + phosphatidate (1-16:0, 2-18:1)[mm] <=> diphosphate[mm] + CDP-diacylglycerol (1-16:0, 2-18:1)[mm]	0	0	0.00254311		4.86249e-05	-0.000119795	1.82845e-05	37.6032	0	0	0	0.00130264		2.10369e-05	-4.85286e-05	3.97156e-05	188.79	0	0	0	0.00102148		1.99093e-05	-1.02052e-05	3.07201e-05	154.3	0
r_2468	PS decarboxylase (1-16:0, 2-18:1), mitochondrial membrane	H+[mm] + phosphatidyl-L-serine (1-16:0, 2-18:1)[mm] => carbon dioxide[mm] + phosphatidylethanolamine (1-16:0, 2-18:1)[mm]	0	0	0.00290663		0	0	1.89986e-05		0	0	0	0.00175228		0	0	4.34711e-05		0	0	0	0.0001715		0	0	4.28527e-05		0
r_2470	PS decarboxylase (1-18:0, 2-18:1), mitochondrial membrane	H+[mm] + phosphatidyl-L-serine (1-18:0, 2-18:1)[mm] => carbon dioxide[mm] + phosphatidylethanolamine (1-18:0, 2-18:1)[mm]	0	0	0.0017865		0	0	0		0	0	0	0.00176239		0	0	5.50295e-05		0	0	0	0.00027899		0	0	4.17035e-05		0
r_2484	PS decarboxylase (1-16:0, 2-18:1), vacuolar membrane	H+[vm] + phosphatidyl-L-serine (1-16:0, 2-18:1)[vm] => carbon dioxide[vm] + phosphatidylethanolamine (1-16:0, 2-18:1)[vm]	0	0	0.000668673		0	0	0		0	0	0	0		0	0	0		0	0	0	0		0	0	2.24928e-05		0
r_2486	PS decarboxylase (1-18:0, 2-18:1), vacuolar membrane	H+[vm] + phosphatidyl-L-serine (1-18:0, 2-18:1)[vm] => carbon dioxide[vm] + phosphatidylethanolamine (1-18:0, 2-18:1)[vm]	0	0	0.000712974		0	0	9.96549e-06		0	0	0	0.000825067		0	0	2.40051e-05		0	0	0	0.000139362		0	0	1.18917e-05		0
r_2540	phosphatidylglycerolphosphate synthase (1-16:0, 2-18:1), mitochondrial membrane	CDP-diacylglycerol (1-16:0, 2-18:1)[mm] + glycerol 3-phosphate[mm] => H+[mm] + CMP[mm] + 3-(3-sn-phosphatidyl)-sn-glycerol 1-phosphate (1-16:0, 2-18:1)[mm]	0	0	0.00254313		2.43125e-05	-5.98977e-05	1.67602e-05	68.9368	0	0	0	0.00130269		1.05185e-05	-2.42643e-05	3.96227e-05	376.697	0	0	0	0.00102149		9.95467e-06	-5.10262e-06	3.05627e-05	307.019	0
r_2546	PGP phosphatase (1-16:0, 2-18:1), mitochondrial membrane	3-(3-sn-phosphatidyl)-sn-glycerol 1-phosphate (1-16:0, 2-18:1)[mm] + H2O[mm] => phosphate[mm] + phosphatidylglycerol (1-16:0, 2-18:1)[mm]	0	0	0.00254313		2.43125e-05	-5.98977e-05	1.67602e-05	68.9368	0	0	0	0.00130269		1.05185e-05	-2.42643e-05	3.96227e-05	376.697	0	0	0	0.00102149		9.95467e-06	-5.10262e-06	3.05627e-05	307.019	0
r_2576	CL synthase (1-16:0, 2-18:1, 3-16:0, 4-18:1), mitochondrial membrane	CDP-diacylglycerol (1-16:0, 2-18:1)[mm] + phosphatidylglycerol (1-16:0, 2-18:1)[mm] => H+[mm] + CMP[mm] + cardiolipin (1-16:0, 2-18:1, 3-16:0, 4-18:1)[mm]	0	0	2.63393e-06		2.43125e-05	-5.98977e-05	5.51049e-06	22.6653	0	0	0	4.79749e-06		1.05185e-05	-2.42643e-05	2.71617e-06	25.8229	0	0	0	1.47397e-06		9.95467e-06	-5.10262e-06	2.1971e-06	22.071	0
r_2600	CL (1-16:0, 2-18:1, 3-16:0, 4-18:1) phospholipase (1-position), mitochondrial membrane	H2O[mm] + cardiolipin (1-16:0, 2-18:1, 3-16:0, 4-18:1)[mm] => H+[mm] + palmitate[mm] + monolysocardiolipin (2-18:1, 3-16:0, 4-18:1)[mm]	0	0	2.63393e-06		2.43125e-05	-5.98977e-05	5.51049e-06	22.6653	0	0	0	4.79749e-06		1.05185e-05	-2.42643e-05	2.71617e-06	25.8229	0	0	0	1.47397e-06		9.95467e-06	-5.10262e-06	2.1971e-06	22.071	0
r_2704	MLCL (2-18:1, 3-16:0, 4-18:1):PC (1-16:0, 2-18:1) acyltransferase, mitochondrial membrane	monolysocardiolipin (2-18:1, 3-16:0, 4-18:1)[mm] + phosphatidylcholine (1-16:0, 2-18:1)[mm] <=> 1-acylglycerophosphocholine (16:0)[mm] + cardiolipin (1-18:1, 2-18:1, 3-16:0, 4-18:1)[mm]	0	0	2.63393e-06		2.43125e-05	-5.98977e-05	5.51049e-06	22.6653	0	0	0	4.79749e-06		1.05185e-05	-2.42643e-05	2.71617e-06	25.8229	0	0	0	1.47397e-06		9.95467e-06	-5.10262e-06	2.1971e-06	22.071	0
r_2813	lysoPC acyltransferase (1-16:0, 2-18:1), mitochondrial membrane	1-acylglycerophosphocholine (16:0)[mm] + oleoyl-CoA[mm] => phosphatidylcholine (1-16:0, 2-18:1)[mm] + coenzyme A[mm]	4.77197e-05	-1.93659e-05	5.98678e-08	0.125457	4.86249e-05	-0.000119795	1.31614e-07	0.270672	2.62898	5.20804e-05	-2.8283e-05	1.33664e-07	0.25665	2.10369e-05	-4.85286e-05	5.42546e-08	0.257902	0.778898	6.20631e-05	-1.02771e-05	1.08825e-07	0.175346	1.99093e-05	-1.02052e-05	4.91384e-08	0.246811	-0.010116
r_2817	lysoPC acyltransferase (1-18:0, 2-18:1), mitochondrial membrane	1-acylglycerophosphocholine (18:0)[mm] + oleoyl-CoA[mm] => phosphatidylcholine (1-18:0, 2-18:1)[mm] + coenzyme A[mm]	0	0	0		0	0	0		0	0	0	0		0	0	0		0	0	0	0		0	0	0		0
r_2824	phosphatidylinositol 4-kinase (1-16:0, 2-18:1), cell envelope	ATP[ce] + 1-phosphatidyl-1D-myo-inositol (1-16:0, 2-18:1)[ce] => H+[ce] + ADP[ce] + 1-phosphatidyl-1D-myo-inositol 4-phosphate (1-16:0, 2-18:1)[ce]	0	0	0.000811442		0	0	0.000464141		0	0	0	0.000343333		0	0	0.000282783		0	0	0	0.000624942		0	0	6.95885e-05		0
r_2826	phosphatidylinositol 4-kinase (1-18:0, 2-18:1), cell envelope	ATP[ce] + 1-phosphatidyl-1D-myo-inositol (1-18:0, 2-18:1)[ce] => H+[ce] + ADP[ce] + 1-phosphatidyl-1D-myo-inositol 4-phosphate (1-18:0, 2-18:1)[ce]	0	0	0.000699319		0	0	0.00036213		0	0	0	0.000363926		0	0	0.000284825		0	0	0	0.000853653		0	0	9.60479e-05		0
r_2832	phosphatidylinositol 4-kinase (1-16:0, 2-18:1), vacuolar membrane	ATP[vm] + 1-phosphatidyl-1D-myo-inositol (1-16:0, 2-18:1)[vm] => H+[vm] + ADP[vm] + 1-phosphatidyl-1D-myo-inositol 4-phosphate (1-16:0, 2-18:1)[vm]	0	0	0		0	0	0		0	0	0	0		0	0	0		0	0	0	0		0	0	0		0
r_2834	phosphatidylinositol 4-kinase (1-18:0, 2-18:1), vacuolar membrane	ATP[vm] + 1-phosphatidyl-1D-myo-inositol (1-18:0, 2-18:1)[vm] => H+[vm] + ADP[vm] + 1-phosphatidyl-1D-myo-inositol 4-phosphate (1-18:0, 2-18:1)[vm]	0	0	0		0	0	0		0	0	0	0		0	0	0		0	0	0	0		0	0	0		0
r_2840	phosphatidylinositol 4-kinase (1-16:0, 2-18:1), Golgi membrane	ATP[gm] + 1-phosphatidyl-1D-myo-inositol (1-16:0, 2-18:1)[gm] => H+[gm] + ADP[gm] + 1-phosphatidyl-1D-myo-inositol 4-phosphate (1-16:0, 2-18:1)[gm]	0	0	0.000251586		0	0	0.00011925		0	0	0	0.000162599		0	0	0.00011203		0	0	0	9.51484e-05		0	0	6.287e-05		0
r_2842	phosphatidylinositol 4-kinase (1-18:0, 2-18:1), Golgi membrane	ATP[gm] + 1-phosphatidyl-1D-myo-inositol (1-18:0, 2-18:1)[gm] => H+[gm] + ADP[gm] + 1-phosphatidyl-1D-myo-inositol 4-phosphate (1-18:0, 2-18:1)[gm]	0	0	0.000251612		0	0	6.92624e-05		0	0	0	0.000120297		0	0	0.000112378		0	0	0	5.59295e-05		0	0	3.70261e-05		0
r_2848	phosphatidylinositol 4-kinase (1-16:0, 2-18:1), nucleus	ATP[n] + 1-phosphatidyl-1D-myo-inositol (1-16:0, 2-18:1)[n] => ADP[n] + H+[n] + 1-phosphatidyl-1D-myo-inositol 4-phosphate (1-16:0, 2-18:1)[n]	0	0	0.000279465		0	0	8.6572e-06		0	0	0	0.000122725		0	0	7.14303e-06		0	0	0	9.43786e-06		0	0	2.80909e-06		0
r_2850	phosphatidylinositol 4-kinase (1-18:0, 2-18:1), nucleus	ATP[n] + 1-phosphatidyl-1D-myo-inositol (1-18:0, 2-18:1)[n] => ADP[n] + H+[n] + 1-phosphatidyl-1D-myo-inositol 4-phosphate (1-18:0, 2-18:1)[n]	0	0	0.000314421		0	0	5.00231e-06		0	0	0	0.000140168		0	0	1.00929e-05		0	0	0	9.473e-06		0	0	2.82161e-06		0
r_2856	phosphatidylinositol 3-kinase (1-16:0, 2-18:1), vacuolar membrane	ATP[vm] + 1-phosphatidyl-1D-myo-inositol (1-16:0, 2-18:1)[vm] => H+[vm] + ADP[vm] + 1-phosphatidyl-1D-myo-inositol 3-phosphate (1-16:0, 2-18:1)[vm]	0	0	7.86976e-05		0	0	4.92056e-05		0	0	0	4.20421e-05		0	0	2.15193e-05		0	0	0	7.90075e-05		0	0	5.80722e-06		0
r_2858	phosphatidylinositol 3-kinase (1-18:0, 2-18:1), vacuolar membrane	ATP[vm] + 1-phosphatidyl-1D-myo-inositol (1-18:0, 2-18:1)[vm] => H+[vm] + ADP[vm] + 1-phosphatidyl-1D-myo-inositol 3-phosphate (1-18:0, 2-18:1)[vm]	0	0	6.80771e-05		0	0	4.87452e-05		0	0	0	4.17056e-05		0	0	1.244e-05		0	0	0	5.6784e-05		0	0	1.2319e-05		0
r_2864	PI 4-P 5-kinase (1-16:0, 2-18:1), nucleus	ATP[n] + 1-phosphatidyl-1D-myo-inositol 4-phosphate (1-16:0, 2-18:1)[n] => ADP[n] + H+[n] + 1-phosphatidyl-1D-myo-inositol 4,5-bisphosphate (1-16:0, 2-18:1)[n]	0	0	0.000279465		0	0	8.6572e-06		0	0	0	0.000122725		0	0	7.14303e-06		0	0	0	9.43786e-06		0	0	2.80909e-06		0
r_2866	PI 4-P 5-kinase (1-18:0, 2-18:1), nucleus	ATP[n] + 1-phosphatidyl-1D-myo-inositol 4-phosphate (1-18:0, 2-18:1)[n] => ADP[n] + H+[n] + 1-phosphatidyl-1D-myo-inositol 4,5-bisphosphate (1-18:0, 2-18:1)[n]	0	0	0.000314421		0	0	5.00231e-06		0	0	0	0.000140168		0	0	1.00929e-05		0	0	0	9.473e-06		0	0	2.82161e-06		0
r_2872	PI 4-P 5-kinase (1-16:0, 2-18:1), cell envelope	ATP[ce] + 1-phosphatidyl-1D-myo-inositol 4-phosphate (1-16:0, 2-18:1)[ce] => H+[ce] + ADP[ce] + 1-phosphatidyl-1D-myo-inositol 4,5-bisphosphate (1-16:0, 2-18:1)[ce]	0	0	0.000479023		0	0	8.6599e-06		0	0	0	0.000229023		0	0	8.74619e-06		0	0	0	1.15672e-05		0	0	2.78284e-06		0
r_2874	PI 4-P 5-kinase (1-18:0, 2-18:1), cell envelope	ATP[ce] + 1-phosphatidyl-1D-myo-inositol 4-phosphate (1-18:0, 2-18:1)[ce] => H+[ce] + ADP[ce] + 1-phosphatidyl-1D-myo-inositol 4,5-bisphosphate (1-18:0, 2-18:1)[ce]	0	0	0		0	0	9.99704e-06		0	0	0	0.000281145		0	0	1.12851e-05		0	0	0	6.70022e-06		0	0	2.82161e-06		0
r_2880	PI 3-P 5-kinase (1-16:0, 2-18:1), vacuolar membrane	ATP[vm] + 1-phosphatidyl-1D-myo-inositol 3-phosphate (1-16:0, 2-18:1)[vm] => H+[vm] + ADP[vm] + 1-phosphatidyl-1D-myo-inositol 3,5-bisphosphate (1-16:0, 2-18:1)[vm]	0	0	0.0448493		0	0	3.4797e-05		0	0	0	0.0342975		0	0	0.00471345		0	0	0	0.00455912		0	0	0.0101495		0
r_2882	PI 3-P 5-kinase (1-18:0, 2-18:1), vacuolar membrane	ATP[vm] + 1-phosphatidyl-1D-myo-inositol 3-phosphate (1-18:0, 2-18:1)[vm] => H+[vm] + ADP[vm] + 1-phosphatidyl-1D-myo-inositol 3,5-bisphosphate (1-18:0, 2-18:1)[vm]	0	0	0.100185		0	0	0.00821577		0	0	0	0.0346898		0	0	1.244e-05		0	0	0	0.00448906		0	0	0.0101495		0
r_3038	PC phospholipase B (1-16:0, 2-18:1), cell envelope	H2O[ce] + phosphatidylcholine (1-16:0, 2-18:1)[ce] => H+[ce] + 1-acylglycerophosphocholine (16:0)[ce] + oleate[ce]	0	0	1.33386e-05		0	0	4.58069e-06		0	0	0	0		0	0	0		0	0	0	1.46524e-05		0	0	3.65351e-06		0
r_3040	PC phospholipase B (1-18:0, 2-18:1), cell envelope	H2O[ce] + phosphatidylcholine (1-18:0, 2-18:1)[ce] => H+[ce] + 1-acylglycerophosphocholine (18:0)[ce] + oleate[ce]	0	0	1.73605e-05		0	0	5.21877e-06		0	0	0	0		0	0	2.24945e-05		0	0	0	0		0	0	5.04834e-06		0
r_3042	LPC phospholipase B (16:0), cell envelope	H2O[ce] + 1-acylglycerophosphocholine (16:0)[ce] => H+[ce] + sn-glycero-3-phosphocholine[ce] + palmitate[ce]	0	0	0.00252528		0	0	2.09681e-05		0	0	0	1.56792e-05		0	0	6.23497e-05		0	0	0	0.00040175		0	0	1.2406e-05		0
r_3044	LPC phospholipase B (18:0), cell envelope	H2O[ce] + 1-acylglycerophosphocholine (18:0)[ce] => H+[ce] + sn-glycero-3-phosphocholine[ce] + stearate[ce]	0.000187454	-7.60738e-05	0.00263608	1406.25	0	0	5.81153e-06		0	0	0	2.82466e-05		0	0	5.56898e-05		0	0.00241069	-0.000399187	0.00116862	48.4767	0	0	8.20861e-06		0
r_3050	PE phospholipase B (1-16:0, 2-18:1), cell envelope	H2O[ce] + phosphatidylethanolamine (1-16:0, 2-18:1)[ce] => H+[ce] + oleate[ce] + 1-acylglycerophosphoethanolamine (16:0)[ce]	0	0	0		0	0	0		0	0	0	0		0	0	0		0	0	0	0		0	0	0		0
r_3052	PE phospholipase B (1-18:0, 2-18:1), cell envelope	H2O[ce] + phosphatidylethanolamine (1-18:0, 2-18:1)[ce] => H+[ce] + oleate[ce] + 1-acylglycerophosphoethanolamine (18:0)[ce]	0	0	0		0	0	0		0	0	0	0		0	0	0		0	0	0	0		0	0	0		0
r_3054	LPE phospholipase B (16:0), cell envelope	H2O[ce] + 1-acylglycerophosphoethanolamine (16:0)[ce] => H+[ce] + palmitate[ce] + sn-glycero-3-phosphoethanolamine[ce]	0	0	0		0	0	0		0	0	0	0		0	0	0		0	0	0	0		0	0	0		0
r_3056	LPE phospholipase B (18:0), cell envelope	H2O[ce] + 1-acylglycerophosphoethanolamine (18:0)[ce] => H+[ce] + stearate[ce] + sn-glycero-3-phosphoethanolamine[ce]	0	0	0		0	0	0		0	0	0	0		0	0	0		0	0	0	0		0	0	0		0
r_3062	PS phospholipase B (1-16:0, 2-18:1), cell envelope	H2O[ce] + phosphatidyl-L-serine (1-16:0, 2-18:1)[ce] => H+[ce] + oleate[ce] + 1-acylglycerophosphoserine (16:0)[ce]	0	0	0		0	0	0		0	0	0	0		0	0	0		0	0	0	0		0	0	0		0
r_3064	PS phospholipase B (1-18:0, 2-18:1), cell envelope	H2O[ce] + phosphatidyl-L-serine (1-18:0, 2-18:1)[ce] => H+[ce] + oleate[ce] + 1-acylglycerophosphoserine (18:0)[ce]	0	0	0		0	0	0		0	0	0	0		0	0	0		0	0	0	0		0	0	0		0
r_3066	LPS phospholipase B (16:0), cell envelope	H2O[ce] + 1-acylglycerophosphoserine (16:0)[ce] => H+[ce] + palmitate[ce] + sn-glycero-3-phosphoserine[ce]	0	0	0		0	0	0		0	0	0	0		0	0	0		0	0	0	0		0	0	0		0
r_3068	LPS phospholipase B (18:0), cell envelope	H2O[ce] + 1-acylglycerophosphoserine (18:0)[ce] => H+[ce] + stearate[ce] + sn-glycero-3-phosphoserine[ce]	0	0	0		0	0	0		0	0	0	0		0	0	0		0	0	0	0		0	0	0		0
r_3074	PI phospholipase B (1-16:0, 2-18:1), cell envelope	1-phosphatidyl-1D-myo-inositol (1-16:0, 2-18:1)[ce] + H2O[ce] => H+[ce] + oleate[ce] + 1-acylglycerophosphoinositol (16:0)[ce]	0	0	0		0	0	0		0	0	0	0		0	0	0		0	0	0	0		0	0	0		0
r_3076	PI phospholipase B (1-18:0, 2-18:1), cell envelope	1-phosphatidyl-1D-myo-inositol (1-18:0, 2-18:1)[ce] + H2O[ce] => H+[ce] + oleate[ce] + 1-acylglycerophosphoinositol (18:0)[ce]	0	0	0		0	0	0		0	0	0	0		0	0	0		0	0	0	0		0	0	0		0
r_3078	LPI phospholipase B (16:0), cell envelope	H2O[ce] + 1-acylglycerophosphoinositol (16:0)[ce] => sn-glycero-3-phosphoinositol[ce] + H+[ce] + palmitate[ce]	0	0	0		0	0	0		0	0	0	0		0	0	0		0	0	0	0		0	0	0		0
r_3080	LPI phospholipase B (18:0), cell envelope	H2O[ce] + 1-acylglycerophosphoinositol (18:0)[ce] => sn-glycero-3-phosphoinositol[ce] + H+[ce] + stearate[ce]	0	0	0		0	0	0		0	0	0	0		0	0	0		0	0	0	0		0	0	0		0
r_3094	PI 4,5-P2 phospholipase C (1-16:0, 2-18:1), nucleus	H2O[n] + 1-phosphatidyl-1D-myo-inositol 4,5-bisphosphate (1-16:0, 2-18:1)[n] => 1D-myo-inositol 1,4,5-trisphosphate[n] + H+[n] + diglyceride (1-16:0, 2-18:1)[n]	0	0	0		0	0	0		0	0	0	0		0	0	0		0	0	0	0		0	0	0		0
r_3096	PI 4,5-P2 phospholipase C (1-18:0, 2-18:1), nucleus	H2O[n] + 1-phosphatidyl-1D-myo-inositol 4,5-bisphosphate (1-18:0, 2-18:1)[n] => 1D-myo-inositol 1,4,5-trisphosphate[n] + H+[n] + diglyceride (1-18:0, 2-18:1)[n]	0	0	0		0	0	0		0	0	0	0		0	0	0		0	0	0	0		0	0	0		0
r_3102	PG phospholipase C (1-16:0, 2-18:1), mitochondrial membrane	H2O[mm] + phosphatidylglycerol (1-16:0, 2-18:1)[mm] => H+[mm] + glycerol 3-phosphate[mm] + diglyceride (1-16:0, 2-18:1)[mm]	0	0	0.00254315		0	0	1.57758e-05		0	0	0	0.00130274		0	0	3.96147e-05		0	0	0	0.00102149		0	0	3.04605e-05		0
r_3108	PC phospholipase D (1-16:0, 2-18:1), cell envelope	H2O[ce] + phosphatidylcholine (1-16:0, 2-18:1)[ce] => choline[ce] + H+[ce] + phosphatidate (1-16:0, 2-18:1)[ce]	0	0	0.00300559		0.000140359	-0.000345798	0.000145424	103.608	0	0	0	0.00174905		0	0	6.65823e-05		0	0	0	0.000172251		1.99093e-05	-1.02052e-05	0.000103236	518.531	0
r_3110	PC phospholipase D (1-18:0, 2-18:1), cell envelope	H2O[ce] + phosphatidylcholine (1-18:0, 2-18:1)[ce] => choline[ce] + H+[ce] + phosphatidate (1-18:0, 2-18:1)[ce]	0	0	0.00194032		0.00027315	-0.000672948	0.000264568	96.8581	0	0	0	0.00193586		0	0	0.00017953		0	2.28624e-05	-3.78579e-06	0.000311173	1361.07	0.000465909	-0.000238818	0.000105209	22.5814	5.97918
r_3116	PI 3-P phosphatase (1-16:0, 2-18:1), cell envelope	H2O[ce] + 1-phosphatidyl-1D-myo-inositol 3-phosphate (1-16:0, 2-18:1)[ce] => 1-phosphatidyl-1D-myo-inositol (1-16:0, 2-18:1)[ce] + phosphate[ce]	0	0	5.56613e-05		0	0	3.4797e-05		0	0	0	3.2575e-05		0	0	1.24401e-05		0	0	0	3.51375e-05		0	0	5.80722e-06		0
r_3118	PI 3-P phosphatase (1-18:0, 2-18:1), cell envelope	H2O[ce] + 1-phosphatidyl-1D-myo-inositol 3-phosphate (1-18:0, 2-18:1)[ce] => 1-phosphatidyl-1D-myo-inositol (1-18:0, 2-18:1)[ce] + phosphate[ce]	0	0	3.93705e-05		0	0	4.2565e-05		0	0	0	2.63571e-05		0	0	1.244e-05		0	0	0	5.6784e-05		0	0	8.20623e-06		0
r_3140	PI 3-P phosphatase (1-16:0, 2-18:1), Golgi membrane	H2O[gm] + 1-phosphatidyl-1D-myo-inositol 3-phosphate (1-16:0, 2-18:1)[gm] => phosphate[gm] + 1-phosphatidyl-1D-myo-inositol (1-16:0, 2-18:1)[gm]	0	0	5.56898e-05		0	0	3.48252e-05		0	0	0	2.66184e-05		0	0	1.75681e-05		0	0	0	7.07946e-05		0	0	0		0
r_3142	PI 3-P phosphatase (1-18:0, 2-18:1), Golgi membrane	H2O[gm] + 1-phosphatidyl-1D-myo-inositol 3-phosphate (1-18:0, 2-18:1)[gm] => phosphate[gm] + 1-phosphatidyl-1D-myo-inositol (1-18:0, 2-18:1)[gm]	0	0	5.55659e-05		0	0	2.37925e-05		0	0	0	3.23559e-05		0	0	0		0	0	0	0		0	0	9.1978e-06		0
r_3148	PI 4-P phosphatase (1-16:0, 2-18:1), cell envelope	1-phosphatidyl-1D-myo-inositol 4-phosphate (1-16:0, 2-18:1)[ce] + H2O[ce] => 1-phosphatidyl-1D-myo-inositol (1-16:0, 2-18:1)[ce] + phosphate[ce]	0	0	0.000570938		0	0	0.000252642		0	0	0	4.70537e-06		0	0	0.000173706		0	0	0	0.000359911		0	0	2.1729e-06		0
r_3150	PI 4-P phosphatase (1-18:0, 2-18:1), cell envelope	1-phosphatidyl-1D-myo-inositol 4-phosphate (1-18:0, 2-18:1)[ce] + H2O[ce] => 1-phosphatidyl-1D-myo-inositol (1-18:0, 2-18:1)[ce] + phosphate[ce]	0	0	0.000699319		0	0	0.000312789		0	0	0	0.00019313		0	0	0.000170158		0	0	0	0.000511186		0	0	3.07218e-06		0
r_3172	PI 4-P phosphatase (1-16:0, 2-18:1), Golgi membrane	H2O[gm] + 1-phosphatidyl-1D-myo-inositol 4-phosphate (1-16:0, 2-18:1)[gm] => phosphate[gm] + 1-phosphatidyl-1D-myo-inositol (1-16:0, 2-18:1)[gm]	0	0	0.000251586		0	0	0.00011925		0	0	0	0.000162599		0	0	0.00011203		0	0	0	9.51484e-05		0	0	6.287e-05		0
r_3174	PI 4-P phosphatase (1-18:0, 2-18:1), Golgi membrane	H2O[gm] + 1-phosphatidyl-1D-myo-inositol 4-phosphate (1-18:0, 2-18:1)[gm] => phosphate[gm] + 1-phosphatidyl-1D-myo-inositol (1-18:0, 2-18:1)[gm]	0	0	0.000251612		0	0	6.92624e-05		0	0	0	0.000120297		0	0	0.000112378		0	0	0	5.59295e-05		0	0	3.70261e-05		0
r_3180	PI 3,5-P2 phosphatase (1-16:0, 2-18:1), cell envelope	H2O[ce] + 1-phosphatidyl-1D-myo-inositol 3,5-bisphosphate (1-16:0, 2-18:1)[ce] => phosphate[ce] + 1-phosphatidyl-1D-myo-inositol 3-phosphate (1-16:0, 2-18:1)[ce]	0	0	5.56613e-05		0	0	3.4797e-05		0	0	0	3.2575e-05		0	0	1.24401e-05		0	0	0	3.51375e-05		0	0	5.80722e-06		0
r_3182	PI 3,5-P2 phosphatase (1-18:0, 2-18:1), cell envelope	H2O[ce] + 1-phosphatidyl-1D-myo-inositol 3,5-bisphosphate (1-18:0, 2-18:1)[ce] => phosphate[ce] + 1-phosphatidyl-1D-myo-inositol 3-phosphate (1-18:0, 2-18:1)[ce]	0	0	3.93705e-05		0	0	4.2565e-05		0	0	0	2.63571e-05		0	0	1.244e-05		0	0	0	5.6784e-05		0	0	8.20623e-06		0
r_3196	PI 4,5-P2 phosphatase (1-16:0, 2-18:1), cell envelope	1-phosphatidyl-1D-myo-inositol 4,5-bisphosphate (1-16:0, 2-18:1)[ce] + H2O[ce] => 1-phosphatidyl-1D-myo-inositol 4-phosphate (1-16:0, 2-18:1)[ce] + phosphate[ce]	0	0	0.000554379		0	0	1.22358e-05		0	0	0	0.000259756		0	0	1.12856e-05		0	0	0	1.492e-05		0	0	3.95314e-06		0
r_3198	PI 4,5-P2 phosphatase (1-18:0, 2-18:1), cell envelope	1-phosphatidyl-1D-myo-inositol 4,5-bisphosphate (1-18:0, 2-18:1)[ce] + H2O[ce] => 1-phosphatidyl-1D-myo-inositol 4-phosphate (1-18:0, 2-18:1)[ce] + phosphate[ce]	0	0	0.000314421		0	0	1.11742e-05		0	0	0	0.000313998		0	0	1.5123e-05		0	0	0	1.15992e-05		0	0	3.98936e-06		0
r_3220	PI 3,5-P2 phosphatase (1-16:0, 2-18:1), vacuolar membrane	H2O[vm] + 1-phosphatidyl-1D-myo-inositol 3,5-bisphosphate (1-16:0, 2-18:1)[vm] => phosphate[vm] + 1-phosphatidyl-1D-myo-inositol 3-phosphate (1-16:0, 2-18:1)[vm]	0	0	0.0448493		0	0	0		0	0	0	0.0342975		0	0	0.00471345		0	0	0	0.00455902		0	0	0.0101495		0
r_3222	PI 3,5-P2 phosphatase (1-18:0, 2-18:1), vacuolar membrane	H2O[vm] + 1-phosphatidyl-1D-myo-inositol 3,5-bisphosphate (1-18:0, 2-18:1)[vm] => phosphate[vm] + 1-phosphatidyl-1D-myo-inositol 3-phosphate (1-18:0, 2-18:1)[vm]	0	0	0.100185		0	0	0.0082157		0	0	0	0.0346899		0	0	0		0	0	0	0.00448878		0	0	0.0101495		0
r_3228	DGPP phosphatase (1-16:0, 2-18:1), vacuolar membrane	H2O[vm] + 1,2-diacylglycerol 3-diphosphate (1-16:0, 2-18:1)[vm] => phosphate[vm] + phosphatidate (1-16:0, 2-18:1)[vm] + H+[vm]	0	0	0		0	0	0.0156884		0	0	0	0		0	0	0.00272875		0	0	0	0		0	0	0.0173836		0
r_3230	DGPP phosphatase (1-18:0, 2-18:1), vacuolar membrane	H2O[vm] + 1,2-diacylglycerol 3-diphosphate (1-18:0, 2-18:1)[vm] => phosphate[vm] + phosphatidate (1-18:0, 2-18:1)[vm] + H+[vm]	0	0	0.0451719		0	0	0.00913019		0	0	0	0.0245525		0	0	0		0	0	0	0		0	0	0.0122952		0
r_3244	lysoPA phosphatase (16:0), vacuolar membrane	H2O[vm] + 1-acyl-sn-glycerol 3-phosphate (16:0)[vm] => phosphate[vm] + 1-monoglyceride (16:0)[vm]	0	0	1.88994e-05		0	0	5.91069e-05		0	0	0	0.00010027		0.000177339	-0.000409091	0.000325647	183.63	0	0	0	1.15007e-05		0	0	1.95038e-05		0
r_3246	lysoPA phosphatase (18:0), vacuolar membrane	H2O[vm] + 1-acyl-sn-glycerol 3-phosphate (18:0)[vm] => phosphate[vm] + 1-monoglyceride (18:0)[vm]	0	0	3.49687e-05		0.000377823	-0.000930828	0.000189521	50.1613	0	0	0	0.00010349		0	0	0.000329779		0	0	0	7.89244e-05		0	0	2.87917e-05		0
r_3252	ergosteryl ester hydrolase (16:1), lipid particle	ergosteryl palmitoleate[lp] + H2O[lp] => ergosterol[lp] + H+[lp] + palmitoleate[lp]	0	0	0.00137573		0	0	1.14254e-05		0	0	0	1.24528e-05		0	0	3.19549e-05		0	0	0	0		0	0	4.78969e-06		0
r_3253	ergosteryl ester hydrolase (18:1), lipid particle	H2O[lp] + ergosteryl oleate[lp] => ergosterol[lp] + H+[lp] + oleate[lp]	0	0	0.0397779		0	0	0.00488743		0	0.00129152	-0.000701382	0.0165484	1281.31	0.00063582	-0.00146673	0.00205394	323.039	1.06433	0	0	0.00378776		0	0	0.00812324		0
r_3254	episteryl ester hydrolase (16:1), lipid particle	H2O[lp] + episteryl palmitoleate[lp] => H+[lp] + palmitoleate[lp] + episterol[lp]	0	0	0.00137342		0	0	7.97714e-06		0	0	0	0		0	0	2.95312e-05		0	0	0	8.102e-05		0	0	2.18432e-06		0
r_3255	episteryl ester hydrolase (18:1), lipid particle	H2O[lp] + episteryl oleate[lp] => H+[lp] + oleate[lp] + episterol[lp]	0	0	0.0472512		0	0	0.00922105		0	0	0	0.0291434		0	0	0.00347411		0	0	0	0.00562305		0	0	0.0126819		0
r_3256	fecosteryl ester hydrolase (16:1), lipid particle	H2O[lp] + fecosteryl palmitoleate[lp] => fecosterol[lp] + H+[lp] + palmitoleate[lp]	0	0	3.96653e-13		0	0	5.31059e-06		0	0	0	8.77109e-06		0	0	2.46268e-05		0	0	0	5.63219e-05		0	0	3.78556e-06		0
r_3257	fecosteryl ester hydrolase (18:1), lipid particle	H2O[lp] + fecosteryl oleate[lp] => fecosterol[lp] + H+[lp] + oleate[lp]	0	0	0.00232066		0	0	0.0126462		0	0	0	0.0256302		0	0	0.00298211		0	0	0	0.0054144		0	0	0.0143583		0
r_3258	lanosteryl ester hydrolase (16:1), lipid particle	H2O[lp] + lanosteryl palmitoleate[lp] => H+[lp] + palmitoleate[lp] + lanosterol[lp]	0	0	0		0	0	8.62156e-06		0	0	0	1.66618e-12		0	0	2.49817e-05		0	0	0	5.73041e-05		0	0	2.18669e-06		0
r_3259	lanosteryl ester hydrolase (18:1), lipid particle	H2O[lp] + lanosteryl oleate[lp] => H+[lp] + oleate[lp] + lanosterol[lp]	0	0	0.0474705		0	0	0.00790396		0	0	0	0.0168249		0	0	0.00382756		0	0	0	0.00530119		0	0	0.0118754		0
r_3260	zymosteryl ester hydrolase (16:1), lipid particle	H2O[lp] + zymosteryl palmitoleate[lp] => H+[lp] + zymosterol[lp] + palmitoleate[lp]	0	0	0.00138558		0	0	1.27346e-05		0	0	0	1.23434e-05		0	0	2.3554e-05		0	0	0	3.75072e-05		0	0	3.7856e-06		0
r_3261	zymosteryl ester hydrolase (18:1), lipid particle	H2O[lp] + zymosteryl oleate[lp] => H+[lp] + zymosterol[lp] + oleate[lp]	0	0	0.0667574		0.0084612	-0.0208455	0.0126207	149.159	0	0	0	0.0219201		0	0	0.00413514		0	0	0	0.00483133		0	0	0.0100458		0
r_3262	zymosteryl ester hydrolase (16:1), cell envelope	H2O[ce] + zymosteryl palmitoleate[ce] => H+[ce] + zymosterol[ce] + palmitoleate[ce]	0	0	0.000980004		0	0	0		0	0	0	8.80926e-06		0	0	2.09338e-05		0	0	0	8.10154e-05		0	0	3.08903e-06		0
r_3263	zymosteryl ester hydrolase (18:1), cell envelope	H2O[ce] + zymosteryl oleate[ce] => H+[ce] + zymosterol[ce] + oleate[ce]	0	0	6.32529e-07		0	0	0.0089915		0	0	0	0.0149806		0	0	1.07696e-05		0	0	0	1.10522e-06		0	0	0.00577074		0
r_3280	TAG lipase (1-16:0, 2-18:1, 3-16:0), lipid particle	triglyceride (1-16:0, 2-18:1, 3-16:0)[lp] + H2O[lp] => H+[lp] + palmitate[lp] + diglyceride (1-16:0, 2-18:1)[lp]	0	0	0.0759583		0	0	0.00900606		0	0	0	0.0267642		0	0	0.00303975		0	0	0	0.00287324		0	0	0.0136428		0
r_3282	TAG lipase (1-16:0, 2-18:1, 3-18:0), lipid particle	triglyceride (1-16:0, 2-18:1, 3-18:0)[lp] + H2O[lp] => H+[lp] + stearate[lp] + diglyceride (1-16:0, 2-18:1)[lp]	0	0	0.0532711		0	0	0.0109484		0	0	0	0.0337707		0	0	0.0039159		0	0	0	0.0035806		0	0	0.0130636		0
r_3283	TAG lipase (1-16:0, 2-18:1, 3-18:1), lipid particle	triglyceride (1-16:0, 2-18:1, 3-18:1)[lp] + H2O[lp] => H+[lp] + oleate[lp] + diglyceride (1-16:0, 2-18:1)[lp]	0	0	0.0473127		0	0	0.011589		0	0	0	0.0178487		0	0	0.00301613		0	0	0	0.00329647		0	0	0.00814307		0
r_3288	TAG lipase (1-18:0, 2-18:1, 3-16:0), lipid particle	triglyceride (1-18:0, 2-18:1, 3-16:0)[lp] + H2O[lp] => H+[lp] + palmitate[lp] + diglyceride (1-18:0, 2-18:1)[lp]	0	0	0.0599855		0	0	0.012152		0	0.00015446	-8.38819e-05	0.0229885	14883.1	0	0	0.00298734		0	0	0	0.00235399		0	0	0.0120417		0
r_3290	TAG lipase (1-18:0, 2-18:1, 3-18:0), lipid particle	triglyceride (1-18:0, 2-18:1, 3-18:0)[lp] + H2O[lp] => H+[lp] + stearate[lp] + diglyceride (1-18:0, 2-18:1)[lp]	0	0	0.0756253		0	0	0.00717712		0	0	0	0.0348786		0	0	0.0042895		0	5.00759e-05	-8.29208e-06	0.00310594	6202.48	0	0	0.0151067		0
r_3291	TAG lipase (1-18:0, 2-18:1, 3-18:1), lipid particle	triglyceride (1-18:0, 2-18:1, 3-18:1)[lp] + H2O[lp] => H+[lp] + oleate[lp] + diglyceride (1-18:0, 2-18:1)[lp]	0	0	0.00053899		0	0	0.000166004		0	0	0	0.0300432		0	0	0.00347699		0	0	0	0.00244282		0	0	0.00996061		0
r_3300	DAG lipase (1-16:0, 2-18:1), lipid particle	diglyceride (1-16:0, 2-18:1)[lp] + H2O[lp] => H+[lp] + oleate[lp] + 1-monoglyceride (16:0)[lp]	0	0	9.26423e-05		0	0	9.58843e-06		0	0	0	3.33386e-05		0	0	1.56949e-05		0	0	0	2.4468e-05		0	0	3.76228e-06		0
r_3302	DAG lipase (1-18:0, 2-18:1), lipid particle	diglyceride (1-18:0, 2-18:1)[lp] + H2O[lp] => H+[lp] + oleate[lp] + 1-monoglyceride (18:0)[lp]	0	0	0.000200311		0	0	0		0	0.00015446	-8.38819e-05	7.94574e-05	51.442	0	0	0		0	7.29382e-05	-1.20779e-05	3.66982e-05	50.314	0	0	8.58436e-06		0
r_3312	lysoPE (1-16:0) oleoyl-CoA acyltransferase, lipid particle	oleoyl-CoA[lp] + 1-acylglycerophosphoethanolamine (16:0)[lp] => coenzyme A[lp] + phosphatidylethanolamine (1-16:0, 2-18:1)[lp]	0	0	0.0370729		0.000878646	-0.00216469	0.00466136	530.516	0	0	0	0.0223242		0	0	0.0029498		0	0	0	0.000380041		0.000111445	-5.71249e-05	0.00653282	5861.95	0
r_3314	lysoPE (1-18:0) oleoyl-CoA acyltransferase, lipid particle	oleoyl-CoA[lp] + 1-acylglycerophosphoethanolamine (18:0)[lp] => coenzyme A[lp] + phosphatidylethanolamine (1-18:0, 2-18:1)[lp]	0	0	0.0389853		0.000273153	-0.000672957	0.00979055	3584.27	0	0	0	0.0150358		0	0	0.00176726		0	0	0	0.00250973		0.000655708	-0.000336106	0.00871828	1329.6	0
r_3328	PE phospholipase A2 (1-16:0, 2-18:1), lipid particle	H2O[lp] + phosphatidylethanolamine (1-16:0, 2-18:1)[lp] => H+[lp] + oleate[lp] + 1-acylglycerophosphoethanolamine (16:0)[lp]	0	0	0.0370729		0	0	0.00465528		0	0	0	0.0223241		0	0	0.00295107		0	0	0	0.000378033		0	0	0.00653225		0
r_3330	PE phospholipase A2 (1-18:0, 2-18:1), lipid particle	H2O[lp] + phosphatidylethanolamine (1-18:0, 2-18:1)[lp] => H+[lp] + oleate[lp] + 1-acylglycerophosphoethanolamine (18:0)[lp]	0	0	0.0389852		0	0	0.00978644		0	0	0	0.0150359		0	0	0.00176026		0	0	0	0.00250943		0	0	0.00871356		0
r_3344	PA kinase (1-16:0, 2-18:1), vacuolar membrane	phosphatidate (1-16:0, 2-18:1)[vm] + ATP[vm] <=> ADP[vm] + 1,2-diacylglycerol 3-diphosphate (1-16:0, 2-18:1)[vm]	0	0	0		0	0	0.0156884		0	0	0	0		0	0	0.00272875		0	0	0	0		0	0	0.0173836		0
r_3346	PA kinase (1-18:0, 2-18:1), vacuolar membrane	phosphatidate (1-18:0, 2-18:1)[vm] + ATP[vm] <=> ADP[vm] + 1,2-diacylglycerol 3-diphosphate (1-18:0, 2-18:1)[vm]	0	0	0.0451719		0	0	0.00913019		0	0	0	0.0245525		0	0	0		0	0	0	0		0	0	0.0122952		0
r_3432	IPC synthase (PI (1-16:0, 2-18:1) ceramide-1 (C24))	ceramide-1 (C24)[g] + 1-phosphatidyl-1D-myo-inositol (1-16:0, 2-18:1)[gm] => inositol-P-ceramide A (C24)[g] + diglyceride (1-16:0, 2-18:1)[gm]	0	0	0.00183882		0	0	1.40645e-05		0	0	0	0.000590101		0	0	2.66637e-05		0	0	0	0.000899301		0	0	3.40859e-05		0
r_3434	IPC synthase (PI (1-18:0, 2-18:1) ceramide-1 (C24))	ceramide-1 (C24)[g] + 1-phosphatidyl-1D-myo-inositol (1-18:0, 2-18:1)[gm] => inositol-P-ceramide A (C24)[g] + diglyceride (1-18:0, 2-18:1)[gm]	0	0	0.00226573		0	0	0		0	0	0	0.00131564		0	0	2.16258e-05		0	0	0	0.000579912		0	0	3.04969e-05		0
r_3440	IPC synthase (PI (1-16:0, 2-18:1) ceramide-1 (C26))	ceramide-1 (C26)[g] + 1-phosphatidyl-1D-myo-inositol (1-16:0, 2-18:1)[gm] => inositol-P-ceramide A (C26)[g] + diglyceride (1-16:0, 2-18:1)[gm]	0	0	0.00156145		0	0	4.99498e-06		0	0	0	0.000350767		0	0	3.98092e-05		0	0	0	0.000418354		0	0	0		0
r_3442	IPC synthase (PI (1-18:0, 2-18:1) ceramide-1 (C26))	ceramide-1 (C26)[g] + 1-phosphatidyl-1D-myo-inositol (1-18:0, 2-18:1)[gm] => inositol-P-ceramide A (C26)[g] + diglyceride (1-18:0, 2-18:1)[gm]	0	0	0.000666526		0	0	9.96526e-06		0	0	0	0.000835402		0	0	2.174e-05		0	0	0	0.000519937		0	0	2.03573e-05		0
r_3510	palmitate transport, cytoplasm-ER membrane	palmitate[c] <=> palmitate[erm]	0.0011002	-0.000446489	0.138896	12624.7	0	0	0.0239314		0	0	0	0.0689014		0	0	0.00664118		0	0	0	0.0041424		0	0	0.0277652		0
r_3511	palmitoleate transport, cytoplasm-ER membrane	palmitoleate[c] <=> palmitoleate[erm]	0	0	0		0	0	0		0	0	0	0		0	0	0		0	0	0	0		0	0	0		0
r_3512	stearate transport, cytoplasm-ER membrane	stearate[c] <=> stearate[erm]	0	0	0.147897		0	0	0.0216441		0	0	0	0.0669213		0	0	0.00880134		0	-1.87683e-05	3.10786e-06	0.00536841	28603.5	0	0	0.0268255		0
r_3513	oleate transport, cytoplasm-ER membrane	oleate[c] <=> oleate[erm]	0	0	0.140352		-3.35866e-05	8.2746e-05	0.0284896	84824.4	0	0	0	0.0870869		0	0	0.00917861		0	0	0	0.00715799		0	0	0.0368046		0
r_3514	malonyl-CoA transport, cytoplasm-ER membrane	malonyl-CoA[c] <=> malonyl-CoA[erm]	0	0	0.0111431		0	0	0.00429274		0	0	0	0.0105871		0	0	0.00151987		0	0.226547	-0.037514	0.0243613	10.7533	0	0	0.0126773		0
r_3515	lauroyl-CoA transport, cytoplasm-ER membrane	lauroyl-CoA[c] <=> lauroyl-CoA[erm]	0	0	0		0	0	0		0	0	0	1.11146e-11		0	0	0		0	0	0	0		0	0	0		0
r_3516	myristoyl-CoA transport, cytoplasm-ER membrane	myristoyl-CoA[c] <=> myristoyl-CoA[erm]	0	0	1.18996e-12		0	0	0		0	0	0	2.80827e-11		0	0	0		0	0	0	0		0	0	0		0
r_3517	palmitoyl-CoA transport, cytoplasm-ER membrane	palmitoyl-CoA[c] <=> palmitoyl-CoA[erm]	0.00555747	-0.00225537	0.00946607	170.33	0.00683202	-0.0168318	0.00850654	124.51	2.89975	0.00946921	-0.0051424	0.00749432	79.1441	0.00419154	-0.00966916	0.00336448	80.2684	0.91095	0.0059442	-0.000984301	0.00965156	162.369	0.00216021	-0.00110729	0.00901128	417.148	0.169864
r_3518	palmitoleoyl-CoA transport, cytoplasm-ER membrane	palmitoleoyl-CoA(4-)[c] <=> palmitoleoyl-CoA(4-)[erm]	0	0	0.00215266		0	0	4.21243e-05		0	0	0	4.52912e-05		0	0	0.000373365		0	0	0	0.000269894		0	0	1.88821e-05		0
r_3519	stearoyl-CoA transport, cytoplasm-ER membrane	stearoyl-CoA[c] <=> stearoyl-CoA[erm]	0.0241779	-0.00981204	0.0285829	118.219	0.0212054	-0.052243	0.010878	51.2981	2.41261	0.0230718	-0.0125295	0.0103159	44.712	0.00908038	-0.0209469	0.00337094	37.1234	0.741409	0.091397	-0.0151345	0.00953661	10.4343	0.00935123	-0.00479331	0.00475382	50.8363	-1.65874
r_3520	oleoyl-CoA transport, cytoplasm-ER membrane	oleoyl-CoA[c] <=> oleoyl-CoA[erm]	-4.77197e-05	1.93659e-05	0.0462205	96858.3	-0.00252086	0.00621055	0.00125384	49.7385	8.32506	-0.00020654	0.000112165	0.0232449	11254.4	-2.10369e-05	4.85286e-05	0.00379531	18041.2	-1.20871	-0.00267165	0.0004424	0.00210095	78.6387	-0.000823282	0.000422003	0.00403111	489.638	-0.0680988
r_3521	icosanoyl-CoA transport, cytoplasm-ER membrane	icosanoyl-CoA[c] <=> icosanoyl-CoA[erm]	0	0	0.00138057		0	0	0.000782827		0	0	0	0.00167303		0	0	0.000205463		0	0	0	0.00292909		0	0	0.00120994		0
r_3522	docosanoyl-CoA transport, cytoplasm-ER membrane	docosanoyl-CoA[c] <=> docosanoyl-CoA[erm]	0	0	0.00127543		0	0	0.000576412		0	0	0	0.00191997		0	0	0.00021925		0	0	0	0.00356416		0	0	0.0012608		0
r_3523	tetracosanoyl-CoA transport, cytoplasm-ER membrane	tetracosanoyl-CoA[c] <=> tetracosanoyl-CoA[erm]	0	0	0.00139229		0	0	0.000662793		0	0	0	0.00130307		0	0	0.000155433		0	0	0	0.00415123		0	0	0.00171995		0
r_3524	hexacosanoyl-CoA transport, cytoplasm-ER membrane	hexacosanoyl-CoA[c] <=> hexacosanoyl-CoA[erm]	0	0	0.00219869		0	0	0.000687182		0	0	0	0.00188529		0	0	0.000256016		0	-0.0566203	0.00937577	0.00768394	13.571	0	0	0.0027206		0
r_3525	H+ transport, cytoplasm-ER membrane	H+[c] <=> H+[erm]	0.0223075	-0.00905297	0.0544896	244.266	0.0244132	-0.0601459	0.0303458	124.301	2.732	0.0310616	-0.0168685	0.0398308	128.232	0.0128407	-0.0296214	0.00894159	69.6346	0.812308	0.71416	-0.118258	0.0730679	10.2313	0.00963914	-0.00494088	0.0386335	400.798	-4.58103
r_3526	H2O transport, cytoplasm-ER membrane	H2O[c] <=> H2O[erm]	-0.0727677	0.029531	0.0361705	49.7068	-0.0443189	0.109187	0.0241832	54.5664	1.8865	-0.0524827	0.0285015	0.0216078	41.1712	-0.0190283	0.0438951	0.00644928	33.8931	0.62302	-0.304959	0.0504983	0.0261371	8.57069	-0.018217	0.00933776	0.0137729	75.6048	-2.43509
r_3527	CO2 transport, cytoplasm-ER membrane	carbon dioxide[c] <=> carbon dioxide[erm]	0	0	0.0111431		0	0	0.00429274		0	0	0	0.0105871		0	0	0.00151987		0	-0.226547	0.037514	0.0243613	10.7533	0	0	0.0126773		0
r_3528	coenzyme A transport, cytoplasm-ER membrane	coenzyme A[c] <=> coenzyme A[erm]	-0.0296877	0.012048	0.0558703	188.193	-0.0255057	0.0628375	0.0139977	54.8806	2.38283	-0.0323345	0.0175597	0.0280478	86.7427	-0.0132509	0.0305675	0.00596991	45.0529	0.79973	-0.26728	0.044259	0.0255402	9.55559	-0.0106444	0.00545615	0.0160203	150.505	-3.02001
r_3529	NADPH transport, cytoplasm-ER membrane	NADPH[c] <=> NADPH[erm]	0.0046715	-0.00189582	0.0222862	477.068	0.00213629	-0.00526308	0.00858563	401.895	1.47309	0.00363365	-0.00197331	0.0211754	582.758	0.00301238	-0.00694906	0.00310945	103.222	1.8162	0.455082	-0.0753571	0.0487225	10.7063	0.00145003	-0.000743265	0.0253547	1748.56	-6.66372
r_3530	NADP(+) transport, cytoplasm-ER membrane	NADP(+)[c] <=> NADP(+)[erm]	-0.0046715	0.00189582	0.0222862	477.068	-0.00213629	0.00526308	0.00858563	401.895	1.47309	-0.00363365	0.00197331	0.0211754	582.758	-0.00301238	0.00694906	0.00310945	103.222	1.8162	-0.455082	0.0753571	0.0487225	10.7063	-0.00145003	0.000743265	0.0253547	1748.56	-6.66372
r_3531	O2 transport, cytoplasm-ER membrane	oxygen[c] <=> oxygen[erm]	0.0391754	-0.0158984	0.004032	10.2922	0.024439	-0.0602095	8.07196e-05	0.330289	1.92111	0.0288151	-0.0156485	9.06049e-05	0.314435	0.0106521	-0.0245727	0.000433396	4.06862	0.651031	0.0426025	-0.00705456	0.00109641	2.57359	0.010112	-0.00518328	3.38887e-05	0.335132	-0.44469
r_3532	NADH transport, cytoplasm-ER membrane	NADH[c] <=> NADH[erm]	0.0391754	-0.0158984	0.004032	10.2922	0.024439	-0.0602095	8.07196e-05	0.330289	1.92111	0.0288151	-0.0156485	9.06049e-05	0.314435	0.0106521	-0.0245727	0.000433396	4.06862	0.651031	0.0426025	-0.00705456	0.00109641	2.57359	0.010112	-0.00518328	3.38887e-05	0.335132	-0.44469
r_3533	NAD transport, cytoplasm-ER membrane	NAD[c] <=> NAD[erm]	-0.0391754	0.0158984	0.004032	10.2922	-0.024439	0.0602095	8.07196e-05	0.330289	1.92111	-0.0288151	0.0156485	9.06049e-05	0.314435	-0.0106521	0.0245727	0.000433396	4.06862	0.651031	-0.0426025	0.00705456	0.00109641	2.57359	-0.010112	0.00518328	3.38887e-05	0.335132	-0.44469
r_3534	glycerol 3-phosphate transport, cytoplasm-ER membrane	glycerol 3-phosphate[c] <=> glycerol 3-phosphate[erm]	0.00849573	-0.00344779	7.05247e-05	0.83012	0.00231781	-0.0057103	0.000214374	9.24896	0.727897	0.00364174	-0.0019777	0.000148173	4.06874	0	0	7.35209e-06		0	0.00894021	-0.00148041	0.000104547	1.1694	0.000403537	-0.000206847	3.86855e-05	9.58661	-2.83936
r_3535	dihydroxyacetone phosphate transport, cytoplasm-ER membrane	dihydroxyacetone phosphate[c] <=> dihydroxyacetone phosphate[erm]	0.0046715	-0.00189582	1.40705e-05	0.301199	0.00213629	-0.00526308	1.70092e-05	0.796202	1.47309	0.00363365	-0.00197331	3.43022e-05	0.944016	0.00301238	-0.00694905	0.000479472	15.9167	1.8162	0.00198781	-0.000329161	9.75351e-06	0.490667	0.00145003	-0.000743265	3.47065e-06	0.23935	1.17508
r_3536	diphosphate transport, cytoplasm-ER membrane	diphosphate[c] <=> diphosphate[erm]	-0.0147275	0.00597681	0.242437	1646.15	-0.00238242	0.00586947	0.0424318	1781.04	-0.0261463	-0.00217332	0.00118026	0.128126	5895.38	-0.00132365	0.00305343	0.0141013	1065.34	1.37133	-0.00498683	0.000825771	0.00994168	199.359	-0.00127967	0.000655942	0.052518	4104.02	-0.332175
r_3537	phosphate transport, cytoplasm-ER membrane	phosphate[c] <=> phosphate[erm]	-0.00492582	0.00199902	0.0329019	667.949	-0.00457076	0.0112608	0.0237243	519.046	2.49394	-0.00513185	0.00278693	0.0186725	363.854	-0.00196373	0.00452999	0.00616687	314.039	0.700833	-0.00636	0.00105316	0.00719369	113.108	-0.00198521	0.00101759	0.00514581	259.207	-0.0495625
r_3538	CTP transport, cytoplasm-ER membrane	CTP[c] <=> CTP[erm]	0.00859074	-0.00348635	0.0396118	461.099	0.00231968	-0.00571489	0.0271745	1171.48	0.713011	0.00217332	-0.00118026	0.0212184	976.311	0.000903367	-0.00208391	0.00750484	830.763	0.820196	0.00498683	-0.000825771	0.00941463	188.79	0.00127964	-0.000655927	0.00589436	460.625	-0.332208
r_3539	CDP transport, cytoplasm-ER membrane	CDP[c] <=> CDP[erm]	0	0	0.0379105		0	0	0.0271474		0	0	0	0.0202736		0	0	0.00750277		0	0	0	0.00838678		0	0	0.00588309		0
r_3540	CMP transport, cytoplasm-ER membrane	CMP[c] <=> CMP[erm]	-0.00859074	0.00348635	0.00839623	97.7359	-0.00231968	0.00571489	0.000195387	8.42305	0.713011	-0.00217332	0.00118026	0.0050787	233.684	-0.000903367	0.00208391	0.000243609	26.9668	0.820196	-0.00498683	0.000825771	0.00271615	54.4664	-0.00127948	0.000655842	0.00014333	11.2022	-0.332393
r_3541	CDP-ethanolamine transport, cytoplasm-ER membrane	CDP-ethanolamine[c] <=> CDP-ethanolamine[erm]	0	0	0		0	0	0		0	0	0	0		0	0	6.56862e-11		0	0	0	0		0	0	0		0
r_3542	CDP-choline transport, cytoplasm-ER membrane	CDP-choline[c] <=> CDP-choline[erm]	0	0	1.61754e-07		0	0	8.51745e-08		0	0	0	8.02272e-08		0	0	7.2566e-08		0	0	0	2.54212e-07		0	0	2.75701e-08		0
r_3543	ATP transport, cytoplasm-ER membrane	ATP[c] <=> ATP[erm]	0.00613665	-0.00249041	0.242649	3954.1	0	0	0.0424441		0	0	0	0.128146		0.000315484	-0.000727768	0.0141235	4476.78	0	0	0	0.00965125		0	0	0.0525206		0
r_3544	AMP transport, cytoplasm-ER membrane	AMP[c] <=> AMP[erm]	-0.00613665	0.00249041	0.242649	3954.1	0	0	0.0424441		0	0	0	0.128146		-0.000315484	0.000727768	0.0141235	4476.78	0	0	0	0.00965125		0	0	0.0525206		0
r_3545	L-serine transport, cytoplasm-ER membrane	L-serine[c] <=> L-serine[erm]	0.0083617	-0.0033934	0.00586889	70.1878	0.00206168	-0.00507928	0.000195135	9.46484	0.581895	0.00187797	-0.00101986	0.00385526	205.289	0.000757088	-0.00174647	0.000240585	31.7777	0.776075	0.00469933	-0.000778164	0.000753367	16.0314	0.00118365	-0.000606723	0.000128839	10.8849	-0.359037
r_3546	myo-inositol transport, cytoplasm-ER membrane	myo-inositol[c] <=> myo-inositol[erm]	0.000229035	-9.29485e-05	0.00559176	2441.44	0.000234038	-0.000576591	3.71028e-05	15.8533	2.63304	0.000249966	-0.000135748	0.00336147	1344.77	0.000101254	-0.000233576	0.000103269	101.99	0.782966	0.000287501	-4.76074e-05	0.0026249	913.005	9.58268e-05	-4.91194e-05	8.58451e-05	89.5836	0.0451093
r_3547	S-adenosyl-L-methionine transport, cytoplasm-ER membrane	S-adenosyl-L-methionine[c] <=> S-adenosyl-L-methionine[erm]	0.0211696	-0.00859119	0.017608	83.176	0.00220154	-0.00542384	0.000599274	27.2207	-0.663543	0.00127957	-0.000694889	0.0115644	903.777	0.000516979	-0.00119258	0.00072937	141.083	0.779235	0.00904652	-0.00149802	0.00226559	25.0438	0.00191415	-0.000981163	0.000389072	20.3262	-0.610489
r_3548	S-adenosyl-L-homocysteine transport, cytoplasm-ER membrane	S-adenosyl-L-homocysteine[c] <=> S-adenosyl-L-homocysteine[erm]	-0.0211696	0.00859119	0.017608	83.176	-0.00220154	0.00542384	0.000599274	27.2207	-0.663543	-0.00127957	0.000694889	0.0115644	903.777	-0.000516979	0.00119258	0.00072937	141.083	0.779235	-0.00904652	0.00149802	0.00226559	25.0438	-0.00191415	0.000981163	0.000389072	20.3262	-0.610489
r_3549	episterol transport, cytoplasm-ER membrane	episterol[c] <=> episterol[erm]	0	0	0		0	0	0		0	0	0	0		0	0	0		0	0	0	0		0	0	0		0
r_3550	fecosterol transport, cytoplasm-ER membrane	fecosterol[c] <=> fecosterol[erm]	0	0	0		0	0	0		0	0	0	0		0	0	0		0	0	0	0		0	0	0		0
r_3551	lanosterol transport, cytoplasm-ER membrane	lanosterol[c] <=> lanosterol[erm]	0	0	0		0	0	0		0	0	0	0		0	0	0		0	0	0	0		0	0	0		0
r_3552	ergosterol transport, cytoplasm-ER membrane	ergosterol[c] <=> ergosterol[erm]	0	0	0.0397574		0	0	0.00481529		0	0	0	0.0165065		0	0	0.00201977		0	0	0	0.00361518		0	0	0.00810649		0
r_3553	zymosterol transport, cytoplasm-ER membrane	zymosterol[c] <=> zymosterol[erm]	0	0	0.000980003		0	0	0.0089915		0	0	0	0.0149806		0	0	2.35137e-05		0	0	0	8.10209e-05		0	0	0.00577074		0
r_3570	sn-glycero-3-phosphocholine transport, ER membrane-cytoplasm	sn-glycero-3-phosphocholine[erm] <=> sn-glycero-3-phosphocholine[c]	0	0	0.0025597		0	0	1.44435e-05		0	0	0	9.94389e-06		0	0	5.2964e-05		0	4.02056e-05	-6.65766e-06	0.00116107	2887.84	0	0	7.97314e-06		0
r_3571	hexadecanoate (n-C16:0) transport, cytoplasm-lipid particle	palmitate[c] <=> palmitate[lp]	-1.9751e-10	8.01548e-11	0.13869	7.0219e+10	-0.00393817	0.0097023	0.0239476	608.089	26.851	-0.00454647	0.00246903	0.0689826	1517.28	-0.0022945	0.00529303	0.00666237	290.362	1.10015	0	0	0.00757303		-0.00171289	0.000878004	0.0281294	1642.22	0
r_3572	hexadecenoate (n-C16:1) transport, cytoplasm-lipid particle	palmitoleate[c] <=> palmitoleate[lp]	0	0	0.0023848		0	0	2.1346e-05		0	0	0	1.95736e-05		0	0	6.04961e-05		0	0	0	0.000120009		0	0	7.80135e-06		0
r_3573	octadecanoate (n-C18:0) transport, cytoplasm-lipid particle	stearate[c] <=> stearate[lp]	0	0	0.147718		0	0	0.0216903		0	0	0	0.067071		0	0	0.00884456		0	-0.000422901	7.00283e-05	0.00732078	1731.09	0	0	0.0271629		0
r_3574	octadecenoate (n-C18:1) transport, cytoplasm-lipid particle	oleate[c] <=> oleate[lp]	-0.00646198	0.00262244	0.140359	2172.08	-0.00994772	0.0245078	0.0274595	276.038	3.22426	-0.0102703	0.00557743	0.0861466	838.794	-0.00377463	0.00870744	0.00926144	245.36	0.642647	-0.0118008	0.00195411	0.00775954	65.7541	-0.00396668	0.00203326	0.0364852	919.792	0.0572893
r_3575	lauroyl-CoA transport, cytoplasm-lipid particle	lauroyl-CoA[c] <=> lauroyl-CoA[lp]	0	0	0		0	0	0		0	0	0	0		0	0	0		0	0	0	0		0	0	0		0
r_3576	myristoyl-CoA transport, cytoplasm-lipid particle	myristoyl-CoA[c] <=> myristoyl-CoA[lp]	0	0	0		0	0	0		0	0	0	0		0	0	0		0	0	0	0		0	0	0		0
r_3577	palmitoyl-CoA transport, cytoplasm-lipid particle	palmitoyl-CoA[c] <=> palmitoyl-CoA[lp]	0	0	0.0080213		0.00101005	-0.00248843	0.00833709	825.411	0	0	0	0.00671527		0	0	0.00326628		0	0.000407947	-6.7552e-05	0.0021991	539.066	0.000411913	-0.000211141	0.00876985	2129.05	1.64413
r_3578	palmitoleoyl-CoA transport, cytoplasm-lipid particle	palmitoleoyl-CoA(4-)[c] <=> palmitoleoyl-CoA(4-)[lp]	0	0	0		0	0	0		0	0	0	0		0	0	0		0	0	0	0		0	0	0		0
r_3579	stearoyl-CoA transport, cytoplasm-lipid particle	stearoyl-CoA[c] <=> stearoyl-CoA[lp]	0	0	0.0281623		0.00146218	-0.00360232	0.0106902	731.115	0	0.00015446	-8.38819e-05	0.00948255	6139.16	0	0	0.003269		0	5.00759e-05	-8.29208e-06	0.00213642	4266.36	0.00053712	-0.00027532	0.0025957	483.262	5.05323
r_3580	oleoyl-CoA transport, cytoplasm-lipid particle	oleoyl-CoA[c] <=> oleoyl-CoA[lp]	0	0	0.0461768		0.00247224	-0.00609075	0.00125347	50.7018	0	0.00015446	-8.38819e-05	0.0232447	15049	0	0	0.00378912		0	5.00759e-05	-8.29208e-06	0.0017676	3529.85	0.000803373	-0.000411797	0.00403105	501.765	5.63406
r_3581	glycerol 3-phosphate transport, cytoplasm-lipid particle	glycerol 3-phosphate[c] <=> glycerol 3-phosphate[lp]	0	0	0.000109551		0.00249695	-0.00615165	0.000260658	10.439	0	0.00015446	-8.38819e-05	0.000113429	73.4357	0	0	3.17073e-05		0	0.000458023	-7.58441e-05	0.000126866	27.6987	0.000958072	-0.000491094	5.86456e-05	6.12121	2.69489
r_3582	dihydroxyacetone phosphate transport, cytoplasm-lipid particle	dihydroxyacetone phosphate[c] <=> dihydroxyacetone phosphate[lp]	0	0	3.45136e-05		0	0	0.000167285		0	0	0	2.98864e-05		0	0	8.0791e-06		0	0	0	3.05846e-05		0	0	4.40803e-05		0
r_3583	NADPH transport, cytoplasm-lipid particle	NADPH[c] <=> NADPH[lp]	0	0	3.45136e-05		0	0	0.000167285		0	0	0	2.98864e-05		0	0	8.0791e-06		0	0	0	3.05846e-05		0	0	4.40803e-05		0
r_3584	NADP(+) transport, cytoplasm-lipid particle	NADP(+)[c] <=> NADP(+)[lp]	0	0	3.45136e-05		0	0	0.000167285		0	0	0	2.98864e-05		0	0	8.0791e-06		0	0	0	3.05846e-05		0	0	4.40803e-05		0
r_3585	ATP transport, cytoplasm-lipid particle	ATP[c] <=> ATP[lp]	0.000532579	-0.000216135	0.130675	24536.2	0.0013678	-0.00336979	0.0253494	1853.3	3.96266	6.52355e-05	-3.54271e-05	0.0631353	96780.5	0	0	0.010193		0	0.000407947	-6.7552e-05	0.00581898	1426.41	0.000921852	-0.000472528	0.0219852	2384.9	2.80633
r_3586	AMP transport, cytoplasm-lipid particle	AMP[c] <=> AMP[lp]	-0.000532579	0.000216135	0.130675	24536.2	-0.0013678	0.00336979	0.0253494	1853.3	3.96266	-6.52355e-05	3.54271e-05	0.0631353	96780.5	0	0	0.010193		0	-0.000407947	6.7552e-05	0.00581898	1426.41	-0.000921852	0.000472528	0.0219852	2384.9	2.80633
r_3587	diphosphate transport, cytoplasm-lipid particle	diphosphate[c] <=> diphosphate[lp]	-0.000532579	0.000216135	0.130675	24536.2	-0.0013678	0.00336979	0.0253494	1853.3	3.96266	-6.52355e-05	3.54271e-05	0.0631353	96780.5	0	0	0.010193		0	-0.000407947	6.7552e-05	0.00581898	1426.41	-0.000921852	0.000472528	0.0219852	2384.9	2.80633
r_3596	H2O transport, cytoplasm-lipid particle	H2O[c] <=> H2O[lp]	0.00783445	-0.00317942	0.272449	3477.57	0.0152369	-0.0375385	0.0486914	319.563	3.56153	0.0149991	-0.00814546	0.140837	938.972	0.00606908	-0.0140003	0.0171752	282.996	0.781393	0.0126317	-0.00209169	0.0140681	111.371	0.00660143	-0.0033838	0.0566843	858.668	0.693976
r_3597	glycerol transport, lipid particle-cytoplasm	glycerol[lp] <=> glycerol[c]	0	0	0.000504966		0	0	5.57834e-05		0	0	0	2.58011e-05		0	0	0.000456081		0	0	0	6.57589e-05		0	0	9.21497e-06		0
r_3598	docosanoyl-CoA transport, lipid particle-cytoplasm	docosanoyl-CoA[lp] <=> docosanoyl-CoA[c]	0	0	0		0	0	0		0	0	0	0		0	0	0		0	0	0	0		0	0	0		0
r_3599	tetracosanoyl-CoA transport, lipid particle-cytoplasm	tetracosanoyl-CoA[lp] <=> tetracosanoyl-CoA[c]	0	0	0		0	0	0		0	0	0	0		0	0	0		0	0	0	0		0	0	0		0
r_3600	hexacosanoyl-CoA transport, lipid particle-cytoplasm	hexacosanoyl-CoA[lp] <=> hexacosanoyl-CoA[c]	0	0	0		0	0	0		0	0	0	0		0	0	0		0	0	0	0		0	0	0		0
r_3601	ATP transport, cytoplasm-cell envelope	ATP[c] <=> ATP[ce]	0	0	0.00189256		0	0	0.00107771		0	0	0	0.00126194		0	0	0.000609758		0	0	0	0.0018198		0	0	0.000236938		0
r_3602	ADP transport, cytoplasm-cell envelope	ADP[c] <=> ADP[ce]	0	0	0.00189256		0	0	0.00107771		0	0	0	0.00126194		0	0	0.000609758		0	0	0	0.0018198		0	0	0.000236938		0
r_3603	H+ transport, cytoplasm-cell envelope	H+[c] <=> H+[ce]	-0.0129656	0.00526177	0.00869997	67.1005	-0.000336275	0.000828468	0.00905667	2693.23	-2.66703	0	0	0.0154913		0	0	0.000693012		0	-0.00494744	0.000819249	0.00320287	64.7378	-0.00047324	0.000242576	0.00577677	1220.69	-1.75587
r_3604	H2O transport, cytoplasm-cell envelope	H2O[c] <=> H2O[ce]	0.0129656	-0.00526177	0.00871399	67.2087	0.000345342	-0.000850806	0.00902902	2614.51	-2.62864	0	0	0.0154795		0	0	0.000570635		0	0.00494817	-0.00081937	0.00281664	56.9228	0.00047324	-0.000242576	0.00577343	1219.98	-1.75608
r_3605	phosphate transport, cytoplasm-cell envelope	phosphate[c] <=> phosphate[ce]	0	0	0.00184028		0	0	0.000808298		0	0	0	0.00109978		0	0	0.00047325		0	0	0	0.00114568		0	0	0.000124718		0
r_3606	sn-glycero-3-phosphocholine transport, cell envelope-cytoplasm	sn-glycero-3-phosphocholine[ce] <=> sn-glycero-3-phosphocholine[c]	0.00613622	-0.00249024	0.00294971	48.0705	0	0	2.18366e-05		0	0	0	3.25107e-05		0	0	8.33433e-05		0	0.00245413	-0.00040638	0.00116767	47.5797	0	0	1.48093e-05		0
r_3607	1-(sn-glycero-3-phospho)-1D-myo-inositol transport, cell envelope-cytoplasm	1-(sn-glycero-3-phospho)-1D-myo-inositol[ce] <=> 1-(sn-glycero-3-phospho)-1D-myo-inositol[c]	0	0	0		0	0	0		0	0	0	0		0	0	0		0	0	0	0		0	0	0		0
r_3608	palmitate transport, cell envelope-cytoplasm	palmitate[ce] <=> palmitate[c]	0	0	0.00252528		0	0	2.09681e-05		0	0	0	1.56792e-05		0	0	6.23497e-05		0	0	0	0.00040175		0	0	1.2406e-05		0
r_3609	palmitoleate transport, cell envelope-cytoplasm	palmitoleate[ce] <=> palmitoleate[c]	0	0	0.000980004		0	0	0		0	0	0	8.80926e-06		0	0	2.09338e-05		0	0	0	8.10154e-05		0	0	3.08903e-06		0
r_3610	stearate transport, cell envelope-cytoplasm	stearate[ce] <=> stearate[c]	0.000187454	-7.60738e-05	0.00263608	1406.25	0	0	5.81153e-06		0	0	0	2.82466e-05		0	0	5.56898e-05		0	0.00241069	-0.000399187	0.00116862	48.4767	0	0	8.20861e-06		0
r_3611	oleate transport, cell envelope-cytoplasm	oleate[ce] <=> oleate[c]	0	0	2.32984e-05		0	0	0.0089915		0	0	0	0.0149806		0	0	2.4911e-05		0	0	0	1.46926e-05		0	0	0.00577073		0
r_3612	icosanoyl-CoA transport, cell envelope-cytoplasm	icosanoyl-CoA[ce] <=> icosanoyl-CoA[c]	0	0	0		0	0	0		0	0	0	0		0	0	0		0	0	0	0		0	0	0		0
r_3613	docosanoyl-CoA transport, cell envelope-cytoplasm	docosanoyl-CoA[ce] <=> docosanoyl-CoA[c]	0	0	0		0	0	0		0	0	0	0		0	0	0		0	0	0	0		0	0	0		0
r_3614	tetracosanoyl-CoA transport, cell envelope-cytoplasm	tetracosanoyl-CoA[ce] <=> tetracosanoyl-CoA[c]	0	0	0		0	0	0		0	0	0	0		0	0	0		0	0	0	0		0	0	0		0
r_3615	hexacosanoyl-CoA transport, cell envelope-cytoplasm	hexacosanoyl-CoA[ce] <=> hexacosanoyl-CoA[c]	0	0	0		0	0	0		0	0	0	0		0	0	0		0	0	0	0		0	0	0		0
r_3628	1-phosphatidyl-1D-myo-inositol 4-phosphate (1-16:0, 2-18:1) transport, cell envelope-cytoplasm	1-phosphatidyl-1D-myo-inositol 4-phosphate (1-16:0, 2-18:1)[ce] <=> 1-phosphatidyl-1D-myo-inositol 4-phosphate (1-16:0, 2-18:1)[c]	0	0	0		0	0	0		0	0	0	0		0	0	0		0	0	0	0		0	0	0		0
r_3630	1-phosphatidyl-1D-myo-inositol 4-phosphate (1-18:0, 2-18:1) transport, cell envelope-cytoplasm	1-phosphatidyl-1D-myo-inositol 4-phosphate (1-18:0, 2-18:1)[ce] <=> 1-phosphatidyl-1D-myo-inositol 4-phosphate (1-18:0, 2-18:1)[c]	0	0	0		0	0	0		0	0	0	0		0	0	0		0	0	0	0		0	0	0		0
r_3648	H2O transport, cytoplasm-vacuolar membrane	H2O[c] <=> H2O[vm]	0	0	0.193503		0.000377823	-0.000930828	0.0405683	10737.4	0	0.000184374	-0.000100127	0.109245	59252	0.000177339	-0.000409091	0.00963051	5430.56	2.03059	0	0	0.0110849		0	0	0.0427464		0
r_3649	phosphate transport, cytoplasm-vacuolar membrane	phosphate[c] <=> phosphate[vm]	0	0	0.193503		-0.000377823	0.000930828	0.0405683	10737.4	0	-0.000184374	0.000100127	0.109245	59252	-0.000177339	0.000409091	0.00963051	5430.56	2.03059	0	0	0.0110849		0	0	0.0427464		0
r_3650	H+ transport, cytoplasm-vacuolar membrane	H+[c] <=> H+[vm]	0	0	0.192827		0	0	0.0383388		0	0	0	0.10903		0	0	0.0086291		0	0	0	0.0104699		0	0	0.0426624		0
r_3651	ATP transport, cytoplasm-vacuolar membrane	ATP[c] <=> ATP[vm]	0	0	0.192776		0	0	0.0383379		0	0	0	0.109009		0	0	0.00860343		0	0	0	0.0104501		0	0	0.0426612		0
r_3652	ADP transport, cytoplasm-vacuolar membrane	ADP[c] <=> ADP[vm]	0	0	0.192776		0	0	0.0383379		0	0	0	0.109009		0	0	0.00860343		0	0	0	0.0104501		0	0	0.0426612		0
r_3653	carbon dioxide transport, cytoplasm-vacuolar membrane	carbon dioxide[c] <=> carbon dioxide[vm]	0	0	0.00308058		0	0	9.84668e-05		0	0	0	0.00145077		0	0	0.000362323		0	0	0	0.000556302		0	0	0.000114024		0
r_3658	1-phosphatidyl-1D-myo-inositol 3,5-bisphosphate (1-16:0, 2-18:1) transport, vacuolar membrane-cytoplasm	1-phosphatidyl-1D-myo-inositol 3,5-bisphosphate (1-16:0, 2-18:1)[vm] <=> 1-phosphatidyl-1D-myo-inositol 3,5-bisphosphate (1-16:0, 2-18:1)[c]	0	0	0		0	0	0		0	0	0	0		0	0	0		0	0	0	0		0	0	0		0
r_3660	1-phosphatidyl-1D-myo-inositol 3,5-bisphosphate (1-18:0, 2-18:1) transport, vacuolar membrane-cytoplasm	1-phosphatidyl-1D-myo-inositol 3,5-bisphosphate (1-18:0, 2-18:1)[vm] <=> 1-phosphatidyl-1D-myo-inositol 3,5-bisphosphate (1-18:0, 2-18:1)[c]	0	0	0		0	0	0		0	0	0	0		0	0	0		0	0	0	0		0	0	0		0
r_3662	H2O transport, cytoplasm-Golgi membrane	H2O[c] <=> H2O[gm]	0	0	0.000810364		0	0	0.000617975		0	0	0	0.000513651		0	0	0.000380772		0	0	0	0.00088876		0	0	0.000154812		0
r_3663	phosphate transport, cytoplasm-Golgi membrane	phosphate[c] <=> phosphate[gm]	0	0	0.000810364		0	0	0.000617975		0	0	0	0.000513651		0	0	0.000380772		0	0	0	0.00088876		0	0	0.000154812		0
r_3664	H+ transport, cytoplasm-Golgi membrane	H+[c] <=> H+[gm]	0	0	0.0007997		0	0	0.000613985		0	0	0	0.000509859		0	0	0.000378387		0	0	0	0.000881829		0	0	0.000154181		0
r_3665	carbon dioxide transport, cytoplasm-Golgi membrane	carbon dioxide[c] <=> carbon dioxide[gm]	0	0	0		0	0	0		0	0	0	0		0	0	0		0	0	0	0		0	0	0		0
r_3666	ATP transport, cytoplasm-Golgi membrane	ATP[c] <=> ATP[gm]	0	0	0.0007997		0	0	0.000613985		0	0	0	0.000509859		0	0	0.000378387		0	0	0	0.000881829		0	0	0.000154181		0
r_3667	ADP transport, cytoplasm-Golgi membrane	ADP[c] <=> ADP[gm]	0	0	0.0007997		0	0	0.000613985		0	0	0	0.000509859		0	0	0.000378387		0	0	0	0.000881829		0	0	0.000154181		0
r_3668	H2O transport, cytoplasm-mitochondrial membrane	H2O[c] <=> H2O[mm]	7.15796e-05	-2.90488e-05	0.0122208	17073	7.29374e-05	-0.000179693	8.89392e-05	121.939	2.62898	7.81206e-05	-4.24246e-05	0.00551723	7062.45	3.15554e-05	-7.27929e-05	0.000197554	626.057	0.778898	9.30947e-05	-1.54156e-05	0.00421717	4529.98	2.9864e-05	-1.53079e-05	0.000159936	535.548	-0.010116
r_3669	carbon dioxide transport, cytoplasm-mitochondrial membrane	carbon dioxide[c] <=> carbon dioxide[mm]	-0.00736595	0.0029893	0.00531678	72.1805	-0.00106052	0.00261277	0.0002151	20.2825	-0.194226	-0.000780836	0.000424045	0.0036164	463.145	-0.000312377	0.000720601	0.000214886	68.7905	0.764984	-0.00343487	0.000568781	0.000728348	21.2045	-0.000767631	0.000393476	0.000140316	18.2791	-0.531596
r_3670	palmitoleoyl-CoA transport, cytoplasm-mitochondrial membrane	palmitoleoyl-CoA(4-)[c] <=> palmitoleoyl-CoA(4-)[mm]	0	0	0		0	0	0		0	0	0	0		0	0	0		0	0	0	0		0	0	0		0
r_3671	oleoyl-CoA transport, cytoplasm-mitochondrial membrane	oleoyl-CoA[c] <=> oleoyl-CoA[mm]	4.77197e-05	-1.93659e-05	5.98678e-08	0.125457	4.86249e-05	-0.000119795	1.31614e-07	0.270672	2.62898	5.20804e-05	-2.8283e-05	1.33664e-07	0.25665	2.10369e-05	-4.85286e-05	5.42546e-08	0.257902	0.778898	6.20631e-05	-1.02771e-05	1.08825e-07	0.175346	1.99093e-05	-1.02052e-05	4.91384e-08	0.246811	-0.010116
r_3678	palmitate transport, mitochondrial membrane-cytoplasm	palmitate[mm] <=> palmitate[c]	0	0	2.11958e-05		4.86249e-05	-0.000119795	6.89642e-06	14.1829	0	5.20804e-05	-2.8283e-05	1.47728e-05	28.3654	2.10369e-05	-4.85286e-05	3.53144e-06	16.7869	0.778898	0	0	1.2414e-05		1.99093e-05	-1.02052e-05	2.83654e-06	14.2473	0
r_3679	stearate transport, mitochondrial membrane-cytoplasm	stearate[mm] <=> stearate[c]	4.77197e-05	-1.93659e-05	2.12035e-05	44.4335	0	0	6.91922e-06		0	0	0	1.47676e-05		0	0	3.54041e-06		0	6.20631e-05	-1.02771e-05	1.24075e-05	19.9918	0	0	2.84461e-06		0
r_3680	coenzyme A transport, mitochondrial membrane-cytoplasm	coenzyme A[mm] <=> coenzyme A[c]	4.77197e-05	-1.93659e-05	5.98678e-08	0.125457	4.86249e-05	-0.000119795	1.31614e-07	0.270672	2.62898	5.20804e-05	-2.8283e-05	1.33664e-07	0.25665	2.10369e-05	-4.85286e-05	5.42546e-08	0.257902	0.778898	6.20631e-05	-1.02771e-05	1.08825e-07	0.175346	1.99093e-05	-1.02052e-05	4.91384e-08	0.246811	-0.010116
r_3684	cerotic acid transport, ER membrane-lipid particle	cerotic acid[erm] <=> cerotic acid[lp]	0	0	0		0	0	0		0	0	0	0		0	0	0		0	0	0	0		0	0	0		0
r_3701	TAG (1-16:0, 2-18:1, 3-16:0) transport, ER membrane-lipid particle	triglyceride (1-16:0, 2-18:1, 3-16:0)[erm] <=> triglyceride (1-16:0, 2-18:1, 3-16:0)[lp]	0	0	0.0759583		0	0	0.00900495		0	0	0	0.0267641		0	0	0.00303888		0	0	0	0.0028628		0	0	0.0136428		0
r_3703	TAG (1-16:0, 2-18:1, 3-18:0) transport, ER membrane-lipid particle	triglyceride (1-16:0, 2-18:1, 3-18:0)[erm] <=> triglyceride (1-16:0, 2-18:1, 3-18:0)[lp]	0	0	0.0532705		0	0	0.0109472		0	0	0	0.0337707		0	0	0.00391338		0	0	0	0.0035806		0	0	0.0130636		0
r_3704	TAG (1-16:0, 2-18:1, 3-18:1) transport, ER membrane-lipid particle	triglyceride (1-16:0, 2-18:1, 3-18:1)[erm] <=> triglyceride (1-16:0, 2-18:1, 3-18:1)[lp]	0	0	0.0473122		0	0	0.011588		0	0	0	0.0178483		0	0	0.00301438		0	0	0	0.00328418		0	0	0.00814307		0
r_3709	TAG (1-18:0, 2-18:1, 3-16:0) transport, ER membrane-lipid particle	triglyceride (1-18:0, 2-18:1, 3-16:0)[erm] <=> triglyceride (1-18:0, 2-18:1, 3-16:0)[lp]	0	0	0.0599852		0	0	0.0121518		0	0.00015446	-8.38819e-05	0.0229882	14882.9	0	0	0.00298734		0	0	0	0.00235399		0	0	0.0120417		0
r_3711	TAG (1-18:0, 2-18:1, 3-18:0) transport, ER membrane-lipid particle	triglyceride (1-18:0, 2-18:1, 3-18:0)[erm] <=> triglyceride (1-18:0, 2-18:1, 3-18:0)[lp]	0	0	0.0756253		0	0	0.00717521		0	0	0	0.0348785		0	0	0.00428937		0	5.00759e-05	-8.29208e-06	0.00309586	6182.33	0	0	0.0151067		0
r_3712	TAG (1-18:0, 2-18:1, 3-18:1) transport, ER membrane-lipid particle	triglyceride (1-18:0, 2-18:1, 3-18:1)[erm] <=> triglyceride (1-18:0, 2-18:1, 3-18:1)[lp]	0	0	0.0003871		0	0	0.000165854		0	0	0	0.0300429		0	0	0.00347699		0	0	0	0.00244282		0	0	0.0099605		0
r_3717	episterol transport, ER membrane-lipid particle	episterol[erm] <=> episterol[lp]	0	0	0.0472679		0	0	0.009221		0	0	0	0.0291434		0	0	0.00347417		0	0	0	0.00562231		0	0	0.0126819		0
r_3718	fecosterol transport, ER membrane-lipid particle	fecosterol[erm] <=> fecosterol[lp]	0	0	0.00232066		0	0	0.0126462		0	0	0	0.0256303		0	0	0.00298287		0	0	0	0.00541401		0	0	0.0143584		0
r_3719	lanosterol transport, ER membrane-lipid particle	lanosterol[erm] <=> lanosterol[lp]	0	0	0.0474705		0	0	0.00790392		0	0	0	0.0168249		0	0	0.00382751		0	0	0	0.00530071		0	0	0.0118754		0
r_3720	zymosterol transport, ER membrane-lipid particle	zymosterol[erm] <=> zymosterol[lp]	0	0	0.0667681		-0.0084612	0.0208455	0.0126204	149.157	0	0	0	0.0219201		0	0	0.00413496		0	0	0	0.00483114		0	0	0.0100458		0
r_3721	ergosteryl palmitoleate transport, ER membrane-lipid particle	ergosteryl palmitoleate[erm] <=> ergosteryl palmitoleate[lp]	0	0	0.00137573		0	0	1.14254e-05		0	0	0	1.24528e-05		0	0	3.19549e-05		0	0	0	0		0	0	4.78969e-06		0
r_3722	ergosteryl oleate transport, ER membrane-lipid particle	ergosteryl oleate[erm] <=> ergosteryl oleate[lp]	0	0	0.0397779		0	0	0.00488743		0	0.00129152	-0.000701382	0.0165484	1281.31	0.00063582	-0.00146673	0.00205394	323.039	1.06433	0	0	0.00378776		0	0	0.00812324		0
r_3723	episteryl palmitoleate transport, ER membrane-lipid particle	episteryl palmitoleate[erm] <=> episteryl palmitoleate[lp]	0	0	0.00137342		0	0	7.97714e-06		0	0	0	0		0	0	2.95312e-05		0	0	0	8.102e-05		0	0	2.18432e-06		0
r_3724	episteryl oleate transport, ER membrane-lipid particle	episteryl oleate[erm] <=> episteryl oleate[lp]	0	0	0.0472512		0	0	0.00922105		0	0	0	0.0291434		0	0	0.00347411		0	0	0	0.00562305		0	0	0.0126819		0
r_3725	fecosteryl palmitoleate transport, ER membrane-lipid particle	fecosteryl palmitoleate[erm] <=> fecosteryl palmitoleate[lp]	0	0	3.96653e-13		0	0	5.31059e-06		0	0	0	8.77109e-06		0	0	2.46268e-05		0	0	0	5.63219e-05		0	0	3.78556e-06		0
r_3726	fecosteryl oleate transport, ER membrane-lipid particle	fecosteryl oleate[erm] <=> fecosteryl oleate[lp]	0	0	0.00232066		0	0	0.0126462		0	0	0	0.0256302		0	0	0.00298211		0	0	0	0.0054144		0	0	0.0143583		0
r_3727	lanosteryl palmitoleate transport, ER membrane-lipid particle	lanosteryl palmitoleate[erm] <=> lanosteryl palmitoleate[lp]	0	0	0		0	0	8.62156e-06		0	0	0	1.66618e-12		0	0	2.49817e-05		0	0	0	5.73041e-05		0	0	2.18669e-06		0
r_3728	lanosteryl oleate transport, ER membrane-lipid particle	lanosteryl oleate[erm] <=> lanosteryl oleate[lp]	0	0	0.0474705		0	0	0.00790396		0	0	0	0.0168249		0	0	0.00382756		0	0	0	0.00530119		0	0	0.0118754		0
r_3729	zymosteryl palmitoleate transport, ER membrane-lipid particle	zymosteryl palmitoleate[erm] <=> zymosteryl palmitoleate[lp]	0	0	0.00138558		0	0	1.27346e-05		0	0	0	1.23434e-05		0	0	2.3554e-05		0	0	0	3.75072e-05		0	0	3.7856e-06		0
r_3730	zymosteryl oleate transport, ER membrane-lipid particle	zymosteryl oleate[erm] <=> zymosteryl oleate[lp]	0	0	0.0667574		0.0084612	-0.0208455	0.0126207	149.159	0	0	0	0.0219201		0	0	0.00413514		0	0	0	0.00483133		0	0	0.0100458		0
r_3735	phosphatidylcholine (1-16:0, 2-18:1) transport, ER membrane-lipid particle	phosphatidylcholine (1-16:0, 2-18:1)[erm] <=> phosphatidylcholine (1-16:0, 2-18:1)[lp]	0	0	0		0	0	0		0	0	0	0		0	0	0		0	0	0	0		0	0	0		0
r_3737	phosphatidylcholine (1-18:0, 2-18:1) transport, ER membrane-lipid particle	phosphatidylcholine (1-18:0, 2-18:1)[erm] <=> phosphatidylcholine (1-18:0, 2-18:1)[lp]	0	0	0		0	0	0		0	0	0	0		0	0	0		0	0	0	0		0	0	0		0
[truncated: 1,021 more rows]
