# Supplementary material for: Genome-scale metabolic modeling reveals metabolic trade-offs associated with lipid production in Rhodotorula toruloides
Source: PLoS Comput Biol. 2023 Apr 26;19(4):e1011009. doi: 10.1371/journal.pcbi.1011009 (PMC10204961; doi:10.1371/journal.pcbi.1011009)
Supplement: S5 Dataset — Fluxes are calculated using random sampling of the solution space with 2000 iterations (mmol/gDCW/h) on R. toruloides enzyme-constrained genome-scale models. Fluxes represent median values and are normalized by dividing flux with specific substrate uptake rate (representing % of carbon distribution). Fluxes are represented in non-ec model (base GEM) annotation by merging forward and reverse fluxes created by the GECKO formalism. Flux variability refers to SD divided by the flux value, multiplied by 100. (XLSX) [file pcbi.1011009.s011.xlsx]

## Sheet: S5 Dataset
S5 Dataset. Flux predictions with acetate kinase added (t_0886) (phosphate transacetylase removed, t_0082) in R. toruloides batch cultivations on three different carbon substrates – glucose (G), xylose (X) and acetate (A) at exponential growth (exp) and nitrogen limitation (Nlim) phases. Fluxes are calculated using random sampling of the solution space with 2000 iterations (mmol/gDCW/h) on R. tor…
			Gexp				GNlim				Xexp				XNlim				Aexp				ANlim
Reaction ID	Reaction name	Reaction equation	Flux, mmol/gDCW/h	Normalized flux, %	SD	Flux variability	Flux, mmol/gDCW/h	Normalized flux, %	SD	Flux variability	Flux, mmol/gDCW/h	Normalized flux, %	SD	Flux variability	Flux, mmol/gDCW/h	Normalized flux, %	SD	Flux variability	Flux, mmol/gDCW/h	Normalized flux, %	SD	Flux variability	Flux, mmol/gDCW/h	Normalized flux, %	SD	Flux variability
r_0001	(R)-lactate:ferricytochrome-c 2-oxidoreductase	(R)-lactate[c] + 2 ferricytochrome c[m] => 2 ferrocytochrome c[m] + pyruvate[c]	0	0	0		0	0	0		0	0	0		0	0	0		0	0	0		0	0	0
r_0002	(R)-lactate:ferricytochrome-c 2-oxidoreductase	(R)-lactate[m] + 2 ferricytochrome c[m] => 2 ferrocytochrome c[m] + pyruvate[m]	0	0	0		0	0	0		0	0	0		0	0	0		0	0	0		0	0	0
r_0003	(R,R)-butanediol dehydrogenase	(R,R)-2,3-butanediol[c] + NAD[c] <=> (R)-acetoin[c] + H+[c] + NADH[c]	0	0	0.0112434		0	0	0.000829937		0	0	0.0140392		0	0	0.000495103		0	0	0.0011507		0	0	0.00148809
r_0004	(S)-lactate:ferricytochrome-c 2-oxidoreductase	(S)-lactate[c] + 2 ferricytochrome c[m] => 2 ferrocytochrome c[m] + pyruvate[c]	0	0	0		0	0	0		0	0	0		0	0	0		0	0	0		0	0	0
r_0005	1,3-beta-glucan synthase	UDP-D-glucose[c] => (1->3)-beta-D-glucan[ce] + H+[c] + UDP[c]	0.0885472	0.0359348	0.000193675	0.218725	0.00858074	0.02114	1.57447e-05	0.183488	0.0314477	0.0170781	6.71135e-05	0.213413	0.0131854	0.0306526	2.95549e-05	0.22415	0.05401	0.00894354	2.79267e-05	0.0517065	0.00865888	0.00443842	1.75215e-05	0.202353
r_0006	1,6-beta-glucan synthase	UDP-D-glucose[c] => (1->6)-beta-D-glucan[ce] + H+[c] + UDP[c]	0.0295767	0.012003	6.46918e-05	0.218725	0.00286617	0.00706128	5.25909e-06	0.183488	0.0105042	0.00570449	2.24174e-05	0.213413	0.00440421	0.0102387	9.87202e-06	0.22415	0.0180406	0.00298735	9.32818e-06	0.0517065	0.00289227	0.00148254	5.8526e-06	0.202353
r_0007	1-(5-phosphoribosyl)-5-[(5-phosphoribosylamino)methylideneamino)imidazole-4-carboxamide isomerase	1-(5-phospho-D-ribosyl)-5-[(5-phospho-D-ribosylamino)methylideneamino]imidazole-4-carboxamide [cytoplasm][c] => 5-[(5-phospho-1-deoxy-D-ribulos-1-ylamino)methylideneamino]-1-(5-phospho-D-ribosyl)imidazole-4-carboxamide [cytoplasm][c]	0.0230029	0.00933519	5.21555e-05	0.226734	0.000957851	0.00235982	0.000197191	20.5868	0.00475791	0.00258386	1.25829e-05	0.264463	0.000588961	0.00136918	0.000190274	32.3067	0.00566191	0.000937558	8.71419e-05	1.53909	0.000523232	0.000268201	0.000281821	53.8616
r_0012	1-pyrroline-5-carboxylate dehydrogenase	1-pyrroline-5-carboxylate[m] + 2 H2O[m] + NAD[m] <=> H+[m] + L-glutamate[m] + NADH[m]	0	0	0		0	0	1.73438e-19		0	0	0		0	0	3.87896e-20		0	0	0		0	0	0
r_0013	2,3-diketo-5-methylthio-1-phosphopentane degradation reaction	5-(methylsulfanyl)-2,3-dioxopentyl phosphate[c] + 3 H2O[c] => 4-methylthio-2-oxobutanoate[c] + formate[c] + 6 H+[c] + phosphate[c]	0	0	0.000151842		0	0	3.99674e-05		0	0	7.38585e-05		0	0	4.03803e-05		0	0	5.29337e-05		0	0	2.62477e-05
r_0014	2,5-diamino-6-ribitylamino-4(3H)-pyrimidinone 5'-phosphate deaminase	2,5-diamino-6-(5-phosphono)ribitylamino-4(3H)-pyrimidinone[c] + H+[c] + H2O[c] => 5-amino-6-(5-phosphoribitylamino)uracil[c] + ammonium[c]	0.000176418	7.1595e-05	3.8587e-07	0.218725	2.05821e-05	5.07073e-05	3.77657e-08	0.183488	5.29254e-05	2.87419e-05	1.1295e-07	0.213413	1.45827e-05	3.3901e-05	3.26871e-08	0.22415	7.15473e-05	1.18475e-05	3.69946e-08	0.0517065	1.17612e-05	6.02862e-06	2.37991e-08	0.202352
r_0015	2,5-diamino-6-ribosylamino-4(3H)-pyrimidinone 5'-phosphate reductase (NADPH)	2,5-diamino-4-hydroxy-6-(5-phosphoribosylamino)pyrimidine[c] + H+[c] + NADPH[c] => 2,5-diamino-6-(5-phosphono)ribitylamino-4(3H)-pyrimidinone[c] + NADP(+)[c]	0.000176418	7.1595e-05	3.8587e-07	0.218725	2.05821e-05	5.07073e-05	3.77657e-08	0.183488	5.29254e-05	2.87419e-05	1.1295e-07	0.213413	1.45827e-05	3.3901e-05	3.26871e-08	0.22415	7.15473e-05	1.18475e-05	3.69946e-08	0.0517065	1.17612e-05	6.02862e-06	2.37991e-08	0.202352
r_0016	2-aceto-2-hydroxybutanoate synthase	2-oxobutanoate[m] + H+[m] + pyruvate[m] => (S)-2-acetyl-2-hydroxybutanoate[m] + carbon dioxide[m]	0.0369956	0.0150138	0.000276714	0.747965	0.00154051	0.0037953	0.00102315	66.416	0.00765216	0.00415562	0.00012399	1.62032	0.000947227	0.00220206	0.000763332	80.5859	0.00910609	0.00150788	0.00077798	8.54352	0.000841514	0.000431348	0.00277352	329.587
r_0017	2-amino-4-hydroxy-6-hydroxymethyldihydropteridine diphosphokinase	2-amino-6-(hydroxymethyl)-7,8-dihydropteridin-4-ol[m] + ATP[m] => (2-amino-4-hydroxy-7,8-dihydropteridin-6-yl)methyl trihydrogen diphosphate[m] + AMP[m] + H+[m]	0	0	0		0	0	0		0	0	0		0	0	0		0	0	0		0	0	0
r_0018	2-aminoadipate transaminase	2-oxoadipic acid[c] + L-glutamate[c] <=> 2-oxoglutarate[c] + L-2-aminoadipate[c]	0.0456814	0.0185387	0.00141263	3.09236	0.0019022	0.00468637	6.48296e-05	3.40814	0.00944873	0.00513128	0.0012067	12.7711	0.00116962	0.00271906	4.25576e-05	3.63859	0.011244	0.00186189	0.000286629	2.54918	0.00103909	0.00053262	0.000242679	23.3551
r_0019	2-dehydropantoate 2-reductase	2-dehydropantoate[c] + H+[c] + NADPH[c] => (R)-pantoate[c] + NADP(+)[c]	0	0	0.000173596		0	0	0.000141892		0	0	7.89637e-05		0	0	0.000107505		0	0	0.000185196		0	0	7.19691e-05
r_0020	2-deoxy-D-arabino-heptulosonate 7-phosphate synthetase	D-erythrose 4-phosphate[m] + H2O[m] + phosphoenolpyruvate[m] => 7-phospho-2-dehydro-3-deoxy-D-arabino-heptonic acid[m] + phosphate[m]	0	0	0		0	0	0		0	0	0		0	0	0		0	0	0		0	0	0
r_0021	2-hexaprenyl-6-methoxy-1,4-benzoquinone methyltransferase	2-hexaprenyl-6-methoxy-1,4-benzoquinone[m] + S-adenosyl-L-methionine[m] => 2-hexaprenyl-6-methoxy-3-methyl-1,4-benzoquinone[m] + H+[m] + S-adenosyl-L-homocysteine[m]	0	0	0		0	0	0		0	0	0		0	0	0		0	0	0		0	0	0
r_0022	2-hexaprenyl-6-methoxyphenol monooxygenase	2-hexaprenyl-6-methoxyphenol[m] + oxygen[m] => 2-hexaprenyl-6-methoxy-1,4-benzoquinone[m] + H2O[m]	0	0	0		0	0	0		0	0	0		0	0	0		0	0	0		0	0	0
r_0023	2-isopropylmalate hydratase	2-isopropylmaleic acid[c] + H2O[c] <=> 2-isopropylmalate[c]	-0.0968366	-0.0392988	0.000344624	0.355883	-0.00403232	-0.00993428	0.000835604	20.7226	-0.0200296	-0.0108774	0.000144826	0.72306	-0.00247938	-0.00576393	0.000734288	29.6158	-0.0380552	-0.00630158	0.0028931	7.60237	-0.00220268	-0.00112906	0.00251847	114.337
r_0024	2-isopropylmalate synthase	3-methyl-2-oxobutanoate[c] + acetyl-CoA[c] + H2O[c] => 2-isopropylmalate[c] + coenzyme A[c] + H+[c]	0	0	0.00176176		0	0	0.000538856		0	0	1.79556e-05		0	0	0.000308939		0.0401649	0.00665093	0.00317757	7.91131	0.00220268	0.00112906	0.00508548	230.876
r_0025	2-isopropylmalate synthase	3-methyl-2-oxobutanoate[m] + acetyl-CoA[m] + H2O[m] => 2-isopropylmalate[m] + coenzyme A[m] + H+[m]	0.0968366	0.0392988	0.00181053	1.86968	0.00403232	0.00993428	0.00104814	25.9934	0.0200296	0.0108774	0.000154084	0.769278	0.00247938	0.00576393	0.000826197	33.3227	0	0	0.000556712		0	0	0.00235767
r_0026	2-keto-4-methylthiobutyrate transamination	4-methylthio-2-oxobutanoate[c] + L-glutamate[c] => 2-oxoglutarate[c] + L-methionine[c]	0	0	0.000151842		0	0	3.99674e-05		0	0	7.38585e-05		0	0	4.03803e-05		0	0	5.29337e-05		0	0	2.62477e-05
r_0027	2-methylcitrate dehydratase	homocitrate[m] <=> but-1-ene-1,2,4-tricarboxylic acid[m] + H2O[m]	0.0470731	0.0191035	0.00272531	5.78953	0.0019022	0.00468637	0.00016608	8.73096	0.0155204	0.0084286	0.00121982	7.85945	0.00116962	0.00271906	0.000109117	9.32927	0.04124	0.00682895	0.00246336	5.97322	0.00104871	0.000537552	0.00222277	211.953
r_0028	2-methylcitrate synthase	H2O[m] + oxaloacetate[m] + propionyl-CoA[m] => 2-methylcitrate[m] + coenzyme A[m] + H+[m]	0	0	0		0	0	0		0	0	0		0	0	0		0	0	0		0	0	0
r_0029	2-oxo-4-methyl-3-carboxypentanoate decarboxylation	(2S)-2-isopropyl-3-oxosuccinate[c] + H+[c] => 4-methyl-2-oxopentanoate[c] + carbon dioxide[c]	0.0968366	0.0392988	0.000344624	0.355883	0.00403232	0.00993428	0.000835604	20.7226	0.0200296	0.0108774	0.000144826	0.72306	0.00247938	0.00576393	0.000734288	29.6158	0.0380552	0.00630158	0.0028931	7.60237	0.00220268	0.00112906	0.00251847	114.337
r_0030	2-oxo-4-methyl-3-carboxypentanoate decarboxylation	(2S)-2-isopropyl-3-oxosuccinate[m] + H+[m] => 4-methyl-2-oxopentanoate[m] + carbon dioxide[m]	0	0	0		0	0	0		0	0	0		0	0	0		0	0	0		0	0	0
r_0032	3',5'-bisphosphate nucleotidase	adenosine 3',5'-bismonophosphate[c] + H2O[c] => AMP[c] + phosphate[c]	0.0544073	0.0220799	0.0133077	24.4594	0.00114957	0.00283216	0.00205099	178.413	0.00571025	0.00310104	0.00339095	59.3836	0.000706847	0.00164324	0.00131238	185.667	0.00679519	0.00112522	0.000686935	10.1091	0.00062796	0.000321883	0.00230115	366.449
r_0033	3',5'-cyclic-nucleotide phosphodiesterase	3',5'-cyclic AMP[c] + H2O[c] => AMP[c] + H+[c]	0	0	0.0652978		0	0	0.00599093		0	0	0.00981738		0	0	0.00807695		0	0	0.00147839		0	0	0.0150694
r_0034	3',5'-cyclic-nucleotide phosphodiesterase	3',5'-cyclic dAMP[c] + H2O[c] => dAMP[c] + H+[c]	0	0	0		0	0	0		0	0	0		0	0	0		0	0	0		0	0	0
r_0035	3',5'-cyclic-nucleotide phosphodiesterase	3',5'-cyclic IMP[c] + H2O[c] => H+[c] + IMP[c]	0	0	0		0	0	0		0	0	0		0	0	0		0	0	0		0	0	0
r_0036	3',5'-cyclic-nucleotide phosphodiesterase	3',5'-cyclic GMP[c] + H2O[c] => GMP[c] + H+[c]	0	0	0.0216015		0	0	0.00477707		0	0	0.00695017		0	0	0.00415611		0	0	0.000610417		0	0	0.00877116
r_0037	3',5'-cyclic-nucleotide phosphodiesterase	3',5'-cyclic CMP[c] + H2O[c] => CMP[c] + H+[c]	0	0	0		0	0	0		0	0	0		0	0	0		0	0	0		0	0	0
r_0038	3,4-dihydroxy-2-butanone-4-phosphate synthase	D-ribulose 5-phosphate[c] => 2-hydroxy-3-oxobutyl phosphate[c] + formate[c] + H+[c]	0.000352836	0.00014319	7.71741e-07	0.218725	4.11642e-05	0.000101415	7.55314e-08	0.183488	0.000105851	5.74839e-05	2.259e-07	0.213413	2.91654e-05	6.78021e-05	6.53741e-08	0.22415	0.000143095	2.36951e-05	7.39893e-08	0.0517065	2.35224e-05	1.20572e-05	4.75981e-08	0.202352
r_0039	3-dehydroquinate dehydratase	3-dehydroquinate[c] => 3-dehydroshikimate[c] + H2O[c]	0.0718784	0.0291701	0.000181993	0.253195	0.00299305	0.00737385	0.000131244	4.38498	0.0148673	0.0080739	3.65465e-05	0.245819	0.00184036	0.00427836	0.000116341	6.32164	0.017692	0.00292963	2.41179e-05	0.136321	0.00163497	0.000838061	0.000153644	9.39738
r_0040	3-dehydroquinate synthase	7-phospho-2-dehydro-3-deoxy-D-arabino-heptonic acid[c] => 3-dehydroquinate[c] + phosphate[c]	0.0718784	0.0291701	0.000181993	0.253195	0.00299305	0.00737385	0.000131244	4.38498	0.0148673	0.0080739	3.65465e-05	0.245819	0.00184036	0.00427836	0.000116341	6.32164	0.017692	0.00292963	2.41179e-05	0.136321	0.00163497	0.000838061	0.000153644	9.39738
r_0041	3-dehydrosphinganine reductase	3-ketosphinganine[er] + 2 H+[er] + NADPH[er] => NADP(+)[er] + sphinganine[er]	0	0	0		0	0	0		0	0	0		0	0	0		0	0	0		0	0	0
r_0042	3-deoxy-D-arabino-heptulosonate 7-phosphate synthetase	D-erythrose 4-phosphate[c] + H2O[c] + phosphoenolpyruvate[c] => 7-phospho-2-dehydro-3-deoxy-D-arabino-heptonic acid[c] + phosphate[c]	0.0718784	0.0291701	0.000181993	0.253195	0.00299305	0.00737385	0.000131244	4.38498	0.0148673	0.0080739	3.65465e-05	0.245819	0.00184036	0.00427836	0.000116341	6.32164	0.017692	0.00292963	2.41179e-05	0.136321	0.00163497	0.000838061	0.000153644	9.39738
r_0043	3-hexaprenyl-4,5-dihydroxybenzoate hydroxylase	3-hexaprenyl-4-hydroxybenzoic acid[c] + 0.5 oxygen[c] => 3-hexaprenyl-4,5-dihydroxybenzoic acid[c]	0	0	0		0	0	0		0	0	0		0	0	0		0	0	0		0	0	0
r_0045	3-hydroxy-L-kynurenine hydrolase	3-hydroxy-L-kynurenine[c] + H2O[c] => 3-hydroxyanthranilate[c] + L-alanine[c]	0	0	0		0	0	0		0	0	0		0	0	0		0	0	0		0	0	0
r_0057	3-hydroxyacyl-CoA dehydrogenase (3-oxotetradecanoyl-CoA)	(S)-3-hydroxytetradecanoyl-CoA[p] + NAD[p] => 3-oxotetradecanoyl-CoA[p] + H+[p] + NADH[p]	0	0	0.0042262		0	0	0.000699674		0	0	0.00377227		0	0	0.00046624		0.00874032	0.00144731	0.00293639	33.5959	0	0	0.00188274
r_0058	3-hydroxyanthranilate 3,4-dioxygenase	3-hydroxyanthranilate[c] + oxygen[c] => 2-amino-3-carboxymuconate-6-semialdehyde[c] + H+[c]	0	0	0		0	0	0		0	0	0		0	0	0		0	0	0		0	0	0
r_0059	3-isopropylmalate 3-methyltransferase	(2R,3S)-3-isopropylmalate[c] + S-adenosyl-L-methionine[c] => 3-hydroxy-2-isopropyl-4-methoxy-4-oxobutanoate[c] + S-adenosyl-L-homocysteine[c]	0	0	0		0	0	0		0	0	0		0	0	0		0	0	0		0	0	0
r_0060	3-isopropylmalate dehydratase	(2R,3S)-3-isopropylmalate[c] <=> 2-isopropylmaleic acid[c] + H2O[c]	-0.0968366	-0.0392988	0.000344624	0.355883	-0.00403232	-0.00993428	0.000835604	20.7226	-0.0200296	-0.0108774	0.000144826	0.72306	-0.00247938	-0.00576393	0.000734288	29.6158	-0.0380552	-0.00630158	0.0028931	7.60237	-0.00220268	-0.00112906	0.00251847	114.337
r_0061	3-isopropylmalate dehydrogenase	(2R,3S)-3-isopropylmalate[c] + NAD[c] => (2S)-2-isopropyl-3-oxosuccinate[c] + H+[c] + NADH[c]	0.0968366	0.0392988	0.000344624	0.355883	0.00403232	0.00993428	0.000835604	20.7226	0.0200296	0.0108774	0.000144826	0.72306	0.00247938	0.00576393	0.000734288	29.6158	0.0380552	0.00630158	0.0028931	7.60237	0.00220268	0.00112906	0.00251847	114.337
r_0062	3-methyl-2-oxobutanoate decarboxylase	3-methyl-2-oxobutanoate[c] + H+[c] => carbon dioxide[c] + isobutyraldehyde[c]	0	0	0.000187432		0	0	0.000889684		0	0	4.06768e-05		0	0	0.00119556		0	0	0.00126218		0	0	0.00274186
r_0063	3-methyl-2-oxobutanoate hydroxymethyltransferase	3-methyl-2-oxobutanoate[m] + 5,10-methylenetetrahydrofolate[m] + H2O[m] => 2-dehydropantoate[m] + THF[m]	0	0	0.000173596		0	0	0.000141892		0	0	7.89637e-05		0	0	0.000107505		0	0	0.000185196		0	0	7.19691e-05
r_0064	3-methyl-2-oxopentanoate decarboxylase	(S)-3-methyl-2-oxopentanoate[c] + H+[c] => 2-methylbutanal[c] + carbon dioxide[c]	0	0	0.000256396		0	0	0.000996443		0	0	0.000120598		0	0	0.000725247		0	0	0.000610014		0	0	0.00174601
r_0065	3-phosphoshikimate 1-carboxyvinyltransferase	3-phosphoshikimic acid[c] + phosphoenolpyruvate[c] => 5-O-(1-carboxyvinyl)-3-phosphoshikimic acid[c] + phosphate[c]	0.0718784	0.0291701	0.000181993	0.253195	0.00299305	0.00737385	0.000131244	4.38498	0.0148673	0.0080739	3.65465e-05	0.245819	0.00184036	0.00427836	0.000116341	6.32164	0.017692	0.00292963	2.41179e-05	0.136321	0.00163497	0.000838061	0.000153644	9.39738
r_0066	4-amino-4-deoxychorismate synthase	chorismate[c] + L-glutamine[c] => 4-amino-4-deoxychorismate[c] + L-glutamate[c]	0	0	2.27214e-05		0	0	3.40246e-05		0	0	8.77124e-06		0	0	3.74919e-05		0	0	7.90714e-06		0	0	2.31084e-05
r_0067	4-aminobenzoate synthase	4-amino-4-deoxychorismate[c] => 4-aminobenzoate[c] + H+[c] + pyruvate[c]	0	0	2.27214e-05		0	0	3.40246e-05		0	0	8.77124e-06		0	0	3.74919e-05		0	0	7.90714e-06		0	0	2.31084e-05
r_0068	4-aminobutyrate transaminase	2-oxoglutarate[c] + gamma-aminobutyrate[c] => L-glutamate[c] + succinic semialdehyde[c]	0	0	0.00250629		0	0	0.00460564		0	0	0.00531005		0	0	0.00281502		0	0	0.00128889		0	0	0.00541584
r_0069	4-hydroxy-L-threonine synthase	4-(phosphonooxy)-L-threonine[c] + H2O[c] => 4-hydroxy-L-threonine[c] + phosphate[c]	0	0	0		0	0	0		0	0	0		0	0	0		0	0	0		0	0	0
r_0072	4-methyl-2-oxopentanoate decarboxylase	4-methyl-2-oxopentanoate[c] + H+[c] => 3-methylbutanal[c] + carbon dioxide[c]	0	0	0.000275589		0	0	0.00075866		0	0	0.000134383		0	0	0.000665013		0.0142199	0.00235468	0.0029496	20.7427	0	0	0.00218436
r_0073	4PP-IP5 depyrophosphorylation to IP6	4-diphospho-1D-myo-inositol pentakisphosphate[c] + H2O[c] <=> 2 H+[c] + myo-inositol hexakisphosphate[c] + phosphate[c]	0	0	0		0	0	3.87896e-20		0	0	0		0	0	0		0	0	0		0	0	0
r_0075	5'-methylthioadenosine phosphorylase	5'-S-methyl-5'-thioadenosine[c] + phosphate[c] => adenine[c] + S-methyl-5-thio-alpha-D-ribose 1-phosphate[c]	0	0	0.000151842		0	0	3.99674e-05		0	0	7.38585e-05		0	0	4.03803e-05		0	0	5.29337e-05		0	0	2.62477e-05
r_0076	5'-nucleotidase (CMP)	CMP[c] + H2O[c] => cytidine[c] + phosphate[c]	0	0	0.210329		0	0	0.0289029		0	0	0.0990038		0	0	0.0249144		0	0	0.00380302		0	0	0.0414235
r_0078	5'-nucleotidase (UMP)	H2O[c] + UMP[c] => phosphate[c] + uridine[c]	0	0	0.029205		0	0	0.0239417		0	0	0.0516098		0	0	0.0179488		0	0	0.0028526		0	0	0.0375362
r_0079	5'-phosphoribosylformyl glycinamidine synthetase	5'-phosphoribosyl-N-formylglycineamide[c] + ATP[c] + H2O[c] + L-glutamine[c] => 5'-phosphoribosyl-N-formylglycineamidine[c] + ADP[c] + H+[c] + L-glutamate[c] + phosphate[c]	0.0166599	0.00676103	4.09219e-05	0.245631	0.00194366	0.00478851	4.2232e-06	0.217281	0.00499798	0.00271423	1.15455e-05	0.231004	0.00137711	0.00320142	3.5322e-05	2.56494	0.00675652	0.00111881	7.29669e-06	0.107995	0.00111066	0.000569309	2.58906e-06	0.23311
r_0080	5,10-methylenetetrahydrofolate reductase (NADPH)	5,10-methylenetetrahydrofolate[c] + 2 H+[c] + NADPH[c] => 5-methyltetrahydrofolate[c] + NADP(+)[c]	0.042342	0.0171835	0.0155708	36.7737	0.0049918	0.0122981	0.000663896	13.2997	0.00824477	0.00447745	0.00865811	105.013	0.00147343	0.00342534	0.000714449	48.4889	0.017623	0.0029182	0.000830512	4.71265	0.00208981	0.0010712	0.00126	60.2927
r_0081	5-aminolevulinate synthase	H+[m] + L-glycine[m] + succinyl-CoA[m] => 5-aminolevulinate[m] + carbon dioxide[m] + coenzyme A[m]	1.4256e-06	5.78546e-07	3.11815e-09	0.218726	1.6632e-07	4.09756e-07	3.05178e-10	0.183488	4.2768e-07	2.32258e-07	9.39727e-10	0.219727	1.1784e-07	2.73948e-07	2.65357e-10	0.225184	5.7816e-07	9.57377e-08	2.99729e-10	0.0518418	9.504e-08	4.87161e-08	1.94373e-10	0.204517
r_0084	5-formethyltetrahydrofolate cyclo-ligase	5-formyltetrahydrofolic acid[c] + ATP[c] => 5,10-methenyl-THF[c] + ADP[c] + phosphate[c]	0	0	0		0	0	0		0	0	0		0	0	0		0	0	0		0	0	0
r_0085	5-methyltetrahydropteroyltriglutamate-homocysteine S-methyltransferase	5-methyltetrahydropteroyltri-L-glutamic acid[c] + L-homocysteine[c] => L-methionine[c] + tetrahydropteroyltri-L-glutamic acid[c]	0	0	0		0	0	0		0	0	0		0	0	0		0	0	0		0	0	0
r_0086	5-methylthio-5-deoxy-D-ribulose 1-phosphate dehydratase	S-methyl-5-thio-D-ribulose 1-phosphate[c] => 5-(methylsulfanyl)-2,3-dioxopentyl phosphate[c] + H2O[c]	0	0	0.000151842		0	0	3.99674e-05		0	0	7.38585e-05		0	0	4.03803e-05		0	0	5.29337e-05		0	0	2.62477e-05
r_0087	5-methylthioribose-1-phosphate isomerase	S-methyl-5-thio-alpha-D-ribose 1-phosphate[c] <=> S-methyl-5-thio-D-ribulose 1-phosphate[c]	0	0	0.000151842		0	0	3.99674e-05		0	0	7.38585e-05		0	0	4.03803e-05		0	0	5.29337e-05		0	0	2.62477e-05
r_0088	5PP-IP5 pyrophosphorylation to 4,5-PP2-IP4	5-diphospho-1D-myo-inositol pentakisphosphate[c] + 2 H+[c] + phosphate[c] <=> 4,5-bis(diphospho)-1D-myo-inositol tetrakisphosphate[c] + H2O[c]	0	0	3.87896e-20		0	0	0		0	0	0		0	0	3.04504e-18		0	0	2.74215e-20		0	0	0
r_0089	5PP-IP5 pyrophosphorylation to 5,6-PP2-IP4	5-diphospho-1D-myo-inositol pentakisphosphate[c] + 2 H+[c] + phosphate[c] <=> 5,6-bis(diphospho)-1D-myo-inositol tetrakisphosphate[c] + H2O[c]	0	0	3.87896e-20		0	0	5.48705e-20		0	0	3.87896e-20		0	0	0		0	0	0		0	0	0
r_0090	6-phosphofructo-2-kinase	ATP[c] + D-fructose 6-phosphate[c] => ADP[c] + beta-D-fructose 2,6-bisphosphate[c] + H+[c]	0	0	0.108942		0	0	0.00632592		0	0	0.0621575		0	0	0.00680012		0	0	0.00175228		0	0	0.0049147
r_0091	6-phosphogluconolactonase	6-O-phosphono-D-glucono-1,5-lactone[c] + H2O[c] => 6-phospho-D-gluconate[c] + H+[c]	2.02776	0.822918	0.77419	38.1796	0.309455	0.762392	0.123067	39.769	0.778049	0.422531	0.258605	33.2377	0.17831	0.414525	0.0949172	53.2316	0.876619	0.14516	0.132884	15.1587	0	0	0.0905864
r_0092	6PP-IP5 depyrophosphorylation to IP6	6-diphospho-1D-myo-inositol pentakisphosphate[c] + H2O[c] <=> 2 H+[c] + myo-inositol hexakisphosphate[c] + phosphate[c]	0	0	0		0	0	0		0	0	0		0	0	2.74352e-20		0	0	0		0	0	0
r_0095	acetaldehyde condensation	2 acetaldehyde[c] => (R)-acetoin[c]	0	0	0.00646298		0	0	0.000540229		0	0	0		0	0	0.00024404		0	0	0.000810353		0	0	0.000767692
r_0096	acetohydroxy acid isomeroreductase	2-acetyllactic acid[m] + H+[m] + NADPH[m] => (R)-2,3-dihydroxy-3-methylbutanoate[m] + NADP(+)[m]	0.161411	0.0655049	0.000516195	0.319801	0.00672124	0.0165589	0.00130642	19.4371	0.0333863	0.0181309	0.000182968	0.548034	0.00413274	0.00960755	0.00141792	34.3094	0.0560593	0.00928287	0.00276169	4.92637	0.00367153	0.00188197	0.00592711	161.435
r_0097	acetolactate synthase	H+[m] + 2 pyruvate[m] => 2-acetyllactic acid[m] + carbon dioxide[m]	0.161411	0.0655049	0.000516195	0.319801	0.00672124	0.0165589	0.00130642	19.4371	0.0333863	0.0181309	0.000182968	0.548034	0.00413274	0.00960755	0.00141792	34.3094	0.0560593	0.00928287	0.00276169	4.92637	0.00367153	0.00188197	0.00592711	161.435
r_0099	acetyl-CoA ACP transacylase	acetyl-CoA[m] + ACP1[m] <=> acetyl-ACP[m] + coenzyme A[m]	0	0	1.58882e-16		0	0	1.58882e-16		0	0	7.94411e-17		0	0	0		0	0	0		0	0	0
r_0100	acetyl-CoA C-acyltransferase (palmitoyl-CoA)	3-oxooctadecanoyl-CoA[p] + coenzyme A[p] => acetyl-CoA[p] + palmitoyl-CoA[p]	0	0	0.00287106		0	0	0.000577433		0	0	0.00228497		0	0	0.000373542		0.00874032	0.00144731	0.00241979	27.6854	0	0	0.00141816
r_0101	acetyl-CoA C-acyltransferase (tetracosanoyl-CoA)	3-oxohexacosanoyl-CoA[p] + coenzyme A[p] => acetyl-CoA[p] + tetracosanoyl-CoA[p]	0	0	0.000992959		0	0	0.000359787		0	0	0.000703176		0	0	0.000162047		0.00874032	0.00144731	0.00247708	28.3408	0	0	0.000585593
r_0102	acetyl-CoA C-acyltransferase (myristoyl-CoA)	3-oxopalmitoyl-CoA[p] + coenzyme A[p] => acetyl-CoA[p] + myristoyl-CoA[p]	0	0	0.0042262		0	0	0.000699674		0	0	0.00377227		0	0	0.00046624		0.00874032	0.00144731	0.00293639	33.5959	0	0	0.00188274
r_0103	acetyl-CoA C-acetyltransferase	2 acetyl-CoA[c] => acetoacetyl-CoA[c] + coenzyme A[c]	0.00790895	0.00320966	0.00165076	20.872	0	0	0.00144934		0	0	0.00260776		0	0	0.000583098		0.0103885	0.00172024	0.00013253	1.27573	0.00334193	0.00171302	0.000149665	4.4784
r_0104	acetyl-CoA C-acetyltransferase	2 acetyl-CoA[m] => acetoacetyl-CoA[m] + coenzyme A[m]	0	0	0.00130346		0.00808118	0.0199093	0.00190876	23.6199	0.00255954	0.00139	0.00170946	66.788	0.00341511	0.00793925	0.000801208	23.4607	0	0	0.00147212		0	0	0.000900846
r_0105	acetyl-CoA C-acyltransferase (lauroyl-CoA)	3-oxotetradecanoyl-CoA[p] + coenzyme A[p] => acetyl-CoA[p] + lauroyl-CoA[p]	0	0	0.0042262		0	0	0.000699674		0	0	0.00377227		0	0	0.00046624		0.00874032	0.00144731	0.00293639	33.5959	0	0	0.00188274
r_0106	acetyl-CoA C-acyltransferase (octanoyl-CoA)	3-oxodecanoyl-CoA[p] + coenzyme A[p] => acetyl-CoA[p] + octanoyl-CoA[p]	0	0	0.000797373		0	0	8.04018e-05		0	0	0.000140469		0	0	0.00039778		0	0	7.76357e-05		0	0	0.000137748
r_0107	acetyl-CoA C-acyltransferase (decanoyl-CoA)	3-oxolauroyl-CoA[p] + coenzyme A[p] => acetyl-CoA[p] + decanoyl-CoA[p]	0	0	0.00450734		0	0	0.000699519		0	0	0.00377833		0	0	0.000553061		0.0113077	0.00187245	0.00281873	24.9275	0	0	0.00188439
r_0108	acetyl-Coa carboxylase	acetyl-CoA[m] + ATP[m] + bicarbonate[m] => ADP[m] + H+[m] + malonyl-CoA[m] + phosphate[m]	0	0	0		0	0	0		0	0	0		0	0	0		0	0	0		0	0	0
r_0109	acetyl-CoA carboxylase, reaction	acetyl-CoA[c] + ATP[c] + bicarbonate[c] => ADP[c] + H+[c] + malonyl-CoA[c] + phosphate[c]	0.237229	0.0962739	0.0585719	24.69	0.241112	0.594018	0.0148552	6.16113	0.25737	0.139769	0.0451916	17.559	0.10171	0.23645	0.00986359	9.69776	1.06438	0.176251	0.0306565	2.88023	0.136304	0.0698675	0.0459022	33.6763
r_0111	acetyl-CoA hydrolase	acetyl-CoA[m] + H2O[m] => acetate[m] + coenzyme A[m] + H+[m]	0	0	5.37722e-05		0	0	9.8707e-05		0	0	0		0	0	8.61651e-05		0	0	0.000303429		0	0	0
r_0112	acetyl-CoA synthetase	acetate[c] + ATP[c] + coenzyme A[c] => acetyl-CoA[c] + AMP[c] + diphosphate[c]	0.582999	0.236596	0.277082	47.5271	0.273401	0.673568	0.0479968	17.5555	0.31497	0.171049	0.072398	22.9857	0.115653	0.268864	0.0429932	37.1743	6.0458	1.00113	0.00125723	0.0207952	1.95213	1.00063	0.0153222	0.784893
r_0113	acetyl-CoA synthetase	acetate[m] + ATP[m] + coenzyme A[m] => acetyl-CoA[m] + AMP[m] + diphosphate[m]	0	0	0.19825		0	0	0.0126475		0	0	0.0368228		0	0	0.00859166		0.703133	0.116432	0.0416185	5.91901	0	0	0.0185609
r_0114	acetyl-CoA synthetase nuclear	acetate[n] + ATP[n] + coenzyme A[n] => acetyl-CoA[n] + AMP[n] + diphosphate[n]	0	0	0		0	0	0		0	0	0		0	0	0		0	0	0		0	0	0
r_0115	acetylglutamate kinase	ATP[m] + N-acetyl-L-glutamate[m] => ADP[m] + N-acetyl-L-gamma-glutamyl phosphate[m]	0.0712802	0.0289274	0.00017778	0.24941	0.00296815	0.00731251	4.70403e-05	1.58484	0.0149096	0.00809686	8.91181e-05	0.597725	0.00182505	0.00424277	4.74568e-05	2.60031	0.0176433	0.00292157	2.89726e-05	0.164213	0.00167634	0.00085927	6.70718e-05	4.00107
r_0116	acid phosphatase (secreted)	FMN[e] + H2O[e] => phosphate[e] + riboflavin[e]	0	0	0		0	0	0		0	0	0		0	0	0		0	0	0		0	0	0
r_0117	aconitase	2-methylcitrate[m] <=> (2S,3R)-3-hydroxybutane-1,2,3-tricarboxylic acid[m]	0	0	1.16395e-19		0	0	1.23547e-17		0	0	6.71968e-20		0	0	2.74215e-20		0	0	8.77489e-19		0	0	0
r_0118	acteylornithine transaminase	2-acetamido-5-oxopentanoate[m] + L-glutamate[m] => 2-oxoglutarate[m] + N(2)-acetyl-L-ornithine[m]	0.0712802	0.0289274	0.00017778	0.24941	0.00296815	0.00731251	4.70403e-05	1.58484	0.0149096	0.00809686	8.91181e-05	0.597725	0.00182505	0.00424277	4.74568e-05	2.60031	0.0176433	0.00292157	2.89726e-05	0.164213	0.00167634	0.00085927	6.70718e-05	4.00107
r_0120	acyl-CoA oxidase (decanoyl-CoA)	decanoyl-CoA[p] + oxygen[p] => hydrogen peroxide[p] + trans-dec-2-enoyl-CoA[p]	0	0	0.000119167		0	0	4.75451e-05		0	0	0.000110182		0	0	0.000143733		0	0	6.0946e-06		0	0	0.000127602
r_0121	acyl-CoA oxidase (dodecanoyl-CoA)	lauroyl-CoA[p] + oxygen[p] => hydrogen peroxide[p] + trans-dodec-2-enoyl-CoA[p]	0	0	0.0042262		0	0	0.000699674		0	0	0.00377227		0	0	0.00046624		0.00874032	0.00144731	0.00293639	33.5959	0	0	0.00188274
r_0122	acyl-CoA oxidase (hexacosanoyl-CoA)	hexacosanoyl-CoA[p] + oxygen[p] => hydrogen peroxide[p] + trans-hexacos-2-enoyl-CoA[p]	0	0	0.000992959		0	0	0.000359787		0	0	0.000703176		0	0	0.000162047		0.00874032	0.00144731	0.00247708	28.3408	0	0	0.000585593
r_0123	acyl-CoA oxidase (hexadecanoyl-CoA)	oxygen[p] + palmitoyl-CoA[p] => hexadec-2-enoyl-CoA[p] + hydrogen peroxide[p]	0	0	0.0042262		0	0	0.000699674		0	0	0.00377227		0	0	0.00046624		0.00874032	0.00144731	0.00293639	33.5959	0	0	0.00188274
r_0124	acyl-CoA oxidase (octadecanoyl-CoA)	oxygen[p] + stearoyl-CoA[p] => hydrogen peroxide[p] + trans-octadec-2-enoyl-CoA[p]	0	0	0.00287106		0	0	0.000577433		0	0	0.00228497		0	0	0.000373542		0.00874032	0.00144731	0.00241979	27.6854	0	0	0.00141816
r_0125	acyl-CoA oxidase (tetradecanoyl-CoA)	myristoyl-CoA[p] + oxygen[p] => hydrogen peroxide[p] + trans-tetradec-2-enoyl-CoA[p]	0	0	0.0042262		0	0	0.000699674		0	0	0.00377227		0	0	0.00046624		0.00874032	0.00144731	0.00293639	33.5959	0	0	0.00188274
r_0126	acyl-CoA:sterol acyltransferase (oleoyl-CoA:episterol), ER membrane	oleoyl-CoA[erm] + episterol[erm] <=> coenzyme A[erm] + episteryl oleate[erm]	0	0	0.0202022		0	0	0.00770379		0	0	0.0192791		0	0	0.00787866		0	0	0.00583262		0	0	0.00560406
r_0127	acyl-CoA:sterol acyltransferase (oleoyl-CoA:ergosterol), ER membrane	oleoyl-CoA[erm] + ergosterol[erm] <=> coenzyme A[erm] + ergosteryl oleate[erm]	0	0	0.0270633		0	0	0.00478671		0	0	0.0127577		0	0	0.0060188		0	0	0.000844486		0	0	0.0078913
r_0128	acyl-CoA:sterol acyltransferase (oleoyl-CoA:fecosterol), ER membrane	oleoyl-CoA[erm] + fecosterol[erm] <=> coenzyme A[erm] + fecosteryl oleate[erm]	0	0	0.0245423		0	0	0.00811721		0	0	0.0169025		0	0	0.00619487		0	0	0.00560651		0	0	0.0112336
r_0129	acyl-CoA:sterol acyltransferase (oleoyl-CoA:lanosterol), ER membrane	oleoyl-CoA[erm] + lanosterol[erm] <=> coenzyme A[erm] + lanosteryl oleate[erm]	0	0	0.0156312		0	0	0.00888331		0	0	0.0272437		0	0	0.00711235		0	0	0.00534074		0	0	0.010446
r_0130	acyl-CoA:sterol acyltransferase (oleoyl-CoA:zymosterol), ER membrane	oleoyl-CoA[erm] + zymosterol[erm] <=> coenzyme A[erm] + zymosteryl oleate[erm]	0	0	0.0374264		0.0098582	0.0242873	0.00985196	99.9367	0	0	0.0126887		0	0	0.00470219		0	0	0.00401059		0	0	0.00994311
r_0131	acyl-CoA:sterol acyltransferase (palmitoleoyl-CoA:episterol), ER membrane	palmitoleoyl-CoA(4-)[erm] + episterol[erm] <=> coenzyme A[erm] + episteryl palmitoleate[erm]	0	0	0.00046618		0	0	9.18341e-06		0	0	8.97649e-06		0	0	5.80785e-05		0	0	8.11686e-05		0	0	4.44983e-06
r_0132	acyl-CoA:sterol acyltransferase (palmitoleoyl-CoA:ergosterol), ER membrane	palmitoleoyl-CoA(4-)[erm] + ergosterol[erm] <=> coenzyme A[erm] + ergosteryl palmitoleate[erm]	0	0	0		0	0	8.40329e-06		0	0	1.26803e-05		0	0	8.27411e-05		0	0	0		0	0	3.85461e-06
r_0133	acyl-CoA:sterol acyltransferase (palmitoleoyl-CoA:fecosterol), ER membrane	palmitoleoyl-CoA(4-)[erm] + fecosterol[erm] <=> coenzyme A[erm] + fecosteryl palmitoleate[erm]	0	0	0.000466204		0	0	1.07378e-05		0	0	1.09911e-05		0	0	4.53367e-05		0	0	7.94411e-17		0	0	3.85464e-06
r_0134	acyl-CoA:sterol acyltransferase (palmitoleoyl-CoA:lanosterol), ER membrane	palmitoleoyl-CoA(4-)[erm] + lanosterol[erm] <=> coenzyme A[erm] + lanosteryl palmitoleate[erm]	0	0	0.000658129		0	0	7.65437e-06		0	0	6.34889e-06		0	0	6.75872e-05		0	0	5.74092e-05		0	0	4.4498e-06
r_0135	acyl-CoA:sterol acyltransferase (palmitoleoyl-CoA:zymosterol), ER membrane	palmitoleoyl-CoA(4-)[erm] + zymosterol[erm] <=> coenzyme A[erm] + zymosteryl palmitoleate[erm]	0	0	0		0	0	1.00359e-05		0	0	1.55011e-05		0	0	0.000111786		0	0	0.000114732		0	0	3.79724e-06
r_0137	acylation of GPI inositol at 2 position, GPI-anchor assembly, step 3	6-(alpha-D-glucosaminyl)-1-phosphatidyl-1D-myo-inositol[er] + palmitoyl-CoA[er] <=> 6-(alpha-D-glucosaminyl)-O-acyl-1-phosphatidyl-1D-myo-inositol[er] + coenzyme A[er]	0	0	0		0	0	9.6974e-21		0	0	9.6974e-21		0	0	0		0	0	0		0	0	0
r_0138	adenine deaminase	adenine[c] + H+[c] + H2O[c] => ammonium[c] + hypoxanthine[c]	0	0	1.45441e-06		0	0	6.98526e-06		0	0	0		0	0	2.19231e-05		0	0	0		0	0	4.99792e-06
r_0139	adenine phosphoribosyltransferase	adenine[c] + PRPP[c] => AMP[c] + diphosphate[c]	0	0	0.000151628		0	0	3.93734e-05		0	0	7.38585e-05		0	0	3.41026e-05		0	0	5.29337e-05		0	0	2.57807e-05
r_0140	adenosine deaminase	adenosine[c] + H+[c] + H2O[c] => ammonium[c] + inosine[c]	0	0	1.81925e-05		0	0	0.000102089		0	0	4.35549e-06		0	0	7.83826e-05		0	0	0.000146776		0	0	0.00016761
r_0142	adenosine kinase	adenosine[c] + ATP[c] => ADP[c] + AMP[c] + H+[c]	0.0249303	0.0101174	0.0154885	62.1271	0.00426639	0.0105109	0.000455502	10.6765	0.00461544	0.00250648	0.00823886	178.506	0.00102762	0.00238895	0.000625088	60.8287	0.0133373	0.00220853	0.000845506	6.33941	0.00169375	0.000868193	0.000605588	35.7542
r_0143	adenosine monophosphate deaminase	AMP[c] + H+[c] + H2O[c] => ammonium[c] + IMP[c]	0	0	2.27761e-05		0	0	0.000223004		0	0	4.72477e-06		0	0	0.000307277		0	0	0.000157348		0	0	0.000497134
r_0144	adenosylhomocysteinase	H2O[c] + S-adenosyl-L-homocysteine[c] => adenosine[c] + L-homocysteine[c]	0.0249303	0.0101174	0.0154882	62.1259	0.00426653	0.0105113	0.000446603	10.4676	0.00461544	0.00250648	0.00823879	178.505	0.00102762	0.00238895	0.000622815	60.6076	0.0133373	0.00220853	0.000831643	6.23546	0.00169375	0.000868193	0.000598952	35.3624
r_0145	adenosylmethionine decarboxylase	H+[c] + S-adenosyl-L-methionine[c] => carbon dioxide[c] + S-adenosylmethioninamine[c]	0	0	0.000151842		0	0	3.99674e-05		0	0	7.38585e-05		0	0	4.03803e-05		0	0	5.29337e-05		0	0	2.62477e-05
r_0146	adenosylmethionine-8-amino-7-oxononanoate transaminase	8-amino-7-oxononanoate[c] + S-adenosyl-L-methionine[c] <=> 7,8-diaminononanoate[c] + S-adenosyl-4-methylthio-2-oxobutanoate[c]	0	0	0		0	0	1.93948e-20		0	0	1.09741e-19		0	0	8.88283e-18		0	0	0		0	0	4.19897e-18
r_0147	adenylate cyclase	ATP[c] => 3',5'-cyclic AMP[c] + diphosphate[c]	0	0	0.0652978		0	0	0.00599093		0	0	0.00981738		0	0	0.00807695		0	0	0.00147839		0	0	0.0150694
r_0148	adenylate kinase	AMP[c] + ATP[c] => 2 ADP[c]	1.9607	0.795705	0.349621	17.8314	0.339218	0.835717	0.0535475	15.7856	0.621173	0.337337	0.142524	22.9443	0.153475	0.356791	0.0456416	29.7388	6.3905	1.05821	0.00669847	0.104819	1.98767	1.01885	0.0661754	3.3293
r_0149	adenylate kinase	AMP[m] + ATP[m] => 2 ADP[m]	0	0	0.194575		0	0	0.0112113		0	0	0.0341051		0	0	0.00826822		0.703133	0.116432	0.0419039	5.95959	0	0	0.0173606
r_0150	adenylate kinase (GTP)	AMP[m] + GTP[m] <=> ADP[m] + GDP[m]	0	0	0.0437126		0	0	0.0058866		0	0	0.0139991		0	0	0.00234975		0	0	0.00382968		0	0	0.00661471
r_0151	adenylosuccinate lyase (AICAR)	5'-phosphoribosyl-4-(N-succinocarboxamide)-5-aminoimidazole[c] => AICAR[c] + fumarate[c]	0.0166599	0.00676103	4.09219e-05	0.245631	0.00194366	0.00478851	4.2232e-06	0.217281	0.00499798	0.00271423	1.15455e-05	0.231004	0.00137711	0.00320142	3.5322e-05	2.56494	0.00675652	0.00111881	7.29669e-06	0.107995	0.00111066	0.000569309	2.58906e-06	0.23311
r_0152	adenylosuccinate lyase	adenylo-succinate[c] <=> AMP[c] + fumarate[c]	0.0295072	0.0119748	7.28261e-05	0.246807	0.00171669	0.00422933	0.000313425	18.2576	0.0067092	0.00364353	1.72476e-05	0.257074	0.00112661	0.00261907	0.000369059	32.7584	0.00829977	0.00137436	0.000231565	2.79001	0.000956852	0.000490468	0.000592299	61.9008
r_0153	adenylosuccinate synthase	GTP[c] + IMP[c] + L-aspartate[c] => adenylo-succinate[c] + GDP[c] + 2 H+[c] + phosphate[c]	0.0295072	0.0119748	7.28261e-05	0.246807	0.00171669	0.00422933	0.000313425	18.2576	0.0067092	0.00364353	1.72476e-05	0.257074	0.00112661	0.00261907	0.000369059	32.7584	0.00829977	0.00137436	0.000231565	2.79001	0.000956852	0.000490468	0.000592299	61.9008
r_0154	adenylyl-sulfate kinase	5'-adenylyl sulfate[c] + ATP[c] => 3'-phospho-5'-adenylyl sulfate[c] + ADP[c] + H+[c]	0.0544073	0.0220799	0.0133152	24.4731	0.00114957	0.00283216	0.00249803	217.301	0.00571025	0.00310104	0.00365518	64.0108	0.000706847	0.00164324	0.00138345	195.721	0.00679519	0.00112522	0.00168623	24.8151	0.00062796	0.000321883	0.00242846	386.721
r_0156	alanine glyoxylate aminotransferase	glyoxylate[c] + L-alanine[c] => L-glycine[c] + pyruvate[c]	0.470664	0.191008	0.223215	47.4256	0.0200311	0.0493499	0.0693722	346.322	0.0952389	0.0517209	0.0703005	73.8149	0.00791228	0.018394	0.0764016	965.608	0.11916	0.0197317	0.0106526	8.93979	0.00860999	0.00441336	0.0535539	621.997
r_0157	alanyl-tRNA synthetase	ATP[c] + L-alanine[c] + tRNA(Ala)[c] => Ala-tRNA(Ala)[c] + AMP[c] + diphosphate[c]	0.111984	0.0454462	0.000244938	0.218725	0.00466309	0.0114883	8.55624e-06	0.183488	0.0231628	0.0125789	4.94325e-05	0.213413	0.00286722	0.00666556	6.42687e-06	0.22415	0.0275638	0.0045643	1.42523e-05	0.0517065	0.00254724	0.00130568	5.15442e-06	0.202353
r_0163	alcohol dehydrogenase (ethanol to acetaldehyde)	ethanol[c] + NAD[c] => acetaldehyde[c] + H+[c] + NADH[c]	0	0	3.45989		0	0	8.10764		0	0	10.7798		0	0	7.32595		0	0	42.3076		0	0	11.056
r_0164	alcohol dehydrogenase (glycerol, NADP)	D-glyceraldehyde[c] + H+[c] + NADPH[c] => glycerol[c] + NADP(+)[c]	0	0	0		0	0	0		0	0	0		0	0	0		0	0	0		0	0	0
r_0165	mitochondrial alcohol dehydrogenase	acetaldehyde[m] + H+[m] + NADH[m] => ethanol[m] + NAD[m]	0	0	0.10998		0	0	0.0747404		0	0	0.0771866		0	0	0.0684894		0	0	0.0887571		0	0	0.0964763
r_0166	aldehyde dehydrogenase (2-methylbutanol, NAD)	2-methylbutanal[c] + H+[c] + NADH[c] => 2-methylbutanol[c] + NAD[c]	0	0	0.000125268		0	0	0.000554309		0	0	6.08931e-05		0	0	0.000274404		0	0	0.000308882		0	0	0.00124085
r_0167	aldehyde dehydrogenase (2-methylbutanol, NAD)	2-methylbutanal[m] + H+[m] + NADH[m] => 2-methylbutanol[m] + NAD[m]	0	0	0.000125265		0	0	0.00040984		0	0	4.31144e-05		0	0	0.000194677		0	0	0.000378112		0	0	0.000620952
r_0168	aldehyde dehydrogenase (2-methylbutanol, NADP)	2-methylbutanal[c] + H+[c] + NADPH[c] => 2-methylbutanol[c] + NADP(+)[c]	0	0	0.000117208		0	0	0.000473077		0	0	5.3984e-05		0	0	0.000451786		0	0	0.000266761		0	0	0.000948031
r_0169	aldehyde dehydrogenase (2-phenylethanol, NAD)	H+[c] + NADH[c] + phenylacetaldehyde[c] => 2-phenylethanol[c] + NAD[c]	0	0	0		0	0	0		0	0	0		0	0	0		0	0	0		0	0	0
r_0170	aldehyde dehydrogenase (2-phenylethanol, NAD)	H+[m] + NADH[m] + phenylacetaldehyde[m] => 2-phenylethanol[m] + NAD[m]	0	0	0		0	0	0		0	0	0		0	0	0		0	0	0		0	0	0
r_0171	aldehyde dehydrogenase (2-phenylethanol, NADP)	H+[c] + NADPH[c] + phenylacetaldehyde[c] => 2-phenylethanol[c] + NADP(+)[c]	0	0	0		0	0	0		0	0	0		0	0	0		0	0	0		0	0	0
r_0172	aldehyde dehydrogenase (3-aminopropanal, NAD)	3-aminopropanal[c] + H2O[c] + NAD[c] => beta-alanine[c] + 2 H+[c] + NADH[c]	0	0	7.49006e-05		0	0	1.86768e-05		0	0	1.93835e-05		0	0	2.08626e-05		0	0	3.83379e-05		0	0	1.22196e-05
r_0173	aldehyde dehydrogenase (acetaldehyde, NADP)	acetaldehyde[c] + H2O[c] + NADP(+)[c] => acetate[c] + 2 H+[c] + NADPH[c]	0	0	0.0253191		0	0	0.0276255		0	0	0.0373104		0	0	0.0143193		0	0	0.00062268		0	0	0.00966698
r_0174	aldehyde dehydrogenase (acetylaldehyde, NAD)	acetaldehyde[m] + H2O[m] + NAD[m] => acetate[m] + 2 H+[m] + NADH[m]	0.00170092	0.000690278	0.188673	11092.4	0	0	0.0127938		0.00122471	0.000665099	0.035915	2932.53	0	0	0.00861039		0.770995	0.127669	0.041853	5.42844	0.018046	0.0092501	0.0220634	122.262
r_0175	aldehyde dehydrogenase (acetylaldehyde, NADP)	acetaldehyde[m] + H2O[m] + NADP(+)[m] => acetate[m] + 2 H+[m] + NADPH[m]	0	0	0.0280502		0	0	0.00127836		0	0	0.00523564		0	0	0.000765423		0	0	0.00464888		0	0	0.00160874
r_0176	aldehyde dehydrogenase (indole-3-acetaldehyde, NAD)	H2O[m] + indol-3-ylacetaldehyde[m] + NAD[m] => 2 H+[m] + indole-3-acetate[m] + NADH[m]	0	0	0		0	0	0		0	0	0		0	0	0		0	0	0		0	0	0
r_0177	aldehyde dehydrogenase (indole-3-acetaldehyde, NADP)	H2O[c] + indol-3-ylacetaldehyde[c] + NADP(+)[c] => 2 H+[c] + indole-3-acetate[c] + NADPH[c]	0	0	0		0	0	0		0	0	0		0	0	0		0	0	0		0	0	0
r_0178	aldehyde dehydrogenase (indole-3-acetaldehyde, NADP)	H2O[m] + indol-3-ylacetaldehyde[m] + NADP(+)[m] => 2 H+[m] + indole-3-acetate[m] + NADPH[m]	0	0	0		0	0	0		0	0	0		0	0	0		0	0	0		0	0	0
r_0179	aldehyde dehydrogenase (isoamyl alcohol, NAD)	3-methylbutanal[c] + H+[c] + NADH[c] => isoamylol[c] + NAD[c]	0	0	0.000146781		0	0	0.000207944		0	0	7.17868e-05		0	0	0.000278914		0	0	0.000773136		0	0	0.00133064
r_0180	aldehyde dehydrogenase (isoamyl alcohol, NAD)	3-methylbutanal[m] + H+[m] + NADH[m] => isoamylol[m] + NAD[m]	0	0	6.27245e-05		0	0	0.000409836		0	0	3.81123e-05		0	0	0.000245951		0	0	0.000677102		0	0	0.000869636
r_0181	aldehyde dehydrogenase (isoamyl alcohol, NADP)	3-methylbutanal[c] + H+[c] + NADPH[c] => isoamylol[c] + NADP(+)[c]	0	0	8.8668e-05		0	0	0.000409807		0	0	3.85742e-05		0	0	0.000294128		0	0	0.000825838		0	0	0.00110616
r_0182	aldehyde dehydrogenase (isobutyl alcohol, NAD)	H+[c] + isobutyraldehyde[c] + NADH[c] => isobutanol[c] + NAD[c]	0	0	0.000117209		0	0	0.000292757		0	0	2.41691e-05		0	0	0.000448698		0	0	0.000614148		0	0	0.00127249
r_0183	aldehyde dehydrogenase (isobutyl alcohol, NAD)	H+[m] + isobutyraldehyde[m] + NADH[m] => isobutanol[m] + NAD[m]	0	0	0.000108541		0	0	0.000379719		0	0	2.07851e-05		0	0	0.000429336		0	0	0.000614152		0	0	0.00110575
r_0184	aldehyde dehydrogenase (isobutyl alcohol, NADP)	H+[c] + isobutyraldehyde[c] + NADPH[c] => isobutanol[c] + NADP(+)[c]	0	0	8.86679e-05		0	0	0.000348342		0	0	1.47047e-05		0	0	0.000556094		0	0	0.000844169		0	0	0.00160214
r_0185	aldehyde dehydrogenase (phenylacetaldehyde, NAD)	H2O[c] + NAD[c] + phenylacetaldehyde[c] => 2 H+[c] + NADH[c] + phenylacetic acid[c]	0	0	0		0	0	0		0	0	0		0	0	0		0	0	0		0	0	0
r_0186	aldehyde dehydrogenase (tryptophol, NAD)	H+[c] + indol-3-ylacetaldehyde[c] + NADH[c] => NAD[c] + tryptophol[c]	0	0	8.47777e-06		0	0	7.9293e-05		0	0	1.4778e-06		0	0	4.1276e-05		0	0	0		0	0	5.16188e-05
r_0187	aldehyde dehydrogenase (tryptophol, NAD)	H+[m] + indol-3-ylacetaldehyde[m] + NADH[m] => NAD[m] + tryptophol[m]	0	0	8.44513e-06		0	0	2.94736e-05		0	0	1.36753e-06		0	0	2.89691e-05		0	0	6.84974e-06		0	0	4.62316e-05
r_0188	alkaline phosphatase (dihydroneopterin)	7,8-dihydroneopterin 3'-triphosphate[c] + 3 H2O[c] => 7,8-dihydroneopterin[c] + 2 H+[c] + 3 phosphate[c]	0	0	1.87677e-11		0	0	0		0	0	0		0	0	0		0	0	6.03634e-13		0	0	0
r_0189	allantoate amidinohydrolase	allantoate[c] + H2O[c] <=> urea[c] + ureidoglycolic acid[c]	0	0	8.77928e-19		0	0	5.83396e-17		0	0	0		0	0	1.55158e-19		0	0	1.55158e-19		0	0	1.55158e-19
r_0190	allantoinase, reaction	allantoin[c] + H2O[c] <=> allantoate[c] + H+[c]	0	0	4.96507e-18		0	0	7.75792e-20		0	0	0		0	0	0		0	0	0		0	0	0
r_0191	allophanate hydrolase	3 H+[c] + H2O[c] + urea-1-carboxylic acid[c] => 2 ammonium[c] + 2 carbon dioxide[c]	0.795424	0.322804	0.0305209	3.83706	0.0384873	0.0948197	0.00520654	13.5279	0	0	0.0189203		0	0	0.00368874		0	0	0.000519766		0	0	0.00602255
r_0192	alpha 1,2-mannosyltransferase	beta-D-mannosyldiacetylchitobiosyldiphosphodolichol[g] + GDP-alpha-D-mannose[g] => alpha-D-mannosyl-beta-D-mannosyldiacetylchitobiosyldiphosphodolichol[g] + GDP[g] + H+[g]	0	0	0		0	0	0		0	0	0		0	0	0		0	0	0		0	0	0
r_0193	alpha,alpha-trehalase	H2O[v] + trehalose[v] => 2 D-glucose[v]	0	0	0.00174293		0	0	0.000980618		0	0	0.0013684		0	0	0.000732321		0	0	0.000683195		0	0	0
r_0194	alpha,alpha-trehalase	H2O[c] + trehalose[c] => 2 D-glucose[c]	0	0	0.00485748		0	0	0.00335925		0	0	0.0036296		0	0	0.00269033		0	0	0.000776582		0	0	0.00133613
r_0195	alpha,alpha-trehalose-phosphate synthase (UDP-forming)	D-glucose 6-phosphate[c] + UDP-D-glucose[c] => alpha,alpha-trehalose 6-phosphate[c] + H+[c] + UDP[c]	0.0143685	0.0058311	0.00993313	69.1315	0.00137862	0.00339645	0.00371939	269.791	0.00505252	0.00274385	0.00588136	116.405	0.00211842	0.00492479	0.00279075	131.737	0.00867746	0.0014369	0.00103507	11.9282	0.00139117	0.000713094	0.00133609	96.0407
r_0198	alpha-glucosidase	H2O[c] + maltose[c] => 2 D-glucose[c]	0	0	0		0	0	0		0	0	0		0	0	0		0	0	0		0	0	0
r_0199	amidase	4-guanidinobutanamide[c] + H2O[c] => 4-guanidinobutanoic acid[c] + ammonium[c]	0	0	0		0	0	0		0	0	0		0	0	0		0	0	0		0	0	0
r_0201	Aminobutyraldehyde dehydrogenase	4-aminobutanal[m] + H2O[m] + NAD[m] => gamma-aminobutyrate[m] + 2 H+[m] + NADH[m]	1.24193	0.504008	1.35717	109.279	0	0	0.0623234		0	0	0.348203		0	0	0.0190869		0	0	0.00772172		0	0	0.0655532
r_0202	anthranilate phosphoribosyltransferase	anthranilate[c] + PRPP[c] => diphosphate[c] + N-(5-phospho-beta-D-ribosyl)anthranilate[c]	0.0134288	0.00544976	3.3481e-05	0.249322	0.000559182	0.00137764	8.93333e-05	15.9757	0.00277761	0.00150842	6.59908e-06	0.237581	0.000343829	0.000799315	8.49092e-05	24.6952	0.00330536	0.000547335	1.43018e-05	0.432684	0.000305456	0.000156572	0.000120062	39.3058
r_0203	anthranilate synthase	chorismate[c] + L-glutamine[c] => anthranilate[c] + H+[c] + L-glutamate[c] + pyruvate[c]	0.0134288	0.00544976	3.3481e-05	0.249322	0.000559182	0.00137764	8.93333e-05	15.9757	0.00277761	0.00150842	6.59908e-06	0.237581	0.000343829	0.000799315	8.49092e-05	24.6952	0.00330536	0.000547335	1.43018e-05	0.432684	0.000305456	0.000156572	0.000120062	39.3058
r_0204	Ap4A hydrolase	H2O[c] + P(1),P(4)-bis(5'-adenosyl) tetraphosphate[c] <=> 2 ADP[c] + 2 H+[c]	0	0	0.00135032		0	0	0.00117909		0	0	0.000785075		0	0	0.000778497		0	0	0		0	0	0.000386299
r_0205	arabinose reductase	H+[c] + L-arabinose[c] + NADPH[c] => L-arabinitol[c] + NADP(+)[c]	0	0	0		0	0	0		0	0	0		0	0	0		0	0	0		0	0	0
r_0206	arginase	H2O[c] + L-arginine[c] => ornithine[c] + urea[c]	0	0	0.0163691		0	0	0.0050601		0	0	0.0189203		0	0	0.00368874		0	0	0.000519766		0	0	0.00602255
r_0207	argininosuccinate lyase	(N(omega)-L-arginino)succinic acid[c] <=> fumarate[c] + L-arginine[c]	0.0712802	0.0289274	0.0163688	22.964	0.00296815	0.00731251	0.00506	170.477	0.0147436	0.00800672	0.0189195	128.324	0.00182505	0.00424277	0.00368864	202.112	0.0175448	0.00290526	0.000519717	2.96222	0.00162136	0.000831085	0.00602247	371.446
r_0208	argininosuccinate synthase	ATP[c] + L-aspartate[c] + L-citrulline[c] <=> (N(omega)-L-arginino)succinic acid[c] + AMP[c] + diphosphate[c] + H+[c]	0.0712802	0.0289274	0.0163688	22.964	0.00296815	0.00731251	0.00506	170.477	0.0147436	0.00800672	0.0189195	128.324	0.00182505	0.00424277	0.00368864	202.112	0.0175448	0.00290526	0.000519717	2.96222	0.00162136	0.000831085	0.00602247	371.446
r_0209	arginyl-tRNA synthetase	ATP[c] + L-arginine[c] + tRNA(Arg)[c] => AMP[c] + Arg-tRNA(Arg)[c] + diphosphate[c]	0.0712802	0.0289274	0.000155908	0.218725	0.00296815	0.00731251	5.44621e-06	0.183488	0.0147436	0.00800672	3.14647e-05	0.213413	0.00182505	0.00424277	4.09083e-06	0.22415	0.0175448	0.00290526	9.07183e-06	0.0517065	0.00162136	0.000831085	3.28087e-06	0.202353
r_0210	arginyl-tRNA synthetase	ATP[m] + L-arginine[m] + tRNA(Arg)[m] => AMP[m] + Arg-tRNA(Arg)[m] + diphosphate[m]	0	0	0		0	0	0		0	0	0		0	0	0		0	0	0		0	0	0
r_0211	asparagine synthase (glutamine-hydrolysing)	ATP[c] + H2O[c] + L-aspartate[c] + L-glutamine[c] => AMP[c] + diphosphate[c] + H+[c] + L-asparagine[c] + L-glutamate[c]	0.0263039	0.0106748	0.00799542	30.3963	0.0010953	0.00269846	0.00246497	225.049	0.00544068	0.00295464	0.00790655	145.323	0.000673478	0.00156566	0.00291446	432.748	0.0064744	0.0010721	0.00124983	19.3042	0.000598316	0.000306688	0.00306655	512.531
r_0212	Asparaginyl-tRNA synthetase	ATP[c] + L-asparagine[c] + tRNA(Asn)[c] => AMP[c] + Asn-tRNA(Asn)[c] + diphosphate[c]	0.0263039	0.0106748	5.75333e-05	0.218725	0.0010953	0.00269846	2.00976e-06	0.183488	0.00544068	0.00295464	1.16111e-05	0.213413	0.000673478	0.00156566	1.5096e-06	0.22415	0.0064744	0.0010721	3.34769e-06	0.0517065	0.000598316	0.000306688	1.21071e-06	0.202353
r_0213	asparaginyl-tRNA synthetase, miotchondrial	ATP[m] + L-asparagine[m] + tRNA(Asn)[m] => AMP[m] + Asn-tRNA(Asn)[m] + diphosphate[m]	0	0	0		0	0	0		0	0	0		0	0	0		0	0	0		0	0	0
r_0214	aspartate carbamoyltransferase	carbamoyl phosphate[c] + L-aspartate[c] => H+[c] + N-carbamoyl-L-aspartate[c] + phosphate[c]	0.0177665	0.00721012	4.36164e-05	0.245498	0.00207276	0.00510659	0.00021478	10.362	0.00532996	0.00289452	0.000136226	2.55585	0.00146858	0.00341407	0.000260398	17.7313	0.00720532	0.00119313	0.000258482	3.58738	0.00118444	0.000607125	0.000368447	31.1074
r_0215	aspartate kinase	ATP[c] + L-aspartate[c] => 4-phospho-L-aspartate[c] + ADP[c]	0.114005	0.0462662	0.00133627	1.17212	0.00474723	0.0116956	0.00467729	98.5268	0.0235808	0.0128059	0.00943668	40.0185	0.00291896	0.00678583	0.0022836	78.2332	0.0280612	0.00464666	0.00432415	15.4097	0.00259319	0.00132923	0.00533473	205.72
r_0216	aspartate transaminase	2-oxoglutarate[c] + L-aspartate[c] <=> L-glutamate[c] + oxaloacetate[c]	3.41804	1.38713	0.287185	8.40204	0.478973	1.18003	0.187627	39.1728	1.02596	0.557163	0.44282	43.1615	0.368733	0.85721	0.158646	43.0245	0.902596	0.149461	0.260255	28.8341	0.579504	0.297045	0.167579	28.9177
r_0217	aspartate transaminase	L-glutamate[m] + oxaloacetate[m] => 2-oxoglutarate[m] + L-aspartate[m]	3.75091	1.52222	0.289478	7.71755	0.49714	1.22478	0.187379	37.6914	1.09898	0.596819	0.450137	40.9594	0.379591	0.882453	0.158518	41.7601	0.991053	0.164109	0.260401	26.2752	0.593359	0.304147	0.170055	28.6598
r_0218	aspartate transaminase	2-oxoglutarate[p] + L-aspartate[p] <=> L-glutamate[p] + oxaloacetate[p]	0	0	0.00204108		0	0	0.000372052		0	0	0.00443786		0	0	0.000265953		0	0	0.000350382		0	0	0.00142394
r_0219	aspartate-semialdehyde dehydrogenase	4-phospho-L-aspartate[c] + H+[c] + NADPH[c] => L-aspartate 4-semialdehyde[c] + NADP(+)[c] + phosphate[c]	0.114005	0.0462662	0.00133627	1.17212	0.00474723	0.0116956	0.00467729	98.5268	0.0235808	0.0128059	0.00943668	40.0185	0.00291896	0.00678583	0.0022836	78.2332	0.0280612	0.00464666	0.00432415	15.4097	0.00259319	0.00132923	0.00533473	205.72
r_0220	Aspartyl-tRNA synthetase	ATP[c] + L-aspartate[c] + tRNA(Asp)[c] => AMP[c] + Asp-tRNA(Asp)[c] + diphosphate[c]	0.0573469	0.0232729	0.000125432	0.218725	0.00238794	0.00588307	4.38159e-06	0.183488	0.0118616	0.00644162	2.53142e-05	0.213413	0.0014683	0.00341341	3.29118e-06	0.22415	0.0141153	0.00233735	7.29852e-06	0.0517065	0.00130444	0.000668635	2.63957e-06	0.202353
r_0222	ATP adenylyltransferase	ADP[c] + ATP[c] + H+[c] => P(1),P(4)-bis(5'-adenosyl) tetraphosphate[c] + phosphate[c]	0	0	0.00135032		0	0	0.00117909		0	0	0.000785075		0	0	0.000778497		0	0	0		0	0	0.000386299
r_0225	ATP phosphoribosyltransferase	ATP[c] + PRPP[c] => 5-phosphoribosyl-ATP[c] + diphosphate[c]	0.0230029	0.00933519	5.21555e-05	0.226734	0.000957851	0.00235982	0.000197191	20.5868	0.00475791	0.00258386	1.25829e-05	0.264463	0.000588961	0.00136918	0.000190274	32.3067	0.00566191	0.000937558	8.71419e-05	1.53909	0.000523232	0.000268201	0.000281821	53.8616
r_0226	ATP synthase	ADP[m] + 3 H+[c] + phosphate[m] => ATP[m] + 2 H+[m] + H2O[m]	28.9335	11.742	0.580596	2.00666	5.47634	13.4918	0.131709	2.40505	11.0795	6.0169	0.307885	2.77886	4.53931	10.5527	0.100593	2.21605	29.6316	4.9067	0.0698968	0.235886	9.08021	4.65439	0.190341	2.09622
r_0227	ATPase, cytosolic	ATP[c] + H2O[c] => ADP[c] + H+[e] + phosphate[c]	0.022982	0.0093267	0.307653	1338.67	0	0	0.0385207		0	0	0.107456		0	0	0.0158828		0	0	0.00156905		0	0	0.0298426
r_0228	beta-1,4 mannosyltransferase	GDP-alpha-D-mannose[c] + N,N'-diacetylchitobiosyldiphosphodolichol[c] => beta-D-mannosyldiacetylchitobiosyldiphosphodolichol[c] + GDP[c]	0	0	0		0	0	0		0	0	0		0	0	0		0	0	0		0	0	0
r_0229	biotin synthase	dethiobiotin[c] + polysulphur[c] <=> biotin[c] + 2 H+[c]	0	0	0		0	0	4.59881e-18		0	0	0		0	0	1.39684e-18		0	0	0		0	0	0
r_0230	biotin-[acetyl-CoA-carboxylase] ligase	ATP[c] + biotin[c] + H+[c] => biotinyl-5'-AMP[c] + diphosphate[c]	0	0	0		0	0	0		0	0	0		0	0	0		0	0	0		0	0	0
r_0231	C-14 sterol reductase	4,4-dimethyl-5alpha-cholesta-8,14,24-trien-3beta-ol[c] + H+[c] + NADPH[c] => 14-demethyllanosterol[c] + NADP(+)[c]	0.00131807	0.000534907	3.01482e-06	0.22873	0.00134685	0.00331819	2.81941e-06	0.209333	0.00143851	0.000781206	3.42472e-06	0.238074	0.000569178	0.00132319	4.62913e-06	0.813301	0.00171424	0.000283862	1.61698e-06	0.094326	0.000551467	0.000282674	1.20205e-06	0.217973
r_0233	C-22 sterol desaturase (NADP)	ergosta-5,7,24(28)-trien-3beta-ol[c] + H+[c] + NADPH[c] + oxygen[c] => ergosta-5,7,22,24(28)-tetraen-3beta-ol[c] + 2 H2O[c] + NADP(+)[c]	0.00131807	0.000534907	2.90748e-06	0.220587	0.00134685	0.00331819	2.57029e-06	0.190837	0.00143851	0.000781206	3.15537e-06	0.21935	0.000569178	0.00132319	2.37737e-06	0.417686	0.00171424	0.000283862	1.03583e-06	0.0604246	0.000551467	0.000282674	1.14346e-06	0.207349
r_0234	C-3 sterol dehydrogenase	NADP(+)[c] + zymosterol intermediate 1c[c] => carbon dioxide[c] + H+[c] + NADPH[c] + zymosterol intermediate 2[c]	0.00131807	0.000534907	2.97356e-06	0.225599	0.00134685	0.00331819	2.72573e-06	0.202378	0.00143851	0.000781206	3.33092e-06	0.231553	0.000569178	0.00132319	3.67488e-06	0.645647	0.00171424	0.000283862	1.44003e-06	0.0840036	0.000551467	0.000282674	1.18612e-06	0.215084
r_0235	C-3 sterol dehydrogenase (4-methylzymosterol)	4beta-methylzymosterol-4alpha-carboxylic acid[c] + NAD[c] => 3-dehydro-4-methylzymosterol[c] + carbon dioxide[c] + H+[c] + NADH[c]	0.00131807	0.000534907	2.97356e-06	0.225599	0.00134685	0.00331819	2.72573e-06	0.202378	0.00143851	0.000781206	3.33092e-06	0.231553	0.000569178	0.00132319	3.67488e-06	0.645647	0.00171424	0.000283862	1.44003e-06	0.0840036	0.000551467	0.000282674	1.18612e-06	0.215084
r_0236	C-3 sterol keto reductase (4-methylzymosterol)	3-dehydro-4-methylzymosterol[c] + H+[c] + NADPH[c] => 4alpha-methylzymosterol[c] + NADP(+)[c]	0.00131807	0.000534907	2.97356e-06	0.225599	0.00134685	0.00331819	2.72573e-06	0.202378	0.00143851	0.000781206	3.33092e-06	0.231553	0.000569178	0.00132319	3.67488e-06	0.645647	0.00171424	0.000283862	1.44003e-06	0.0840036	0.000551467	0.000282674	1.18612e-06	0.215084
r_0237	C-3 sterol keto reductase (zymosterol)	H+[c] + NADPH[c] + zymosterol intermediate 2[c] => NADP(+)[c] + zymosterol[c]	0.00131807	0.000534907	2.97356e-06	0.225599	0.00134685	0.00331819	2.72573e-06	0.202378	0.00143851	0.000781206	3.33092e-06	0.231553	0.000569178	0.00132319	3.67488e-06	0.645647	0.00171424	0.000283862	1.44003e-06	0.0840036	0.000551467	0.000282674	1.18612e-06	0.215084
r_0238	C-4 methyl sterol oxidase	4alpha-methylzymosterol[c] + H+[c] + NADPH[c] + oxygen[c] => H2O[c] + NADP(+)[c] + zymosterol intermediate 1a[c]	0.00131807	0.000534907	2.97356e-06	0.225599	0.00134685	0.00331819	2.72573e-06	0.202378	0.00143851	0.000781206	3.33092e-06	0.231553	0.000569178	0.00132319	3.67488e-06	0.645647	0.00171424	0.000283862	1.44003e-06	0.0840036	0.000551467	0.000282674	1.18612e-06	0.215084
r_0239	C-4 methyl sterol oxidase	H+[c] + NADPH[c] + oxygen[c] + zymosterol intermediate 1a[c] => 2 H2O[c] + NADP(+)[c] + zymosterol intermediate 1b[c]	0.00131807	0.000534907	2.97356e-06	0.225599	0.00134685	0.00331819	2.72573e-06	0.202378	0.00143851	0.000781206	3.33092e-06	0.231553	0.000569178	0.00132319	3.67488e-06	0.645647	0.00171424	0.000283862	1.44003e-06	0.0840036	0.000551467	0.000282674	1.18612e-06	0.215084
r_0240	C-4 methyl sterol oxidase	H+[c] + NADPH[c] + oxygen[c] + zymosterol intermediate 1b[c] => H2O[c] + NADP(+)[c] + zymosterol intermediate 1c[c]	0.00131807	0.000534907	2.97356e-06	0.225599	0.00134685	0.00331819	2.72573e-06	0.202378	0.00143851	0.000781206	3.33092e-06	0.231553	0.000569178	0.00132319	3.67488e-06	0.645647	0.00171424	0.000283862	1.44003e-06	0.0840036	0.000551467	0.000282674	1.18612e-06	0.215084
r_0241	C-4 sterol methyl oxidase (4,4-dimethylzymosterol)	14-demethyllanosterol[c] + 3 H+[c] + 3 NADPH[c] + 3 oxygen[c] => 4beta-methylzymosterol-4alpha-carboxylic acid[c] + 4 H2O[c] + 3 NADP(+)[c]	0.00131807	0.000534907	2.97356e-06	0.225599	0.00134685	0.00331819	2.72573e-06	0.202378	0.00143851	0.000781206	3.33092e-06	0.231553	0.000569178	0.00132319	3.67488e-06	0.645647	0.00171424	0.000283862	1.44003e-06	0.0840036	0.000551467	0.000282674	1.18612e-06	0.215084
r_0242	C-5 sterol desaturase	episterol[c] + H+[c] + NADPH[c] + oxygen[c] => ergosta-5,7,24(28)-trien-3beta-ol[c] + 2 H2O[c] + NADP(+)[c]	0.00131807	0.000534907	2.90748e-06	0.220587	0.00134685	0.00331819	2.57029e-06	0.190837	0.00143851	0.000781206	3.15537e-06	0.21935	0.000569178	0.00132319	2.37737e-06	0.417686	0.00171424	0.000283862	1.03583e-06	0.0604246	0.000551467	0.000282674	1.14346e-06	0.207349
r_0243	C-8 sterol isomerase	fecosterol[c] => episterol[c]	0.00131807	0.000534907	2.9208e-06	0.221597	0.00134685	0.00331819	2.58643e-06	0.192035	0.00143851	0.000781206	3.19904e-06	0.222386	0.000569178	0.00132319	2.37737e-06	0.417686	0.00171424	0.000283862	1.03583e-06	0.0604246	0.000551467	0.000282674	1.14346e-06	0.207349
r_0244	C-s24 sterol reductase	ergosta-5,7,22,24(28)-tetraen-3beta-ol[er] + H+[er] + NADPH[er] => ergosterol[er] + NADP(+)[er]	0.00131807	0.000534907	2.88321e-06	0.218745	0.00134685	0.00331819	2.53767e-06	0.188415	0.00143851	0.000781206	3.09644e-06	0.215253	0.000569178	0.00132319	2.18544e-06	0.383965	0.00171424	0.000283862	8.86376e-07	0.0517065	0.000551467	0.000282674	1.12868e-06	0.204668
r_0250	carbamoyl-phosphate synthase (glutamine-hydrolysing)	2 ATP[c] + bicarbonate[c] + H2O[c] + L-glutamine[c] => 2 ADP[c] + carbamoyl phosphate[c] + 2 H+[c] + L-glutamate[c] + phosphate[c]	0.0890467	0.0361375	0.0163713	18.3851	0.00504091	0.0124191	0.00506212	100.421	0.0200735	0.0109012	0.0189366	94.336	0.00329363	0.00765684	0.00369482	112.181	0.0247502	0.00409839	0.000578307	2.33658	0.00280579	0.00143821	0.00604703	215.519
r_0252	carnitine O-acetyltransferase	(R)-carnitine[c] + acetyl-CoA[c] => coenzyme A[c] + O-acetylcarnitine[c]	0.0700031	0.0284091	0.0321887	45.9817	0	0	0.0121198		0	0	0.0213325		0	0	0.0118803		1.73354	0.287057	0.00155352	0.0896158	0.756123	0.387578	0.00504812	0.667632
r_0253	carnitine O-acetyltransferase	(R)-carnitine[p] + acetyl-CoA[p] => coenzyme A[p] + O-acetylcarnitine[p]	0	0	0.0189512		0	0	0.00204879		0	0	0.00757091		0	0	0.00255901		0	0	0.000129811		0	0	0.00650368
r_0254	carnitine O-acetyltransferase	coenzyme A[m] + O-acetylcarnitine[m] => (R)-carnitine[m] + acetyl-CoA[m]	0.0700031	0.0284091	0.0358448	51.2045	0	0	0.0125046		0	0	0.0236357		0	0	0.0125032		1.73354	0.287057	0.00153504	0.0885497	0.756124	0.387578	0.00871707	1.15286
r_0255	catalase	2 hydrogen peroxide[c] => 2 H2O[c] + oxygen[c]	0	0	0.00369094		0	0	0.00292232		0	0	0.00239039		0	0	0.00212485		0	0	0.00225104		0	0	0.00408667
r_0256	catalase	2 hydrogen peroxide[p] => 2 H2O[p] + oxygen[p]	0	0	0.00865159		0	0	0.00208825		0	0	0.00717488		0	0	0.0018866		0.0388124	0.00642696	0.002306	5.9414	0	0	0.00439884
r_0259	ceramide-1 hydroxylase (24C)	ceramide-1 (C24)[er] + H+[er] + NADPH[er] + oxygen[er] => ceramide-2 (C24)[er] + H2O[er] + NADP(+)[er]	0	0	0		0	0	0		0	0	2.85104e-11		0	0	0		0	0	0		0	0	0
r_0260	ceramide-1 hydroxylase (24C)	ceramide-1 (C24)[er] + H+[er] + NADPH[er] + oxygen[er] => ceramide-2' (C24)[er] + H2O[er] + NADP(+)[er]	0	0	0		0	0	0		0	0	0		0	0	0		0	0	0		0	0	0
r_0261	ceramide-1 hydroxylase (26C)	ceramide-1 (C26)[er] + H+[er] + NADPH[er] + oxygen[er] => ceramide-2 (C26)[er] + H2O[er] + NADP(+)[er]	0	0	0		0	0	0		0	0	1.84873e-11		0	0	0		0	0	0		0	0	0
r_0262	ceramide-1 hydroxylase (26C)	ceramide-1 (C26)[er] + H+[er] + NADPH[er] + oxygen[er] => ceramide-2' (C26)[er] + H2O[er] + NADP(+)[er]	0	0	0		0	0	0		0	0	0		0	0	0		0	0	0		0	0	0
r_0263	ceramide-1 synthase (24C)	sphinganine[er] + tetracosanoyl-CoA[er] => ceramide-1 (C24)[er] + coenzyme A[er] + H+[er]	0	0	0		0	0	0		0	0	3.27664e-11		0	0	0		0	0	0		0	0	0
r_0264	ceramide-1 synthase (26C)	hexacosanoyl-CoA[er] + sphinganine[er] => ceramide-1 (C26)[er] + coenzyme A[er] + H+[er]	0	0	4.983e-13		0	0	0		0	0	6.17445e-11		0	0	0		0	0	0		0	0	0
r_0265	ceramide-2 synthase (24C)	phytosphingosine[er] + tetracosanoyl-CoA[er] => ceramide-2 (C24)[er] + coenzyme A[er] + H+[er]	0	0	4.983e-13		0	0	0		0	0	3.00571e-11		0	0	0		0	0	0		0	0	0
r_0266	ceramide-2 synthase (26C)	hexacosanoyl-CoA[er] + phytosphingosine[er] => ceramide-2 (C26)[er] + coenzyme A[er] + H+[er]	0	0	0		0	0	0		0	0	6.37385e-11		0	0	0		0	0	0		0	0	0
r_0267	ceramide-3 synthase (24C)	ceramide-2 (C24)[er] + H+[er] + NADPH[er] + oxygen[er] => ceramide-3 (C24)[er] + H2O[er] + NADP(+)[er]	0	0	0		0	0	0		0	0	0		0	0	0		0	0	0		0	0	0
r_0268	ceramide-3 synthase (26C)	ceramide-2 (C26)[er] + H+[er] + NADPH[er] + oxygen[er] => ceramide-3 (C26)[er] + H2O[er] + NADP(+)[er]	0	0	0		0	0	0		0	0	6.63535e-11		0	0	0		0	0	0		0	0	0
r_0269	ceramide-4 synthase (24C)	ceramide-3 (C24)[er] + H+[er] + NADPH[er] + oxygen[er] => ceramide-4 (C24)[er] + H2O[er] + NADP(+)[er]	0	0	0		0	0	0		0	0	0		0	0	0		0	0	0		0	0	0
r_0270	ceramide-4 synthase (26C)	ceramide-3 (C26)[er] + H+[er] + NADPH[er] + oxygen[er] => ceramide-4 (C26)[er] + H2O[er] + NADP(+)[er]	0	0	0		0	0	0		0	0	5.70208e-11		0	0	0		0	0	0		0	0	0
r_0271	chitin deacetylase	chitin[c] + H2O[c] => acetate[c] + chitosan[ce] + H+[c]	0	0	0		0	0	0		0	0	0		0	0	0		0	0	0		0	0	0
r_0272	chitin synthase	UDP-N-acetyl-alpha-D-glucosamine[c] => chitin[c] + H+[c] + UDP[c]	0	0	0		0	0	0		0	0	0		0	0	0		0	0	0		0	0	0
r_0273	choline kinase	ATP[c] + choline[c] => ADP[c] + choline phosphate[c] + H+[c]	0	0	6.37833e-08		0	0	3.08506e-08		0	0	2.42447e-08		0	0	2.60713e-08		0	0	7.2144e-08		0	0	1.42363e-08
r_0274	choline phosphate cytididyltransferase	choline phosphate[c] + CTP[c] + H+[c] => CDP-choline[c] + diphosphate[c]	0	0	6.37833e-08		0	0	3.08506e-08		0	0	2.42447e-08		0	0	2.60713e-08		0	0	7.2144e-08		0	0	1.42363e-08
r_0278	chorismate mutase	chorismate[c] => prephenate[c]	0.0584496	0.0237204	0.000156255	0.267333	0.00243386	0.00599622	9.16808e-05	3.76688	0.0120897	0.00656548	3.04999e-05	0.252281	0.00149653	0.00347904	7.15552e-05	4.78141	0.0143867	0.0023823	1.7313e-05	0.120341	0.00132951	0.000681489	9.45925e-05	7.11482
r_0279	chorismate synthase	5-O-(1-carboxyvinyl)-3-phosphoshikimic acid[c] => chorismate[c] + phosphate[c]	0.0718784	0.0291701	0.000181993	0.253195	0.00299305	0.00737385	0.000131244	4.38498	0.0148673	0.0080739	3.65465e-05	0.245819	0.00184036	0.00427836	0.000116341	6.32164	0.017692	0.00292963	2.41179e-05	0.136321	0.00163497	0.000838061	0.000153644	9.39738
r_0280	cis-aconitate(3-) to isocitrate	cis-aconitate[m] + H2O[m] <=> isocitrate[m]	0.985839	0.400079	0.414262	42.0213	0.324049	0.798348	0.073877	22.7981	0.591858	0.321418	0.164255	27.7524	0.285063	0.662697	0.0554052	19.4361	0.807272	0.133676	0.0597882	7.4062	0.22722	0.11647	0.0587342	25.849
r_0281	cis-prenyltransferase step 01	farnesyl diphosphate[lp] + isopentenyl diphosphate[lp] => diphosphate[lp] + geranylgeranyl diphosphate[lp]	0	0	0		0	0	0		0	0	0		0	0	0		0	0	0		0	0	0
r_0282	cis-prenyltransferase step 02	geranylgeranyl diphosphate[lp] + isopentenyl diphosphate[lp] => diphosphate[lp] + pentaprenyl diphosphate[lp]	0	0	0		0	0	0		0	0	0		0	0	0		0	0	0		0	0	0
r_0283	cis-prenyltransferase step 03	isopentenyl diphosphate[lp] + pentaprenyl diphosphate[lp] => diphosphate[lp] + hexaprenyl diphosphate[lp]	0	0	0		0	0	0		0	0	0		0	0	0		0	0	0		0	0	0
r_0284	cis-prenyltransferase step 04	hexaprenyl diphosphate[lp] + isopentenyl diphosphate[lp] => diphosphate[lp] + heptaprenyl diphosphate[lp]	0	0	0		0	0	0		0	0	0		0	0	0		0	0	0		0	0	0
r_0285	cis-prenyltransferase step 05	heptaprenyl diphosphate[lp] + isopentenyl diphosphate[lp] => diphosphate[lp] + octaprenyl diphosphate[lp]	0	0	0		0	0	0		0	0	0		0	0	0		0	0	0		0	0	0
r_0286	cis-prenyltransferase step 06	isopentenyl diphosphate[lp] + octaprenyl diphosphate[lp] => diphosphate[lp] + nonaprenyl diphosphate[lp]	0	0	0		0	0	0		0	0	0		0	0	0		0	0	0		0	0	0
r_0287	cis-prenyltransferase step 07	isopentenyl diphosphate[lp] + nonaprenyl diphosphate[lp] => decaprenyl diphosphate[lp] + diphosphate[lp]	0	0	0		0	0	0		0	0	0		0	0	0		0	0	0		0	0	0
r_0288	cis-prenyltransferase step 08	decaprenyl diphosphate[lp] + isopentenyl diphosphate[lp] => diphosphate[lp] + undecaprenyl diphosphate[lp]	0	0	0		0	0	0		0	0	0		0	0	0		0	0	0		0	0	0
r_0289	cis-prenyltransferase step 09	isopentenyl diphosphate[lp] + undecaprenyl diphosphate[lp] => diphosphate[lp] + dodecaprenyl diphosphate[lp]	0	0	0		0	0	0		0	0	0		0	0	0		0	0	0		0	0	0
r_0290	cis-prenyltransferase step 10	dodecaprenyl diphosphate[lp] + isopentenyl diphosphate[lp] => diphosphate[lp] + tridecaprenyl diphosphate[lp]	0	0	0		0	0	0		0	0	0		0	0	0		0	0	0		0	0	0
r_0291	cis-prenyltransferase step 11	isopentenyl diphosphate[lp] + tridecaprenyl diphosphate[lp] => diphosphate[lp] + tetradecaprenyl diphosphate[lp]	0	0	0		0	0	0		0	0	0		0	0	0		0	0	0		0	0	0
r_0292	cis-prenyltransferase step 12	isopentenyl diphosphate[lp] + tetradecaprenyl diphosphate[lp] => diphosphate[lp] + pentadecaprenyl diphosphate[lp]	0	0	0		0	0	0		0	0	0		0	0	0		0	0	0		0	0	0
r_0293	cis-prenyltransferase step 13	isopentenyl diphosphate[lp] + pentadecaprenyl diphosphate[lp] => diphosphate[lp] + hexadecaprenyl diphosphate[lp]	0	0	0		0	0	0		0	0	0		0	0	0		0	0	0		0	0	0
r_0294	cis-prenyltransferase step 14	hexadecaprenyl diphosphate[lp] + isopentenyl diphosphate[lp] <=> diphosphate[lp] + heptadecaprenyl diphosphate[lp]	0	0	0		0	0	1.98603e-17		0	0	9.93014e-18		0	0	4.96507e-18		0	0	0		0	0	4.96507e-18
r_0295	cis-prenyltransferase step 15	heptadecaprenyl diphosphate[lp] + isopentenyl diphosphate[lp] <=> diphosphate[lp] + octadecaprenyl diphosphate[lp]	0	0	1.98603e-17		0	0	0		0	0	0		0	0	0		0	0	1.98603e-17		0	0	4.96507e-18
r_0296	cis-prenyltransferase step 16	isopentenyl diphosphate[lp] + octadecaprenyl diphosphate[lp] => diphosphate[lp] + nonadecaprenyl diphosphate[lp]	0	0	0		0	0	0		0	0	0		0	0	0		0	0	0		0	0	0
r_0297	cis-prenyltransferase step 17	isopentenyl diphosphate[lp] + nonadecaprenyl diphosphate[lp] => diphosphate[lp] + icosaprenyl diphosphate[lp]	0	0	0		0	0	0		0	0	0		0	0	0		0	0	0		0	0	0
r_0298	cis-prenyltransferase step 18	icosaprenyl diphosphate[lp] + isopentenyl diphosphate[lp] => diphosphate[lp] + henicosaprenyl diphosphate[lp]	0	0	0		0	0	0		0	0	0		0	0	0		0	0	0		0	0	0
r_0299	cis-prenyltransferase step 19	henicosaprenyl diphosphate[lp] + isopentenyl diphosphate[lp] => diphosphate[lp] + docosaprenyl diphosphate[lp]	0	0	0		0	0	0		0	0	0		0	0	0		0	0	0		0	0	0
r_0300	citrate synthase	acetyl-CoA[m] + H2O[m] + oxaloacetate[m] => citrate[m] + coenzyme A[m] + H+[m]	1.61934	0.657171	0.242881	14.9987	0.369558	0.910465	0.0519424	14.0553	0.779959	0.423568	0.125343	16.0704	0.309959	0.720574	0.0417872	13.4815	4.02796	0.666992	0.0450053	1.11732	1.23522	0.633157	0.0329955	2.67122
r_0301	citrate synthase, peroxisomal	acetyl-CoA[p] + H2O[p] + oxaloacetate[p] => citrate[p] + coenzyme A[p] + H+[p]	0	0	0.00709971		0	0	0.00374957		0	0	0.0114504		0	0	0.00357337		0.0801922	0.0132791	0.00236592	2.95031	0	0	0.00595546
r_0302	citrate to cis-aconitate(3-)	citrate[m] <=> cis-aconitate[m] + H2O[m]	0.985839	0.400079	0.414262	42.0213	0.324049	0.798348	0.073877	22.7981	0.591858	0.321418	0.164255	27.7524	0.285063	0.662697	0.0554052	19.4361	0.807272	0.133676	0.0597882	7.4062	0.22722	0.11647	0.0587342	25.849
r_0303	citrate to cis-aconitate(3-), cytoplasmic	citrate[c] <=> cis-aconitate[c] + H2O[c]	0.606939	0.246312	0.370148	60.986	0.0201492	0.0496409	0.0733068	363.82	0.0957563	0.0520019	0.150512	157.182	0.00843561	0.0196106	0.0551471	653.742	3.19161	0.528499	0.0359151	1.1253	1.05321	0.539861	0.0564966	5.36422
r_0304	coproporphyrinogen oxidase (O2 required)	coproporphyrinogen III[c] + 2 H+[c] + oxygen[c] => 2 carbon dioxide[c] + 2 H2O[c] + protoporphyrinogen[c]	1.782e-07	7.23182e-08	3.89769e-10	0.218726	2.079e-08	5.12195e-08	3.81472e-11	0.183488	5.346e-08	2.90323e-08	1.17466e-10	0.219727	1.473e-08	3.42435e-08	3.31696e-11	0.225184	7.227e-08	1.19672e-08	3.74661e-11	0.0518418	1.188e-08	6.08952e-09	2.42967e-11	0.204517
r_0306	CTP synthase (glutamine)	ATP[c] + H2O[c] + L-glutamine[c] + UTP[c] => ADP[c] + CTP[c] + 2 H+[c] + L-glutamate[c] + phosphate[c]	0	0	0.000384769		0	0	0.000120615		0	0	0.000156326		0	0	3.83748e-05		0	0	0.000262713		0	0	3.09499e-05
r_0307	CTP synthase (NH3)	ammonium[c] + ATP[c] + UTP[c] => ADP[c] + CTP[c] + 2 H+[c] + phosphate[c]	0.011583	0.00470068	0.000434324	3.74967	0.00139917	0.00344707	0.000190234	13.5962	0.0034749	0.0018871	0.000197939	5.69624	0.000991329	0.00230459	0.000216537	21.8431	0.00486377	0.000805393	0.000331532	6.81636	0.000799524	0.000409824	0.000340886	42.6361
r_0308	cystathionine b-lyase	H2O[c] + L-cystathionine[c] => ammonium[c] + L-homocysteine[c] + pyruvate[c]	0	0	0.00441849		0	0	0.00180536		0	0	0.0032412		0	0	0.00107751		0	0	0.000198796		0	0	0.000743615
r_0309	cystathionine beta-synthase	L-homocysteine[c] + L-serine[c] => H2O[c] + L-cystathionine[c]	0.0369956	0.0150138	0.0136026	36.7681	0.00042454	0.00104592	0.00187564	441.806	0.00210881	0.00114522	0.0032009	151.787	0.000261041	0.000606853	0.00122043	467.525	0.00250948	0.000415546	0.000310393	12.3688	0.000231907	0.000118872	0.000585583	252.507
r_0310	cystathionine g-lyase	H2O[c] + L-cystathionine[c] => 2-oxobutanoate[c] + ammonium[c] + L-cysteine[c]	0.0369956	0.0150138	0.0135516	36.6304	0.00042454	0.00104592	0.00132804	312.818	0.00210881	0.00114522	0.000938711	44.5138	0.000261041	0.000606853	0.000873721	334.707	0.00250948	0.000415546	0.000976291	38.9041	0.000231907	0.000118872	0.0012556	541.422
r_0311	cystathionine gamma-synthase	L-cysteine[c] + O-acetyl-L-homoserine[c] => acetate[c] + H+[c] + L-cystathionine[c]	0	0	0.00250497		0	0	0.000265465		0	0	0.000960199		0	0	0.000304879		0	0	0.000518621		0	0	0.00134254
r_0312	cysteine synthase	hydrogen sulfide[c] + O-acetyl-L-serine[c] => acetate[c] + H+[c] + L-cysteine[c]	0	0	0.00343681		0	0	0.00055031		0	0	0.00193144		0	0	0.000554052		0	0	0.000112143		0	0	0.00107227
r_0313	cysteinyl-tRNA synthetase	ATP[c] + L-cysteine[c] + tRNA(Cys)[c] => AMP[c] + Cys-tRNA(Cys)[c] + diphosphate[c]	0.0101954	0.00413756	2.22999e-05	0.218725	0.00042454	0.00104592	7.78982e-07	0.183488	0.00210881	0.00114522	4.50048e-06	0.213413	0.000261041	0.000606853	5.85121e-07	0.22415	0.00250948	0.000415546	1.29757e-06	0.0517065	0.000231907	0.000118872	4.69272e-07	0.202353
r_0315	cytidine kinase (GTP)	cytidine[c] + GTP[c] => CMP[c] + GDP[c] + H+[c]	0	0	3.35658e-05		0	0	2.01864e-05		0	0	2.15923e-05		0	0	2.74132e-05		0	0	2.89512e-05		0	0	1.20469e-05
r_0317	cytochrome P450 lanosterol 14-alpha-demethylase (NADP)	2 H+[c] + lanosterol[c] + 3 NADPH[c] + 3 oxygen[c] => 4,4-dimethyl-5alpha-cholesta-8,14,24-trien-3beta-ol[c] + formate[c] + 4 H2O[c] + 3 NADP(+)[c]	0.00131807	0.000534907	3.01482e-06	0.22873	0.00134685	0.00331819	2.81941e-06	0.209333	0.00143851	0.000781206	3.42472e-06	0.238074	0.000569178	0.00132319	4.62913e-06	0.813301	0.00171424	0.000283862	1.61698e-06	0.094326	0.000551467	0.000282674	1.20205e-06	0.217973
r_0318	cytosine deaminase	cytosine[c] + H+[c] + H2O[c] => ammonium[c] + uracil[c]	0	0	0		0	0	0		0	0	0		0	0	0		0	0	0		0	0	0
r_0319	D-arabinono-1,4-lactone oxidase	D-arabinono-1,4-lactone[c] + oxygen[c] <=> dehydro-D-arabinono-1,4-lactone[c] + hydrogen peroxide[c]	0	0	0		0	0	3.10317e-19		0	0	7.75792e-20		0	0	3.87896e-20		0	0	0		0	0	0
r_0320	D-arabinose 1-dehydrogenase (NAD)	D-arabinose[c] + NAD[c] => D-arabinono-1,4-lactone[c] + H+[c] + NADH[c]	0	0	0		0	0	0		0	0	0		0	0	0		0	0	0		0	0	0
r_0321	D-arabinose 1-dehydrogenase (NADP)	D-arabinose[c] + NADP(+)[c] => D-arabinono-1,4-lactone[c] + H+[c] + NADPH[c]	0	0	0		0	0	0		0	0	0		0	0	0		0	0	0		0	0	0
r_0322	D-fructose 1-phosphate D-glyceraldehyde-3-phosphate-lyase	D-fructose 1-phosphate[c] <=> D-glyceraldehyde[c] + dihydroxyacetone phosphate[c]	0	0	0		0	0	3.50996e-18		0	0	0		0	0	8.77928e-19		0	0	0		0	0	1.75586e-18
r_0323	D-sorbitol dehydrogenase (D-fructose producing)	D-glucitol[c] + NAD[c] => D-fructose[c] + H+[c] + NADH[c]	0	0	0		0	0	0		0	0	0		0	0	0		0	0	0		0	0	0
r_0326	dCMP deaminase	dCMP[c] + H+[c] + H2O[c] <=> ammonium[c] + dUMP[c]	0	0	0.00181858		4.7817e-05	0.000117805	0.00160265	3351.63	0	0	0.000944541		3.3879e-05	7.876e-05	0.000808298	2385.84	0.000166221	2.75246e-05	0.000601176	361.672	2.7324e-05	1.40059e-05	0.000487101	1782.69
r_0327	dCTP deaminase	dCTP[c] + H+[c] + H2O[c] => ammonium[c] + dUTP[c]	0	0	0.00177486		0	0	0.00158507		0	0	0.000924635		0	0	0.00077404		0	0	0.000536875		0	0	0.000344227
r_0328	deoxyadenosine deaminase	2'-deoxyadenosine[c] + H+[c] + H2O[c] => 2'-deoxyinosine[c] + ammonium[c]	0	0	0		0	0	0		0	0	0		0	0	0		0	0	0		0	0	0
r_0330	deoxyguanylate kinase (dGMP:ATP)	ATP[c] + dGMP[c] <=> ADP[c] + dGDP[c]	-0.00065934	-0.000267577	3.89955e-05	5.91433	-7.6923e-05	-0.000189512	0.00679776	8837.1	-0.000197802	-0.000107419	0.0145024	7331.76	-5.4501e-05	-0.000126701	0.0047266	8672.51	-0.000267399	-4.42787e-05	0.001093	408.753	-4.3956e-05	-2.25312e-05	0.00920228	20935.2
r_0331	deoxyhypusine synthase, cytosolic/mitochondrial	H2O[c] + spermidine[c] + ubiquinone-6[m] => 4-aminobutanal[c] + trimethylenediamine[c] + ubiquinol-6[m]	0	0	0		0	0	0		0	0	0		0	0	0		0	0	0		0	0	0
r_0332	deoxyribokinase	2-deoxy-D-ribose[c] + ATP[c] => 2-deoxy-D-ribose 5-phosphate[c] + ADP[c] + H+[c]	0	0	0		0	0	0		0	0	0		0	0	0		0	0	0		0	0	0
r_0334	dephospho-CoA kinase	3'-dephospho-CoA[m] + ATP[m] => ADP[m] + coenzyme A[m] + H+[m]	0	0	0		0	0	0		0	0	0		0	0	0		0	0	0		0	0	0
r_0344	dihydrofolate reductase	dihydrofolic acid[c] + H+[c] + NADPH[c] => NADP(+)[c] + THF[c]	0.00040986	0.000166332	2.09097e-05	5.10166	4.7817e-05	0.000117805	0.000214842	449.3	0.000122958	6.67742e-05	0.000135831	110.469	3.3879e-05	7.876e-05	0.000260474	768.835	0.000166221	2.75246e-05	0.000258538	155.539	2.7324e-05	1.40059e-05	0.00036851	1348.67
r_0345	dihydrofolate reductase	dihydrofolic acid[m] + H+[m] + NADPH[m] => NADP(+)[m] + THF[m]	0	0	0		0	0	0		0	0	0		0	0	0		0	0	0		0	0	0
r_0346	dihydrofolate synthase	7,8-dihydropteroate[c] + ATP[c] + L-glutamate[c] => ADP[c] + dihydrofolic acid[c] + H+[c] + phosphate[c]	0	0	1.87677e-11		0	0	0		0	0	0		0	0	0		0	0	6.03634e-13		0	0	0
r_0347	dihydroneopterin aldolase	7,8-dihydroneopterin[m] => 2-amino-6-(hydroxymethyl)-7,8-dihydropteridin-4-ol[m] + glycolaldehyde[m]	0	0	1.87677e-11		0	0	0		0	0	0		0	0	0		0	0	6.03634e-13		0	0	0
r_0348	dihydroneopterin monophosphate dephosphorylase	7,8-dihydroneopterin 3'-phosphate[c] + H2O[c] => 7,8-dihydroneopterin[c] + phosphate[c]	0	0	0		0	0	0		0	0	0		0	0	0		0	0	0		0	0	0
r_0349	dihydroorotase	(S)-dihydroorotate[c] + H2O[c] <=> H+[c] + N-carbamoyl-L-aspartate[c]	-0.0177665	-0.00721012	4.36164e-05	0.245498	-0.00207276	-0.00510659	0.00021478	10.362	-0.00532996	-0.00289452	0.000136226	2.55585	-0.00146858	-0.00341407	0.000260398	17.7313	-0.00720532	-0.00119313	0.000258482	3.58738	-0.00118444	-0.000607125	0.000368447	31.1074
r_0350	dihydropteroate synthase	2-amino-6-(hydroxymethyl)-7,8-dihydropteridin-4-ol[m] + 4-aminobenzoate[m] => 7,8-dihydropteroate[m] + H2O[m]	0	0	1.87677e-11		0	0	0		0	0	0		0	0	0		0	0	6.03634e-13		0	0	0
r_0351	dihydropteroate synthase	(2-amino-4-hydroxy-7,8-dihydropteridin-6-yl)methyl trihydrogen diphosphate[m] + 4-aminobenzoate[m] => 7,8-dihydropteroate[m] + diphosphate[m]	0	0	0		0	0	0		0	0	0		0	0	0		0	0	0		0	0	0
r_0352	dihydroxy-acid dehydratase (2,3-dihydroxy-3-methylbutanoate)	(R)-2,3-dihydroxy-3-methylbutanoate[m] => 3-methyl-2-oxobutanoate[m] + H2O[m]	0.161411	0.0655049	0.000516195	0.319801	0.00672124	0.0165589	0.00130642	19.4371	0.0333863	0.0181309	0.000182968	0.548034	0.00413274	0.00960755	0.00141792	34.3094	0.0560593	0.00928287	0.00276169	4.92637	0.00367153	0.00188197	0.00592711	161.435
r_0353	dihydroxy-acid dehydratase (2,3-dihydroxy-3-methylpentanoate)	(2R,3R)-2,3-dihydroxy-3-methylpentanoate[m] => (S)-3-methyl-2-oxopentanoate[m] + H2O[m]	0.0369956	0.0150138	0.000276714	0.747965	0.00154051	0.0037953	0.00102315	66.416	0.00765216	0.00415562	0.00012399	1.62032	0.000947227	0.00220206	0.000763332	80.5859	0.00910609	0.00150788	0.00077798	8.54352	0.000841514	0.000431348	0.00277352	329.587
r_0354	dihydroxyacetone kinase	ATP[c] + glycerone[c] => ADP[c] + dihydroxyacetone phosphate[c] + H+[c]	0	0	0.0395314		0.00665	0.0163833	0.0322072	484.319	0	0	0.11432		0	0	0.0208437		0	0	0.00399806		0	0	0.00645162
r_0355	dimethylallyltranstransferase	isopentenyl diphosphate[c] + prenyl diphosphate(3-)[c] => diphosphate[c] + geranyl diphosphate[c]	0.00263632	0.00106989	6.39106e-06	0.242424	0.00269373	0.00663643	6.11347e-06	0.226952	0.00287708	0.00156244	7.14066e-06	0.248191	0.00113837	0.00264642	1.66632e-05	1.46377	0.00342856	0.000567737	3.71895e-06	0.10847	0.00110295	0.000565354	2.53385e-06	0.229735
r_0356	diphosphoglyceromutase	1,3-bisphospho-D-glycerate[c] <=> 2,3-bisphospho-D-glyceric acid[c] + H+[c]	0	0	3.17764e-16		0	0	4.49274e-16		0	0	0		0	0	0		0	0	6.35529e-16		0	0	0
r_0357	diphosphoinositol-1,3,4,6-tetrakisphosphate diphosphohydrolase	5,6-bis(diphospho)-1D-myo-inositol tetrakisphosphate[c] + 3 H2O[c] => 6 H+[c] + myo-inositol 1,3,4,5,6-pentakisphosphate[c] + 3 phosphate[c]	0	0	0		0	0	0		0	0	0		0	0	0		0	0	0		0	0	0
r_0359	diphthine synthase	2-(3-amino-3-carboxypropyl)-L-histidine[c] + S-adenosyl-L-methionine[c] => 2-[3-carboxy-3-(methylammonio)propyl]-L-histidine [cytoplasm][c] + H+[c] + S-adenosyl-L-homocysteine[c]	0	0	0		0	0	0		0	0	0		0	0	0		0	0	0		0	0	0
r_0360	dolichol kinase	CTP[c] + dolichol[c] => CDP[c] + dolichyl phosphate[c] + H+[c]	0	0	0		0	0	0		0	0	0		0	0	0		0	0	0		0	0	0
r_0361	dolichyl-phosphate D-mannosyltransferase	dolichyl phosphate[c] + GDP-alpha-D-mannose[c] => dolichyl D-mannosyl phosphate[er] + GDP[c]	0.0841033	0.0341313	0.000183955	0.218725	0.0081501	0.0200791	1.49545e-05	0.183488	0.0298694	0.016221	6.37452e-05	0.213413	0.0125236	0.0291142	2.80716e-05	0.22415	0.0512994	0.00849469	2.65252e-05	0.0517065	0.00822431	0.00421566	1.66422e-05	0.202353
r_0362	dolichyl-phosphate-mannose--protein mannosyltransferase	dolichyl D-mannosyl phosphate[er] => dolichyl phosphate[er] + H+[er] + mannan[er]	0.0841033	0.0341313	0.000183955	0.218725	0.0081501	0.0200791	1.49545e-05	0.183488	0.0298694	0.016221	6.37452e-05	0.213413	0.0125236	0.0291142	2.80716e-05	0.22415	0.0512994	0.00849469	2.65252e-05	0.0517065	0.00822431	0.00421566	1.66422e-05	0.202353
r_0363	dTMP kinase	ATP[c] + dTMP[c] => ADP[c] + dTDP[c]	0	0	0.013491		0	0	0.0102549		0	0	0.00635855		0	0	0.00504204		0	0	0.00153159		0	0	0.00181241
r_0364	dUTP diphosphatase	dUTP[c] + H2O[c] => diphosphate[c] + dUMP[c] + H+[c]	0.00040986	0.000166332	0.00617743	1507.21	0	0	0.0028299		0.000122958	6.67742e-05	0.00207811	1690.1	0	0	0.00194759		0	0	0.00132127		0	0	0.00131992
r_0365	endopolygalacturonase	H2O[e] + pectin[e] => D-galacturonate[e]	0	0	0		0	0	0		0	0	0		0	0	0		0	0	0		0	0	0
r_0366	enolase	2-phospho-D-glyceric acid[c] <=> H2O[c] + phosphoenolpyruvate[c]	3.36629	1.36613	0.303652	9.02038	0.485801	1.19685	0.0647158	13.3215	1.11896	0.607669	0.192561	17.2089	0.37482	0.871359	0.0443674	11.837	-0.692631	-0.114693	0.0443108	6.39747	-0.0648611	-0.0332469	0.0303091	46.7293
r_0368	ethanolamine kinase	ATP[c] + ethanolamine[c] => ADP[c] + H+[c] + O-phosphoethanolamine[c]	0	0	0		0	0	0		0	0	0		0	0	0		0	0	1.78046e-11		0	0	0
r_0369	ethyl acetate-hydrolyzing esterase	ethyl acetate[c] + H2O[c] => acetate[c] + ethanol[c] + H+[c]	0	0	0		0	0	0		0	0	0		0	0	0		0	0	0		0	0	0
r_0370	exo-1,3-beta-glucan glucohydrase	(1->3)-beta-D-glucan[e] + H2O[e] => D-glucose[e]	0	0	0		0	0	0		0	0	0		0	0	0		0	0	0		0	0	0
r_0373	farnesyltranstransferase	farnesyl diphosphate[c] + isopentenyl diphosphate[c] => geranylgeranyl diphosphate[c] + diphosphate[c]	0	0	0		0	0	0		0	0	8.96551e-12		0	0	0		0	0	0		0	0	0
r_0436	ferrochelatase	iron(2+)[m] + protoporphyrin[m] => ferroheme b[m] + 2 H+[m]	1.782e-07	7.23182e-08	3.89769e-10	0.218726	2.079e-08	5.12195e-08	3.81473e-11	0.183488	5.346e-08	2.90323e-08	1.17466e-10	0.219727	1.473e-08	3.42435e-08	3.31696e-11	0.225184	7.227e-08	1.19672e-08	3.74661e-11	0.0518418	1.188e-08	6.08952e-09	2.42967e-11	0.204517
r_0437	ferrocytochrome-c:hydrogen-peroxide oxidoreductase	2 ferrocytochrome c[m] + hydrogen peroxide[m] => 2 ferricytochrome c[m] + 2 H2O[m]	0	0	0		0	0	0		0	0	0		0	0	0		0	0	0		0	0	0
r_0438	ferrocytochrome-c:oxygen oxidoreductase	ferrocytochrome c[m] + 1.266 H+[m] + 0.25 oxygen[m] => ferricytochrome c[m] + 0.633 H+[c] + 0.5 H2O[m]	23.7344	9.63202	0.547737	2.30778	4.49054	11.0632	0.0939786	2.09281	9.11338	4.94916	0.169751	1.86266	3.75732	8.7348	0.070233	1.86923	26.2569	4.34789	1.84787e-13	7.03766e+13	7.98931	4.09521	0.175042	2.19096
r_0439	ubiquinol:ferricytochrome c reductase	2 ferricytochrome c[m] + 1.266 H+[m] + ubiquinol-6[m] => 2 ferrocytochrome c[m] + 2.532 H+[c] + ubiquinone-6[m]	11.8672	4.81601	0.273868	2.30778	2.24527	5.53159	0.0469893	2.09281	4.55669	2.47458	0.0848754	1.86266	1.87866	4.3674	0.0351165	1.86923	13.1285	2.17395	9.2328e-14	7.03266e+13	3.99466	2.0476	0.0875211	2.19096
r_0440	FMN adenylyltransferase	ATP[c] + FMN[c] + H+[c] => diphosphate[c] + FAD[c]	0	0	0		0	0	0		0	0	0		0	0	0		0	0	0		0	0	0
r_0443	formaldehyde dehydrogenase	formaldehyde[c] + glutathione[c] + NAD[c] => H+[c] + NADH[c] + S-formylglutathione[c]	0	0	0		0	0	0		0	0	0		0	0	0		0	0	0		0	0	0
r_0445	formate dehydrogenase	formate[c] + NAD[c] => carbon dioxide[c] + NADH[c]	0	0	0.0271906		0	0	0.00142741		0	0	0.00686771		0	0	0.00104781		0	0	0.00818562		0	0	0.00110787
r_0446	formate-tetrahydrofolate ligase	ATP[c] + formate[c] + THF[c] => 10-formyl-THF[c] + ADP[c] + phosphate[c]	0.0396629	0.0160962	0.0179235	45.1896	0	0	0.000946109		0	0	0.00298203		0	0	0.000689155		0	0	0.00142332		0	0	0.0012332
r_0447	formate-tetrahydrofolate ligase	ATP[m] + formate[m] + THF[m] <=> 10-formyl-THF[m] + ADP[m] + phosphate[m]	-0.0544755	-0.0221076	0.0311542	57.1894	-0.000535058	-0.0013182	0.00159944	298.928	-0.00340069	-0.00184679	0.00780092	229.392	-0.000764182	-0.00177653	0.00126345	165.333	0	0	0.00827784		-0.00052391	-0.000268549	0.00293333	559.892
r_0448	fructose-2,6-bisphosphate 2-phosphatase	beta-D-fructose 2,6-bisphosphate[c] + H2O[c] => D-fructose 6-phosphate[c] + phosphate[c]	0	0	0.108942		0	0	0.00632592		0	0	0.0621575		0	0	0.00680012		0	0	0.00175228		0	0	0.0049147
r_0449	fructose-bisphosphatase	D-fructose 1,6-bisphosphate[c] + H2O[c] => D-fructose 6-phosphate[c] + phosphate[c]	0	0	0.0279113		0	0	0.0200925		0	0	0.0103672		0	0	0.0127628		0.476001	0.0788212	0.0444592	9.34013	0.0287434	0.0147334	0.0409342	142.413
r_0450	fructose-bisphosphate aldolase	D-fructose 1,6-bisphosphate[c] <=> dihydroxyacetone phosphate[c] + glyceraldehyde 3-phosphate[c]	0.732156	0.297128	0.453979	62.0057	0.0892557	0.219896	0.0521981	58.4815	0	0	0.0305223		0	0	0.016362		-0.476001	-0.0788212	0.0443203	9.31097	-0.0287434	-0.0147334	0.0316165	109.996
r_0451	fumarase	fumarate[m] + H2O[m] <=> (S)-malate[m]	0.729929	0.296224	0.408147	55.9161	0.312153	0.769038	0.0507678	16.2638	0.541455	0.294045	0.145216	26.8195	0.277584	0.645311	0.0387449	13.9579	0.703521	0.116496	0.0590116	8.38804	0.232405	0.119127	0.0770103	33.1362
r_0452	fumarase, cytoplasmic	fumarate[c] + H2O[c] <=> (S)-malate[c]	0.704212	0.285788	0.277913	39.4644	0.0267448	0.0658901	0.0226505	84.6914	0.122207	0.0663664	0.0902113	73.8184	0.013372	0.0310866	0.0214653	160.524	2.90115	0.480402	0.0222544	0.76709	1.02645	0.526142	0.101675	9.90552
r_0453	dihydoorotic acid dehydrogenase	(S)-dihydroorotate[c] + fumarate[c] => orotate[c] + succinate[c]	0.0177665	0.00721012	4.36164e-05	0.245498	0.00207276	0.00510659	0.00021478	10.362	0.00532996	0.00289452	0.000136226	2.55585	0.00146858	0.00341407	0.000260398	17.7313	0.00720532	0.00119313	0.000258482	3.58738	0.00118444	0.000607125	0.000368447	31.1074
r_0454	fumarate reductase	FADH2[m] + fumarate[m] <=> FAD[m] + succinate[m]	0.00139174	0.000564804	0.032952	2367.69	0	0	0.0148374		0.00607169	0.00329732	0.0323108	532.154	0	0	0.0102878		0.661181	0.109485	0.0182212	2.75586	0.0322013	0.0165059	0.0500214	155.34
r_0455	soluble fumarate reductase	FADH2[c] + fumarate[c] <=> FAD[c] + succinate[c]	0	0	0		0	0	0		0	0	7.94411e-17		0	0	1.98603e-17		0	0	3.44047e-17		0	0	9.93014e-18
r_0457	g-glutamyltransferase	glutathione[c] + L-alanine[c] => L-cysteinylglycine[c] + L-gamma-glutamyl-L-alanine[c]	0	0	0		0	0	0		0	0	0		0	0	0		0	0	0		0	0	0
r_0458	galactokinase	ATP[c] + D-galactose[c] => ADP[c] + alpha-D-galactose 1-phosphate[c] + H+[c]	0	0	0		0	0	0		0	0	0		0	0	0		0	0	0		0	0	0
r_0459	galactose-1-phosphate uridylyltransferase	alpha-D-galactose 1-phosphate[c] + H+[c] + UTP[c] => diphosphate[c] + UDP-D-galactose[c]	0	0	0.0293417		0	0	0.0156048		0	0	0.0419651		0	0	0.0191411		0	0	0.0129766		0	0	0.00276544
r_0460	gamma-glutamylcysteine synthetase	ATP[c] + L-cysteine[c] + L-glutamate[c] => ADP[c] + H+[c] + L-gamma-glutamyl-L-cysteine[c] + phosphate[c]	0	0	0.00228623		0	0	3.36959e-05		0	0	0.00153635		0	0	0.000130647		0	0	0.000619579		0	0	0.000592245
r_0462	geranyltranstransferase	geranyl diphosphate[c] + isopentenyl diphosphate[c] => farnesyl diphosphate[c] + diphosphate[c]	0.00263632	0.00106989	6.39106e-06	0.242424	0.00269373	0.00663643	6.11347e-06	0.226952	0.00287708	0.00156244	7.14066e-06	0.248191	0.00113837	0.00264642	1.66632e-05	1.46377	0.00342856	0.000567737	3.71895e-06	0.10847	0.00110295	0.000565354	2.53385e-06	0.229735
r_0463	glucan 1,4-alpha-glucosidase	glycogen[c] + H2O[c] => D-glucose[c]	0	0	0.0421617		0	0	0.00949781		0	0	0.0377435		0	0	0.00544986		0	0	0.000545957		0	0	0.0183805
r_0466	glucose 6-phosphate dehydrogenase	D-glucose 6-phosphate[c] + NADP(+)[c] => 6-O-phosphono-D-glucono-1,5-lactone[c] + H+[c] + NADPH[c]	2.02776	0.822918	0.77419	38.1796	0.309455	0.762392	0.123067	39.769	0.778049	0.422531	0.258605	33.2377	0.17831	0.414525	0.0949172	53.2316	0.876619	0.14516	0.132884	15.1587	0	0	0.0905864
r_0467	glucose-6-phosphate isomerase	D-glucose 6-phosphate[c] <=> D-fructose 6-phosphate[c]	0.214056	0.0868694	0.776972	362.977	0.0788727	0.194316	0.122804	155.698	-0.842873	-0.457735	0.258856	30.7111	-0.205489	-0.47771	0.0949138	46.1892	-0.987836	-0.163576	0.132889	13.4526	-0.0178759	-0.0091629	0.0905852	506.746
r_0468	glutamate 5-kinase	ATP[c] + L-glutamate[c] => ADP[c] + L-gamma-glutamyl phosphate[c]	0.0750894	0.0304732	0.00484864	6.45715	0.00312675	0.00770326	0.000892589	28.5468	0.0154585	0.00839499	0.00305761	19.7794	0.00192257	0.00446949	0.000265907	13.8308	0.018384	0.00304421	0.000488001	2.65449	0.00165303	0.000847317	0.00143937	87.0748
r_0469	glutamate decarboxylase	H+[c] + L-glutamate[c] => carbon dioxide[c] + gamma-aminobutyrate[c]	0	0	0.00250629		0	0	0.00460564		0	0	0.00531005		0	0	0.00281502		0	0	0.00128889		0	0	0.00541584
r_0470	glutamate dehydrogenase (NAD)	H2O[c] + L-glutamate[c] + NAD[c] => 2-oxoglutarate[c] + ammonium[c] + H+[c] + NADH[c]	0	0	0.00629081		0	0	0.00536395		0	0	0.00412322		0	0	0.00279887		0	0	0.00407735		0	0	0.00272763
r_0471	glutamate dehydrogenase (NADP)	2-oxoglutarate[c] + ammonium[c] + H+[c] + NADPH[c] => H2O[c] + L-glutamate[c] + NADP(+)[c]	1.62186	0.658195	0.11284	6.9574	0.0750094	0.184798	0.0245558	32.7369	0.33497	0.18191	0.0884475	26.4046	0.0435733	0.101297	0.0216688	49.7295	0.41085	0.0680328	0.0110313	2.685	0.0398012	0.0204015	0.0225516	56.6606
r_0472	glutamate synthase (NADH2)	2-oxoglutarate[c] + H+[c] + L-glutamine[c] + NADH[c] => 2 L-glutamate[c] + NAD[c]	0	0	0.0256837		0	0	0.0140443		0	0	0.0295431		0	0	0.00762596		0	0	0.00113512		0	0	0.00860563
r_0473	glutamate-5-semialdehyde dehydrogenase	H+[c] + L-gamma-glutamyl phosphate[c] + NADPH[c] => L-glutamic 5-semialdehyde[c] + NADP(+)[c] + phosphate[c]	0.0750894	0.0304732	0.00484864	6.45715	0.00312675	0.00770326	0.000892589	28.5468	0.0154585	0.00839499	0.00305761	19.7794	0.00192257	0.00446949	0.000265907	13.8308	0.018384	0.00304421	0.000488001	2.65449	0.00165303	0.000847317	0.00143937	87.0748
r_0475	glutaminase	H2O[c] + L-glutamine[c] => ammonium[c] + L-glutamate[c]	0	0	0		0	0	0		0	0	1.39488e-05		0	0	1.9928e-05		0	0	0		0	0	0
r_0476	glutamine synthetase	ammonium[c] + ATP[c] + L-glutamate[c] => ADP[c] + H+[c] + L-glutamine[c] + phosphate[c]	0.232948	0.0945363	0.0319829	13.7297	0.0142948	0.0352176	0.0159037	111.255	0.0538882	0.0292648	0.0383931	71.2458	0.00945858	0.0219888	0.00966556	102.188	0.0671006	0.0111112	0.00191916	2.86013	0.00798847	0.00409478	0.0121605	152.226
r_0477	glutamine-fructose-6-phosphate transaminase	D-fructose 6-phosphate[c] + L-glutamine[c] => alpha-D-glucosamine 6-phosphate[c] + L-glutamate[c]	0	0	0.00716497		0	0	0.000617757		0	0	0.0129138		0	0	0.000429687		0	0	0.000303449		0	0	0.000523048
r_0478	glutaminyl-tRNA synthetase	ATP[c] + L-glutamine[c] + tRNA(Gln)[c] => AMP[c] + diphosphate[c] + Gln-tRNA(Gln)[c]	0.03769	0.0152956	8.24375e-05	0.218725	0.00156943	0.00386655	2.87973e-06	0.183488	0.0077958	0.00423363	1.66373e-05	0.213413	0.000965009	0.0022434	2.16306e-06	0.22415	0.00927701	0.00153618	4.79682e-06	0.0517065	0.000857312	0.000439446	1.7348e-06	0.202353
r_0479	glutamyl-tRNA synthetase	ATP[c] + L-glutamate[c] + tRNA(Glu)[c] => AMP[c] + diphosphate[c] + Glu-tRNA(Glu)[c]	0.0666641	0.027054	0.000145811	0.218725	0.00277592	0.00683893	5.0935e-06	0.183488	0.0137888	0.0074882	2.94271e-05	0.213413	0.00170685	0.003968	3.8259e-06	0.22415	0.0164086	0.00271711	8.48433e-06	0.0517065	0.00151636	0.000777266	3.06841e-06	0.202353
r_0480	glutamyl-tRNA synthetase	ATP[m] + L-glutamate[m] + tRNA(Glu)[m] => AMP[m] + diphosphate[m] + Glu-tRNA(Glu)[m]	0	0	0		0	0	0		0	0	0		0	0	0		0	0	0		0	0	0
r_0481	glutathione oxidoreductase	glutathione disulfide[c] + H+[c] + NADPH[c] => 2 glutathione[c] + NADP(+)[c]	0	0	0.0155198		0	0	0.00294544		0	0	0.00593302		0	0	0.00122539		0	0	0.00149851		0	0	0.00289604
r_0482	glutathione oxidoreductase	glutathione disulfide[m] + H+[m] + NADPH[m] => 2 glutathione[m] + NADP(+)[m]	0	0	0		0	0	0		0	0	0		0	0	0		0	0	0		0	0	0
r_0483	glutathione peridoxase	2 glutathione[c] + hydrogen peroxide[c] <=> glutathione disulfide[c] + 2 H2O[c]	0	0	0.0155198		0	0	0.00294544		0	0	0.00593302		0	0	0.00122539		0	0	0.00149851		0	0	0.00289604
r_0484	glutathione peroxidase, mitochondria	2 glutathione[m] + hydrogen peroxide[m] <=> glutathione disulfide[m] + 2 H2O[m]	0	0	2.48253e-18		0	0	0		0	0	0		0	0	8.77489e-19		0	0	6.32864e-18		0	0	0
r_0485	glutathione synthetase	ATP[c] + L-gamma-glutamyl-L-cysteine[c] + L-glycine[c] => ADP[c] + glutathione[c] + H+[c] + phosphate[c]	0	0	0.00228623		0	0	3.36959e-05		0	0	0.00153635		0	0	0.000130647		0	0	0.000619579		0	0	0.000592245
r_0486	glyceraldehyde-3-phosphate dehydrogenase	glyceraldehyde 3-phosphate[c] + NAD[c] + phosphate[c] <=> 1,3-bisphospho-D-glycerate[c] + H+[c] + NADH[c]	3.37941	1.37145	0.303554	8.98247	0.485843	1.19695	0.064694	13.3158	1.11932	0.607862	0.192599	17.2068	0.374896	0.871536	0.0446324	11.9053	-0.687592	-0.113859	0.0443327	6.44754	-0.0619109	-0.0317346	0.0303172	48.9691
r_0487	glycerol dehydrogenase (NADP-dependent)	glycerol[c] + NADP(+)[c] => glycerone[c] + H+[c] + NADPH[c]	0	0	0.0395314		0.00665	0.0163833	0.0322072	484.319	0	0	0.11432		0	0	0.0208437		0	0	0.00399806		0	0	0.00645162
r_0488	glycerol kinase	ATP[c] + glycerol[c] => ADP[c] + glycerol 3-phosphate[c] + H+[c]	0	0	0.063582		0	0	0.0115638		0	0	0.0322092		0	0	0.00773773		0	0	0.00182057		0	0	0.00287887
r_0489	glycerol-3-phosphatase	glycerol 3-phosphate[c] + H2O[c] => glycerol[c] + phosphate[c]	0.0464315	0.0188431	0.0831671	179.118	0	0	0.0340234		0	0	0.118669		0	0	0.0222147		0	0	0.00438554		0	0	0.00704838
r_0490	glycerol-3-phosphate dehydrogenase (fad)	FAD[m] + glycerol 3-phosphate[m] => dihydroxyacetone phosphate[m] + FADH2[m]	0	0	0.0178319		0	0	0.00527417		0	0	0.021449		0	0	0.00636376		0	0	0.000670918		0	0	0.0195479
r_0491	glycerol-3-phosphate dehydrogenase (NAD)	dihydroxyacetone phosphate[c] + H+[c] + NADH[c] => glycerol 3-phosphate[c] + NAD[c]	0.0603994	0.0245116	0.0412652	68.3205	0.00636133	0.0156722	0.0286327	450.106	0.00768026	0.00417088	0.111828	1456.05	0.00270325	0.00628435	0.0188175	696.108	0.0116153	0.00192337	0.0038586	33.2201	0.00259055	0.00132788	0.0217757	840.583
r_0492	glycerol-3-phosphate dehydrogenase (NAD)	dihydroxyacetone phosphate[m] + H+[m] + NADH[m] => glycerol 3-phosphate[m] + NAD[m]	0	0	0.0287747		0	0	0.0158409		0	0	0.0396902		0	0	0.0112468		0	0	0.00212371		0	0	0.00835378
r_0499	glycinamide ribotide transformylase	10-formyl-THF[c] + 5-phospho-ribosyl-glycineamide[c] => 5'-phosphoribosyl-N-formylglycineamide[c] + H+[c] + THF[c]	0	0	0.002608		0	0	0.00032686		0	0	0.00113942		0	0	0.000338416		0.00482764	0.00079941	0.000749163	15.5182	0	0	0.000274567
r_0501	glycine cleavage system	L-glycine[m] + NAD[m] + THF[m] => 5,10-methylenetetrahydrofolate[m] + ammonium[m] + carbon dioxide[m] + NADH[m]	0.238374	0.0967383	0.0557824	23.4012	0.0118276	0.0291393	0.00902728	76.3236	0.0474966	0.0257937	0.02906	61.1833	0.00443754	0.0103161	0.00780249	175.829	0.0645524	0.0106892	0.00929874	14.405	0.00517592	0.0026531	0.00579301	111.922
r_0502	glycine hydroxymethyltransferase	L-serine[c] + THF[c] <=> 5,10-methylenetetrahydrofolate[c] + H2O[c] + L-glycine[c]	0.0427519	0.0173498	0.0243812	57.0294	0.00836247	0.0206023	0.0011746	14.0461	0.0181903	0.0098785	0.0092463	50.831	0.00385696	0.00896645	0.00108911	28.2376	0.0350353	0.00580151	0.00189513	5.40919	0.00375102	0.00192272	0.00171626	45.7546
r_0503	glycine hydroxymethyltransferase	L-serine[m] + THF[m] <=> 5,10-methylenetetrahydrofolate[m] + H2O[m] + L-glycine[m]	-0.183898	-0.0746307	0.049402	26.8637	-0.0115327	-0.0284126	0.00933032	80.9035	-0.0439072	-0.0238445	0.0341791	77.8441	-0.00435914	-0.0101339	0.00970954	222.74	-0.0645524	-0.0106892	0.00205046	3.17643	-0.00441778	-0.00226449	0.00737624	166.967
r_0504	glycine-cleavage complex (lipoamide)	H+[m] + L-glycine[m] + lipoamide[m] => carbon dioxide[m] + S(8)-aminomethyldihydrolipoamide[m]	0	0	0.0456229		0	0	0.00448637		0	0	0.0228867		0	0	0.00542717		0	0	0.00883213		0	0	0.000548026
r_0505	glycine-cleavage complex (lipoamide)	dihydrolipoamide[m] + NAD[m] => H+[m] + lipoamide[m] + NADH[m]	0.730176	0.296324	0.410919	56.2767	0.312172	0.769086	0.0508592	16.292	0.544369	0.295628	0.144095	26.4702	0.277584	0.645311	0.0384236	13.8421	0.704158	0.116602	0.0595898	8.46257	0.227515	0.116621	0.0566136	24.8835
r_0506	glycine-cleavage complex (lipoylprotein)	H+[m] + L-glycine[m] + lipoylprotein[m] => carbon dioxide[m] + S(8)-aminomethyldihydrolipoylprotein[m]	0	0	0.0338936		0	0	0.00332315		0	0	0.0203763		0	0	0.00502756		0	0	0.00377034		0	0	0.00581265
r_0507	glycine-cleavage complex (lipoylprotein)	S(8)-aminomethyldihydrolipoylprotein[m] + THF[m] => 5,10-methylenetetrahydrofolate[m] + ammonium[m] + dihydrolipoylprotein[m]	0	0	0.0338936		0	0	0.00332315		0	0	0.0203763		0	0	0.00502756		0	0	0.00377034		0	0	0.00581265
r_0508	glycine-cleavage complex (lipoylprotein)	dihydrolipoylprotein[m] + NAD[m] => H+[m] + lipoylprotein[m] + NADH[m]	0	0	0.0338936		0	0	0.00332315		0	0	0.0203763		0	0	0.00502756		0	0	0.00377034		0	0	0.00581265
r_0509	glycine-cleavage system (lipoamide)	S(8)-aminomethyldihydrolipoamide[m] + THF[m] => 5,10-methylenetetrahydrofolate[m] + ammonium[m] + dihydrolipoamide[m]	0	0	0.0456229		0	0	0.00448637		0	0	0.0228867		0	0	0.00542717		0	0	0.00883213		0	0	0.000548026
r_0510	glycogen (starch) synthase	H2O[c] + UDP-D-glucose[c] => glycogen[c] + H+[c] + UDP[c]	0.0353267	0.0143365	0.0629689	178.247	0.00342336	0.00843401	0.031068	907.529	0.0125463	0.00681346	0.079252	631.676	0.00526041	0.0122291	0.0275238	523.227	0.0215477	0.0035681	0.00450224	20.8943	0.00345454	0.00177075	0.0296584	858.535
r_0511	glycogen phosphorylase	glycogen[c] + phosphate[c] => D-glucose 1-phosphate[c]	0	0	0.0350492		0	0	0.0296324		0	0	0.0590817		0	0	0.0266496		0	0	0.00447024		0	0	0.0162188
r_0512	glycyl-tRNA synthetase	ATP[c] + L-glycine[c] + tRNA(Gly)[c] => AMP[c] + diphosphate[c] + Gly-tRNA(Gly)[c]	0.0744823	0.0302268	0.000162911	0.218725	0.00310147	0.00764098	5.69085e-06	0.183488	0.0154059	0.0083664	3.28782e-05	0.213413	0.00190703	0.00443337	4.27461e-06	0.22415	0.018333	0.00303577	9.47937e-06	0.0517065	0.00169419	0.00086842	3.42826e-06	0.202353
r_0514	GMP synthase	ATP[c] + H2O[c] + L-glutamine[c] + xanthosine-5-phosphate[c] => AMP[c] + diphosphate[c] + GMP[c] + 2 H+[c] + L-glutamate[c]	0.0101556	0.00412141	2.31142e-05	0.2276	0.00118482	0.002919	0.000124922	10.5435	0.00304669	0.00165455	0.000151407	4.96956	0.000839463	0.00195154	0.000134051	15.9686	0.00411867	0.000682011	9.52218e-06	0.231196	0.000677041	0.000347042	0.000144238	21.3042
r_0518	GPI-anchor assembly, step 2	6-(N-acetyl-alpha-D-glucosaminyl)-1-phosphatidyl-1D-myo-inositol[er] + H2O[er] <=> 6-(alpha-D-glucosaminyl)-1-phosphatidyl-1D-myo-inositol[er] + acetate[er] + H+[er]	0	0	1.75498e-18		0	0	3.98929e-17		0	0	6.20634e-19		0	0	6.20634e-19		0	0	1.24127e-18		0	0	0
r_0520	GPI-anchor assembly, step 6	6-O-[alpha-D-mannosyl-(1->4)-alpha-D-glucosaminyl]-O-acyl-1-phosphatidyl-1D-myo-inositol [endoplasmic reticulum][er] + phosphatidylethanolamine backbone[er] <=> 6-O-{2-O-[(2-aminoethyl)phosphoryl]-alpha-D-mannosyl-(1->4)-alpha-D-glucosaminyl}-O-acyl-1-phosphatidyl-1D-myo-inositol [endoplasmic reticulum][er]	0	0	0		0	0	5.08423e-15		0	0	7.18839e-15		0	0	0		0	0	0		0	0	0
r_0521	GPI-anchor assembly, step 7	6-O-{2-O-[(2-aminoethyl)phosphoryl]-alpha-D-mannosyl-(1->4)-alpha-D-glucosaminyl}-O-acyl-1-phosphatidyl-1D-myo-inositol [endoplasmic reticulum][er] + dolichyl D-mannosyl phosphate[er] <=> 6-O-{alpha-D-mannosyl-(1->6)-2-O-[(2-aminoethyl)phosphoryl]-alpha-D-mannosyl-(1->4)-alpha-D-glucosaminyl}-O-acyl-1-phosphatidyl-1D-myo-inositol [endoplasmic reticulum][er] + dolichyl phosphate[er]	0	0	0		0	0	0		0	0	0		0	0	7.94411e-17		0	0	0		0	0	0
r_0523	GPI-anchor assembly, step 9	6-O-{alpha-D-mannosyl-(1->2)-alpha-D-mannosyl-(1->6)-2-O-[(2-aminoethyl)phosphoryl]-alpha-D-mannosyl-(1->4)-alpha-D-glucosaminyl}-O-acyl-1-phosphatidyl-1D-myo-inositol [endoplasmic reticulum][er] + phosphatidylethanolamine backbone[er] <=> 6-[6-(2-aminoethylphosphoryl)-alpha-mannosyl-(1->6)-2-(2-aminoethylphosphoryl)-alpha-mannosyl-(1->6)-alpha-2-(2-aminoethylphosphoryl)mannosyl-(1->4)-alpha-gluc…	0	0	0		0	0	0		0	0	0		0	0	0		0	0	0		0	0	0
r_0524	GTP cyclohydrolase I	GTP[c] + H2O[c] => 7,8-dihydroneopterin 3'-triphosphate[c] + formate[c] + H+[c]	0	0	1.87677e-11		0	0	0		0	0	0		0	0	0		0	0	6.03634e-13		0	0	0
r_0525	GTP cyclohydrolase II	GTP[c] + 3 H2O[c] => 2,5-diamino-4-hydroxy-6-(5-phosphoribosylamino)pyrimidine[c] + diphosphate[c] + formate[c] + 2 H+[c]	0.000176418	7.1595e-05	3.8587e-07	0.218725	2.05821e-05	5.07073e-05	3.77657e-08	0.183488	5.29254e-05	2.87419e-05	1.1295e-07	0.213413	1.45827e-05	3.3901e-05	3.26871e-08	0.22415	7.15473e-05	1.18475e-05	3.69946e-08	0.0517065	1.17612e-05	6.02862e-06	2.37991e-08	0.202352
r_0526	guanine deaminase	guanine[c] + H+[c] + H2O[c] => 9H-xanthine[c] + ammonium[c]	0	0	5.01448e-06		0	0	0.000124934		0	0	0.000151371		0	0	0.000133784		0	0	8.93548e-06		0	0	0.000144248
r_0527	guanine phosphoribosyltransferase	guanine[c] + PRPP[c] => diphosphate[c] + GMP[c]	0	0	0.000353198		0	0	9.39909e-05		0	0	0.000121131		0	0	0.000103106		0	0	7.42886e-05		0	0	0.000140867
r_0528	guanylate kinase	ATP[c] + GMP[c] => ADP[c] + GDP[c]	0.000835758	0.000339172	0.0828558	9913.86	4.96881e-05	0.000122415	0.0331032	66622	0.000127769	6.93871e-05	0.0426798	33403.8	3.52047e-05	8.18419e-05	0.0122696	34852	0.000172725	2.86016e-05	0.00588689	3408.24	2.83932e-05	1.45539e-05	0.0381704	134435
r_0529	guanylate kinase (GMP:dATP)	dATP[c] + GMP[c] <=> dADP[c] + GDP[c]	0	0	0.0541955		4.7817e-05	0.000117805	0.0305372	63862.7	0.000122958	6.67742e-05	0.034321	27912.8	3.3879e-05	7.876e-05	0.00431729	12743.3	0.000166221	2.75246e-05	0.00610406	3672.26	2.7324e-05	1.40059e-05	0.036413	133264
r_0530	heme O monooxygenase	heme o[m] + NADH[m] + oxygen[m] => H2O[m] + heme a[m] + NAD[m]	1.782e-07	7.23182e-08	3.89768e-10	0.218725	2.079e-08	5.12195e-08	3.81473e-11	0.183488	5.346e-08	2.90323e-08	1.14091e-10	0.213413	1.473e-08	3.42435e-08	3.30172e-11	0.22415	7.227e-08	1.19672e-08	3.73683e-11	0.0517065	1.188e-08	6.08952e-09	2.40396e-11	0.202353
r_0531	Heme O synthase	farnesyl diphosphate[m] + ferroheme b[m] + H2O[m] => diphosphate[m] + heme o[m]	1.782e-07	7.23182e-08	3.89768e-10	0.218725	2.079e-08	5.12195e-08	3.81473e-11	0.183488	5.346e-08	2.90323e-08	1.14091e-10	0.213413	1.473e-08	3.42435e-08	3.30172e-11	0.22415	7.227e-08	1.19672e-08	3.73683e-11	0.0517065	1.188e-08	6.08952e-09	2.40396e-11	0.202353
r_0532	hexaprenyldihydroxybenzoate methyltransferase	2-hexaprenyl-5-hydroxy-6-methoxy-3-methyl-1,4-benzoquinone[m] + H+[m] + S-adenosyl-L-methionine[m] => S-adenosyl-L-homocysteine[m] + ubiquinol-6[m]	0	0	0		0	0	0		0	0	0		0	0	0		0	0	0		0	0	0
r_0533	hexokinase (D-fructose:ATP)	ATP[c] + D-fructose[c] => ADP[c] + D-fructose 6-phosphate[c] + H+[c]	0	0	0		0	0	0		0	0	0		0	0	0		0	0	0		0	0	0
r_0534	hexokinase (D-glucose:ATP)	ATP[c] + D-glucose[c] => ADP[c] + D-glucose 6-phosphate[c] + H+[c]	2.46411	1	0.050764	2.06014	0.4059	1	0.0143695	3.54016	0	0	0.0402279		0	0	0.00997245		0	0	0.00213586		0	0	0.0198055
r_0535	hexokinase (D-mannose:ATP)	ATP[c] + D-mannose[c] => ADP[c] + D-mannose 6-phosphate[c] + H+[c]	0	0	0		0	0	0		0	0	0		0	0	0		0	0	0		0	0	0
r_0536	histidinol dehydrogenase	H2O[c] + L-histidinol[c] + 2 NAD[c] => 3 H+[c] + L-histidine[c] + 2 NADH[c]	0.0230029	0.00933519	5.21555e-05	0.226734	0.000957851	0.00235982	0.000197191	20.5868	0.00475791	0.00258386	1.25829e-05	0.264463	0.000588961	0.00136918	0.000190274	32.3067	0.00566191	0.000937558	8.71419e-05	1.53909	0.000523232	0.000268201	0.000281821	53.8616
r_0537	histidinol-phosphatase	H2O[c] + L-histidinol phosphate[c] => L-histidinol[c] + phosphate[c]	0.0230029	0.00933519	5.21555e-05	0.226734	0.000957851	0.00235982	0.000197191	20.5868	0.00475791	0.00258386	1.25829e-05	0.264463	0.000588961	0.00136918	0.000190274	32.3067	0.00566191	0.000937558	8.71419e-05	1.53909	0.000523232	0.000268201	0.000281821	53.8616
r_0538	histidinol-phosphate transaminase	3-(imidazol-4-yl)-2-oxopropyl dihydrogen phosphate[c] + L-glutamate[c] => 2-oxoglutarate[c] + L-histidinol phosphate[c]	0.0230029	0.00933519	5.21555e-05	0.226734	0.000957851	0.00235982	0.000197191	20.5868	0.00475791	0.00258386	1.25829e-05	0.264463	0.000588961	0.00136918	0.000190274	32.3067	0.00566191	0.000937558	8.71419e-05	1.53909	0.000523232	0.000268201	0.000281821	53.8616
r_0539	histidyl-tRNA synthetase	ATP[c] + L-histidine[c] + tRNA(His)[c] => AMP[c] + diphosphate[c] + His-tRNA(His)[c]	0.0230029	0.00933519	5.03132e-05	0.218725	0.000957851	0.00235982	1.75755e-06	0.183488	0.00475791	0.00258386	1.0154e-05	0.213413	0.000588961	0.00136918	1.32015e-06	0.22415	0.00566191	0.000937558	2.92758e-06	0.0517065	0.000523232	0.000268201	1.05878e-06	0.202353
r_0540	histidyl-tRNA synthetase	ATP[m] + L-histidine[m] + tRNA(His)[m] => AMP[m] + diphosphate[m] + His-tRNA(His)[m]	0	0	0		0	0	0		0	0	0		0	0	0		0	0	0		0	0	0
r_0541	hnRNP arginine N-methyltransferase	L-histidine[c] + S-adenosyl-L-methionine[c] => H+[c] + N(pros)-methyl-L-histidine[c] + S-adenosyl-L-homocysteine[c]	0	0	0		0	0	0		0	0	0		0	0	0		0	0	0		0	0	0
r_0542	homoacontinate hydratase	but-1-ene-1,2,4-tricarboxylic acid[m] + H2O[m] <=> homoisocitrate[m]	0.0470731	0.0191035	0.00272531	5.78953	0.0019022	0.00468637	0.00016608	8.73096	0.0155204	0.0084286	0.00121982	7.85945	0.00116962	0.00271906	0.000109117	9.32927	0.04124	0.00682895	0.00246336	5.97322	0.00104871	0.000537552	0.00222277	211.953
r_0543	homocitrate synthase	2-oxoglutarate[n] + acetyl-CoA[n] + H2O[n] => coenzyme A[n] + H+[n] + homocitrate[n]	0	0	0		0	0	0		0	0	0		0	0	0		0	0	0		0	0	0
r_0544	homocysteine S-methyltransferase	L-homocysteine[c] + S-adenosyl-L-methionine[c] => H+[c] + L-methionine[c] + S-adenosyl-L-homocysteine[c]	0	0	8.49764e-05		0	0	9.3745e-05		0	0	3.8176e-05		0	0	5.46816e-05		0	0	4.66116e-05		0	0	2.5464e-05
r_0545	homoisocitrate dehydrogenase	homoisocitrate[m] + NAD[m] => 2-oxoadipic acid[m] + carbon dioxide[m] + H+[m] + NADH[m]	0.0470731	0.0191035	0.00272531	5.78953	0.0019022	0.00468637	0.00016608	8.73096	0.0155204	0.0084286	0.00121982	7.85945	0.00116962	0.00271906	0.000109117	9.32927	0.04124	0.00682895	0.00246336	5.97322	0.00104871	0.000537552	0.00222277	211.953
r_0546	homoserine dehydrogenase (NADH)	H+[c] + L-aspartate 4-semialdehyde[c] + NADH[c] => L-homoserine[c] + NAD[c]	0.114005	0.0462662	0.0284671	24.9701	0.00474723	0.0116956	0.00468534	98.6963	0.0235808	0.0128059	0.00944573	40.0569	0.00291896	0.00678583	0.00234093	80.1975	0	0	0.00280633		0	0	0.00433821
r_0547	homoserine dehydrogenase (NADP)	H+[c] + L-aspartate 4-semialdehyde[c] + NADPH[c] => L-homoserine[c] + NADP(+)[c]	0	0	0.0285103		0	0	0.00115523		0	0	0.00729775		0	0	0.000460254		0.0280612	0.00464666	0.00518728	18.4856	0.00259319	0.00132923	0.00371668	143.324
r_0548	homoserine kinase	ATP[c] + L-homoserine[c] => ADP[c] + H+[c] + O-phospho-L-homoserine[c]	0.0595977	0.0241863	0.0140684	23.6055	0.00359766	0.0088634	0.00465219	129.312	0.0178705	0.00970486	0.00927273	51.8884	0.00221211	0.00514259	0.00220813	99.8201	0.021266	0.00352144	0.00430792	20.2574	0.00196523	0.00100735	0.00430862	219.242
r_0549	homoserine O-trans-acetylase	acetyl-CoA[c] + L-homoserine[c] => coenzyme A[c] + O-acetyl-L-homoserine[c]	0.0544073	0.0220799	0.0136366	25.0639	0.00114957	0.00283216	0.000747689	65.0406	0.00571025	0.00310104	0.00197908	34.6584	0.000706847	0.00164324	0.000472356	66.8258	0.00679519	0.00112522	0.000537869	7.91544	0.00062796	0.000321883	0.00167108	266.112
r_0550	hydrogen peroxide reductase (thioredoxin)	hydrogen peroxide[c] + TRX1[c] => 2 H2O[c] + TRX1 disulphide[c]	0	0	0.00476703		0	0	0.00256658		0	0	0.00138259		0	0	0.00188487		0	0	0		0	0	0.0037488
r_0551	hydrogen peroxide reductase (thioredoxin)	hydrogen peroxide[m] + TRX1[m] => 2 H2O[m] + TRX1 disulphide[m]	0	0	0		0	0	0		0	0	0		0	0	0		0	0	0		0	0	0
r_0552	hydrogen peroxide reductase (thioredoxin)	hydrogen peroxide[p] + TRX1[p] => 2 H2O[p] + TRX1 disulphide[p]	0	0	0.00890949		0	0	0.000516607		0	0	0.00315774		0	0	0.000625546		0	0	0.00399829		0	0	0.0010735
r_0553	hydroxyacylglutathione hydrolase	(R)-S-lactoylglutathione[c] + H2O[c] => (R)-lactate[c] + glutathione[c] + H+[c]	0	0	0.00149293		0	0	0.00307989		0	0	0.00138513		0	0	0.0014471		0	0	0.00288739		0	0	0.00180906
r_0554	hydroxyacylglutathione hydrolase	(R)-S-lactoylglutathione[m] + H2O[m] => (R)-lactate[m] + glutathione[m] + H+[m]	0	0	0		0	0	0		0	0	0		0	0	0		0	0	0		0	0	0
r_0555	hydroxybenzoate octaprenyltransferase	4-hydroxybenzoate[m] + hexaprenyl diphosphate[m] => 3-hexaprenyl-4-hydroxybenzoic acid[m] + diphosphate[m]	0	0	0		0	0	0		0	0	0		0	0	0		0	0	0		0	0	0
r_0556	hydroxyethylthiazole kinase	5-(2-hydroxyethyl)-4-methylthiazole[c] + ATP[c] => 4-methyl-5-(2-phosphonooxyethyl)thiazole[c] + ADP[c] + H+[c]	0	0	0		0	0	0		0	0	0		0	0	0		0	0	0		0	0	0
r_0557	hydroxymethylbilane synthase	H2O[c] + 4 porphobilinogen[c] => 4 ammonium[c] + preuroporphyrinogen[c]	1.782e-07	7.23182e-08	3.89769e-10	0.218726	2.079e-08	5.12195e-08	3.81472e-11	0.183488	5.346e-08	2.90323e-08	1.17466e-10	0.219727	1.473e-08	3.42435e-08	3.31696e-11	0.225184	7.227e-08	1.19672e-08	3.74661e-11	0.0518418	1.188e-08	6.08952e-09	2.42967e-11	0.204517
r_0558	hydroxymethylglutaryl CoA reductase	3-hydroxy-3-methylglutaryl-CoA[c] + 2 H+[c] + 2 NADPH[c] => (R)-mevalonate[c] + coenzyme A[c] + 2 NADP(+)[c]	0.00790895	0.00320966	0.000280638	3.54836	0.00808118	0.0199093	1.98357e-05	0.245455	0.00863123	0.00468732	2.32633e-05	0.269524	0.00341511	0.00793925	5.88439e-05	1.72305	0.0103885	0.00172024	5.59574e-06	0.0538645	0.00334193	0.00171302	1.54566e-05	0.462505
r_0559	hydroxymethylglutaryl CoA synthase	acetoacetyl-CoA[c] + acetyl-CoA[c] + H2O[c] => 3-hydroxy-3-methylglutaryl-CoA[c] + coenzyme A[c] + H+[c]	0.00790895	0.00320966	0.00165076	20.872	0	0	0.00144934		0	0	0.00260776		0	0	0.000583098		0.0103885	0.00172024	0.00013253	1.27573	0.00334193	0.00171302	0.000149665	4.4784
r_0560	hydroxymethylglutaryl CoA synthase	acetoacetyl-CoA[m] + acetyl-CoA[m] + H2O[m] => 3-hydroxy-3-methylglutaryl-CoA[m] + coenzyme A[m] + H+[m]	0	0	0.00221496		0.00808118	0.0199093	0.00146191	18.0902	0.00863123	0.00468732	0.00263681	30.5497	0.00341511	0.00793925	0.000648364	18.9852	0	0	0.000992686		0	0	0.000559882
r_0561	hydroxymethylpyrimidine kinase (ATP)	4-amino-5-hydroxymethyl-2-methylpyrimidine[c] + ATP[c] => 4-amino-2-methyl-5-phosphomethylpyrimidine[c] + ADP[c] + H+[c]	0	0	0		0	0	0		0	0	0		0	0	0		0	0	0		0	0	0
r_0562	hypoxanthine phosphoribosyltransferase (Hypoxanthine)	hypoxanthine[c] + PRPP[c] => diphosphate[c] + IMP[c]	0	0	1.61396e-05		0	0	0.000102315		0	0	2.9982e-06		0	0	7.75492e-05		0	0	0.000146717		0	0	0.000167679
r_0563	Imidazole-glycerol-3-phosphate synthase	5-[(5-phospho-1-deoxy-D-ribulos-1-ylamino)methylideneamino]-1-(5-phospho-D-ribosyl)imidazole-4-carboxamide [cytoplasm][c] + L-glutamine[c] => AICAR[c] + D-erythro-1-(imidazol-4-yl)glycerol 3-phosphate[c] + H+[c] + L-glutamate[c]	0.0230029	0.00933519	5.21555e-05	0.226734	0.000957851	0.00235982	0.000197191	20.5868	0.00475791	0.00258386	1.25829e-05	0.264463	0.000588961	0.00136918	0.000190274	32.3067	0.00566191	0.000937558	8.71419e-05	1.53909	0.000523232	0.000268201	0.000281821	53.8616
r_0564	imidazoleglycerol-phosphate dehydratase	D-erythro-1-(imidazol-4-yl)glycerol 3-phosphate[c] => 3-(imidazol-4-yl)-2-oxopropyl dihydrogen phosphate[c] + H2O[c]	0.0230029	0.00933519	5.21555e-05	0.226734	0.000957851	0.00235982	0.000197191	20.5868	0.00475791	0.00258386	1.25829e-05	0.264463	0.000588961	0.00136918	0.000190274	32.3067	0.00566191	0.000937558	8.71419e-05	1.53909	0.000523232	0.000268201	0.000281821	53.8616
r_0565	IMP dehydrogenase	H2O[c] + IMP[c] + NAD[c] => H+[c] + NADH[c] + xanthosine-5-phosphate[c]	0.0101556	0.00412141	2.26247e-05	0.22278	0.00118482	0.002919	2.43373e-06	0.205409	0.00304669	0.00165455	7.0213e-06	0.230457	0.000839463	0.00195154	2.34855e-05	2.79768	0.00411867	0.000682011	3.96469e-06	0.0962615	0.000677041	0.000347042	1.56644e-06	0.231366
r_0566	indole-3-glycerol-phosphate synthase	1-(2-carboxyphenylamino)-1-deoxy-D-ribulose 5-phosphate[c] + H+[c] => 1-C-(indol-3-yl)glycerol 3-phosphate[c] + carbon dioxide[c] + H2O[c]	0.0134288	0.00544976	3.3481e-05	0.249322	0.000559182	0.00137764	8.93333e-05	15.9757	0.00277761	0.00150842	6.59908e-06	0.237581	0.000343829	0.000799315	8.49092e-05	24.6952	0.00330536	0.000547335	1.43018e-05	0.432684	0.000305456	0.000156572	0.000120062	39.3058
r_0567	indole-3-pyruvate decarboxylase	H+[c] + indole-3-pyruvate[c] => carbon dioxide[c] + indol-3-ylacetaldehyde[c]	0	0	1.59489e-05		0	0	8.6137e-05		0	0	2.99541e-06		0	0	7.62829e-05		0	0	9.67967e-06		0	0	0.000112445
r_0568	inorganic diphosphatase	diphosphate[c] + H2O[c] => H+[c] + 2 phosphate[c]	0	0	0.123833		0	0	0.0132934		0	0	0.0464903		0	0	0.00840266		0	0	0.0047089		0	0	0.0708067
r_0569	inorganic diphosphatase	diphosphate[m] + H2O[m] => H+[m] + 2 phosphate[m]	2.37477	0.963744	0.306719	12.9157	0.374694	0.92312	0.0600177	16.0178	0.747954	0.406188	0.165002	22.0605	0.194692	0.452609	0.0512638	26.3307	7.25719	1.20172	0.0401674	0.553485	2.01689	1.03383	0.104853	5.19876
r_0570	inosine monophosphate cyclohydrolase	phosphoribosyl-formamido-carboxamide[c] <=> H2O[c] + IMP[c]	0.0396629	0.0160962	8.93549e-05	0.225286	0.00290151	0.00714833	0.000197301	6.79995	0.00975589	0.00529808	2.2688e-05	0.232557	0.00196607	0.00457061	0.000193289	9.83127	0.0124184	0.00205637	8.76318e-05	0.705659	0.00163389	0.00083751	0.000281828	17.2489
r_0572	inositol-1,3,4,5-triphosphate 6-kinase, nucleus	1D-myo-inositol 1,3,4,5-tetrakisphosphate[n] + ATP[n] + H+[n] => ADP[n] + myo-inositol 1,3,4,5,6-pentakisphosphate[n]	0	0	0		0	0	0		0	0	0		0	0	0		0	0	0		0	0	0
r_0573	inositol-1,4,5,6- tetrakisphosphate 3-kinase, nucleus	1D-myo-inositol 1,4,5,6-tetrakisphosphate[n] + ATP[n] + H+[n] => ADP[n] + myo-inositol 1,3,4,5,6-pentakisphosphate[n]	0	0	0		0	0	0		0	0	0		0	0	0		0	0	0		0	0	0
r_0574	inositol-1,4,5-triphosphate 6-kinase, nucleus	1D-myo-inositol 1,4,5-trisphosphate[n] + ATP[n] + H+[n] => 1D-myo-inositol 1,4,5,6-tetrakisphosphate[n] + ADP[n]	0	0	0		0	0	0		0	0	0		0	0	0		0	0	0		0	0	0
r_0575	inositol-1,4,5-trisphosphate 3-kinase, nucleus	1D-myo-inositol 1,4,5-trisphosphate[n] + ATP[n] + H+[n] => 1D-myo-inositol 1,3,4,5-tetrakisphosphate[n] + ADP[n]	0	0	0		0	0	0		0	0	0		0	0	0		0	0	0		0	0	0
r_0596	IPS phospholipase C	H2O[er] + mannosylinositol phosphorylceramide A (C24)[er] => ceramide-1 (C24)[er] + mannose-1D-myo-inositol 1-phosphate[er]	0	0	0		0	0	0		0	0	0		0	0	0		0	0	0		0	0	0
r_0597	IPS phospholipase C	H2O[er] + mannosylinositol phosphorylceramide A (C26)[er] => ceramide-1 (C26)[er] + mannose-1D-myo-inositol 1-phosphate[er]	0	0	0		0	0	0		0	0	0		0	0	0		0	0	0		0	0	0
r_0598	IPS phospholipase C	H2O[er] + mannosylinositol phosphorylceramide B' (C24)[er] => ceramide-2' (C24)[er] + mannose-1D-myo-inositol 1-phosphate[er]	0	0	0		0	0	0		0	0	0		0	0	0		0	0	0		0	0	0
r_0599	IPS phospholipase C	H2O[er] + mannosylinositol phosphorylceramide B' (C26)[er] => ceramide-2' (C26)[er] + mannose-1D-myo-inositol 1-phosphate[er]	0	0	0		0	0	0		0	0	0		0	0	0		0	0	0		0	0	0
r_0600	IPS phospholipase C	H2O[er] + mannosylinositol phosphorylceramide B (C24)[er] => ceramide-2 (C24)[er] + mannose-1D-myo-inositol 1-phosphate[er]	0	0	0		0	0	0		0	0	0		0	0	0		0	0	0		0	0	0
r_0601	IPS phospholipase C	H2O[er] + mannosylinositol phosphorylceramide B (C26)[er] => ceramide-2 (C26)[er] + mannose-1D-myo-inositol 1-phosphate[er]	0	0	0		0	0	0		0	0	0		0	0	0		0	0	0		0	0	0
r_0602	IPS phospholipase C	H2O[er] + mannosylinositol phosphorylceramide C (C24)[er] => ceramide-3 (C24)[er] + mannose-1D-myo-inositol 1-phosphate[er]	0	0	0		0	0	0		0	0	0		0	0	0		0	0	0		0	0	0
r_0603	IPS phospholipase C	H2O[er] + mannosylinositol phosphorylceramide C (C26)[er] => ceramide-3 (C26)[er] + mannose-1D-myo-inositol 1-phosphate[er]	0	0	0		0	0	0		0	0	0		0	0	0		0	0	0		0	0	0
r_0604	IPS phospholipase C	H2O[er] + mannosylinositol phosphorylceramide D (C24)[er] => ceramide-4 (C24)[er] + mannose-1D-myo-inositol 1-phosphate[er]	0	0	0		0	0	0		0	0	0		0	0	0		0	0	0		0	0	0
r_0605	IPS phospholipase C	H2O[er] + mannosylinositol phosphorylceramide D (C26)[er] => ceramide-4 (C26)[er] + mannose-1D-myo-inositol 1-phosphate[er]	0	0	0		0	0	0		0	0	0		0	0	0		0	0	0		0	0	0
r_0606	IPS phospholipase C	H2O[er] + inositol phosphomannosylinositol phosphoceramide A (C24)[er] => ceramide-1 (C24)[er] + mannose-(1D-myo-inositol 1-phosphate)2[er]	0	0	0		0	0	0		0	0	0		0	0	0		0	0	0		0	0	0
r_0607	IPS phospholipase C	H2O[er] + inositol phosphomannosylinositol phosphoceramide A (C26)[er] => ceramide-1 (C26)[er] + mannose-(1D-myo-inositol 1-phosphate)2[er]	0	0	0		0	0	0		0	0	0		0	0	0		0	0	0		0	0	0
r_0608	IPS phospholipase C	H2O[er] + inositol phosphomannosylinositol phosphoceramide B' (C24)[er] => ceramide-2' (C24)[er] + mannose-(1D-myo-inositol 1-phosphate)2[er]	0	0	0		0	0	0		0	0	0		0	0	0		0	0	0		0	0	0
r_0609	IPS phospholipase C	H2O[er] + inositol phosphomannosylinositol phosphoceramide B' (C26)[er] => ceramide-2' (C26)[er] + mannose-(1D-myo-inositol 1-phosphate)2[er]	0	0	0		0	0	0		0	0	0		0	0	0		0	0	0		0	0	0
r_0610	IPS phospholipase C	H2O[er] + inositol phosphomannosylinositol phosphoceramide B (C24)[er] => ceramide-2 (C24)[er] + mannose-(1D-myo-inositol 1-phosphate)2[er]	0	0	0		0	0	0		0	0	0		0	0	0		0	0	0		0	0	0
r_0611	IPS phospholipase C	H2O[er] + inositol phosphomannosylinositol phosphoceramide B (C26)[er] => ceramide-2 (C26)[er] + mannose-(1D-myo-inositol 1-phosphate)2[er]	0	0	0		0	0	0		0	0	0		0	0	0		0	0	0		0	0	0
r_0612	IPS phospholipase C	H2O[er] + inositol phosphomannosylinositol phosphoceramide C (C24)[er] => ceramide-3 (C24)[er] + mannose-(1D-myo-inositol 1-phosphate)2[er]	0	0	0		0	0	0		0	0	0		0	0	0		0	0	0		0	0	0
r_0613	IPS phospholipase C	H2O[er] + inositol phosphomannosylinositol phosphoceramide C (C26)[er] => ceramide-3 (C26)[er] + mannose-(1D-myo-inositol 1-phosphate)2[er]	0	0	0		0	0	0		0	0	0		0	0	0		0	0	0		0	0	0
r_0614	IPS phospholipase C	H2O[er] + inositol phosphomannosylinositol phosphoceramide D (C24)[er] => ceramide-4 (C24)[er] + mannose-(1D-myo-inositol 1-phosphate)2[er]	0	0	0		0	0	0		0	0	0		0	0	0		0	0	0		0	0	0
r_0615	IPS phospholipase C	H2O[er] + inositol phosphomannosylinositol phosphoceramide D (C26)[er] => ceramide-4 (C26)[er] + mannose-(1D-myo-inositol 1-phosphate)2[er]	0	0	0		0	0	0		0	0	0		0	0	0		0	0	0		0	0	0
r_0616	IPS phospholipase C	H2O[m] + inositol-P-ceramide A (C24)[m] => 1D-myo-inositol 3-phosphate[m] + ceramide-1 (C24)[m]	0	0	0		0	0	0		0	0	0		0	0	0		0	0	0		0	0	0
r_0617	IPS phospholipase C	H2O[m] + inositol-P-ceramide A (C26)[m] => 1D-myo-inositol 3-phosphate[m] + ceramide-1 (C26)[m]	0	0	0		0	0	0		0	0	0		0	0	0		0	0	0		0	0	0
r_0618	IPS phospholipase C	H2O[m] + inositol-P-ceramide B' (C24)[m] => 1D-myo-inositol 3-phosphate[m] + ceramide-2' (C24)[m]	0	0	0		0	0	0		0	0	0		0	0	0		0	0	0		0	0	0
r_0619	IPS phospholipase C	H2O[m] + inositol-P-ceramide B' (C26)[m] => 1D-myo-inositol 3-phosphate[m] + ceramide-2' (C26)[m]	0	0	0		0	0	0		0	0	0		0	0	0		0	0	0		0	0	0
r_0620	IPS phospholipase C	H2O[m] + inositol-P-ceramide B (C24)[m] => 1D-myo-inositol 3-phosphate[m] + ceramide-2 (C24)[m]	0	0	0		0	0	0		0	0	0		0	0	0		0	0	0		0	0	0
r_0621	IPS phospholipase C	H2O[m] + inositol-P-ceramide B (C26)[m] => 1D-myo-inositol 3-phosphate[m] + ceramide-2 (C26)[m]	0	0	0		0	0	0		0	0	0		0	0	0		0	0	0		0	0	0
r_0622	IPS phospholipase C	H2O[m] + inositol-P-ceramide C (C24)[m] => 1D-myo-inositol 3-phosphate[m] + ceramide-3 (C24)[m]	0	0	0		0	0	0		0	0	0		0	0	0		0	0	0		0	0	0
r_0623	IPS phospholipase C	H2O[m] + inositol-P-ceramide C (C26)[m] => 1D-myo-inositol 3-phosphate[m] + ceramide-3 (C26)[m]	0	0	0		0	0	0		0	0	0		0	0	0		0	0	0		0	0	0
r_0624	IPS phospholipase C	H2O[m] + inositol-P-ceramide D (C24)[m] => 1D-myo-inositol 3-phosphate[m] + ceramide-4 (C24)[m]	0	0	0		0	0	0		0	0	0		0	0	0		0	0	0		0	0	0
r_0625	IPS phospholipase C	H2O[m] + inositol-P-ceramide D (C26)[m] => 1D-myo-inositol 3-phosphate[m] + ceramide-4 (C26)[m]	0	0	0		0	0	0		0	0	0		0	0	0		0	0	0		0	0	0
r_0626	IPS phospholipase C	H2O[m] + mannosylinositol phosphorylceramide A (C24)[m] => ceramide-1 (C24)[m] + mannose-1D-myo-inositol 1-phosphate[m]	0	0	0		0	0	0		0	0	0		0	0	0		0	0	0		0	0	0
r_0627	IPS phospholipase C	H2O[m] + mannosylinositol phosphorylceramide A (C26)[m] => ceramide-1 (C26)[m] + mannose-1D-myo-inositol 1-phosphate[m]	0	0	0		0	0	0		0	0	0		0	0	0		0	0	0		0	0	0
r_0628	IPS phospholipase C	H2O[m] + mannosylinositol phosphorylceramide B' (C24)[m] => ceramide-2' (C24)[m] + mannose-1D-myo-inositol 1-phosphate[m]	0	0	0		0	0	0		0	0	0		0	0	0		0	0	0		0	0	0
r_0629	IPS phospholipase C	H2O[m] + mannosylinositol phosphorylceramide B' (C26)[m] => ceramide-2' (C26)[m] + mannose-1D-myo-inositol 1-phosphate[m]	0	0	0		0	0	0		0	0	0		0	0	0		0	0	0		0	0	0
r_0630	IPS phospholipase C	H2O[m] + mannosylinositol phosphorylceramide B (C24)[m] => ceramide-2 (C24)[m] + mannose-1D-myo-inositol 1-phosphate[m]	0	0	0		0	0	0		0	0	0		0	0	0		0	0	0		0	0	0
r_0631	IPS phospholipase C	H2O[m] + mannosylinositol phosphorylceramide B (C26)[m] => ceramide-2 (C26)[m] + mannose-1D-myo-inositol 1-phosphate[m]	0	0	0		0	0	0		0	0	0		0	0	0		0	0	0		0	0	0
r_0632	IPS phospholipase C	H2O[m] + mannosylinositol phosphorylceramide C (C24)[m] => ceramide-3 (C24)[m] + mannose-1D-myo-inositol 1-phosphate[m]	0	0	0		0	0	0		0	0	0		0	0	0		0	0	0		0	0	0
r_0633	IPS phospholipase C	H2O[m] + mannosylinositol phosphorylceramide C (C26)[m] => ceramide-3 (C26)[m] + mannose-1D-myo-inositol 1-phosphate[m]	0	0	0		0	0	0		0	0	0		0	0	0		0	0	0		0	0	0
r_0634	IPS phospholipase C	H2O[m] + mannosylinositol phosphorylceramide D (C24)[m] => ceramide-4 (C24)[m] + mannose-1D-myo-inositol 1-phosphate[m]	0	0	0		0	0	0		0	0	0		0	0	0		0	0	0		0	0	0
r_0635	IPS phospholipase C	H2O[m] + mannosylinositol phosphorylceramide D (C26)[m] => ceramide-4 (C26)[m] + mannose-1D-myo-inositol 1-phosphate[m]	0	0	0		0	0	0		0	0	0		0	0	0		0	0	0		0	0	0
r_0636	IPS phospholipase C	H2O[m] + inositol phosphomannosylinositol phosphoceramide A (C24)[m] => ceramide-1 (C24)[m] + mannose-(1D-myo-inositol 1-phosphate)2[m]	0	0	0		0	0	0		0	0	0		0	0	0		0	0	0		0	0	0
r_0637	IPS phospholipase C	H2O[m] + inositol phosphomannosylinositol phosphoceramide A (C26)[m] => ceramide-1 (C26)[m] + mannose-(1D-myo-inositol 1-phosphate)2[m]	0	0	0		0	0	0		0	0	0		0	0	0		0	0	0		0	0	0
r_0638	IPS phospholipase C	H2O[m] + inositol phosphomannosylinositol phosphoceramide B' (C24)[m] => ceramide-2' (C24)[m] + mannose-(1D-myo-inositol 1-phosphate)2[m]	0	0	0		0	0	0		0	0	0		0	0	0		0	0	0		0	0	0
r_0639	IPS phospholipase C	H2O[m] + inositol phosphomannosylinositol phosphoceramide B' (C26)[m] => ceramide-2' (C26)[m] + mannose-(1D-myo-inositol 1-phosphate)2[m]	0	0	0		0	0	0		0	0	0		0	0	0		0	0	0		0	0	0
r_0640	IPS phospholipase C	H2O[m] + inositol phosphomannosylinositol phosphoceramide B (C24)[m] => ceramide-2 (C24)[m] + mannose-(1D-myo-inositol 1-phosphate)2[m]	0	0	0		0	0	0		0	0	0		0	0	0		0	0	0		0	0	0
r_0641	IPS phospholipase C	H2O[m] + inositol phosphomannosylinositol phosphoceramide B (C26)[m] => ceramide-2 (C26)[m] + mannose-(1D-myo-inositol 1-phosphate)2[m]	0	0	0		0	0	0		0	0	0		0	0	0		0	0	0		0	0	0
r_0642	IPS phospholipase C	H2O[m] + inositol phosphomannosylinositol phosphoceramide C (C24)[m] => ceramide-3 (C24)[m] + mannose-(1D-myo-inositol 1-phosphate)2[m]	0	0	0		0	0	0		0	0	0		0	0	0		0	0	0		0	0	0
r_0643	IPS phospholipase C	H2O[m] + inositol phosphomannosylinositol phosphoceramide C (C26)[m] => ceramide-3 (C26)[m] + mannose-(1D-myo-inositol 1-phosphate)2[m]	0	0	0		0	0	0		0	0	0		0	0	0		0	0	0		0	0	0
r_0644	IPS phospholipase C	H2O[m] + inositol phosphomannosylinositol phosphoceramide D (C24)[m] => ceramide-4 (C24)[m] + mannose-(1D-myo-inositol 1-phosphate)2[m]	0	0	0		0	0	0		0	0	0		0	0	0		0	0	0		0	0	0
r_0645	IPS phospholipase C	H2O[m] + inositol phosphomannosylinositol phosphoceramide D (C26)[m] => ceramide-4 (C26)[m] + mannose-(1D-myo-inositol 1-phosphate)2[m]	0	0	0		0	0	0		0	0	0		0	0	0		0	0	0		0	0	0
r_0646	IPS phospholipase C	H2O[er] + inositol-P-ceramide A (C24)[er] => 1D-myo-inositol 1-phosphate[er] + ceramide-1 (C24)[er]	0	0	0.00143186		0	0	1.77241e-05		0	0	0.00103101		0	0	6.6526e-05		0	0	0.000553686		0	0	6.435e-05
r_0647	IPS phospholipase C	H2O[er] + inositol-P-ceramide A (C26)[er] => 1D-myo-inositol 1-phosphate[er] + ceramide-1 (C26)[er]	0	0	0.00163273		0	0	1.8448e-05		0	0	0.000437834		0	0	7.37177e-05		0	0	0.000767416		0	0	7.61531e-05
r_0648	IPS phospholipase C	H2O[er] + inositol-P-ceramide B' (C24)[er] => 1D-myo-inositol 1-phosphate[er] + ceramide-2' (C24)[er]	0	0	0		0	0	0		0	0	0		0	0	0		0	0	0		0	0	0
r_0649	IPS phospholipase C	H2O[er] + inositol-P-ceramide B' (C26)[er] => 1D-myo-inositol 1-phosphate[er] + ceramide-2' (C26)[er]	0	0	0		0	0	0		0	0	0		0	0	0		0	0	0		0	0	0
r_0650	IPS phospholipase C	H2O[er] + inositol-P-ceramide B (C24)[er] => 1D-myo-inositol 1-phosphate[er] + ceramide-2 (C24)[er]	0	0	0		0	0	0		0	0	0		0	0	0		0	0	0		0	0	0
r_0651	IPS phospholipase C	H2O[er] + inositol-P-ceramide B (C26)[er] => 1D-myo-inositol 1-phosphate[er] + ceramide-2 (C26)[er]	0	0	0		0	0	0		0	0	0		0	0	0		0	0	0		0	0	0
r_0652	IPS phospholipase C	H2O[er] + inositol-P-ceramide C (C24)[er] => 1D-myo-inositol 1-phosphate[er] + ceramide-3 (C24)[er]	0	0	0		0	0	0		0	0	0		0	0	0		0	0	0		0	0	0
r_0653	IPS phospholipase C	H2O[er] + inositol-P-ceramide C (C26)[er] => 1D-myo-inositol 1-phosphate[er] + ceramide-3 (C26)[er]	0	0	0		0	0	0		0	0	3.39719e-11		0	0	0		0	0	0		0	0	0
r_0654	IPS phospholipase C	H2O[er] + inositol-P-ceramide D (C24)[er] => 1D-myo-inositol 1-phosphate[er] + ceramide-4 (C24)[er]	0	0	0		0	0	0		0	0	0		0	0	0		0	0	0		0	0	0
r_0655	IPS phospholipase C	H2O[er] + inositol-P-ceramide D (C26)[er] => 1D-myo-inositol 1-phosphate[er] + ceramide-4 (C26)[er]	0	0	0		0	0	0		0	0	5.70208e-11		0	0	0		0	0	0		0	0	0
r_0656	isoamyl acetate-hydrolyzing esterase	H2O[c] + isoamyl acetate[c] => acetate[c] + H+[c] + isoamylol[c]	0	0	0		0	0	0		0	0	0		0	0	0		0	0	0		0	0	0
r_0657	isobutyl acetate-hydrolyzing esterase	H2O[c] + isobutyl acetate[c] => acetate[c] + H+[c] + isobutanol[c]	0	0	0		0	0	0		0	0	0		0	0	0		0	0	0		0	0	0
r_0658	isocitrate dehydrogenase (NAD+)	isocitrate[m] + NAD[m] => 2-oxoglutarate[m] + carbon dioxide[m] + NADH[m]	0.770769	0.312798	0.401815	52.1317	0.313294	0.77185	0.0725064	23.1433	0.539311	0.292881	0.158851	29.4544	0.278922	0.648421	0.0549684	19.7075	0.725155	0.120079	0.0596131	8.22074	0.219442	0.112483	0.0587293	26.7631
r_0659	isocitrate dehydrogenase (NADP)	isocitrate[c] + NADP(+)[c] => 2-oxoglutarate[c] + carbon dioxide[c] + NADPH[c]	0	0	0.283976		0	0	0.0701034		0	0	0.128082		0	0	0.0497085		0	0	0.00851673		0	0	0.0678679
r_0661	isocitrate dehydrogenase (NADP+), peroxisomal	isocitrate[p] + NADP(+)[p] => 2-oxoglutarate[p] + carbon dioxide[p] + NADPH[p]	0	0	0		0	0	0		0	0	0		0	0	0		0	0	0		0	0	0
r_0662	isocitrate lyase	isocitrate[c] => glyoxylate[c] + succinate[c]	0.586759	0.238122	0.278122	47.3996	0.0200429	0.0493788	0.0213118	106.331	0.0957563	0.0520019	0.092657	96.7634	0.00791246	0.0183944	0.0208301	263.256	3.19154	0.528488	0.034838	1.09157	1.04589	0.536106	0.0519446	4.96657
r_0663	isoleucine transaminase	2-oxoglutarate[c] + L-isoleucine[c] <=> (S)-3-methyl-2-oxopentanoate[c] + L-glutamate[c]	-0.0369956	-0.0150138	0.000698998	1.88941	-0.00154051	-0.0037953	0.0017154	111.352	-0.00765216	-0.00415562	3.37395e-05	0.440915	-0.000947227	-0.00220206	0.00095415	100.731	0.00348117	0.000576447	0.00260633	74.8694	0	0	0.0315654
r_0664	isoleucine transaminase	2-oxoglutarate[m] + L-isoleucine[m] <=> (S)-3-methyl-2-oxopentanoate[m] + L-glutamate[m]	0	0	0.000692123		0	0	0.00169534		0	0	2.24146e-05		0	0	0.000933578		-0.0125873	-0.00208433	0.00261058	20.7399	-0.000841514	-0.000431348	0.0315739	3752.03
r_0665	isoleucyl-tRNA synthetase	ATP[c] + L-isoleucine[c] + tRNA(Ile)[c] => AMP[c] + diphosphate[c] + Ile-tRNA(Ile)[c]	0.0369956	0.0150138	8.09186e-05	0.218725	0.00154051	0.0037953	2.82667e-06	0.183488	0.00765216	0.00415562	1.63307e-05	0.213413	0.000947227	0.00220206	2.12321e-06	0.22415	0.00910609	0.00150788	4.70845e-06	0.0517065	0.000841514	0.000431348	1.70283e-06	0.202353
r_0666	isoleucyl-tRNA synthetase	ATP[m] + L-isoleucine[m] + tRNA(Ile)[m] => AMP[m] + diphosphate[m] + Ile-tRNA(Ile)[m]	0	0	0		0	0	0		0	0	0		0	0	0		0	0	0		0	0	0
r_0667	isopentenyl-diphosphate D-isomerase	isopentenyl diphosphate[c] <=> prenyl diphosphate(3-)[c]	0.00263632	0.00106989	6.39106e-06	0.242424	0.00269373	0.00663643	6.11347e-06	0.226952	0.00287708	0.00156244	7.14066e-06	0.248191	0.00113837	0.00264642	1.66632e-05	1.46377	0.00342856	0.000567737	3.71895e-06	0.10847	0.00110295	0.000565354	2.53385e-06	0.229735
r_0668	itaconate-CoA ligase (ADP-forming)	ATP[m] + coenzyme A[m] + itaconate[m] <=> ADP[m] + itaconyl-CoA[m] + phosphate[m]	0	0	7.4476e-18		0	0	3.10317e-19		0	0	6.20634e-19		0	0	0		0	0	6.20634e-19		0	0	0
r_0669	ketol-acid reductoisomerase (2-aceto-2-hydroxybutanoate)	(S)-2-acetyl-2-hydroxybutanoate[m] + H+[m] + NADPH[m] => (2R,3R)-2,3-dihydroxy-3-methylpentanoate[m] + NADP(+)[m]	0.0369956	0.0150138	0.000276714	0.747965	0.00154051	0.0037953	0.00102315	66.416	0.00765216	0.00415562	0.00012399	1.62032	0.000947227	0.00220206	0.000763332	80.5859	0.00910609	0.00150788	0.00077798	8.54352	0.000841514	0.000431348	0.00277352	329.587
r_0670	kynureninase	H2O[c] + L-kynurenine[c] => anthranilate[c] + H+[c] + L-alanine[c]	0	0	0		0	0	0		0	0	0		0	0	0		0	0	0		0	0	0
r_0671	kynurenine 3-monooxygenase	H+[c] + L-kynurenine[c] + NADPH[c] + oxygen[c] => 3-hydroxy-L-kynurenine[c] + H2O[c] + NADP(+)[c]	0	0	0		0	0	0		0	0	0		0	0	0		0	0	0		0	0	0
r_0672	L-1-pyrroline-3-hydroxy-5-carboxylate dehydrogenase	1-pyrroline-3-hydroxy-5-carboxylic acid[m] + 2 H2O[m] + NAD[m] <=> erythro-4-hydroxy-L-glutamic acid[m] + H+[m] + NADH[m]	0	0	0		0	0	1.73438e-19		0	0	0		0	0	3.87896e-20		0	0	0		0	0	1.09741e-19
r_0673	L-4-hydroxyglutamate semialdehyde dehydrogenase	H2O[m] + L-4-hydroxyglutamic semialdehyde[m] + NAD[m] <=> erythro-4-hydroxy-L-glutamic acid[m] + 2 H+[m] + NADH[m]	0	0	0		0	0	0		0	0	7.75792e-20		0	0	7.75792e-20		0	0	3.87896e-20		0	0	1.09686e-19
r_0674	L-alanine transaminase	2-oxoglutarate[m] + L-alanine[m] <=> L-glutamate[m] + pyruvate[m]	0	0	0.000377177		0	0	0.000819308		0	0	2.07603e-05		0	0	0.000300525		0	0	0.00122211		0	0	0.00568672
r_0675	L-allo-threonine aldolase	L-allothreonine[c] => acetaldehyde[c] + L-glycine[c]	0	0	0		0	0	0		0	0	0		0	0	0		0	0	0		0	0	0
r_0676	L-allo-threonine dehydrogenase	L-allothreonine[c] + NADP(+)[c] <=> H+[c] + L-2-amino-3-oxobutanoate[c] + NADPH[c]	0	0	6.20634e-19		0	0	3.10317e-19		0	0	6.20634e-19		0	0	3.10317e-19		0	0	0		0	0	8.77489e-19
r_0678	L-aminoadipate-semialdehyde dehydrogenase (NADPH)	ATP[c] + H+[c] + L-2-aminoadipate[c] + NADPH[c] => AMP[c] + diphosphate[c] + L-allysine[c] + NADP(+)[c]	0.0456814	0.0185387	0.00141263	3.09236	0.0019022	0.00468637	6.48296e-05	3.40814	0.00944873	0.00513128	0.0012067	12.7711	0.00116962	0.00271906	4.25576e-05	3.63859	0.011244	0.00186189	0.000286629	2.54918	0.00103909	0.00053262	0.000242679	23.3551
r_0679	L-asparaginase	H2O[c] + L-asparagine[c] => ammonium[c] + L-aspartate[c]	0	0	0.00488143		0	0	0.00169015		0	0	0.00573109		0	0	0.00178181		0	0	0.000594764		0	0	0.00134423
r_0680	L-asparaginase	H2O[e] + L-asparagine[e] => ammonium[e] + L-aspartate[e]	0	0	0.00428544		0	0	0.00168905		0	0	0.00509506		0	0	0.00218972		0	0	0.00107701		0	0	0.00188845
r_0681	L-erythro-4-hydroxyglutamate:2-oxoglutarate aminotransferase	2-oxoglutarate[c] + erythro-4-hydroxy-L-glutamic acid[c] => 4-hydroxy-2-oxoglutarate[c] + L-glutamate[c]	0	0	0		0	0	0		0	0	0		0	0	0		0	0	0		0	0	0
r_0682	L-erythro-4-hydroxyglutamate:2-oxoglutarate aminotransferase	2-oxoglutarate[m] + erythro-4-hydroxy-L-glutamic acid[m] => 4-hydroxy-2-oxoglutarate[m] + L-glutamate[m]	0	0	0		0	0	0		0	0	0		0	0	0		0	0	0		0	0	0
r_0683	L-erythro-4-hydroxyglutamate:2-oxoglutarate aminotransferase	2-oxoglutarate[p] + erythro-4-hydroxy-L-glutamic acid[p] => 4-hydroxy-2-oxoglutarate[p] + L-glutamate[p]	0	0	0		0	0	0		0	0	0		0	0	0		0	0	0		0	0	0
r_0687	L-hydroxyproline reductase (NADP)	1-pyrroline-3-hydroxy-5-carboxylic acid[c] + 2 H+[c] + NADPH[c] => L-proline[c] + NADP(+)[c]	0	0	0		0	0	0		0	0	0		0	0	0		0	0	0		0	0	0
r_0688	L-lactaldehyde:NADP+ 1-oxidoreductase	H+[c] + methylglyoxal[c] + NADPH[c] => (S)-lactaldehyde[c] + NADP(+)[c]	0	0	0		0	0	0		0	0	0		0	0	0		0	0	0		0	0	0
r_0689	L-serine deaminase	L-serine[c] => ammonium[c] + pyruvate[c]	0	0	0.0313693		0	0	0.00716437		0	0	0.0167803		0	0	0.00906772		0	0	0		0	0	0.00648012
r_0690	L-serine dehydrogenase	L-serine[c] + NADP(+)[c] => H+[c] + L-alpha-formylglycine[c] + NADPH[c]	0	0	0		0	0	0		0	0	0		0	0	0		0	0	0		0	0	0
r_0691	L-sorbitol dehydrogenase (L-sorbose-producing)	L-glucitol[c] + NAD[c] => H+[c] + L-sorbose[c] + NADH[c]	0	0	0		0	0	0		0	0	0		0	0	0		0	0	0		0	0	0
r_0692	L-threonine deaminase	L-threonine[c] => 2-oxobutanoate[c] + ammonium[c]	0	0	0.0018081		0	0	0.000267644		0	0	0.000849741		0	0	4.37836e-05		0	0	0.000379697		0	0	0.000155786
r_0693	L-threonine deaminase	L-threonine[m] => 2-oxobutanoate[m] + ammonium[m]	0	0	0.0135362		0.00111597	0.00274938	0.0011364	101.83	0.00554335	0.0030104	0.00127259	22.957	0.000686187	0.00159521	0.000714011	104.055	0.00659661	0.00109233	0.000919586	13.9403	0.000609607	0.000312476	0.00252344	413.946
r_0694	L-tryptophan:oxygen 2,3-oxidoreductase (decyclizing)	L-tryptophan[c] + oxygen[c] => N-formyl-L-kynurenine[c]	0	0	0		0	0	0		0	0	0		0	0	0		0	0	0		0	0	0
r_0696	lactaldehyde dehydrogenase	(S)-lactaldehyde[c] + H2O[c] + NAD[c] => (S)-lactate[c] + 2 H+[c] + NADH[c]	0	0	0		0	0	0		0	0	0		0	0	0		0	0	0		0	0	0
r_0697	lactoylglutathione lyase	glutathione[c] + methylglyoxal[c] => (R)-S-lactoylglutathione[c]	0	0	0.00149293		0	0	0.00307989		0	0	0.00138513		0	0	0.0014471		0	0	0.00288739		0	0	0.00180906
r_0698	lanosterol synthase	(S)-2,3-epoxysqualene[c] => lanosterol[c]	0.00131807	0.000534907	3.19536e-06	0.242427	0.00134685	0.00331819	3.05672e-06	0.226953	0.00143851	0.000781206	3.57028e-06	0.248193	0.000569178	0.00132319	8.33158e-06	1.46379	0.00171424	0.000283862	1.85947e-06	0.108471	0.000551467	0.000282674	1.26691e-06	0.229735
r_0699	leucine transaminase	2-oxoglutarate[c] + L-leucine[c] <=> 4-methyl-2-oxopentanoate[c] + L-glutamate[c]	-0.0968366	-0.0392988	0.000216171	0.223233	-0.00403232	-0.00993428	0.000354893	8.80121	-0.0200296	-0.0108774	5.72794e-05	0.285973	-0.00247938	-0.00576393	0.000315178	12.7119	-0.0238353	-0.00394689	0.000738906	3.10005	-0.00220268	-0.00112906	0.00126418	57.3927
r_0700	leucine transaminase	2-oxoglutarate[m] + L-leucine[m] <=> 4-methyl-2-oxopentanoate[m] + L-glutamate[m]	0	0	0		0	0	3.50996e-18		0	0	0		0	0	0		0	0	0		0	0	0
r_0701	leucyl-tRNA synthetase	ATP[c] + L-leucine[c] + tRNA(Leu)[c] => AMP[c] + diphosphate[c] + Leu-tRNA(Leu)[c]	0.0968366	0.0392988	0.000211806	0.218725	0.00403232	0.00993428	7.39885e-06	0.183488	0.0200296	0.0108774	4.27459e-05	0.213413	0.00247938	0.00576393	5.55753e-06	0.22415	0.0238353	0.00394689	1.23244e-05	0.0517065	0.00220268	0.00112906	4.4572e-06	0.202353
r_0703	leukotriene A4 hydrolase	H2O[c] + leukotriene A4[c] <=> (5S,6S)-di-HETE[c]	0	0	1.93948e-20		0	0	0		0	0	0		0	0	0		0	0	0		0	0	0
r_0704	leukotriene A4 hydrolase	H2O[n] + leukotriene A4[n] <=> (5S,6S)-di-HETE[n]	0	0	1.93948e-20		0	0	0		0	0	0		0	0	0		0	0	3.87896e-20		0	0	0
r_0705	leukotriene A4 hydrolase	H2O[c] + leukotriene A4[c] <=> Delta(6)-trans,Delta(8)-cis-leukotriene B4[c]	0	0	0		0	0	0		0	0	0		0	0	0		0	0	0		0	0	0
r_0706	leukotriene A4 hydrolase	H2O[n] + leukotriene A4[n] <=> Delta(6)-trans,Delta(8)-cis-leukotriene B4[n]	0	0	0		0	0	0		0	0	0		0	0	0		0	0	0		0	0	0
r_0707	leukotriene A4 hydrolase	H2O[c] + leukotriene A4[c] <=> leukotriene B4[c]	0	0	0		0	0	0		0	0	0		0	0	0		0	0	0		0	0	0
r_0708	leukotriene A4 hydrolase	H2O[n] + leukotriene A4[n] <=> leukotriene B4[n]	0	0	0		0	0	0		0	0	7.75792e-20		0	0	0		0	0	0		0	0	0
r_0711	lysyl-tRNA synthetase	ATP[c] + L-lysine[c] + tRNA(Lys)[c] => AMP[c] + diphosphate[c] + Lys-tRNA(Lys)[c]	0.0456814	0.0185387	9.99167e-05	0.218725	0.0019022	0.00468637	3.49031e-06	0.183488	0.00944873	0.00513128	2.01648e-05	0.213413	0.00116962	0.00271906	2.62169e-06	0.22415	0.011244	0.00186189	5.81388e-06	0.0517065	0.00103909	0.00053262	2.10262e-06	0.202353
r_0712	lysyl-tRNA synthetase	ATP[m] + L-lysine[m] + tRNA(Lys)[m] => AMP[m] + diphosphate[m] + Lys-tRNA(Lys)[m]	0	0	0		0	0	0		0	0	0		0	0	0		0	0	0		0	0	0
r_0713	malate dehydrogenase	(S)-malate[m] + NAD[m] <=> H+[m] + NADH[m] + oxaloacetate[m]	5.37025	2.17939	0.284561	5.29883	0.85509	2.10665	0.162842	19.0438	1.87417	1.01779	0.369132	19.6958	0.689212	1.60224	0.139334	20.2164	5.01901	0.8311	0.223017	4.44345	1.81073	0.928154	0.153651	8.48558
r_0714	malate dehydrogenase, cytoplasmic	(S)-malate[c] + NAD[c] <=> H+[c] + NADH[c] + oxaloacetate[c]	-3.51725	-1.42739	0.30561	8.68889	-0.512959	-1.26376	0.201915	39.3628	-1.05402	-0.572399	0.473663	44.9389	-0.391136	-0.90929	0.168376	43.0481	0.667811	0.110583	0.106409	15.934	0.0664563	0.0340645	0.102328	153.979
r_0715	malate dehydrogenase, peroxisomal	(S)-malate[p] + NAD[p] <=> H+[p] + NADH[p] + oxaloacetate[p]	0	0	0.0200139		0	0	0.00421955		0	0	0.0146721		0	0	0.00415814		-0.0801922	-0.0132791	0.00241157	3.00724	0	0	0.00885807
r_0716	malate synthase	acetyl-CoA[c] + glyoxylate[c] + H2O[c] => (S)-malate[c] + coenzyme A[c] + H+[c]	0.115706	0.0469565	0.249254	215.42	0	0	0.00691114		0	0	0.0526757		0	0	0.00602258		3.06864	0.508137	0.033943	1.10613	1.03457	0.530305	0.0481602	4.6551
r_0717	malate synthase	acetyl-CoA[p] + glyoxylate[p] + H2O[p] => (S)-malate[p] + coenzyme A[p] + H+[p]	0	0	0.00204108		0	0	0.000372052		0	0	0.00443786		0	0	0.000265953		0	0	0.000350382		0	0	0.00142394
r_0718	malic enzyme (NAD)	(S)-malate[m] + NAD[m] => carbon dioxide[m] + NADH[m] + pyruvate[m]	0.134462	0.0545681	0.0181386	13.4898	0.0056569	0.0139367	0.00276483	48.8755	0.022194	0.0120528	0.00332766	14.9935	0.00347828	0.00808612	0.0019386	55.7344	0.0562932	0.00932162	0.00217914	3.87105	0.0410159	0.0210242	0.0451008	109.959
r_0719	malic enzyme (NADP)	(S)-malate[m] + NADP(+)[m] => carbon dioxide[m] + NADPH[m] + pyruvate[m]	0	0	0.0181238		0	0	0.00151565		0	0	0.00332779		0	0	0.000685614		0	0	0.00217914		0	0	0.00121994
r_0722	mannose-1-phosphate guanylyltransferase	D-mannose 1-phosphate[c] + GTP[c] + H+[c] => diphosphate[c] + GDP-alpha-D-mannose[c]	0.0841033	0.0341313	0.000183955	0.218725	0.0081501	0.0200791	1.49545e-05	0.183488	0.0298694	0.016221	6.37452e-05	0.213413	0.0125236	0.0291142	2.80716e-05	0.22415	0.0512994	0.00849469	2.65252e-05	0.0517065	0.00822431	0.00421566	1.66422e-05	0.202353
r_0723	mannose-6-phosphate isomerase	D-mannose 6-phosphate[c] <=> D-fructose 6-phosphate[c]	-0.0841033	-0.0341313	0.000183955	0.218725	-0.0081501	-0.0200791	1.49545e-05	0.183488	-0.0298694	-0.016221	6.37452e-05	0.213413	-0.0125236	-0.0291142	2.80716e-05	0.22415	-0.0512994	-0.00849469	2.65252e-05	0.0517065	-0.00822431	-0.00421566	1.66422e-05	0.202353
r_0724	methenyltetrahydrifikate cyclohydrolase	5,10-methenyl-THF[m] + H2O[m] <=> 10-formyl-THF[m] + H+[m]	0.0544755	0.0221076	0.0311542	57.1894	0.000535058	0.0013182	0.00159944	298.928	0.00340069	0.00184679	0.00780092	229.392	0.000764182	0.00177653	0.00126345	165.333	0	0	0.00827784		0.00052391	0.000268549	0.00293333	559.892
r_0725	methenyltetrahydrofolate cyclohydrolase	5,10-methenyl-THF[c] + H2O[c] <=> 10-formyl-THF[c] + H+[c]	0	0	0.018991		0.00290151	0.00714833	0.00095821	33.0245	0.00975589	0.00529808	0.00319443	32.7437	0.00196607	0.00457061	0.000798027	40.59	0.0172461	0.00285578	0.00168194	9.75261	0.00163389	0.00083751	0.00128997	78.951
r_0726	methionine adenosyltransferase	ATP[c] + H2O[c] + L-methionine[c] => diphosphate[c] + phosphate[c] + S-adenosyl-L-methionine[c]	0.0249303	0.0101174	0.0154958	62.1566	0.00428461	0.0105558	0.000447747	10.4501	0.00470998	0.00255783	0.00824141	174.978	0.00102975	0.00239389	0.000624621	60.6578	0.0133373	0.00220853	0.000832525	6.24208	0.00169375	0.000868193	0.000598954	35.3625
r_0727	methionine synthase	5-methyltetrahydrofolate[c] + L-homocysteine[c] => H+[c] + L-methionine[c] + THF[c]	0.042342	0.0171835	0.0155708	36.7737	0.0049918	0.0122981	0.000663896	13.2997	0.00824477	0.00447745	0.00865811	105.013	0.00147343	0.00342534	0.000714449	48.4889	0.017623	0.0029182	0.000830512	4.71265	0.00208981	0.0010712	0.00126	60.2927
r_0729	methionyl-tRNA synthetase	ATP[c] + L-methionine[c] + tRNA(Met)[c] => AMP[c] + diphosphate[c] + Met-tRNA(Met)[c]	0.0174117	0.00706614	3.80839e-05	0.218725	0.000725033	0.00178623	1.33035e-06	0.183488	0.00360144	0.00195582	7.68595e-06	0.213413	0.000445806	0.00103639	9.99273e-07	0.22415	0.00428571	0.000709672	2.21599e-06	0.0517065	0.000396053	0.000203011	8.01426e-07	0.202353
r_0730	methionyl-tRNA synthetase	ATP[m] + L-methionine[m] + tRNA(Met)[m] => AMP[m] + diphosphate[m] + Met-tRNA(Met)[m]	0	0	0		0	0	0		0	0	0		0	0	0		0	0	0		0	0	0
r_0731	methylenetetrahydrofolate dehydrogenase (NAD)	5,10-methylenetetrahydrofolate[c] + NAD[c] => 5,10-methenyl-THF[c] + NADH[c]	0	0	0.000720518		0	0	0.000274799		0	0	0.00045167		0	0	0.000259424		0.00270455	0.000447847	0.000300557	11.113	0	0	0.000644442
r_0732	methylenetetrahydrofolate dehydrogenase (NADP)	5,10-methylenetetrahydrofolate[c] + NADP(+)[c] <=> 5,10-methenyl-THF[c] + NADPH[c]	0	0	0.0188115		0.00290151	0.00714833	0.000989589	34.106	0.00975589	0.00529808	0.00320867	32.8896	0.00196607	0.00457061	0.00083306	42.3719	0.0145415	0.00240794	0.00165734	11.3973	5.67878e-06	2.91086e-06	0.00129519	22807.5
r_0733	methylenetetrahydrofolate dehydrogenase (NADP)	5,10-methylenetetrahydrofolate[m] + NADP(+)[m] <=> 5,10-methenyl-THF[m] + NADPH[m]	0.0544755	0.0221076	0.0311542	57.1894	0.000535058	0.0013182	0.00159944	298.928	0.00340069	0.00184679	0.00780092	229.392	0.000764182	0.00177653	0.00126345	165.333	0	0	0.00827784		0.00052391	0.000268549	0.00293333	559.892
r_0734	methylisocitrate lyase	(2S,3R)-3-hydroxybutane-1,2,3-tricarboxylic acid[m] => pyruvate[m] + succinate[m]	0	0	0		0	0	0		0	0	0		0	0	0		0	0	0		0	0	0
r_0735	mevalonate kinase (atp)	(R)-mevalonate[c] + ATP[c] => (R)-5-phosphomevalonic acid[c] + ADP[c] + H+[c]	0.00564227	0.00228978	0.00090215	15.9891	0.00808118	0.0199093	0.000448773	5.55331	0.00781545	0.0042443	0.000737781	9.44003	0.00323761	0.00752661	0.000388574	12.0019	0.0102857	0.00170321	0.000740267	7.19707	0.00330884	0.00169606	0.000362823	10.9653
r_0736	mevalonate kinase (ctp)	(R)-mevalonate[c] + CTP[c] => (R)-5-phosphomevalonic acid[c] + CDP[c] + H+[c]	0.00226667	0.000919875	0.000861794	38.0202	0	0	0.000195672		0.000823872	0.000447416	0.000474471	57.5905	0.000207903	0.000483321	0.000264959	127.444	0	0	0.000274948		0	0	0.000332033
r_0737	mevalonate kinase (gtp)	(R)-mevalonate[c] + GTP[c] => (R)-5-phosphomevalonic acid[c] + GDP[c] + H+[c]	0	0	0.000289103		0	0	0.000313872		0	0	0.000318751		0	0	0.000221559		0	0	0.00032518		0	0	0.000129318
r_0738	mevalonate kinase (UTP)	(R)-mevalonate[c] + UTP[c] => (R)-5-phosphomevalonic acid[c] + H+[c] + UDP[c]	0	0	0.000298962		0	0	0.000256766		0	0	0.000478433		0	0	0.000210896		0	0	0.000607595		0	0	7.39879e-05
r_0739	mevalonate pyrophoshate decarboxylase	(R)-5-diphosphomevalonic acid[c] + ATP[c] => ADP[c] + carbon dioxide[c] + isopentenyl diphosphate[c] + phosphate[c]	0.00790895	0.00320966	1.91732e-05	0.242424	0.00808118	0.0199093	1.83404e-05	0.226952	0.00863123	0.00468732	2.1422e-05	0.248191	0.00341511	0.00793925	4.99895e-05	1.46377	0.0102857	0.00170321	1.11569e-05	0.10847	0.00330884	0.00169606	7.60155e-06	0.229735
r_0757	myo-inositol 1-phosphatase	1D-myo-inositol 1-phosphate[c] + H2O[c] => myo-inositol[c] + phosphate[c]	0.000207614	8.42551e-05	0.00216483	1042.72	0.000214486	0.000528421	2.55041e-05	11.8908	0.000221102	0.000120073	0.00113142	511.718	9.06414e-05	0.000210718	9.87575e-05	108.954	0.000263483	4.36302e-05	0.000944532	358.479	8.78211e-05	4.50158e-05	9.94153e-05	113.202
r_0758	myo-inositol-1-phosphate synthase	D-glucose 6-phosphate[c] => 1D-myo-inositol 1-phosphate[c]	0.000207158	8.40703e-05	2.63854e-06	1.27368	0.000214486	0.000528421	1.17747e-06	0.548974	0.000221102	0.000120073	1.75045e-06	0.791695	9.06414e-05	0.000210718	5.8015e-07	0.64005	0.000263483	4.36302e-05	1.46586e-06	0.556338	8.78211e-05	4.50158e-05	4.95564e-07	0.564288
r_0759	N-acetyl-g-glutamyl-phosphate reductase	H+[m] + N-acetyl-L-gamma-glutamyl phosphate[m] + NADPH[m] => 2-acetamido-5-oxopentanoate[m] + NADP(+)[m] + phosphate[m]	0.0712802	0.0289274	0.00017778	0.24941	0.00296815	0.00731251	4.70403e-05	1.58484	0.0149096	0.00809686	8.91181e-05	0.597725	0.00182505	0.00424277	4.74568e-05	2.60031	0.0176433	0.00292157	2.89726e-05	0.164213	0.00167634	0.00085927	6.70718e-05	4.00107
r_0760	N-acetylglucosamine-6-phosphate synthase	acetyl-CoA[c] + alpha-D-glucosamine 6-phosphate[c] <=> coenzyme A[c] + H+[c] + N-acetyl-D-glucosamine 6-phosphate[c]	0	0	1.86107e-18		0	0	0		0	0	8.77489e-19		0	0	0		0	0	0		0	0	3.10317e-19
r_0761	N-acteylglutamate synthase	acetyl-CoA[m] + L-glutamate[m] => coenzyme A[m] + H+[m] + N-acetyl-L-glutamate[m]	0	0	0		0	0	0		0	0	0		0	0	0		0	0	0		0	0	0
r_0764	NAD diphosphatase	H2O[p] + NAD[p] => AMP[p] + 2 H+[p] + NMN[p]	0	0	0		0	0	0		0	0	0		0	0	0		0	0	0		0	0	0
r_0765	NAD kinase	ATP[c] + NAD[c] => ADP[c] + H+[c] + NADP(+)[c]	0	0	0		0	0	0		0	0	0		0	0	0		0	0	0		0	0	0
r_0766	NAD kinase	ATP[m] + NAD[m] => ADP[m] + H+[m] + NADP(+)[m]	0	0	0		0	0	0		0	0	0		0	0	0		0	0	0		0	0	0
r_0767	NAD nucleosidase nuclear	H2O[n] + NAD[n] => ADP-ribose[n] + H+[n] + nicotinamide[n]	0	0	0		0	0	0		0	0	0		0	0	0		0	0	0		0	0	0
r_0768	NAD synthase	ATP[c] + deamido-NAD(+)[c] + H2O[c] + L-glutamine[c] => AMP[c] + diphosphate[c] + H+[c] + L-glutamate[c] + NAD[c]	0	0	0		0	0	0		0	0	0		0	0	0		0	0	0		0	0	0
r_0769	NAD synthase	ATP[n] + deamido-NAD(+)[n] + H2O[n] + L-glutamine[n] <=> AMP[n] + diphosphate[n] + H+[n] + L-glutamate[n] + NAD[n]	0	0	1.20731e-11		0	0	4.8487e-21		0	0	1.93948e-20		0	0	0		0	0	1.67992e-20		0	0	6.85538e-21
r_0770	NADH dehydrogenase, cytosolic/mitochondrial	H+[c] + NADH[c] + ubiquinone-6[m] => NAD[c] + ubiquinol-6[m]	0	0	5.30456e-05		0	0	7.00137e-06		0	0	1.27142e-05		0	0	5.53984e-06		0	0	9.67395e-06		0	0	1.43099e-05
r_0771	NADH kinase	ATP[c] + NADH[c] => ADP[c] + H+[c] + NADPH[c]	0	0	0		0	0	0		0	0	0		0	0	0		0	0	0		0	0	0
r_0772	NADH kinase mitochondrial	ATP[m] + NADH[m] => ADP[m] + H+[m] + NADPH[m]	0	0	0		0	0	0		0	0	0		0	0	0		0	0	0		0	0	0
r_0773	NADH:ubiquinone oxidoreductase	H+[m] + NADH[m] + ubiquinone-6[m] => NAD[m] + ubiquinol-6[m]	0	0	0		0	0	3.79813e-06		0	0	1.08004e-05		0	0	2.128e-06		0	0	4.16633e-06		0	0	3.26989e-06
r_0774	NAPRtase	H+[c] + nicotinate[c] + PRPP[c] => diphosphate[c] + nicotinic acid D-ribonucleotide[c]	0	0	0		0	0	0		0	0	0		0	0	0		0	0	0		0	0	0
r_0775	NAPRtase	H+[m] + nicotinate[m] + PRPP[m] => diphosphate[m] + nicotinic acid D-ribonucleotide[m]	0	0	0		0	0	0		0	0	0		0	0	0		0	0	0		0	0	0
r_0781	nicotinamidase	H2O[c] + nicotinamide[c] => ammonium[c] + nicotinate[c]	0	0	0		0	0	0		0	0	0		0	0	0		0	0	0		0	0	0
r_0782	nicotinamide N-methyltransferase	nicotinamide[c] + S-adenosyl-L-methionine[c] => 1-methylnicotinamide[c] + S-adenosyl-L-homocysteine[c]	0	0	0		0	0	0		0	0	0		0	0	0		0	0	0		0	0	0
r_0783	nicotinamide-nucleotide adenylyltransferase	ATP[c] + H+[c] + NMN[c] => diphosphate[c] + NAD[c]	0	0	0		0	0	0		0	0	0		0	0	0		0	0	0		0	0	0
r_0784	nicotinamide-nucleotide adenylyltransferase	ATP[n] + H+[n] + NMN[n] => diphosphate[n] + NAD[n]	0	0	1.20731e-11		0	0	0		0	0	0		0	0	0		0	0	0		0	0	0
r_0785	nicotinate-nucleotide adenylyltransferase	ATP[c] + H+[c] + nicotinic acid D-ribonucleotide[c] => deamido-NAD(+)[c] + diphosphate[c]	0	0	1.20731e-11		0	0	0		0	0	0		0	0	0		0	0	0		0	0	0
r_0786	nicotinate-nucleotide diphosphorylase (carboxylating)	2 H+[c] + PRPP[c] + quinolinate[c] => carbon dioxide[c] + diphosphate[c] + nicotinic acid D-ribonucleotide[c]	0	0	1.20731e-11		0	0	0		0	0	0		0	0	0		0	0	0		0	0	0
r_0787	nicotinate-nucleotide diphosphorylase (carboxylating)	2 H+[m] + PRPP[m] + quinolinate[m] => carbon dioxide[m] + diphosphate[m] + nicotinic acid D-ribonucleotide[m]	0	0	0		0	0	0		0	0	0		0	0	0		0	0	0		0	0	0
r_0788	nucleoside diphosphatase	ADP[c] + H2O[c] => AMP[c] + H+[c] + phosphate[c]	0	0	0.0486188		0	0	0.00771266		0	0	0.0285694		0	0	0.00778259		0	0	0.00193179		0	0	0.0117917
r_0789	nucleoside diphosphatase	GDP[c] + H2O[c] => GMP[c] + H+[c] + phosphate[c]	0	0	0.0770123		0	0	0.0211579		0	0	0.0482623		0	0	0.00990288		0	0	0.00179717		0	0	0.0182819
r_0790	nucleoside diphosphatase	H2O[c] + UDP[c] => H+[c] + phosphate[c] + UMP[c]	0	0	0.0118807		0	0	0.0048928		0	0	0.00608085		0	0	0.00343861		0	0	0.00112463		0	0	0.00126463
r_0791	nucleoside diphosphatase	H2O[g] + UDP[g] => H+[g] + phosphate[g] + UMP[g]	0	0	0		0	0	0		0	0	0		0	0	0		0	0	0		0	0	0
r_0792	nucleoside diphosphatase	CDP[c] + H2O[c] => CMP[c] + H+[c] + phosphate[c]	0.00160733	0.000652298	0.000520821	32.4028	0	0	0.00419633		0.000617982	0.000335604	0.0058975	954.317	0.000119523	0.00027786	0.00240123	2009.02	0	0	0.00134808		0	0	0.00108042
r_0793	nucleoside diphosphatase	H2O[c] + IDP[c] => H+[c] + IMP[c] + phosphate[c]	0	0	9.98335e-12		0	0	0		0	0	0		0	0	0		0	0	0		0	0	0
r_0795	nucleoside diphosphate kinase	ATP[c] + CDP[c] => ADP[c] + CTP[c]	0	0	0.0464589		0.00107169	0.00264028	0.0134728	1257.16	0	0	0.00927219		0	0	0.00929099		0.000869625	0.000144002	0.00318523	366.276	0.000187461	9.609e-05	0.018048	9627.58
r_0796	nucleoside diphosphate kinase	ATP[c] + dADP[c] => ADP[c] + dATP[c]	0	0	0.0808874		0	0	0.0378388		0	0	0.0532193		0	0	0.00955188		0	0	0.00648292		0	0	0.0244492
r_0797	nucleoside diphosphate kinase	ATP[c] + dCDP[c] => ADP[c] + dCTP[c]	0	0	0.0652226		0	0	0.0319676		0	0	0.047092		0	0	0.0128511		0	0	0.00914465		0	0	0.0379516
r_0798	nucleoside diphosphate kinase	ATP[c] + dGDP[c] => ADP[c] + dGTP[c]	0	0	0.102989		0	0	0.020903		0	0	0.0475092		0	0	0.0132158		0	0	0.0105529		0	0	0.0251831
r_0799	nucleoside diphosphate kinase	ATP[c] + dTDP[c] => ADP[c] + dTTP[c]	0	0	0.0788595		0	0	0.0341651		0	0	0.0628608		0	0	0.0176172		0	0	0.00116545		0	0	0.038694
r_0800	nucleoside diphosphate kinase	ATP[c] + GDP[c] => ADP[c] + GTP[c]	0.113787	0.0461777	0.100549	88.3662	0.00988736	0.0243591	0.0145191	146.845	0.0366315	0.0198933	0.043897	119.834	0.0136648	0.0317672	0.0138668	101.478	0.0596707	0.0098809	0.00491639	8.23921	0.00919292	0.00471216	0.024276	264.072
r_0801	nucleoside diphosphate kinase	ATP[c] + IDP[c] => ADP[c] + ITP[c]	0	0	0.0650528		0	0	0.018765		0	0	0.0138981		0	0	0.0151141		0	0	0.00321133		0	0	0.0174394
r_0802	nucleoside diphosphate kinase	ATP[c] + dIDP[c] <=> ADP[c] + dITP[c]	0	0	1.27106e-15		0	0	1.10022e-15		0	0	0		0	0	0		0	0	0		0	0	0
r_0803	nucleoside diphosphate kinase	ATP[c] + dUDP[c] <=> ADP[c] + dUTP[c]	0	0	0.101589		0	0	0.0323517		0	0	0.0590944		0	0	0.0175204		0	0	0.00726181		0	0	0.0425737
r_0804	nucleoside triphosphatase	GTP[c] + H2O[c] => GDP[c] + H+[c] + phosphate[c]	0	0	0.0800079		0	0	0.011312		0	0	0.03425		0	0	0.0123785		0	0	0.00271698		0	0	0.0173475
r_0805	nucleoside triphosphatase	H2O[c] + UTP[c] => H+[c] + phosphate[c] + UDP[c]	0	0	0.0444984		0	0	0.0113018		0	0	0.03412		0	0	0.00573081		0	0	0		0	0	0.0103214
r_0806	nucleoside triphosphatase	CTP[c] + H2O[c] => CDP[c] + H+[c] + phosphate[c]	0	0	0.0445033		0	0	0		0	0	1.38185e-05		0	0	0.00808711		0	0	0		0	0	0.0177259
r_0807	nucleoside triphosphatase	H2O[c] + ITP[c] => H+[c] + IDP[c] + phosphate[c]	0	0	0		0	0	0.0138408		0	0	0		0	0	0.0080864		0	0	0.00126777		0	0	0.0136214
r_0810	nucleoside-diphosphatase (GDP), Golgi	GDP[g] + H2O[g] => GMP[g] + H+[g] + phosphate[g]	0	0	0		0	0	0		0	0	0		0	0	0		0	0	0		0	0	0
r_0811	nucleoside-diphosphate kinase (ATP:UDP)	ATP[c] + UDP[c] => ADP[c] + UTP[c]	0.181429	0.0736287	0.114059	62.8668	0.0176481	0.0434788	0.0344929	195.449	0.0631486	0.0342938	0.109731	173.766	0.0259597	0.0603497	0.0300365	115.704	0.10714	0.0177413	0.0122867	11.468	0.0171964	0.00881462	0.0416654	242.292
r_0812	O-acetylhomoserine (thiol)-lyase	methanethiol[c] + O-acetyl-L-homoserine[c] => acetate[c] + H+[c] + L-methionine[c]	0	0	0		0	0	0		0	0	0		0	0	0		0	0	0		0	0	0
r_0813	O-acetylhomoserine (thiol)-lyase	hydrogen sulfide[c] + O-acetyl-L-homoserine[c] => acetate[c] + H+[c] + L-homocysteine[c]	0.0544073	0.0220799	0.0137214	25.2198	0.00114957	0.00283216	0.000712664	61.9939	0.00571025	0.00310104	0.00175359	30.7095	0.000706847	0.00164324	0.000358046	50.654	0.00679519	0.00112522	0.00023866	3.51219	0.00062796	0.000321883	0.0010402	165.647
r_0815	O-succinylhomoserine lyase (L-cysteine)	L-cysteine[c] + O-succinyl-L-homoserine[c] <=> H+[c] + L-cystathionine[c] + succinate[c]	0	0	0.00304255		0	0	0.00121997		0	0	0.00130777		0	0	0.000809854		0	0	0.000815274		0	0	0.000851092
r_0816	ornithine carbamoyltransferase	carbamoyl phosphate[c] + ornithine[c] => H+[c] + L-citrulline[c] + phosphate[c]	0.0712802	0.0289274	0.0163688	22.964	0.00296815	0.00731251	0.00506	170.477	0.0147436	0.00800672	0.0189195	128.324	0.00182505	0.00424277	0.00368864	202.112	0.0175448	0.00290526	0.000519717	2.96222	0.00162136	0.000831085	0.00602247	371.446
r_0817	ornithine decarboxylase	H+[c] + ornithine[c] => carbon dioxide[c] + putrescine[c]	0	0	7.43921e-05		0	0	1.52961e-05		0	0	3.66452e-05		0	0	2.38847e-05		0	0	2.05601e-05		0	0	3.18867e-05
r_0818	ornithine transacetylase	L-glutamate[m] + N(2)-acetyl-L-ornithine[m] => N-acetyl-L-glutamate[m] + ornithine[m]	0.0712802	0.0289274	0.00017778	0.24941	0.00296815	0.00731251	4.70403e-05	1.58484	0.0149096	0.00809686	8.91181e-05	0.597725	0.00182505	0.00424277	4.74568e-05	2.60031	0.0176433	0.00292157	2.89726e-05	0.164213	0.00167634	0.00085927	6.70718e-05	4.00107
r_0819	ornithine transaminase	2-oxoglutarate[c] + ornithine[c] => L-glutamate[c] + L-glutamic 5-semialdehyde[c]	0	0	7.43455e-08		0	0	4.62402e-05		0.000129274	7.02041e-05	8.25337e-05	63.8442	0	0	4.23245e-06		9.8498e-05	1.63103e-05	1.87199e-05	19.0054	5.49859e-05	2.8185e-05	1.00449e-05	18.2682
r_0820	orotate phosphoribosyltransferase	diphosphate[c] + orotidine 5'-(dihydrogen phosphate)[c] <=> orotate[c] + PRPP[c]	-0.0177665	-0.00721012	4.36164e-05	0.245498	-0.00207276	-0.00510659	0.00021478	10.362	-0.00532996	-0.00289452	0.000136226	2.55585	-0.00146858	-0.00341407	0.000260398	17.7313	-0.00720532	-0.00119313	0.000258482	3.58738	-0.00118444	-0.000607125	0.000368447	31.1074
r_0821	orotidine-5'-phosphate decarboxylase	H+[c] + orotidine 5'-(dihydrogen phosphate)[c] => carbon dioxide[c] + UMP[c]	0.0177665	0.00721012	4.36164e-05	0.245498	0.00207276	0.00510659	0.00021478	10.362	0.00532996	0.00289452	0.000136226	2.55585	0.00146858	0.00341407	0.000260398	17.7313	0.00720532	0.00119313	0.000258482	3.58738	0.00118444	0.000607125	0.000368447	31.1074
r_0831	oxoglutarate dehydrogenase (dihydrolipoamide S-succinyltransferase)	coenzyme A[m] + S(8)-succinyldihydrolipoamide[m] => dihydrolipoamide[m] + succinyl-CoA[m]	0.72993	0.296225	0.408186	55.9212	0.312132	0.768988	0.0507518	16.2597	0.541455	0.294045	0.145216	26.8196	0.277584	0.645311	0.0386971	13.9407	0.703288	0.116458	0.0589637	8.384	0.227515	0.116621	0.0565461	24.8538
r_0832	oxoglutarate dehydrogenase (lipoamide)	2-oxoglutarate[m] + H+[m] + lipoamide[m] => carbon dioxide[m] + S(8)-succinyldihydrolipoamide[m]	0.72993	0.296225	0.408186	55.9212	0.312132	0.768988	0.0507518	16.2597	0.541455	0.294045	0.145216	26.8196	0.277584	0.645311	0.0386971	13.9407	0.703288	0.116458	0.0589637	8.384	0.227515	0.116621	0.0565461	24.8538
r_0841	pantetheine-phosphate adenylyltransferase	ATP[c] + H+[c] + pantetheine 4'-phosphate[c] => 3'-dephospho-CoA[c] + diphosphate[c]	0	0	0		0	0	0		0	0	0		0	0	0		0	0	0		0	0	0
r_0842	pantothenate kinase	(R)-pantothenate[c] + ATP[c] => (R)-4'-phosphopantothenic acid[c] + ADP[c] + H+[c]	0	0	0		0	0	5.38299e-13		0	0	0		0	0	0		0	0	0		0	0	0
r_0843	pantothenate synthase	(R)-pantoate[c] + ATP[c] + beta-alanine[c] => (R)-pantothenate[c] + AMP[c] + diphosphate[c] + H+[c]	0	0	0.000173596		0	0	0.000141892		0	0	7.89637e-05		0	0	0.000107505		0	0	0.000185196		0	0	7.19691e-05
r_0844	peroxisomal acyl-CoA thioesterase	decanoyl-CoA[p] + H2O[p] => coenzyme A[p] + decanoate[p] + H+[p]	0	0	0.00449111		0	0	0.000679046		0	0	0.00377945		0	0	0.000436434		0.0113077	0.00187245	0.00281891	24.929	0	0	0.00186717
r_0851	phenylalanine transaminase	2-oxoglutarate[c] + L-phenylalanine[c] <=> keto-phenylpyruvate[c] + L-glutamate[c]	-0.0350122	-0.0142089	0.0156288	44.638	0	0	0.00190948		-0.00724191	-0.00393283	0.0110159	152.114	0	0	0.00288164		0	0	0.0100729		-0.000796398	-0.000408222	0.00933451	1172.09
r_0852	phenylalanyl-tRNA synthetase	ATP[c] + L-phenylalanine[c] + tRNA(Phe)[c] => AMP[c] + diphosphate[c] + Phe-tRNA(Phe)[c]	0.0350122	0.0142089	7.65805e-05	0.218725	0.00145792	0.00359183	2.67512e-06	0.183488	0.00724191	0.00393283	1.54552e-05	0.213413	0.000896444	0.002084	2.00938e-06	0.22415	0.00861784	0.00142703	4.45599e-06	0.0517065	0.000796398	0.000408222	1.61154e-06	0.202353
r_0853	phenylalanyl-tRNA synthetase	ATP[m] + L-phenylalanine[m] + tRNA(Phe)[m] => AMP[m] + diphosphate[m] + Phe-tRNA(Phe)[m]	0	0	0		0	0	0		0	0	0		0	0	0		0	0	0		0	0	0
r_0855	phopshoribosylaminoimidazole synthetase	5'-phosphoribosyl-N-formylglycineamidine[c] + ATP[c] => 5'-phosphoribosyl-5-aminoimidazole[c] + ADP[c] + 2 H+[c] + phosphate[c]	0.0166599	0.00676103	4.09219e-05	0.245631	0.00194366	0.00478851	4.2232e-06	0.217281	0.00499798	0.00271423	1.15455e-05	0.231004	0.00137711	0.00320142	3.5322e-05	2.56494	0.00675652	0.00111881	7.29669e-06	0.107995	0.00111066	0.000569309	2.58906e-06	0.23311
r_0882	phosphoacetylglucosamine mutase	N-acetyl-D-glucosamine 6-phosphate[c] <=> N-acetyl-alpha-D-glucosamine 1-phosphate[c]	0	0	4.8487e-21		0	0	0		0	0	0		0	0	0		0	0	1.73584e-18		0	0	1.74788e-18
r_0883	phosphoadenylyl-sulfate reductase (thioredoxin)	3'-phospho-5'-adenylyl sulfate[c] + TRX1[c] => adenosine 3',5'-bismonophosphate[c] + 2 H+[c] + sulphite[c] + TRX1 disulphide[c]	0.0544073	0.0220799	0.0133094	24.4624	0.00114957	0.00283216	0.0020516	178.466	0.00571025	0.00310104	0.00339094	59.3834	0.000706847	0.00164324	0.00131233	185.659	0.00679519	0.00112522	0.000686923	10.109	0.00062796	0.000321883	0.00230115	366.449
r_0884	phosphoenolpyruvate carboxykinase	ATP[c] + oxaloacetate[c] => ADP[c] + carbon dioxide[c] + phosphoenolpyruvate[c]	0	0	0.00335445		0	0	0.00234996		0	0	0.00162216		0	0	0.000442841		0.728015	0.120552	0.044011	6.04535	0.0681311	0.034923	0.0316034	46.3861
r_0885	phosphoethanolamine cytidyltransferase	CTP[c] + H+[c] + O-phosphoethanolamine[c] => CDP-ethanolamine[c] + diphosphate[c]	0	0	0		0	0	0		0	0	0		0	0	0		0	0	1.78046e-11		0	0	0
r_0886	phosphofructokinase	ATP[c] + D-fructose 6-phosphate[c] => ADP[c] + D-fructose 1,6-bisphosphate[c] + H+[c]	0.732156	0.297128	0.4567	62.3773	0.0892557	0.219896	0.0535652	60.0132	0	0	0.0298619		0	0	0.0126672		0	0	0.00240295		0	0	0.0246217
r_0887	phosphofructokinase (s7p)	ATP[c] + sedoheptulose 7-phosphate[c] => ADP[c] + H+[c] + sedoheptulose 1,7-bisphosphate[c]	0.670621	0.272155	0.203564	30.3545	0.0298004	0.0734181	0.0282892	94.9288	0.181293	0.098454	0.11176	61.6459	0.0726391	0.168867	0.0362349	49.8835	0	0	0		0	0	0.00914621
r_0888	phosphoglucomutase	D-glucose 6-phosphate[c] <=> D-glucose 1-phosphate[c]	0.169094	0.0686226	0.0460618	27.2404	0.0162489	0.0400318	0.0114977	70.7597	0.0595508	0.0323399	0.0390338	65.5472	0.0249684	0.0580451	0.00753754	30.1883	0.102276	0.0169359	0.00117027	1.14423	0.0163969	0.00840479	0.0190589	116.235
r_0889	phosphogluconate dehydrogenase	6-phospho-D-gluconate[c] + NADP(+)[c] => carbon dioxide[c] + D-ribulose 5-phosphate[c] + NADPH[c]	2.02776	0.822918	0.77419	38.1796	0.309455	0.762392	0.123067	39.769	0.778049	0.422531	0.258605	33.2377	0.17831	0.414525	0.0949172	53.2316	0.876619	0.14516	0.132884	15.1587	0	0	0.0905864
r_0890	phosphoglucosamine mutase	alpha-D-glucosamine 1-phosphate[c] <=> alpha-D-glucosamine 6-phosphate[c]	0	0	0		0	0	0		0	0	0		0	0	0		0	0	0		0	0	0
r_0891	phosphoglycerate dehydrogenase	3-phosphonato-D-glycerate(3-)[c] + NAD[c] => 3-phospho-hydroxypyruvate[c] + H+[c] + NADH[c]	0.0131201	0.00532448	0.00181545	13.8372	0.00412397	0.0101601	0.00199582	48.3956	0.000978528	0.000531405	0.00372567	380.742	0.00358383	0.00833147	0.00176327	49.2007	0.00503921	0.000834445	0.000421279	8.36001	0.00295024	0.00151225	0.000462956	15.6921
r_0892	phosphoglycerate kinase	1,3-bisphospho-D-glycerate[c] + ADP[c] <=> 3-phosphonato-D-glycerate(3-)[c] + ATP[c]	3.37941	1.37145	0.303554	8.98247	0.485843	1.19695	0.064694	13.3158	1.11932	0.607862	0.192599	17.2068	0.374896	0.871536	0.0446324	11.9053	-0.687592	-0.113859	0.0443327	6.44754	-0.0619109	-0.0317346	0.0303172	48.9691
r_0893	phosphoglycerate mutase	3-phosphonato-D-glycerate(3-)[c] <=> 2-phospho-D-glyceric acid[c]	3.36629	1.36613	0.303652	9.02038	0.485801	1.19685	0.0647158	13.3215	1.11896	0.607669	0.192561	17.2089	0.37482	0.871359	0.0443674	11.837	-0.692631	-0.114693	0.0443108	6.39747	-0.0648611	-0.0332469	0.0303091	46.7293
r_0902	phosphomannomutase	D-mannose 1-phosphate[c] <=> D-mannose 6-phosphate[c]	-0.0841033	-0.0341313	0.000183955	0.218725	-0.0081501	-0.0200791	1.49545e-05	0.183488	-0.0298694	-0.016221	6.37452e-05	0.213413	-0.0125236	-0.0291142	2.80716e-05	0.22415	-0.0512994	-0.00849469	2.65252e-05	0.0517065	-0.00822431	-0.00421566	1.66422e-05	0.202353
r_0903	phosphomethylpyrimidine kinase	4-amino-2-methyl-5-phosphomethylpyrimidine[c] + ATP[c] => 4-amino-2-methyl-5-diphosphomethylpyrimidine[c] + ADP[c]	0	0	0		0	0	0		0	0	0		0	0	0		0	0	0		0	0	0
r_0904	phosphomevalonate kinase	(R)-5-phosphomevalonic acid[c] + ATP[c] => (R)-5-diphosphomevalonic acid[c] + ADP[c]	0.00790895	0.00320966	1.91732e-05	0.242424	0.00808118	0.0199093	1.83404e-05	0.226952	0.00863123	0.00468732	2.1422e-05	0.248191	0.00341511	0.00793925	4.99895e-05	1.46377	0.0102857	0.00170321	1.11569e-05	0.10847	0.00330884	0.00169606	7.60155e-06	0.229735
r_0905	phosphopantothenate-cysteine ligase	(R)-4'-phosphopantothenic acid[c] + CTP[c] + L-cysteine[c] => CMP[c] + diphosphate[c] + H+[c] + N-[(R)-4-phosphonopantothenoyl]-L-cysteine [cytoplasm][c]	0	0	0		0	0	5.38299e-13		0	0	0		0	0	0		0	0	0		0	0	0
r_0906	phosphopantothenoylcysteine decarboxylase	H+[c] + N-[(R)-4-phosphonopantothenoyl]-L-cysteine [cytoplasm][c] => carbon dioxide[c] + pantetheine 4'-phosphate[c]	0	0	0		0	0	5.38299e-13		0	0	0		0	0	0		0	0	0		0	0	0
r_0907	phosphopentomutase	alpha-D-ribose 1-phosphate(2-)[c] <=> ribose-5-phosphate[c]	0	0	0.000355306		0	0	0.000186081		0	0	0.000193544		0	0	0.000189158		0	0	0.000164645		0	0	0.000261438
r_0908	phosphoribosyl amino imidazolesuccinocarbozamide synthetase	ATP[c] + L-aspartate[c] + phosphoribosyl-carboxy-aminoimidazole[c] => 5'-phosphoribosyl-4-(N-succinocarboxamide)-5-aminoimidazole[c] + ADP[c] + H+[c] + phosphate[c]	0.0166599	0.00676103	4.09219e-05	0.245631	0.00194366	0.00478851	4.2232e-06	0.217281	0.00499798	0.00271423	1.15455e-05	0.231004	0.00137711	0.00320142	3.5322e-05	2.56494	0.00675652	0.00111881	7.29669e-06	0.107995	0.00111066	0.000569309	2.58906e-06	0.23311
r_0909	phosphoribosyl-AMP cyclohydrolase	1-(5-phosphoribosyl)-5'-AMP[c] + H2O[c] => 1-(5-phospho-D-ribosyl)-5-[(5-phospho-D-ribosylamino)methylideneamino]imidazole-4-carboxamide [cytoplasm][c]	0.0230029	0.00933519	5.21555e-05	0.226734	0.000957851	0.00235982	0.000197191	20.5868	0.00475791	0.00258386	1.25829e-05	0.264463	0.000588961	0.00136918	0.000190274	32.3067	0.00566191	0.000937558	8.71419e-05	1.53909	0.000523232	0.000268201	0.000281821	53.8616
r_0910	phosphoribosyl-ATP pyrophosphatase	5-phosphoribosyl-ATP[c] + H2O[c] => 1-(5-phosphoribosyl)-5'-AMP[c] + diphosphate[c] + H+[c]	0.0230029	0.00933519	5.21555e-05	0.226734	0.000957851	0.00235982	0.000197191	20.5868	0.00475791	0.00258386	1.25829e-05	0.264463	0.000588961	0.00136918	0.000190274	32.3067	0.00566191	0.000937558	8.71419e-05	1.53909	0.000523232	0.000268201	0.000281821	53.8616
r_0911	phosphoribosylaminoimidazole-carboxylase	5'-phosphoribosyl-5-aminoimidazole[c] + ATP[c] + carbon dioxide[c] + H2O[c] => ADP[c] + H+[c] + phosphate[c] + phosphoribosyl-carboxy-aminoimidazole[c]	0.0166599	0.00676103	4.09219e-05	0.245631	0.00194366	0.00478851	4.2232e-06	0.217281	0.00499798	0.00271423	1.15455e-05	0.231004	0.00137711	0.00320142	3.5322e-05	2.56494	0.00675652	0.00111881	7.29669e-06	0.107995	0.00111066	0.000569309	2.58906e-06	0.23311
r_0912	phosphoribosylaminoimidazolecarboxamide formyltransferase	10-formyl-THF[c] + AICAR[c] <=> phosphoribosyl-formamido-carboxamide[c] + THF[c]	0.0396629	0.0160962	8.93549e-05	0.225286	0.00290151	0.00714833	0.000197301	6.79995	0.00975589	0.00529808	2.2688e-05	0.232557	0.00196607	0.00457061	0.000193289	9.83127	0.0124184	0.00205637	8.76318e-05	0.705659	0.00163389	0.00083751	0.000281828	17.2489
r_0913	phosphoribosylanthranilate isomerase	N-(5-phospho-beta-D-ribosyl)anthranilate[c] => 1-(2-carboxyphenylamino)-1-deoxy-D-ribulose 5-phosphate[c]	0.0134288	0.00544976	3.3481e-05	0.249322	0.000559182	0.00137764	8.93333e-05	15.9757	0.00277761	0.00150842	6.59908e-06	0.237581	0.000343829	0.000799315	8.49092e-05	24.6952	0.00330536	0.000547335	1.43018e-05	0.432684	0.000305456	0.000156572	0.000120062	39.3058
r_0914	phosphoribosylglycinamidine synthetase	5-phosphoribosylamine[c] + ATP[c] + L-glycine[c] => 5-phospho-ribosyl-glycineamide[c] + ADP[c] + H+[c] + phosphate[c]	0.0166599	0.00676103	4.09219e-05	0.245631	0.00194366	0.00478851	4.2232e-06	0.217281	0.00499798	0.00271423	1.15455e-05	0.231004	0.00137711	0.00320142	3.5322e-05	2.56494	0.00675652	0.00111881	7.29669e-06	0.107995	0.00111066	0.000569309	2.58906e-06	0.23311
r_0915	phosphoribosylpyrophosphate amidotransferase	H2O[c] + L-glutamine[c] + PRPP[c] => 5-phosphoribosylamine[c] + diphosphate[c] + L-glutamate[c]	0.0166599	0.00676103	4.09219e-05	0.245631	0.00194366	0.00478851	4.2232e-06	0.217281	0.00499798	0.00271423	1.15455e-05	0.231004	0.00137711	0.00320142	3.5322e-05	2.56494	0.00675652	0.00111881	7.29669e-06	0.107995	0.00111066	0.000569309	2.58906e-06	0.23311
r_0916	phosphoribosylpyrophosphate synthetase	ATP[c] + ribose-5-phosphate[c] => AMP[c] + H+[c] + PRPP[c]	0.0708582	0.0287561	0.000464416	0.655416	0.00553345	0.0136326	0.000359468	6.49627	0.0178635	0.00970102	0.000296754	1.66123	0.00377848	0.00878399	0.0003951	10.4566	0.0229291	0.00379684	0.000344924	1.50431	0.00312379	0.00160121	0.000551221	17.6459
r_0917	phosphoserine phosphatase (L-serine)	3-phospho-serine[c] + H2O[c] => L-serine[c] + phosphate[c]	0.0131201	0.00532448	0.00181545	13.8372	0.00412397	0.0101601	0.00199582	48.3956	0.000978528	0.000531405	0.00372567	380.742	0.00358383	0.00833147	0.00176327	49.2007	0.00503921	0.000834445	0.000421279	8.36001	0.00295024	0.00151225	0.000462956	15.6921
r_0918	phosphoserine transaminase	3-phospho-hydroxypyruvate[c] + L-glutamate[c] => 2-oxoglutarate[c] + 3-phospho-serine[c]	0.0131201	0.00532448	0.00181545	13.8372	0.00412397	0.0101601	0.00199582	48.3956	0.000978528	0.000531405	0.00372567	380.742	0.00358383	0.00833147	0.00176327	49.2007	0.00503921	0.000834445	0.000421279	8.36001	0.00295024	0.00151225	0.000462956	15.6921
r_0920	phytoceramidase	cerotic acid[er] + phytosphingosine[er] => ceramide-2 (C26)[er]	0	0	0		0	0	0		0	0	0		0	0	0		0	0	0		0	0	0
r_0921	Phytosphingosine phosphate lyase	phytosphingosine 1-phosphate[er] => 2-hydroxyhexadecanal[er] + O-phosphoethanolamine[er]	0	0	0		0	0	0		0	0	0		0	0	0		0	0	0		0	0	0
r_0922	phytosphingosine synthesis	H+[er] + NADPH[er] + oxygen[er] + sphinganine[er] => H2O[er] + NADP(+)[er] + phytosphingosine[er]	0	0	4.983e-13		0	0	0		0	0	5.78027e-11		0	0	0		0	0	0		0	0	0
r_0935	porphobilinogen synthase	2 5-aminolevulinate[c] => H+[c] + 2 H2O[c] + porphobilinogen[c]	7.128e-07	2.89273e-07	1.55908e-09	0.218726	8.316e-08	2.04878e-07	1.52589e-10	0.183488	2.1384e-07	1.16129e-07	4.69863e-10	0.219727	5.892e-08	1.36974e-07	1.32678e-10	0.225184	2.8908e-07	4.78689e-08	1.49864e-10	0.0518418	4.752e-08	2.43581e-08	9.71866e-11	0.204517
r_0937	poylamine oxidase	H2O[c] + oxygen[c] + spermine[c] => 3-aminopropanal[c] + hydrogen peroxide[c] + spermidine[c]	0	0	7.49006e-05		0	0	1.86768e-05		0	0	1.93835e-05		0	0	2.08626e-05		0	0	3.83379e-05		0	0	1.22196e-05
r_0938	prephenate dehydratase	H+[c] + prephenate[c] => carbon dioxide[c] + H2O[c] + keto-phenylpyruvate[c]	0.0350122	0.0142089	9.50332e-05	0.271429	0.00145792	0.00359183	6.07061e-05	4.16388	0.00724191	0.00393283	2.03886e-05	0.281537	0.000896444	0.002084	2.92596e-05	3.26396	0.00861784	0.00142703	7.13063e-06	0.0827427	0.000796398	0.000408222	8.58237e-05	10.7765
r_0939	prephenate dehydrogenase (NADP)	NADP(+)[c] + prephenate[c] => 3-(4-hydroxyphenyl)pyruvate[c] + carbon dioxide[c] + NADPH[c]	0.0234374	0.00951151	8.94859e-05	0.381808	0.000975941	0.00240439	6.90196e-05	7.07211	0.00484777	0.00263265	1.44132e-05	0.297316	0.000600084	0.00139504	6.53547e-05	10.8909	0.00576884	0.000955265	1.5002e-05	0.260052	0.000533114	0.000273266	4.00094e-05	7.50486
r_0941	prolyl-tRNA synthetase	ATP[c] + L-proline[c] + tRNA(Pro)[c] => AMP[c] + diphosphate[c] + H+[c] + Pro-tRNA(Pro)[c]	0.0750894	0.0304732	0.000164239	0.218725	0.00312675	0.00770326	5.73723e-06	0.183488	0.0155315	0.0084346	3.31462e-05	0.213413	0.00192257	0.00446949	4.30944e-06	0.22415	0.0184825	0.00306052	9.55665e-06	0.0517065	0.00170801	0.000875502	3.45622e-06	0.202353
r_0942	protoporphyrinogen oxidase	3 oxygen[m] + 2 protoporphyrinogen[m] => 6 H2O[m] + 2 protoporphyrin[m]	8.91e-08	3.61591e-08	1.94885e-10	0.218726	1.0395e-08	2.56098e-08	1.90736e-11	0.183488	2.673e-08	1.45161e-08	5.87329e-11	0.219727	7.365e-09	1.71217e-08	1.65848e-11	0.225184	3.6135e-08	5.98361e-09	1.8733e-11	0.0518418	5.94e-09	3.04476e-09	1.21483e-11	0.204517
r_0943	purine-nucleoside phosphorylase	nicotinamide ribose[c] + phosphate[c] => alpha-D-ribose 1-phosphate(2-)[c] + H+[c] + nicotinamide[c]	0	0	0		0	0	0		0	0	0		0	0	0		0	0	0		0	0	0
r_0949	guanosine phosphorylase	guanosine[c] + phosphate[c] <=> alpha-D-ribose 1-phosphate(2-)[c] + guanine[c]	0	0	0.000353225		0	0	0.00015607		0	0	0.000193525		0	0	0.000168854		0	0	7.48527e-05		0	0	0.000201356
r_0950	guanosine phosphorylase	guanosine[m] + phosphate[m] <=> alpha-D-ribose 1-phosphate(2-)[m] + guanine[m]	0	0	0		0	0	0		0	0	0		0	0	1.24127e-18		0	0	3.51171e-18		0	0	6.20634e-19
r_0951	inosine phosphorylase	inosine[c] + phosphate[c] <=> alpha-D-ribose 1-phosphate(2-)[c] + hypoxanthine[c]	0	0	1.81925e-05		0	0	0.000102089		0	0	4.35549e-06		0	0	7.83826e-05		0	0	0.000146776		0	0	0.00016761
r_0953	pyridoxal oxidase	ammonium[c] + 2 H2O[c] + 0.5 oxygen[c] + pyridoxal[c] => 2 hydrogen peroxide[c] + pyridoxamine[c]	0	0	0		0	0	0		0	0	0		0	0	0		0	0	0		0	0	0
r_0954	pyridoxamine 5'-phosphate oxidase	H2O[c] + oxygen[c] + pyridoxamine 5'-phosphate[c] => ammonium[c] + hydrogen peroxide[c] + pyridoxal 5'-phosphate[c]	0	0	0		0	0	0		0	0	0		0	0	0		0	0	0		0	0	0
r_0955	pyridoxine 5'-phosphate oxidase	oxygen[c] + pyridoxine 5'-phosphate[c] <=> hydrogen peroxide[c] + pyridoxal 5'-phosphate[c]	0	0	1.93948e-20		0	0	6.79619e-19		0	0	1.37176e-20		0	0	4.8487e-21		0	0	1.70674e-18		0	0	2.56502e-18
r_0956	pyridoxine oxidase	oxygen[c] + pyridoxine[c] => hydrogen peroxide[c] + pyridoxal[c]	0	0	0.017808		0	0	0.00708115		0	0	0.00773323		0	0	0.00480015		0	0	0.00474167		0	0	0.00943275
r_0957	pyrroline-5-carboxylate reductase	1-pyrroline-5-carboxylate[c] + 2 H+[c] + NADPH[c] => L-proline[c] + NADP(+)[c]	0.0750894	0.0304732	0.00484868	6.45721	0.00312675	0.00770326	0.000889657	28.453	0.0155315	0.0084346	0.00305597	19.676	0.00192257	0.00446949	0.000265861	13.8284	0.0184825	0.00306052	0.000484033	2.61888	0.00170801	0.000875502	0.00143748	84.1611
r_0958	pyruvate carboxylase	ATP[c] + bicarbonate[c] + pyruvate[c] => ADP[c] + H+[c] + oxaloacetate[c] + phosphate[c]	0.551057	0.223633	0.31146	56.5204	0.0285499	0.0703374	0.0326082	114.214	0.135622	0.0736513	0.111093	81.9139	0.0175968	0.0409081	0.0274837	156.185	0	0	0.00245328		0	0	0.0368851
r_0959	pyruvate decarboxylase	H+[c] + pyruvate[c] => acetaldehyde[c] + carbon dioxide[c]	0.541958	0.219941	0.172222	31.7778	0.0528106	0.130107	0.053892	102.048	0.163488	0.0887849	0.222185	135.902	0.0297177	0.069086	0.0263107	88.5357	0.771469	0.127748	0.0419951	5.44352	0.0179677	0.00920999	0.0258394	143.81
r_0960	pyruvate decarboxylase (acetoin-forming)	acetaldehyde[c] + H+[c] + pyruvate[c] => (R)-acetoin[c] + carbon dioxide[c]	0	0	0.00921206		0	0	0.000632507		0	0	0.0140392		0	0	0.000431376		0	0	0.000817372		0	0	0.00127547
r_0961	pyruvate dehydrogenase	coenzyme A[m] + NAD[m] + pyruvate[m] => acetyl-CoA[m] + carbon dioxide[m] + NADH[m]	1.68876	0.685345	0.147773	8.75036	0.39973	0.9848	0.0534259	13.3655	0.826929	0.449076	0.127969	15.4752	0.323724	0.752575	0.04179	12.9091	0.858521	0.142163	8.99506e-15	1.04774e+12	0.420608	0.215597	0.050022	11.8928
r_0962	pyruvate kinase	ADP[c] + H+[c] + phosphoenolpyruvate[c] => ATP[c] + pyruvate[c]	3.22253	1.30779	0.303579	9.42051	0.479815	1.1821	0.0651521	13.5786	1.08924	0.591526	0.192649	17.6867	0.371041	0.862574	0.0443951	11.965	0	0	0.00657074		0	0	0.00934474
r_0963	quinone oxidoreductase	2-hexaprenyl-6-methoxy-3-methyl-1,4-benzoquinone[m] + H+[m] + NADH[m] + oxygen[m] => 2-hexaprenyl-5-hydroxy-6-methoxy-3-methyl-1,4-benzoquinone[m] + H2O[m] + NAD[m]	0	0	0		0	0	0		0	0	0		0	0	0		0	0	0		0	0	0
r_0964	reduced glutathione via ABC system	ATP[c] + glutathione[c] + H2O[c] => ADP[c] + glutathione[v] + H+[c] + phosphate[c]	0	0	0.0771799		0	0	0		0	0	0.0341739		0	0	0.00572096		0	0	0		0	0	0
r_0965	riboflavin kinase	ATP[c] + riboflavin[c] => ADP[c] + FMN[c] + H+[c]	0	0	0		0	0	0		0	0	0		0	0	0		0	0	0		0	0	0
r_0966	riboflavin kinase	ATP[m] + riboflavin[m] => ADP[m] + FMN[m] + H+[m]	0	0	0		0	0	1.50635e-11		0	0	0		0	0	0		0	0	0		0	0	1.68236e-11
r_0967	riboflavin synthase	2-hydroxy-3-oxobutyl phosphate[c] + 5-amino-6-(D-ribitylamino)uracil[c] => 6,7-dimethyl-8-(1-D-ribityl)lumazine[c] + 2 H2O[c] + phosphate[c]	0.000352836	0.00014319	7.71741e-07	0.218725	4.11642e-05	0.000101415	7.55314e-08	0.183488	0.000105851	5.74839e-05	2.259e-07	0.213413	2.91654e-05	6.78021e-05	6.53741e-08	0.22415	0.000143095	2.36951e-05	7.39893e-08	0.0517065	2.35224e-05	1.20572e-05	4.75981e-08	0.202352
r_0968	riboflavin synthase	2 6,7-dimethyl-8-(1-D-ribityl)lumazine[c] => 5-amino-6-(D-ribitylamino)uracil[c] + riboflavin[c]	0.000176418	7.1595e-05	3.8587e-07	0.218725	2.05821e-05	5.07073e-05	3.77657e-08	0.183488	5.29254e-05	2.87419e-05	1.1295e-07	0.213413	1.45827e-05	3.3901e-05	3.26871e-08	0.22415	7.15473e-05	1.18475e-05	3.69946e-08	0.0517065	1.17612e-05	6.02862e-06	2.37991e-08	0.202352
r_0969	ribokinase	ATP[c] + D-ribose[c] => ADP[c] + H+[c] + ribose-5-phosphate[c]	0	0	0.000220339		0	0	4.31087e-05		0	0	0.000164478		0	0	0.00011183		0	0	0.000126691		0	0	0.000115573
r_0970	ribonucleoside-triphosphate reductase (ATP)	ATP[c] + TRX1[c] => dATP[c] + H2O[c] + TRX1 disulphide[c]	0.00040986	0.000166332	0.000193576	47.2297	4.7817e-05	0.000117805	3.37595e-06	7.06014	0.000122958	6.67742e-05	5.79625e-05	47.1401	3.3879e-05	7.876e-05	1.3305e-05	39.2722	0.000166221	2.75246e-05	1.39822e-05	8.41182	2.7324e-05	1.40059e-05	3.03848e-06	11.1202
r_0971	ribonucleoside-triphosphate reductase (CTP)	CTP[c] + TRX1[c] => dCTP[c] + H2O[c] + TRX1 disulphide[c]	0	0	0.000108085		0	0	3.89621e-05		0	0	4.81719e-05		0	0	9.69403e-06		0	0	7.37684e-05		0	0	6.85342e-05
r_0972	ribonucleoside-triphosphate reductase (GTP)	GTP[c] + TRX1[c] => dGTP[c] + H2O[c] + TRX1 disulphide[c]	0	0	6.39948e-05		0	0	8.14462e-06		0	0	1.96442e-05		0	0	1.77164e-05		0	0	2.91339e-05		0	0	4.52486e-06
r_0973	ribonucleoside-triphosphate reductase (UTP)	UTP[c] + TRX1[c] => dUTP[c] + H2O[c] + TRX1 disulphide[c]	0.00040986	0.000166332	0.00021657	52.8401	0	0	0.000125675		0.000122958	6.67742e-05	9.72565e-05	79.0974	0	0	0.00016025		0	0	6.15805e-05		0	0	0.000152354
r_0974	ribonucleotide reductase	ADP[c] + TRX1[c] => dADP[c] + H2O[c] + TRX1 disulphide[c]	0	0	0.000193435		0	0	3.37855e-06		0	0	5.7919e-05		0	0	1.32976e-05		0	0	1.39853e-05		0	0	3.0385e-06
r_0975	ribonucleotide reductase	ADP[n] + TRX1[n] => dADP[n] + H2O[n] + TRX1 disulphide[n]	0	0	0		0	0	0		0	0	0		0	0	0		0	0	0		0	0	0
r_0976	ribonucleotide reductase	CDP[c] + TRX1[c] => dCDP[c] + H2O[c] + TRX1 disulphide[c]	0.00065934	0.000267577	0.000234538	35.5717	0.00012474	0.000307317	0.00018096	145.069	0.000197802	0.000107419	0.000143368	72.4806	8.838e-05	0.000205461	0.000213361	241.413	0.00043362	7.18033e-05	0.000255263	58.868	7.128e-05	3.65371e-05	0.000333004	467.178
r_0977	ribonucleotide reductase	CDP[n] + TRX1[n] => dCDP[n] + H2O[n] + TRX1 disulphide[n]	0	0	0		0	0	0		0	0	0		0	0	0		0	0	0		0	0	0
r_0978	ribonucleotide reductase	GDP[c] + TRX1[c] => dGDP[c] + H2O[c] + TRX1 disulphide[c]	0.00065934	0.000267577	6.40242e-05	9.71034	7.6923e-05	0.000189512	8.14559e-06	10.5893	0.000197802	0.000107419	1.96486e-05	9.93348	5.4501e-05	0.000126701	1.77271e-05	32.5262	0.000267399	4.42787e-05	2.91313e-05	10.8943	4.3956e-05	2.25312e-05	4.52796e-06	10.3011
r_0979	ribonucleotide reductase	GDP[n] + TRX1[n] => dGDP[n] + H2O[n] + TRX1 disulphide[n]	0	0	0		0	0	0		0	0	0		0	0	0		0	0	0		0	0	0
r_0982	ribose-5-phosphate isomerase	D-ribulose 5-phosphate[c] <=> ribose-5-phosphate[c]	0.74509	0.302377	0.262322	35.2067	0.0355173	0.0875026	0.0506044	142.478	0.553344	0.300502	0.114641	20.7178	0.150538	0.349961	0.0384246	25.5249	0.313342	0.0518864	0.0442947	14.1362	0.00261967	0.00134281	0.0302247	1153.76
r_0983	ribosylnicotinamide kinase	ATP[c] + nicotinamide ribose[c] => ADP[c] + H+[c] + NMN[c]	0	0	0		0	0	0		0	0	0		0	0	0		0	0	0		0	0	0
r_0984	ribulose 5-phosphate 3-epimerase	D-ribulose 5-phosphate[c] <=> D-xylulose 5-phosphate[c]	1.28114	0.519921	0.523357	40.8508	0.276653	0.68158	0.0833925	30.1433	1.30842	0.710558	0.180988	13.8325	0.378053	0.878876	0.054298	14.3625	0.563134	0.0932495	0.0885899	15.7316	-0.00264319	-0.00135486	0.06041	2285.49
r_0985	S-adenosyl-L-methionine:3-hexaprenyl-4,5-dihydroxylate O-methyltransferase	3-hexaprenyl-4,5-dihydroxybenzoic acid[m] + S-adenosyl-L-methionine[m] => 3-hexaprenyl-4-hydroxy-5-methoxybenzoic acid[m] + H+[m] + S-adenosyl-L-homocysteine[m]	0	0	0		0	0	0		0	0	0		0	0	0		0	0	0		0	0	0
r_0986	S-adenosyl-methionine delta-24-sterol-c-methyltransferase	S-adenosyl-L-methionine[c] + zymosterol[c] => fecosterol[c] + H+[c] + S-adenosyl-L-homocysteine[c]	0.00131807	0.000534907	2.92139e-06	0.221641	0.00134685	0.00331819	2.61678e-06	0.194288	0.00143851	0.000781206	3.23445e-06	0.224847	0.000569178	0.00132319	2.85791e-06	0.502113	0.00171424	0.000283862	1.22627e-06	0.0715341	0.000551467	0.000282674	1.15534e-06	0.209503
r_0987	S-formylglutathione hydralase	H2O[c] + S-formylglutathione[c] <=> formate[c] + glutathione[c] + H+[c]	0	0	6.20634e-19		0	0	0		0	0	2.68608e-19		0	0	2.19372e-19		0	0	2.19372e-19		0	0	2.32738e-19
r_0988	saccharopine dehydrogenase (NAD, L-lysine forming)	H2O[c] + L-saccharopine[c] + NAD[c] => 2-oxoglutarate[c] + H+[c] + L-lysine[c] + NADH[c]	0.0456814	0.0185387	0.00141263	3.09236	0.0019022	0.00468637	6.48296e-05	3.40814	0.00944873	0.00513128	0.0012067	12.7711	0.00116962	0.00271906	4.25576e-05	3.63859	0.011244	0.00186189	0.000286629	2.54918	0.00103909	0.00053262	0.000242679	23.3551
r_0989	saccharopine dehydrogenase (NADP, L-glutamate forming)	H+[c] + L-allysine[c] + L-glutamate[c] + NADPH[c] => H2O[c] + L-saccharopine[c] + NADP(+)[c]	0.0456814	0.0185387	0.00141263	3.09236	0.0019022	0.00468637	6.48296e-05	3.40814	0.00944873	0.00513128	0.0012067	12.7711	0.00116962	0.00271906	4.25576e-05	3.63859	0.011244	0.00186189	0.000286629	2.54918	0.00103909	0.00053262	0.000242679	23.3551
r_0990	sedoheptulose 1,7-bisphosphate D-glyceraldehyde-3-phosphate-lyase	sedoheptulose 1,7-bisphosphate[c] <=> D-erythrose 4-phosphate[c] + dihydroxyacetone phosphate[c]	0.670621	0.272155	0.203626	30.3639	0.0297796	0.0733669	0.0282765	94.9525	0.181293	0.098454	0.111775	61.6542	0.0726391	0.168867	0.0362268	49.8724	0	0	0.000121317		0	0	0.00914784
r_0992	serine O-acetyltransferase	acetyl-CoA[c] + L-serine[c] => coenzyme A[c] + O-acetyl-L-serine[c]	0	0	0.00343681		0	0	0.00055031		0	0	0.00193144		0	0	0.000554052		0	0	0.000112143		0	0	0.00107227
r_0993	serine palmitotransferase	L-serine[er] + palmitoyl-CoA[er] => 3-ketosphinganine[er] + carbon dioxide[er] + coenzyme A[er]	0	0	0		0	0	0		0	0	0		0	0	0		0	0	0		0	0	0
r_0995	seryl-tRNA synthetase	ATP[c] + L-serine[c] + tRNA(Ser)[c] => AMP[c] + diphosphate[c] + Ser-tRNA(Ser)[c]	0.0947771	0.038463	0.000207301	0.218725	0.00394657	0.009723	7.24149e-06	0.183488	0.0196037	0.0106461	4.18368e-05	0.213413	0.00242665	0.00564134	5.43932e-06	0.22415	0.0233284	0.00386296	1.20623e-05	0.0517065	0.00215583	0.00110505	4.36239e-06	0.202353
r_0996	shikimate dehydrogenase	3-dehydroshikimate[c] + H+[c] + NADPH[c] => NADP(+)[c] + shikimate[c]	0.0718784	0.0291701	0.000181993	0.253195	0.00299305	0.00737385	0.000131244	4.38498	0.0148673	0.0080739	3.65465e-05	0.245819	0.00184036	0.00427836	0.000116341	6.32164	0.017692	0.00292963	2.41179e-05	0.136321	0.00163497	0.000838061	0.000153644	9.39738
r_0997	shikimate kinase	ATP[c] + shikimate[c] => 3-phosphoshikimic acid[c] + ADP[c] + H+[c]	0.0718784	0.0291701	0.000181993	0.253195	0.00299305	0.00737385	0.000131244	4.38498	0.0148673	0.0080739	3.65465e-05	0.245819	0.00184036	0.00427836	0.000116341	6.32164	0.017692	0.00292963	2.41179e-05	0.136321	0.00163497	0.000838061	0.000153644	9.39738
r_0998	sirohydrochlorin dehydrogenase	NAD[c] + precorrin-2[c] => H+[c] + NADH[c] + sirohydrochlorin[c]	0	0	0		0	0	0		0	0	0		0	0	0		0	0	0		0	0	0
r_0999	sirohydrochlorin ferrochetalase	iron(2+)[c] + sirohydrochlorin[c] => 3 H+[c] + siroheme[c]	0	0	0		0	0	0		0	0	0		0	0	0		0	0	0		0	0	0
r_1001	spermidine synthase	putrescine[c] + S-adenosylmethioninamine[c] => 5'-S-methyl-5'-thioadenosine[c] + H+[c] + spermidine[c]	0	0	6.55479e-05		0	0	1.50522e-05		0	0	3.57086e-05		0	0	2.07825e-05		0	0	1.8669e-05		0	0	1.31446e-05
r_1002	spermine synthase	S-adenosylmethioninamine[c] + spermidine[c] => 5'-S-methyl-5'-thioadenosine[c] + H+[c] + spermine[c]	0	0	0.000100182		0	0	2.74662e-05		0	0	4.08044e-05		0	0	2.62535e-05		0	0	4.23675e-05		0	0	1.64731e-05
r_1003	sphinganine phosphate lyase	sphinganine 1-phosphate[er] => hexadecanal[er] + O-phosphoethanolamine[er]	0	0	0		0	0	0		0	0	0		0	0	0		0	0	0		0	0	0
r_1004	sphingoid base-phosphate phosphatase (phytosphingosine 1-phosphate)	H2O[er] + phytosphingosine 1-phosphate[er] => phosphate[er] + phytosphingosine[er]	0	0	5.27256e-06		0	0	8.42094e-08		0	0	1.04094e-07		0	0	1.59195e-06		0	0	6.352e-06		0	0	0
r_1005	sphingoid base-phosphate phosphatase (sphinganine 1-phosphatase)	H2O[er] + sphinganine 1-phosphate[er] => phosphate[er] + sphinganine[er]	0	0	7.18686e-06		0	0	8.48159e-08		0	0	5.20895e-08		0	0	1.72359e-06		0	0	0		0	0	1.12221e-06
r_1006	sphingolipid long chain base kinase (phytosphingosine)	ATP[er] + phytosphingosine[er] => ADP[er] + H+[er] + phytosphingosine 1-phosphate[er]	0	0	5.27256e-06		0	0	8.42094e-08		0	0	1.04094e-07		0	0	1.59195e-06		0	0	6.352e-06		0	0	0
r_1007	sphingolipid long chain base kinase (sphinganine)	ATP[er] + sphinganine[er] => ADP[er] + H+[er] + sphinganine 1-phosphate[er]	0	0	7.18686e-06		0	0	8.48159e-08		0	0	5.20895e-08		0	0	1.72359e-06		0	0	0		0	0	1.12221e-06
r_1010	squalene epoxidase (NAD)	H+[er] + NADH[er] + oxygen[er] + squalene[er] => (S)-2,3-epoxysqualene[er] + H2O[er] + NAD[er]	0	0	0		0	0	0		0	0	0		0	0	0		0	0	0		0	0	0
r_1011	squalene epoxidase (NADP)	H+[er] + NADPH[er] + oxygen[er] + squalene[er] => (S)-2,3-epoxysqualene[er] + H2O[er] + NADP(+)[er]	0.00131807	0.000534907	3.19536e-06	0.242427	0.00134685	0.00331819	3.05672e-06	0.226953	0.00143851	0.000781206	3.57028e-06	0.248193	0.000569178	0.00132319	8.33158e-06	1.46379	0.00171424	0.000283862	1.85947e-06	0.108471	0.000551467	0.000282674	1.26691e-06	0.229735
r_1012	squalene synthase	2 farnesyl diphosphate[c] + H+[c] + NADPH[c] => 2 diphosphate[c] + NADP(+)[c] + squalene[c]	0.00131807	0.000534907	3.19536e-06	0.242427	0.00134685	0.00331819	3.05672e-06	0.226953	0.00143851	0.000781206	3.57028e-06	0.248193	0.000569178	0.00132319	8.33158e-06	1.46379	0.00171424	0.000283862	1.85947e-06	0.108471	0.000551467	0.000282674	1.26691e-06	0.229735
r_1021	succinate dehydrogenase (ubiquinone-6)	succinate[m] + ubiquinone-6[m] <=> fumarate[m] + ubiquinol-6[m]	1.34471	0.545718	0.243579	18.1139	0.345554	0.851327	0.0504723	14.6062	0.724116	0.393242	0.140018	19.3363	0.297296	0.691137	0.0388469	13.0667	4.23312	0.700965	0.0567851	1.34145	1.22412	0.627467	0.0704303	5.75353
r_1022	succinate-CoA ligase (ADP-forming)	ADP[m] + phosphate[m] + succinyl-CoA[m] => ATP[m] + coenzyme A[m] + succinate[m]	0.728228	0.295534	0.408164	56.0489	0.312103	0.768915	0.0507131	16.2488	0.541455	0.294045	0.1447	26.7242	0.277578	0.645297	0.0386944	13.94	0.63529	0.105198	0.0589509	9.27937	0.202228	0.103659	0.0647425	32.0147
r_1023	succinate-semialdehyde dehydrogenase (NADP)	H2O[c] + NADP(+)[c] + succinic semialdehyde[c] => 2 H+[c] + NADPH[c] + succinate[c]	0	0	0.00250629		0	0	0.00460564		0	0	0.00531005		0	0	0.00281502		0	0	0.00128889		0	0	0.00541584
r_1024	sucrose hydrolyzing enxyme	H2O[e] + sucrose[e] => D-fructose[e] + D-glucose[e]	0	0	0		0	0	0		0	0	0		0	0	0		0	0	0		0	0	0
r_1025	sulfate adenylyltransferase	ATP[c] + H+[c] + sulphate[c] => 5'-adenylyl sulfate[c] + diphosphate[c]	0.0544073	0.0220799	0.026393	48.51	0	0	0.00187024		0.00571025	0.00310104	0.00402217	70.4378	0	0	0.000853724		0	0	0.000583978		0	0	0.00129216
r_1026	sulfate adenylyltransferase (ADP)	ADP[c] + H+[c] + sulphate[c] => 5'-adenylyl sulfate[c] + phosphate[c]	0	0	0.0142387		0.00114957	0.00283216	0.00148913	129.537	0	0	0.00380043		0.000706847	0.00164324	0.000587158	83.0672	0.00679519	0.00112522	0.000138495	2.03813	0.00062796	0.000321883	0.00206739	329.223
r_1027	sulfite reductase (NADPH2)	5 H+[c] + 3 NADPH[c] + sulphite[c] => 3 H2O[c] + hydrogen sulfide[c] + 3 NADP(+)[c]	0.0544073	0.0220799	0.0132889	24.4248	0.00114957	0.00283216	0.00088724	77.18	0.00571025	0.00310104	0.00253645	44.4192	0.000706847	0.00164324	0.000634683	89.7907	0.00679519	0.00112522	0.000210315	3.09505	0.00062796	0.000321883	0.00147033	234.143
r_1028	taurcholate via ABC system	ATP[c] + H2O[c] + taurocholic acid[c] => ADP[c] + H+[c] + phosphate[c] + taurocholic acid[v]	0	0	0		0	0	0		0	0	0		0	0	0		0	0	0		0	0	0
r_1029	taurine dioxygenase	2-oxoglutarate[c] + oxygen[c] + taurine[c] => aminoacetaldehyde[c] + carbon dioxide[c] + H+[c] + succinate[c] + sulphite[c]	0	0	0		0	0	0		0	0	0		0	0	0		0	0	0		0	0	0
r_1030	tetrahydrofolate aminomethyltransferase	5,10-methenyl-THF[m] + H2O[m] => 5-formyltetrahydrofolic acid[m] + H+[m]	0	0	9.80353e-06		0	0	0.000294958		0	0	0.000210601		0	0	0.000148545		0	0	0.000150477		0	0	4.04666e-06
r_1031	tetrahydrofolate:L-glutamate gamma-ligase (ADP-forming)	ATP[c] + L-glutamate[c] + THF[c] <=> 5,6,7,8-tetrahydrofolyl-L-glutamic acid[c] + ADP[c] + H+[c] + phosphate[c]	0	0	2.16797e-20		0	0	1.55332e-19		0	0	0		0	0	4.30565e-18		0	0	4.8487e-21		0	0	1.45461e-20
r_1032	thiamin diphosphatase	2 H2O[e] + TDP[e] => H+[e] + 2 phosphate[e] + thiamine[e]	0	0	0		0	0	0		0	0	0		0	0	0		0	0	0		0	0	0
r_1033	thiamin phosphatase	H2O[e] + TMP[e] => phosphate[e] + thiamine[e]	0	0	0		0	0	0		0	0	0		0	0	0		0	0	0		0	0	0
r_1034	thiamine diphosphokinase	ATP[c] + thiamine[c] => AMP[c] + H+[c] + TDP[c]	0	0	0		0	0	0		0	0	0		0	0	0		0	0	0		0	0	0
r_1035	thiamine-diphosphate kinase	ATP[c] + TDP[c] => ADP[c] + thiamine(1+) triphosphate(4-)[c]	0	0	0		0	0	0		0	0	0		0	0	0		0	0	0		0	0	0
r_1036	thiamine-phosphate diphosphorylase	4-amino-2-methyl-5-diphosphomethylpyrimidine[c] + 4-methyl-5-(2-phosphonooxyethyl)thiazole[c] + H+[c] => diphosphate[c] + TMP[c]	0	0	0		0	0	0		0	0	0		0	0	0		0	0	0		0	0	0
r_1038	thioredoxin reductase (NADPH)	H+[c] + NADPH[c] + TRX1 disulphide[c] => NADP(+)[c] + TRX1[c]	0.0565457	0.0229477	0.0175657	31.0645	0.00139905	0.00344679	0.0034792	248.683	0.00635177	0.00344942	0.00579613	91.2522	0.000883607	0.00205416	0.00282896	320.161	0.00766243	0.00126882	0.00406017	52.988	0.00077052	0.000394957	0.00529206	686.817
r_1039	thioredoxin reductase (NADPH)	H+[m] + NADPH[m] + TRX1 disulphide[m] => NADP(+)[m] + TRX1[m]	0	0	0		0	0	0		0	0	0		0	0	0		0	0	0		0	0	0
r_1040	threonine aldolase	L-threonine[c] => acetaldehyde[c] + L-glycine[c]	0	0	0.00119141		0	0	0.00437474		0	0	0.00890302		0	0	0.00210339		0	0	0.00421347		0	0	0.00281953
r_1041	threonine synthase	H2O[c] + O-phospho-L-homoserine[c] => L-threonine[c] + phosphate[c]	0.0595977	0.0241863	0.0140684	23.6055	0.00359766	0.0088634	0.00465219	129.312	0.0178705	0.00970486	0.00927273	51.8884	0.00221211	0.00514259	0.00220813	99.8201	0.021266	0.00352144	0.00430792	20.2574	0.00196523	0.00100735	0.00430862	219.242
r_1042	threonyl-tRNA synthetase	ATP[c] + L-threonine[c] + tRNA(Thr)[c] => AMP[c] + diphosphate[c] + Thr-tRNA(Thr)[c]	0.0595977	0.0241863	0.000130355	0.218725	0.00248168	0.00611402	4.5536e-06	0.183488	0.0123272	0.00669446	2.63078e-05	0.213413	0.00152592	0.00354738	3.42035e-06	0.22415	0.0146694	0.0024291	7.58502e-06	0.0517065	0.00135563	0.000694875	2.74316e-06	0.202353
r_1043	threonyl-tRNA synthetase	ATP[m] + L-threonine[m] + tRNA(Thr)[m] => AMP[m] + diphosphate[m] + Thr-tRNA(Thr)[m]	0	0	0		0	0	0		0	0	0		0	0	0		0	0	0		0	0	0
r_1045	thymidylate synthase	5,10-methylenetetrahydrofolate[c] + dUMP[c] => dihydrofolic acid[c] + dTMP[c]	0.00040986	0.000166332	2.09097e-05	5.10166	4.7817e-05	0.000117805	0.000214842	449.3	0.000122958	6.67742e-05	0.000135831	110.469	3.3879e-05	7.876e-05	0.000260474	768.835	0.000166221	2.75246e-05	0.000258538	155.539	2.7324e-05	1.40059e-05	0.00036851	1348.67
r_1046	trans-aconitate 3-methyltransferase	S-adenosyl-L-methionine[c] + trans-aconitate[c] => (2E)-3-(methoxycarbonyl)pent-2-enedioic acid[c] + S-adenosyl-L-homocysteine[c]	0	0	0		0	0	0		0	0	0		0	0	0		0	0	0		0	0	0
r_1047	trans-pentaprenyltranstransferase	isopentenyl diphosphate[m] + pentaprenyl diphosphate[m] => diphosphate[m] + hexaprenyl diphosphate[m]	0	0	0		0	0	0		0	0	0		0	0	0		0	0	0		0	0	0
r_1048	transaldolase	glyceraldehyde 3-phosphate[c] + sedoheptulose 7-phosphate[c] <=> D-erythrose 4-phosphate[c] + D-fructose 6-phosphate[c]	0	0	0.17264		0	0	0.0493832		0.35316	0.191789	0.156048	44.1862	0.0739266	0.17186	0.0516679	69.8908	0.290413	0.0480896	0.044283	15.2483	-0.000504113	-0.000258401	0.0316239	6273.18
r_1049	transketolase 1	D-xylulose 5-phosphate[c] + ribose-5-phosphate[c] <=> glyceraldehyde 3-phosphate[c] + sedoheptulose 7-phosphate[c]	0.674231	0.273621	0.262355	38.9118	0.0299839	0.0738701	0.0506273	168.849	0.535481	0.290801	0.114643	21.4094	0.146747	0.341148	0.0384404	26.1951	0.290413	0.0480896	0.0442927	15.2516	-0.000504113	-0.000258401	0.0302312	5996.91
r_1050	transketolase 2	D-erythrose 4-phosphate[c] + D-xylulose 5-phosphate[c] <=> D-fructose 6-phosphate[c] + glyceraldehyde 3-phosphate[c]	0.60217	0.244376	0.262396	43.5751	0.0269814	0.066473	0.0506378	187.677	0.520614	0.282727	0.114646	22.0214	0.144865	0.336773	0.0384476	26.5404	0.272721	0.0451599	0.0442955	16.242	-0.00213908	-0.00109646	0.0302365	1413.53
r_1051	trehalose-phosphatase	alpha,alpha-trehalose 6-phosphate[c] + H2O[c] => phosphate[c] + trehalose[c]	0.0143685	0.0058311	0.00993313	69.1315	0.00137862	0.00339645	0.00371939	269.791	0.00505252	0.00274385	0.00588136	116.405	0.00211842	0.00492479	0.00279075	131.737	0.00867746	0.0014369	0.00103507	11.9282	0.00139117	0.000713094	0.00133609	96.0407
r_1054	triose-phosphate isomerase	dihydroxyacetone phosphate[c] <=> glyceraldehyde 3-phosphate[c]	1.32181	0.536424	0.29756	22.5116	0.119384	0.294121	0.0635051	53.1941	0.173613	0.0942831	0.122189	70.3804	0.0699773	0.162679	0.0428321	61.2085	-0.487617	-0.0807446	0.044314	9.08788	-0.0313339	-0.0160613	0.0303055	96.718
r_1055	tryptophan synthase (indoleglycerol phosphate)	1-C-(indol-3-yl)glycerol 3-phosphate[c] + L-serine[c] => glyceraldehyde 3-phosphate[c] + H2O[c] + L-tryptophan[c]	0.0134288	0.00544976	3.3481e-05	0.249322	0.000559182	0.00137764	8.93333e-05	15.9757	0.00277761	0.00150842	6.59908e-06	0.237581	0.000343829	0.000799315	8.49092e-05	24.6952	0.00330536	0.000547335	1.43018e-05	0.432684	0.000305456	0.000156572	0.000120062	39.3058
r_1056	tryptophan transaminase	2-oxoglutarate[c] + L-tryptophan[c] => indole-3-pyruvate[c] + L-glutamate[c]	0	0	6.7076e-06		0	0	2.40303e-05		0	0	2.04427e-06		0	0	2.92088e-05		0	0	5.59419e-06		0	0	7.76887e-05
r_1057	tryptophanyl-tRNA synthetase	ATP[c] + L-tryptophan[c] + tRNA(Trp)[c] => AMP[c] + diphosphate[c] + Trp-tRNA(Trp)[c]	0.0134288	0.00544976	2.93722e-05	0.218725	0.000559182	0.00137764	1.02604e-06	0.183488	0.00277761	0.00150842	5.92779e-06	0.213413	0.000343829	0.000799315	7.70691e-07	0.22415	0.00330536	0.000547335	1.70908e-06	0.0517065	0.000305456	0.000156572	6.18101e-07	0.202353
r_1058	tryptophanyl-tRNA synthetase	ATP[m] + L-tryptophan[m] + tRNA(Trp)[m] => AMP[m] + diphosphate[m] + Trp-tRNA(Trp)[m]	0	0	0		0	0	0		0	0	0		0	0	0		0	0	0		0	0	0
r_1063	tyrosine transaminase	3-(4-hydroxyphenyl)pyruvate[c] + L-glutamate[c] <=> 2-oxoglutarate[c] + L-tyrosine[c]	0.283006	0.114851	0.104427	36.8992	0	0	0.0144924		0.00484777	0.00263265	0.0553422	1141.6	0	0	0.0124317		0	0	0.00977919		0.000533114	0.000273266	0.0107495	2016.36
r_1065	tyrosine transaminase	3-(4-hydroxyphenyl)pyruvate[p] + L-glutamate[p] => 2-oxoglutarate[p] + L-tyrosine[p]	0	0	0		0	0	0		0	0	0		0	0	0		0	0	0		0	0	0
r_1066	tyrosyl-tRNA synthetase	ATP[c] + L-tyrosine[c] + tRNA(Tyr)[c] => AMP[c] + diphosphate[c] + Tyr-tRNA(Tyr)[c]	0.0234374	0.00951151	5.12635e-05	0.218725	0.000975941	0.00240439	1.79074e-06	0.183488	0.00484777	0.00263265	1.03458e-05	0.213413	0.000600084	0.00139504	1.34509e-06	0.22415	0.00576884	0.000955265	2.98287e-06	0.0517065	0.000533114	0.000273266	1.07877e-06	0.202353
r_1067	tyrosyl-tRNA synthetase	ATP[m] + L-tyrosine[m] + tRNA(Tyr)[m] => AMP[m] + diphosphate[m] + Tyr-tRNA(Tyr)[m]	0	0	0		0	0	0		0	0	0		0	0	0		0	0	0		0	0	0
r_1068	UDP-glucose:ergosterol glucosyltransferase	ergosterol[c] + UDP-D-glucose[c] => ergosterol 3-beta-D-glucoside[c] + H+[c] + UDP[c]	0	0	0		0	0	0		0	0	0		0	0	0		0	0	0		0	0	0
r_1069	UDP-N-acetylglucosamine diphosphorylase	H+[c] + N-acetyl-alpha-D-glucosamine 1-phosphate[c] + UTP[c] <=> diphosphate[c] + UDP-N-acetyl-alpha-D-glucosamine[c]	0	0	3.87896e-20		0	0	0		0	0	0		0	0	0		0	0	0		0	0	3.87896e-20
r_1070	UDPglucose 4-epimerase	UDP-D-glucose[c] <=> UDP-D-galactose[c]	0	0	2.75238e-16		0	0	0		0	0	0		0	0	1.98603e-17		0	0	0		0	0	5.61874e-17
r_1071	UDPglucose--hexose-1-phosphate uridylyltransferase	alpha-D-galactose 1-phosphate[c] + UDP-D-glucose[c] <=> D-glucose 1-phosphate[c] + UDP-D-galactose[c]	0	0	0.0293417		0	0	0.0156048		0	0	0.0419651		0	0	0.0191411		0	0	0.0129766		0	0	0.00276544
r_1072	UMP kinase	ATP[c] + UMP[c] => ADP[c] + UDP[c]	0.0119929	0.00486701	0.0286092	238.552	0.00139917	0.00344707	0.00668713	477.937	0.00359786	0.00195387	0.030454	846.448	0.000991329	0.00230459	0.00344716	347.731	0.00486377	0.000805393	0.00115299	23.7056	0.000799524	0.000409824	0.00726398	908.538
r_1073	UMP kinase	ATP[n] + UMP[n] => ADP[n] + UDP[n]	0	0	0		0	0	0		0	0	0		0	0	0		0	0	0		0	0	0
r_1074	uracil phosphoribosyltransferase	PRPP[c] + uracil[c] => diphosphate[c] + UMP[c]	0	0	0.000220339		0	0	4.31087e-05		0	0	0.000164478		0	0	0.00011183		0	0	0.000126691		0	0	0.000115573
r_1075	urea carboxylase	ATP[c] + bicarbonate[c] + urea[c] => ADP[c] + H+[c] + phosphate[c] + urea-1-carboxylic acid[c]	0.795424	0.322804	0.0305209	3.83706	0.0384873	0.0948197	0.00520654	13.5279	0	0	0.0189203		0	0	0.00368874		0	0	0.000519766		0	0	0.00602255
r_1076	ureidoglycolate hydrolase	2 H+[c] + H2O[c] + ureidoglycolic acid[c] => 2 ammonium[c] + carbon dioxide[c] + glyoxylate[c]	0	0	0		0	0	0		0	0	0		0	0	0		0	0	0		0	0	0
r_1077	uridine kinase (ATP:uridine)	ATP[c] + uridine[c] => ADP[c] + H+[c] + UMP[c]	0	0	4.54762e-05		0	0	3.82495e-05		0	0	3.08227e-05		0	0	3.30703e-05		0	0	4.14412e-05		0	0	3.61133e-05
r_1078	uridine kinase (GTP:uridine)	GTP[c] + uridine[c] => GDP[c] + H+[c] + UMP[c]	0	0	3.35658e-05		0	0	0		0	0	2.15923e-05		0	0	1.2304e-05		0	0	1.67234e-05		0	0	1.20469e-05
r_1079	uridylate kinase (dUMP)	ATP[c] + dUMP[c] => ADP[c] + dUDP[c]	0	0	0.00444209		0	0	0.00148612		0	0	0.00121938		0	0	0.0011493		0	0	0.00117377		0	0	0.00091813
r_1080	uridylate kinase (dUMP)	ATP[n] + dUMP[n] => ADP[n] + dUDP[n]	0	0	0.00226767		0	0	0.000520798		0	0	0		0	0	0.000379151		0	0	0		0	0	0.000382466
r_1081	uroporphyrinogen decarboxylase (uroporphyrinogen III)	4 H+[c] + uroporphyrinogen III[c] => 4 carbon dioxide[c] + coproporphyrinogen III[c]	1.782e-07	7.23182e-08	3.89769e-10	0.218726	2.079e-08	5.12195e-08	3.81472e-11	0.183488	5.346e-08	2.90323e-08	1.17466e-10	0.219727	1.473e-08	3.42435e-08	3.31696e-11	0.225184	7.227e-08	1.19672e-08	3.74661e-11	0.0518418	1.188e-08	6.08952e-09	2.42967e-11	0.204517
r_1082	uroporphyrinogen methyltransferase	2 S-adenosyl-L-methionine[c] + uroporphyrinogen III[c] => H+[c] + precorrin-2[c] + 2 S-adenosyl-L-homocysteine[c]	0	0	0		0	0	0		0	0	0		0	0	0		0	0	0		0	0	0
r_1083	uroporphyrinogen-III synthase	preuroporphyrinogen[c] => H2O[c] + uroporphyrinogen III[c]	1.782e-07	7.23182e-08	3.89769e-10	0.218726	2.079e-08	5.12195e-08	3.81472e-11	0.183488	5.346e-08	2.90323e-08	1.17466e-10	0.219727	1.473e-08	3.42435e-08	3.31696e-11	0.225184	7.227e-08	1.19672e-08	3.74661e-11	0.0518418	1.188e-08	6.08952e-09	2.42967e-11	0.204517
r_1084	UTP-glucose-1-phosphate uridylyltransferase	D-glucose 1-phosphate[c] + H+[c] + UTP[c] <=> diphosphate[c] + UDP-D-glucose[c]	0.169094	0.0686226	0.0645592	38.1795	0.0162489	0.0400318	0.0306937	188.897	0.0595508	0.0323399	0.0732865	123.066	0.0249684	0.0580451	0.0247347	99.0639	0.102276	0.0169359	0.0125622	12.2826	0.0163969	0.00840479	0.0302165	184.282
r_1085	V-ATPase, Golgi	ATP[c] + H+[c] + H2O[c] => ADP[c] + 2 H+[g] + phosphate[c]	0	0	0.0630332		0	0	0.00801337		0	0	0.0241706		0	0	0.00989639		0	0	0		0	0	0
r_1086	V-ATPase, vacuole	ATP[c] + H+[c] + H2O[c] => ADP[c] + 2 H+[v] + phosphate[c]	0	0	0.0992648		0	0	0.0178126		0	0	0.0528993		0	0	0.0126817		0	0	0.00214232		0	0	0.0217423
r_1087	valine transaminase	2-oxoglutarate[c] + L-valine[c] <=> 3-methyl-2-oxobutanoate[c] + L-glutamate[c]	0	0	0.00176949		0	0	0.0010318		0	0	4.44066e-05		0	0	0.00122894		0.0401649	0.00665093	0.00293865	7.31647	0.00220268	0.00112906	0.00578279	262.534
r_1088	valine transaminase, mitochondiral	2-oxoglutarate[m] + L-valine[m] <=> 3-methyl-2-oxobutanoate[m] + L-glutamate[m]	-0.0645747	-0.0262061	0.00177062	2.74198	-0.00268892	-0.00662458	0.00107361	39.9273	-0.0133566	-0.00725351	5.31995e-05	0.398301	-0.00165335	-0.00384362	0.00124028	75.016	-0.0560593	-0.00928287	0.0029191	5.20717	-0.00367153	-0.00188197	0.00583287	158.868
r_1089	valyl-tRNA synthetase	ATP[c] + L-valine[c] + tRNA(Val)[c] => AMP[c] + diphosphate[c] + Val-tRNA(Val)[c]	0.0645747	0.0262061	0.000141241	0.218725	0.00268892	0.00662458	4.93385e-06	0.183488	0.0133566	0.00725351	2.85048e-05	0.213413	0.00165335	0.00384362	3.70599e-06	0.22415	0.0158943	0.00263195	8.21841e-06	0.0517065	0.00146884	0.000752908	2.97225e-06	0.202353
r_1090	valyl-tRNA synthetase	ATP[m] + L-valine[m] + tRNA(Val)[m] => AMP[m] + diphosphate[m] + Val-tRNA(Val)[m]	0	0	0		0	0	0		0	0	0		0	0	0		0	0	0		0	0	0
r_1091	xanthine phosphoribosyltransferase	9H-xanthine[c] + PRPP[c] => diphosphate[c] + xanthosine-5-phosphate[c]	0	0	5.01448e-06		0	0	0.000124933		0	0	0.000151362		0	0	0.000132086		0	0	8.68334e-06		0	0	0.000144027
r_1092	xylitol dehydrogenase (D-xyulose-forming)	NAD[c] + xylitol[c] => D-xylulose[c] + H+[c] + NADH[c]	0	0	0		0	0	0		1.41808	0.770107	0.0954665	6.73212	0.42498	0.98797	0.00365846	0.860855	0	0	0		0	0	0
r_1093	xylose reductase	D-xylose[c] + H+[c] + NADPH[c] => NADP(+)[c] + xylitol[c]	0	0	0		0	0	0		1.8414	1	0.00756561	0.410862	0.430155	1	0.00208697	0.485168	0	0	0		0	0	0
r_1094	xylulokinase	ATP[c] + D-xylulose[c] => ADP[c] + D-xylulose 5-phosphate[c] + H+[c]	0	0	0		0	0	0		0	0	0.113374		0	0	0.0406757		0	0	0		0	0	0
r_1095	yUMP synthetase	ribose-5-phosphate[c] + uracil[c] <=> H2O[c] + pseudouridine 5'-phosphate[c]	0	0	2.54211e-15		0	0	4.40397e-15		0	0	2.54211e-15		0	0	0		0	0	0		0	0	8.98549e-16
r_1096	(R)-mevalonate transport	(R)-mevalonate[e] <=> (R)-mevalonate[c]	0	0	0.000280304		0	0	8.04219e-06		0	0	9.76369e-06		0	0	3.12843e-05		-0.000102865	-1.70335e-05	1.24329e-05	12.0866	-3.309e-05	-1.69615e-05	1.59449e-05	48.1864
r_1097	(R,R)-butanediol transport	(R,R)-2,3-butanediol[c] <=> (R,R)-2,3-butanediol[e]	0	0	0.0112434		0	0	0.000829937		0	0	0.0140392		0	0	0.000495103		0	0	0.0011507		0	0	0.00148809
r_1099	2-oxoadipate and 2-oxoglutarate transport	2-oxoadipic acid[m] + 2-oxoglutarate[c] <=> 2-oxoadipic acid[c] + 2-oxoglutarate[m]	0.0456814	0.0185387	0.00141263	3.09236	0.0019022	0.00468637	6.48296e-05	3.40814	0.00944873	0.00513128	0.0012067	12.7711	0.00116962	0.00271906	4.25576e-05	3.63859	0.011244	0.00186189	0.000286629	2.54918	0.00103909	0.00053262	0.000242679	23.3551
r_1100	3-hexaprenyl-4,5-dihydroxybenzoate transport	3-hexaprenyl-4,5-dihydroxybenzoic acid[c] <=> 3-hexaprenyl-4,5-dihydroxybenzoic acid[m]	0	0	0		0	0	0		0	0	0		0	0	0		0	0	0		0	0	0
r_1101	4-aminobutyrate transport	gamma-aminobutyrate[e] + H+[e] => gamma-aminobutyrate[c] + H+[c]	0	0	0		0	0	0		0	0	0		0	0	0		0	0	0		0	0	0
r_1102	5-aminolevulinate transport	5-aminolevulinate[e] + H+[e] => 5-aminolevulinate[c] + H+[c]	0	0	0		0	0	0		0	0	0		0	0	0		0	0	0		0	0	0
r_1103	5-formyltetrahydrofolic acid transport	5-formyltetrahydrofolic acid[e] <=> 5-formyltetrahydrofolic acid[c]	0	0	0		0	0	0		0	0	0		0	0	0		0	0	0		0	0	0
r_1104	8-Amino-7-oxononanoate transport	8-amino-7-oxononanoate[e] + H+[e] <=> 8-amino-7-oxononanoate[c] + H+[c]	0	0	0		0	0	0		0	0	0		0	0	0		0	0	0		0	0	0
r_1106	acetate transport	acetate[c] <=> acetate[e]	0	0	0.0805965		0	0	0.00735544		0	0	0.177536		0	0	0.000817488		-6.039	-1	0.000475838	0.00787942	-1.95089	-1	0.00633805	0.324879
r_1107	acetic ester transport	ethyl acetate[c] => ethyl acetate[e]	0	0	0		0	0	0		0	0	0		0	0	0		0	0	0		0	0	0
r_1108	adenine transport	adenine[e] + H+[e] => adenine[c] + H+[c]	0	0	0		0	0	0		0	0	0		0	0	0		0	0	0		0	0	0
r_1109	adenosine transport	adenosine[e] + H+[e] => adenosine[c] + H+[c]	0	0	0		0	0	0		0	0	0		0	0	0		0	0	0		0	0	0
r_1110	ADP/ATP transporter	ADP[c] + ATP[m] <=> ADP[m] + ATP[c]	29.3437	11.9084	0.568819	1.93847	5.80611	14.3043	0.113061	1.94728	11.6188	6.30977	0.25844	2.22433	4.8288	11.2257	0.0879204	1.82075	28.8433	4.77617	0.0976756	0.338642	9.26143	4.74727	0.188566	2.03604
r_1111	ADP/ATP transporter	ADP[p] + ATP[c] + H+[p] => ADP[c] + ATP[p] + H+[c]	0	0	0		0	0	0		0	0	0		0	0	0		0	0	0		0	0	0
r_1112	AKG transporter, mitochonrial	2-oxoglutarate[c] + citrate[m] <=> 2-oxoglutarate[m] + citrate[c]	0.606939	0.246312	0.372085	61.3051	0.0313282	0.077182	0.0902421	288.054	0.110359	0.0599323	0.150389	136.272	0.0183808	0.0427306	0.0693035	377.043	3.22734	0.534417	0.0362062	1.12186	1.00547	0.515387	0.0569347	5.66252
r_1113	allantoate uniport	allantoate[e] => allantoate[c]	0	0	0		0	0	0		0	0	0		0	0	0		0	0	0		0	0	0
r_1114	allantoin uniport	allantoin[e] => allantoin[c]	0	0	0		0	0	0		0	0	0		0	0	0		0	0	0		0	0	0
r_1115	ammonia transport	ammonium[e] <=> ammonium[c]	0	0	0.00428544		0	0	0.00168905		0.336156	0.182554	0.0441132	13.1229	0.0480379	0.111676	0.0030469	6.34269	0.408918	0.0677128	0.00292113	0.714357	0.0423408	0.0217033	0.0153495	36.2523
r_1116	AMP/ATP transporter	AMP[p] + ATP[c] + H+[p] => AMP[c] + ATP[p] + H+[c]	0	0	0.0759339		0	0	0.016355		0	0	0.0455903		0	0	0.00941918		0	0	0.00366993		0	0	0.0222678
r_1118	aspartate-glutamate transporter	L-aspartate[m] + L-glutamate[c] => L-aspartate[c] + L-glutamate[m]	3.75091	1.52222	0.289478	7.71755	0.49714	1.22478	0.187379	37.6914	1.09898	0.596819	0.450137	40.9594	0.379591	0.882453	0.158518	41.7601	0.991053	0.164109	0.260401	26.2752	0.593359	0.304147	0.170055	28.6598
r_1119	biotin uptake	biotin[e] + H+[e] => biotin[c] + H+[c]	0	0	0		0	0	0		0	0	0		0	0	0		0	0	0		0	0	0
r_1120	carnithine-acetylcarnithine carrier	(R)-carnitine[m] + O-acetylcarnitine[c] => (R)-carnitine[c] + O-acetylcarnitine[m]	0.0700031	0.0284091	0.0358547	51.2187	0	0	0.0121598		0	0	0.022957		0	0	0.0119877		1.73353	0.287056	0.180972	10.4395	0.756124	0.387578	0.0590813	7.81371
r_1121	ceramide-2' (sphinganine:n-C24:0OH) transport	ceramide-2' (C24)[er] <=> ceramide-2' (C24)[g]	0	0	0		0	0	0		0	0	0		0	0	0		0	0	0		0	0	0
r_1122	ceramide-2' (sphinganine:n-C26:0OH) transport	ceramide-2' (C26)[er] <=> ceramide-2' (C26)[g]	0	0	0		0	0	0		0	0	0		0	0	0		0	0	0		0	0	0
r_1123	ceramide-3 (Phytosphingosine:n-C24:0OH) transport	ceramide-3 (C24)[er] <=> ceramide-3 (C24)[g]	0	0	0		0	0	0		0	0	0		0	0	0		0	0	0		0	0	0
r_1124	ceramide-3 (Phytosphingosine:n-C26:0OH) transport	ceramide-3 (C26)[er] <=> ceramide-3 (C26)[g]	0	0	0		0	0	0		0	0	0		0	0	0		0	0	0		0	0	0
r_1125	choline transport	choline[e] + H+[e] => choline[c] + H+[c]	0	0	0.0629761		0	0	0.0229182		0	0	0.0259379		0	0	0.00699016		0	0	0		0	0	0.0458001
r_1129	coenzyme A transport	coenzyme A[c] => coenzyme A[m]	0	0	0.00163389		0.00808118	0.0199093	0.0014503	17.9466	0.00863123	0.00468732	0.00260302	30.1581	0.00341511	0.00793925	0.000587552	17.2045	0	0	0.000130186		0	0	0.000148072
r_1130	CTP transport	CMP[m] + CTP[c] + H+[c] => CMP[c] + CTP[m] + H+[m]	4.36101e-05	1.76981e-05	0.00200006	4586.23	4.45625e-05	0.000109787	3.71539e-05	83.375	4.77295e-05	2.59202e-05	0.00101701	2130.79	1.8832e-05	4.37796e-05	0.000101903	541.113	5.68782e-05	9.41848e-06	0.000665488	1170.02	1.82461e-05	9.35271e-06	0.000108968	597.209
r_1131	CTP/CMP antiport	CMP[m] + CTP[c] + 2 H+[c] => CMP[c] + CTP[m] + 2 H+[m]	0	0	4.24269e-06		0	0	1.14826e-05		0	0	4.25043e-06		0	0	2.23696e-05		0	0	0		0	0	3.6967e-05
r_1132	cytidine transport	cytidine[e] + H+[e] => cytidine[c] + H+[c]	0	0	0		0	0	0		0	0	0		0	0	0		0	0	0		0	0	0
r_1133	cytosine transport	cytosine[e] + H+[e] => cytosine[c] + H+[c]	0	0	0		0	0	0		0	0	0		0	0	0		0	0	0		0	0	0
r_1134	D-fructose transport	D-fructose[e] + H+[e] => D-fructose[c] + H+[c]	0	0	0		0	0	0		0	0	0		0	0	0		0	0	0		0	0	0
r_1135	D-galactose transport	D-galactose[e] + H+[e] => D-galactose[c] + H+[c]	0	0	0		0	0	0		0	0	0		0	0	0		0	0	0		0	0	0
r_1136	D-lactate transport	(R)-lactate[e] + H+[e] <=> (R)-lactate[c] + H+[c]	0	0	0		0	0	0		0	0	0		0	0	0		0	0	0		0	0	0
r_1137	D-lactate transport	(R)-lactate[c] + H+[c] => (R)-lactate[m] + H+[m]	0	0	0.0431378		0	0	0.0086659		0	0	0.0057007		0	0	0		0	0	0.0211362		0	0	0.0153648
r_1138	D-lactate/pyruvate antiport	(R)-lactate[c] + pyruvate[m] <=> (R)-lactate[m] + pyruvate[c]	0	0	0.0431378		0	0	0.0086659		0	0	0.0057007		0	0	0		0	0	0.0211362		0	0	0.0153648
r_1139	D-mannose transport	D-mannose[e] + H+[e] => D-mannose[c] + H+[c]	0	0	0		0	0	0		0	0	0		0	0	0		0	0	0		0	0	0
r_1146	episterol transport	episterol[e] <=> episterol[c]	0	0	2.9471e-07		0	0	3.0117e-07		0	0	5.56842e-07		0	0	0		0	0	0		0	0	0
r_1147	ergosterol transport	ergosterol[e] <=> ergosterol[c]	0	0	2.01727e-09		0	0	6.00065e-07		0	0	4.27119e-07		0	0	1.78788e-06		0	0	1.0954e-11		0	0	1.79241e-07
r_1149	ethanolamine transport	ethanolamine[e] <=> ethanolamine[c]	0	0	0		0	0	0		0	0	0		0	0	0		0	0	1.78046e-11		0	0	0
r_1151	fadH2 transport	FADH2[m] => FADH2[c]	0	0	0		0	0	0		0	0	0		0	0	0		0	0	0		0	0	0
r_1161	fecosterol transport	fecosterol[e] <=> fecosterol[c]	0	0	7.61859e-08		0	0	4.15599e-07		0	0	5.06107e-07		0	0	1.59887e-06		0	0	6.63593e-07		0	0	1.74348e-07
r_1165	GDP-mannose antiport	GDP-alpha-D-mannose[c] + GMP[g] => GDP-alpha-D-mannose[g] + GMP[c]	0	0	0		0	0	0		0	0	0		0	0	0		0	0	0		0	0	0
r_1166	glucose transport	D-glucose[e] => D-glucose[c]	2.46411	1	0.0108497	0.440309	0.4059	1	0.00190566	0.469491	0	0	0		0	0	0		0	0	0		0	0	0
r_1167	glutathione transport	glutathione[e] => glutathione[c]	0	0	0		0	0	0		0	0	0		0	0	0		0	0	0		0	0	0
r_1168	glutathione transport	glutathione[c] <=> glutathione[v]	0	0	0.0771799		0	0	1.798e-15		0	0	0.0341739		0	0	0.00572096		0	0	0		0	0	0
r_1169	glycero-3-phospho-1-inositol transport	1-(sn-glycero-3-phospho)-1D-myo-inositol[e] <=> 1-(sn-glycero-3-phospho)-1D-myo-inositol[c]	0	0	0		0	0	0		0	0	0		0	0	0		0	0	0		0	0	0
r_1170	glycero-3-phosphocholine transport	sn-glycero-3-phosphocholine[e] <=> sn-glycero-3-phosphocholine[c]	-0.00751609	-0.00305023	0.000236108	3.14137	0	0	1.82078e-05		-0.000657147	-0.000356873	0.00015834	24.0951	0	0	0.000110246		-0.00341311	-0.000565178	5.43057e-05	1.59109	0	0	1.14889e-05
r_1171	glycerol transport	glycerol[e] + H+[e] => glycerol[c] + H+[c]	0	0	0.0771104		0.00665	0.0163833	0.0162471	244.318	0	0	0.0259379		0	0	0.00190576		0	0	0.106722		0	0	0.0647387
r_1172	glycerol transport via channel	glycerol[c] => glycerol[e]	0.04655	0.0188912	0.0771102	165.65	0	0	0.0162286		0	0	0.0259379		0	0	0.00190576		0	0	0.106722		0	0	0.0647387
r_1173	glycine transport	H+[e] + L-glycine[e] <=> H+[c] + L-glycine[c]	0	0	0.0228213		0	0	0.000928468		0	0	0.0137109		0	0	0.000764991		0	0	0.000442979		0	0	0.00318128
r_1174	glycogen vacuolar 'transport' via autophagy	glycogen[c] => glycogen[v]	0	0	0		0	0	0		0	0	0		0	0	0		0	0	0		0	0	0
r_1175	GTP/GDP translocase	GDP[m] + GTP[c] + H+[c] => GDP[c] + GTP[m] + H+[m]	0	0	0.0437126		0	0	0.0058866		0	0	0.0139991		0	0	0.00234975		0	0	0.00382968		0	0	0.00661471
r_1176	guanine transport	guanine[e] + H+[e] <=> guanine[c] + H+[c]	0	0	4.53833e-06		0	0	5.77359e-07		0	0	1.58e-06		0	0	8.92244e-06		0	0	2.61527e-06		0	0	5.54775e-07
r_1177	inositol transport	H+[e] + myo-inositol[e] => H+[c] + myo-inositol[c]	0	0	0		0	0	0		0	0	0		0	0	0		0	0	0		0	0	0
r_1178	iron (II) transport	iron(2+)[e] => iron(2+)[c]	1.782e-07	7.23182e-08	3.89769e-10	0.218726	2.079e-08	5.12195e-08	3.81473e-11	0.183488	5.346e-08	2.90323e-08	1.17466e-10	0.219727	1.473e-08	3.42435e-08	3.31696e-11	0.225184	7.227e-08	1.19672e-08	3.74661e-11	0.0518418	1.188e-08	6.08952e-09	2.44076e-11	0.205452
r_1179	iron (II) transport	iron(2+)[c] => iron(2+)[m]	1.782e-07	7.23182e-08	3.89769e-10	0.218726	2.079e-08	5.12195e-08	3.81473e-11	0.183488	5.346e-08	2.90323e-08	1.17466e-10	0.219727	1.473e-08	3.42435e-08	3.31696e-11	0.225184	7.227e-08	1.19672e-08	3.74661e-11	0.0518418	1.188e-08	6.08952e-09	2.42967e-11	0.204517
r_1180	isoamyl acetate transport	isoamyl acetate[c] => isoamyl acetate[e]	0	0	0		0	0	0		0	0	0		0	0	0		0	0	0		0	0	0
r_1181	isobutyl acetate transport	isobutyl acetate[c] => isobutyl acetate[e]	0	0	0		0	0	0		0	0	0		0	0	0		0	0	0		0	0	0
r_1182	isopentenyl diphosphate transport	isopentenyl diphosphate[c] <=> isopentenyl diphosphate[m]	0	0	0		0	0	0		0	0	0		0	0	0		0	0	0		0	0	0
r_1183	L-alanine transport	H+[e] + L-alanine[e] <=> H+[c] + L-alanine[c]	0	0	0.00444804		0	0	0.000626533		0	0	0.0218602		0	0	0.000372124		0	0	0.00112835		0	0	0.00188847
r_1184	L-arganine transport	H+[e] + L-arginine[e] <=> H+[c] + L-arginine[c]	0	0	1.59396e-05		0	0	2.76367e-06		0	0	1.63073e-06		0	0	2.0467e-05		0	0	0		0	0	2.0727e-05
r_1185	L-arganine transport	H+[v] + L-arginine[c] => H+[c] + L-arginine[v]	0	0	0		0	0	0		0	0	0		0	0	0		0	0	0		0	0	0
r_1186	L-asparagine transport	H+[e] + L-asparagine[e] <=> H+[c] + L-asparagine[c]	0	0	0.00616644		0	0	0.00179742		0	0	0.00546851		0	0	0.00230707		0	0	0.00107701		0	0	0.00271628
r_1187	L-asparagine transport	H+[v] + L-asparagine[c] => H+[c] + L-asparagine[v]	0	0	15.87		0	0	22.3599		0	0	19.3956		0	0	15.8155		0	0	19.3562		0	0	22.3602
r_1188	L-aspartate transport	H+[v] + L-asparagine[v] => H+[c] + L-asparagine[c]	0	0	15.87		0	0	22.3599		0	0	19.3956		0	0	15.8155		0	0	19.3562		0	0	22.3602
r_1189	L-aspartate transport	H+[v] + L-aspartate[v] => H+[c] + L-aspartate[c]	0	0	0		0	0	0		0	0	0		0	0	0		0	0	0		0	0	0
r_1190	L-aspartate transport	H+[e] + L-aspartate[e] <=> H+[c] + L-aspartate[c]	0	0	0.0181714		0	0	0.00168905		0	0	0.015349		0	0	0.00221681		0	0	0.0018156		0	0	0.0127687
r_1191	L-carnitine transport	(R)-carnitine[e] <=> (R)-carnitine[c]	0	0	1.86716e-12		0	0	0		0	0	3.1341e-12		0	0	0		0	0	0		0	0	0
r_1192	L-cystine transport	H+[e] + L-cysteine[e] <=> H+[c] + L-cysteine[c]	-0.0268002	-0.0108762	0.0133076	49.655	0	0	0.000762778		0	0	0.00167611		0	0	0.00056698		0	0	0.000210331		0	0	0.00104033
r_1193	L-cystine transport	H+[v] + L-cystine[v] => H+[c] + L-cystine[c]	0	0	0		0	0	0		0	0	0		0	0	0		0	0	0		0	0	0
r_1194	L-glutamate transport	L-glutamate[c] => L-glutamate[m]	0.207135	0.0840608	0.00197983	0.955816	0.00862521	0.0212496	0.00223252	25.8837	0.0431757	0.0234472	0.000189036	0.43783	0.00530345	0.0123292	0.00162214	30.5866	0.103933	0.0172103	0.00321158	3.09004	0.00786573	0.00403186	0.0334878	425.743
r_1195	L-glutamate transport	H+[v] + L-glutamate[v] => H+[c] + L-glutamate[c]	0	0	0		0	0	0		0	0	0		0	0	0		0	0	0		0	0	0
r_1196	L-glutamate transport	H+[e] + L-glutamate[e] <=> H+[c] + L-glutamate[c]	0	0	0.00504417		0	0	0		0	0	0.0123363		0	0	0.000236679		0	0	0.000887455		0	0	0.00127837
r_1197	L-glutamine transport	H+[v] + L-glutamine[c] => H+[c] + L-glutamine[v]	0	0	11.2249		0	0	11.1803		0	0	15.8416		0	0	19.365		0	0	24.9762		0	0	15.8151
r_1198	L-glutamine transport	H+[v] + L-glutamine[v] => H+[c] + L-glutamine[c]	0	0	11.2249		0	0	11.1803		0	0	15.8416		0	0	19.365		0	0	24.9762		0	0	15.8151
r_1199	L-glutamine transport	H+[e] + L-glutamine[e] <=> H+[c] + L-glutamine[c]	0	0	0.000298265		0	0	0.000112041		0	0	0.00596352		0	0	0.000227277		0	0	0		0	0	0.00189789
r_1200	L-histidine transport, vacuolar	H+[v] + L-histidine[c] => H+[c] + L-histidine[v]	0	0	0		0	0	22.3607		0	0	0		0	0	0		0	0	0		0	0	0
r_1201	L-histidine transport	H+[e] + L-histidine[e] <=> H+[c] + L-histidine[c]	0	0	1.45201e-05		0	0	0.000197223		0	0	7.71891e-06		0	0	0.000190262		0	0	8.69963e-05		0	0	0.000281818
r_1202	L-isoleucine transport	L-isoleucine[v] <=> L-isoleucine[c]	0	0	0		0	0	0		0	0	0		0	0	0		0	0	0		0	0	0
r_1203	L-isoleucine transport	H+[v] + L-isoleucine[c] => H+[c] + L-isoleucine[v]	0	0	0		0	0	0		0	0	0		0	0	0		0	0	0		0	0	0
r_1204	L-isoleucine transport	H+[v] + L-isoleucine[v] => H+[c] + L-isoleucine[c]	0	0	0		0	0	0		0	0	0		0	0	0		0	0	0		0	0	0
r_1205	L-isoleucine transport	H+[e] + L-isoleucine[e] <=> H+[c] + L-isoleucine[c]	0	0	4.43655e-05		0	0	0.000236888		0	0	1.93016e-05		0	0	0.000193075		0	0	0.00015375		0	0	0.000498841
r_1206	L-lactate transport	(S)-lactate[c] <=> (S)-lactate[m]	0	0	0		0	0	0		0	0	0		0	0	0		0	0	0		0	0	0
r_1207	L-lactate transport	(S)-lactate[e] + H+[e] => (S)-lactate[c] + H+[c]	0	0	0		0	0	0		0	0	0		0	0	0		0	0	0		0	0	0
r_1208	L-leucine transport, vacuoluar	L-leucine[v] <=> L-leucine[c]	0	0	0		0	0	0		0	0	0		0	0	0		0	0	0		0	0	0
r_1209	L-leucine transport, vacuoluar	H+[v] + L-leucine[c] => H+[c] + L-leucine[v]	0	0	0		0	0	0		0	0	0		0	0	0		0	0	0		0	0	0
r_1210	L-leucine transport, vacuoluar	H+[v] + L-leucine[v] => H+[c] + L-leucine[c]	0	0	0		0	0	0		0	0	0		0	0	0		0	0	0		0	0	0
r_1211	L-leucine transport	H+[e] + L-leucine[e] <=> H+[c] + L-leucine[c]	0	0	4.43667e-05		0	0	0.000354893		0	0	3.85742e-05		0	0	0.000315194		0	0	0.000738927		0	0	0.00126422
r_1212	L-lysine transport	H+[v] + L-lysine[c] => H+[c] + L-lysine[v]	0	0	0		0	0	0		0	0	31.6149		0	0	0		0	0	0		0	0	0
r_1213	L-lysine transport	H+[e] + L-lysine[e] <=> H+[c] + L-lysine[c]	0	0	0.00140835		0	0	6.44734e-05		0	0	0.00120613		0	0	4.25044e-05		0	0	0.00028662		0	0	0.000242701
r_1214	L-methionine transport	H+[e] + L-methionine[e] <=> H+[c] + L-methionine[c]	0	0	0.000440134		0	0	0.00048097		0	0	0.00185668		0	0	0.000281701		0	0	0		0	0	0.00104191
r_1215	L-phenylalanine transport	H+[e] + L-phenylalanine[e] <=> H+[c] + L-phenylalanine[c]	0	0	5.77687e-05		0	0	6.06923e-05		0	0	1.36341e-05		0	0	2.92088e-05		0	0	5.59387e-06		0	0	8.5797e-05
r_1216	L-proline transport	H+[e] + L-proline[e] <=> H+[c] + L-proline[c]	0	0	0.00484821		0	0	0.000889724		0	0	0.00305636		0	0	0.000265858		0	0	0.000484044		0	0	0.00143747
r_1217	L-serine transport	H+[e] + L-serine[e] <=> H+[c] + L-serine[c]	0	0	0.00579911		0	0	0		0	0	0.0208582		0	0	0.000520091		0	0	0.000259834		0	0	0
r_1218	L-threonine transport	H+[e] + L-threonine[e] <=> H+[c] + L-threonine[c]	0	0	0.000231005		0	0	0.000597957		0	0	0.00183043		0	0	0		0	0	0.000227433		0	0	0.00199077
r_1219	L-tryptophan transport	H+[e] + L-tryptophan[e] <=> H+[c] + L-tryptophan[c]	0	0	6.00102e-06		0	0	2.40712e-05		0	0	6.21095e-07		0	0	3.76895e-05		0	0	1.04569e-05		0	0	4.03494e-05
r_1220	L-tyrosine transport	L-tyrosine[v] <=> L-tyrosine[c]	0	0	0		0	0	0		0	0	0		0	0	0		0	0	22.3607		0	0	0
r_1221	L-tyrosine transport	H+[v] + L-tyrosine[c] => H+[c] + L-tyrosine[v]	0	0	0.0445375		0	0	0		0	0	0		0	0	0		0	0	22.3607		0	0	0
r_1222	L-tyrosine transport	H+[v] + L-tyrosine[v] => H+[c] + L-tyrosine[c]	0	0	0.0445375		0	0	0		0	0	0		0	0	0		0	0	0		0	0	0
r_1223	L-tyrosine transport	H+[e] + L-tyrosine[e] <=> H+[c] + L-tyrosine[c]	0	0	7.46462e-05		0	0	6.89328e-05		0	0	1.02037e-05		0	0	6.53346e-05		0	0	1.47504e-05		0	0	4.00049e-05
r_1224	L-valine transport	H+[e] + L-valine[e] <=> H+[c] + L-valine[c]	0	0	0		0	0	0.000306448		0	0	1.04004e-05		0	0	0.000173137		0	0	0.000355455		0	0	0.00076996
r_1225	lanosterol transport	lanosterol[e] <=> lanosterol[c]	0	0	1.12552e-06		0	0	1.23576e-06		0	0	1.07984e-06		0	0	6.98305e-06		0	0	9.33499e-07		0	0	4.20751e-07
r_1226	malate transport	(S)-malate[c] + phosphate[m] => (S)-malate[m] + phosphate[c]	0	0	0		0	0	0.000497035		0	0	1.47047e-05		0	0	0.00029978		0	0	0		0	0	0.00213483
r_1227	maltose transport	H+[e] + maltose[e] => H+[c] + maltose[c]	0	0	0		0	0	0		0	0	0		0	0	0		0	0	0		0	0	0
r_1229	NAD transport	NAD[c] => NAD[m]	0	0	0		0	0	0		0	0	1.56847e-14		0	0	0		0	0	0		0	0	0
r_1230	NAD transport	dAMP[m] + NAD[c] => dAMP[c] + NAD[m]	0	0	0		0	0	0		0	0	0		0	0	0		0	0	0		0	0	0
r_1231	NAD transport	AMP[m] + NAD[c] => AMP[c] + NAD[m]	0	0	0		0	0	1.50635e-11		0	0	0		0	0	0		0	0	0		0	0	1.68236e-11
r_1232	NAD transport	dGMP[m] + NAD[c] => dGMP[c] + NAD[m]	0	0	0		0	0	0		0	0	0		0	0	0		0	0	0		0	0	0
r_1235	nicotinate transport	nicotinate[e] <=> nicotinate[c]	0	0	0		0	0	0		0	0	0		0	0	0		0	0	0		0	0	0
r_1236	octadecanoate (n-C18:0) transport	stearate[c] <=> stearate[p]	0	0	0.00107299		0	0	5.65513e-05		0	0	0.00057748		0	0	0.000100428		0	0	0.00204435		0	0	0.000361907
r_1237	ornithine transport	H+[c] + ornithine[m] => H+[m] + ornithine[c]	0.0712802	0.0289274	0.00017778	0.24941	0.00296815	0.00731251	4.70403e-05	1.58484	0.0149096	0.00809686	8.91181e-05	0.597725	0.00182505	0.00424277	4.74568e-05	2.60031	0.0176433	0.00292157	2.89726e-05	0.164213	0.00167634	0.00085927	6.70718e-05	4.00107
r_1238	orntithine transport	H+[e] + ornithine[e] <=> H+[c] + ornithine[c]	0	0	4.55598e-05		0	0	2.88069e-06		0	0	9.40331e-06		0	0	3.4674e-05		0	0	1.40954e-05		0	0	5.62333e-05
r_1239	oxaloacetate transport	H+[c] + oxaloacetate[c] => H+[m] + oxaloacetate[m]	0	0	0.000412092		0	0	0		0	0	0		0	0	0.000300527		0	0	0		0	0	0.00407563
r_1241	pantothenate transport	(R)-pantothenate[e] + H+[e] <=> (R)-pantothenate[c] + H+[c]	0	0	0.000173596		0	0	0.000141892		0	0	7.89637e-05		0	0	0.000107505		0	0	0.000185196		0	0	7.19691e-05
r_1242	pentaprenyl diphosphate transport	pentaprenyl diphosphate[c] <=> pentaprenyl diphosphate[m]	0	0	0		0	0	0		0	0	0		0	0	0		0	0	0		0	0	0
r_1244	phosphate transport	H+[e] + phosphate[e] <=> H+[c] + phosphate[c]	0.0435664	0.0176804	0.00716212	16.4396	0.00585199	0.0144173	0.000889975	15.2081	0.0129341	0.00702407	0.0129172	99.8689	0.00361231	0.00839768	0.000893398	24.7321	0.0196237	0.00324949	0.000831753	4.23852	0.00303857	0.00155753	0.00122177	40.2089
r_1245	phosphate transport	H+[c] + phosphate[c] => H+[m] + phosphate[m]	24.5821	9.97607	0.62207	2.53058	5.06493	12.4783	0.124246	2.45307	10.1536	5.51405	0.255238	2.51377	4.44243	10.3275	0.103386	2.32725	15.7359	2.60571	0.0938894	0.596658	5.27019	2.70142	0.190326	3.61136
r_1249	potassium transport	H+[e] + potassium[e] <=> H+[c] + potassium[c]	0	0	0		0	0	0		0	0	0		0	0	0		0	0	0		0	0	0
r_1250	putrescine excretion	putrescine[c] => putrescine[e]	0	0	0		0	0	0		0	0	0		0	0	0		0	0	0		0	0	0
r_1251	putrescine transport	H+[c] + putrescine[e] <=> H+[e] + putrescine[c]	0	0	3.56064e-05		0	0	2.76368e-06		0	0	7.20181e-06		0	0	1.18246e-05		0	0	8.66087e-06		0	0	2.91119e-05
r_1252	putrescine transport	H+[v] + putrescine[c] <=> H+[c] + putrescine[v]	0	0	0		0	0	0		0	0	0		0	0	0		0	0	0		0	0	0
r_1253	pyridoxine symport	H+[e] + pyridoxine[e] <=> H+[c] + pyridoxine[c]	0	0	0		0	0	0		0	0	0		0	0	0		0	0	0		0	0	0
r_1254	pyruvate transport	H+[e] + pyruvate[e] <=> H+[c] + pyruvate[c]	-0.169576	-0.0688184	0.107807	63.5743	0	0	0.00238539		0	0	0.0812837		0	0	0.000612917		0	0	0		0	0	0.00637415
r_1255	S-adenosyl-L-methionine transport	H+[e] + S-adenosyl-L-methionine[e] => H+[c] + S-adenosyl-L-methionine[c]	0	0	0		0	0	0		0	0	0		0	0	0		0	0	0		0	0	0
r_1256	S-adenosyl-L-methionine transport	S-adenosyl-L-methionine[c] <=> S-adenosyl-L-methionine[m]	0	0	0		0	0	0		0	0	0		0	0	0		0	0	0		0	0	0
r_1257	S-methylmethionine permease	H+[e] + S-methyl-L-methionine[e] => H+[c] + S-methyl-L-methionine[c]	0	0	0		0	0	0		0	0	0		0	0	0		0	0	0		0	0	0
r_1258	sodium proton antiporter	H+[e] + sodium[c] <=> H+[c] + sodium[e]	0	0	0.038769		0	0	0.0120598		0	0	0		0	0	0.01021		0	0	0.000273773		0	0	0.000114205
r_1260	spermidine transport	H+[c] + spermidine[e] <=> H+[e] + spermidine[c]	0	0	0		0	0	3.90742e-06		0	0	7.00701e-06		0	0	1.32194e-05		0	0	3.8421e-06		0	0	7.05169e-06
r_1261	spermidine transport	H+[v] + spermidine[c] <=> H+[c] + spermidine[v]	0	0	0		0	0	0		0	0	0		0	0	0		0	0	0		0	0	0
r_1262	spermine transport	H+[c] + spermine[e] <=> H+[e] + spermine[c]	0	0	6.55479e-05		0	0	1.45514e-05		0	0	3.50387e-05		0	0	1.61017e-05		0	0	1.8276e-05		0	0	1.11157e-05
r_1263	spermine transport	H+[v] + spermine[c] <=> H+[c] + spermine[v]	0	0	0		0	0	0		0	0	0		0	0	0		0	0	0		0	0	0
r_1264	succinate transport	phosphate[m] + succinate[c] => phosphate[c] + succinate[m]	0	0	0.000883404		0	0	0.00124862		0	0	6.68878e-06		0	0	0.000954542		0	0	0.00208884		0.000524119	0.000268656	0.039839	7601.15
r_1265	succinate-fumarate transport	fumarate[m] + succinate[c] => fumarate[c] + succinate[m]	0.604526	0.245332	0.278177	46.0157	0.0221422	0.0545508	0.0221083	99.847	0.101086	0.0548964	0.0890398	88.083	0.00939707	0.0218458	0.021197	225.57	2.87592	0.476225	0.0222819	0.774774	1.02424	0.52501	0.10111	9.8717
r_1266	sulfate uniport	sulphate[e] => sulphate[c]	0.0579713	0.0235263	0.0133076	22.9555	0.00156537	0.00385655	0.00205157	131.059	0.00677945	0.00368168	0.00339087	50.0169	0.00100145	0.00232811	0.00131231	131.042	0.00824059	0.00136456	0.000686918	8.33578	0.00086556	0.000443674	0.00230114	265.855
r_1267	sulfite transport	sulphite[c] => sulphite[e]	0	0	0.00205965		0	0	0.00185846		0	0	0.00209897		0	0	0.00115407		0	0	0.000654686		0	0	0.00178171
r_1268	taurine transport	taurine[c] <=> taurine[e]	0	0	0		0	0	0		0	0	0		0	0	0		0	0	0		0	0	0
r_1270	thiamine transport	H+[e] + thiamine[e] => H+[c] + thiamine[c]	0	0	0		0	0	0		0	0	0		0	0	0		0	0	0		0	0	0
r_1271	UDPgalactose transport	UDP-D-galactose[c] => UDP-D-galactose[g]	0	0	0		0	0	0		0	0	0		0	0	0		0	0	0		0	0	0
r_1272	uracil transport	H+[e] + uracil[e] => H+[c] + uracil[c]	0	0	0		0	0	0		0	0	0		0	0	0		0	0	0		0	0	0
r_1273	urea transport	2 H+[e] + urea[e] <=> 2 H+[c] + urea[c]	0.795424	0.322804	0.0189122	2.37762	0.0384873	0.0948197	0.00124377	3.23164	0	0	0		0	0	0		0	0	0		0	0	0
r_1274	uridine transport	H+[e] + uridine[e] => H+[c] + uridine[c]	0	0	0		0	0	0		0	0	0		0	0	0		0	0	0		0	0	0
r_1275	UTP transport	FMN[m] + H+[c] + UMP[m] + UTP[c] => FMN[c] + H+[m] + UMP[c] + UTP[m]	0	0	0		0	0	0		0	0	0		0	0	0		0	0	0		0	0	0
r_1276	UTP/UMP antiport	2 H+[c] + UMP[m] + UTP[c] => 2 H+[m] + UMP[c] + UTP[m]	0	0	0		0	0	0		0	0	0		0	0	0		0	0	0		0	0	0
r_1277	water diffusion	H2O[e] <=> H2O[c]	-9.53164	-3.86819	0.140778	1.47696	-1.62128	-3.99427	0.0374303	2.30869	-3.1139	-1.69105	0.150556	4.83498	-1.18671	-2.7588	0.0309688	2.60964	-8.43014	-1.39595	0.0136408	0.161809	-2.51364	-1.28845	0.0507977	2.02089
r_1278	zymosterol transport	zymosterol[e] <=> zymosterol[ce]	0	0	5.86639e-07		0	0	7.93658e-07		0	0	8.44372e-07		0	0	2.33275e-06		0	0	7.41004e-07		0	0	2.75585e-07
r_1542	(1->3)-beta-D-glucan exchange	(1->3)-beta-D-glucan[e] =>	0	0	0		0	0	0		0	0	0		0	0	0		0	0	0		0	0	0
r_1543	(1->3)-beta-D-glucan transport	(1->3)-beta-D-glucan[ce] <=> (1->3)-beta-D-glucan[c]	0	0	0		0	0	0		0	0	0		0	0	0		0	0	0		0	0	0
r_1545	(R)-carnitine exchange	(R)-carnitine[e] =>	0	0	1.86716e-12		0	0	0		0	0	3.1341e-12		0	0	0		0	0	0		0	0	0
r_1546	(R)-lactate exchange	(R)-lactate[e] =>	0	0	0		0	0	0		0	0	0		0	0	0		0	0	0		0	0	0
r_1547	(R)-mevalonate exchange	(R)-mevalonate[e] =>	0	0	0.000280304		0	0	8.04219e-06		0	0	9.76369e-06		0	0	3.12843e-05		0.000102865	1.70335e-05	1.24329e-05	12.0866	3.309e-05	1.69615e-05	1.59449e-05	48.1864
r_1548	(R)-pantothenate exchange	(R)-pantothenate[e] =>	0	0	0.000173596		0	0	0.000141892		0	0	7.89637e-05		0	0	0.000107505		0	0	0.000185196		0	0	7.19691e-05
r_1549	(R,R)-2,3-butanediol exchange	(R,R)-2,3-butanediol[e] =>	0	0	0.0112434		0	0	0.000829937		0	0	0.0140392		0	0	0.000495103		0	0	0.0011507		0	0	0.00148809
r_1550	(S)-3-methyl-2-oxopentanoate exchange	(S)-3-methyl-2-oxopentanoate[e] =>	0	0	6.27291e-05		0	0	0		0	0	1.89013e-05		0	0	0.000145638		0	0	0.00046235		0	0	0.0021125
r_1551	(S)-lactate exchange	(S)-lactate[e] =>	0	0	0		0	0	0		0	0	0		0	0	0		0	0	0		0	0	0
r_1552	(S)-malate exchange	(S)-malate[e] =>	0	0	0.00864523		0	0	0.000765491		0	0	0		0	0	0.000477091		0	0	0.00112835		0	0	0.00144333
r_1553	1-(sn-glycero-3-phospho)-1D-myo-inositol exchange	1-(sn-glycero-3-phospho)-1D-myo-inositol[e] =>	0	0	0		0	0	0		0	0	0		0	0	0		0	0	0		0	0	0
r_1560	1D-myo-inositol 1,3,4,5,6-pentakisphosphate diffusion	myo-inositol 1,3,4,5,6-pentakisphosphate[c] <=> myo-inositol 1,3,4,5,6-pentakisphosphate[n]	0	0	0		0	0	0		0	0	0		0	0	0		0	0	0		0	0	0
r_1562	1D-myo-inositol 1-phosphate transport	1D-myo-inositol 1-phosphate[er] <=> 1D-myo-inositol 1-phosphate[c]	0	0	0.00216473		0	0	2.55314e-05		0	0	0.0011314		0	0	9.88366e-05		0	0	0.000944398		0	0	9.94311e-05
r_1563	2'-deoxyadenosine exchange	2'-deoxyadenosine[e] =>	0	0	0		0	0	0		0	0	0		0	0	0		0	0	0		0	0	0
r_1565	2'-deoxyinosine exchange	2'-deoxyinosine[e] =>	0	0	0		0	0	0		0	0	0		0	0	0		0	0	0		0	0	0
r_1567	2-dehydro-3-deoxy-D-arabino-heptonate7-phohsphate transport	7-phospho-2-dehydro-3-deoxy-D-arabino-heptonic acid[c] <=> 7-phospho-2-dehydro-3-deoxy-D-arabino-heptonic acid[m]	0	0	0		0	0	0		0	0	0		0	0	0		0	0	0		0	0	0
r_1568	2-dehydropantoate transport	2-dehydropantoate[c] <=> 2-dehydropantoate[m]	0	0	0.000173596		0	0	0.000141892		0	0	7.89637e-05		0	0	0.000107505		0	0	0.000185196		0	0	7.19691e-05
r_1572	2-isopropylmalate exchange	2-isopropylmalate[e] =>	0	0	0.000115349		0	0	0.000307981		0	0	4.8886e-05		0	0	0.00020463		0.0020351	0.000336993	0.00129459	63.6129	0	0	0.00462932
r_1573	2-isopropylmalate transport	2-isopropylmalate[c] <=> 2-isopropylmalate[e]	0	0	0.000115349		0	0	0.000307981		0	0	4.8886e-05		0	0	0.00020463		0.0020351	0.000336993	0.00129459	63.6129	0	0	0.00462932
r_1574	2-isopropylmalate transport	2-isopropylmalate[c] <=> 2-isopropylmalate[m]	-0.0968366	-0.0392988	0.00181053	1.86968	-0.00403232	-0.00993428	0.00104814	25.9934	-0.0200296	-0.0108774	0.000154084	0.769278	-0.00247938	-0.00576393	0.000826197	33.3227	0	0	0.000556712		0	0	0.00235767
r_1575	2-methyl-1-butanol transport	2-methylbutanol[c] <=> 2-methylbutanol[e]	0	0	0.0002116		0	0	0.00083268		0	0	9.17506e-05		0	0	0.000562064		0	0	0.000555202		0	0	0.0016766
r_1576	2-methyl-1-butanol transport	2-methylbutanol[c] <=> 2-methylbutanol[m]	0	0	0.000125265		0	0	0.00040984		0	0	4.31144e-05		0	0	0.000194677		0	0	0.000378112		0	0	0.000620952
r_1577	2-methylbutanal exchange	2-methylbutanal[e] =>	0	0	0.000146499		0	0	0.000554316		0	0	7.9188e-05		0	0	0.000462483		0	0	0.000254403		0	0	0.000490732
r_1578	2-methylbutanal transport	2-methylbutanal[c] <=> 2-methylbutanal[e]	0	0	0.000146499		0	0	0.000554316		0	0	7.9188e-05		0	0	0.000462483		0	0	0.000254403		0	0	0.000490732
r_1579	2-methylbutanal transport	2-methylbutanal[c] <=> 2-methylbutanal[m]	0	0	0.000125265		0	0	0.00040984		0	0	4.31144e-05		0	0	0.000194677		0	0	0.000378112		0	0	0.000620952
r_1580	2-methylbutanol exchange	2-methylbutanol[e] =>	0	0	0.0002116		0	0	0.00083268		0	0	9.17506e-05		0	0	0.000562064		0	0	0.000555202		0	0	0.0016766
r_1582	2-methylpropanal transport	isobutyraldehyde[c] <=> isobutyraldehyde[e]	0	0	4.43673e-05		0	0	0.00066959		0	0	2.07793e-05		0	0	0.000869847		0	0	0.000365142		0	0	0.00147065
r_1583	2-methylpropanal transport	isobutyraldehyde[c] <=> isobutyraldehyde[m]	0	0	0.000108541		0	0	0.000379719		0	0	2.07851e-05		0	0	0.000429336		0	0	0.000614152		0	0	0.00110575
r_1585	2-oxobutanoate transporter	2-oxobutanoate[c] <=> 2-oxobutanoate[m]	0.0369956	0.0150138	0.0135014	36.4948	0.00042454	0.00104592	0.000611379	144.01	0.00210881	0.00114522	0.00126428	59.9525	0.000261041	0.000606853	0.000372184	142.577	0.00250948	0.000415546	0.000630017	25.1055	0.000231907	0.000118872	0.00136805	589.915
r_1586	2-oxoglutarate exchange	2-oxoglutarate[e] =>	0	0	0.0037604		0	0	0		0	0	0.00752522		0	0	0.000262167		0	0	0		0	0	0.00240215
r_1587	2-oxoglutarate transport	2-oxoglutarate[c] <=> 2-oxoglutarate[n]	0	0	0		0	0	0		0	0	0		0	0	0		0	0	0		0	0	0
r_1588	2-oxoglutarate transport	2-oxoglutarate[e] <=> 2-oxoglutarate[c]	0	0	0.0037604		0	0	22.3607		0	0	31.6149		0	0	0.000262167		0	0	22.3607		0	0	0.00240215
r_1589	2-phenylethanol exchange	2-phenylethanol[e] =>	0	0	0		0	0	0		0	0	0		0	0	0		0	0	0		0	0	0
r_1590	2-phenylethanol transport	2-phenylethanol[e] <=> 2-phenylethanol[c]	0	0	0		0	0	0		0	0	0		0	0	0		0	0	0		0	0	0
r_1591	2-phenylethanol transport	2-phenylethanol[m] <=> 2-phenylethanol[c]	0	0	0		0	0	0		0	0	0		0	0	0		0	0	0		0	0	0
r_1595	3-carboxy-4-methyl-2-oxopentanoate transport	(2S)-2-isopropyl-3-oxosuccinate[c] <=> (2S)-2-isopropyl-3-oxosuccinate[m]	0	0	0		0	0	0		0	0	0		0	0	0		0	0	0		0	0	0
r_1596	3-methyl-2-oxopentanoate transport	(S)-3-methyl-2-oxopentanoate[c] <=> (S)-3-methyl-2-oxopentanoate[m]	-0.0369956	-0.0150138	0.0007474	2.02024	-0.00154051	-0.0037953	0.00200888	130.403	-0.00765216	-0.00415562	0.000124155	1.62249	-0.000947227	-0.00220206	0.00121553	128.325	0.00348117	0.000576447	0.00249461	71.6602	0	0	0.0313733
r_1597	3-methyl-oxopentanoate trasport	(S)-3-methyl-2-oxopentanoate[e] <=> (S)-3-methyl-2-oxopentanoate[c]	0	0	6.27291e-05		0	0	0		0	0	1.89013e-05		0	0	0.000145638		0	0	0.00046235		0	0	0.0021125
r_1598	3-methylbutanal exchange	3-methylbutanal[e] =>	0	0	0.000208638		0	0	0.000448983		0	0	0.000101237		0	0	0.000469878		0.0142199	0.00235468	0.00317026	22.2944	0	0	0.00102726
r_1599	3-methylbutanal transport	3-methylbutanal[c] <=> 3-methylbutanal[e]	0	0	0.000208638		0	0	0.000448983		0	0	0.000101237		0	0	0.000469878		0.0142199	0.00235468	0.00317026	22.2944	0	0	0.00102726
r_1600	3-methylbutanal transport	3-methylbutanal[c] <=> 3-methylbutanal[m]	0	0	6.27245e-05		0	0	0.000409836		0	0	3.81123e-05		0	0	0.000245951		0	0	0.000677102		0	0	0.000869636
r_1601	3-octaprenyl-4-hydroxybenzoate transport	3-hexaprenyl-4-hydroxybenzoic acid[c] <=> 3-hexaprenyl-4-hydroxybenzoic acid[m]	0	0	0		0	0	0		0	0	0		0	0	0		0	0	0		0	0	0
r_1603	4-amino-5-hydroxymethyl-2-methylpyrimidine synthetase	5'-phosphoribosyl-5-aminoimidazole[c] + 2 H+[c] => 4-amino-5-hydroxymethyl-2-methylpyrimidine[c] + glycolaldehyde[c] + phosphate[c]	0	0	0		0	0	0		0	0	0		0	0	0		0	0	0		0	0	0
r_1604	4-aminobenzoate exchange	4-aminobenzoate[e] =>	0	0	2.27214e-05		0	0	3.40246e-05		0	0	8.77124e-06		0	0	3.74919e-05		0	0	7.90714e-06		0	0	2.31084e-05
r_1605	4-aminobenzoate transport	4-aminobenzoate[c] <=> 4-aminobenzoate[e]	0	0	2.27214e-05		0	0	3.40246e-05		0	0	8.77124e-06		0	0	3.74919e-05		0	0	7.90714e-06		0	0	2.31084e-05
r_1606	4-aminobenzoate transport	4-aminobenzoate[c] <=> 4-aminobenzoate[m]	0	0	1.87677e-11		0	0	0		0	0	0		0	0	0		0	0	6.03634e-13		0	0	0
r_1607	4-aminobutanal transport	4-aminobutanal[c] <=> 4-aminobutanal[m]	1.24193	0.504008	1.35717	109.279	0	0	0.0623234		0	0	0.348203		0	0	0.0190869		0	0	0.00772172		0	0	0.0655532
r_1608	4-aminobutyrate transport	gamma-aminobutyrate[c] <=> gamma-aminobutyrate[m]	-1.24193	-0.504008	1.35717	109.279	0	0	0.0623234		0	0	0.348203		0	0	0.0190869		0	0	0.00772172		0	0	0.0655532
r_1609	4-hydroxy-2-oxoglutarate transport	4-hydroxy-2-oxoglutarate[c] <=> 4-hydroxy-2-oxoglutarate[m]	0	0	0		0	0	0		0	0	0		0	0	0		0	0	0		0	0	0
r_1610	4-hydroxy-2-oxoglutarate transport	4-hydroxy-2-oxoglutarate[c] <=> 4-hydroxy-2-oxoglutarate[p]	0	0	0		0	0	0		0	0	0		0	0	0		0	0	0		0	0	0
r_1611	4-hydroxybenzoate transport	4-hydroxybenzoate[c] <=> 4-hydroxybenzoate[m]	0	0	0		0	0	0		0	0	0		0	0	0		0	0	0		0	0	0
r_1619	5'-nucleotidase (GMP)	GMP[c] + H2O[c] => guanosine[c] + phosphate[c]	0	0	0.000353225		0	0	0.00015607		0	0	0.000193525		0	0	0.000168854		0	0	7.48527e-05		0	0	0.000201356
r_1621	5-aminolevulinate exchange	5-aminolevulinate[e] =>	0	0	0		0	0	0		0	0	0		0	0	0		0	0	0		0	0	0
r_1622	5-aminolevulinate transport	5-aminolevulinate[c] <=> 5-aminolevulinate[m]	-1.4256e-06	-5.78546e-07	3.11815e-09	0.218726	-1.6632e-07	-4.09756e-07	3.05178e-10	0.183488	-4.2768e-07	-2.32258e-07	9.39727e-10	0.219727	-1.1784e-07	-2.73948e-07	2.65357e-10	0.225184	-5.7816e-07	-9.57377e-08	2.99729e-10	0.0518418	-9.504e-08	-4.87161e-08	1.94373e-10	0.204517
r_1623	5-formethyltetrahydrofolate cyclo-ligase	5-formyltetrahydrofolic acid[m] + ATP[m] => 5,10-methenyl-THF[m] + ADP[m] + phosphate[m]	0	0	9.80353e-06		0	0	0.000294958		0	0	0.000210601		0	0	0.000148545		0	0	0.000150477		0	0	4.04666e-06
r_1624	5-formyltetrahydrofolate:10-formyltetrahydrofolate isomerase	5-formyltetrahydrofolic acid[c] + ATP[c] + H2O[c] => 10-formyl-THF[c] + ADP[c] + H+[c] + phosphate[c]	0	0	0		0	0	0		0	0	0		0	0	0		0	0	0		0	0	0
r_1625	5-formyltetrahydrofolic acid exchange	5-formyltetrahydrofolic acid[e] =>	0	0	0		0	0	0		0	0	0		0	0	0		0	0	0		0	0	0
r_1627	7,8-diaminononanoate exchange	7,8-diaminononanoate[e] =>	0	0	0		0	0	0		0	0	0		0	0	0		0	0	0		0	0	0
r_1628	7,8-diaminononanoate transport	7,8-diaminononanoate[e] <=> 7,8-diaminononanoate[c]	0	0	0		0	0	0		0	0	0		0	0	0		0	0	0		0	0	0
r_1629	8-amino-7-oxononanoate exchange	8-amino-7-oxononanoate[e] =>	0	0	0		0	0	0		0	0	0		0	0	0		0	0	0		0	0	0
r_1630	9H-xanthine exchange	9H-xanthine[e] =>	0	0	4.36322e-09		0	0	9.63158e-07		0	0	2.23348e-06		0	0	2.16823e-05		0	0	2.12002e-06		0	0	5.53911e-07
r_1631	acetaldehyde exchange	acetaldehyde[e] =>	0	0	0.00837622		0	0	0.00100957		0	0	0.0216603		0	0	0.000621738		0	0	0		0	0	0
r_1632	acetaldehyde transport	acetaldehyde[m] <=> acetaldehyde[c]	-0.00170092	-0.000690278	0.223246	13125	0	0	0.0757634		-0.00200678	-0.00108981	0.085256	4248.4	0	0	0.0689736		-0.771469	-0.127748	0.100522	13.0299	-0.0191131	-0.00979711	0.0990946	518.464
r_1633	acetaldehyde transport	acetaldehyde[e] <=> acetaldehyde[c]	0	0	0.00837622		0	0	0.00100957		0	0	0.0216603		0	0	0.000621738		0	0	0		0	0	0
r_1634	acetate exchange	acetate[e] =>	0	0	0.0805965		0	0	0.00735544		0	0	0.177536		0	0	0.000817488		-6.039	-1	0.000475838	0.00787942	-1.95089	-1	0.00633805	0.324879
r_1635	acetate transport	acetate[c] <=> acetate[n]	0	0	0		0	0	0		0	0	0		0	0	0		0	0	0		0	0	0
r_1637	acetyl-CoA transport	acetyl-CoA[c] <=> acetyl-CoA[n]	0	0	0		0	0	0		0	0	0		0	0	0		0	0	0		0	0	0
r_1638	acetylcarnitine transport	O-acetylcarnitine[p] => O-acetylcarnitine[c]	0	0	0.0028858		0	0	0.00128493		0	0	0.00163672		0	0	0.000831135		0	0	0		0	0	0.00179875
r_1639	adenine exchange	adenine[e] =>	0	0	0		0	0	0		0	0	0		0	0	0		0	0	0		0	0	0
r_1640	adenine transport	adenine[c] <=> adenine[m]	0	0	0		0	0	0		0	0	0		0	0	0		0	0	0		0	0	0
r_1641	adenosine 3',5'-bismonophosphate exchange	adenosine 3',5'-bismonophosphate[e] =>	0	0	1.66351e-05		0	0	1.50268e-06		0	0	1.93474e-06		0	0	8.92246e-06		0	0	2.614e-06		0	0	8.92747e-07
r_1642	adenosine 3',5'-bisphosphate transport	adenosine 3',5'-bismonophosphate[c] <=> adenosine 3',5'-bismonophosphate[m]	0	0	0		0	0	0		0	0	0		0	0	0		0	0	0		0	0	0
r_1643	adenosine exchange	adenosine[e] =>	0	0	0		0	0	0		0	0	0		0	0	0		0	0	0		0	0	0
r_1644	ADP transport	ADP[c] <=> ADP[n]	0	0	0.00231798		0	0	0.000521813		0	0	0.000326337		0	0	0.000382192		0	0	5.18745e-05		0	0	0.00038295
r_1645	ADP transport	ADP[c] <=> ADP[er]	0	0	8.90751e-06		0	0	1.1946e-07		0	0	1.16353e-07		0	0	2.34513e-06		0	0	6.352e-06		0	0	1.12221e-06
r_1647	AKG transporter, peroxisome	2-oxoglutarate[c] <=> 2-oxoglutarate[p]	0	0	0.00204108		0	0	0.000372052		0	0	0.00443786		0	0	0.000265953		0	0	0.000350382		0	0	0.00142394
r_1648	allantoate exchange	allantoate[e] =>	0	0	0		0	0	0		0	0	0		0	0	0		0	0	0		0	0	0
r_1649	allantoin exchange	allantoin[e] =>	0	0	0		0	0	0		0	0	0		0	0	0		0	0	0		0	0	0
r_1650	alpha,alpha-trehalose exchange	trehalose[e] =>	0	0	0.0087358		0	0	0.00123748		0	0	0.00440504		0	0	0.000161224		0	0	6.86621e-05		0	0	0
r_1651	alpha-D-glucosamine 6-phosphate exchange	alpha-D-glucosamine 6-phosphate[e] =>	0	0	0.00716497		0	0	0.000617757		0	0	0.0129138		0	0	0.000429687		0	0	0.000303449		0	0	0.000523048
r_1652	alpha-ketoglutarate/malate transporter	(S)-malate[e] + 2-oxoglutarate[c] <=> (S)-malate[c] + 2-oxoglutarate[e]	0	0	0		0	0	22.3607		0	0	31.6149		0	0	0		0	0	22.3607		0	0	0
r_1654	ammonium exchange	ammonium[e] <=>	0	0	0		0	0	0		-0.336156	-0.182554	0.0438721	13.0511	-0.0480379	-0.111676	0.00199523	4.15345	-0.408918	-0.0677128	0.00273046	0.667729	-0.0423328	-0.0216992	0.0152488	36.0212
r_1656	AMP transport	AMP[n] <=> AMP[c]	0	0	1.20731e-11		0	0	0		0	0	0		0	0	0		0	0	0		0	0	0
r_1657	arginine transport	H+[c] + L-arginine[c] => H+[m] + L-arginine[m]	0	0	0		0	0	0		0	0	0		0	0	0		0	0	0		0	0	0
r_1658	asparagine transport	L-asparagine[c] => L-asparagine[m]	0	0	0		0	0	0		0	0	0		0	0	0		0	0	0		0	0	0
r_1659	aspartate-glutamate transporter	L-aspartate[c] + L-glutamate[p] <=> L-aspartate[p] + L-glutamate[c]	0	0	0.00204108		0	0	0.000372052		0	0	0.00443786		0	0	0.000265953		0	0	0.000350382		0	0	0.00142394
r_1660	ATP diffusion	ATP[c] <=> ATP[n]	0	0	0.00231798		0	0	0.000521813		0	0	0.000326337		0	0	0.000382192		0	0	5.18745e-05		0	0	0.00038295
r_1661	ATP transport	ATP[c] <=> ATP[er]	0	0	8.90751e-06		0	0	1.1946e-07		0	0	1.16353e-07		0	0	2.34513e-06		0	0	6.352e-06		0	0	1.12221e-06
r_1667	bicarbonate formation	carbon dioxide[c] + H2O[c] <=> bicarbonate[c] + H+[c]	1.72771	0.70115	0.328743	19.0276	0.315135	0.776387	0.0365716	11.605	0.413065	0.224321	0.12833	31.0676	0.1226	0.285015	0.0297081	24.2316	1.08916	0.180354	0.0308663	2.83396	0.140713	0.0721272	0.0625425	44.447
r_1669	bicarbonate transport	bicarbonate[c] <=> bicarbonate[n]	0	0	0		0	0	0		0	0	0		0	0	0		0	0	0		0	0	0
r_1671	biotin exchange	biotin[e] =>	0	0	0		0	0	0		0	0	0		0	0	0		0	0	0		0	0	0
r_1672	carbon dioxide exchange	carbon dioxide[e] =>	7.16895	2.90935	0.195187	2.72267	1.44879	3.56934	0.0233526	1.61186	2.98077	1.61875	0.0619165	2.0772	1.1024	2.5628	0.0167731	1.5215	6.73974	1.11604	0.035116	0.521029	1.4595	0.748119	0.0386273	2.64661
r_1673	carnitine transport	(R)-carnitine[c] => (R)-carnitine[p]	0	0	0.0028858		0	0	0.00128493		0	0	0.00163672		0	0	0.000831135		0	0	0		0	0	0.00179875
r_1674	carnitine-acetylcarnitine carrier	(R)-carnitine[c] + O-acetylcarnitine[p] => (R)-carnitine[p] + O-acetylcarnitine[c]	0	0	0.0187552		0	0	0.00160443		0	0	0.0073967		0	0	0.00242455		0	0	0.000129811		0	0	0.00626154
r_1675	CDP transport	CDP[c] <=> CDP[n]	0	0	0		0	0	0		0	0	0		0	0	0		0	0	0		0	0	0
r_1676	ceramide transport	ceramide-1 (C24)[g] <=> ceramide-1 (C24)[er]	0	0	0.00143186		0	0	1.77241e-05		0	0	0.00103101		0	0	6.6526e-05		0	0	0.000553686		0	0	6.435e-05
r_1677	ceramide transport	ceramide-2 (C24)[g] <=> ceramide-2 (C24)[er]	0	0	0		0	0	0		0	0	0		0	0	0		0	0	0		0	0	0
r_1678	ceramide transport	ceramide-4 (C24)[g] <=> ceramide-4 (C24)[er]	0	0	0		0	0	0		0	0	0		0	0	0		0	0	0		0	0	0
r_1679	ceramide transport	ceramide-1 (C26)[g] <=> ceramide-1 (C26)[er]	0	0	0.00163273		0	0	1.8448e-05		0	0	0.000437834		0	0	7.37177e-05		0	0	0.000767416		0	0	7.61531e-05
r_1680	ceramide transport	ceramide-2 (C26)[g] <=> ceramide-2 (C26)[er]	0	0	0		0	0	0		0	0	0		0	0	0		0	0	0		0	0	0
r_1681	ceramide transport	ceramide-4 (C26)[g] <=> ceramide-4 (C26)[er]	0	0	0		0	0	0		0	0	0		0	0	0		0	0	0		0	0	0
r_1683	choline exchange	choline[e] =>	0	0	0.0051279		0.000598152	0.00147364	0.000142313	23.7921	0	0	0.00271581		0	0	0.000176312		0	0	0.000268776		0.000231732	0.000118782	0.000196761	84.9088
r_1684	choline transport	choline[ce] <=> choline[c]	0	0	0.0051279		0.000598152	0.00147364	0.000142314	23.7923	0	0	0.00271581		0	0	0.000176316		0	0	0.000268775		0.000231732	0.000118782	0.000196761	84.9089
r_1686	citrate transport	citrate[e] <=> citrate[c]	0	0	0		0	0	0		0	0	0		0	0	0		-0.1159	-0.0191919	7.07944e-16	6.10823e+13	0.0473	0.0242453	0.001519	3.21141
r_1687	citrate(3-) exchange	citrate[e] =>	0	0	0		0	0	0		0	0	0		0	0	0		0.1159	0.0191919	7.07944e-16	6.10823e+13	-0.0473	-0.0242453	0.001519	3.21141
r_1688	citrate/isocitrate antiport	citrate[c] + isocitrate[p] <=> citrate[p] + isocitrate[c]	0	0	0		0	0	0		0	0	0		0	0	0		0	0	0		0	0	0
r_1689	citrate/malate antiport	(S)-malate[c] + citrate[p] <=> (S)-malate[p] + citrate[c]	0	0	0.00709971		0	0	0.00374957		0	0	0.0114504		0	0	0.00357337		0.0801922	0.0132791	0.00236592	2.95031	0	0	0.00595546
r_1691	CO2 transport	carbon dioxide[c] <=> carbon dioxide[er]	0	0	0		0	0	0		0	0	0		0	0	0		0	0	0		0	0	0
r_1694	CO2 transport	carbon dioxide[n] <=> carbon dioxide[c]	0	0	0		0	0	0		0	0	0		0	0	0		0	0	0		0	0	0
r_1695	CO2 transport	carbon dioxide[c] <=> carbon dioxide[p]	0	0	0		0	0	0		0	0	0		0	0	0		0	0	0		0	0	0
r_1696	CO2 transport	carbon dioxide[c] <=> carbon dioxide[m]	-4.00295	-1.6245	0.813779	20.3295	-1.07699	-2.65334	0.129272	12.0031	-2.06132	-1.11943	0.371945	18.0441	-0.90138	-2.09548	0.0963418	10.6883	-2.65343	-0.439382	0.117624	4.43291	-0.944696	-0.484238	0.121276	12.8376
r_1697	CO2 transport	carbon dioxide[c] <=> carbon dioxide[e]	7.16895	2.90935	0.195187	2.72267	1.44879	3.56934	0.0233526	1.61186	2.98077	1.61875	0.0619165	2.0772	1.1024	2.5628	0.0167731	1.5215	6.73974	1.11604	0.035116	0.521029	1.4595	0.748119	0.0386273	2.64661
r_1698	coenzyme A transport	coenzyme A[c] <=> coenzyme A[er]	0	0	0		0	0	0		0	0	6.62365e-11		0	0	0		0	0	0		0	0	0
r_1699	coenzyme A transport	coenzyme A[c] <=> coenzyme A[n]	0	0	0		0	0	0		0	0	0		0	0	0		0	0	0		0	0	0
r_1700	coenzyme A transport	coenzyme A[p] <=> coenzyme A[c]	0	0	0.00385198		0	0	0.000689655		0	0	0.00354525		0	0	0.000657084		0.0113077	0.00187245	0.00278811	24.6567	0	0	0.00181668
r_1702	cytidine exchange	cytidine[e] =>	0	0	0		0	0	0		0	0	0		0	0	0		0	0	0		0	0	0
r_1703	cytidylate kinase (CMP)	ATP[c] + CMP[c] => ADP[c] + CDP[c]	0	0	0.00547603		0.00119638	0.00294747	0.00420235	351.256	0	0	0.00656087		0	0	0.00240812		0.00130325	0.000215805	0.00178686	137.109	0.000258707	0.000132609	0.00110729	428.011
r_1704	cytidylate kinase (dCMP)	ATP[c] + dCMP[c] <=> ADP[c] + dCDP[c]	-0.00065934	-0.000267577	0.00181864	275.828	-0.00012474	-0.000307317	0.00160265	1284.79	-0.000197802	-0.000107419	0.000944552	477.524	-8.838e-05	-0.000205461	0.0008083	914.573	-0.00043362	-7.18033e-05	0.000601175	138.641	-7.128e-05	-3.65371e-05	0.000487101	683.363
r_1705	cytosine exchange	cytosine[e] =>	0	0	0		0	0	0		0	0	0		0	0	0		0	0	0		0	0	0
r_1706	D-arabinose exchange	D-arabinose[e] =>	0	0	0		0	0	0		0	0	0		0	0	0		0	0	0		0	0	0
r_1707	D-arabinose transport	D-arabinose[e] <=> D-arabinose[c]	0	0	0		0	0	0		0	0	0		0	0	0		0	0	0		0	0	0
r_1708	D-erythrose 4-phosphate transport	D-erythrose 4-phosphate[c] <=> D-erythrose 4-phosphate[m]	0	0	0		0	0	0		0	0	0		0	0	0		0	0	0		0	0	0
r_1709	D-fructose exchange	D-fructose[e] =>	0	0	0		0	0	0		0	0	0		0	0	0		0	0	0		0	0	0
r_1710	D-galactose exchange	D-galactose[e] =>	0	0	0		0	0	0		0	0	0		0	0	0		0	0	0		0	0	0
r_1711	D-galacturonate exchange	D-galacturonate[e] =>	0	0	0		0	0	0		0	0	0		0	0	0		0	0	0		0	0	0
r_1712	D-glucitol exchange	D-glucitol[e] =>	0	0	0		0	0	0		0	0	0		0	0	0		0	0	0		0	0	0
r_1713	D-glucosamine 6-phosphate uniport	alpha-D-glucosamine 6-phosphate[e] <=> alpha-D-glucosamine 6-phosphate[c]	0	0	0.00716497		0	0	0.000617757		0	0	0.0129138		0	0	0.000429687		0	0	0.000303449		0	0	0.000523048
r_1714	D-glucose exchange	D-glucose[e] =>	-2.46411	-1	0.0108497	0.440309	-0.4059	-1	0.00190566	0.469491	0	0	0		0	0	0		0	0	0		0	0	0
r_1715	D-mannose exchange	D-mannose[e] =>	0	0	0		0	0	0		0	0	0		0	0	0		0	0	0		0	0	0
r_1716	D-ribose exchange	D-ribose[e] =>	0	0	0		0	0	0		0	0	0		0	0	0		0	0	0		0	0	0
r_1717	D-sorbitol transport	D-glucitol[e] <=> D-glucitol[c]	0	0	0		0	0	0		0	0	0		0	0	0		0	0	0		0	0	0
r_1718	D-xylose exchange	D-xylose[e] <=>	0	0	0		0	0	0		-1.8414	-1	0.00756561	0.410862	-0.430155	-1	0.00208697	0.485168	0	0	0		0	0	0
r_1719	D-xylose transport	D-xylose[e] <=> D-xylose[c]	0	0	0		0	0	0		1.8414	1	0.00756561	0.410862	0.430155	1	0.00208697	0.485168	0	0	0		0	0	0
r_1720	dADP transport	dADP[c] <=> dADP[n]	0	0	0		0	0	0		0	0	0		0	0	0		0	0	0		0	0	0
r_1721	dCDP transport	dCDP[c] <=> dCDP[n]	0	0	0		0	0	0		0	0	0		0	0	0		0	0	0		0	0	0
r_1726	deamino-NAD+ diffusion	deamido-NAD(+)[c] <=> deamido-NAD(+)[n]	0	0	1.20731e-11		0	0	0		0	0	0		0	0	0		0	0	0		0	0	0
r_1727	decanoate exchange	decanoate[e] =>	0	0	0.00449111		0	0	0.000679046		0	0	0.00377945		0	0	0.000436434		0.0113077	0.00187245	0.00281891	24.929	0	0	0.00186717
r_1728	deoxyadenosine transport	2'-deoxyadenosine[e] => 2'-deoxyadenosine[c]	0	0	0		0	0	0		0	0	0		0	0	0		0	0	0		0	0	0
r_1729	deoxyadenylate kinase	ATP[c] + dAMP[c] <=> ADP[c] + dADP[c]	0	0	0.0232258		-4.7817e-05	-0.000117805	0.00934545	19544.2	-0.000122958	-6.67742e-05	0.0203936	16585.9	-3.3879e-05	-7.876e-05	0.00343224	10130.9	-0.000166221	-2.75246e-05	0.000545756	328.332	-2.7324e-05	-1.40059e-05	0.00619517	22673
r_1733	deoxyinosine transport	2'-deoxyinosine[e] => 2'-deoxyinosine[c]	0	0	0		0	0	0		0	0	0		0	0	0		0	0	0		0	0	0
r_1737	dGDP transport	dGDP[c] <=> dGDP[n]	0	0	0		0	0	0		0	0	0		0	0	0		0	0	0		0	0	0
r_1738	dhnpt transport	7,8-dihydroneopterin[c] <=> 7,8-dihydroneopterin[m]	0	0	1.87677e-11		0	0	0		0	0	0		0	0	0		0	0	6.03634e-13		0	0	0
r_1743	dihydrofolate transport	dihydrofolic acid[c] <=> dihydrofolic acid[m]	0	0	0		0	0	0		0	0	0		0	0	0		0	0	0		0	0	0
r_1745	dihydropteroate transport	7,8-dihydropteroate[c] <=> 7,8-dihydropteroate[m]	0	0	1.87677e-11		0	0	0		0	0	0		0	0	0		0	0	6.03634e-13		0	0	0
r_1746	dihydroxyacetone phosphate transport	dihydroxyacetone phosphate[m] <=> dihydroxyacetone phosphate[c]	0	0	0.0296001		0	0	0.0167129		0	0	0.0432198		0	0	0.0129436		0	0	0.00222793		0	0	0.0189052
r_1747	diphosphate transport	diphosphate[c] <=> diphosphate[p]	0	0	0.0759339		0	0	0.016355		0	0	0.0455903		0	0	0.00941918		0	0	0.00366993		0	0	0.0222678
r_1748	dolichol phosphate transport	dolichyl phosphate[c] <=> dolichyl phosphate[er]	-0.0841033	-0.0341313	0.000183955	0.218725	-0.0081501	-0.0200791	1.49545e-05	0.183488	-0.0298694	-0.016221	6.37452e-05	0.213413	-0.0125236	-0.0291142	2.80716e-05	0.22415	-0.0512994	-0.00849469	2.65252e-05	0.0517065	-0.00822431	-0.00421566	1.66422e-05	0.202353
r_1749	dTTP exchange	dTTP[e] =>	0	0	2.09154e-05		0	0	0.000214844		0	0	0.000135833		0	0	0.000260476		0	0	0.00025854		0	0	0.000368512
r_1750	dTTP uniport	dTTP[e] <=> dTTP[c]	0	0	2.09154e-05		0	0	0.000214844		0	0	0.000135833		0	0	0.000260476		0	0	0.00025854		0	0	0.000368512
r_1751	dUDP diffusion	dUDP[c] <=> dUDP[n]	0	0	0.00226767		0	0	0.000520798		0	0	0		0	0	0.000379151		0	0	0		0	0	0.000382466
r_1752	dUMP transport	dUMP[c] <=> dUMP[n]	0	0	0.00226767		0	0	0.000520798		0	0	0		0	0	0.000379151		0	0	0		0	0	0.000382466
r_1753	episterol exchange	episterol[e] =>	0	0	2.9471e-07		0	0	3.0117e-07		0	0	5.56842e-07		0	0	0		0	0	0		0	0	0
r_1754	ergosta-5,6,22,24,(28)-tetraen-3beta-ol transport	ergosta-5,7,22,24(28)-tetraen-3beta-ol[c] <=> ergosta-5,7,22,24(28)-tetraen-3beta-ol[er]	0.00131807	0.000534907	2.88321e-06	0.218745	0.00134685	0.00331819	2.53767e-06	0.188415	0.00143851	0.000781206	3.09644e-06	0.215253	0.000569178	0.00132319	2.18544e-06	0.383965	0.00171424	0.000283862	8.86376e-07	0.0517065	0.000551467	0.000282674	1.12868e-06	0.204668
r_1757	ergosterol exchange	ergosterol[e] =>	0	0	2.01727e-09		0	0	6.00065e-07		0	0	4.27119e-07		0	0	1.78788e-06		0	0	1.0954e-11		0	0	1.79241e-07
r_1758	ergosterol transport	ergosterol[er] <=> ergosterol[c]	0.00131807	0.000534907	0.000643237	48.8015	0.00134685	0.00331819	22.3607	1.66022e+06	0.00143851	0.000781206	31.6148	2.19775e+06	0.000569178	0.00132319	0.000284084	49.9114	0.00171424	0.000283862	22.3607	1.3044e+06	0.000551467	0.000282674	0.000274087	49.7013
r_1759	ergosterol transport	ergosterol[c] <=> ergosterol[lp]	0	0	0.0270633		0	0	0.00478669		0	0	0.0127577		0	0	0.00601902		0	0	0.000844486		0	0	0.00789129
r_1760	ergosterol transport	ergosterol[c] <=> ergosterol[ce]	0	0	0		0	0	0		0	0	0		0	0	0		0	0	0		0	0	0
r_1761	ethanol exchange	ethanol[e] =>	0	0	0.0262907		0	0	0.000875463		0	0	0.0385145		0	0	0.000744029		0	0	0.00135401		0	0	0.00195564
r_1762	ethanol transport	ethanol[c] <=> ethanol[e]	0	0	0.0262907		0	0	0.000875463		0	0	0.0385145		0	0	0.000744029		0	0	0.00135401		0	0	0.00195564
r_1763	ethanol transport, mitochondrial	ethanol[c] <=> ethanol[m]	0	0	0.10998		0	0	0.0747404		0	0	0.0771866		0	0	0.0684894		0	0	0.0887571		0	0	0.0964763
r_1764	ethanolamine exchange	ethanolamine[e] =>	0	0	0		0	0	0		0	0	0		0	0	0		0	0	1.78046e-11		0	0	0
r_1765	ethyl acetate exchange	ethyl acetate[e] =>	0	0	0		0	0	0		0	0	0		0	0	0		0	0	0		0	0	0
r_1766	farnesyl diphosphate transport	farnesyl diphosphate[c] <=> farnesyl diphosphate[m]	1.782e-07	7.23182e-08	3.89768e-10	0.218725	2.079e-08	5.12195e-08	3.81473e-11	0.183488	5.346e-08	2.90323e-08	1.14091e-10	0.213413	1.473e-08	3.42435e-08	3.30172e-11	0.22415	7.227e-08	1.19672e-08	3.73683e-11	0.0517065	1.188e-08	6.08952e-09	2.40396e-11	0.202353
r_1770	fatty acid transport	decanoate[c] <=> decanoate[p]	0	0	0.00449111		0	0	0.000679046		0	0	0.00377945		0	0	0.000436434		-0.0113077	-0.00187245	0.00281891	24.929	0	0	0.00186717
r_1774	fatty acid transport	palmitate[c] <=> palmitate[p]	0	0	0.000981877		0	0	0.000163453		0	0	0.00121399		0	0	0.000113306		0	0	0.00222167		0	0	0.000415494
r_1775	fatty acid transport	palmitoleate[c] <=> palmitoleate[p]	0	0	0		0	0	0		0	0	0		0	0	0		0	0	0		0	0	0
r_1788	fecosterol exchange	fecosterol[e] =>	0	0	7.61859e-08		0	0	4.15599e-07		0	0	5.06107e-07		0	0	1.59887e-06		0	0	6.63593e-07		0	0	1.74348e-07
r_1790	FMN adenylyltransferase	ATP[m] + FMN[m] + H+[m] => diphosphate[m] + FAD[m]	0	0	0		0	0	1.50635e-11		0	0	0		0	0	0		0	0	0		0	0	1.68236e-11
r_1791	FMN exchange	FMN[e] =>	0	0	0		0	0	0		0	0	0		0	0	0		0	0	0		0	0	0
r_1793	formate exchange	formate[e] =>	0	0	0.0143833		0	0	0.000305113		0	0	0.00338032		0	0	0.000466924		0	0	0.00107069		0	0	0.00258289
r_1794	formate transport	formate[m] => formate[c]	0.0544755	0.0221076	0.0311542	57.1894	0.000535058	0.0013182	0.00159944	298.928	0.00340069	0.00184679	0.00780092	229.392	0.000764182	0.00177653	0.00126345	165.333	0	0	0.00827784		0.00052391	0.000268549	0.00293333	559.892
r_1795	formate transport	formate[e] <=> formate[c]	0	0	0.0143833		0	0	0.000305113		0	0	0.00338032		0	0	0.000466924		0	0	0.00107069		0	0	0.00258289
r_1796	formate transport	fumarate[e] <=> fumarate[c]	0	0	0.00711367		0	0	0		0	0	0.00167991		0	0	0		0	0	0.00183623		0	0	0.00712095
r_1798	fumarate(2-) exchange	fumarate[e] =>	0	0	0.00711367		0	0	0		0	0	0.00167991		0	0	0		0	0	0.00183623		0	0	0.00712095
r_1800	gamma-aminobutyrate exchange	gamma-aminobutyrate[e] =>	0	0	0		0	0	0		0	0	0		0	0	0		0	0	0		0	0	0
r_1801	GDP transport	GDP[g] <=> GDP[c]	0	0	0		0	0	0		0	0	0		0	0	0		0	0	0		0	0	0
r_1802	GDP transport	GDP[c] <=> GDP[n]	0	0	0		0	0	0		0	0	0		0	0	0		0	0	0		0	0	0
r_1803	GDP-alpha-D-mannose transport	GDP-alpha-D-mannose[c] <=> GDP-alpha-D-mannose[g]	0	0	0		0	0	0		0	0	0		0	0	0		0	0	0		0	0	0
r_1805	glucose transport, vacuolar	D-glucose[c] <=> D-glucose[v]	0	0	0.00348587		0	0	0.00196124		0	0	0.0027368		0	0	0.00146464		0	0	0.00136639		0	0	0
r_1806	glutathione disulfide exchange	glutathione disulfide[e] =>	0	0	0		0	0	0		0	0	0		0	0	0		0	0	0		0	0	0
r_1807	glutathione exchange	glutathione[e] =>	0	0	0		0	0	0		0	0	0		0	0	0		0	0	0		0	0	0
r_1808	glycerol exchange	glycerol[e] =>	0.04655	0.0188912	0.000327227	0.702957	-0.00665	-0.0163833	0.000321297	4.83153	0	0	0		0	0	0		0	0	0		0	0	0
r_1809	glycerol-3-phosphate shuttle	glycerol 3-phosphate[c] <=> glycerol 3-phosphate[m]	2.18051e-05	8.84906e-06	0.0296001	135749	2.22812e-05	5.48934e-05	0.0167129	75008.8	2.38647e-05	1.29601e-05	0.0432198	181103	9.41602e-06	2.18898e-05	0.0129436	137464	2.84391e-05	4.70924e-06	0.00222793	7834.05	9.12307e-06	4.67636e-06	0.0189052	207224
r_1810	glycine exchange	L-glycine[e] =>	0	0	0.0228213		0	0	0.000928468		0	0	0.0137109		0	0	0.000764991		0	0	0.000442979		0	0	0.00318128
r_1811	glycine transport	L-glycine[c] <=> L-glycine[m]	0.422274	0.17137	0.11113	26.317	0.0233068	0.0574201	0.0194415	83.4155	0.0912637	0.0495622	0.072865	79.84	0.00871855	0.0202684	0.0200239	229.67	0.129105	0.0213786	0.00896146	6.9412	0.00951927	0.00487944	0.0150995	158.62
r_1812	glycoaldehyde transport	glycolaldehyde[c] <=> glycolaldehyde[m]	0	0	1.87677e-11		0	0	0		0	0	0		0	0	0		0	0	6.03634e-13		0	0	0
r_1813	glycoaldehyde transport	glycolaldehyde[e] <=> glycolaldehyde[c]	0	0	1.87677e-11		0	0	0		0	0	0		0	0	0		0	0	6.03634e-13		0	0	0
r_1814	glycolaldehyde exchange	glycolaldehyde[e] =>	0	0	1.87677e-11		0	0	0		0	0	0		0	0	0		0	0	6.03634e-13		0	0	0
r_1815	glyoxylate exchange	glyoxylate[e] =>	0	0	0.023433		0	0	0.00300554		0	0	0.00903232		0	0	0.00143525		0	0	0.000382359		0	0	0.018306
r_1816	glyoxylate transport	glyoxylate[c] <=> glyoxylate[e]	0	0	0.023433		0	0	0.00300554		0	0	0.00903232		0	0	0.00143525		0	0	0.000382359		0	0	0.018306
r_1817	glyoxylate transport	glyoxylate[c] <=> glyoxylate[p]	0	0	0.00204108		0	0	0.000372052		0	0	0.00443786		0	0	0.000265953		0	0	0.000350382		0	0	0.00142394
r_1818	guanine exchange	guanine[e] =>	0	0	4.53833e-06		0	0	5.77359e-07		0	0	1.58e-06		0	0	8.92244e-06		0	0	2.61527e-06		0	0	5.54775e-07
r_1819	guanine transport	guanine[c] <=> guanine[m]	0	0	0		0	0	0		0	0	0		0	0	0		0	0	0		0	0	0
r_1820	guanosine exchange	guanosine[e] =>	0	0	0		0	0	0		0	0	0		0	0	0		0	0	0		0	0	0
r_1822	guanosine transport	guanosine[c] => guanosine[m]	0	0	0		0	0	0		0	0	0		0	0	0		0	0	0		0	0	0
r_1823	guanosine transport	guanosine[e] => guanosine[c]	0	0	0		0	0	0		0	0	0		0	0	0		0	0	0		0	0	0
r_1824	H+ diffusion	H+[e] => H+[c]	0	0	0.0497228		0	0	0.0311963		0	0	0.0398338		0	0	0.0181311		4.77277	0.790325	0.113943	2.38736	0.974604	0.499568	0.0659188	6.76365
r_1825	H+ diffusion	H+[c] <=> H+[er]	-0.0814671	-0.0330615	0.000178333	0.218902	-0.00545639	-0.0134427	1.02913e-05	0.188611	-0.0269924	-0.0146586	5.77037e-05	0.213778	-0.0113853	-0.0264678	2.73154e-05	0.239918	-0.0478709	-0.00792696	2.55531e-05	0.0533792	-0.00712138	-0.00365031	1.44787e-05	0.203313
r_1826	H+ diffusion	H+[c] <=> H+[g]	0	0	0.126066		0	0	0.0160267		0	0	0.0483413		0	0	0.0197928		0	0	0		0	0	0
r_1827	H+ diffusion	H+[c] <=> H+[lp]	-0.00742833	-0.00301461	0.183318	2467.83	-0.0171985	-0.0423713	0.0466664	271.34	-0.0157107	-0.00853191	0.119014	757.534	-0.00679833	-0.0158044	0.0340762	501.243	-0.0129229	-0.0021399	0.00597953	46.271	-0.0070085	-0.00359246	0.0555776	793.002
r_1829	H+ diffusion	H+[c] <=> H+[n]	0	0	0.000485995		0	0	3.35222e-05		0	0	0.000326337		0	0	4.9065e-05		0	0	5.18745e-05		0	0	2.00206e-05
r_1830	H+ diffusion	H+[c] <=> H+[p]	0	0	0.00909953		0	0	0.00435223		0	0	0.0156307		0	0	0.0039044		-0.0914999	-0.0151515	0.00390024	4.26256	0	0	0.00756431
r_1831	H+ diffusion	H+[c] <=> H+[v]	0	0	38.7106		0	0	54.7037		0	0	59.0719		0	0	49.9499		0	0	66.9477		0	0	54.7037
r_1832	H+ exchange	H+[e] <=>	-1.39047	-0.56429	0.343089	24.6742	-0.0866559	-0.213491	0.0469525	54.1826	0.0476015	0.0258507	0.118935	249.856	-0.00361201	-0.00839701	0.0190937	528.618	-4.79239	-0.793574	0.0393799	0.821717	-0.977374	-0.500988	0.0317028	3.24367
r_1833	hexacosanoyl-CoA transport	hexacosanoyl-CoA[c] <=> hexacosanoyl-CoA[er]	0	0	4.983e-13		0	0	0		0	0	9.10914e-11		0	0	0		0	0	0		0	0	0
r_1835	hexadecanoate (n-C16:0) transport	palmitate[e] <=> palmitate[c]	0	0	0.00272474		0	0	0		0	0	0.00170772		0	0	0		0	0	0.00203529		0	0	0.000186244
r_1836	hexadecenoate (n-C16:1) transport	palmitoleate[e] <=> palmitoleate[c]	0	0	0.000930977		0	0	2.06608e-05		0	0	2.52773e-05		0	0	0.000170662		0	0	0.000151662		0	0	9.11974e-06
r_1837	L-histidine transport, mitochondrial	L-histidine[c] => L-histidine[m]	0	0	0		0	0	0		0	0	0		0	0	0		0	0	0		0	0	0
r_1838	homocitrate synthase	2-oxoglutarate[m] + acetyl-CoA[m] + H2O[m] => coenzyme A[m] + H+[m] + homocitrate[m]	0.0470731	0.0191035	0.00272531	5.78953	0.0019022	0.00468637	0.00016608	8.73096	0.0155204	0.0084286	0.00121982	7.85945	0.00116962	0.00271906	0.000109117	9.32927	0.04124	0.00682895	0.00246336	5.97322	0.00104871	0.000537552	0.00222277	211.953
r_1839	hydrogen peroxide transport	hydrogen peroxide[c] <=> hydrogen peroxide[n]	0	0	0		0	0	0		0	0	0		0	0	0		0	0	0		0	0	0
r_1840	hydroxymethylglutaryl-CoA transport	3-hydroxy-3-methylglutaryl-CoA[c] <=> 3-hydroxy-3-methylglutaryl-CoA[m]	0	0	0.00163389		-0.00808118	-0.0199093	0.0014503	17.9466	-0.00863123	-0.00468732	0.00260302	30.1581	-0.00341511	-0.00793925	0.000587552	17.2045	0	0	0.000130186		0	0	0.000148072
r_1841	hypoxanthine exchange	hypoxanthine[e] =>	0	0	8.56529e-06		0	0	1.4202e-06		0	0	3.16807e-06		0	0	2.47096e-05		0	0	4.69307e-06		0	0	6.56229e-07
r_1842	hypoxanthine transport	hypoxanthine[e] <=> hypoxanthine[c]	0	0	8.56529e-06		0	0	1.4202e-06		0	0	3.16807e-06		0	0	2.47096e-05		0	0	4.69307e-06		0	0	6.56229e-07
r_1843	indol-3-ylacetaldehyde exchange	indol-3-ylacetaldehyde[e] =>	0	0	1.06602e-05		0	0	1.70251e-05		0	0	2.23239e-06		0	0	5.75456e-05		0	0	6.84968e-06		0	0	8.90378e-05
r_1844	indole-3-acetaldehyde transport	indol-3-ylacetaldehyde[c] <=> indol-3-ylacetaldehyde[m]	0	0	8.44513e-06		0	0	2.94736e-05		0	0	1.36753e-06		0	0	2.89691e-05		0	0	6.84974e-06		0	0	4.62316e-05
r_1845	indole-3-acetaldehyde transport	indol-3-ylacetaldehyde[c] <=> indol-3-ylacetaldehyde[e]	0	0	1.06602e-05		0	0	1.70251e-05		0	0	2.23239e-06		0	0	5.75456e-05		0	0	6.84968e-06		0	0	8.90378e-05
r_1846	indole-3-acetate transport	indole-3-acetate[c] <=> indole-3-acetate[m]	0	0	0		0	0	0		0	0	0		0	0	0		0	0	0		0	0	0
r_1847	inosine exchange	inosine[e] =>	0	0	0		0	0	0		0	0	0		0	0	0		0	0	0		0	0	0
r_1848	inosine transport	inosine[e] => inosine[c]	0	0	0		0	0	0		0	0	0		0	0	0		0	0	0		0	0	0
r_1849	inositol hexakisphosphate transport	myo-inositol hexakisphosphate[c] <=> myo-inositol hexakisphosphate[n]	0	0	0		0	0	0		0	0	0		0	0	0		0	0	0		0	0	0
r_1851	IPC transport	inositol-P-ceramide A (C24)[g] <=> inositol-P-ceramide A (C24)[er]	0	0	0.00143186		0	0	1.77241e-05		0	0	0.00103101		0	0	6.6526e-05		0	0	0.000553686		0	0	6.435e-05
r_1852	IPC transport	inositol-P-ceramide B (C24)[g] <=> inositol-P-ceramide B (C24)[er]	0	0	0		0	0	0		0	0	0		0	0	0		0	0	0		0	0	0
r_1853	IPC transport	inositol-P-ceramide B' (C24)[g] <=> inositol-P-ceramide B' (C24)[er]	0	0	0		0	0	0		0	0	0		0	0	0		0	0	0		0	0	0
r_1854	IPC transport	inositol-P-ceramide C (C24)[g] <=> inositol-P-ceramide C (C24)[er]	0	0	0		0	0	0		0	0	0		0	0	0		0	0	0		0	0	0
r_1855	IPC transport	inositol-P-ceramide D (C24)[g] <=> inositol-P-ceramide D (C24)[er]	0	0	0		0	0	0		0	0	0		0	0	0		0	0	0		0	0	0
r_1856	IPC transport	inositol-P-ceramide A (C26)[g] <=> inositol-P-ceramide A (C26)[er]	0	0	0.00163273		0	0	1.8448e-05		0	0	0.000437834		0	0	7.37177e-05		0	0	0.000767416		0	0	7.61531e-05
r_1857	IPC transport	inositol-P-ceramide B (C26)[g] <=> inositol-P-ceramide B (C26)[er]	0	0	0		0	0	0		0	0	0		0	0	0		0	0	0		0	0	0
r_1858	IPC transport	inositol-P-ceramide B' (C26)[g] <=> inositol-P-ceramide B' (C26)[er]	0	0	0		0	0	0		0	0	0		0	0	0		0	0	0		0	0	0
r_1859	IPC transport	inositol-P-ceramide C (C26)[g] <=> inositol-P-ceramide C (C26)[er]	0	0	0		0	0	0		0	0	3.39719e-11		0	0	0		0	0	0		0	0	0
r_1860	IPC transport	inositol-P-ceramide D (C26)[g] <=> inositol-P-ceramide D (C26)[er]	0	0	0		0	0	0		0	0	5.70208e-11		0	0	0		0	0	0		0	0	0
r_1861	iron(2+) exchange	iron(2+)[e] <=>	-1.782e-07	-7.23182e-08	3.89769e-10	0.218726	-2.079e-08	-5.12195e-08	3.81473e-11	0.183488	-5.346e-08	-2.90323e-08	1.17466e-10	0.219727	-1.473e-08	-3.42435e-08	3.31696e-11	0.225184	-7.227e-08	-1.19672e-08	3.74661e-11	0.0518418	-1.188e-08	-6.08952e-09	2.44076e-11	0.205452
r_1862	isoamyl acetate exchange	isoamyl acetate[e] =>	0	0	0		0	0	0		0	0	0		0	0	0		0	0	0		0	0	0
r_1863	isoamyl alcohol transport	isoamylol[c] <=> isoamylol[e]	0	0	0.000182196		0	0	0.000614242		0	0	8.97004e-05		0	0	0.000473206		0	0	0.00131515		0	0	0.00193196
r_1864	isoamyl alcohol transport	isoamylol[c] <=> isoamylol[m]	0	0	6.27245e-05		0	0	0.000409836		0	0	3.81123e-05		0	0	0.000245951		0	0	0.000677102		0	0	0.000869636
r_1865	isoamylol exchange	isoamylol[e] =>	0	0	0.000182196		0	0	0.000614242		0	0	8.97004e-05		0	0	0.000473206		0	0	0.00131515		0	0	0.00193196
r_1866	isobutanol exchange	isobutanol[e] =>	0	0	0.000182197		0	0	0.000591243		0	0	3.50409e-05		0	0	0.000830514		0	0	0.00120885		0	0	0.00232046
r_1867	isobutyl acetate exchange	isobutyl acetate[e] =>	0	0	0		0	0	0		0	0	0		0	0	0		0	0	0		0	0	0
r_1868	isobutyl alcohol transport	isobutanol[c] <=> isobutanol[e]	0	0	0.000182197		0	0	0.000591243		0	0	3.50409e-05		0	0	0.000830514		0	0	0.00120885		0	0	0.00232046
r_1869	isobutyl alcohol transport	isobutanol[c] <=> isobutanol[m]	0	0	0.000108541		0	0	0.000379719		0	0	2.07851e-05		0	0	0.000429336		0	0	0.000614152		0	0	0.00110575
r_1870	isobutyraldehyde exchange	isobutyraldehyde[e] =>	0	0	4.43673e-05		0	0	0.00066959		0	0	2.07793e-05		0	0	0.000869847		0	0	0.000365142		0	0	0.00147065
r_1873	L-alanine exchange	L-alanine[e] =>	0	0	0.00444804		0	0	0.000626533		0	0	0.0218602		0	0	0.000372124		0	0	0.00112835		0	0	0.00188847
r_1874	L-alanine transport	L-alanine[m] => L-alanine[c]	0	0	0.000377177		0	0	0.000819308		0	0	2.07603e-05		0	0	0.000300525		0	0	0.00122211		0	0	0.00568672
r_1875	L-arabinitol exchange	L-arabinitol[e] =>	0	0	0		0	0	0		0.211474	0.114844	0.0890796	42.1231	0.00137559	0.0031979	0.00174319	126.723	0	0	0		0	0	0
r_1876	L-arabinitol transport	L-arabinitol[e] <=> L-arabinitol[c]	0	0	0		0	0	0		-0.211474	-0.114844	0.0890796	42.1231	-0.00137559	-0.0031979	0.00174319	126.723	0	0	0		0	0	0
r_1877	L-arabinoase transport	L-arabinose[e] <=> L-arabinose[c]	0	0	0		0	0	0		0	0	0		0	0	0		0	0	0		0	0	0
r_1878	L-arabinose exchange	L-arabinose[e] =>	0	0	0		0	0	0		0	0	0		0	0	0		0	0	0		0	0	0
r_1879	L-arginine exchange	L-arginine[e] =>	0	0	1.59396e-05		0	0	2.76367e-06		0	0	1.63073e-06		0	0	2.0467e-05		0	0	0		0	0	2.0727e-05
r_1880	L-asparagine exchange	L-asparagine[e] =>	0	0	0.00444339		0	0	0.000616746		0	0	0.00199244		0	0	0.000546362		0	0	0		0	0	0.00195714
r_1881	L-aspartate exchange	L-aspartate[e] =>	0	0	0.0176447		0	0	0		0	0	0.0144626		0	0	0.000342426		0	0	0.00145885		0	0	0.012621
r_1882	L-carnitine transport	(R)-carnitine[m] => (R)-carnitine[c]	0	0	0.00595382		0	0	0.00298779		0	0	0.00581952		0	0	0.0036433		0	0	0.180952		0	0	0.0588458
r_1883	L-cysteine exchange	L-cysteine[e] =>	0.0268002	0.0108762	0.0133076	49.655	0	0	0.000762778		0	0	0.00167611		0	0	0.00056698		0	0	0.000210331		0	0	0.00104033
r_1884	L-erythro-4-hydroxyglutamate transport	erythro-4-hydroxy-L-glutamic acid[c] <=> erythro-4-hydroxy-L-glutamic acid[m]	0	0	0		0	0	0		0	0	0		0	0	0		0	0	0		0	0	0
r_1885	L-erythro-4-hydroxyglutamate transport	erythro-4-hydroxy-L-glutamic acid[c] <=> erythro-4-hydroxy-L-glutamic acid[p]	0	0	0		0	0	0		0	0	0		0	0	0		0	0	0		0	0	0
r_1886	L-glucitol exchange	L-glucitol[e] =>	0	0	0		0	0	0		0	0	0		0	0	0		0	0	0		0	0	0
r_1887	L-glutamate 5-semialdehyde dehydratase	L-glutamic 5-semialdehyde[c] <=> 1-pyrroline-5-carboxylate[c] + H+[c] + H2O[c]	0.0750894	0.0304732	0.00484868	6.45721	0.00312675	0.00770326	0.000889657	28.453	0.0155315	0.0084346	0.00305597	19.676	0.00192257	0.00446949	0.000265861	13.8284	0.0184825	0.00306052	0.000484033	2.61888	0.00170801	0.000875502	0.00143748	84.1611
r_1889	L-glutamate exchange	L-glutamate[e] =>	0	0	0.00504417		0	0	0		0	0	0.0123363		0	0	0.000236679		0	0	0.000887455		0	0	0.00127837
r_1890	L-glutamate transport	L-glutamate[c] <=> L-glutamate[n]	0	0	1.20731e-11		0	0	0		0	0	0		0	0	0		0	0	0		0	0	0
r_1891	L-glutamine exchange	L-glutamine[e] =>	0	0	0.000298265		0	0	0.000112041		0	0	0.00596352		0	0	0.000227277		0	0	0		0	0	0.00189789
r_1892	L-glutamine transport	L-glutamine[c] <=> L-glutamine[n]	0	0	1.20731e-11		0	0	0		0	0	0		0	0	0		0	0	0		0	0	0
r_1893	L-histidine exchange	L-histidine[e] =>	0	0	1.45201e-05		0	0	0.000197223		0	0	7.71891e-06		0	0	0.000190262		0	0	8.69963e-05		0	0	0.000281818
r_1895	L-homoserine transport	L-homoserine[e] <=> L-homoserine[c]	0	0	0.000133236		0	0	0.000674309		0	0	0.0018674		0	0	0.000214046		0	0	0.000637221		0	0	0.00198103
r_1896	L-homoserine transport	L-homoserine[e] =>	0	0	0.000133236		0	0	0.000674309		0	0	0.0018674		0	0	0.000214046		0	0	0.000637221		0	0	0.00198103
r_1897	L-isoleucine exchange	L-isoleucine[e] =>	0	0	4.43655e-05		0	0	0.000236888		0	0	1.93016e-05		0	0	0.000193075		0	0	0.00015375		0	0	0.000498841
r_1898	L-isoleucine transport	L-isoleucine[m] => L-isoleucine[c]	0	0	0.000692123		0	0	0.00169534		0	0	2.24146e-05		0	0	0.000933578		0.0125873	0.00208433	0.00261058	20.7399	0.000841514	0.000431348	0.0315739	3752.03
r_1899	L-leucine exchange	L-leucine[e] =>	0	0	4.43667e-05		0	0	0.000354893		0	0	3.85742e-05		0	0	0.000315194		0	0	0.000738927		0	0	0.00126422
r_1900	L-lysine exchange	L-lysine[e] =>	0	0	0.00140835		0	0	6.44734e-05		0	0	0.00120613		0	0	4.25044e-05		0	0	0.00028662		0	0	0.000242701
r_1901	L-malate transport	(S)-malate[e] <=> (S)-malate[c]	0	0	0.00864523		0	0	22.3607		0	0	31.6149		0	0	0.000477091		0	0	22.3607		0	0	0.00144333
r_1902	L-methionine exchange	L-methionine[e] =>	0	0	0.000440134		0	0	0.00048097		0	0	0.00185668		0	0	0.000281701		0	0	0		0	0	0.00104191
r_1903	L-phenylalanine exchange	L-phenylalanine[e] =>	0	0	5.77687e-05		0	0	6.06923e-05		0	0	1.36341e-05		0	0	2.92088e-05		0	0	5.59387e-06		0	0	8.5797e-05
r_1904	L-proline exchange	L-proline[e] =>	0	0	0.00484821		0	0	0.000889724		0	0	0.00305636		0	0	0.000265858		0	0	0.000484044		0	0	0.00143747
r_1905	L-proline transport	L-proline[c] <=> L-proline[m]	0	0	0		0	0	0		0	0	0		0	0	0		0	0	0		0	0	0
r_1906	L-serine exchange	L-serine[e] =>	0	0	0.00579911		0	0	0		0	0	0.0208582		0	0	0.000520091		0	0	0.000259834		0	0	0
r_1907	L-serine transport	L-serine[c] <=> L-serine[er]	0	0	0		0	0	0		0	0	0		0	0	0		0	0	0		0	0	0
r_1908	L-sorbitol transport	L-glucitol[e] <=> L-glucitol[c]	0	0	0		0	0	0		0	0	0		0	0	0		0	0	0		0	0	0
r_1909	L-sorbose exchange	L-sorbose[e] =>	0	0	0		0	0	0		0	0	0		0	0	0		0	0	0		0	0	0
r_1910	L-sorbose transport	L-sorbose[e] <=> L-sorbose[c]	0	0	0		0	0	0		0	0	0		0	0	0		0	0	0		0	0	0
r_1911	L-threonine exchange	L-threonine[e] =>	0	0	0.000231005		0	0	0.000597957		0	0	0.00183043		0	0	0		0	0	0.000227433		0	0	0.00199077
r_1912	L-tryptophan exchange	L-tryptophan[e] =>	0	0	6.00102e-06		0	0	2.40712e-05		0	0	6.21095e-07		0	0	3.76895e-05		0	0	1.04569e-05		0	0	4.03494e-05
r_1913	L-tyrosine exchange	L-tyrosine[e] =>	0	0	7.46462e-05		0	0	6.89328e-05		0	0	1.02037e-05		0	0	6.53346e-05		0	0	1.47504e-05		0	0	4.00049e-05
r_1914	L-valine exchange	L-valine[e] =>	0	0	0		0	0	0.000306448		0	0	1.04004e-05		0	0	0.000173137		0	0	0.000355455		0	0	0.00076996
r_1915	lanosterol exchange	lanosterol[e] =>	0	0	1.12552e-06		0	0	1.23576e-06		0	0	1.07984e-06		0	0	6.98305e-06		0	0	9.33499e-07		0	0	4.20751e-07
r_1919	lysine transport	L-lysine[c] => L-lysine[m]	0	0	0		0	0	0		0	0	0		0	0	0		0	0	0		0	0	0
r_1920	M(IP)2C transport	inositol phosphomannosylinositol phosphoceramide A (C24)[g] <=> inositol phosphomannosylinositol phosphoceramide A (C24)[er]	0	0	0		0	0	0		0	0	0		0	0	0		0	0	0		0	0	0
r_1921	M(IP)2C transport	inositol phosphomannosylinositol phosphoceramide B (C24)[g] <=> inositol phosphomannosylinositol phosphoceramide B (C24)[er]	0	0	0		0	0	0		0	0	0		0	0	0		0	0	0		0	0	0
r_1922	M(IP)2C transport	inositol phosphomannosylinositol phosphoceramide B' (C24)[g] <=> inositol phosphomannosylinositol phosphoceramide B' (C24)[er]	0	0	0		0	0	0		0	0	0		0	0	0		0	0	0		0	0	0
r_1923	M(IP)2C transport	inositol phosphomannosylinositol phosphoceramide C (C24)[g] <=> inositol phosphomannosylinositol phosphoceramide C (C24)[er]	0	0	0		0	0	0		0	0	0		0	0	0		0	0	0		0	0	0
r_1924	M(IP)2C transport	inositol phosphomannosylinositol phosphoceramide D (C24)[g] <=> inositol phosphomannosylinositol phosphoceramide D (C24)[er]	0	0	0		0	0	0		0	0	0		0	0	0		0	0	0		0	0	0
r_1925	M(IP)2C transport	inositol phosphomannosylinositol phosphoceramide A (C26)[g] <=> inositol phosphomannosylinositol phosphoceramide A (C26)[er]	0	0	0		0	0	0		0	0	0		0	0	0		0	0	0		0	0	0
r_1926	M(IP)2C transport	inositol phosphomannosylinositol phosphoceramide B (C26)[g] <=> inositol phosphomannosylinositol phosphoceramide B (C26)[er]	0	0	0		0	0	0		0	0	0		0	0	0		0	0	0		0	0	0
r_1927	M(IP)2C transport	inositol phosphomannosylinositol phosphoceramide B' (C26)[g] <=> inositol phosphomannosylinositol phosphoceramide B' (C26)[er]	0	0	0		0	0	0		0	0	0		0	0	0		0	0	0		0	0	0
r_1928	M(IP)2C transport	inositol phosphomannosylinositol phosphoceramide C (C26)[g] <=> inositol phosphomannosylinositol phosphoceramide C (C26)[er]	0	0	0		0	0	0		0	0	0		0	0	0		0	0	0		0	0	0
r_1929	M(IP)2C transport	inositol phosphomannosylinositol phosphoceramide D (C26)[g] <=> inositol phosphomannosylinositol phosphoceramide D (C26)[er]	0	0	0		0	0	0		0	0	0		0	0	0		0	0	0		0	0	0
r_1930	malate/oxaloacetate shuttle	(S)-malate[p] + oxaloacetate[c] <=> (S)-malate[c] + oxaloacetate[p]	0	0	0.0235602		0	0	0.00774818		0	0	0.0261891		0	0	0.00737038		0.160384	0.0265581	0.00475149	2.96256	0	0	0.0137632
r_1931	maltose exchange	maltose[e] =>	0	0	0		0	0	0		0	0	0		0	0	0		0	0	0		0	0	0
r_1932	mannan transport	mannan[c] <=> mannan[er]	-0.0841033	-0.0341313	0.000183955	0.218725	-0.0081501	-0.0200791	1.49545e-05	0.183488	-0.0298694	-0.016221	6.37452e-05	0.213413	-0.0125236	-0.0291142	2.80716e-05	0.22415	-0.0512994	-0.00849469	2.65252e-05	0.0517065	-0.00822431	-0.00421566	1.66422e-05	0.202353
r_1935	methionine transport	L-methionine[m] => L-methionine[c]	0	0	0		0	0	0		0	0	0		0	0	0		0	0	0		0	0	0
r_1937	MIPC transport	mannosylinositol phosphorylceramide A (C24)[g] <=> mannosylinositol phosphorylceramide A (C24)[er]	0	0	0		0	0	0		0	0	0		0	0	0		0	0	0		0	0	0
r_1938	MIPC transport	mannosylinositol phosphorylceramide B (C24)[g] <=> mannosylinositol phosphorylceramide B (C24)[er]	0	0	0		0	0	0		0	0	0		0	0	0		0	0	0		0	0	0
r_1939	MIPC transport	mannosylinositol phosphorylceramide B' (C24)[g] <=> mannosylinositol phosphorylceramide B' (C24)[er]	0	0	0		0	0	0		0	0	0		0	0	0		0	0	0		0	0	0
r_1940	MIPC transport	mannosylinositol phosphorylceramide C (C24)[g] <=> mannosylinositol phosphorylceramide C (C24)[er]	0	0	0		0	0	0		0	0	0		0	0	0		0	0	0		0	0	0
r_1941	MIPC transport	mannosylinositol phosphorylceramide D (C24)[g] <=> mannosylinositol phosphorylceramide D (C24)[er]	0	0	0		0	0	0		0	0	0		0	0	0		0	0	0		0	0	0
r_1942	MIPC transport	mannosylinositol phosphorylceramide A (C26)[g] <=> mannosylinositol phosphorylceramide A (C26)[er]	0	0	0		0	0	0		0	0	0		0	0	0		0	0	0		0	0	0
r_1943	MIPC transport	mannosylinositol phosphorylceramide B (C26)[g] <=> mannosylinositol phosphorylceramide B (C26)[er]	0	0	0		0	0	0		0	0	0		0	0	0		0	0	0		0	0	0
r_1944	MIPC transport	mannosylinositol phosphorylceramide B' (C26)[g] <=> mannosylinositol phosphorylceramide B' (C26)[er]	0	0	0		0	0	0		0	0	0		0	0	0		0	0	0		0	0	0
r_1945	MIPC transport	mannosylinositol phosphorylceramide C (C26)[g] <=> mannosylinositol phosphorylceramide C (C26)[er]	0	0	0		0	0	0		0	0	0		0	0	0		0	0	0		0	0	0
r_1946	MIPC transport	mannosylinositol phosphorylceramide D (C26)[g] <=> mannosylinositol phosphorylceramide D (C26)[er]	0	0	0		0	0	0		0	0	0		0	0	0		0	0	0		0	0	0
r_1947	myo-inositol exchange	myo-inositol[e] =>	0	0	0		0	0	0		0	0	0		0	0	0		0	0	0		0	0	0
r_1963	NADP(+) transport	NADP(+)[c] <=> NADP(+)[er]	-0.00263614	-0.00106981	5.91317e-06	0.224312	-0.00269371	-0.00663638	5.33436e-06	0.198031	-0.00287702	-0.00156241	6.41524e-06	0.222982	-0.00113836	-0.00264638	9.11422e-06	0.800648	-0.00342849	-0.000567725	2.41492e-06	0.070437	-0.00110293	-0.000565348	2.32312e-06	0.21063
r_1964	NADPH transport	NADPH[c] <=> NADPH[er]	0.00263614	0.00106981	5.91317e-06	0.224312	0.00269371	0.00663638	5.33436e-06	0.198031	0.00287702	0.00156241	6.41524e-06	0.222982	0.00113836	0.00264638	9.11422e-06	0.800648	0.00342849	0.000567725	2.41492e-06	0.070437	0.00110293	0.000565348	2.32312e-06	0.21063
r_1965	NH3 transport	ammonium[c] <=> ammonium[m]	-0.238374	-0.0967383	0.0644538	27.039	-0.0130933	-0.0322574	0.0100821	77.0018	-0.0537199	-0.0291734	0.0389779	72.5577	-0.00531034	-0.0123452	0.0103491	194.886	-0.071149	-0.0117816	0.00841897	11.8329	-0.005645	-0.00289355	0.00833919	147.727
r_1966	nicotinamide diffusion	nicotinamide[c] <=> nicotinamide[n]	0	0	0		0	0	0		0	0	0		0	0	0		0	0	0		0	0	0
r_1967	nicotinate exchange	nicotinate[e] =>	0	0	0		0	0	0		0	0	0		0	0	0		0	0	0		0	0	0
r_1968	NMN exchange	NMN[e] =>	0	0	0		0	0	0		0	0	0		0	0	0		0	0	0		0	0	0
r_1970	NMN transport	NMN[c] <=> NMN[n]	0	0	1.20731e-11		0	0	0		0	0	0		0	0	0		0	0	0		0	0	0
r_1971	NMN transport	NMN[c] <=> NMN[p]	0	0	0		0	0	0		0	0	0		0	0	0		0	0	0		0	0	0
r_1972	NMN transport	NMN[e] => NMN[c]	0	0	0		0	0	0		0	0	0		0	0	0		0	0	0		0	0	0
r_1976	O-acetylcarnintine transport into mitochondria	O-acetylcarnitine[c] => O-acetylcarnitine[m]	0	0	0.00595382		0	0	0.00298779		0	0	0.00581952		0	0	0.0036433		0	0	0.180952		0	0	0.0588458
r_1977	O2 transport	oxygen[c] <=> oxygen[er]	0.00131807	0.000534907	3.19536e-06	0.242427	0.00134685	0.00331819	3.05672e-06	0.226953	0.00143851	0.000781206	3.57028e-06	0.248193	0.000569178	0.00132319	8.33158e-06	1.46379	0.00171424	0.000283862	1.85947e-06	0.108471	0.000551467	0.000282674	1.26691e-06	0.229735
r_1978	O2 transport	oxygen[c] <=> oxygen[m]	5.93359	2.40801	0.136934	2.30778	1.12264	2.76579	0.0234947	2.09281	2.27834	1.23729	0.0424377	1.86266	0.93933	2.1837	0.0175583	1.86923	6.56423	1.08697	9.35156e-11	1.42462e+09	1.99733	1.0238	0.0437606	2.19096
r_1979	O2 transport	oxygen[e] <=> oxygen[c]	6.01601	2.44146	0.136014	2.26086	1.16413	2.86802	0.0236289	2.02975	2.32503	1.26264	0.0438506	1.88603	0.957084	2.22497	0.0177219	1.85166	6.66707	1.104	0.00361374	0.0542029	2.01427	1.03249	0.0441971	2.1942
r_1980	O2 transport	oxygen[c] <=> oxygen[p]	0	0	0.0122843		0	0	0.00214827		0	0	0.00780962		0	0	0.00198246		0.0388124	0.00642696	0.00231918	5.97537	0	0	0.00451848
r_1981	octadecanoate (n-C18:0) transport	stearate[e] <=> stearate[c]	0	0	0.00203624		0	0	0		0	0	0.00211308		0	0	7.74126e-06		0	0	0.000710004		0	0	1.76231e-07
r_1987	ornithine exchange	ornithine[e] =>	0	0	4.55598e-05		0	0	2.88069e-06		0	0	9.40331e-06		0	0	3.4674e-05		0	0	1.40954e-05		0	0	5.62333e-05
r_1988	oxaloacetate transport	oxaloacetate[c] <=> oxaloacetate[e]	0	0	0.00813217		0	0	0.000641174		0	0	0.00611687		0	0	0.000393368		0	0	0.0113491		0.522498	0.267825	0.0493944	9.4535
r_1989	oxaloacetate(2-) exchange	oxaloacetate[e] =>	0	0	0.00813217		0	0	0.000641174		0	0	0.00611687		0	0	0.000393368		0	0	0.0113491		0.522498	0.267825	0.0493944	9.4535
r_1990	oxidized glutathione uniport	glutathione disulfide[e] => glutathione disulfide[c]	0	0	0		0	0	0		0	0	0		0	0	0		0	0	0		0	0	0
r_1991	oxidized thioredoxin transport	TRX1 disulphide[c] <=> TRX1 disulphide[p]	0	0	0.00890949		0	0	0.000516607		0	0	0.00315774		0	0	0.000625546		0	0	0.00399829		0	0	0.0010735
r_1992	oxygen exchange	oxygen[e] <=>	-6.01601	-2.44146	0.136014	2.26086	-1.16413	-2.86802	0.0236289	2.02975	-2.32503	-1.26264	0.0438506	1.88603	-0.957084	-2.22497	0.0177219	1.85166	-6.66707	-1.104	0.00361374	0.0542029	-2.01427	-1.03249	0.0441971	2.1942
r_1993	palmitate exchange	palmitate[e] =>	0	0	0.00272474		0	0	0		0	0	0.00170772		0	0	0		0	0	0.00203529		0	0	0.000186244
r_1994	palmitoleate exchange	palmitoleate[e] =>	0	0	0.000930977		0	0	2.06608e-05		0	0	2.52773e-05		0	0	0.000170662		0	0	0.000151662		0	0	9.11974e-06
r_1995	palmitoyl-CoA transport	palmitoyl-CoA[c] <=> palmitoyl-CoA[er]	0	0	0		0	0	0		0	0	0		0	0	0		0	0	0		0	0	0
r_1996	panthetheine 4'-phosphate transport	pantetheine 4'-phosphate[c] <=> pantetheine 4'-phosphate[m]	0	0	0		0	0	5.38299e-13		0	0	0		0	0	0		0	0	0		0	0	0
r_1998	PAP uniport	adenosine 3',5'-bismonophosphate[e] <=> adenosine 3',5'-bismonophosphate[c]	0	0	1.66351e-05		0	0	1.50268e-06		0	0	1.93474e-06		0	0	8.92246e-06		0	0	2.614e-06		0	0	8.92747e-07
r_1999	pectin exchange	pectin[e] =>	0	0	0		0	0	0		0	0	0		0	0	0		0	0	0		0	0	0
r_2001	phenylacetaldehyde exchange	phenylacetaldehyde[e] =>	0	0	0		0	0	0		0	0	0		0	0	0		0	0	0		0	0	0
r_2002	phenylacetaldehyde transport	phenylacetaldehyde[c] <=> phenylacetaldehyde[e]	0	0	0		0	0	0		0	0	0		0	0	0		0	0	0		0	0	0
r_2003	phenylacetaldehyde transport	phenylacetaldehyde[c] <=> phenylacetaldehyde[m]	0	0	0		0	0	0		0	0	0		0	0	0		0	0	0		0	0	0
r_2004	phenylalanine transport	L-phenylalanine[c] => L-phenylalanine[m]	0	0	0		0	0	0		0	0	0		0	0	0		0	0	0		0	0	0
r_2005	phosphate exchange	phosphate[e] <=>	-0.0435664	-0.0176804	0.00716212	16.4396	-0.00585199	-0.0144173	0.000889975	15.2081	-0.0129341	-0.00702407	0.0129172	99.8689	-0.00361231	-0.00839768	0.000893398	24.7321	-0.0196237	-0.00324949	0.000831753	4.23852	-0.00303857	-0.00155753	0.00122177	40.2089
r_2008	phosphate transport	phosphate[c] <=> phosphate[v]	0	0	0		0	0	0		0	0	0		0	0	0		0	0	0		0	0	0
r_2020	potassium exchange	potassium[e] <=>	0	0	0		0	0	0		0	0	0		0	0	0		0	0	0		0	0	0
r_2022	protoporphyrinogen IX transport	protoporphyrinogen[c] <=> protoporphyrinogen[m]	1.782e-07	7.23182e-08	3.89769e-10	0.218726	2.079e-08	5.12195e-08	3.81472e-11	0.183488	5.346e-08	2.90323e-08	1.17466e-10	0.219727	1.473e-08	3.42435e-08	3.31696e-11	0.225184	7.227e-08	1.19672e-08	3.74661e-11	0.0518418	1.188e-08	6.08952e-09	2.42967e-11	0.204517
r_2023	PRPP transport	PRPP[c] <=> PRPP[m]	0	0	0		0	0	0		0	0	0		0	0	0		0	0	0		0	0	0
r_2024	putrescine exchange	putrescine[e] =>	0	0	3.56064e-05		0	0	2.76368e-06		0	0	7.20181e-06		0	0	1.18246e-05		0	0	8.66087e-06		0	0	2.91119e-05
r_2025	pyridoxal kinase	ATP[c] + pyridoxal[c] => ADP[c] + H+[c] + pyridoxal 5'-phosphate[c]	0	0	0		0	0	0		0	0	0		0	0	0		0	0	0		0	0	0
r_2028	pyridoxine exchange	pyridoxine[e] =>	0	0	0		0	0	0		0	0	0		0	0	0		0	0	0		0	0	0
r_2029	pyridoxine kinase	ATP[c] + pyridoxine[c] => ADP[c] + H+[c] + pyridoxine 5'-phosphate[c]	0	0	0		0	0	0		0	0	0		0	0	0		0	0	0		0	0	0
r_2030	pyrimidine phosphatase	5-amino-6-(5-phosphoribitylamino)uracil[c] + H2O[c] => 5-amino-6-(D-ribitylamino)uracil[c] + phosphate[c]	0.000176418	7.1595e-05	3.8587e-07	0.218725	2.05821e-05	5.07073e-05	3.77657e-08	0.183488	5.29254e-05	2.87419e-05	1.1295e-07	0.213413	1.45827e-05	3.3901e-05	3.26871e-08	0.22415	7.15473e-05	1.18475e-05	3.69946e-08	0.0517065	1.17612e-05	6.02862e-06	2.37991e-08	0.202352
r_2032	pyrophosphate transport	diphosphate[c] <=> diphosphate[m]	2.25469	0.915011	0.377918	16.7615	0.374549	0.922761	0.0599482	16.0055	0.739514	0.401604	0.162849	22.0211	0.194671	0.45256	0.0512283	26.3153	6.55315	1.08514	0.00931023	0.142072	2.01687	1.03382	0.103125	5.11312
r_2033	pyruvate exchange	pyruvate[e] =>	0.169576	0.0688184	0.107807	63.5743	0	0	0.00238539		0	0	0.0812837		0	0	0.000612917		0	0	0		0	0	0.00637415
r_2034	pyruvate transport	H+[c] + pyruvate[c] => H+[m] + pyruvate[m]	1.91412	0.7768	0.153527	8.02077	0.409057	1.00778	0.0544804	13.3186	0.87916	0.477441	0.128677	14.6364	0.329459	0.765907	0.0421462	12.7926	0.923452	0.152915	0.0213207	2.30881	0.387523	0.198638	0.0685589	17.6916
r_2036	quinolinate transport	quinolinate[c] <=> quinolinate[m]	0	0	1.20731e-11		0	0	0		0	0	0		0	0	0		0	0	0		0	0	0
r_2037	reduced thioredoxin transport	TRX1[c] <=> TRX1[p]	0	0	0.00890949		0	0	0.000516607		0	0	0.00315774		0	0	0.000625546		0	0	0.00399829		0	0	0.0010735
r_2038	riboflavin exchange	riboflavin[e] =>	0	0	0		0	0	0		0	0	0		0	0	0		0	0	0		0	0	0
r_2039	riboflavin transport	riboflavin[c] => riboflavin[m]	0	0	0		0	0	1.50635e-11		0	0	0		0	0	0		0	0	0		0	0	1.68236e-11
r_2040	riboflavin transport	riboflavin[e] => riboflavin[c]	0	0	0		0	0	0		0	0	0		0	0	0		0	0	0		0	0	0
r_2041	ribose transporter	D-ribose[e] => D-ribose[c]	0	0	0		0	0	0		0	0	0		0	0	0		0	0	0		0	0	0
r_2042	S-adenosyl-L-homocysteine transport	S-adenosyl-L-homocysteine[c] <=> S-adenosyl-L-homocysteine[m]	0	0	0		0	0	0		0	0	0		0	0	0		0	0	0		0	0	0
r_2043	S-adenosyl-L-methionine exchange	S-adenosyl-L-methionine[e] =>	0	0	0		0	0	0		0	0	0		0	0	0		0	0	0		0	0	0
r_2044	S-methyl-L-methionine exchange	S-methyl-L-methionine[e] =>	0	0	0		0	0	0		0	0	0		0	0	0		0	0	0		0	0	0
r_2045	serine transport	L-serine[c] <=> L-serine[m]	-0.183898	-0.0746307	0.049402	26.8637	-0.0115327	-0.0284126	0.00933032	80.9035	-0.0439072	-0.0238445	0.0341791	77.8441	-0.00435914	-0.0101339	0.00970954	222.74	-0.0645524	-0.0106892	0.00205046	3.17643	-0.00441778	-0.00226449	0.00737624	166.967
r_2046	sn-glycero-3-phosphocholine exchange	sn-glycero-3-phosphocholine[e] =>	0.00751609	0.00305023	0.000236108	3.14137	0	0	1.82078e-05		0.000657147	0.000356873	0.00015834	24.0951	0	0	0.000110246		0.00341311	0.000565178	5.43057e-05	1.59109	0	0	1.14889e-05
r_2049	sodium exchange	sodium[e] <=>	0	0	0		0	0	0		0	0	0		0	0	0		0	0	0		0	0	0
r_2051	spermidine exchange	spermidine[e] =>	0	0	0		0	0	3.90742e-06		0	0	7.00701e-06		0	0	1.32194e-05		0	0	3.8421e-06		0	0	7.05169e-06
r_2052	spermine exchange	spermine[e] =>	0	0	6.55479e-05		0	0	1.45514e-05		0	0	3.50387e-05		0	0	1.61017e-05		0	0	1.8276e-05		0	0	1.11157e-05
r_2053	squalene transport	squalene[c] <=> squalene[er]	0.00131807	0.000534907	3.19536e-06	0.242427	0.00134685	0.00331819	3.05672e-06	0.226953	0.00143851	0.000781206	3.57028e-06	0.248193	0.000569178	0.00132319	8.33158e-06	1.46379	0.00171424	0.000283862	1.85947e-06	0.108471	0.000551467	0.000282674	1.26691e-06	0.229735
r_2054	squalene-2,3-epoxide transport	(S)-2,3-epoxysqualene[er] <=> (S)-2,3-epoxysqualene[c]	0.00131807	0.000534907	3.19536e-06	0.242427	0.00134685	0.00331819	3.05672e-06	0.226953	0.00143851	0.000781206	3.57028e-06	0.248193	0.000569178	0.00132319	8.33158e-06	1.46379	0.00171424	0.000283862	1.85947e-06	0.108471	0.000551467	0.000282674	1.26691e-06	0.229735
r_2055	stearate exchange	stearate[e] =>	0	0	0.00203624		0	0	0		0	0	0.00211308		0	0	7.74126e-06		0	0	0.000710004		0	0	1.76231e-07
r_2056	succinate exchange	succinate[e] =>	0	0	0.016641		0	0	0.000535994		0	0	0.0138298		0	0	0		0.325895	0.0539651	0.0237688	7.29338	0.0338367	0.0173442	0.0459964	135.937
r_2057	succinate transport	succinate[e] <=> succinate[c]	0	0	0.016641		0	0	0.000535994		0	0	0.0138298		0	0	0		-0.325895	-0.0539651	0.0237688	7.29338	-0.0338367	-0.0173442	0.0459964	135.937
r_2058	sucrose exchange	sucrose[e] =>	0	0	0		0	0	0		0	0	0		0	0	0		0	0	0		0	0	0
r_2060	sulphate exchange	sulphate[e] <=>	-0.0579713	-0.0235263	0.0133076	22.9555	-0.00156537	-0.00385655	0.00205157	131.059	-0.00677945	-0.00368168	0.00339087	50.0169	-0.00100145	-0.00232811	0.00131231	131.042	-0.00824059	-0.00136456	0.000686918	8.33578	-0.00086556	-0.000443674	0.00230114	265.855
r_2061	sulphite exchange	sulphite[e] =>	0	0	0.00205965		0	0	0.00185846		0	0	0.00209897		0	0	0.00115407		0	0	0.000654686		0	0	0.00178171
r_2062	taurine exchange	taurine[e] =>	0	0	0		0	0	0		0	0	0		0	0	0		0	0	0		0	0	0
r_2063	tetracosanoyl-CoA transport	tetracosanoyl-CoA[c] <=> tetracosanoyl-CoA[er]	0	0	3.91177e-12		0	0	0		0	0	1.87518e-11		0	0	0		0	0	0		0	0	0
r_2066	thiamine(1+) diphosphate(1-) exchange	TDP[e] =>	0	0	0		0	0	0		0	0	0		0	0	0		0	0	0		0	0	0
r_2067	thiamine(1+) exchange	thiamine[e] =>	0	0	0		0	0	0		0	0	0		0	0	0		0	0	0		0	0	0
r_2068	thiamine(1+) monophosphate exchange	TMP[e] =>	0	0	0		0	0	0		0	0	0		0	0	0		0	0	0		0	0	0
r_2072	threonine transport	L-threonine[c] => L-threonine[m]	0	0	0.0135362		0.00111597	0.00274938	0.0011364	101.83	0.00554335	0.0030104	0.00127259	22.957	0.000686187	0.00159521	0.000714011	104.055	0.00659661	0.00109233	0.000919586	13.9403	0.000609607	0.000312476	0.00252344	413.946
r_2079	trehalose transporter	H+[c] + trehalose[c] <=> H+[e] + trehalose[e]	0	0	0.0087358		0	0	0.00123748		0	0	0.00440504		0	0	0.000161224		0	0	6.86621e-05		0	0	0
r_2080	trehalose vacuolar transport	trehalose[c] <=> trehalose[v]	0	0	0.00174293		0	0	0.000980618		0	0	0.0013684		0	0	0.000732321		0	0	0.000683195		0	0	0
r_2082	tryptophan transport	L-tryptophan[c] => L-tryptophan[m]	0	0	0		0	0	0		0	0	0		0	0	0		0	0	0		0	0	0
r_2083	tryptophol exchange	tryptophol[e] =>	0	0	1.19423e-05		0	0	8.44806e-05		0	0	2.01071e-06		0	0	5.03769e-05		0	0	6.84974e-06		0	0	6.92165e-05
r_2084	tryptophol transport	tryptophol[c] <=> tryptophol[e]	0	0	1.19423e-05		0	0	8.44806e-05		0	0	2.01071e-06		0	0	5.03769e-05		0	0	6.84974e-06		0	0	6.92165e-05
r_2085	tryptophol transport	tryptophol[c] <=> tryptophol[m]	0	0	8.44513e-06		0	0	2.94736e-05		0	0	1.36753e-06		0	0	2.89691e-05		0	0	6.84974e-06		0	0	4.62316e-05
r_2086	tyrosine transport	L-tyrosine[c] => L-tyrosine[m]	0	0	0		0	0	0		0	0	0		0	0	0		0	0	0		0	0	0
r_2087	tyrosine transport	L-tyrosine[c] <=> L-tyrosine[p]	0	0	0		0	0	0		0	0	0		0	0	0		0	0	0		0	0	0
r_2089	UMP transport	UMP[c] <=> UMP[n]	0	0	0		0	0	0		0	0	0		0	0	0		0	0	0		0	0	0
r_2090	uracil exchange	uracil[e] =>	0	0	0		0	0	0		0	0	0		0	0	0		0	0	0		0	0	0
r_2091	urea exchange	urea[e] =>	-0.795424	-0.322804	0.0189122	2.37762	-0.0384873	-0.0948197	0.00124377	3.23164	0	0	0		0	0	0		0	0	0		0	0	0
r_2092	uridine exchange	uridine[e] =>	0	0	0		0	0	0		0	0	0		0	0	0		0	0	0		0	0	0
r_2093	valine transport	L-valine[c] <=> L-valine[m]	-0.0645747	-0.0262061	0.00177062	2.74198	-0.00268892	-0.00662458	0.00107361	39.9273	-0.0133566	-0.00725351	5.31995e-05	0.398301	-0.00165335	-0.00384362	0.00124028	75.016	-0.0560593	-0.00928287	0.0029191	5.20717	-0.00367153	-0.00188197	0.00583287	158.868
r_2094	water diffusion	H2O[c] <=> H2O[er]	-0.00131807	-0.000534907	0.00216479	164.24	-0.00134685	-0.00331819	2.57346e-05	1.91072	-0.00143851	-0.000781206	0.00113152	78.659	-0.000569178	-0.00132319	9.92982e-05	17.4459	-0.00171424	-0.000283862	0.000944429	55.093	-0.000551467	-0.000282674	9.94515e-05	18.034
r_2095	water diffusion	H2O[c] <=> H2O[g]	0	0	0		0	0	0		0	0	0		0	0	0		0	0	0		0	0	0
r_2096	water diffusion	H2O[c] <=> H2O[m]	-33.8503	-13.7373	0.620272	1.8324	-6.64246	-16.3648	0.181812	2.73712	-13.4998	-7.33126	0.404885	2.9992	-5.63334	-13.0961	0.148942	2.64394	-29.3628	-4.86219	0.241304	0.821801	-9.61324	-4.92761	0.264077	2.74701
r_2097	water diffusion	H2O[c] <=> H2O[n]	0	0	1.20731e-11		0	0	0		0	0	0		0	0	0		0	0	0		0	0	0
r_2098	water diffusion	H2O[c] <=> H2O[p]	0	0	0.0768179		0	0	0.0168535		0	0	0.0479124		0	0	0.0102308		0.0940674	0.0155766	0.00597765	6.35465	0	0	0.0234047
r_2099	water diffusion	H2O[c] <=> H2O[v]	0	0	0.00174293		0	0	0.000980618		0	0	0.0013684		0	0	0.000732321		0	0	0.000683195		0	0	0
r_2100	water exchange	H2O[e] <=>	9.53129	3.86805	0.140701	1.4762	1.62128	3.99427	0.0373818	2.3057	3.1139	1.69105	0.15041	4.83029	1.18671	2.7588	0.0308296	2.59791	8.43014	1.39595	0.0136183	0.161543	2.51364	1.28845	0.0506968	2.01687
r_2101	xanthine transport	9H-xanthine[e] <=> 9H-xanthine[c]	0	0	4.36322e-09		0	0	9.63158e-07		0	0	2.23348e-06		0	0	2.16823e-05		0	0	2.12002e-06		0	0	5.53911e-07
r_2104	xylitol exchange	xylitol[e] =>	0	0	0		0	0	0		0.21185	0.115048	0.00190237	0.897979	0.0038	0.00883402	1.78751e-05	0.470398	0	0	0		0	0	0
r_2105	xylitol transport	xylitol[e] <=> xylitol[c]	0	0	0		0	0	0		-0.21185	-0.115048	0.00190237	0.897979	-0.0038	-0.00883402	1.78751e-05	0.470398	0	0	0		0	0	0
r_2106	zymosterol exchange	zymosterol[e] =>	0	0	5.86639e-07		0	0	7.93658e-07		0	0	8.44372e-07		0	0	2.33275e-06		0	0	7.41004e-07		0	0	2.75585e-07
r_2107	zymosterol transport	zymosterol[ce] <=> zymosterol[c]	0	0	0.0270827		0	0	0.00507652		0	0	8.92265e-06		0	0	9.00812e-05		0	0	0.00129225		0	0	0.00577055
r_2108	lipid pseudoreaction - merge	lipid backbone[c] + lipid chain[c] => lipid[c]	0.1782	0.0723182	0.000389768	0.218725	0.02079	0.0512195	3.81473e-05	0.183488	0.05346	0.0290323	0.000114091	0.213413	0.01473	0.0342435	3.30172e-05	0.22415	0.07227	0.0119672	3.73683e-05	0.0517065	0.01188	0.00608952	2.40396e-05	0.202353
r_2111	growth	biomass[c] =>	0.1782	0.0723182	0.000389768	0.218725	0.02079	0.0512195	3.81473e-05	0.183488	0.05346	0.0290323	0.000114091	0.213413	0.01473	0.0342435	3.30172e-05	0.22415	0.07227	0.0119672	3.73683e-05	0.0517065	0.01188	0.00608952	2.40396e-05	0.202353
r_2112	kynurenine aminotransferase	L-kynurenine[c] + pyruvate[c] <=> L-alanine[c] + kynurenic acid[c]	0	0	0		0	0	1.24127e-18		0	0	9.93014e-18		0	0	0		0	0	2.1503e-18		0	0	0
r_2115	alcohol dehydrogenase, (acetaldehyde to ethanol)	acetaldehyde[c] + H+[c] + NADH[c] => ethanol[c] + NAD[c]	0	0	3.47342		0	0	8.10797		0	0	10.8002		0	0	7.31694		0	0	42.3085		0	0	11.058
r_2116	acetaldehyde dehydrogenase	acetaldehyde[c] + H2O[c] + NAD[c] => acetate[c] + H+[c] + NADH[c]	0.529222	0.214772	0.249745	47.191	0.0528105	0.130107	0.0436161	82.5899	0.163414	0.0887443	0.215248	131.719	0.0297177	0.069086	0.0198105	66.6624	0	0	0.000775166		0	0	0.00810648
r_2117	phenylalanine transaminase	L-phenylalanine[c] + pyruvate[c] <=> keto-phenylpyruvate[c] + L-alanine[c]	0	0	0.0156144		-0.00145792	-0.00359183	0.00190464	130.641	0	0	0.0110175		-0.000896444	-0.002084	0.00287739	320.978	-0.00861784	-0.00142703	0.0100729	116.884	0	0	0.00935302
r_2118	tryptophan transaminase	keto-phenylpyruvate[c] + L-tryptophan[c] => indole-3-pyruvate[c] + L-phenylalanine[c]	0	0	1.45073e-05		0	0	8.2801e-05		0	0	2.20174e-06		0	0	7.05772e-05		0	0	7.90737e-06		0	0	8.17812e-05
r_2119	tyrosine transaminase	3-(4-hydroxyphenyl)pyruvate[c] + L-alanine[c] <=> L-tyrosine[c] + pyruvate[c]	-0.259568	-0.10534	0.104434	40.2336	0.000975941	0.00240439	0.0144931	1485.04	0	0	0.0553426		0.000600084	0.00139504	0.0124301	2071.39	0.00576884	0.000955265	0.00977924	169.518	0	0	0.0107495
r_2125	coenzyme A: cytoplasm to LP	coenzyme A[c] <=> coenzyme A[lp]	0	0	0.0466419		-0.00281303	-0.00693036	0.0092667	329.42	0	0	0.0202711		0	0	0.00938094		0	0	0.0018206		-0.000953194	-0.000488594	0.0134443	1410.45
r_2126	sedoheptulose bisphosphatase	sedoheptulose 1,7-bisphosphate[c] => phosphate[c] + sedoheptulose 7-phosphate[c]	0	0	0.00164167		0	0	8.51531e-05		0	0	0.0002201		0	0	0.00019501		0	0	0.000121317		0	0	0.000157895
r_2129	proton leak	H+[c] => H+[m]	0	0	0.133747		0	0	0.00457439		0	0	0.102522		0	0	0.0242558		0	0	0.00386664		0	0	0.0651491
r_2131	isocitrate dehydrogenase	isocitrate[m] + NADP(+)[m] => 2-oxoglutarate[m] + carbon dioxide[m] + NADPH[m]	0.215212	0.0873384	0.0452747	21.0373	0.0107888	0.0265799	0.00275638	25.5486	0.0525473	0.0285366	0.0108578	20.663	0.00614083	0.0142759	0.00198385	32.306	0.0828087	0.0137123	0.0102613	12.3916	0.00566547	0.00290404	0.00630801	111.341
r_2132	oxoglutarate/malate exchange	(S)-malate[c] + 2-oxoglutarate[m] => (S)-malate[m] + 2-oxoglutarate[c]	4.76992	1.93576	0.496563	10.4103	0.550915	1.35727	0.203124	36.8702	1.37605	0.747284	0.479419	34.8403	0.415244	0.965335	0.169536	40.8282	4.37024	0.72367	0.277341	6.34611	1.64285	0.842099	0.203181	12.3677
r_2134	14-demethyllanosterol exchange	14-demethyllanosterol[e] =>	0	0	4.85703e-07		0	0	7.41179e-07		0	0	8.42392e-07		0	0	2.85108e-06		0	0	7.36431e-07		0	0	2.08235e-07
r_2136	14-demethyllanosterol transport	14-demethyllanosterol[e] <=> 14-demethyllanosterol[c]	0	0	4.85703e-07		0	0	7.41179e-07		0	0	8.42392e-07		0	0	2.85108e-06		0	0	7.36431e-07		0	0	2.08235e-07
r_2137	ergosta-5,7,22,24(28)-tetraen-3beta-ol exchange	ergosta-5,7,22,24(28)-tetraen-3beta-ol[e] =>	0	0	3.97289e-07		0	0	4.25727e-07		0	0	6.40371e-07		0	0	9.44361e-07		0	0	5.20753e-07		0	0	1.94098e-07
r_2139	ergosta-5,7,22,24(28)-tetraen-3beta-ol transport	ergosta-5,7,22,24(28)-tetraen-3beta-ol[e] <=> ergosta-5,7,22,24(28)-tetraen-3beta-ol[c]	0	0	3.97289e-07		0	0	4.25727e-07		0	0	6.40371e-07		0	0	9.44361e-07		0	0	5.20753e-07		0	0	1.94098e-07
r_2140	fatty-acyl-CoA synthase (n-C16:0CoA)	acetyl-CoA[c] + 21 H+[c] + 7 malonyl-CoA[c] + 14 NADPH[c] => 7 carbon dioxide[c] + 7 coenzyme A[c] + 7 H2O[c] + 14 NADP(+)[c] + palmitoyl-CoA[c]	0.00567478	0.00230297	0.00628167	110.695	0.00800539	0.0197226	0.00214178	26.7542	0.00966737	0.00525001	0.00475404	49.1761	0.00418028	0.00971808	0.000901086	21.5556	0.00642637	0.00106414	0.00750967	116.857	0.00259042	0.00132781	0.00321162	123.981
r_2141	fatty-acyl-CoA synthase (n-C18:0CoA)	acetyl-CoA[c] + 24 H+[c] + 8 malonyl-CoA[c] + 16 NADPH[c] => 8 carbon dioxide[c] + 8 coenzyme A[c] + 8 H2O[c] + 16 NADP(+)[c] + stearoyl-CoA[c]	0.0246882	0.0100191	0.0050122	20.302	0.0231343	0.056995	0.00194237	8.39607	0.0237123	0.0128773	0.00391728	16.52	0.00905601	0.0210529	0.000981894	10.8425	0.0967788	0.0160256	0.00643499	6.64918	0.0138487	0.00709863	0.00479268	34.6075
r_2151	enoyl-ACP reductase (butanoyl-ACP)	H+[m] + NADPH[m] + trans-but-2-enoyl-ACP[m] => NADP(+)[m] + butanoyl-ACP[m]	0	0	0		0	0	0		0	0	0		0	0	0		0	0	0		0	0	0
r_2152	enoyl-ACP reductase (hexanoyl-ACP)	H+[m] + NADPH[m] + trans-hex-2-enoyl-ACP[m] => NADP(+)[m] + hexanoyl-ACP[m]	0	0	0		0	0	0		0	0	0		0	0	0		0	0	0		0	0	0
r_2153	enoyl-ACP reductase (octanoyl-ACP)	H+[m] + NADPH[m] + trans-oct-2-enoyl-ACP[m] => NADP(+)[m] + octanoyl-ACP[m]	0	0	0		0	0	0		0	0	0		0	0	0		0	0	0		0	0	0
r_2154	elongase I (3-oxotetradecanoyl-CoA)	lauroyl-CoA[erm] + malonyl-CoA[erm] + H+[erm] => carbon dioxide[erm] + coenzyme A[erm] + 3-oxotetradecanoyl-CoA[erm]	0	0	0		0	0	0		0	0	2.20476e-11		0	0	0		0	0	0		0	0	0
r_2155	elongase I (3-oxopalmitoyl-CoA)	malonyl-CoA[erm] + H+[erm] + myristoyl-CoA[erm] => carbon dioxide[erm] + coenzyme A[erm] + 3-oxopalmitoyl-CoA[erm]	0	0	2.61403e-12		0	0	1.50635e-11		0	0	3.09934e-11		0	0	0		0	0	0		0	0	0
r_2156	elongase II (3-oxooctadecanoyl-CoA)	malonyl-CoA[erm] + H+[erm] + palmitoyl-CoA[erm] => carbon dioxide[erm] + coenzyme A[erm] + 3-oxooctadecanoyl-CoA[erm]	0	0	0.00373417		0	0	0.00190619		0	0	0.00229494		0	0	0.000557472		0	0	0.00620689		0	0	0.00157128
r_2157	elongase II or III (3-oxoicosanoyl-CoA)	malonyl-CoA[erm] + H+[erm] + stearoyl-CoA[erm] => carbon dioxide[erm] + coenzyme A[erm] + 3-oxoicosanoyl-CoA[erm]	0	0	0.00313939		0	0	0.00114843		0	0	0.00248213		0	0	0.000756452		0.0609015	0.0100847	0.00288151	4.73143	0	0	0.0030872
r_2158	elongase II or III (3-oxodocosanoyl-CoA)	malonyl-CoA[erm] + H+[erm] + icosanoyl-CoA[erm] => carbon dioxide[erm] + coenzyme A[erm] + 3-oxodocosanoyl-CoA[erm]	0	0	0.00269365		0	0	0.000973296		0	0	0.00225775		0	0	0.000622819		0.060752	0.0100599	0.00304066	5.00504	0	0	0.00286612
r_2159	elongase II or III (3-oxotetracosanoyl-CoA)	malonyl-CoA[erm] + H+[erm] + docosanoyl-CoA[erm] => carbon dioxide[erm] + coenzyme A[erm] + 3-oxotetracosanoyl-CoA[erm]	0	0	0.00223385		0	0	0.000873341		0	0	0.00179081		0	0	0.000518703		0.0604045	0.0100024	0.00329246	5.45069	0	0	0.00236658
r_2160	elongase III (3-oxohexacosanoyl-CoA)	malonyl-CoA[erm] + H+[erm] + tetracosanoyl-CoA[erm] => carbon dioxide[erm] + coenzyme A[erm] + 3-oxohexacosanoyl-CoA[erm]	0	0	0.00197518		0	0	0.000601813		0	0	0.00106356		0	0	0.000398116		0.0603917	0.0100003	0.00467968	7.74887	0	0	0.00199773
r_2161	B-ketoacyl-CoA reductase ((S)-3-hydroxytetradecanoyl-CoA)	H+[erm] + 3-oxotetradecanoyl-CoA[erm] + NADPH[erm] => NADP(+)[erm] + (S)-3-hydroxytetradecanoyl-CoA[erm]	0	0	0		0	0	0		0	0	2.20476e-11		0	0	0		0	0	0		0	0	0
r_2162	B-ketoacyl-CoA reductase ((S)-3-hydroxypalmitoyl-CoA)	H+[erm] + 3-oxopalmitoyl-CoA[erm] + NADPH[erm] => NADP(+)[erm] + (S)-3-hydroxypalmitoyl-CoA[erm]	0	0	2.61403e-12		0	0	1.50635e-11		0	0	3.09934e-11		0	0	0		0	0	0		0	0	0
r_2163	B-ketoacyl-CoA reductase (3-hydroxyoctadecanoyl-CoA)	H+[erm] + 3-oxooctadecanoyl-CoA[erm] + NADPH[erm] => NADP(+)[erm] + 3-hydroxyoctadecanoyl-CoA[erm]	0	0	0.00373417		0	0	0.00190619		0	0	0.00229494		0	0	0.000557472		0	0	0.00620689		0	0	0.00157128
r_2164	B-ketoacyl-CoA reductase (3-hydroxyicosanoyl-CoA)	H+[erm] + 3-oxoicosanoyl-CoA[erm] + NADPH[erm] => NADP(+)[erm] + 3-hydroxyicosanoyl-CoA[erm]	0	0	0.00313939		0	0	0.00114843		0	0	0.00248213		0	0	0.000756452		0.0609015	0.0100847	0.00288151	4.73143	0	0	0.0030872
r_2165	B-ketoacyl-CoA reductase (3-hydroxydocosanoyl-CoA)	H+[erm] + 3-oxodocosanoyl-CoA[erm] + NADPH[erm] => NADP(+)[erm] + 3-hydroxydocosanoyl-CoA[erm]	0	0	0.00269365		0	0	0.000973296		0	0	0.00225775		0	0	0.000622819		0.060752	0.0100599	0.00304066	5.00504	0	0	0.00286612
r_2166	B-ketoacyl-CoA reductase (3-hydroxytetracosanoyl-CoA)	H+[erm] + 3-oxotetracosanoyl-CoA[erm] + NADPH[erm] => NADP(+)[erm] + 3-hydroxytetracosanoyl-CoA[erm]	0	0	0.00223385		0	0	0.000873341		0	0	0.00179081		0	0	0.000518703		0.0604045	0.0100024	0.00329246	5.45069	0	0	0.00236658
r_2167	B-ketoacyl-CoA reductase ((S)-3-hydroxyhexacosanoyl-CoA)	H+[erm] + 3-oxohexacosanoyl-CoA[erm] + NADPH[erm] => NADP(+)[erm] + (S)-3-hydroxyhexacosanoyl-CoA[erm]	0	0	0.00197518		0	0	0.000601813		0	0	0.00106356		0	0	0.000398116		0.0603917	0.0100003	0.00467968	7.74887	0	0	0.00199773
r_2168	B-hydroxyacyl-CoA dehydratase (trans-tetradec-2-enoyl-CoA)	(S)-3-hydroxytetradecanoyl-CoA[erm] <=> H2O[erm] + trans-tetradec-2-enoyl-CoA[erm]	0	0	0		0	0	0		0	0	2.20476e-11		0	0	0		0	0	0		0	0	0
r_2169	B-hydroxyacyl-CoA dehydratase (trans-hexadec-2-enoyl-CoA)	(S)-3-hydroxypalmitoyl-CoA[erm] <=> H2O[erm] + trans-hexadec-2-enoyl-CoA[erm]	0	0	2.61403e-12		0	0	1.50635e-11		0	0	3.09934e-11		0	0	0		0	0	0		0	0	0
r_2170	B-hydroxyacyl-CoA dehydratase (trans-octadec-2-enoyl-CoA)	3-hydroxyoctadecanoyl-CoA[erm] <=> H2O[erm] + trans-octadec-2-enoyl-CoA[erm]	0	0	0.00373417		0	0	0.00190619		0	0	0.00229494		0	0	0.000557472		0	0	0.00620689		0	0	0.00157128
r_2171	B-hydroxyacyl-CoA dehydratase (trans-icos-2-enoyl-CoA)	3-hydroxyicosanoyl-CoA[erm] <=> H2O[erm] + trans-icos-2-enoyl-CoA[erm]	0	0	0.00313939		0	0	0.00114843		0	0	0.00248213		0	0	0.000756452		0.0609015	0.0100847	0.00288151	4.73143	0	0	0.0030872
r_2172	B-hydroxyacyl-CoA dehydratase (trans-docos-2-enoyl-CoA)	3-hydroxydocosanoyl-CoA[erm] <=> H2O[erm] + trans-docos-2-enoyl-CoA[erm]	0	0	0.00269365		0	0	0.000973296		0	0	0.00225775		0	0	0.000622819		0.060752	0.0100599	0.00304066	5.00504	0	0	0.00286612
r_2173	B-hydroxyacyl-CoA dehydratase (trans-tetracos-2-enoyl-CoA)	3-hydroxytetracosanoyl-CoA[erm] <=> H2O[erm] + trans-tetracos-2-enoyl-CoA[erm]	0	0	0.00223385		0	0	0.000873341		0	0	0.00179081		0	0	0.000518703		0.0604045	0.0100024	0.00329246	5.45069	0	0	0.00236658
r_2174	B-hydroxyacyl-CoA dehydratase (trans-hexacos-2-enoyl-CoA)	(S)-3-hydroxyhexacosanoyl-CoA[erm] <=> H2O[erm] + trans-hexacos-2-enoyl-CoA[erm]	0	0	0.00197518		0	0	0.000601813		0	0	0.00106356		0	0	0.000398116		0.0603917	0.0100003	0.00467968	7.74887	0	0	0.00199773
r_2175	trans-2-enoyl-CoA reductase (n-C14:0CoA)	H+[erm] + NADPH[erm] + trans-tetradec-2-enoyl-CoA[erm] => myristoyl-CoA[erm] + NADP(+)[erm]	0	0	0		0	0	0		0	0	2.20476e-11		0	0	0		0	0	0		0	0	0
r_2176	trans-2-enoyl-CoA reductase (n-C16:0CoA)	H+[erm] + NADPH[erm] + trans-hexadec-2-enoyl-CoA[erm] => palmitoyl-CoA[erm] + NADP(+)[erm]	0	0	2.61403e-12		0	0	1.50635e-11		0	0	3.09934e-11		0	0	0		0	0	0		0	0	0
r_2177	trans-2-enoyl-CoA reductase (n-C18:0CoA)	H+[erm] + NADPH[erm] + trans-octadec-2-enoyl-CoA[erm] => stearoyl-CoA[erm] + NADP(+)[erm]	0	0	0.00373417		0	0	0.00190619		0	0	0.00229494		0	0	0.000557472		0	0	0.00620689		0	0	0.00157128
r_2178	trans-2-enoyl-CoA reductase (n-C20:0CoA)	H+[erm] + NADPH[erm] + trans-icos-2-enoyl-CoA[erm] => icosanoyl-CoA[erm] + NADP(+)[erm]	0	0	0.00313939		0	0	0.00114843		0	0	0.00248213		0	0	0.000756452		0.0609015	0.0100847	0.00288151	4.73143	0	0	0.0030872
r_2179	trans-2-enoyl-CoA reductase (n-C22:0CoA)	H+[erm] + NADPH[erm] + trans-docos-2-enoyl-CoA[erm] => docosanoyl-CoA[erm] + NADP(+)[erm]	0	0	0.00269365		0	0	0.000973296		0	0	0.00225775		0	0	0.000622819		0.060752	0.0100599	0.00304066	5.00504	0	0	0.00286612
r_2180	trans-2-enoyl-CoA reductase (n-C24:0CoA)	H+[erm] + NADPH[erm] + trans-tetracos-2-enoyl-CoA[erm] => tetracosanoyl-CoA[erm] + NADP(+)[erm]	0	0	0.00223385		0	0	0.000873341		0	0	0.00179081		0	0	0.000518703		0.0604045	0.0100024	0.00329246	5.45069	0	0	0.00236658
r_2181	trans-2-enoyl-CoA reductase (n-C26:0CoA)	H+[erm] + NADPH[erm] + trans-hexacos-2-enoyl-CoA[erm] => NADP(+)[erm] + hexacosanoyl-CoA[erm]	0	0	0.00197518		0	0	0.000601813		0	0	0.00106356		0	0	0.000398116		0.0603917	0.0100003	0.00467968	7.74887	0	0	0.00199773
r_2182	palmitoyl-CoA desaturase (n-C16:0CoA -> n-C16:1CoA), ER membrane	H+[erm] + palmitoyl-CoA[erm] + oxygen[erm] + NADH[erm] => 2 H2O[erm] + palmitoleoyl-CoA(4-)[erm] + NAD[erm]	0	0	0.00121606		0	0	5.14466e-05		0	0	5.21779e-05		0	0	0.000409497		0	0	0.000169829		0	0	2.12655e-05
r_2183	stearoyl-CoA desaturase (n-C18:0CoA -> n-C18:1CoA), ER membrane	H+[erm] + stearoyl-CoA[erm] + oxygen[erm] + NADH[erm] => 2 H2O[erm] + NAD[erm] + oleoyl-CoA[erm]	0.023184	0.00940869	0.00192227	8.29134	0.0200469	0.0493887	4.5346e-05	0.2262	0.0211531	0.0114875	6.84758e-05	0.323715	0.0079438	0.0184673	0.000309949	3.90177	0.0298492	0.00494274	0.000614027	2.0571	0.00806637	0.00413471	2.36178e-05	0.292793
r_2185	decanoate (n-C10:0) transport	decanoate[e] <=> decanoate[c]	0	0	0.00449111		0	0	0.000679046		0	0	0.00377945		0	0	0.000436434		-0.0113077	-0.00187245	0.00281891	24.929	0	0	0.00186717
r_2187	butyrate exchange	butyrate[e] =>	0	0	0.000674305		0	0	5.95285e-05		0	0	9.79845e-05		0	0	0.000273313		0	0	0		0	0	6.76135e-05
r_2188	hexanoate exchange	hexanoate[e] =>	0	0	2.61583e-06		0	0	4.99248e-07		0	0	2.65342e-06		0	0	9.53028e-07		0	0	1.88868e-06		0	0	1.12417e-06
r_2189	oleate exchange	oleate[e] =>	0	0	0.00095296		0	0	9.37202e-06		0	0	3.27745e-05		0	0	3.11994e-05		0	0	8.11695e-05		0	0	1.01427e-06
r_2190	butyrate (n-C4:0) transport	butyrate[e] <=> butyrate[c]	0	0	0.000674305		0	0	5.95285e-05		0	0	9.79845e-05		0	0	0.000273313		0	0	0		0	0	6.76135e-05
r_2191	hexanoate (n-C6:0) transport	hexanoate[e] <=> hexanoate[c]	0	0	2.61583e-06		0	0	4.99248e-07		0	0	2.65342e-06		0	0	9.53028e-07		0	0	1.88868e-06		0	0	1.12417e-06
r_2192	octadecenoate (n-C18:1) transport	oleate[e] <=> oleate[c]	0	0	0.00095296		0	0	9.37202e-06		0	0	3.27745e-05		0	0	3.11994e-05		0	0	8.11695e-05		0	0	1.01427e-06
r_2219	fatty acyl-CoA transport via ABC system (C12:0)	ATP[c] + H2O[c] + lauroyl-CoA[c] => ADP[c] + H+[c] + lauroyl-CoA[p] + phosphate[c]	0	0	0		0	0	0		0	0	1.42552e-11		0	0	0		0	0	0		0	0	0
r_2220	fatty acyl-CoA transport via ABC system (C14:0)	ATP[c] + H2O[c] + myristoyl-CoA[c] => ADP[c] + H+[c] + myristoyl-CoA[p] + phosphate[c]	0	0	0		0	0	0		0	0	6.66266e-12		0	0	0		0	0	0		0	0	0
r_2221	fatty acyl-CoA transport via ABC system (C16:0)	ATP[c] + H2O[c] + palmitoyl-CoA[c] => ADP[c] + H+[c] + palmitoyl-CoA[p] + phosphate[c]	0	0	0.0024676		0	0	0.000374752		0	0	0.00280897		0	0	0.000262881		0	0	0.0025076		0	0	0.00121357
r_2222	fatty acyl-CoA transport via ABC system (C16:1)	ATP[c] + H2O[c] + palmitoleoyl-CoA(4-)[c] => ADP[c] + H+[c] + phosphate[c] + palmitoleoyl-CoA(4-)[p]	0	0	0.000789686		0	0	4.75222e-05		0	0	4.60265e-05		0	0	0.0003753		0	0	7.7411e-05		0	0	1.93832e-05
r_2223	fatty acyl-CoA transport via ABC system (C18:0)	ATP[c] + H2O[c] + stearoyl-CoA[c] => ADP[c] + H+[c] + phosphate[c] + stearoyl-CoA[p]	0	0	0.00138945		0	0	0.000216115		0	0	0.00172601		0	0	0.000171422		0	0	0.00334254		0	0	0.000867511
r_2224	fatty acyl-CoA transport via ABC system (C18:1)	ATP[c] + H2O[c] + oleoyl-CoA[c] => ADP[c] + H+[c] + oleoyl-CoA[p] + phosphate[c]	0	0	0.001637		0	0	2.34834e-05		0	0	4.25456e-05		0	0	0.000274641		0.00256742	0.00042514	0.000714834	27.8425	0	0	1.39685e-05
r_2225	fatty acyl-CoA transport via ABC system (C20:0)	ATP[c] + H2O[c] + icosanoyl-CoA[c] => ADP[c] + H+[c] + phosphate[c] + icosanoyl-CoA[p]	0	0	0.00107147		0	0	0.000189866		0	0	0.000728007		0	0	0.000156335		0	0	0.00137501		0	0	0.000536777
r_2226	fatty acyl-CoA transport via ABC system (C22:0)	ATP[c] + H2O[c] + docosanoyl-CoA[c] => ADP[c] + H+[c] + phosphate[c] + docosanoyl-CoA[p]	0	0	0.000994004		0	0	0.000218551		0	0	0.000718428		0	0	0.000172046		0	0	0.000753875		0	0	0.000552489
r_2227	fatty acyl-CoA transport via ABC system (C24:0)	ATP[c] + H2O[c] + tetracosanoyl-CoA[c] => ADP[c] + H+[c] + phosphate[c] + tetracosanoyl-CoA[p]	0	0	0.000801153		0	0	0.000281974		0	0	0.000633011		0	0	0.000151477		0	0	0.000734581		0	0	0.000447797
r_2228	fatty acyl-CoA transport via ABC system (C26:0)	ATP[c] + H2O[c] + hexacosanoyl-CoA[c] => ADP[c] + H+[c] + hexacosanoyl-CoA[p] + phosphate[c]	0	0	0.000992959		0	0	0.000359787		0	0	0.000703176		0	0	0.000162047		0.00874032	0.00144731	0.00247708	28.3408	0	0	0.000585593
r_2229	butyrate (n-C4:0) transport, cytoplasm-peroxisome	butyrate[c] <=> butyrate[p]	0	0	0.000674305		0	0	5.95285e-05		0	0	9.79845e-05		0	0	0.000273313		0	0	0		0	0	6.76135e-05
r_2230	hexanoate (n-C6:0) transport, cytoplasm-peroxisome	hexanoate[c] <=> hexanoate[p]	0	0	2.61583e-06		0	0	4.99248e-07		0	0	2.65342e-06		0	0	9.53028e-07		0	0	1.88868e-06		0	0	1.12417e-06
r_2231	octadecenoate (n-C18:1) transport, cytoplasm-peroxisome	oleate[c] <=> oleate[p]	0	0	0.000360486		0	0	1.07935e-05		0	0	6.26102e-06		0	0	0.000141847		0	0	0.00038496		0	0	1.1129e-05
r_2232	peroxisomal acyl-CoA thioesterase (4:0)	H2O[p] + butanoyl-CoA[p] => coenzyme A[p] + H+[p] + butyrate[p]	0	0	0.000674305		0	0	5.95285e-05		0	0	9.79845e-05		0	0	0.000273313		0	0	0		0	0	6.76135e-05
r_2233	peroxisomal acyl-CoA thioesterase (6:0)	H2O[p] + hexanoyl-CoA[p] => coenzyme A[p] + H+[p] + hexanoate[p]	0	0	2.61583e-06		0	0	4.99248e-07		0	0	2.65342e-06		0	0	9.53028e-07		0	0	1.88868e-06		0	0	1.12417e-06
r_2236	acyl-CoA oxidase (butanoyl-CoA)	oxygen[p] + butanoyl-CoA[p] => hydrogen peroxide[p] + but-2-enoyl-CoA[p]	0	0	0.00043666		0	0	5.56572e-05		0	0	0.000100117		0	0	0.000295939		0	0	7.60483e-05		0	0	0.000121723
r_2237	acyl-CoA oxidase (hexanoyl-CoA)	oxygen[p] + hexanoyl-CoA[p] => hydrogen peroxide[p] + trans-hex-2-enoyl-CoA[p]	0	0	0.000797387		0	0	8.01916e-05		0	0	0.00013941		0	0	0.000397788		0	0	7.60483e-05		0	0	0.000137344
r_2238	acyl-CoA oxidase (octanoyl-CoA)	octanoyl-CoA[p] + oxygen[p] => hydrogen peroxide[p] + trans-oct-2-enoyl-CoA[p]	0	0	0.000797373		0	0	8.04018e-05		0	0	0.000140469		0	0	0.00039778		0	0	7.76357e-05		0	0	0.000137748
r_2239	acyl-CoA oxidase (icosanoyl-CoA)	oxygen[p] + icosanoyl-CoA[p] => hydrogen peroxide[p] + trans-icos-2-enoyl-CoA[p]	0	0	0.00192288		0	0	0.000535383		0	0	0.00138336		0	0	0.000318647		0.00874032	0.00144731	0.00237906	27.2194	0	0	0.00105591
r_2240	acyl-CoA oxidase (docosanoyl-CoA)	oxygen[p] + docosanoyl-CoA[p] => hydrogen peroxide[p] + trans-docos-2-enoyl-CoA[p]	0	0	0.00160692		0	0	0.000502476		0	0	0.00118168		0	0	0.000279034		0.00874032	0.00144731	0.00239775	27.4332	0	0	0.000914269
r_2241	acyl-CoA oxidase (tetracosanoyl-CoA)	oxygen[p] + tetracosanoyl-CoA[p] => hydrogen peroxide[p] + trans-tetracos-2-enoyl-CoA[p]	0	0	0.00127159		0	0	0.000454603		0	0	0.000943395		0	0	0.000221138		0.00874032	0.00144731	0.00242756	27.7743	0	0	0.000734244
r_2242	acyl-CoA oxidase (palmitoleoyl-CoA)	oxygen[p] + palmitoleoyl-CoA(4-)[p] => hydrogen peroxide[p] + trans-2,cis-9-hexadecadienoyl-CoA[p]	0	0	0.000789686		0	0	4.75222e-05		0	0	4.60265e-05		0	0	0.0003753		0	0	7.7411e-05		0	0	1.93832e-05
r_2243	acyl-CoA oxidase (cis-tetradec-7-enoyl-CoA)	oxygen[p] + cis-tetradec-7-enoyl-CoA[p] => hydrogen peroxide[p] + trans-2,cis-7-tetradecadienoyl-CoA[p]	0	0	0.000789686		0	0	4.75222e-05		0	0	4.60265e-05		0	0	0.0003753		0	0	7.7411e-05		0	0	1.93832e-05
r_2244	acyl-CoA oxidase (cis-dodec-5-enoyl-CoA)	oxygen[p] + cis-dodec-5-enoyl-CoA[p] => hydrogen peroxide[p] + trans-2,cis-5-dodecadienoyl-CoA[p]	0	0	0.000789686		0	0	4.75222e-05		0	0	4.60265e-05		0	0	0.0003753		0	0	7.7411e-05		0	0	1.93832e-05
r_2245	acyl-CoA oxidase (oleoyl-CoA)	oleoyl-CoA[p] + oxygen[p] => hydrogen peroxide[p] + trans-2,cis-9-octadecadienoyl-CoA[p]	0	0	0.00167538		0	0	2.58021e-05		0	0	4.29826e-05		0	0	0.000308433		0.00256742	0.00042514	0.000618699	24.0981	0	0	1.77154e-05
r_2246	acyl-CoA oxidase (cis-hexadec-7-enoyl-CoA)	oxygen[p] + cis-hexadec-7-enoyl-CoA[p] => hydrogen peroxide[p] + trans-2,cis-7-hexadecadienoyl-CoA[p]	0	0	0.00167538		0	0	2.58021e-05		0	0	4.29826e-05		0	0	0.000308433		0.00256742	0.00042514	0.000618699	24.0981	0	0	1.77154e-05
r_2247	acyl-CoA oxidase (cis-tetradec-5-enoyl-CoA)	oxygen[p] + cis-tetradec-5-enoyl-CoA[p] => hydrogen peroxide[p] + trans-2,cis-5-tetradecadienoyl-CoA[p]	0	0	0.00167538		0	0	2.58021e-05		0	0	4.29826e-05		0	0	0.000308433		0.00256742	0.00042514	0.000618699	24.0981	0	0	1.77154e-05
r_2248	2-enoyl-CoA hydratase (3-hydroxydecanoyl-CoA)	H2O[p] + trans-dec-2-enoyl-CoA[p] => (R)-3-hydroxydecanoyl-CoA[p]	0	0	0.000797373		0	0	8.04018e-05		0	0	0.000140469		0	0	0.00039778		0	0	7.76357e-05		0	0	0.000137748
r_2249	2-enoyl-CoA hydratase (3-hydroxydodecanoyl-CoA)	H2O[p] + trans-dodec-2-enoyl-CoA[p] => (R)-3-hydroxylauroyl-CoA[p]	0	0	0.00450734		0	0	0.000699519		0	0	0.00377833		0	0	0.000553061		0.0113077	0.00187245	0.00281873	24.9275	0	0	0.00188439
r_2250	2-enoyl-CoA hydratase (3-hydroxytetradecanoyl-CoA)	H2O[p] + trans-tetradec-2-enoyl-CoA[p] => (S)-3-hydroxytetradecanoyl-CoA[p]	0	0	0.0042262		0	0	0.000699674		0	0	0.00377227		0	0	0.00046624		0.00874032	0.00144731	0.00293639	33.5959	0	0	0.00188274
r_2251	2-enoyl-CoA hydratase (3-hydroxyhexadecanoyl-CoA)	H2O[p] + hexadec-2-enoyl-CoA[p] => (S)-3-hydroxypalmitoyl-CoA[p]	0	0	0.0042262		0	0	0.000699674		0	0	0.00377227		0	0	0.00046624		0.00874032	0.00144731	0.00293639	33.5959	0	0	0.00188274
r_2252	2-enoyl-CoA hydratase (3-hydroxyoctadecanoyl-CoA)	H2O[p] + trans-octadec-2-enoyl-CoA[p] => 3-hydroxyoctadecanoyl-CoA[p]	0	0	0.00287106		0	0	0.000577433		0	0	0.00228497		0	0	0.000373542		0.00874032	0.00144731	0.00241979	27.6854	0	0	0.00141816
r_2253	2-enoyl-CoA hydratase (3-hydroxyhexacosanoyl-CoA)	H2O[p] + trans-hexacos-2-enoyl-CoA[p] => (S)-3-hydroxyhexacosanoyl-CoA[p]	0	0	0.000992959		0	0	0.000359787		0	0	0.000703176		0	0	0.000162047		0.00874032	0.00144731	0.00247708	28.3408	0	0	0.000585593
r_2254	2-enoyl-CoA hydratase (3-hydroxybutanoyl-CoA)	H2O[p] + but-2-enoyl-CoA[p] => (R)-3-hydroxybutanoyl-CoA[p]	0	0	0.00043666		0	0	5.56572e-05		0	0	0.000100117		0	0	0.000295939		0	0	7.60483e-05		0	0	0.000121723
r_2255	2-enoyl-CoA hydratase (3-hydroxyhexanoyl-CoA)	H2O[p] + trans-hex-2-enoyl-CoA[p] => (R)-3-hydroxyhexanoyl-CoA[p]	0	0	0.000797387		0	0	8.01916e-05		0	0	0.00013941		0	0	0.000397788		0	0	7.60483e-05		0	0	0.000137344
r_2256	2-enoyl-CoA hydratase (3-hydroxyoctanoyl-CoA)	H2O[p] + trans-oct-2-enoyl-CoA[p] => (R)-3-hydroxyoctanoyl-CoA[p]	0	0	0.000797373		0	0	8.04018e-05		0	0	0.000140469		0	0	0.00039778		0	0	7.76357e-05		0	0	0.000137748
r_2257	2-enoyl-CoA hydratase (3-hydroxyicosanoyl-CoA)	H2O[p] + trans-icos-2-enoyl-CoA[p] => (R)-3-hydroxyicosanoyl-CoA[p]	0	0	0.00192288		0	0	0.000535383		0	0	0.00138336		0	0	0.000318647		0.00874032	0.00144731	0.00237906	27.2194	0	0	0.00105591
r_2258	2-enoyl-CoA hydratase (3-hydroxydocosanoyl-CoA)	H2O[p] + trans-docos-2-enoyl-CoA[p] => (R)-3-hydroxydocosanoyl-CoA[p]	0	0	0.00160692		0	0	0.000502476		0	0	0.00118168		0	0	0.000279034		0.00874032	0.00144731	0.00239775	27.4332	0	0	0.000914269
r_2259	2-enoyl-CoA hydratase (3-hydroxytetracosanoyl-CoA)	H2O[p] + trans-tetracos-2-enoyl-CoA[p] => (R)-3-hydroxytetracosanoyl-CoA[p]	0	0	0.00127159		0	0	0.000454603		0	0	0.000943395		0	0	0.000221138		0.00874032	0.00144731	0.00242756	27.7743	0	0	0.000734244
r_2260	2-enoyl-CoA hydratase (3-hydroxy-cis-hexadec-9-enoyl-CoA)	H2O[p] + trans-2,cis-9-hexadecadienoyl-CoA[p] => (R)-3-hydroxy-cis-hexadec-9-enoyl-CoA[p]	0	0	0.000789686		0	0	4.75222e-05		0	0	4.60265e-05		0	0	0.0003753		0	0	7.7411e-05		0	0	1.93832e-05
r_2261	2-enoyl-CoA hydratase (3-hydroxy-cis-tetradec-7-enoyl-CoA)	H2O[p] + trans-2,cis-7-tetradecadienoyl-CoA[p] => (R)-3-hydroxy-cis-tetradec-7-enoyl-CoA[p]	0	0	0.000789686		0	0	4.75222e-05		0	0	4.60265e-05		0	0	0.0003753		0	0	7.7411e-05		0	0	1.93832e-05
r_2262	2-enoyl-CoA hydratase (3-hydroxy-cis-dodec-5-enoyl-CoA)	H2O[p] + trans-2,cis-5-dodecadienoyl-CoA[p] => (R)-3-hydroxy-cis-dodec-5-enoyl-CoA[p]	0	0	0.000789686		0	0	4.75222e-05		0	0	4.60265e-05		0	0	0.0003753		0	0	7.7411e-05		0	0	1.93832e-05
r_2263	2-enoyl-CoA hydratase (3-hydroxy-cis-octadec-9-enoyl-CoA)	H2O[p] + trans-2,cis-9-octadecadienoyl-CoA[p] => (R)-3-hydroxy-cis-octadec-9-enoyl-CoA[p]	0	0	0.00167538		0	0	2.58021e-05		0	0	4.29826e-05		0	0	0.000308433		0.00256742	0.00042514	0.000618699	24.0981	0	0	1.77154e-05
r_2264	2-enoyl-CoA hydratase (3-hydroxy-cis-hexadec-7-enoyl-CoA)	H2O[p] + trans-2,cis-7-hexadecadienoyl-CoA[p] => (R)-3-hydroxy-cis-hexadec-7-enoyl-CoA[p]	0	0	0.00167538		0	0	2.58021e-05		0	0	4.29826e-05		0	0	0.000308433		0.00256742	0.00042514	0.000618699	24.0981	0	0	1.77154e-05
r_2265	2-enoyl-CoA hydratase (3-hydroxy-cis-tetradec-5-enoyl-CoA)	H2O[p] + trans-2,cis-5-tetradecadienoyl-CoA[p] => (R)-3-hydroxy-cis-tetradec-5-enoyl-CoA[p]	0	0	0.00167538		0	0	2.58021e-05		0	0	4.29826e-05		0	0	0.000308433		0.00256742	0.00042514	0.000618699	24.0981	0	0	1.77154e-05
r_2266	3-hydroxyacyl-CoA dehydrogenase (3-oxodecanoyl-CoA)	(R)-3-hydroxydecanoyl-CoA[p] + NAD[p] => 3-oxodecanoyl-CoA[p] + H+[p] + NADH[p]	0	0	0.000797373		0	0	8.04018e-05		0	0	0.000140469		0	0	0.00039778		0	0	7.76357e-05		0	0	0.000137748
r_2267	3-hydroxyacyl-CoA dehydrogenase (3-oxododecanoyl-CoA)	(R)-3-hydroxylauroyl-CoA[p] + NAD[p] => 3-oxolauroyl-CoA[p] + H+[p] + NADH[p]	0	0	0.00450734		0	0	0.000699519		0	0	0.00377833		0	0	0.000553061		0.0113077	0.00187245	0.00281873	24.9275	0	0	0.00188439
r_2268	3-hydroxyacyl-CoA dehydrogenase (3-oxohexadecanoyl-CoA)	(S)-3-hydroxypalmitoyl-CoA[p] + NAD[p] => 3-oxopalmitoyl-CoA[p] + H+[p] + NADH[p]	0	0	0.0042262		0	0	0.000699674		0	0	0.00377227		0	0	0.00046624		0.00874032	0.00144731	0.00293639	33.5959	0	0	0.00188274
r_2269	3-hydroxyacyl-CoA dehydrogenase (3-oxooctadecanoyl-CoA)	3-hydroxyoctadecanoyl-CoA[p] + NAD[p] => 3-oxooctadecanoyl-CoA[p] + H+[p] + NADH[p]	0	0	0.00287106		0	0	0.000577433		0	0	0.00228497		0	0	0.000373542		0.00874032	0.00144731	0.00241979	27.6854	0	0	0.00141816
r_2270	3-hydroxyacyl-CoA dehydrogenase (3-oxohexacosanoyl-CoA)	(S)-3-hydroxyhexacosanoyl-CoA[p] + NAD[p] => 3-oxohexacosanoyl-CoA[p] + H+[p] + NADH[p]	0	0	0.000992959		0	0	0.000359787		0	0	0.000703176		0	0	0.000162047		0.00874032	0.00144731	0.00247708	28.3408	0	0	0.000585593
r_2271	3-hydroxyacyl-CoA dehydrogenase (3-oxobutanoyl-CoA)	NAD[p] + (R)-3-hydroxybutanoyl-CoA[p] => H+[p] + NADH[p] + acetoacetyl-CoA[p]	0	0	0.00043666		0	0	5.56572e-05		0	0	0.000100117		0	0	0.000295939		0	0	7.60483e-05		0	0	0.000121723
r_2272	3-hydroxyacyl-CoA dehydrogenase (3-oxohexanoyl-CoA)	NAD[p] + (R)-3-hydroxyhexanoyl-CoA[p] => H+[p] + NADH[p] + 3-oxohexanoyl-CoA[p]	0	0	0.000797387		0	0	8.01916e-05		0	0	0.00013941		0	0	0.000397788		0	0	7.60483e-05		0	0	0.000137344
r_2273	3-hydroxyacyl-CoA dehydrogenase (3-oxooctanoyl-CoA)	NAD[p] + (R)-3-hydroxyoctanoyl-CoA[p] => H+[p] + NADH[p] + 3-oxooctanoyl-CoA[p]	0	0	0.000797373		0	0	8.04018e-05		0	0	0.000140469		0	0	0.00039778		0	0	7.76357e-05		0	0	0.000137748
r_2274	3-hydroxyacyl-CoA dehydrogenase (3-oxoicosanoyl-CoA)	NAD[p] + (R)-3-hydroxyicosanoyl-CoA[p] => H+[p] + NADH[p] + 3-oxoicosanoyl-CoA[p]	0	0	0.00192288		0	0	0.000535383		0	0	0.00138336		0	0	0.000318647		0.00874032	0.00144731	0.00237906	27.2194	0	0	0.00105591
r_2275	3-hydroxyacyl-CoA dehydrogenase (3-oxodocosanoyl-CoA)	NAD[p] + (R)-3-hydroxydocosanoyl-CoA[p] => H+[p] + NADH[p] + 3-oxodocosanoyl-CoA[p]	0	0	0.00160692		0	0	0.000502476		0	0	0.00118168		0	0	0.000279034		0.00874032	0.00144731	0.00239775	27.4332	0	0	0.000914269
r_2276	3-hydroxyacyl-CoA dehydrogenase (3-oxotetracosanoyl-CoA)	NAD[p] + (R)-3-hydroxytetracosanoyl-CoA[p] => H+[p] + NADH[p] + 3-oxotetracosanoyl-CoA[p]	0	0	0.00127159		0	0	0.000454603		0	0	0.000943395		0	0	0.000221138		0.00874032	0.00144731	0.00242756	27.7743	0	0	0.000734244
r_2277	3-hydroxyacyl-CoA dehydrogenase (3-oxo-cis-hexadec-9-enoyl-CoA)	NAD[p] + (R)-3-hydroxy-cis-hexadec-9-enoyl-CoA[p] => H+[p] + NADH[p] + 3-oxo-cis-hexadec-9-enoyl-CoA[p]	0	0	0.000789686		0	0	4.75222e-05		0	0	4.60265e-05		0	0	0.0003753		0	0	7.7411e-05		0	0	1.93832e-05
r_2278	3-hydroxyacyl-CoA dehydrogenase (3-oxo-cis-tetradec-7-enoyl-CoA)	NAD[p] + (R)-3-hydroxy-cis-tetradec-7-enoyl-CoA[p] => H+[p] + NADH[p] + 3-oxo-cis-tetradec-7-enoyl-CoA[p]	0	0	0.000789686		0	0	4.75222e-05		0	0	4.60265e-05		0	0	0.0003753		0	0	7.7411e-05		0	0	1.93832e-05
r_2279	3-hydroxyacyl-CoA dehydrogenase (3-oxo-cis-dodec-5-enoyl-CoA)	NAD[p] + (R)-3-hydroxy-cis-dodec-5-enoyl-CoA[p] => H+[p] + NADH[p] + 3-oxo-cis-dodec-5-enoyl-CoA[p]	0	0	0.000789686		0	0	4.75222e-05		0	0	4.60265e-05		0	0	0.0003753		0	0	7.7411e-05		0	0	1.93832e-05
r_2280	3-hydroxyacyl-CoA dehydrogenase (3-oxo-cis-octadec-9-enoyl-CoA)	NAD[p] + (R)-3-hydroxy-cis-octadec-9-enoyl-CoA[p] => H+[p] + NADH[p] + 3-oxo-cis-octadec-9-enoyl-CoA[p]	0	0	0.00167538		0	0	2.58021e-05		0	0	4.29826e-05		0	0	0.000308433		0.00256742	0.00042514	0.000618699	24.0981	0	0	1.77154e-05
r_2281	3-hydroxyacyl-CoA dehydrogenase (3-oxo-cis-hexadec-7-enoyl-CoA)	NAD[p] + (R)-3-hydroxy-cis-hexadec-7-enoyl-CoA[p] => H+[p] + NADH[p] + 3-oxo-cis-hexadec-7-enoyl-CoA[p]	0	0	0.00167538		0	0	2.58021e-05		0	0	4.29826e-05		0	0	0.000308433		0.00256742	0.00042514	0.000618699	24.0981	0	0	1.77154e-05
r_2282	3-hydroxyacyl-CoA dehydrogenase (3-oxo-cis-tetradec-5-enoyl-CoA)	NAD[p] + (R)-3-hydroxy-cis-tetradec-5-enoyl-CoA[p] => H+[p] + NADH[p] + 3-oxo-cis-tetradec-5-enoyl-CoA[p]	0	0	0.00167538		0	0	2.58021e-05		0	0	4.29826e-05		0	0	0.000308433		0.00256742	0.00042514	0.000618699	24.0981	0	0	1.77154e-05
r_2283	acetyl-CoA C-acyltransferase (acetyl-CoA)	coenzyme A[p] + acetoacetyl-CoA[p] => 2 acetyl-CoA[p]	0	0	0.00043666		0	0	5.56572e-05		0	0	0.000100117		0	0	0.000295939		0	0	7.60483e-05		0	0	0.000121723
r_2284	acetyl-CoA C-acyltransferase (butanoyl-CoA)	coenzyme A[p] + 3-oxohexanoyl-CoA[p] => acetyl-CoA[p] + butanoyl-CoA[p]	0	0	0.000797387		0	0	8.01916e-05		0	0	0.00013941		0	0	0.000397788		0	0	7.60483e-05		0	0	0.000137344
r_2285	acetyl-CoA C-acyltransferase (hexanoyl-CoA)	coenzyme A[p] + 3-oxooctanoyl-CoA[p] => acetyl-CoA[p] + hexanoyl-CoA[p]	0	0	0.000797373		0	0	8.04018e-05		0	0	0.000140469		0	0	0.00039778		0	0	7.76357e-05		0	0	0.000137748
r_2286	acetyl-CoA C-acyltransferase (stearoyl-CoA)	coenzyme A[p] + 3-oxoicosanoyl-CoA[p] => acetyl-CoA[p] + stearoyl-CoA[p]	0	0	0.00192288		0	0	0.000535383		0	0	0.00138336		0	0	0.000318647		0.00874032	0.00144731	0.00237906	27.2194	0	0	0.00105591
r_2287	acetyl-CoA C-acyltransferase (icosanoyl-CoA)	coenzyme A[p] + 3-oxodocosanoyl-CoA[p] => acetyl-CoA[p] + icosanoyl-CoA[p]	0	0	0.00160692		0	0	0.000502476		0	0	0.00118168		0	0	0.000279034		0.00874032	0.00144731	0.00239775	27.4332	0	0	0.000914269
r_2288	acetyl-CoA C-acyltransferase (docosanoyl-CoA)	coenzyme A[p] + 3-oxotetracosanoyl-CoA[p] => acetyl-CoA[p] + docosanoyl-CoA[p]	0	0	0.00127159		0	0	0.000454603		0	0	0.000943395		0	0	0.000221138		0.00874032	0.00144731	0.00242756	27.7743	0	0	0.000734244
r_2289	acetyl-CoA C-acyltransferase (cis-tetradec-7-enoyl-CoA)	coenzyme A[p] + 3-oxo-cis-hexadec-9-enoyl-CoA[p] => acetyl-CoA[p] + cis-tetradec-7-enoyl-CoA[p]	0	0	0.000789686		0	0	4.75222e-05		0	0	4.60265e-05		0	0	0.0003753		0	0	7.7411e-05		0	0	1.93832e-05
r_2290	acetyl-CoA C-acyltransferase (cis-dodec-5-enoyl-CoA)	coenzyme A[p] + 3-oxo-cis-tetradec-7-enoyl-CoA[p] => acetyl-CoA[p] + cis-dodec-5-enoyl-CoA[p]	0	0	0.000789686		0	0	4.75222e-05		0	0	4.60265e-05		0	0	0.0003753		0	0	7.7411e-05		0	0	1.93832e-05
r_2291	acetyl-CoA C-acyltransferase (cis-dec-3-enoyl-CoA)	coenzyme A[p] + 3-oxo-cis-dodec-5-enoyl-CoA[p] => acetyl-CoA[p] + cis-dec-3-enoyl-CoA[p]	0	0	0.000789686		0	0	4.75222e-05		0	0	4.60265e-05		0	0	0.0003753		0	0	7.7411e-05		0	0	1.93832e-05
r_2292	acetyl-CoA C-acyltransferase (cis-hexadec-7-enoyl-CoA)	coenzyme A[p] + 3-oxo-cis-octadec-9-enoyl-CoA[p] => acetyl-CoA[p] + cis-hexadec-7-enoyl-CoA[p]	0	0	0.00167538		0	0	2.58021e-05		0	0	4.29826e-05		0	0	0.000308433		0.00256742	0.00042514	0.000618699	24.0981	0	0	1.77154e-05
r_2293	acetyl-CoA C-acyltransferase (cis-tetradec-5-enoyl-CoA)	coenzyme A[p] + 3-oxo-cis-hexadec-7-enoyl-CoA[p] => acetyl-CoA[p] + cis-tetradec-5-enoyl-CoA[p]	0	0	0.00167538		0	0	2.58021e-05		0	0	4.29826e-05		0	0	0.000308433		0.00256742	0.00042514	0.000618699	24.0981	0	0	1.77154e-05
r_2294	acetyl-CoA C-acyltransferase (cis-dodec-3-enoyl-CoA)	coenzyme A[p] + 3-oxo-cis-tetradec-5-enoyl-CoA[p] => acetyl-CoA[p] + cis-dodec-3-enoyl-CoA[p]	0	0	0.00167538		0	0	2.58021e-05		0	0	4.29826e-05		0	0	0.000308433		0.00256742	0.00042514	0.000618699	24.0981	0	0	1.77154e-05
r_2295	delta3,delta2-enoyl-CoA isomerase (cis-dec-3-enoyl-CoA)	cis-dec-3-enoyl-CoA[p] => trans-dec-2-enoyl-CoA[p]	0	0	0.000789686		0	0	4.75222e-05		0	0	4.60265e-05		0	0	0.0003753		0	0	7.7411e-05		0	0	1.93832e-05
r_2296	delta3,delta2-enoyl-CoA isomerase (trans-2,cis-5-dodecadienoyl-CoA)	trans-2,cis-5-dodecadienoyl-CoA[p] => trans-3,cis-5-dodecadienoyl-CoA[p]	0	0	0		0	0	0		0	0	0		0	0	0		0	0	0		0	0	0
r_2297	delta3,delta2-enoyl-CoA isomerase (trans-dodec-3-enoyl-CoA)	trans-dodec-3-enoyl-CoA[p] => trans-dodec-2-enoyl-CoA[p]	0	0	0		0	0	0		0	0	0		0	0	0		0	0	0		0	0	0
r_2298	delta3,delta2-enoyl-CoA isomerase (cis-dodec-3-enoyl-CoA)	cis-dodec-3-enoyl-CoA[p] => trans-dodec-2-enoyl-CoA[p]	0	0	0.00167538		0	0	2.58021e-05		0	0	4.29826e-05		0	0	0.000308433		0.00256742	0.00042514	0.000618699	24.0981	0	0	1.77154e-05
r_2299	delta3,delta2-enoyl-CoA isomerase (trans-2,cis-5-tetradecadienoyl-CoA)	trans-2,cis-5-tetradecadienoyl-CoA[p] => trans-3,cis-5-tetradecadienoyl-CoA[p]	0	0	0		0	0	0		0	0	0		0	0	0		0	0	0		0	0	0
r_2300	delta3,delta2-enoyl-CoA isomerase (trans-tetradec-3-enoyl-CoA)	trans-tetradec-3-enoyl-CoA[p] => trans-tetradec-2-enoyl-CoA[p]	0	0	0		0	0	0		0	0	0		0	0	0		0	0	0		0	0	0
r_2303	2,4-dienoyl-CoA reductase (trans-2,trans-4-dodecadienoyl-CoA)	H+[p] + NADPH[p] + trans-2,trans-4-dodecadienoyl-CoA[p] => NADP(+)[p] + trans-dodec-3-enoyl-CoA[p]	0	0	0		0	0	0		0	0	0		0	0	0		0	0	0		0	0	0
r_2304	2,4-dienoyl-CoA reductase (trans-2,trans-4-tetradecadienoyl-CoA)	H+[p] + NADPH[p] + trans-2,trans-4-tetradecadienoyl-CoA[p] => NADP(+)[p] + trans-tetradec-3-enoyl-CoA[p]	0	0	0		0	0	0		0	0	0		0	0	0		0	0	0		0	0	0
r_2305	cis-aconitate(3-) to isocitrate	cis-aconitate[c] + H2O[c] <=> isocitrate[c]	0.606939	0.246312	0.370148	60.986	0.0201492	0.0496409	0.0733068	363.82	0.0957563	0.0520019	0.150512	157.182	0.00843561	0.0196106	0.0551471	653.742	3.19161	0.528499	0.0359151	1.1253	1.05321	0.539861	0.0564966	5.36422
r_2316	glycerol-3-phosphate acyltransferase (16:0), lipid particle	glycerol 3-phosphate[lp] + palmitoyl-CoA[lp] => coenzyme A[lp] + 1-acyl-sn-glycerol 3-phosphate (16:0)[lp]	0	0	3.11023e-05		0.000934385	0.00230201	0.000596183	63.8048	0	0	1.32771e-05		0	0	9.32759e-06		0	0	2.73225e-05		2.47442e-05	1.26835e-05	0.000208429	842.335
r_2318	glycerol-3-phosphate acyltransferase (18:0), lipid particle	glycerol 3-phosphate[lp] + stearoyl-CoA[lp] => coenzyme A[lp] + 1-acyl-sn-glycerol 3-phosphate (18:0)[lp]	0	0	2.74953e-05		0.00047213	0.00116317	0.000595421	126.114	0	0	1.09024e-05		0	0	7.32422e-06		0	0	3.08279e-05		0.000448402	0.000229844	0.000208372	46.47
r_2320	dihydroxyacetone phosphate acyltransferase (16:0), lipid particle	dihydroxyacetone phosphate[lp] + palmitoyl-CoA[lp] => coenzyme A[lp] + acylglycerone phosphate (16:0)[lp]	0	0	6.84544e-06		0	0	5.57894e-05		0	0	3.65738e-06		0	0	0		0	0	1.24999e-05		0	0	1.22054e-05
r_2322	dihydroxyacetone phosphate acyltransferase (18:0), lipid particle	dihydroxyacetone phosphate[lp] + stearoyl-CoA[lp] => coenzyme A[lp] + acylglycerone phosphate (18:0)[lp]	0	0	6.74102e-06		0	0	6.82022e-05		0	0	5.17202e-06		0	0	6.50702e-06		0	0	4.20536e-06		0	0	2.25749e-05
r_2328	acyl dhap reductase (16:0), lipid particle	H+[lp] + acylglycerone phosphate (16:0)[lp] + NADPH[lp] => 1-acyl-sn-glycerol 3-phosphate (16:0)[lp] + NADP(+)[lp]	0	0	6.84544e-06		0	0	5.57894e-05		0	0	3.65738e-06		0	0	0		0	0	1.24999e-05		0	0	1.22054e-05
r_2330	acyl dhap reductase (18:0), lipid particle	H+[lp] + acylglycerone phosphate (18:0)[lp] + NADPH[lp] => 1-acyl-sn-glycerol 3-phosphate (18:0)[lp] + NADP(+)[lp]	0	0	6.74102e-06		0	0	6.82022e-05		0	0	5.17202e-06		0	0	6.50702e-06		0	0	4.20536e-06		0	0	2.25749e-05
r_2340	1-acyl-sn-glycerol-3-phosphate acyltransferase (1-16:0, 2-18:1), lipid particle	oleoyl-CoA[lp] + 1-acyl-sn-glycerol 3-phosphate (16:0)[lp] => coenzyme A[lp] + phosphatidate (1-16:0, 2-18:1)[lp]	0	0	7.53379e-06		0	0	2.40848e-05		0	0	4.07625e-06		0	0	0		0	0	5.51091e-06		0	0	2.95846e-06
r_2342	1-acyl-sn-glycerol-3-phosphate acyltransferase (1-18:0, 2-18:1), lipid particle	oleoyl-CoA[lp] + 1-acyl-sn-glycerol 3-phosphate (18:0)[lp] => coenzyme A[lp] + phosphatidate (1-18:0, 2-18:1)[lp]	0	0	6.01662e-06		0.000164886	0.000406224	9.30985e-05	56.4623	0	0	6.61563e-06		0	0	1.9154e-06		0	0	6.07405e-06		0	0	8.10986e-06
r_2353	PA phosphatase (1-16:0, 2-18:1), vacuolar membrane	H2O[vm] + phosphatidate (1-16:0, 2-18:1)[vm] => phosphate[vm] + diglyceride (1-16:0, 2-18:1)[vm]	0	0	4.50967e-12		0	0	0.00408062		0	0	0.00183175		0	0	0		0	0	0		0	0	0.000740896
r_2357	PA phosphatase (1-18:0, 2-18:1), vacuolar membrane	H2O[vm] + phosphatidate (1-18:0, 2-18:1)[vm] => phosphate[vm] + diglyceride (1-18:0, 2-18:1)[vm]	0	0	0.00348305		0	0	0		0	0	0.00113168		0	0	0		0	0	0		0	0	0.00074663
r_2401	diacylglycerol acyltransferase (1-16:0, 2-18:1, 3-16:0), lipid particle	palmitoyl-CoA[lp] + diglyceride (1-16:0, 2-18:1)[lp] => coenzyme A[lp] + triglyceride (1-16:0, 2-18:1, 3-16:0)[lp]	0	0	0		0	0	0		0	0	8.1033e-05		0	0	3.71066e-05		0	0	9.85331e-05		0	0	0
r_2405	diacylglycerol acyltransferase (1-18:0, 2-18:1, 3-16:0), lipid particle	palmitoyl-CoA[lp] + diglyceride (1-18:0, 2-18:1)[lp] => coenzyme A[lp] + triglyceride (1-18:0, 2-18:1, 3-16:0)[lp]	0	0	0.000109049		0	0	0.000180562		0	0	5.72891e-05		0	0	3.67468e-05		0	0	9.85321e-05		0	0	2.30698e-05
r_2417	diacylglycerol acyltransferase (1-16:0, 2-18:1, 3-18:0), lipid particle	stearoyl-CoA[lp] + diglyceride (1-16:0, 2-18:1)[lp] => coenzyme A[lp] + triglyceride (1-16:0, 2-18:1, 3-18:0)[lp]	0	0	0		0	0	9.04893e-05		0	0	0		0	0	0		0	0	0		0	0	2.31988e-05
r_2421	diacylglycerol acyltransferase (1-18:0, 2-18:1, 3-18:0), lipid particle	stearoyl-CoA[lp] + diglyceride (1-18:0, 2-18:1)[lp] => coenzyme A[lp] + triglyceride (1-18:0, 2-18:1, 3-18:0)[lp]	0	0	0.000185549		0	0	9.04891e-05		0	0	5.51074e-05		0	0	3.70924e-05		0	0	0.000101013		0	0	2.31987e-05
r_2425	diacylglycerol acyltransferase (1-16:0, 2-18:1, 3-18:1), lipid particle	oleoyl-CoA[lp] + diglyceride (1-16:0, 2-18:1)[lp] => coenzyme A[lp] + triglyceride (1-16:0, 2-18:1, 3-18:1)[lp]	0	0	3.59658e-05		0	0	0.000156681		0	0	8.09926e-05		0	0	3.0587e-05		0	0	0.000114508		0	0	2.32028e-05
r_2429	diacylglycerol acyltransferase (1-18:0, 2-18:1, 3-18:1), lipid particle	oleoyl-CoA[lp] + diglyceride (1-18:0, 2-18:1)[lp] => coenzyme A[lp] + triglyceride (1-18:0, 2-18:1, 3-18:1)[lp]	0	0	0		0	0	0		0	0	0		0	0	3.41047e-05		0	0	0.000186881		0	0	0
r_2444	CDP-diacylglycerol synthase (1-16:0, 2-18:1), mitochondrial membrane	CTP[mm] + H+[mm] + phosphatidate (1-16:0, 2-18:1)[mm] <=> diphosphate[mm] + CDP-diacylglycerol (1-16:0, 2-18:1)[mm]	0	0	0.000773631		4.45625e-05	0.000109787	1.90057e-05	42.6496	0	0	0.000361356		1.8832e-05	4.37796e-05	2.17469e-05	115.478	0	0	0.000183938		1.82461e-05	9.35271e-06	4.23815e-05	232.276
r_2468	PS decarboxylase (1-16:0, 2-18:1), mitochondrial membrane	H+[mm] + phosphatidyl-L-serine (1-16:0, 2-18:1)[mm] => carbon dioxide[mm] + phosphatidylethanolamine (1-16:0, 2-18:1)[mm]	0	0	0.00193437		0	0	6.22821e-06		0	0	0.00100946		0	0	6.7656e-05		0	0	5.42511e-05		0	0	5.56992e-05
r_2470	PS decarboxylase (1-18:0, 2-18:1), mitochondrial membrane	H+[mm] + phosphatidyl-L-serine (1-18:0, 2-18:1)[mm] => carbon dioxide[mm] + phosphatidylethanolamine (1-18:0, 2-18:1)[mm]	0	0	0.00255118		0	0	2.85162e-07		0	0	0.000943078		2.39141e-05	5.55941e-05	7.73074e-05	323.271	0	0	8.52458e-05		0	0	5.62702e-05
r_2484	PS decarboxylase (1-16:0, 2-18:1), vacuolar membrane	H+[vm] + phosphatidyl-L-serine (1-16:0, 2-18:1)[vm] => carbon dioxide[vm] + phosphatidylethanolamine (1-16:0, 2-18:1)[vm]	0	0	0		0	0	6.94998e-06		0	0	0.000357335		0	0	2.83063e-05		0	0	0		0	0	1.97459e-05
r_2486	PS decarboxylase (1-18:0, 2-18:1), vacuolar membrane	H+[vm] + phosphatidyl-L-serine (1-18:0, 2-18:1)[vm] => carbon dioxide[vm] + phosphatidylethanolamine (1-18:0, 2-18:1)[vm]	0	0	0.000640761		0	0	6.94978e-06		0	0	0.000357335		0	0	2.86112e-05		0	0	0		0	0	2.87067e-05
r_2540	phosphatidylglycerolphosphate synthase (1-16:0, 2-18:1), mitochondrial membrane	CDP-diacylglycerol (1-16:0, 2-18:1)[mm] + glycerol 3-phosphate[mm] => H+[mm] + CMP[mm] + 3-(3-sn-phosphatidyl)-sn-glycerol 1-phosphate (1-16:0, 2-18:1)[mm]	0	0	0.00077322		2.22812e-05	5.48934e-05	1.75911e-05	78.9505	0	0	0.000360541		9.41602e-06	2.18898e-05	2.1646e-05	229.885	0	0	0.000183906		9.12307e-06	4.67636e-06	4.2217e-05	462.749
r_2546	PGP phosphatase (1-16:0, 2-18:1), mitochondrial membrane	3-(3-sn-phosphatidyl)-sn-glycerol 1-phosphate (1-16:0, 2-18:1)[mm] + H2O[mm] => phosphate[mm] + phosphatidylglycerol (1-16:0, 2-18:1)[mm]	0	0	0.00077322		2.22812e-05	5.48934e-05	1.75911e-05	78.9505	0	0	0.000360541		9.41602e-06	2.18898e-05	2.1646e-05	229.885	0	0	0.000183906		9.12307e-06	4.67636e-06	4.2217e-05	462.749
r_2576	CL synthase (1-16:0, 2-18:1, 3-16:0, 4-18:1), mitochondrial membrane	CDP-diacylglycerol (1-16:0, 2-18:1)[mm] + phosphatidylglycerol (1-16:0, 2-18:1)[mm] => H+[mm] + CMP[mm] + cardiolipin (1-16:0, 2-18:1, 3-16:0, 4-18:1)[mm]	0	0	8.47826e-06		2.22812e-05	5.48934e-05	5.04233e-06	22.6304	0	0	1.07329e-05		9.41602e-06	2.18898e-05	2.62493e-06	27.8773	0	0	1.66045e-06		9.12307e-06	4.67636e-06	2.30657e-06	25.2828
r_2600	CL (1-16:0, 2-18:1, 3-16:0, 4-18:1) phospholipase (1-position), mitochondrial membrane	H2O[mm] + cardiolipin (1-16:0, 2-18:1, 3-16:0, 4-18:1)[mm] => H+[mm] + palmitate[mm] + monolysocardiolipin (2-18:1, 3-16:0, 4-18:1)[mm]	0	0	8.47826e-06		2.22812e-05	5.48934e-05	5.04233e-06	22.6304	0	0	1.07329e-05		9.41602e-06	2.18898e-05	2.62493e-06	27.8773	0	0	1.66045e-06		9.12307e-06	4.67636e-06	2.30657e-06	25.2828
r_2704	MLCL (2-18:1, 3-16:0, 4-18:1):PC (1-16:0, 2-18:1) acyltransferase, mitochondrial membrane	monolysocardiolipin (2-18:1, 3-16:0, 4-18:1)[mm] + phosphatidylcholine (1-16:0, 2-18:1)[mm] <=> 1-acylglycerophosphocholine (16:0)[mm] + cardiolipin (1-18:1, 2-18:1, 3-16:0, 4-18:1)[mm]	0	0	8.47826e-06		2.22812e-05	5.48934e-05	5.04233e-06	22.6304	0	0	1.07329e-05		9.41602e-06	2.18898e-05	2.62493e-06	27.8773	0	0	1.66045e-06		9.12307e-06	4.67636e-06	2.30657e-06	25.2828
r_2813	lysoPC acyltransferase (1-16:0, 2-18:1), mitochondrial membrane	1-acylglycerophosphocholine (16:0)[mm] + oleoyl-CoA[mm] => phosphatidylcholine (1-16:0, 2-18:1)[mm] + coenzyme A[mm]	4.36101e-05	1.76981e-05	1.25426e-07	0.287607	4.45625e-05	0.000109787	9.2535e-08	0.207652	4.77295e-05	2.59202e-05	1.32666e-07	0.277955	1.8832e-05	4.37796e-05	4.68419e-08	0.248735	5.68782e-05	9.41848e-06	3.50766e-08	0.0616697	1.82461e-05	9.35271e-06	4.11906e-08	0.22575
r_2817	lysoPC acyltransferase (1-18:0, 2-18:1), mitochondrial membrane	1-acylglycerophosphocholine (18:0)[mm] + oleoyl-CoA[mm] => phosphatidylcholine (1-18:0, 2-18:1)[mm] + coenzyme A[mm]	0	0	0		0	0	0		0	0	0		0	0	0		0	0	0		0	0	0
r_2824	phosphatidylinositol 4-kinase (1-16:0, 2-18:1), cell envelope	ATP[ce] + 1-phosphatidyl-1D-myo-inositol (1-16:0, 2-18:1)[ce] => H+[ce] + ADP[ce] + 1-phosphatidyl-1D-myo-inositol 4-phosphate (1-16:0, 2-18:1)[ce]	0	0	0.000300714		0	0	0.000315593		0	0	8.94342e-05		0	0	0.000114599		0	0	0.000324372		0	0	8.98543e-05
r_2826	phosphatidylinositol 4-kinase (1-18:0, 2-18:1), cell envelope	ATP[ce] + 1-phosphatidyl-1D-myo-inositol (1-18:0, 2-18:1)[ce] => H+[ce] + ADP[ce] + 1-phosphatidyl-1D-myo-inositol 4-phosphate (1-18:0, 2-18:1)[ce]	0	0	0.00030139		0	0	0.000315632		0	0	0.000185521		0	0	0.000157943		0	0	0.000221812		0	0	7.10798e-05
r_2832	phosphatidylinositol 4-kinase (1-16:0, 2-18:1), vacuolar membrane	ATP[vm] + 1-phosphatidyl-1D-myo-inositol (1-16:0, 2-18:1)[vm] => H+[vm] + ADP[vm] + 1-phosphatidyl-1D-myo-inositol 4-phosphate (1-16:0, 2-18:1)[vm]	0	0	0		0	0	0		0	0	0		0	0	0		0	0	0		0	0	0
r_2834	phosphatidylinositol 4-kinase (1-18:0, 2-18:1), vacuolar membrane	ATP[vm] + 1-phosphatidyl-1D-myo-inositol (1-18:0, 2-18:1)[vm] => H+[vm] + ADP[vm] + 1-phosphatidyl-1D-myo-inositol 4-phosphate (1-18:0, 2-18:1)[vm]	0	0	0		0	0	0		0	0	0		0	0	0		0	0	0		0	0	0
r_2840	phosphatidylinositol 4-kinase (1-16:0, 2-18:1), Golgi membrane	ATP[gm] + 1-phosphatidyl-1D-myo-inositol (1-16:0, 2-18:1)[gm] => H+[gm] + ADP[gm] + 1-phosphatidyl-1D-myo-inositol 4-phosphate (1-16:0, 2-18:1)[gm]	0	0	0.000223213		0	0	9.69527e-05		0	0	0		0	0	5.84825e-05		0	0	6.88881e-05		0	0	2.62879e-06
r_2842	phosphatidylinositol 4-kinase (1-18:0, 2-18:1), Golgi membrane	ATP[gm] + 1-phosphatidyl-1D-myo-inositol (1-18:0, 2-18:1)[gm] => H+[gm] + ADP[gm] + 1-phosphatidyl-1D-myo-inositol 4-phosphate (1-18:0, 2-18:1)[gm]	0	0	0.000199929		0	0	0		0	0	7.26571e-05		0	0	3.4033e-05		0	0	3.68749e-05		0	0	0
r_2848	phosphatidylinositol 4-kinase (1-16:0, 2-18:1), nucleus	ATP[n] + 1-phosphatidyl-1D-myo-inositol (1-16:0, 2-18:1)[n] => ADP[n] + H+[n] + 1-phosphatidyl-1D-myo-inositol 4-phosphate (1-16:0, 2-18:1)[n]	0	0	0.000102099		0	0	0		0	0	3.79366e-05		0	0	5.03698e-06		0	0	0		0	0	2.81403e-06
r_2850	phosphatidylinositol 4-kinase (1-18:0, 2-18:1), nucleus	ATP[n] + 1-phosphatidyl-1D-myo-inositol (1-18:0, 2-18:1)[n] => ADP[n] + H+[n] + 1-phosphatidyl-1D-myo-inositol 4-phosphate (1-18:0, 2-18:1)[n]	0	0	8.68362e-05		0	0	4.99355e-06		0	0	3.79359e-05		0	0	8.71994e-06		0	0	6.69172e-06		0	0	0
r_2856	phosphatidylinositol 3-kinase (1-16:0, 2-18:1), vacuolar membrane	ATP[vm] + 1-phosphatidyl-1D-myo-inositol (1-16:0, 2-18:1)[vm] => H+[vm] + ADP[vm] + 1-phosphatidyl-1D-myo-inositol 3-phosphate (1-16:0, 2-18:1)[vm]	0	0	2.20846e-05		0	0	2.24617e-05		0	0	2.11691e-05		0	0	1.01377e-05		0	0	3.19957e-05		0	0	7.75703e-06
r_2858	phosphatidylinositol 3-kinase (1-18:0, 2-18:1), vacuolar membrane	ATP[vm] + 1-phosphatidyl-1D-myo-inositol (1-18:0, 2-18:1)[vm] => H+[vm] + ADP[vm] + 1-phosphatidyl-1D-myo-inositol 3-phosphate (1-18:0, 2-18:1)[vm]	0	0	2.21253e-05		0	0	3.1073e-05		0	0	0		0	0	1.05821e-05		0	0	1.61531e-05		0	0	9.75362e-06
r_2864	PI 4-P 5-kinase (1-16:0, 2-18:1), nucleus	ATP[n] + 1-phosphatidyl-1D-myo-inositol 4-phosphate (1-16:0, 2-18:1)[n] => ADP[n] + H+[n] + 1-phosphatidyl-1D-myo-inositol 4,5-bisphosphate (1-16:0, 2-18:1)[n]	0	0	0.000102099		0	0	0		0	0	3.79366e-05		0	0	5.03698e-06		0	0	0		0	0	2.81403e-06
r_2866	PI 4-P 5-kinase (1-18:0, 2-18:1), nucleus	ATP[n] + 1-phosphatidyl-1D-myo-inositol 4-phosphate (1-18:0, 2-18:1)[n] => ADP[n] + H+[n] + 1-phosphatidyl-1D-myo-inositol 4,5-bisphosphate (1-18:0, 2-18:1)[n]	0	0	8.68362e-05		0	0	4.99355e-06		0	0	3.79359e-05		0	0	8.71994e-06		0	0	6.69172e-06		0	0	0
r_2872	PI 4-P 5-kinase (1-16:0, 2-18:1), cell envelope	ATP[ce] + 1-phosphatidyl-1D-myo-inositol 4-phosphate (1-16:0, 2-18:1)[ce] => H+[ce] + ADP[ce] + 1-phosphatidyl-1D-myo-inositol 4,5-bisphosphate (1-16:0, 2-18:1)[ce]	0	0	0.000277862		0	0	8.64475e-06		0	0	0.000141462		0	0	8.71994e-06		0	0	0		0	0	2.81455e-06
r_2874	PI 4-P 5-kinase (1-18:0, 2-18:1), cell envelope	ATP[ce] + 1-phosphatidyl-1D-myo-inositol 4-phosphate (1-18:0, 2-18:1)[ce] => H+[ce] + ADP[ce] + 1-phosphatidyl-1D-myo-inositol 4,5-bisphosphate (1-18:0, 2-18:1)[ce]	0	0	0.00019048		0	0	8.64475e-06		0	0	0.000170221		0	0	7.12158e-06		0	0	1.48152e-05		0	0	6.28722e-06
r_2880	PI 3-P 5-kinase (1-16:0, 2-18:1), vacuolar membrane	ATP[vm] + 1-phosphatidyl-1D-myo-inositol 3-phosphate (1-16:0, 2-18:1)[vm] => H+[vm] + ADP[vm] + 1-phosphatidyl-1D-myo-inositol 3,5-bisphosphate (1-16:0, 2-18:1)[vm]	0	0	0.0445169		0	0	0.00798311		0	0	1.56857e-05		0	0	0.00571835		0	0	0.00125442		0	0	0.00671428
r_2882	PI 3-P 5-kinase (1-18:0, 2-18:1), vacuolar membrane	ATP[vm] + 1-phosphatidyl-1D-myo-inositol 3-phosphate (1-18:0, 2-18:1)[vm] => H+[vm] + ADP[vm] + 1-phosphatidyl-1D-myo-inositol 3,5-bisphosphate (1-18:0, 2-18:1)[vm]	0	0	0.0469257		0	0	0.011287		0	0	0.0234396		0	0	0.00805452		0	0	0.00125421		0	0	0.0116236
r_3038	PC phospholipase B (1-16:0, 2-18:1), cell envelope	H2O[ce] + phosphatidylcholine (1-16:0, 2-18:1)[ce] => H+[ce] + 1-acylglycerophosphocholine (16:0)[ce] + oleate[ce]	0	0	2.66756e-05		0	0	5.97276e-06		0	0	1.5221e-05		0	0	0		0	0	0		0	0	1.23067e-06
r_3040	PC phospholipase B (1-18:0, 2-18:1), cell envelope	H2O[ce] + phosphatidylcholine (1-18:0, 2-18:1)[ce] => H+[ce] + 1-acylglycerophosphocholine (18:0)[ce] + oleate[ce]	0	0	2.71261e-05		0	0	3.6375e-06		0	0	1.71207e-05		0	0	0		0	0	0		0	0	1.03881e-06
r_3042	LPC phospholipase B (16:0), cell envelope	H2O[ce] + 1-acylglycerophosphocholine (16:0)[ce] => H+[ce] + sn-glycero-3-phosphocholine[ce] + palmitate[ce]	0	0	0.0034114		0	0	1.29863e-05		0	0	0.000281995		0	0	7.59839e-05		0	0	0.00050172		0	0	9.40312e-06
r_3044	LPC phospholipase B (18:0), cell envelope	H2O[ce] + 1-acylglycerophosphocholine (18:0)[ce] => H+[ce] + sn-glycero-3-phosphocholine[ce] + stearate[ce]	0.000452267	0.000183542	0.00311655	689.095	0	0	7.32893e-06		0	0	0.000323173		0	0	5.89283e-05		0.00339998	0.000563004	0.00156319	45.9764	0	0	3.41014e-06
r_3050	PE phospholipase B (1-16:0, 2-18:1), cell envelope	H2O[ce] + phosphatidylethanolamine (1-16:0, 2-18:1)[ce] => H+[ce] + oleate[ce] + 1-acylglycerophosphoethanolamine (16:0)[ce]	0	0	0		0	0	0		0	0	0		0	0	0		0	0	0		0	0	0
r_3052	PE phospholipase B (1-18:0, 2-18:1), cell envelope	H2O[ce] + phosphatidylethanolamine (1-18:0, 2-18:1)[ce] => H+[ce] + oleate[ce] + 1-acylglycerophosphoethanolamine (18:0)[ce]	0	0	0		0	0	0		0	0	0		0	0	0		0	0	0		0	0	0
r_3054	LPE phospholipase B (16:0), cell envelope	H2O[ce] + 1-acylglycerophosphoethanolamine (16:0)[ce] => H+[ce] + palmitate[ce] + sn-glycero-3-phosphoethanolamine[ce]	0	0	0		0	0	0		0	0	0		0	0	0		0	0	0		0	0	0
r_3056	LPE phospholipase B (18:0), cell envelope	H2O[ce] + 1-acylglycerophosphoethanolamine (18:0)[ce] => H+[ce] + stearate[ce] + sn-glycero-3-phosphoethanolamine[ce]	0	0	0		0	0	0		0	0	0		0	0	0		0	0	0		0	0	0
r_3062	PS phospholipase B (1-16:0, 2-18:1), cell envelope	H2O[ce] + phosphatidyl-L-serine (1-16:0, 2-18:1)[ce] => H+[ce] + oleate[ce] + 1-acylglycerophosphoserine (16:0)[ce]	0	0	0		0	0	0		0	0	0		0	0	0		0	0	0		0	0	0
r_3064	PS phospholipase B (1-18:0, 2-18:1), cell envelope	H2O[ce] + phosphatidyl-L-serine (1-18:0, 2-18:1)[ce] => H+[ce] + oleate[ce] + 1-acylglycerophosphoserine (18:0)[ce]	0	0	0		0	0	0		0	0	0		0	0	0		0	0	0		0	0	0
r_3066	LPS phospholipase B (16:0), cell envelope	H2O[ce] + 1-acylglycerophosphoserine (16:0)[ce] => H+[ce] + palmitate[ce] + sn-glycero-3-phosphoserine[ce]	0	0	0		0	0	0		0	0	0		0	0	0		0	0	0		0	0	0
r_3068	LPS phospholipase B (18:0), cell envelope	H2O[ce] + 1-acylglycerophosphoserine (18:0)[ce] => H+[ce] + stearate[ce] + sn-glycero-3-phosphoserine[ce]	0	0	0		0	0	0		0	0	0		0	0	0		0	0	0		0	0	0
r_3074	PI phospholipase B (1-16:0, 2-18:1), cell envelope	1-phosphatidyl-1D-myo-inositol (1-16:0, 2-18:1)[ce] + H2O[ce] => H+[ce] + oleate[ce] + 1-acylglycerophosphoinositol (16:0)[ce]	0	0	0		0	0	0		0	0	0		0	0	0		0	0	0		0	0	0
r_3076	PI phospholipase B (1-18:0, 2-18:1), cell envelope	1-phosphatidyl-1D-myo-inositol (1-18:0, 2-18:1)[ce] + H2O[ce] => H+[ce] + oleate[ce] + 1-acylglycerophosphoinositol (18:0)[ce]	0	0	0		0	0	0		0	0	0		0	0	0		0	0	0		0	0	0
r_3078	LPI phospholipase B (16:0), cell envelope	H2O[ce] + 1-acylglycerophosphoinositol (16:0)[ce] => sn-glycero-3-phosphoinositol[ce] + H+[ce] + palmitate[ce]	0	0	0		0	0	0		0	0	0		0	0	0		0	0	0		0	0	0
r_3080	LPI phospholipase B (18:0), cell envelope	H2O[ce] + 1-acylglycerophosphoinositol (18:0)[ce] => sn-glycero-3-phosphoinositol[ce] + H+[ce] + stearate[ce]	0	0	0		0	0	0		0	0	0		0	0	0		0	0	0		0	0	0
r_3094	PI 4,5-P2 phospholipase C (1-16:0, 2-18:1), nucleus	H2O[n] + 1-phosphatidyl-1D-myo-inositol 4,5-bisphosphate (1-16:0, 2-18:1)[n] => 1D-myo-inositol 1,4,5-trisphosphate[n] + H+[n] + diglyceride (1-16:0, 2-18:1)[n]	0	0	0		0	0	0		0	0	0		0	0	0		0	0	0		0	0	0
r_3096	PI 4,5-P2 phospholipase C (1-18:0, 2-18:1), nucleus	H2O[n] + 1-phosphatidyl-1D-myo-inositol 4,5-bisphosphate (1-18:0, 2-18:1)[n] => 1D-myo-inositol 1,4,5-trisphosphate[n] + H+[n] + diglyceride (1-18:0, 2-18:1)[n]	0	0	0		0	0	0		0	0	0		0	0	0		0	0	0		0	0	0
r_3102	PG phospholipase C (1-16:0, 2-18:1), mitochondrial membrane	H2O[mm] + phosphatidylglycerol (1-16:0, 2-18:1)[mm] => H+[mm] + glycerol 3-phosphate[mm] + diglyceride (1-16:0, 2-18:1)[mm]	0	0	0.000772767		0	0	1.67859e-05		0	0	0.000359944		0	0	2.16799e-05		0	0	0.000183901		0	0	4.21255e-05
r_3108	PC phospholipase D (1-16:0, 2-18:1), cell envelope	H2O[ce] + phosphatidylcholine (1-16:0, 2-18:1)[ce] => choline[ce] + H+[ce] + phosphatidate (1-16:0, 2-18:1)[ce]	0	0	0.00193527		4.45625e-05	0.000109787	0.000121536	272.731	0	0	0.00106822		0	0	7.35136e-05		0	0	5.30157e-05		1.82461e-05	9.35271e-06	7.33283e-05	401.884
r_3110	PC phospholipase D (1-18:0, 2-18:1), cell envelope	H2O[ce] + phosphatidylcholine (1-18:0, 2-18:1)[ce] => choline[ce] + H+[ce] + phosphatidate (1-18:0, 2-18:1)[ce]	0	0	0.0026288		0.000559987	0.00137962	0.000174816	31.2179	0	0	0.00100614		0	0	8.59313e-05		0	0	8.55748e-05		0.000231732	0.000118782	0.000148093	63.9071
r_3116	PI 3-P phosphatase (1-16:0, 2-18:1), cell envelope	H2O[ce] + 1-phosphatidyl-1D-myo-inositol 3-phosphate (1-16:0, 2-18:1)[ce] => 1-phosphatidyl-1D-myo-inositol (1-16:0, 2-18:1)[ce] + phosphate[ce]	0	0	1.55811e-05		0	0	1.29907e-05		0	0	1.56857e-05		0	0	8.62999e-06		0	0	1.58638e-05		0	0	5.19614e-06
r_3118	PI 3-P phosphatase (1-18:0, 2-18:1), cell envelope	H2O[ce] + 1-phosphatidyl-1D-myo-inositol 3-phosphate (1-18:0, 2-18:1)[ce] => 1-phosphatidyl-1D-myo-inositol (1-18:0, 2-18:1)[ce] + phosphate[ce]	0	0	1.56539e-05		0	0	1.82113e-05		0	0	0		0	0	0		0	0	0		0	0	6.59203e-06
r_3140	PI 3-P phosphatase (1-16:0, 2-18:1), Golgi membrane	H2O[gm] + 1-phosphatidyl-1D-myo-inositol 3-phosphate (1-16:0, 2-18:1)[gm] => phosphate[gm] + 1-phosphatidyl-1D-myo-inositol (1-16:0, 2-18:1)[gm]	0	0	1.56589e-05		0	0	1.83332e-05		0	0	1.42429e-05		0	0	5.32679e-06		0	0	2.77998e-05		0	0	5.76717e-06
r_3142	PI 3-P phosphatase (1-18:0, 2-18:1), Golgi membrane	H2O[gm] + 1-phosphatidyl-1D-myo-inositol 3-phosphate (1-18:0, 2-18:1)[gm] => phosphate[gm] + 1-phosphatidyl-1D-myo-inositol (1-18:0, 2-18:1)[gm]	0	0	1.56439e-05		0	0	2.52027e-05		0	0	0		0	0	1.05821e-05		0	0	1.61531e-05		0	0	7.20352e-06
r_3148	PI 4-P phosphatase (1-16:0, 2-18:1), cell envelope	1-phosphatidyl-1D-myo-inositol 4-phosphate (1-16:0, 2-18:1)[ce] + H2O[ce] => 1-phosphatidyl-1D-myo-inositol (1-16:0, 2-18:1)[ce] + phosphate[ce]	0	0	0.000233193		0	0	0.000165461		0	0	8.91924e-05		0	0	9.30358e-05		0	0	0.000178406		0	0	5.00062e-05
r_3150	PI 4-P phosphatase (1-18:0, 2-18:1), cell envelope	1-phosphatidyl-1D-myo-inositol 4-phosphate (1-18:0, 2-18:1)[ce] + H2O[ce] => 1-phosphatidyl-1D-myo-inositol (1-18:0, 2-18:1)[ce] + phosphate[ce]	0	0	0.00030139		0	0	0.000233229		0	0	8.9071e-05		0	0	0.000135594		0	0	0.000131816		0	0	6.57957e-05
r_3172	PI 4-P phosphatase (1-16:0, 2-18:1), Golgi membrane	H2O[gm] + 1-phosphatidyl-1D-myo-inositol 4-phosphate (1-16:0, 2-18:1)[gm] => phosphate[gm] + 1-phosphatidyl-1D-myo-inositol (1-16:0, 2-18:1)[gm]	0	0	0.000223213		0	0	9.69527e-05		0	0	0		0	0	5.84825e-05		0	0	6.88881e-05		0	0	2.62879e-06
r_3174	PI 4-P phosphatase (1-18:0, 2-18:1), Golgi membrane	H2O[gm] + 1-phosphatidyl-1D-myo-inositol 4-phosphate (1-18:0, 2-18:1)[gm] => phosphate[gm] + 1-phosphatidyl-1D-myo-inositol (1-18:0, 2-18:1)[gm]	0	0	0.000199929		0	0	0		0	0	7.26571e-05		0	0	3.4033e-05		0	0	3.68749e-05		0	0	0
r_3180	PI 3,5-P2 phosphatase (1-16:0, 2-18:1), cell envelope	H2O[ce] + 1-phosphatidyl-1D-myo-inositol 3,5-bisphosphate (1-16:0, 2-18:1)[ce] => phosphate[ce] + 1-phosphatidyl-1D-myo-inositol 3-phosphate (1-16:0, 2-18:1)[ce]	0	0	1.55811e-05		0	0	1.29907e-05		0	0	1.56857e-05		0	0	8.62999e-06		0	0	1.58638e-05		0	0	5.19614e-06
r_3182	PI 3,5-P2 phosphatase (1-18:0, 2-18:1), cell envelope	H2O[ce] + 1-phosphatidyl-1D-myo-inositol 3,5-bisphosphate (1-18:0, 2-18:1)[ce] => phosphate[ce] + 1-phosphatidyl-1D-myo-inositol 3-phosphate (1-18:0, 2-18:1)[ce]	0	0	1.56539e-05		0	0	1.82113e-05		0	0	0		0	0	0		0	0	0		0	0	6.59203e-06
r_3196	PI 4,5-P2 phosphatase (1-16:0, 2-18:1), cell envelope	1-phosphatidyl-1D-myo-inositol 4,5-bisphosphate (1-16:0, 2-18:1)[ce] + H2O[ce] => 1-phosphatidyl-1D-myo-inositol 4-phosphate (1-16:0, 2-18:1)[ce] + phosphate[ce]	0	0	0.000295916		0	0	8.64475e-06		0	0	0.000146434		0	0	1.00664e-05		0	0	0		0	0	3.97901e-06
r_3198	PI 4,5-P2 phosphatase (1-18:0, 2-18:1), cell envelope	1-phosphatidyl-1D-myo-inositol 4,5-bisphosphate (1-18:0, 2-18:1)[ce] + H2O[ce] => 1-phosphatidyl-1D-myo-inositol 4-phosphate (1-18:0, 2-18:1)[ce] + phosphate[ce]	0	0	0.000209285		0	0	9.9796e-06		0	0	0.000174365		0	0	1.12518e-05		0	0	1.62495e-05		0	0	6.28722e-06
r_3220	PI 3,5-P2 phosphatase (1-16:0, 2-18:1), vacuolar membrane	H2O[vm] + 1-phosphatidyl-1D-myo-inositol 3,5-bisphosphate (1-16:0, 2-18:1)[vm] => phosphate[vm] + 1-phosphatidyl-1D-myo-inositol 3-phosphate (1-16:0, 2-18:1)[vm]	0	0	0.0445169		0	0	0.0079831		0	0	0		0	0	0.00571836		0	0	0.00125433		0	0	0.00671428
r_3222	PI 3,5-P2 phosphatase (1-18:0, 2-18:1), vacuolar membrane	H2O[vm] + 1-phosphatidyl-1D-myo-inositol 3,5-bisphosphate (1-18:0, 2-18:1)[vm] => phosphate[vm] + 1-phosphatidyl-1D-myo-inositol 3-phosphate (1-18:0, 2-18:1)[vm]	0	0	0.0469257		0	0	0.011287		0	0	0.0234396		0	0	0.00805452		0	0	0.00125421		0	0	0.0116237
r_3228	DGPP phosphatase (1-16:0, 2-18:1), vacuolar membrane	H2O[vm] + 1,2-diacylglycerol 3-diphosphate (1-16:0, 2-18:1)[vm] => phosphate[vm] + phosphatidate (1-16:0, 2-18:1)[vm] + H+[vm]	0	0	0		0	0	0.0138726		0	0	0.0341739		0	0	0		0	0	0.000911611		0	0	0.0153937
r_3230	DGPP phosphatase (1-18:0, 2-18:1), vacuolar membrane	H2O[vm] + 1,2-diacylglycerol 3-diphosphate (1-18:0, 2-18:1)[vm] => phosphate[vm] + phosphatidate (1-18:0, 2-18:1)[vm] + H+[vm]	0	0	0.0445823		0	0	0.00801337		0	0	0.0241687		0	0	0		0	0	0.000911611		0	0	0.0108877
r_3244	lysoPA phosphatase (16:0), vacuolar membrane	H2O[vm] + 1-acyl-sn-glycerol 3-phosphate (16:0)[vm] => phosphate[vm] + 1-monoglyceride (16:0)[vm]	0	0	0.000102618		0	0	0.000185389		0	0	7.43492e-05		0.000158752	0.000369057	0.000116598	73.4467	0	0	2.43124e-05		0.000153812	7.88418e-05	3.37341e-05	21.932
r_3246	lysoPA phosphatase (18:0), vacuolar membrane	H2O[vm] + 1-acyl-sn-glycerol 3-phosphate (18:0)[vm] => phosphate[vm] + 1-monoglyceride (18:0)[vm]	0.000338858	0.000137518	0.00016619	49.044	0.000346259	0.000853064	0.000170697	49.2976	0.000111411	6.05034e-05	0.000166358	149.319	0	0	8.32464e-05		0.000379204	6.27925e-05	4.29214e-05	11.3188	0	0	3.15686e-05
r_3252	ergosteryl ester hydrolase (16:1), lipid particle	ergosteryl palmitoleate[lp] + H2O[lp] => ergosterol[lp] + H+[lp] + palmitoleate[lp]	0	0	0		0	0	8.40329e-06		0	0	1.26803e-05		0	0	8.27411e-05		0	0	0		0	0	3.85461e-06
r_3253	ergosteryl ester hydrolase (18:1), lipid particle	H2O[lp] + ergosteryl oleate[lp] => ergosterol[lp] + H+[lp] + oleate[lp]	0	0	0.0270633		0	0	0.00478671		0	0	0.0127577		0	0	0.0060188		0	0	0.000844486		0	0	0.0078913
r_3254	episteryl ester hydrolase (16:1), lipid particle	H2O[lp] + episteryl palmitoleate[lp] => H+[lp] + palmitoleate[lp] + episterol[lp]	0	0	0.00046618		0	0	9.18341e-06		0	0	8.97649e-06		0	0	5.80785e-05		0	0	8.11686e-05		0	0	4.44983e-06
r_3255	episteryl ester hydrolase (18:1), lipid particle	H2O[lp] + episteryl oleate[lp] => H+[lp] + oleate[lp] + episterol[lp]	0	0	0.0202022		0	0	0.00770379		0	0	0.0192791		0	0	0.00787866		0	0	0.00583262		0	0	0.00560406
r_3256	fecosteryl ester hydrolase (16:1), lipid particle	H2O[lp] + fecosteryl palmitoleate[lp] => fecosterol[lp] + H+[lp] + palmitoleate[lp]	0	0	0.000466204		0	0	1.07378e-05		0	0	1.09911e-05		0	0	4.53367e-05		0	0	0		0	0	3.85464e-06
r_3257	fecosteryl ester hydrolase (18:1), lipid particle	H2O[lp] + fecosteryl oleate[lp] => fecosterol[lp] + H+[lp] + oleate[lp]	0	0	0.0245423		0	0	0.00811721		0	0	0.0169025		0	0	0.00619487		0	0	0.00560651		0	0	0.0112336
r_3258	lanosteryl ester hydrolase (16:1), lipid particle	H2O[lp] + lanosteryl palmitoleate[lp] => H+[lp] + palmitoleate[lp] + lanosterol[lp]	0	0	0.000658129		0	0	7.65437e-06		0	0	6.34889e-06		0	0	6.75872e-05		0	0	5.74092e-05		0	0	4.4498e-06
r_3259	lanosteryl ester hydrolase (18:1), lipid particle	H2O[lp] + lanosteryl oleate[lp] => H+[lp] + oleate[lp] + lanosterol[lp]	0	0	0.0156312		0	0	0.00888331		0	0	0.0272437		0	0	0.00711235		0	0	0.00534074		0	0	0.010446
r_3260	zymosteryl ester hydrolase (16:1), lipid particle	H2O[lp] + zymosteryl palmitoleate[lp] => H+[lp] + zymosterol[lp] + palmitoleate[lp]	0	0	0		0	0	6.49883e-06		0	0	1.26882e-05		0	0	6.63676e-05		0	0	8.11687e-05		0	0	3.79724e-06
r_3261	zymosteryl ester hydrolase (18:1), lipid particle	H2O[lp] + zymosteryl oleate[lp] => H+[lp] + zymosterol[lp] + oleate[lp]	0	0	0.0259267		0.0098582	0.0242873	0.00853077	86.5348	0	0	0.0126887		0	0	0.00470218		0	0	0.00381218		0	0	0.0081218
r_3262	zymosteryl ester hydrolase (16:1), cell envelope	H2O[ce] + zymosteryl palmitoleate[ce] => H+[ce] + zymosterol[ce] + palmitoleate[ce]	0	0	0		0	0	7.65399e-06		0	0	8.92265e-06		0	0	9.00812e-05		0	0	8.11686e-05		0	0	0
r_3263	zymosteryl ester hydrolase (18:1), cell envelope	H2O[ce] + zymosteryl oleate[ce] => H+[ce] + zymosterol[ce] + oleate[ce]	0	0	0.0270827		0	0	0.00507651		0	0	8.44372e-07		0	0	2.33275e-06		0	0	0.00128979		0	0	0.00577055
r_3280	TAG lipase (1-16:0, 2-18:1, 3-16:0), lipid particle	triglyceride (1-16:0, 2-18:1, 3-16:0)[lp] + H2O[lp] => H+[lp] + palmitate[lp] + diglyceride (1-16:0, 2-18:1)[lp]	0	0	0.0342009		0	0	0.0110917		0	0	0.0183832		0	0	0.00856884		0	0	0.00122554		0	0	0.00905525
r_3282	TAG lipase (1-16:0, 2-18:1, 3-18:0), lipid particle	triglyceride (1-16:0, 2-18:1, 3-18:0)[lp] + H2O[lp] => H+[lp] + stearate[lp] + diglyceride (1-16:0, 2-18:1)[lp]	0	0	0.0430033		0	0	0.00829545		0	0	0.0276685		0	0	0.00595354		0	0	0.00170078		0	0	0.0126498
r_3283	TAG lipase (1-16:0, 2-18:1, 3-18:1), lipid particle	triglyceride (1-16:0, 2-18:1, 3-18:1)[lp] + H2O[lp] => H+[lp] + oleate[lp] + diglyceride (1-16:0, 2-18:1)[lp]	0	0	0.0345632		0	0	0.0101347		0	0	0.0249133		0	0	0.00536436		0	0	0.00129392		0	0	0.00813583
r_3288	TAG lipase (1-18:0, 2-18:1, 3-16:0), lipid particle	triglyceride (1-18:0, 2-18:1, 3-16:0)[lp] + H2O[lp] => H+[lp] + palmitate[lp] + diglyceride (1-18:0, 2-18:1)[lp]	0	0	0.0463337		0	0	0.00514236		0	0	0.0335084		0	0	0.00692474		0	0	0.0013544		0	0	0.0155394
r_3290	TAG lipase (1-18:0, 2-18:1, 3-18:0), lipid particle	triglyceride (1-18:0, 2-18:1, 3-18:0)[lp] + H2O[lp] => H+[lp] + stearate[lp] + diglyceride (1-18:0, 2-18:1)[lp]	0	0	0.0340643		0	0	0.00673687		9.97748e-05	5.41842e-05	0.0221986	22248.7	0	0	0.00561043		5.00759e-05	8.29208e-06	0.00125093	2498.07	0	0	0.0153
r_3291	TAG lipase (1-18:0, 2-18:1, 3-18:1), lipid particle	triglyceride (1-18:0, 2-18:1, 3-18:1)[lp] + H2O[lp] => H+[lp] + oleate[lp] + diglyceride (1-18:0, 2-18:1)[lp]	0	0	0.0264654		0	0	0.00700445		0	0	0.0216708		0	0	0.00708119		0	0	0.0021598		0	0	0.0115129
r_3300	DAG lipase (1-16:0, 2-18:1), lipid particle	diglyceride (1-16:0, 2-18:1)[lp] + H2O[lp] => H+[lp] + oleate[lp] + 1-monoglyceride (16:0)[lp]	0	0	5.48426e-05		0	0	5.25753e-06		0	0	1.53031e-05		0	0	7.70006e-06		0	0	1.23832e-05		0	0	0
r_3302	DAG lipase (1-18:0, 2-18:1), lipid particle	diglyceride (1-18:0, 2-18:1)[lp] + H2O[lp] => H+[lp] + oleate[lp] + 1-monoglyceride (18:0)[lp]	0	0	4.91177e-05		0	0	1.12409e-05		0.000101189	5.4952e-05	7.0963e-05	70.1295	0	0	1.77271e-06		5.00759e-05	8.29208e-06	1.84257e-05	36.7955	0	0	0
r_3312	lysoPE (1-16:0) oleoyl-CoA acyltransferase, lipid particle	oleoyl-CoA[lp] + 1-acylglycerophosphoethanolamine (16:0)[lp] => coenzyme A[lp] + phosphatidylethanolamine (1-16:0, 2-18:1)[lp]	0	0	0.0187986		0.000675337	0.0016638	0.00512582	759.002	0	0	0.0176819		0	0	0.00738268		0	0	0.0018051		1.82461e-05	9.35271e-06	0.00999161	54760.1
r_3314	lysoPE (1-18:0) oleoyl-CoA acyltransferase, lipid particle	oleoyl-CoA[lp] + 1-acylglycerophosphoethanolamine (18:0)[lp] => coenzyme A[lp] + phosphatidylethanolamine (1-18:0, 2-18:1)[lp]	0	0	0.043474		0.00055749	0.00137347	0.0084237	1511.01	0	0	0.0125041		0	0	0.00162516		0	0	0.00182013		0.000457777	0.00023465	0.0107529	2348.93
r_3328	PE phospholipase A2 (1-16:0, 2-18:1), lipid particle	H2O[lp] + phosphatidylethanolamine (1-16:0, 2-18:1)[lp] => H+[lp] + oleate[lp] + 1-acylglycerophosphoethanolamine (16:0)[lp]	0	0	0.0187986		0	0	0.00512042		0	0	0.0176819		0	0	0.00737789		0	0	0.00180509		0	0	0.00997748
r_3330	PE phospholipase A2 (1-18:0, 2-18:1), lipid particle	H2O[lp] + phosphatidylethanolamine (1-18:0, 2-18:1)[lp] => H+[lp] + oleate[lp] + 1-acylglycerophosphoethanolamine (18:0)[lp]	0	0	0.043474		0	0	0.00840755		0	0	0.0125041		0	0	0.00162507		0	0	0.00182014		0	0	0.0107508
r_3344	PA kinase (1-16:0, 2-18:1), vacuolar membrane	phosphatidate (1-16:0, 2-18:1)[vm] + ATP[vm] <=> ADP[vm] + 1,2-diacylglycerol 3-diphosphate (1-16:0, 2-18:1)[vm]	0	0	0		0	0	0.0138726		0	0	0.0341739		0	0	0		0	0	0.000911611		0	0	0.0153937
r_3346	PA kinase (1-18:0, 2-18:1), vacuolar membrane	phosphatidate (1-18:0, 2-18:1)[vm] + ATP[vm] <=> ADP[vm] + 1,2-diacylglycerol 3-diphosphate (1-18:0, 2-18:1)[vm]	0	0	0.0445823		0	0	0.00801337		0	0	0.0241687		0	0	0		0	0	0.000911611		0	0	0.0108877
r_3432	IPC synthase (PI (1-16:0, 2-18:1) ceramide-1 (C24))	ceramide-1 (C24)[g] + 1-phosphatidyl-1D-myo-inositol (1-16:0, 2-18:1)[gm] => inositol-P-ceramide A (C24)[g] + diglyceride (1-16:0, 2-18:1)[gm]	0	0	0.000492442		0	0	6.92028e-06		0	0	0.000540199		0	0	0		0	0	0		0	0	0
r_3434	IPC synthase (PI (1-18:0, 2-18:1) ceramide-1 (C24))	ceramide-1 (C24)[g] + 1-phosphatidyl-1D-myo-inositol (1-18:0, 2-18:1)[gm] => inositol-P-ceramide A (C24)[g] + diglyceride (1-18:0, 2-18:1)[gm]	0	0	0.000492444		0	0	8.7929e-06		0	0	0.000365494		0	0	3.08385e-05		0	0	0.000205512		0	0	3.09269e-05
r_3440	IPC synthase (PI (1-16:0, 2-18:1) ceramide-1 (C26))	ceramide-1 (C26)[g] + 1-phosphatidyl-1D-myo-inositol (1-16:0, 2-18:1)[gm] => inositol-P-ceramide A (C26)[g] + diglyceride (1-16:0, 2-18:1)[gm]	0	0	0.000638619		0	0	9.81354e-06		0	0	2.96113e-06		0	0	2.08405e-05		0	0	0.000290225		0	0	4.23771e-05
r_3442	IPC synthase (PI (1-18:0, 2-18:1) ceramide-1 (C26))	ceramide-1 (C26)[g] + 1-phosphatidyl-1D-myo-inositol (1-18:0, 2-18:1)[gm] => inositol-P-ceramide A (C26)[g] + diglyceride (1-18:0, 2-18:1)[gm]	0	0	0.000767182		0	0	6.94991e-06		0	0	8.77596e-06		0	0	3.08389e-05		0	0	0.000118336		0	0	3.08464e-05
r_3510	palmitate transport, cytoplasm-ER membrane	palmitate[c] <=> palmitate[erm]	0.000138302	5.61265e-05	0.0842119	60889.9	0	0	0.0200702		0	0	0.0535233		0	0	0.0166513		0	0	0.00110207		0	0	0.0289088
r_3511	palmitoleate transport, cytoplasm-ER membrane	palmitoleate[c] <=> palmitoleate[erm]	0	0	0		0	0	0		0	0	0		0	0	0		0	0	0		0	0	0
r_3512	stearate transport, cytoplasm-ER membrane	stearate[c] <=> stearate[erm]	0	0	0.0920191		0	0	0.0229025		0	0	0.0678595		0	0	0.0160996		-5.94202e-06	-9.83941e-07	0.00194845	32791.1	0	0	0.0287955
r_3513	oleate transport, cytoplasm-ER membrane	oleate[c] <=> oleate[erm]	0	0	0.110895		0	0	0.0271088		0	0	0.0601888		0	0	0.0194186		0	0	0.00255021		0	0	0.0285019
r_3514	malonyl-CoA transport, cytoplasm-ER membrane	malonyl-CoA[c] <=> malonyl-CoA[erm]	0	0	0.0110455		0	0	0.0041653		0	0	0.00731459		0	0	0.00222749		0.241618	0.0400096	0.0132035	5.46461	0	0	0.00962038
r_3515	lauroyl-CoA transport, cytoplasm-ER membrane	lauroyl-CoA[c] <=> lauroyl-CoA[erm]	0	0	0		0	0	0		0	0	2.20476e-11		0	0	0		0	0	0		0	0	0
r_3516	myristoyl-CoA transport, cytoplasm-ER membrane	myristoyl-CoA[c] <=> myristoyl-CoA[erm]	0	0	2.61403e-12		0	0	1.50635e-11		0	0	2.17742e-11		0	0	0		0	0	0		0	0	0
r_3517	palmitoyl-CoA transport, cytoplasm-ER membrane	palmitoyl-CoA[c] <=> palmitoyl-CoA[erm]	0.00567478	0.00230297	0.0234942	414.01	0.00710459	0.0175033	0.00506373	71.2741	0.00966737	0.00525001	0.00320188	33.1204	0.00418028	0.00971808	0.00769375	184.049	0.00642637	0.00106414	0.00695367	108.205	0.00257984	0.00132239	0.0085388	330.981
r_3518	palmitoleoyl-CoA transport, cytoplasm-ER membrane	palmitoleoyl-CoA(4-)[c] <=> palmitoleoyl-CoA(4-)[erm]	0	0	0.000789686		0	0	4.75222e-05		0	0	4.60265e-05		0	0	0.0003753		0	0	7.7411e-05		0	0	1.93832e-05
r_3519	stearoyl-CoA transport, cytoplasm-ER membrane	stearoyl-CoA[c] <=> stearoyl-CoA[erm]	0.0246882	0.0100191	0.0344919	139.71	0.0228671	0.0563369	0.00515068	22.5244	0.0237123	0.0128773	0.00668034	28.1724	0.00905601	0.0210529	0.00519403	57.3545	0.0965431	0.0159866	0.00667762	6.91672	0.00974028	0.00499273	0.00708049	72.6929
r_3520	oleoyl-CoA transport, cytoplasm-ER membrane	oleoyl-CoA[c] <=> oleoyl-CoA[erm]	-4.36101e-05	-1.76981e-05	0.0220339	50524.7	-0.00145118	-0.00357522	0.00680702	469.067	-4.77295e-05	-2.59202e-05	0.0194422	40734.1	-1.8832e-05	-4.37796e-05	0.00270216	14348.8	-0.0026243	-0.000434558	0.00175361	66.8222	-0.000494843	-0.00025365	0.0087536	1768.96
r_3521	icosanoyl-CoA transport, cytoplasm-ER membrane	icosanoyl-CoA[c] <=> icosanoyl-CoA[erm]	0	0	0.00164914		0	0	0.000623304		0	0	0.00105554		0	0	0.000437473		0	0	0.00184005		0	0	0.00116669
r_3522	docosanoyl-CoA transport, cytoplasm-ER membrane	docosanoyl-CoA[c] <=> docosanoyl-CoA[erm]	0	0	0.00153146		0	0	0.000440208		0	0	0.00139168		0	0	0.000350315		0	0	0.00158336		0	0	0.00164729
r_3523	tetracosanoyl-CoA transport, cytoplasm-ER membrane	tetracosanoyl-CoA[c] <=> tetracosanoyl-CoA[erm]	0	0	0.00105956		0	0	0.000641505		0	0	0.00144889		0	0	0.000335859		0	0	0.00355261		0	0	0.00124492
r_3524	hexacosanoyl-CoA transport, cytoplasm-ER membrane	hexacosanoyl-CoA[c] <=> hexacosanoyl-CoA[erm]	0	0	0.00197518		0	0	0.000601813		0	0	0.00106356		0	0	0.000398116		-0.0603917	-0.0100003	0.00467968	7.74887	0	0	0.00199773
r_3525	H+ transport, cytoplasm-ER membrane	H+[c] <=> H+[erm]	0.0163888	0.006651	0.0392819	239.688	0.0220786	0.0543943	0.018598	84.2351	0.0261147	0.014182	0.0250605	95.9633	0.0100389	0.0233378	0.00821884	81.8701	0.751616	0.12446	0.0392332	5.21984	0.00915865	0.00469459	0.029145	318.224
r_3526	H2O transport, cytoplasm-ER membrane	H2O[c] <=> H2O[erm]	-0.075832	-0.0307746	0.0173116	22.8289	-0.0457363	-0.112679	0.0119634	26.1573	-0.0538053	-0.0292198	0.0102166	18.9881	-0.0193668	-0.0450228	0.00481362	24.855	-0.319601	-0.0529228	0.0134059	4.19456	-0.018952	-0.00971454	0.0100995	53.29
r_3527	CO2 transport, cytoplasm-ER membrane	carbon dioxide[c] <=> carbon dioxide[erm]	0	0	0.0110455		0	0	0.0041653		0	0	0.00731459		0	0	0.00222749		-0.241618	-0.0400096	0.0132035	5.46461	0	0	0.00962038
r_3528	coenzyme A transport, cytoplasm-ER membrane	coenzyme A[c] <=> coenzyme A[erm]	-0.0303194	-0.0123044	0.0481789	158.904	-0.0282821	-0.0696774	0.0101288	35.8136	-0.0333321	-0.0181015	0.021771	65.3154	-0.0132175	-0.0307272	0.00961865	72.7723	-0.282458	-0.0467723	0.0128655	4.55483	-0.011715	-0.00600496	0.0164335	140.277
r_3529	NADPH transport, cytoplasm-ER membrane	NADPH[c] <=> NADPH[erm]	0	0	0.022099		0	0	0.00833121		0	0	0.0146295		0	0	0.00445877		0.483236	0.0800192	0.0264028	5.46374	0	0	0.0192398
r_3530	NADP(+) transport, cytoplasm-ER membrane	NADP(+)[c] <=> NADP(+)[erm]	0	0	0.022099		0	0	0.00833121		0	0	0.0146295		0	0	0.00445877		-0.483236	-0.0800192	0.0264028	5.46374	0	0	0.0192398
r_3531	O2 transport, cytoplasm-ER membrane	oxygen[c] <=> oxygen[erm]	0.0400022	0.0162339	0.00225496	5.63709	0.0249525	0.0614746	7.15909e-05	0.286908	0.0294182	0.015976	9.34418e-05	0.317633	0.0106235	0.024697	0.000506837	4.77088	0.0434514	0.00719513	0.000591108	1.36039	0.0103234	0.00529163	3.30769e-05	0.320406
r_3532	NADH transport, cytoplasm-ER membrane	NADH[c] <=> NADH[erm]	0.0400022	0.0162339	0.00225496	5.63709	0.0249525	0.0614746	7.15909e-05	0.286908	0.0294182	0.015976	9.34418e-05	0.317633	0.0106235	0.024697	0.000506837	4.77088	0.0434514	0.00719513	0.000591108	1.36039	0.0103234	0.00529163	3.30769e-05	0.320406
r_3533	NAD transport, cytoplasm-ER membrane	NAD[c] <=> NAD[erm]	-0.0400022	-0.0162339	0.00225496	5.63709	-0.0249525	-0.0614746	7.15909e-05	0.286908	-0.0294182	-0.015976	9.34418e-05	0.317633	-0.0106235	-0.024697	0.000506837	4.77088	-0.0434514	-0.00719513	0.000591108	1.36039	-0.0103234	-0.00529163	3.30769e-05	0.320406
r_3534	glycerol 3-phosphate transport, cytoplasm-ER membrane	glycerol 3-phosphate[c] <=> glycerol 3-phosphate[erm]	0.0138593	0.00562446	0.000921376	6.64808	0.0049325	0.012152	0.000179042	3.62984	0.00760887	0.00413211	0.000299612	3.93768	0.00269383	0.00626246	0.000183765	6.82168	0.0115868	0.00191866	0.000502283	4.33495	0.00210483	0.0010789	0.000121816	5.78746
r_3535	dihydroxyacetone phosphate transport, cytoplasm-ER membrane	dihydroxyacetone phosphate[c] <=> dihydroxyacetone phosphate[erm]	0	0	0.000907279		0	0	0.000174089		0	0	0.000270618		0	0	0.000224071		0	0	0.000508955		0	0	0.000122199
r_3536	diphosphate transport, cytoplasm-ER membrane	diphosphate[c] <=> diphosphate[erm]	-0.0164966	-0.00669477	0.163278	989.766	-0.00246117	-0.00606348	0.0402399	1634.99	-0.00261152	-0.00141823	0.1038	3974.69	-0.000898416	-0.00208859	0.0297725	3313.89	-0.00567652	-0.000939977	0.00316601	55.7738	-0.000991188	-0.000508069	0.049045	4948.11
r_3537	phosphate transport, cytoplasm-ER membrane	phosphate[c] <=> phosphate[erm]	-0.0041724	-0.00169327	0.0100227	240.214	-0.00413661	-0.0101912	0.0111367	269.223	-0.00481428	-0.00261447	0.00707005	146.856	-0.00175416	-0.00407798	0.00408501	232.875	-0.00547421	-0.000906477	0.00211569	38.6483	-0.0016724	-0.000857246	0.00289313	172.993
r_3538	CTP transport, cytoplasm-ER membrane	CTP[c] <=> CTP[erm]	0.00927272	0.00376311	0.0138207	149.047	0.00240993	0.00593725	0.0134675	558.834	0.00261152	0.00141823	0.00930867	356.446	0.000764594	0.00177749	0.00451977	591.133	0.00567652	0.000939977	0.00301125	53.0475	0.000968705	0.000496544	0.00326306	336.848
r_3539	CDP transport, cytoplasm-ER membrane	CDP[c] <=> CDP[erm]	0	0	0.0124242		0	0	0.0134489		0	0	0.00876646		0	0	0.00451021		0	0	0.00264564		0	0	0.00324089
r_3540	CMP transport, cytoplasm-ER membrane	CMP[c] <=> CMP[erm]	-0.00927272	-0.00376311	0.00556786	60.0456	-0.00240993	-0.00593725	0.000138889	5.76319	-0.00261152	-0.00141823	0.00295321	113.084	-0.000764594	-0.00177749	0.00021884	28.6218	-0.00567652	-0.000939977	0.000981375	17.2883	-0.000968705	-0.000496544	0.000212282	21.914
r_3541	CDP-ethanolamine transport, cytoplasm-ER membrane	CDP-ethanolamine[c] <=> CDP-ethanolamine[erm]	0	0	0		0	0	0		0	0	0		0	0	0		0	0	1.78046e-11		0	0	0
r_3542	CDP-choline transport, cytoplasm-ER membrane	CDP-choline[c] <=> CDP-choline[erm]	0	0	6.37833e-08		0	0	3.08506e-08		0	0	2.42447e-08		0	0	2.60713e-08		0	0	7.2144e-08		0	0	1.42363e-08
r_3543	ATP transport, cytoplasm-ER membrane	ATP[c] <=> ATP[erm]	0.00711196	0.00288622	0.163419	2297.81	3.35866e-05	8.2746e-05	0.0402465	119829	0	0	0.103833		0.000126192	0.000293363	0.0297903	23607.2	0	0	0.00303262		2.24834e-05	1.15247e-05	0.0490662	218233
r_3544	AMP transport, cytoplasm-ER membrane	AMP[c] <=> AMP[erm]	-0.00711196	-0.00288622	0.163419	2297.81	-3.35866e-05	-8.2746e-05	0.0402465	119829	0	0	0.103833		-0.000126192	-0.000293363	0.0297903	23607.2	0	0	0.00303262		-2.24834e-05	-1.15247e-05	0.0490662	218233
r_3545	L-serine transport, cytoplasm-ER membrane	L-serine[c] <=> L-serine[erm]	0.0090651	0.00367885	0.00516109	56.9336	0.00219525	0.00540835	0.000138479	6.30815	0.00234774	0.00127498	0.002745	116.921	0.000674171	0.00156727	0.000201803	29.9334	0.00541304	0.000896346	0.000275537	5.09024	0.000880883	0.000451528	0.000197791	22.4537
r_3546	myo-inositol transport, cytoplasm-ER membrane	myo-inositol[c] <=> myo-inositol[erm]	0.000207614	8.42551e-05	0.00216483	1042.72	0.000214486	0.000528421	2.55041e-05	11.8908	0.000221102	0.000120073	0.00113142	511.718	9.06414e-05	0.000210718	9.87575e-05	108.954	0.000263483	4.36302e-05	0.000944532	358.479	8.78211e-05	4.50158e-05	9.94153e-05	113.202
r_3547	S-adenosyl-L-methionine transport, cytoplasm-ER membrane	S-adenosyl-L-methionine[c] <=> S-adenosyl-L-methionine[erm]	0.0236122	0.00958245	0.0154886	65.5957	0.00291968	0.00719309	0.000430889	14.7581	0.00317693	0.00172528	0.00823902	259.339	0.000458442	0.00106576	0.000611957	133.486	0.0116231	0.00192467	0.000830571	7.14588	0.00114229	0.000585519	0.000594692	52.0616
r_3548	S-adenosyl-L-homocysteine transport, cytoplasm-ER membrane	S-adenosyl-L-homocysteine[c] <=> S-adenosyl-L-homocysteine[erm]	-0.0236122	-0.00958245	0.0154886	65.5957	-0.00291968	-0.00719309	0.000430889	14.7581	-0.00317693	-0.00172528	0.00823902	259.339	-0.000458442	-0.00106576	0.000611957	133.486	-0.0116231	-0.00192467	0.000830571	7.14588	-0.00114229	-0.000585519	0.000594692	52.0616
r_3549	episterol transport, cytoplasm-ER membrane	episterol[c] <=> episterol[erm]	0	0	0		0	0	0		0	0	0		0	0	0		0	0	0		0	0	0
r_3550	fecosterol transport, cytoplasm-ER membrane	fecosterol[c] <=> fecosterol[erm]	0	0	0		0	0	0		0	0	0		0	0	0		0	0	0		0	0	0
r_3551	lanosterol transport, cytoplasm-ER membrane	lanosterol[c] <=> lanosterol[erm]	0	0	0		0	0	0		0	0	0		0	0	0		0	0	0		0	0	0
r_3552	ergosterol transport, cytoplasm-ER membrane	ergosterol[c] <=> ergosterol[erm]	0	0	0.0270302		0	0	22.3607		0	0	31.6148		0	0	0.00600029		0	0	22.3606		0	0	0.00787685
r_3553	zymosterol transport, cytoplasm-ER membrane	zymosterol[c] <=> zymosterol[erm]	0	0	0.0270827		0	0	0.00507651		0	0	8.96094e-06		0	0	9.01056e-05		0	0	0.00129225		0	0	0.00577055
r_3570	sn-glycero-3-phosphocholine transport, ER membrane-cytoplasm	sn-glycero-3-phosphocholine[erm] <=> sn-glycero-3-phosphocholine[c]	0	0	0.00328545		0	0	1.05935e-05		0	0	0.000221852		0	0	3.79249e-05		8.46067e-06	1.40101e-06	0.00154068	18209.9	0	0	5.81065e-06
r_3571	hexadecanoate (n-C16:0) transport, cytoplasm-lipid particle	palmitate[c] <=> palmitate[lp]	-0.000132313	-5.36961e-05	0.0848098	64097.9	-0.00475378	-0.0117117	0.0200869	422.545	-0.000990069	-0.000537672	0.0545004	5504.7	-0.00259866	-0.00604121	0.0166673	641.383	0	0	0.00336172		-0.00192019	-0.000984261	0.0291024	1515.6
r_3572	hexadecenoate (n-C16:1) transport, cytoplasm-lipid particle	palmitoleate[c] <=> palmitoleate[lp]	0	0	0.000930977		0	0	1.92109e-05		0	0	2.36738e-05		0	0	0.000145343		0	0	0.000128242		0	0	9.11974e-06
r_3573	octadecanoate (n-C18:0) transport, cytoplasm-lipid particle	stearate[c] <=> stearate[lp]	0	0	0.0922036		0	0	0.0229631		-0.00071794	-0.000389888	0.0686615	9563.68	0	0	0.0161351		-0.00020611	-3.41298e-05	0.00312753	1517.41	0	0	0.0289661
r_3574	octadecenoate (n-C18:1) transport, cytoplasm-lipid particle	oleate[c] <=> oleate[lp]	-0.00726764	-0.0029494	0.107775	1482.95	-0.011205	-0.0276054	0.0268781	239.875	-0.0138663	-0.00753033	0.0602233	434.312	-0.00419968	-0.00976318	0.0195055	464.453	-0.0127053	-0.00210388	0.00301023	23.6927	-0.00461172	-0.0023639	0.0280105	607.376
r_3575	lauroyl-CoA transport, cytoplasm-lipid particle	lauroyl-CoA[c] <=> lauroyl-CoA[lp]	0	0	0		0	0	0		0	0	0		0	0	0		0	0	0		0	0	0
r_3576	myristoyl-CoA transport, cytoplasm-lipid particle	myristoyl-CoA[c] <=> myristoyl-CoA[lp]	0	0	0		0	0	0		0	0	0		0	0	0		0	0	0		0	0	0
r_3577	palmitoyl-CoA transport, cytoplasm-lipid particle	palmitoyl-CoA[c] <=> palmitoyl-CoA[lp]	0	0	0.0230115		0.000934385	0.00230201	0.00470813	503.875	0	0	0.000105938		0	0	0.00766823		0	0	0.000590009		2.43128e-05	1.24624e-05	0.00838928	34505.7
r_3578	palmitoleoyl-CoA transport, cytoplasm-lipid particle	palmitoleoyl-CoA(4-)[c] <=> palmitoleoyl-CoA(4-)[lp]	0	0	0		0	0	0		0	0	0		0	0	0		0	0	0		0	0	0
r_3579	stearoyl-CoA transport, cytoplasm-lipid particle	stearoyl-CoA[c] <=> stearoyl-CoA[lp]	0	0	0.034233		0.000379266	0.000934383	0.00474263	1250.47	0	0	0.00575317		0	0	0.00511515		0	0	0.000222345		0.000429801	0.00022031	0.00620276	1443.17
r_3580	oleoyl-CoA transport, cytoplasm-lipid particle	oleoyl-CoA[c] <=> oleoyl-CoA[lp]	0	0	0.0219679		0.00140652	0.00346518	0.00680651	483.927	0	0	0.0194419		0	0	0.00268733		0	0	0.00170837		0.000476597	0.000244297	0.00875352	1836.67
r_3581	glycerol 3-phosphate transport, cytoplasm-lipid particle	glycerol 3-phosphate[c] <=> glycerol 3-phosphate[lp]	0	0	4.20446e-05		0.00140653	0.00346522	9.32614e-05	6.63059	0	0	1.7867e-05		0	0	1.18359e-05		0	0	4.199e-05		0.000476597	0.000244297	2.8832e-05	6.04955
r_3582	dihydroxyacetone phosphate transport, cytoplasm-lipid particle	dihydroxyacetone phosphate[c] <=> dihydroxyacetone phosphate[lp]	0	0	9.60496e-06		0	0	8.80605e-05		0	0	6.33241e-06		0	0	6.50702e-06		0	0	1.31849e-05		0	0	2.56512e-05
r_3583	NADPH transport, cytoplasm-lipid particle	NADPH[c] <=> NADPH[lp]	0	0	9.60496e-06		0	0	8.80605e-05		0	0	6.33241e-06		0	0	6.50702e-06		0	0	1.31849e-05		0	0	2.56512e-05
r_3584	NADP(+) transport, cytoplasm-lipid particle	NADP(+)[c] <=> NADP(+)[lp]	0	0	9.60496e-06		0	0	8.80605e-05		0	0	6.33241e-06		0	0	6.50702e-06		0	0	1.31849e-05		0	0	2.56512e-05
r_3585	ATP transport, cytoplasm-lipid particle	ATP[c] <=> ATP[lp]	0	0	0.0894533		0.00125403	0.00308949	0.0244407	1948.98	0.000102721	5.57843e-05	0.0594443	57869.5	0	0	0.0171312		1.14312e-05	1.89289e-06	0.00247255	21629.9	0.000476597	0.000244297	0.027475	5764.83
r_3586	AMP transport, cytoplasm-lipid particle	AMP[c] <=> AMP[lp]	0	0	0.0894533		-0.00125403	-0.00308949	0.0244407	1948.98	-0.000102721	-5.57843e-05	0.0594443	57869.5	0	0	0.0171312		-1.14312e-05	-1.89289e-06	0.00247255	21629.9	-0.000476597	-0.000244297	0.027475	5764.83
r_3587	diphosphate transport, cytoplasm-lipid particle	diphosphate[c] <=> diphosphate[lp]	0	0	0.0894533		-0.00125403	-0.00308949	0.0244407	1948.98	-0.000102721	-5.57843e-05	0.0594443	57869.5	0	0	0.0171312		-1.14312e-05	-1.89289e-06	0.00247255	21629.9	-0.000476597	-0.000244297	0.027475	5764.83
r_3596	H2O transport, cytoplasm-lipid particle	H2O[c] <=> H2O[lp]	0.00742833	0.00301461	0.183318	2467.82	0.0171988	0.0423721	0.0466653	271.328	0.0157107	0.00853191	0.119013	757.533	0.00679833	0.0158044	0.0340761	501.242	0.0129229	0.0021399	0.00597939	46.2699	0.0070085	0.00359246	0.0555773	792.998
r_3597	glycerol transport, lipid particle-cytoplasm	glycerol[lp] <=> glycerol[c]	0.000118481	4.80827e-05	0.000129342	109.167	0	0	2.64828e-05		0	0	3.21623e-05		0	0	0.00013154		0	0	2.86881e-05		0	0	7.41794e-06
r_3598	docosanoyl-CoA transport, lipid particle-cytoplasm	docosanoyl-CoA[lp] <=> docosanoyl-CoA[c]	0	0	0		0	0	0		0	0	0		0	0	0		0	0	0		0	0	0
r_3599	tetracosanoyl-CoA transport, lipid particle-cytoplasm	tetracosanoyl-CoA[lp] <=> tetracosanoyl-CoA[c]	0	0	0		0	0	0		0	0	0		0	0	0		0	0	0		0	0	0
r_3600	hexacosanoyl-CoA transport, lipid particle-cytoplasm	hexacosanoyl-CoA[lp] <=> hexacosanoyl-CoA[c]	0	0	0		0	0	0		0	0	0		0	0	0		0	0	0		0	0	0
r_3601	ATP transport, cytoplasm-cell envelope	ATP[c] <=> ATP[ce]	0	0	0.000905986		0	0	0.000741398		0	0	0.00056736		0	0	0.000301669		0	0	0.000659454		0	0	0.000183902
r_3602	ADP transport, cytoplasm-cell envelope	ADP[c] <=> ADP[ce]	0	0	0.000905986		0	0	0.000741398		0	0	0.00056736		0	0	0.000301669		0	0	0.000659454		0	0	0.000183902
r_3603	H+ transport, cytoplasm-cell envelope	H+[c] <=> H+[ce]	-0.0150322	-0.00610045	0.028724	191.084	-0.000600502	-0.00147943	0.00513432	855.006	-0.00109711	-0.0005958	0.00296848	270.574	0	0	0.000412899		-0.00681609	-0.00112868	0.00348966	51.1974	-0.000231732	-0.000118782	0.00577473	2491.99
r_3604	H2O transport, cytoplasm-cell envelope	H2O[c] <=> H2O[ce]	0.0150322	0.00610045	0.0287203	191.058	0.000606226	0.00149354	0.00510586	842.237	0.00109711	0.0005958	0.00296142	269.931	0	0	0.000379688		0.00681606	0.00112867	0.00344382	50.5251	0.000231732	0.000118782	0.00577361	2491.5
r_3605	phosphate transport, cytoplasm-cell envelope	phosphate[c] <=> phosphate[ce]	0	0	0.000816911		0	0	0.000514354		0	0	0.000531918		0	0	0.000258561		0	0	0.000479448		0	0	0.000148887
r_3606	sn-glycero-3-phosphocholine transport, cell envelope-cytoplasm	sn-glycero-3-phosphocholine[ce] <=> sn-glycero-3-phosphocholine[c]	0.00751609	0.00305023	0.0034488	45.8856	0	0	1.48848e-05		0.000533163	0.000289542	0.000344517	64.6175	0	0	0.000103676		0.00340506	0.000563845	0.00154201	45.2857	0	0	9.97652e-06
r_3607	1-(sn-glycero-3-phospho)-1D-myo-inositol transport, cell envelope-cytoplasm	1-(sn-glycero-3-phospho)-1D-myo-inositol[ce] <=> 1-(sn-glycero-3-phospho)-1D-myo-inositol[c]	0	0	0		0	0	0		0	0	0		0	0	0		0	0	0		0	0	0
r_3608	palmitate transport, cell envelope-cytoplasm	palmitate[ce] <=> palmitate[c]	0	0	0.0034114		0	0	1.29863e-05		0	0	0.000281995		0	0	7.59839e-05		0	0	0.00050172		0	0	9.40312e-06
r_3609	palmitoleate transport, cell envelope-cytoplasm	palmitoleate[ce] <=> palmitoleate[c]	0	0	0		0	0	7.65399e-06		0	0	8.92265e-06		0	0	9.00812e-05		0	0	8.11686e-05		0	0	0
r_3610	stearate transport, cell envelope-cytoplasm	stearate[ce] <=> stearate[c]	0.000452267	0.000183542	0.00311655	689.095	0	0	7.32893e-06		0	0	0.000323173		0	0	5.89283e-05		0.00339998	0.000563004	0.00156319	45.9764	0	0	3.41014e-06
r_3611	oleate transport, cell envelope-cytoplasm	oleate[ce] <=> oleate[c]	0	0	0.0270827		0	0	0.00507651		0	0	2.29144e-05		0	0	2.33275e-06		0	0	0.00128979		0	0	0.00577055
r_3612	icosanoyl-CoA transport, cell envelope-cytoplasm	icosanoyl-CoA[ce] <=> icosanoyl-CoA[c]	0	0	0		0	0	0		0	0	0		0	0	0		0	0	0		0	0	0
r_3613	docosanoyl-CoA transport, cell envelope-cytoplasm	docosanoyl-CoA[ce] <=> docosanoyl-CoA[c]	0	0	0		0	0	0		0	0	0		0	0	0		0	0	0		0	0	0
r_3614	tetracosanoyl-CoA transport, cell envelope-cytoplasm	tetracosanoyl-CoA[ce] <=> tetracosanoyl-CoA[c]	0	0	0		0	0	0		0	0	0		0	0	0		0	0	0		0	0	0
r_3615	hexacosanoyl-CoA transport, cell envelope-cytoplasm	hexacosanoyl-CoA[ce] <=> hexacosanoyl-CoA[c]	0	0	0		0	0	0		0	0	0		0	0	0		0	0	0		0	0	0
r_3628	1-phosphatidyl-1D-myo-inositol 4-phosphate (1-16:0, 2-18:1) transport, cell envelope-cytoplasm	1-phosphatidyl-1D-myo-inositol 4-phosphate (1-16:0, 2-18:1)[ce] <=> 1-phosphatidyl-1D-myo-inositol 4-phosphate (1-16:0, 2-18:1)[c]	0	0	0		0	0	0		0	0	0		0	0	0		0	0	0		0	0	0
r_3630	1-phosphatidyl-1D-myo-inositol 4-phosphate (1-18:0, 2-18:1) transport, cell envelope-cytoplasm	1-phosphatidyl-1D-myo-inositol 4-phosphate (1-18:0, 2-18:1)[ce] <=> 1-phosphatidyl-1D-myo-inositol 4-phosphate (1-18:0, 2-18:1)[c]	0	0	0		0	0	0		0	0	0		0	0	0		0	0	0		0	0	0
r_3648	H2O transport, cytoplasm-vacuolar membrane	H2O[c] <=> H2O[vm]	0.000342243	0.000138891	0.126604	36992.5	0.000346259	0.000853064	0.0341287	9856.4	0.000215363	0.000116956	0.0901326	41851.5	0.000158752	0.000369057	0.0272302	17152.7	0.000379204	6.27925e-05	0.00427268	1126.75	0.000153812	7.88418e-05	0.0409799	26642.8
r_3649	phosphate transport, cytoplasm-vacuolar membrane	phosphate[c] <=> phosphate[vm]	-0.000342243	-0.000138891	0.126604	36992.5	-0.000346259	-0.000853064	0.0341287	9856.4	-0.000215363	-0.000116956	0.0901326	41851.5	-0.000158752	-0.000369057	0.0272302	17152.7	-0.000379204	-6.27925e-05	0.00427268	1126.75	-0.000153812	-7.88418e-05	0.0409799	26642.8
r_3650	H+ transport, cytoplasm-vacuolar membrane	H+[c] <=> H+[vm]	0	0	0.126467		0	0	0.0333014		0	0	0.0900325		0	0	0.0271881		0	0	0.00394373		0	0	0.0409612
r_3651	ATP transport, cytoplasm-vacuolar membrane	ATP[c] <=> ATP[vm]	0	0	0.126427		0	0	0.0332994		0	0	0.0900147		0	0	0.027168		0	0	0.00392066		0	0	0.0409597
r_3652	ADP transport, cytoplasm-vacuolar membrane	ADP[c] <=> ADP[vm]	0	0	0.126427		0	0	0.0332994		0	0	0.0900147		0	0	0.027168		0	0	0.00392066		0	0	0.0409597
r_3653	carbon dioxide transport, cytoplasm-vacuolar membrane	carbon dioxide[c] <=> carbon dioxide[vm]	0	0	0.00246366		0	0	0.000155601		0	0	0.00124754		0	0	0.000258548		0	0	0.000395843		0	0	0.000126163
r_3658	1-phosphatidyl-1D-myo-inositol 3,5-bisphosphate (1-16:0, 2-18:1) transport, vacuolar membrane-cytoplasm	1-phosphatidyl-1D-myo-inositol 3,5-bisphosphate (1-16:0, 2-18:1)[vm] <=> 1-phosphatidyl-1D-myo-inositol 3,5-bisphosphate (1-16:0, 2-18:1)[c]	0	0	0		0	0	0		0	0	0		0	0	0		0	0	0		0	0	0
r_3660	1-phosphatidyl-1D-myo-inositol 3,5-bisphosphate (1-18:0, 2-18:1) transport, vacuolar membrane-cytoplasm	1-phosphatidyl-1D-myo-inositol 3,5-bisphosphate (1-18:0, 2-18:1)[vm] <=> 1-phosphatidyl-1D-myo-inositol 3,5-bisphosphate (1-18:0, 2-18:1)[c]	0	0	0		0	0	0		0	0	0		0	0	0		0	0	0		0	0	0
r_3662	H2O transport, cytoplasm-Golgi membrane	H2O[c] <=> H2O[gm]	0	0	0.000521276		0	0	0.000324105		0	0	0.000247609		0	0	0.000135911		0	0	0.000357376		0	0	9.64771e-05
r_3663	phosphate transport, cytoplasm-Golgi membrane	phosphate[c] <=> phosphate[gm]	0	0	0.000521276		0	0	0.000324105		0	0	0.000247609		0	0	0.000135911		0	0	0.000357376		0	0	9.64771e-05
r_3664	H+ transport, cytoplasm-Golgi membrane	H+[c] <=> H+[gm]	0	0	0.000520109		0	0	0.00032129		0	0	0.000246182		0	0	0.000134214		0	0	0.000353749		0	0	9.57855e-05
r_3665	carbon dioxide transport, cytoplasm-Golgi membrane	carbon dioxide[c] <=> carbon dioxide[gm]	0	0	0		0	0	0		0	0	0		0	0	0		0	0	0		0	0	0
r_3666	ATP transport, cytoplasm-Golgi membrane	ATP[c] <=> ATP[gm]	0	0	0.000520109		0	0	0.00032129		0	0	0.000246182		0	0	0.000134214		0	0	0.000353749		0	0	9.57855e-05
r_3667	ADP transport, cytoplasm-Golgi membrane	ADP[c] <=> ADP[gm]	0	0	0.000520109		0	0	0.00032129		0	0	0.000246182		0	0	0.000134214		0	0	0.000353749		0	0	9.57855e-05
r_3668	H2O transport, cytoplasm-mitochondrial membrane	H2O[c] <=> H2O[mm]	6.54152e-05	2.65472e-05	0.00400003	6114.83	6.68437e-05	0.00016468	7.62138e-05	114.018	7.15942e-05	3.88803e-05	0.00203394	2840.93	2.8248e-05	6.56695e-05	0.000208305	737.414	8.53173e-05	1.41277e-05	0.00133098	1560.03	2.73692e-05	1.40291e-05	0.000229334	837.928
r_3669	carbon dioxide transport, cytoplasm-mitochondrial membrane	carbon dioxide[c] <=> carbon dioxide[mm]	-0.0081543	-0.00330923	0.00480087	58.8753	-0.00126365	-0.0031132	0.000194982	15.4301	-0.00136697	-0.000742355	0.00249295	182.37	-0.000277789	-0.000645788	0.000194154	69.8925	-0.0042576	-0.000705018	0.000390269	9.16639	-0.000499081	-0.000255822	0.000191731	38.4169
r_3670	palmitoleoyl-CoA transport, cytoplasm-mitochondrial membrane	palmitoleoyl-CoA(4-)[c] <=> palmitoleoyl-CoA(4-)[mm]	0	0	0		0	0	0		0	0	0		0	0	0		0	0	0		0	0	0
r_3671	oleoyl-CoA transport, cytoplasm-mitochondrial membrane	oleoyl-CoA[c] <=> oleoyl-CoA[mm]	4.36101e-05	1.76981e-05	1.25426e-07	0.287607	4.45625e-05	0.000109787	9.2535e-08	0.207652	4.77295e-05	2.59202e-05	1.32666e-07	0.277955	1.8832e-05	4.37796e-05	4.68419e-08	0.248735	5.68782e-05	9.41848e-06	3.50766e-08	0.0616697	1.82461e-05	9.35271e-06	4.11906e-08	0.22575
r_3678	palmitate transport, mitochondrial membrane-cytoplasm	palmitate[mm] <=> palmitate[c]	2.18051e-05	8.84906e-06	1.94186e-05	89.0554	4.45625e-05	0.000109787	6.06838e-06	13.6177	2.37976e-05	1.29237e-05	2.18848e-05	91.9622	1.8832e-05	4.37796e-05	2.83158e-06	15.036	0	0	1.09832e-05		1.82461e-05	9.35271e-06	3.42925e-06	18.7944
r_3679	stearate transport, mitochondrial membrane-cytoplasm	stearate[mm] <=> stearate[c]	2.18051e-05	8.84906e-06	1.94207e-05	89.065	0	0	6.09231e-06		2.37976e-05	1.29237e-05	2.19134e-05	92.0822	0	0	2.8358e-06		5.68782e-05	9.41848e-06	1.09834e-05	19.3104	0	0	3.43453e-06
r_3680	coenzyme A transport, mitochondrial membrane-cytoplasm	coenzyme A[mm] <=> coenzyme A[c]	4.36101e-05	1.76981e-05	1.25426e-07	0.287607	4.45625e-05	0.000109787	9.2535e-08	0.207652	4.77295e-05	2.59202e-05	1.32666e-07	0.277955	1.8832e-05	4.37796e-05	4.68419e-08	0.248735	5.68782e-05	9.41848e-06	3.50766e-08	0.0616697	1.82461e-05	9.35271e-06	4.11906e-08	0.22575
r_3684	cerotic acid transport, ER membrane-lipid particle	cerotic acid[erm] <=> cerotic acid[lp]	0	0	0		0	0	0		0	0	0		0	0	0		0	0	0		0	0	0
r_3701	TAG (1-16:0, 2-18:1, 3-16:0) transport, ER membrane-lipid particle	triglyceride (1-16:0, 2-18:1, 3-16:0)[erm] <=> triglyceride (1-16:0, 2-18:1, 3-16:0)[lp]	0	0	0.0342009		0	0	0.0110917		0	0	0.0183831		0	0	0.00856885		0	0	0.0012217		0	0	0.00905525
r_3703	TAG (1-16:0, 2-18:1, 3-18:0) transport, ER membrane-lipid particle	triglyceride (1-16:0, 2-18:1, 3-18:0)[erm] <=> triglyceride (1-16:0, 2-18:1, 3-18:0)[lp]	0	0	0.0430033		0	0	0.00829503		0	0	0.0276685		0	0	0.00595354		0	0	0.00170078		0	0	0.0126498
r_3704	TAG (1-16:0, 2-18:1, 3-18:1) transport, ER membrane-lipid particle	triglyceride (1-16:0, 2-18:1, 3-18:1)[erm] <=> triglyceride (1-16:0, 2-18:1, 3-18:1)[lp]	0	0	0.0345632		0	0	0.0101338		0	0	0.0249133		0	0	0.0053643		0	0	0.00128894		0	0	0.00813581
r_3709	TAG (1-18:0, 2-18:1, 3-16:0) transport, ER membrane-lipid particle	triglyceride (1-18:0, 2-18:1, 3-16:0)[erm] <=> triglyceride (1-18:0, 2-18:1, 3-16:0)[lp]	0	0	0.0463337		0	0	0.00514028		0	0	0.0335085		0	0	0.00692472		0	0	0.00135093		0	0	0.0155394
r_3711	TAG (1-18:0, 2-18:1, 3-18:0) transport, ER membrane-lipid particle	triglyceride (1-18:0, 2-18:1, 3-18:0)[erm] <=> triglyceride (1-18:0, 2-18:1, 3-18:0)[lp]	0	0	0.0340641		0	0	0.00673633		9.97748e-05	5.41842e-05	0.0221986	22248.7	0	0	0.00561034		5.00759e-05	8.29208e-06	0.00124709	2490.39	0	0	0.0153
r_3712	TAG (1-18:0, 2-18:1, 3-18:1) transport, ER membrane-lipid particle	triglyceride (1-18:0, 2-18:1, 3-18:1)[erm] <=> triglyceride (1-18:0, 2-18:1, 3-18:1)[lp]	0	0	0.0264654		0	0	0.00700445		0	0	0.0216708		0	0	0.00708115		0	0	0.00215211		0	0	0.0115129
r_3717	episterol transport, ER membrane-lipid particle	episterol[erm] <=> episterol[lp]	0	0	0.0202063		0	0	0.00770388		0	0	0.0192791		0	0	0.00787854		0	0	0.00583139		0	0	0.00560402
r_3718	fecosterol transport, ER membrane-lipid particle	fecosterol[erm] <=> fecosterol[lp]	0	0	0.0245456		0	0	0.0081171		0	0	0.0169024		0	0	0.00619529		0	0	0.00560651		0	0	0.0112337
r_3719	lanosterol transport, ER membrane-lipid particle	lanosterol[erm] <=> lanosterol[lp]	0	0	0.0156427		0	0	0.00888329		0	0	0.0272437		0	0	0.00711276		0	0	0.00534031		0	0	0.010446
r_3720	zymosterol transport, ER membrane-lipid particle	zymosterol[erm] <=> zymosterol[lp]	0	0	0.0259267		-0.0098582	-0.0242873	0.00853073	86.5344	0	0	0.0126886		0	0	0.00470181		0	0	0.00381223		0	0	0.0081218
r_3721	ergosteryl palmitoleate transport, ER membrane-lipid particle	ergosteryl palmitoleate[erm] <=> ergosteryl palmitoleate[lp]	0	0	0		0	0	8.40329e-06		0	0	1.26803e-05		0	0	8.27411e-05		0	0	0		0	0	3.85461e-06
r_3722	ergosteryl oleate transport, ER membrane-lipid particle	ergosteryl oleate[erm] <=> ergosteryl oleate[lp]	0	0	0.0270633		0	0	0.00478671		0	0	0.0127577		0	0	0.0060188		0	0	0.000844486		0	0	0.0078913
r_3723	episteryl palmitoleate transport, ER membrane-lipid particle	episteryl palmitoleate[erm] <=> episteryl palmitoleate[lp]	0	0	0.00046618		0	0	9.18341e-06		0	0	8.97649e-06		0	0	5.80785e-05		0	0	8.11686e-05		0	0	4.44983e-06
r_3724	episteryl oleate transport, ER membrane-lipid particle	episteryl oleate[erm] <=> episteryl oleate[lp]	0	0	0.0202022		0	0	0.00770379		0	0	0.0192791		0	0	0.00787866		0	0	0.00583262		0	0	0.00560406
r_3725	fecosteryl palmitoleate transport, ER membrane-lipid particle	fecosteryl palmitoleate[erm] <=> fecosteryl palmitoleate[lp]	0	0	0.000466204		0	0	1.07378e-05		0	0	1.09911e-05		0	0	4.53367e-05		0	0	0		0	0	3.85464e-06
r_3726	fecosteryl oleate transport, ER membrane-lipid particle	fecosteryl oleate[erm] <=> fecosteryl oleate[lp]	0	0	0.0245423		0	0	0.00811721		0	0	0.0169025		0	0	0.00619487		0	0	0.00560651		0	0	0.0112336
r_3727	lanosteryl palmitoleate transport, ER membrane-lipid particle	lanosteryl palmitoleate[erm] <=> lanosteryl palmitoleate[lp]	0	0	0.000658129		0	0	7.65437e-06		0	0	6.34889e-06		0	0	6.75872e-05		0	0	5.74092e-05		0	0	4.4498e-06
r_3728	lanosteryl oleate transport, ER membrane-lipid particle	lanosteryl oleate[erm] <=> lanosteryl oleate[lp]	0	0	0.0156312		0	0	0.00888331		0	0	0.0272437		0	0	0.00711235		0	0	0.00534074		0	0	0.010446
r_3729	zymosteryl palmitoleate transport, ER membrane-lipid particle	zymosteryl palmitoleate[erm] <=> zymosteryl palmitoleate[lp]	0	0	0		0	0	6.49883e-06		0	0	1.26882e-05		0	0	6.63676e-05		0	0	8.11687e-05		0	0	3.79724e-06
r_3730	zymosteryl oleate transport, ER membrane-lipid particle	zymosteryl oleate[erm] <=> zymosteryl oleate[lp]	0	0	0.0259267		0.0098582	0.0242873	0.00853077	86.5348	0	0	0.0126887		0	0	0.00470218		0	0	0.00381218		0	0	0.0081218
r_3735	phosphatidylcholine (1-16:0, 2-18:1) transport, ER membrane-lipid particle	phosphatidylcholine (1-16:0, 2-18:1)[erm] <=> phosphatidylcholine (1-16:0, 2-18:1)[lp]	0	0	0		0	0	0		0	0	0		0	0	0		0	0	0		0	0	0
r_3737	phosphatidylcholine (1-18:0, 2-18:1) transport, ER membrane-lipid particle	phosphatidylcholine (1-18:0, 2-18:1)[erm] <=> phosphatidylcholine (1-18:0, 2-18:1)[lp]	0	0	0		0	0	0		0	0	0		0	0	0		0	0	0		0	0	0
r_3743	phosphatidylethanolamine (1-16:0, 2-18:1) transport, ER membrane-lipid particle	phosphatidylethanolamine (1-16:0, 2-18:1)[erm] <=> phosphatidylethanolamine (1-16:0, 2-18:1)[lp]	0	0	2.80541e-05		-0.000675337	-0.0016638	0.000191363	28.3359	0	0	2.46861e-05		0	0	2.25734e-05		0	0	1.35092e-05		-1.82461e-05	-9.35271e-06	8.16441e-05	447.459
r_3745	phosphatidylethanolamine (1-18:0, 2-18:1) transport, ER membrane-lipid particle	phosphatidylethanolamine (1-18:0, 2-18:1)[erm] <=> phosphatidylethanolamine (1-18:0, 2-18:1)[lp]	0	0	5.80907e-05		-0.000557016	-0.0013723	0.000291549	52.3411	0	0	2.48217e-05		0	0	2.98336e-05		0	0	1.3543e-05		-0.000457777	-0.00023465	9.00799e-05	19.6777
r_3747	1-acylglycerophosphocholine (16:0) transport, ER membrane-lipid particle	1-acylglycerophosphocholine (16:0)[erm] <=> 1-acylglycerophosphocholine (16:0)[lp]	0	0	0		0	0	0		0	0	0		0	0	0		0	0	0		0	0	0
r_3749	1-acylglycerophosphocholine (18:0) transport, ER membrane-lipid particle	1-acylglycerophosphocholine (18:0)[erm] <=> 1-acylglycerophosphocholine (18:0)[lp]	0	0	0		0	0	0		0	0	0		0	0	0		0	0	0		0	0	0
r_3751	1-acylglycerophosphoethanolamine (16:0) transport, ER membrane-lipid particle	1-acylglycerophosphoethanolamine (16:0)[erm] <=> 1-acylglycerophosphoethanolamine (16:0)[lp]	0	0	0.000178162		0	0	2.15894e-06		0	0	0.000105704		0	0	1.56194e-05		1.14312e-05	1.89289e-06	5.61865e-06	49.152	0	0	1.27785e-06
r_3753	1-acylglycerophosphoethanolamine (18:0) transport, ER membrane-lipid particle	1-acylglycerophosphoethanolamine (18:0)[erm] <=> 1-acylglycerophosphoethanolamine (18:0)[lp]	0	0	0.000147233		0	0	2.28381e-06		0	0	0.00010473		0	0	2.40113e-05		0	0	5.49448e-06		0	0	1.88503e-06
r_3763	phosphatidate (1-16:0, 2-18:1) transport, ER membrane-mitochondrial membrane	phosphatidate (1-16:0, 2-18:1)[erm] <=> phosphatidate (1-16:0, 2-18:1)[mm]	0	0	0.000773631		4.45625e-05	0.000109787	1.90057e-05	42.6496	0	0	0.000361356		1.8832e-05	4.37796e-05	2.17469e-05	115.478	0	0	0.000183938		1.82461e-05	9.35271e-06	4.23815e-05	232.276
r_3769	phosphatidyl-L-serine (1-16:0, 2-18:1) transport, ER membrane-mitochondrial membrane	phosphatidyl-L-serine (1-16:0, 2-18:1)[erm] <=> phosphatidyl-L-serine (1-16:0, 2-18:1)[mm]	0	0	0.00193437		0	0	6.22821e-06		0	0	0.00100946		0	0	6.7656e-05		0	0	5.42511e-05		0	0	5.56992e-05
r_3771	phosphatidyl-L-serine (1-18:0, 2-18:1) transport, ER membrane-mitochondrial membrane	phosphatidyl-L-serine (1-18:0, 2-18:1)[erm] <=> phosphatidyl-L-serine (1-18:0, 2-18:1)[mm]	0	0	0.00255118		0	0	2.85162e-07		0	0	0.000943078		2.39141e-05	5.55941e-05	7.73074e-05	323.271	0	0	8.52458e-05		0	0	5.62702e-05
r_3785	phosphatidylcholine (1-16:0, 2-18:1) transport, ER membrane-mitochondrial membrane	phosphatidylcholine (1-16:0, 2-18:1)[erm] <=> phosphatidylcholine (1-16:0, 2-18:1)[mm]	0	0	0		0	0	0		0	0	0		0	0	0		0	0	0		0	0	0
r_3787	phosphatidylcholine (1-18:0, 2-18:1) transport, ER membrane-mitochondrial membrane	phosphatidylcholine (1-18:0, 2-18:1)[erm] <=> phosphatidylcholine (1-18:0, 2-18:1)[mm]	0	0	0		0	0	0		0	0	0		0	0	0		0	0	0		0	0	0
r_3793	diglyceride (1-16:0, 2-18:1) transport, ER membrane-Golgi membrane	diglyceride (1-16:0, 2-18:1)[erm] <=> diglyceride (1-16:0, 2-18:1)[gm]	0	0	0.000806157		0	0	1.20042e-05		0	0	0.000540204		0	0	2.08405e-05		0	0	0.000290225		0	0	4.23771e-05
r_3795	diglyceride (1-18:0, 2-18:1) transport, ER membrane-Golgi membrane	diglyceride (1-18:0, 2-18:1)[erm] <=> diglyceride (1-18:0, 2-18:1)[gm]	0	0	0.000911275		0	0	1.12034e-05		0	0	0.000365583		0	0	4.35861e-05		0	0	0.000237094		0	0	4.36535e-05
r_3801	phosphatidate (1-16:0, 2-18:1) transport, ER membrane-Golgi membrane	phosphatidate (1-16:0, 2-18:1)[erm] <=> phosphatidate (1-16:0, 2-18:1)[gm]	0	0	0		0	0	0		0	0	0		0	0	0		0	0	0		0	0	0
r_3803	phosphatidate (1-18:0, 2-18:1) transport, ER membrane-Golgi membrane	phosphatidate (1-18:0, 2-18:1)[erm] <=> phosphatidate (1-18:0, 2-18:1)[gm]	0	0	0		0	0	0		0	0	0		0	0	0		0	0	0		0	0	0
r_3809	1-phosphatidyl-1D-myo-inositol (1-16:0, 2-18:1) transport, ER membrane-Golgi membrane	1-phosphatidyl-1D-myo-inositol (1-16:0, 2-18:1)[erm] <=> 1-phosphatidyl-1D-myo-inositol (1-16:0, 2-18:1)[gm]	0	0	0.000806322		0	0	2.19259e-05		0	0	0.000540419		0	0	2.1513e-05		0	0	0.000291588		0	0	4.27777e-05
r_3811	1-phosphatidyl-1D-myo-inositol (1-18:0, 2-18:1) transport, ER membrane-Golgi membrane	1-phosphatidyl-1D-myo-inositol (1-18:0, 2-18:1)[erm] <=> 1-phosphatidyl-1D-myo-inositol (1-18:0, 2-18:1)[gm]	0	0	0.000911424		0	0	2.76002e-05		0	0	0.000365583		0	0	4.4875e-05		0	0	0.000237654		0	0	4.42615e-05
r_3833	phosphatidate (1-16:0, 2-18:1) transport, ER membrane-vacuolar membrane	phosphatidate (1-16:0, 2-18:1)[erm] <=> phosphatidate (1-16:0, 2-18:1)[vm]	0	0	4.50967e-12		0	0	0.00408062		0	0	0.00183175		0	0	0		0	0	0		0	0	0.000740896
r_3835	phosphatidate (1-18:0, 2-18:1) transport, ER membrane-vacuolar membrane	phosphatidate (1-18:0, 2-18:1)[erm] <=> phosphatidate (1-18:0, 2-18:1)[vm]	0	0	0.00348305		0	0	0		0	0	0.00113168		0	0	0		0	0	0		0	0	0.00074663
r_3841	1-phosphatidyl-1D-myo-inositol (1-16:0, 2-18:1) transport, ER membrane-vacuolar membrane	1-phosphatidyl-1D-myo-inositol (1-16:0, 2-18:1)[erm] <=> 1-phosphatidyl-1D-myo-inositol (1-16:0, 2-18:1)[vm]	0	0	2.20846e-05		0	0	2.24617e-05		0	0	2.11691e-05		0	0	1.01377e-05		0	0	3.19957e-05		0	0	7.75703e-06
r_3843	1-phosphatidyl-1D-myo-inositol (1-18:0, 2-18:1) transport, ER membrane-vacuolar membrane	1-phosphatidyl-1D-myo-inositol (1-18:0, 2-18:1)[erm] <=> 1-phosphatidyl-1D-myo-inositol (1-18:0, 2-18:1)[vm]	0	0	2.21253e-05		0	0	3.1073e-05		0	0	0		0	0	1.05821e-05		0	0	1.61531e-05		0	0	9.75362e-06
r_3849	phosphatidyl-L-serine (1-16:0, 2-18:1) transport, ER membrane-vacuolar membrane	phosphatidyl-L-serine (1-16:0, 2-18:1)[erm] <=> phosphatidyl-L-serine (1-16:0, 2-18:1)[vm]	0	0	0		0	0	6.94998e-06		0	0	0.000357335		0	0	2.83063e-05		0	0	0		0	0	1.97459e-05
r_3851	phosphatidyl-L-serine (1-18:0, 2-18:1) transport, ER membrane-vacuolar membrane	phosphatidyl-L-serine (1-18:0, 2-18:1)[erm] <=> phosphatidyl-L-serine (1-18:0, 2-18:1)[vm]	0	0	0.000640761		0	0	6.94978e-06		0	0	0.000357335		0	0	2.86112e-05		0	0	0		0	0	2.87067e-05
r_3873	1-phosphatidyl-1D-myo-inositol (1-16:0, 2-18:1) transport, ER membrane-cell envelope	1-phosphatidyl-1D-myo-inositol (1-16:0, 2-18:1)[erm] <=> 1-phosphatidyl-1D-myo-inositol (1-16:0, 2-18:1)[ce]	0	0	0.000190748		0	0	0.000269325		0	0	1.70416e-05		0	0	6.76386e-05		0	0	0.000271632		0	0	7.49319e-05
r_3875	1-phosphatidyl-1D-myo-inositol (1-18:0, 2-18:1) transport, ER membrane-cell envelope	1-phosphatidyl-1D-myo-inositol (1-18:0, 2-18:1)[erm] <=> 1-phosphatidyl-1D-myo-inositol (1-18:0, 2-18:1)[ce]	0	0	1.56539e-05		0	0	0.000213866		0	0	0.000162832		0	0	8.12866e-05		0	0	0.000178496		0	0	2.7796e-05
r_3881	phosphatidylcholine (1-16:0, 2-18:1) transport, ER membrane-cell envelope	phosphatidylcholine (1-16:0, 2-18:1)[erm] <=> phosphatidylcholine (1-16:0, 2-18:1)[ce]	0	0	0.00193539		4.45625e-05	0.000109787	0.000121679	273.052	0	0	0.0010683		0	0	7.35136e-05		0	0	5.30157e-05		1.82461e-05	9.35271e-06	7.33385e-05	401.939
r_3883	phosphatidylcholine (1-18:0, 2-18:1) transport, ER membrane-cell envelope	phosphatidylcholine (1-18:0, 2-18:1)[erm] <=> phosphatidylcholine (1-18:0, 2-18:1)[ce]	0	0	0.00262884		0.000559987	0.00137962	0.000174865	31.2265	0	0	0.00100625		0	0	8.59313e-05		0	0	8.55748e-05		0.000231732	0.000118782	0.000148132	63.924
r_3889	phosphatidylethanolamine (1-16:0, 2-18:1) transport, ER membrane-cell envelope	phosphatidylethanolamine (1-16:0, 2-18:1)[erm] <=> phosphatidylethanolamine (1-16:0, 2-18:1)[ce]	0	0	0		0	0	0		0	0	0		0	0	0		0	0	0		0	0	0
r_3891	phosphatidylethanolamine (1-18:0, 2-18:1) transport, ER membrane-cell envelope	phosphatidylethanolamine (1-18:0, 2-18:1)[erm] <=> phosphatidylethanolamine (1-18:0, 2-18:1)[ce]	0	0	0		0	0	0		0	0	0		0	0	0		0	0	0		0	0	0
r_3897	phosphatidyl-L-serine (1-16:0, 2-18:1) transport, ER membrane-cell envelope	phosphatidyl-L-serine (1-16:0, 2-18:1)[erm] <=> phosphatidyl-L-serine (1-16:0, 2-18:1)[ce]	0	0	0		0	0	0		0	0	0		0	0	0		0	0	0		0	0	0
r_3899	phosphatidyl-L-serine (1-18:0, 2-18:1) transport, ER membrane-cell envelope	phosphatidyl-L-serine (1-18:0, 2-18:1)[erm] <=> phosphatidyl-L-serine (1-18:0, 2-18:1)[ce]	0	0	0		0	0	0		0	0	0		0	0	0		0	0	0		0	0	0
r_3902	cerotic acid transport, cell envelope-ER membrane	cerotic acid[ce] <=> cerotic acid[erm]	0	0	0		0	0	0		0	0	0		0	0	0		0	0	0		0	0	0
r_3927	zymosteryl palmitoleate transport, ER membrane-cell envelope	zymosteryl palmitoleate[erm] <=> zymosteryl palmitoleate[ce]	0	0	0		0	0	7.65399e-06		0	0	8.92265e-06		0	0	9.00812e-05		0	0	8.11686e-05		0	0	0
r_3928	zymosteryl oleate transport, ER membrane-cell envelope	zymosteryl oleate[erm] <=> zymosteryl oleate[ce]	0	0	0.0270827		0	0	0.00507651		0	0	8.44372e-07		0	0	2.33275e-06		0	0	0.00128979		0	0	0.00577055
r_3933	1-phosphatidyl-1D-myo-inositol (1-16:0, 2-18:1) transport, ER membrane-nucleus	1-phosphatidyl-1D-myo-inositol (1-16:0, 2-18:1)[erm] <=> 1-phosphatidyl-1D-myo-inositol (1-16:0, 2-18:1)[n]	0	0	0.000102099		0	0	0		0	0	3.79366e-05		0	0	5.03698e-06		0	0	0		0	0	2.81403e-06
r_3935	1-phosphatidyl-1D-myo-inositol (1-18:0, 2-18:1) transport, ER membrane-nucleus	1-phosphatidyl-1D-myo-inositol (1-18:0, 2-18:1)[erm] <=> 1-phosphatidyl-1D-myo-inositol (1-18:0, 2-18:1)[n]	0	0	8.68362e-05		0	0	4.99355e-06		0	0	3.79359e-05		0	0	8.71994e-06		0	0	6.69172e-06		0	0	0
r_3938	cerotic acid transport, ER membrane-ER	cerotic acid[erm] <=> cerotic acid[er]	0	0	0		0	0	0		0	0	0		0	0	0		0	0	0		0	0	0
r_3939	ergosterol transport, ER-ER membrane	ergosterol[er] <=> ergosterol[erm]	0	0	0.000643621		0	0	22.3607		0	0	31.6148		0	0	0.000284195		0	0	22.3607		0	0	0.00027418
r_3940	phosphate transport, ER-ER membrane	phosphate[er] => phosphate[erm]	0	0	8.90751e-06		0	0	1.1946e-07		0	0	1.16353e-07		0	0	2.34513e-06		0	0	6.352e-06		0	0	1.12221e-06
r_3945	1-phosphatidyl-1D-myo-inositol 3-phosphate (1-16:0, 2-18:1) transport, vacuolar membrane-Golgi membrane	1-phosphatidyl-1D-myo-inositol 3-phosphate (1-16:0, 2-18:1)[vm] <=> 1-phosphatidyl-1D-myo-inositol 3-phosphate (1-16:0, 2-18:1)[gm]	0	0	1.56589e-05		0	0	1.83332e-05		0	0	1.42429e-05		0	0	5.32679e-06		0	0	2.77998e-05		0	0	5.76717e-06
r_3947	1-phosphatidyl-1D-myo-inositol 3-phosphate (1-18:0, 2-18:1) transport, vacuolar membrane-Golgi membrane	1-phosphatidyl-1D-myo-inositol 3-phosphate (1-18:0, 2-18:1)[vm] <=> 1-phosphatidyl-1D-myo-inositol 3-phosphate (1-18:0, 2-18:1)[gm]	0	0	1.56439e-05		0	0	2.52027e-05		0	0	0		0	0	1.05821e-05		0	0	1.61531e-05		0	0	7.20352e-06
r_3953	1-phosphatidyl-1D-myo-inositol 3,5-bisphosphate (1-16:0, 2-18:1) transport, vacuolar membrane-cell envelope	1-phosphatidyl-1D-myo-inositol 3,5-bisphosphate (1-16:0, 2-18:1)[vm] <=> 1-phosphatidyl-1D-myo-inositol 3,5-bisphosphate (1-16:0, 2-18:1)[ce]	0	0	1.55811e-05		0	0	1.29907e-05		0	0	1.56857e-05		0	0	8.62999e-06		0	0	1.58638e-05		0	0	5.19614e-06
r_3955	1-phosphatidyl-1D-myo-inositol 3,5-bisphosphate (1-18:0, 2-18:1) transport, vacuolar membrane-cell envelope	1-phosphatidyl-1D-myo-inositol 3,5-bisphosphate (1-18:0, 2-18:1)[vm] <=> 1-phosphatidyl-1D-myo-inositol 3,5-bisphosphate (1-18:0, 2-18:1)[ce]	0	0	1.56539e-05		0	0	1.82113e-05		0	0	0		0	0	0		0	0	0		0	0	6.59203e-06
r_3957	H+ transport, mitochondrion-mitochondrial membrane	H+[m] <=> H+[mm]	0.00811069	0.00329153	0.00522617	64.4356	0.00121603	0.00299588	0.000201215	16.5469	0.00131672	0.000715065	0.00270238	205.236	0.000258957	0.000602009	0.000217224	83.8841	0.00420073	0.0006956	0.000769792	18.3252	0.000480834	0.000246469	0.000233444	48.5497
r_3958	glycerol 3-phosphate transport, mitochondrion-mitochondrial membrane	glycerol 3-phosphate[m] <=> glycerol 3-phosphate[mm]	2.18051e-05	8.84906e-06	6.27129e-08	0.287607	2.22812e-05	5.48934e-05	4.62675e-08	0.207652	2.38647e-05	1.29601e-05	6.63332e-08	0.277955	9.41602e-06	2.18898e-05	2.34209e-08	0.248735	2.84391e-05	4.70924e-06	1.75383e-08	0.0616697	9.12307e-06	4.67636e-06	2.05953e-08	0.22575
r_3959	CMP transport, mitochondrion-mitochondrial membrane	CMP[m] <=> CMP[mm]	-4.36101e-05	-1.76981e-05	0.00200001	4586.12	-4.45625e-05	-0.000109787	3.81079e-05	85.5156	-4.77295e-05	-2.59202e-05	0.00101697	2130.69	-1.8832e-05	-4.37796e-05	0.000104153	553.065	-5.68782e-05	-9.41848e-06	0.000665488	1170.02	-1.82461e-05	-9.35271e-06	0.000114667	628.447
r_3960	CTP transport, mitochondrion-mitochondrial membrane	CTP[m] <=> CTP[mm]	4.36101e-05	1.76981e-05	0.00200001	4586.12	4.45625e-05	0.000109787	3.81079e-05	85.5156	4.77295e-05	2.59202e-05	0.00101697	2130.69	1.8832e-05	4.37796e-05	0.000104153	553.065	5.68782e-05	9.41848e-06	0.000665488	1170.02	1.82461e-05	9.35271e-06	0.000114667	628.447
r_3961	phosphate transport, mitochondrion-mitochondrial membrane	phosphate[m] <=> phosphate[mm]	-2.18051e-05	-8.84906e-06	0.00200001	9172.25	-2.22812e-05	-5.48934e-05	3.81059e-05	171.023	-2.38647e-05	-1.29601e-05	0.00101697	4261.4	-9.41602e-06	-2.18898e-05	0.000104152	1106.11	-2.84391e-05	-4.70924e-06	0.000665488	2340.05	-9.12307e-06	-4.67636e-06	0.000114667	1256.89
r_3962	diphosphate transport, mitochondrion-mitochondrial membrane	diphosphate[m] <=> diphosphate[mm]	-4.36101e-05	-1.76981e-05	0.00200001	4586.12	-4.45625e-05	-0.000109787	3.81079e-05	85.5156	-4.77295e-05	-2.59202e-05	0.00101697	2130.69	-1.8832e-05	-4.37796e-05	0.000104153	553.065	-5.68782e-05	-9.41848e-06	0.000665488	1170.02	-1.82461e-05	-9.35271e-06	0.000114667	628.447
r_3987	phosphatidyl-L-serine transport, ER membrane-cytoplasm	phosphatidyl-L-serine backbone[erm] <=> phosphatidyl-L-serine backbone[c]	0	0	0		0	0	0		0	0	0		0	0	0		0	0	0		0	0	0
r_3996	phosphatidylcholine transport, ER membrane-cytoplasm	phosphatidylcholine backbone[erm] <=> phosphatidylcholine backbone[c]	0	0	0		0	0	0		0	0	0		0	0	0		0	0	0		0	0	0
r_4005	phosphatidylethanolamine transport, ER membrane-cytoplasm	phosphatidylethanolamine backbone[erm] <=> phosphatidylethanolamine backbone[c]	0	0	0		0	0	0		0	0	0		0	0	0		0	0	0		0	0	0
r_4038	triglyceride transport, ER membrane-cytoplasm	triglyceride backbone[erm] <=> triglyceride backbone[c]	0	0	0		0	0	0		0	0	0		0	0	0		0	0	0		0	0	0
r_4039	succinyl-CoA:acetate CoA transferase	acetate[m] + succinyl-CoA[m] <=> acetyl-CoA[m] + succinate[m]	0.00170092	0.000690278	0.00044176	25.9718	0	0	0.000768972		0.00180888	0.000982341	0.00135866	75.1102	0	0	0.00040024		0.0679971	0.0112597	0.000303429	0.446238	0.018046	0.0092501	0.0136142	75.4421
r_4040	heme a transport	heme a[m] <=> heme a[c]	1.782e-07	7.23182e-08	3.89768e-10	0.218725	2.079e-08	5.12195e-08	3.81473e-11	0.183488	5.346e-08	2.90323e-08	1.14091e-10	0.213413	1.473e-08	3.42435e-08	3.30172e-11	0.22415	7.227e-08	1.19672e-08	3.73683e-11	0.0517065	1.188e-08	6.08952e-09	2.40396e-11	0.202353
r_4041	biomass pseudoreaction	129.7 ATP[c] + 129.7 H2O[c] + lipid[c] + 0.00099 riboflavin[c] + 0.02 sulphate[c] + 1e-06 heme a[c] + protein[c] + carbohydrate[c] + RNA[c] + DNA[c] => 129.7 ADP[c] + biomass[c] + 129.7 H+[c] + 129.7 phosphate[c]	0.1782	0.0723182	0.000389768	0.218725	0.02079	0.0512195	3.81473e-05	0.183488	0.05346	0.0290323	0.000114091	0.213413	0.01473	0.0342435	3.30172e-05	0.22415	0.07227	0.0119672	3.73683e-05	0.0517065	0.01188	0.00608952	2.40396e-05	0.202353
r_4042	raffinose invertase	raffinose[e] => D-fructose[e] + melibiose[e]	0	0	0		0	0	0		0	0	0		0	0	0		0	0	0		0	0	0
r_4043	raffinose exchange	raffinose[e] =>	0	0	0		0	0	0		0	0	0		0	0	0		0	0	0		0	0	0
r_4044	melibiose exchange	melibiose[e] =>	0	0	0		0	0	0		0	0	0		0	0	0		0	0	0		0	0	0
r_4045	uridine hydrolase	H2O[c] + uridine[c] => D-ribose[c] + uracil[c]	0	0	0.000220339		0	0	4.31087e-05		0	0	0.000164478		0	0	0.00011183		0	0	0.000126691		0	0	0.000115573
r_4046	non-growth associated maintenance reaction	ATP[c] + H2O[c] => ADP[c] + H+[c] + phosphate[c]	0	0	0.0573494		2.75	6.77507	0.000869409	0.0316149	3.65	1.98219	0.00182314	0.0499489	2.85	6.62552	0.000900978	0.0316133	3.6	0.596125	0.0011214	0.0311499	3.45	1.76842	5.50808e-14	1.59655e+12
r_4047	protein pseudoreaction	0.2637 Ala-tRNA(Ala)[c] + 0.16785 Arg-tRNA(Arg)[c] + 0.06194 Asn-tRNA(Asn)[c] + 0.13504 Asp-tRNA(Asp)[c] + 0.024008 Cys-tRNA(Cys)[c] + 0.088752 Gln-tRNA(Gln)[c] + 0.15698 Glu-tRNA(Glu)[c] + 0.17539 Gly-tRNA(Gly)[c] + 0.054167 His-tRNA(His)[c] + 0.087117 Ile-tRNA(Ile)[c] + 0.22803 Leu-tRNA(Leu)[c] + 0.10757 Lys-tRNA(Lys)[c] + 0.041001 Met-tRNA(Met)[c] + 0.082446 Phe-tRNA(Phe)[c] + 0.17682 Pro-tRNA…	0.1782	0.0723182	0.000389768	0.218725	0.02079	0.0512195	3.81473e-05	0.183488	0.05346	0.0290323	0.000114091	0.213413	0.01473	0.0342435	3.30172e-05	0.22415	0.07227	0.0119672	3.73683e-05	0.0517065	0.01188	0.00608952	2.40396e-05	0.202353
r_4048	carbohydrate pseudoreaction	1.0783 (1->3)-beta-D-glucan[ce] + 0.36019 (1->6)-beta-D-glucan[ce] + 0.43021 glycogen[c] + 1.0242 mannan[c] + 0.17325 trehalose[c] => carbohydrate[c]	0.1782	0.0723182	0.000389768	0.218725	0.02079	0.0512195	3.81473e-05	0.183488	0.05346	0.0290323	0.000114091	0.213413	0.01473	0.0342435	3.30172e-05	0.22415	0.07227	0.0119672	3.73683e-05	0.0517065	0.01188	0.00608952	2.40396e-05	0.202353
r_4049	RNA pseudoreaction	0.0342 AMP[c] + 0.0613 CMP[c] + 0.0523 GMP[c] + 0.0324 UMP[c] => RNA[c]	0.1782	0.0723182	0.000389768	0.218725	0.02079	0.0512195	3.81473e-05	0.183488	0.05346	0.0290323	0.000114091	0.213413	0.01473	0.0342435	3.30172e-05	0.22415	0.07227	0.0119672	3.73683e-05	0.0517065	0.01188	0.00608952	2.40396e-05	0.202353
r_4050	DNA pseudoreaction	0.0023 dAMP[c] + 0.0037 dCMP[c] + 0.0037 dGMP[c] + 0.0023 dTMP[c] => DNA[c]	0.1782	0.0723182	0.000389768	0.218725	0.02079	0.0512195	3.81473e-05	0.183488	0.05346	0.0290323	0.000114091	0.213413	0.01473	0.0342435	3.30172e-05	0.22415	0.07227	0.0119672	3.73683e-05	0.0517065	0.01188	0.00608952	2.40396e-05	0.202353
r_4058	diglyceride transport	diglyceride backbone[erm] => diglyceride backbone[c]	0.000811737	0.000329424	1.77547e-06	0.218725	0.000829465	0.00204352	1.52197e-06	0.183488	0.000885912	0.000481108	1.89065e-06	0.213413	0.00035053	0.000814892	7.85711e-07	0.22415	0.00105572	0.000174817	5.45876e-07	0.0517065	0.000339623	0.000174086	6.87238e-07	0.202353
r_4060	phosphatidylglycerol transport	phosphatidylglycerol backbone[mm] => phosphatidylglycerol backbone[c]	0	0	0		0	0	0		0	0	0		0	0	0		0	0	0		0	0	0
r_4061	cardiolipin transport	cardiolipin backbone[mm] => cardiolipin backbone[c]	0	0	0		0	0	0		0	0	0		0	0	0		0	0	0		0	0	0
r_4062	lipid backbone exchange	lipid backbone[c] =>	0	0	0		0	0	0		0	0	0		0	0	0		0	0	0		0	0	0
r_4063	lipid backbone pseudoreaction	0.0018455 1-monoglyceride backbone[lp] + 0.0026558 1-phosphatidyl-1D-myo-inositol backbone[c] + 0.02002 ergosterol[c] + 0.052459 fatty acid backbone[c] + 0.0041483 phosphatidylcholine backbone[c] + 0.0032045 phosphatidylethanolamine backbone[c] + 0.036212 triglyceride backbone[c] + 0.010514 phosphatidyl-L-serine backbone[erm] + 0.012329 diglyceride backbone[c] + 0.00048288 cardiolipin backbone[mm…	0.1782	0.0723182	0.000389768	0.218725	0.02079	0.0512195	3.81473e-05	0.183488	0.05346	0.0290323	0.000114091	0.213413	0.01473	0.0342435	3.30172e-05	0.22415	0.07227	0.0119672	3.73683e-05	0.0517065	0.01188	0.00608952	2.40396e-05	0.202353
r_4064	lipid chain exchange	lipid chain[c] =>	0	0	0		0	0	0		0	0	0		0	0	0		0	0	0		0	0	0
r_4065	lipid chain pseudoreaction	0.027769 C18:2 chain[c] + 0.013992 C18:3 chain[c] + 0.019661 C16:0 chain[c] + 0.0092673 C18:0 chain[c] + 0.043834 C18:1 chain[c] => lipid chain[c]	0.1782	0.0723182	0.000389768	0.218725	0.02079	0.0512195	3.81473e-05	0.183488	0.05346	0.0290323	0.000114091	0.213413	0.01473	0.0342435	3.30172e-05	0.22415	0.07227	0.0119672	3.73683e-05	0.0517065	0.01188	0.00608952	2.40396e-05	0.202353
r_4152	Cytochrome c apocytochrome-c-lyase	Cytochrome c[m] <=> ferroheme b[m] + Apocytochrome c[m]	0	0	0		0	0	4.96507e-18		0	0	0		0	0	7.94411e-17		0	0	0		0	0	5.61593e-17
r_4153	(R)-Acetoin:NAD+ oxidoreductase	(R)-acetoin[c] + NAD[c] <=> H+[c] + NADH[c] + diacetyl[c]	0	0	0		0	0	3.50996e-18		0	0	0		0	0	0		0	0	0		0	0	0
r_4154	Probable diacetyl reductase [(R)-acetoin forming] 2 (EC 1.1.1.303)	NAD[n] + (R)-acetoin[n] <=> H+[c] + diacetyl[n] + NADH[n]	0	0	0		0	0	2.48253e-18		0	0	1.24127e-18		0	0	0		0	0	4.96507e-18		0	0	8.77489e-19
[truncated: 946 more rows]
[truncated: 1 more columns]
