# Supplementary material for: Genome-scale metabolic modeling reveals metabolic trade-offs associated with lipid production in Rhodotorula toruloides
Source: PLoS Comput Biol. 2023 Apr 26;19(4):e1011009. doi: 10.1371/journal.pcbi.1011009 (PMC10204961; doi:10.1371/journal.pcbi.1011009)
Supplement: S6 Dataset — Fluxes are calculated using random sampling of the solution space with 2000 iterations (mmol/gDCW/h) on R. toruloides enzyme-constrained genome-scale models. Fluxes represent median values and are normalized by dividing flux with specific substrate uptake rate (representing % of carbon distribution). Fluxes are represented in non-ec model (base GEM) annotation by merging forward and reverse fluxes created by the GECKO formalism. Flux variability refers to SD divided by the flux value, multiplied by 100. (XLSX) [file pcbi.1011009.s012.xlsx]

## Sheet: S6 Dataset
S6 Dataset. Flux predictions with blocked phosphoketolase (t_0081) in R. toruloides batch cultivations on three different carbon substrates – glucose (G), xylose (X) and acetate (A) at exponential growth (exp) and nitrogen limitation (Nlim) phases. Fluxes are calculated using random sampling of the solution space with 2000 iterations (mmol/gDCW/h) on R. toruloides enzyme-constrained genome-scale …
			Gexp				GNlim				Xexp				XNlim				Aexp				ANlim
Reaction ID	Reaction name	Reaction equation	Flux, mmol/gDCW/h	Normalized flux, %	SD	Flux variability	Flux, mmol/gDCW/h	Normalized flux, %	SD	Flux variability	Flux, mmol/gDCW/h	Normalized flux, %	SD	Flux variability	Flux, mmol/gDCW/h	Normalized flux, %	SD	Flux variability	Flux, mmol/gDCW/h	Normalized flux, %	SD	Flux variability	Flux, mmol/gDCW/h	Normalized flux, %	SD	Flux variability
r_0001	(R)-lactate:ferricytochrome-c 2-oxidoreductase	(R)-lactate[c] + 2 ferricytochrome c[m] => 2 ferrocytochrome c[m] + pyruvate[c]	0	0	0		0	0	0		0	0	0		0	0	0		0	0	0		0	0	0
r_0002	(R)-lactate:ferricytochrome-c 2-oxidoreductase	(R)-lactate[m] + 2 ferricytochrome c[m] => 2 ferrocytochrome c[m] + pyruvate[m]	0	0	0		0	0	0		0	0	0		0	0	0		0	0	0		0	0	0
r_0003	(R,R)-butanediol dehydrogenase	(R,R)-2,3-butanediol[c] + NAD[c] <=> (R)-acetoin[c] + H+[c] + NADH[c]	0	0	0.00683037		0	0	0.000492301		0	0	0.014758		0	0	0.00043377		0	0	0.00293882		0	0	0.00116843
r_0004	(S)-lactate:ferricytochrome-c 2-oxidoreductase	(S)-lactate[c] + 2 ferricytochrome c[m] => 2 ferrocytochrome c[m] + pyruvate[c]	0	0	0		0	0	0		0	0	0		0	0	0		0	0	0		0	0	0
r_0005	1,3-beta-glucan synthase	UDP-D-glucose[c] => (1->3)-beta-D-glucan[ce] + H+[c] + UDP[c]	0.0885472	0.0359348	0.00018875	0.213163	0.00858074	0.02114	1.92151e-05	0.223933	0.0314477	0.0170781	6.70152e-05	0.213101	0.0131854	0.0306526	2.88617e-05	0.218892	0.05401	0.00894354	7.44364e-05	0.13782	0.00865888	0.00443842	1.6594e-05	0.191641
r_0006	1,6-beta-glucan synthase	UDP-D-glucose[c] => (1->6)-beta-D-glucan[ce] + H+[c] + UDP[c]	0.0295767	0.012003	6.30467e-05	0.213163	0.00286617	0.00706128	6.4183e-06	0.223933	0.0105042	0.00570449	2.23846e-05	0.213101	0.00440421	0.0102387	9.64046e-06	0.218892	0.0180406	0.00298735	2.48635e-05	0.13782	0.00289227	0.00148254	5.54277e-06	0.191641
r_0007	1-(5-phosphoribosyl)-5-[(5-phosphoribosylamino)methylideneamino)imidazole-4-carboxamide isomerase	1-(5-phospho-D-ribosyl)-5-[(5-phospho-D-ribosylamino)methylideneamino]imidazole-4-carboxamide [cytoplasm][c] => 5-[(5-phospho-1-deoxy-D-ribulos-1-ylamino)methylideneamino]-1-(5-phospho-D-ribosyl)imidazole-4-carboxamide [cytoplasm][c]	0.0230029	0.00933519	5.19097e-05	0.225665	0.000957851	0.00235982	0.0001617	16.8815	0.00475791	0.00258386	1.1777e-05	0.247524	0.000588961	0.00136918	0.000168429	28.5977	0.00566191	0.000937558	9.0364e-05	1.596	0.000523232	0.000268201	0.000223529	42.7208
r_0012	1-pyrroline-5-carboxylate dehydrogenase	1-pyrroline-5-carboxylate[m] + 2 H2O[m] + NAD[m] <=> H+[m] + L-glutamate[m] + NADH[m]	0	0	0		0	0	1.39643e-18		0	0	0		0	0	6.71968e-20		0	0	0		0	0	7.75792e-20
r_0013	2,3-diketo-5-methylthio-1-phosphopentane degradation reaction	5-(methylsulfanyl)-2,3-dioxopentyl phosphate[c] + 3 H2O[c] => 4-methylthio-2-oxobutanoate[c] + formate[c] + 6 H+[c] + phosphate[c]	0	0	0.000148852		0	0	4.19139e-05		0	0	7.2399e-05		0	0	3.91779e-05		0	0	5.96332e-05		0	0	2.88018e-05
r_0014	2,5-diamino-6-ribitylamino-4(3H)-pyrimidinone 5'-phosphate deaminase	2,5-diamino-6-(5-phosphono)ribitylamino-4(3H)-pyrimidinone[c] + H+[c] + H2O[c] => 5-amino-6-(5-phosphoribitylamino)uracil[c] + ammonium[c]	0.000176418	7.1595e-05	3.76058e-07	0.213163	2.05821e-05	5.07073e-05	4.609e-08	0.223933	5.29254e-05	2.87419e-05	1.12784e-07	0.213101	1.45827e-05	3.3901e-05	3.19204e-08	0.218892	7.15473e-05	1.18475e-05	9.86062e-08	0.13782	1.17612e-05	6.02862e-06	2.25393e-08	0.191641
r_0015	2,5-diamino-6-ribosylamino-4(3H)-pyrimidinone 5'-phosphate reductase (NADPH)	2,5-diamino-4-hydroxy-6-(5-phosphoribosylamino)pyrimidine[c] + H+[c] + NADPH[c] => 2,5-diamino-6-(5-phosphono)ribitylamino-4(3H)-pyrimidinone[c] + NADP(+)[c]	0.000176418	7.1595e-05	3.76058e-07	0.213163	2.05821e-05	5.07073e-05	4.609e-08	0.223933	5.29254e-05	2.87419e-05	1.12784e-07	0.213101	1.45827e-05	3.3901e-05	3.19204e-08	0.218892	7.15473e-05	1.18475e-05	9.86062e-08	0.13782	1.17612e-05	6.02862e-06	2.25393e-08	0.191641
r_0016	2-aceto-2-hydroxybutanoate synthase	2-oxobutanoate[m] + H+[m] + pyruvate[m] => (S)-2-acetyl-2-hydroxybutanoate[m] + carbon dioxide[m]	0.0369956	0.0150138	0.000265517	0.717699	0.00154051	0.0037953	0.00087554	56.8343	0.00765216	0.00415562	0.000122846	1.60537	0.000947227	0.00220206	0.000656058	69.2609	0.00910609	0.00150788	0.00181406	19.9214	0.000841514	0.000431348	0.00302366	359.312
r_0017	2-amino-4-hydroxy-6-hydroxymethyldihydropteridine diphosphokinase	2-amino-6-(hydroxymethyl)-7,8-dihydropteridin-4-ol[m] + ATP[m] => (2-amino-4-hydroxy-7,8-dihydropteridin-6-yl)methyl trihydrogen diphosphate[m] + AMP[m] + H+[m]	0	0	0		0	0	0		0	0	0		0	0	0		0	0	0		0	0	0
r_0018	2-aminoadipate transaminase	2-oxoadipic acid[c] + L-glutamate[c] <=> 2-oxoglutarate[c] + L-2-aminoadipate[c]	0.0456814	0.0185387	0.000973206	2.13042	0.0019022	0.00468637	6.92965e-05	3.64297	0.00944873	0.00513128	0.00114376	12.1049	0.00116962	0.00271906	5.60884e-05	4.79545	0.011244	0.00186189	0.00125173	11.1324	0.00103909	0.00053262	0.000266283	25.6267
r_0019	2-dehydropantoate 2-reductase	2-dehydropantoate[c] + H+[c] + NADPH[c] => (R)-pantoate[c] + NADP(+)[c]	0	0	0.000196574		0	0	0.00012022		0	0	6.90142e-05		0	0	0.000119178		0	0	0.000248859		0	0	0.000166397
r_0020	2-deoxy-D-arabino-heptulosonate 7-phosphate synthetase	D-erythrose 4-phosphate[m] + H2O[m] + phosphoenolpyruvate[m] => 7-phospho-2-dehydro-3-deoxy-D-arabino-heptonic acid[m] + phosphate[m]	0	0	0		0	0	0		0	0	0		0	0	0		0	0	0		0	0	0
r_0021	2-hexaprenyl-6-methoxy-1,4-benzoquinone methyltransferase	2-hexaprenyl-6-methoxy-1,4-benzoquinone[m] + S-adenosyl-L-methionine[m] => 2-hexaprenyl-6-methoxy-3-methyl-1,4-benzoquinone[m] + H+[m] + S-adenosyl-L-homocysteine[m]	0	0	0		0	0	0		0	0	0		0	0	0		0	0	0		0	0	0
r_0022	2-hexaprenyl-6-methoxyphenol monooxygenase	2-hexaprenyl-6-methoxyphenol[m] + oxygen[m] => 2-hexaprenyl-6-methoxy-1,4-benzoquinone[m] + H2O[m]	0	0	0		0	0	0		0	0	0		0	0	0		0	0	0		0	0	0
r_0023	2-isopropylmalate hydratase	2-isopropylmaleic acid[c] + H2O[c] <=> 2-isopropylmalate[c]	-0.0968366	-0.0392988	0.000322943	-0.333493	-0.00403232	-0.00993428	0.000749794	-18.5946	-0.0200296	-0.0108774	0.000152443	-0.761089	-0.00247938	-0.00576393	0.000662337	-26.7138	-0.0377459	-0.00625036	0.00651002	-17.247	-0.00220268	-0.00112906	0.00225801	-102.512
r_0024	2-isopropylmalate synthase	3-methyl-2-oxobutanoate[c] + acetyl-CoA[c] + H2O[c] => 2-isopropylmalate[c] + coenzyme A[c] + H+[c]	0	0	0.00148156		0	0	0.00038356		0	0	1.47047e-05		0	0	0.000362361		0.0401649	0.00665093	0.00453489	11.2907	0.00220268	0.00112906	0.00481395	218.549
r_0025	2-isopropylmalate synthase	3-methyl-2-oxobutanoate[m] + acetyl-CoA[m] + H2O[m] => 2-isopropylmalate[m] + coenzyme A[m] + H+[m]	0.0968366	0.0392988	0.00152913	1.57908	0.00403232	0.00993428	0.000840557	20.8455	0.0200296	0.0108774	0.000163973	0.81865	0.00247938	0.00576393	0.000786693	31.7294	0	0	0.00156993		0	0	0.00213201
r_0026	2-keto-4-methylthiobutyrate transamination	4-methylthio-2-oxobutanoate[c] + L-glutamate[c] => 2-oxoglutarate[c] + L-methionine[c]	0	0	0.000148852		0	0	4.19139e-05		0	0	7.2399e-05		0	0	3.91779e-05		0	0	5.96332e-05		0	0	2.88018e-05
r_0027	2-methylcitrate dehydratase	homocitrate[m] <=> but-1-ene-1,2,4-tricarboxylic acid[m] + H2O[m]	0.0470731	0.0191035	0.00281737	5.98509	0.0019022	0.00468637	0.000149648	7.86711	0.0155204	0.0084286	0.00115366	7.43319	0.00116962	0.00271906	0.000125267	10.7101	0.04124	0.00682895	0.00330471	8.01335	0.00554981	0.00284475	0.00189699	34.1812
r_0028	2-methylcitrate synthase	H2O[m] + oxaloacetate[m] + propionyl-CoA[m] => 2-methylcitrate[m] + coenzyme A[m] + H+[m]	0	0	0		0	0	0		0	0	0		0	0	0		0	0	0		0	0	0
r_0029	2-oxo-4-methyl-3-carboxypentanoate decarboxylation	(2S)-2-isopropyl-3-oxosuccinate[c] + H+[c] => 4-methyl-2-oxopentanoate[c] + carbon dioxide[c]	0.0968366	0.0392988	0.000322943	0.333493	0.00403232	0.00993428	0.000749794	18.5946	0.0200296	0.0108774	0.000152443	0.761089	0.00247938	0.00576393	0.000662337	26.7138	0.0377459	0.00625036	0.00651002	17.247	0.00220268	0.00112906	0.00225801	102.512
r_0030	2-oxo-4-methyl-3-carboxypentanoate decarboxylation	(2S)-2-isopropyl-3-oxosuccinate[m] + H+[m] => 4-methyl-2-oxopentanoate[m] + carbon dioxide[m]	0	0	0		0	0	0		0	0	0		0	0	0		0	0	0		0	0	0
r_0032	3',5'-bisphosphate nucleotidase	adenosine 3',5'-bismonophosphate[c] + H2O[c] => AMP[c] + phosphate[c]	0.0278831	0.0113157	0.0133931	48.0332	0.00114957	0.00283216	0.00192119	167.123	0.00571025	0.00310104	0.00328106	57.4591	0.000706847	0.00164324	0.00132784	187.853	0.00679519	0.00112522	0.001243	18.2924	0.00062796	0.000321883	0.00216015	343.994
r_0033	3',5'-cyclic-nucleotide phosphodiesterase	3',5'-cyclic AMP[c] + H2O[c] => AMP[c] + H+[c]	0	0	0.0641906		0	0	0.00536216		0	0	0.00896565		0	0	0.00519837		0	0	0.00336355		0	0	0.00908512
r_0034	3',5'-cyclic-nucleotide phosphodiesterase	3',5'-cyclic dAMP[c] + H2O[c] => dAMP[c] + H+[c]	0	0	0		0	0	0		0	0	0		0	0	0		0	0	0		0	0	0
r_0035	3',5'-cyclic-nucleotide phosphodiesterase	3',5'-cyclic IMP[c] + H2O[c] => H+[c] + IMP[c]	0	0	0		0	0	0		0	0	0		0	0	0		0	0	0		0	0	0
r_0036	3',5'-cyclic-nucleotide phosphodiesterase	3',5'-cyclic GMP[c] + H2O[c] => GMP[c] + H+[c]	0	0	0.0268482		0	0	0.00464538		0	0	0.00802335		0	0	0.00234385		0	0	0.00238931		0	0	0.0121899
r_0037	3',5'-cyclic-nucleotide phosphodiesterase	3',5'-cyclic CMP[c] + H2O[c] => CMP[c] + H+[c]	0	0	0		0	0	0		0	0	0		0	0	0		0	0	0		0	0	0
r_0038	3,4-dihydroxy-2-butanone-4-phosphate synthase	D-ribulose 5-phosphate[c] => 2-hydroxy-3-oxobutyl phosphate[c] + formate[c] + H+[c]	0.000352836	0.00014319	7.52117e-07	0.213163	4.11642e-05	0.000101415	9.218e-08	0.223933	0.000105851	5.74839e-05	2.25569e-07	0.213101	2.91654e-05	6.78021e-05	6.38407e-08	0.218892	0.000143095	2.36951e-05	1.97212e-07	0.13782	2.35224e-05	1.20572e-05	4.50786e-08	0.191641
r_0039	3-dehydroquinate dehydratase	3-dehydroquinate[c] => 3-dehydroshikimate[c] + H2O[c]	0.0718784	0.0291701	0.000175739	0.244494	0.00299305	0.00737385	0.000122435	4.09066	0.0148673	0.0080739	3.65425e-05	0.245791	0.00184036	0.00427836	0.000125143	6.79993	0.017692	0.00292963	3.30458e-05	0.186784	0.00163497	0.000838061	0.000155012	9.48105
r_0040	3-dehydroquinate synthase	7-phospho-2-dehydro-3-deoxy-D-arabino-heptonic acid[c] => 3-dehydroquinate[c] + phosphate[c]	0.0718784	0.0291701	0.000175739	0.244494	0.00299305	0.00737385	0.000122435	4.09066	0.0148673	0.0080739	3.65425e-05	0.245791	0.00184036	0.00427836	0.000125143	6.79993	0.017692	0.00292963	3.30458e-05	0.186784	0.00163497	0.000838061	0.000155012	9.48105
r_0041	3-dehydrosphinganine reductase	3-ketosphinganine[er] + 2 H+[er] + NADPH[er] => NADP(+)[er] + sphinganine[er]	0	0	0		0	0	0		0	0	3.05227e-12		0	0	0		0	0	0		0	0	0
r_0042	3-deoxy-D-arabino-heptulosonate 7-phosphate synthetase	D-erythrose 4-phosphate[c] + H2O[c] + phosphoenolpyruvate[c] => 7-phospho-2-dehydro-3-deoxy-D-arabino-heptonic acid[c] + phosphate[c]	0.0718784	0.0291701	0.000175739	0.244494	0.00299305	0.00737385	0.000122435	4.09066	0.0148673	0.0080739	3.65425e-05	0.245791	0.00184036	0.00427836	0.000125143	6.79993	0.017692	0.00292963	3.30458e-05	0.186784	0.00163497	0.000838061	0.000155012	9.48105
r_0043	3-hexaprenyl-4,5-dihydroxybenzoate hydroxylase	3-hexaprenyl-4-hydroxybenzoic acid[c] + 0.5 oxygen[c] => 3-hexaprenyl-4,5-dihydroxybenzoic acid[c]	0	0	0		0	0	0		0	0	0		0	0	0		0	0	1.82296e-11		0	0	0
r_0045	3-hydroxy-L-kynurenine hydrolase	3-hydroxy-L-kynurenine[c] + H2O[c] => 3-hydroxyanthranilate[c] + L-alanine[c]	0	0	0		0	0	0		0	0	0		0	0	0		0	0	0		0	0	0
r_0057	3-hydroxyacyl-CoA dehydrogenase (3-oxotetradecanoyl-CoA)	(S)-3-hydroxytetradecanoyl-CoA[p] + NAD[p] => 3-oxotetradecanoyl-CoA[p] + H+[p] + NADH[p]	0	0	0.00380522		0	0	0.000572612		0	0	0.00338715		0	0	0.000412367		0.00874328	0.0014478	0.00344537	39.4059	0	0	0.00215228
r_0058	3-hydroxyanthranilate 3,4-dioxygenase	3-hydroxyanthranilate[c] + oxygen[c] => 2-amino-3-carboxymuconate-6-semialdehyde[c] + H+[c]	0	0	0		0	0	0		0	0	0		0	0	0		0	0	0		0	0	0
r_0059	3-isopropylmalate 3-methyltransferase	(2R,3S)-3-isopropylmalate[c] + S-adenosyl-L-methionine[c] => 3-hydroxy-2-isopropyl-4-methoxy-4-oxobutanoate[c] + S-adenosyl-L-homocysteine[c]	0	0	0		0	0	0		0	0	0		0	0	0		0	0	0		0	0	0
r_0060	3-isopropylmalate dehydratase	(2R,3S)-3-isopropylmalate[c] <=> 2-isopropylmaleic acid[c] + H2O[c]	-0.0968366	-0.0392988	0.000322943	-0.333493	-0.00403232	-0.00993428	0.000749794	-18.5946	-0.0200296	-0.0108774	0.000152443	-0.761089	-0.00247938	-0.00576393	0.000662337	-26.7138	-0.0377459	-0.00625036	0.00651002	-17.247	-0.00220268	-0.00112906	0.00225801	-102.512
r_0061	3-isopropylmalate dehydrogenase	(2R,3S)-3-isopropylmalate[c] + NAD[c] => (2S)-2-isopropyl-3-oxosuccinate[c] + H+[c] + NADH[c]	0.0968366	0.0392988	0.000322943	0.333493	0.00403232	0.00993428	0.000749794	18.5946	0.0200296	0.0108774	0.000152443	0.761089	0.00247938	0.00576393	0.000662337	26.7138	0.0377459	0.00625036	0.00651002	17.247	0.00220268	0.00112906	0.00225801	102.512
r_0062	3-methyl-2-oxobutanoate decarboxylase	3-methyl-2-oxobutanoate[c] + H+[c] => carbon dioxide[c] + isobutyraldehyde[c]	0	0	0.000176801		0	0	0.00102402		0	0	3.92896e-05		0	0	0.00103674		0	0	0.00141419		0	0	0.00328992
r_0063	3-methyl-2-oxobutanoate hydroxymethyltransferase	3-methyl-2-oxobutanoate[m] + 5,10-methylenetetrahydrofolate[m] + H2O[m] => 2-dehydropantoate[m] + THF[m]	0	0	0.000196574		0	0	0.00012022		0	0	6.90142e-05		0	0	0.000119178		0	0	0.000248859		0	0	0.000166397
r_0064	3-methyl-2-oxopentanoate decarboxylase	(S)-3-methyl-2-oxopentanoate[c] + H+[c] => 2-methylbutanal[c] + carbon dioxide[c]	0	0	0.000255932		0	0	0.000843876		0	0	0.000119718		0	0	0.000620568		0	0	0.00149707		0	0	0.00217377
r_0065	3-phosphoshikimate 1-carboxyvinyltransferase	3-phosphoshikimic acid[c] + phosphoenolpyruvate[c] => 5-O-(1-carboxyvinyl)-3-phosphoshikimic acid[c] + phosphate[c]	0.0718784	0.0291701	0.000175739	0.244494	0.00299305	0.00737385	0.000122435	4.09066	0.0148673	0.0080739	3.65425e-05	0.245791	0.00184036	0.00427836	0.000125143	6.79993	0.017692	0.00292963	3.30458e-05	0.186784	0.00163497	0.000838061	0.000155012	9.48105
r_0066	4-amino-4-deoxychorismate synthase	chorismate[c] + L-glutamine[c] => 4-amino-4-deoxychorismate[c] + L-glutamate[c]	0	0	3.92422e-05		0	0	4.16423e-05		0	0	9.8772e-06		0	0	2.25881e-05		0	0	7.90733e-06		0	0	4.61821e-05
r_0067	4-aminobenzoate synthase	4-amino-4-deoxychorismate[c] => 4-aminobenzoate[c] + H+[c] + pyruvate[c]	0	0	3.92422e-05		0	0	4.16423e-05		0	0	9.8772e-06		0	0	2.25881e-05		0	0	7.90733e-06		0	0	4.61821e-05
r_0068	4-aminobutyrate transaminase	2-oxoglutarate[c] + gamma-aminobutyrate[c] => L-glutamate[c] + succinic semialdehyde[c]	0	0	0.00304774		0	0	0.00552331		0	0	0.00631116		0	0	0.00249783		0	0	0.00308707		0	0	0.00628726
r_0069	4-hydroxy-L-threonine synthase	4-(phosphonooxy)-L-threonine[c] + H2O[c] => 4-hydroxy-L-threonine[c] + phosphate[c]	0	0	0		0	0	0		0	0	0		0	0	0		0	0	0		0	0	0
r_0072	4-methyl-2-oxopentanoate decarboxylase	4-methyl-2-oxopentanoate[c] + H+[c] => 3-methylbutanal[c] + carbon dioxide[c]	0	0	0.000243056		0	0	0.000725899		0	0	0.000139342		0	0	0.000641727		0.0139106	0.00230346	0.00650672	46.7752	0	0	0.00199047
r_0073	4PP-IP5 depyrophosphorylation to IP6	4-diphospho-1D-myo-inositol pentakisphosphate[c] + H2O[c] <=> 2 H+[c] + myo-inositol hexakisphosphate[c] + phosphate[c]	0	0	0		0	0	0		0	0	0		0	0	0		0	0	0		0	0	0
r_0075	5'-methylthioadenosine phosphorylase	5'-S-methyl-5'-thioadenosine[c] + phosphate[c] => adenine[c] + S-methyl-5-thio-alpha-D-ribose 1-phosphate[c]	0	0	0.000148852		0	0	4.19139e-05		0	0	7.2399e-05		0	0	3.91779e-05		0	0	5.96332e-05		0	0	2.88018e-05
r_0076	5'-nucleotidase (CMP)	CMP[c] + H2O[c] => cytidine[c] + phosphate[c]	0	0	0.189526		0	0	0.0155049		0	0	0.087136		0	0	0.0233593		0	0	0.00944764		0	0	0.052022
r_0078	5'-nucleotidase (UMP)	H2O[c] + UMP[c] => phosphate[c] + uridine[c]	0	0	0.0303174		0	0	0.018464		0	0	0.060087		0	0	0.0169416		0	0	0.00667545		0	0	0.0518096
r_0079	5'-phosphoribosylformyl glycinamidine synthetase	5'-phosphoribosyl-N-formylglycineamide[c] + ATP[c] + H2O[c] + L-glutamine[c] => 5'-phosphoribosyl-N-formylglycineamidine[c] + ADP[c] + H+[c] + L-glutamate[c] + phosphate[c]	0.0166599	0.00676103	4.05083e-05	0.243148	0.00194366	0.00478851	4.74739e-06	0.24425	0.00499798	0.00271423	1.1114e-05	0.22237	0.00137711	0.00320142	4.16637e-05	3.02545	0.00675652	0.00111881	1.13512e-05	0.168004	0.00111066	0.000569309	2.51041e-06	0.226029
r_0080	5,10-methylenetetrahydrofolate reductase (NADPH)	5,10-methylenetetrahydrofolate[c] + 2 H+[c] + NADPH[c] => 5-methyltetrahydrofolate[c] + NADP(+)[c]	0.0400196	0.016241	0.0169605	42.3805	0.00436185	0.0107461	0.00068666	15.7424	0.00649163	0.00352538	0.0105609	162.685	0.00187962	0.00436963	0.000776246	41.2981	0.0152027	0.00251743	0.0021027	13.8311	0.00291194	0.00149262	0.000965457	33.1551
r_0081	5-aminolevulinate synthase	H+[m] + L-glycine[m] + succinyl-CoA[m] => 5-aminolevulinate[m] + carbon dioxide[m] + coenzyme A[m]	1.4256e-06	5.78546e-07	3.03885e-09	0.213163	1.6632e-07	4.09756e-07	3.82032e-10	0.229697	4.2768e-07	2.32258e-07	9.16783e-10	0.214362	1.1784e-07	2.73948e-07	2.77387e-10	0.235393	5.7816e-07	9.57377e-08	7.96818e-10	0.13782	9.504e-08	4.87161e-08	2.40723e-10	0.253286
r_0084	5-formethyltetrahydrofolate cyclo-ligase	5-formyltetrahydrofolic acid[c] + ATP[c] => 5,10-methenyl-THF[c] + ADP[c] + phosphate[c]	0	0	0		0	0	0		0	0	0		0	0	0		0	0	0		0	0	0
r_0085	5-methyltetrahydropteroyltriglutamate-homocysteine S-methyltransferase	5-methyltetrahydropteroyltri-L-glutamic acid[c] + L-homocysteine[c] => L-methionine[c] + tetrahydropteroyltri-L-glutamic acid[c]	0	0	0		0	0	0		0	0	0		0	0	0		0	0	0		0	0	0
r_0086	5-methylthio-5-deoxy-D-ribulose 1-phosphate dehydratase	S-methyl-5-thio-D-ribulose 1-phosphate[c] => 5-(methylsulfanyl)-2,3-dioxopentyl phosphate[c] + H2O[c]	0	0	0.000148852		0	0	4.19139e-05		0	0	7.2399e-05		0	0	3.91779e-05		0	0	5.96332e-05		0	0	2.88018e-05
r_0087	5-methylthioribose-1-phosphate isomerase	S-methyl-5-thio-alpha-D-ribose 1-phosphate[c] <=> S-methyl-5-thio-D-ribulose 1-phosphate[c]	0	0	0.000148852		0	0	4.19139e-05		0	0	7.2399e-05		0	0	3.91779e-05		0	0	5.96332e-05		0	0	2.88018e-05
r_0088	5PP-IP5 pyrophosphorylation to 4,5-PP2-IP4	5-diphospho-1D-myo-inositol pentakisphosphate[c] + 2 H+[c] + phosphate[c] <=> 4,5-bis(diphospho)-1D-myo-inositol tetrakisphosphate[c] + H2O[c]	0	0	3.87896e-20		0	0	3.87896e-20		0	0	1.16369e-19		0	0	1.39449e-17		0	0	2.74352e-20		0	0	2.74215e-20
r_0089	5PP-IP5 pyrophosphorylation to 5,6-PP2-IP4	5-diphospho-1D-myo-inositol pentakisphosphate[c] + 2 H+[c] + phosphate[c] <=> 5,6-bis(diphospho)-1D-myo-inositol tetrakisphosphate[c] + H2O[c]	0	0	3.87896e-20		0	0	3.87896e-20		0	0	0		0	0	1.93948e-20		0	0	0		0	0	0
r_0090	6-phosphofructo-2-kinase	ATP[c] + D-fructose 6-phosphate[c] => ADP[c] + beta-D-fructose 2,6-bisphosphate[c] + H+[c]	0	0	0.0779278		0	0	0.0066976		0	0	0.0439397		0	0	0.00733831		0	0	0.00460643		0	0	0.00842351
r_0091	6-phosphogluconolactonase	6-O-phosphono-D-glucono-1,5-lactone[c] + H2O[c] => 6-phospho-D-gluconate[c] + H+[c]	1.94204	0.788132	0.76865	39.5794	0.250299	0.616651	0.112917	45.1131	0.727679	0.395177	0.280004	38.479	0.17964	0.417616	0.101728	56.629	0.877069	0.145234	0.182561	20.8149	0	0	0.0996493
r_0092	6PP-IP5 depyrophosphorylation to IP6	6-diphospho-1D-myo-inositol pentakisphosphate[c] + H2O[c] <=> 2 H+[c] + myo-inositol hexakisphosphate[c] + phosphate[c]	0	0	1.86373e-18		0	0	0		0	0	6.71519e-20		0	0	0		0	0	0		0	0	0
r_0095	acetaldehyde condensation	2 acetaldehyde[c] => (R)-acetoin[c]	0	0	1.94167e-06		0	0	0		0	0	0.00537573		0	0	0.000155961		0	0	0.00207803		0	0	0
r_0096	acetohydroxy acid isomeroreductase	2-acetyllactic acid[m] + H+[m] + NADPH[m] => (R)-2,3-dihydroxy-3-methylbutanoate[m] + NADP(+)[m]	0.161411	0.0655049	0.000502106	0.311072	0.00672124	0.0165589	0.00134836	20.0612	0.0333863	0.0181309	0.000187783	0.562455	0.00413274	0.00960755	0.00127311	30.8055	0.0560593	0.00928287	0.0037966	6.77248	0.00367153	0.00188197	0.00592387	161.346
r_0097	acetolactate synthase	H+[m] + 2 pyruvate[m] => 2-acetyllactic acid[m] + carbon dioxide[m]	0.161411	0.0655049	0.000502106	0.311072	0.00672124	0.0165589	0.00134836	20.0612	0.0333863	0.0181309	0.000187783	0.562455	0.00413274	0.00960755	0.00127311	30.8055	0.0560593	0.00928287	0.0037966	6.77248	0.00367153	0.00188197	0.00592387	161.346
r_0099	acetyl-CoA ACP transacylase	acetyl-CoA[m] + ACP1[m] <=> acetyl-ACP[m] + coenzyme A[m]	0	0	1.58882e-16		0	0	1.58882e-16		0	0	0		0	0	0		0	0	0		0	0	7.94411e-17
r_0100	acetyl-CoA C-acyltransferase (palmitoyl-CoA)	3-oxooctadecanoyl-CoA[p] + coenzyme A[p] => acetyl-CoA[p] + palmitoyl-CoA[p]	0	0	0.0024804		0	0	0.000422279		0	0	0.00224457		0	0	0.00032953		0.00874328	0.0014478	0.00301637	34.4993	0	0	0.00152285
r_0101	acetyl-CoA C-acyltransferase (tetracosanoyl-CoA)	3-oxohexacosanoyl-CoA[p] + coenzyme A[p] => acetyl-CoA[p] + tetracosanoyl-CoA[p]	0	0	0.000775962		0	0	0.000243984		0	0	0.00104505		0	0	0.000113665		0.00874328	0.0014478	0.00298609	34.153	0	0	0.000507656
r_0102	acetyl-CoA C-acyltransferase (myristoyl-CoA)	3-oxopalmitoyl-CoA[p] + coenzyme A[p] => acetyl-CoA[p] + myristoyl-CoA[p]	0	0	0.00380522		0	0	0.000572612		0	0	0.00338715		0	0	0.000412367		0.00874328	0.0014478	0.00344537	39.4059	0	0	0.00215228
r_0103	acetyl-CoA C-acetyltransferase	2 acetyl-CoA[c] => acetoacetyl-CoA[c] + coenzyme A[c]	0.00862986	0.00350222	0.00424641	49.206	0	0	0.000710969		0	0	0.00179316		0	0	0.00050969		0.0113355	0.00187705	0.000386786	3.41216	0.00364657	0.00186918	0.000115915	3.17874
r_0104	acetyl-CoA C-acetyltransferase	2 acetyl-CoA[m] => acetoacetyl-CoA[m] + coenzyme A[m]	0	0	0.00383265		0.00881785	0.0217242	0.00114773	13.016	0.00334633	0.00181728	0.00133947	40.0279	0.00372642	0.00866297	0.000837041	22.4623	0	0	0.00147805		0	0	0.000773063
r_0105	acetyl-CoA C-acyltransferase (lauroyl-CoA)	3-oxotetradecanoyl-CoA[p] + coenzyme A[p] => acetyl-CoA[p] + lauroyl-CoA[p]	0	0	0.00380522		0	0	0.000572612		0	0	0.00338715		0	0	0.000412367		0.00874328	0.0014478	0.00344537	39.4059	0	0	0.00215228
r_0106	acetyl-CoA C-acyltransferase (octanoyl-CoA)	3-oxodecanoyl-CoA[p] + coenzyme A[p] => acetyl-CoA[p] + octanoyl-CoA[p]	0	0	0.00232952		0	0	8.81563e-05		0	0	0.0001371		0	0	0.0004208		0	0	0.000261204		0	0	0.000127089
r_0107	acetyl-CoA C-acyltransferase (decanoyl-CoA)	3-oxolauroyl-CoA[p] + coenzyme A[p] => acetyl-CoA[p] + decanoyl-CoA[p]	0	0	0.00434758		0	0	0.000572537		0	0	0.00339524		0	0	0.000494667		0.0113028	0.00187163	0.00354343	31.3501	0	0	0.00215387
r_0108	acetyl-Coa carboxylase	acetyl-CoA[m] + ATP[m] + bicarbonate[m] => ADP[m] + H+[m] + malonyl-CoA[m] + phosphate[m]	0	0	0		0	0	0		0	0	0		0	0	0		0	0	0		0	0	0
r_0109	acetyl-CoA carboxylase, reaction	acetyl-CoA[c] + ATP[c] + bicarbonate[c] => ADP[c] + H+[c] + malonyl-CoA[c] + phosphate[c]	0.232326	0.0942839	0.0620573	26.7113	0.23615	0.581794	0.00954102	4.04024	0.252094	0.136904	0.0442688	17.5604	0.0996168	0.231583	0.0096047	9.64165	1.05189	0.174183	0.0635059	6.03731	0.109266	0.056008	0.045749	41.8695
r_0111	acetyl-CoA hydrolase	acetyl-CoA[m] + H2O[m] => acetate[m] + coenzyme A[m] + H+[m]	0	0	5.37736e-05		0	0	0		0	0	6.12918e-05		0	0	8.61659e-05		0	0	0		0	0	0.000731474
r_0112	acetyl-CoA synthetase	acetate[c] + ATP[c] + coenzyme A[c] => acetyl-CoA[c] + AMP[c] + diphosphate[c]	0.481547	0.195425	0.187735	38.9857	0.169792	0.41831	0.0252382	14.8642	0.252372	0.137054	0.0650731	25.7846	0.0295919	0.0687937	0.0275173	92.9892	6.0458	1.00113	0.00339951	0.0562292	1.95153	1.00032	0.01494	0.765554
r_0113	acetyl-CoA synthetase	acetate[m] + ATP[m] + coenzyme A[m] => acetyl-CoA[m] + AMP[m] + diphosphate[m]	0	0	0.16629		0	0	0.00932179		0	0	0.0298881		0	0	0.00806226		0.720558	0.119317	0.0729832	10.1287	0	0	0.0221147
r_0114	acetyl-CoA synthetase nuclear	acetate[n] + ATP[n] + coenzyme A[n] => acetyl-CoA[n] + AMP[n] + diphosphate[n]	0	0	0		0	0	0		0	0	0		0	0	0		0	0	0		0	0	0
r_0115	acetylglutamate kinase	ATP[m] + N-acetyl-L-glutamate[m] => ADP[m] + N-acetyl-L-gamma-glutamyl phosphate[m]	0.0712802	0.0289274	0.000171138	0.240092	0.00296815	0.00731251	4.6899e-05	1.58008	0.0147436	0.00800672	8.78976e-05	0.596175	0.00182505	0.00424277	5.40281e-05	2.96037	0.0176433	0.00292157	4.00876e-05	0.227211	0.00167634	0.00085927	7.71394e-05	4.60165
r_0116	acid phosphatase (secreted)	FMN[e] + H2O[e] => phosphate[e] + riboflavin[e]	0	0	0		0	0	0		0	0	0		0	0	0		0	0	0		0	0	0
r_0117	aconitase	2-methylcitrate[m] <=> (2S,3R)-3-hydroxybutane-1,2,3-tricarboxylic acid[m]	0	0	1.03588e-17		0	0	0		0	0	1.02562e-19		0	0	6.88515e-18		0	0	6.93751e-19		0	0	0
r_0118	acteylornithine transaminase	2-acetamido-5-oxopentanoate[m] + L-glutamate[m] => 2-oxoglutarate[m] + N(2)-acetyl-L-ornithine[m]	0.0712802	0.0289274	0.000171138	0.240092	0.00296815	0.00731251	4.6899e-05	1.58008	0.0147436	0.00800672	8.78976e-05	0.596175	0.00182505	0.00424277	5.40281e-05	2.96037	0.0176433	0.00292157	4.00876e-05	0.227211	0.00167634	0.00085927	7.71394e-05	4.60165
r_0120	acyl-CoA oxidase (decanoyl-CoA)	decanoyl-CoA[p] + oxygen[p] => hydrogen peroxide[p] + trans-dec-2-enoyl-CoA[p]	0	0	0.000215359		0	0	5.47568e-05		0	0	0.000100628		0	0	0.000179035		0	0	1.52826e-05		0	0	0.000118038
r_0121	acyl-CoA oxidase (dodecanoyl-CoA)	lauroyl-CoA[p] + oxygen[p] => hydrogen peroxide[p] + trans-dodec-2-enoyl-CoA[p]	0	0	0.00380522		0	0	0.000572612		0	0	0.00338715		0	0	0.000412367		0.00874328	0.0014478	0.00344537	39.4059	0	0	0.00215228
r_0122	acyl-CoA oxidase (hexacosanoyl-CoA)	hexacosanoyl-CoA[p] + oxygen[p] => hydrogen peroxide[p] + trans-hexacos-2-enoyl-CoA[p]	0	0	0.000775962		0	0	0.000243984		0	0	0.00104505		0	0	0.000113665		0.00874328	0.0014478	0.00298609	34.153	0	0	0.000507656
r_0123	acyl-CoA oxidase (hexadecanoyl-CoA)	oxygen[p] + palmitoyl-CoA[p] => hexadec-2-enoyl-CoA[p] + hydrogen peroxide[p]	0	0	0.00380522		0	0	0.000572612		0	0	0.00338715		0	0	0.000412367		0.00874328	0.0014478	0.00344537	39.4059	0	0	0.00215228
r_0124	acyl-CoA oxidase (octadecanoyl-CoA)	oxygen[p] + stearoyl-CoA[p] => hydrogen peroxide[p] + trans-octadec-2-enoyl-CoA[p]	0	0	0.0024804		0	0	0.000422279		0	0	0.00224457		0	0	0.00032953		0.00874328	0.0014478	0.00301637	34.4993	0	0	0.00152285
r_0125	acyl-CoA oxidase (tetradecanoyl-CoA)	myristoyl-CoA[p] + oxygen[p] => hydrogen peroxide[p] + trans-tetradec-2-enoyl-CoA[p]	0	0	0.00380522		0	0	0.000572612		0	0	0.00338715		0	0	0.000412367		0.00874328	0.0014478	0.00344537	39.4059	0	0	0.00215228
r_0126	acyl-CoA:sterol acyltransferase (oleoyl-CoA:episterol), ER membrane	oleoyl-CoA[erm] + episterol[erm] <=> coenzyme A[erm] + episteryl oleate[erm]	0	0	0.0465265		0	0	0.00803338		0	0	0.0211459		0	0	0.00440214		0	0	0.00483751		0	0	0.0112737
r_0127	acyl-CoA:sterol acyltransferase (oleoyl-CoA:ergosterol), ER membrane	oleoyl-CoA[erm] + ergosterol[erm] <=> coenzyme A[erm] + ergosteryl oleate[erm]	0	0	0.00816274		0	0	0.00417196		0.00156964	0.000852419	0.0204539	1303.09	0.000621062	0.00144381	0.000310515	49.9973	0	0	0.00185917		0	0	0.00809023
r_0128	acyl-CoA:sterol acyltransferase (oleoyl-CoA:fecosterol), ER membrane	oleoyl-CoA[erm] + fecosterol[erm] <=> coenzyme A[erm] + fecosteryl oleate[erm]	0	0	0.0293028		0	0	0.00588298		0	0	0.0140649		0	0	0.00677176		0	0	0.00485191		0	0	0.0108563
r_0129	acyl-CoA:sterol acyltransferase (oleoyl-CoA:lanosterol), ER membrane	oleoyl-CoA[erm] + lanosterol[erm] <=> coenzyme A[erm] + lanosteryl oleate[erm]	0	0	0.0390139		0	0	0.00608356		0	0	0.0198525		0	0	0.00684242		0	0	0.00573224		0	0	0.00619834
r_0130	acyl-CoA:sterol acyltransferase (oleoyl-CoA:zymosterol), ER membrane	oleoyl-CoA[erm] + zymosterol[erm] <=> coenzyme A[erm] + zymosteryl oleate[erm]	0	0	0.0605938		0	0	0.00804145		0	0	0.0259926		0	0	0.00692563		0	0	0.00536049		0	0	0.010513
r_0131	acyl-CoA:sterol acyltransferase (palmitoleoyl-CoA:episterol), ER membrane	palmitoleoyl-CoA(4-)[erm] + episterol[erm] <=> coenzyme A[erm] + episteryl palmitoleate[erm]	0	0	0.00183711		0	0	7.49523e-06		0	0	1.22563e-05		0	0	5.10131e-05		0	0	0		0	0	3.7761e-06
r_0132	acyl-CoA:sterol acyltransferase (palmitoleoyl-CoA:ergosterol), ER membrane	palmitoleoyl-CoA(4-)[erm] + ergosterol[erm] <=> coenzyme A[erm] + ergosteryl palmitoleate[erm]	0	0	4.54691e-05		0	0	1.2172e-05		0	0	1.07662e-05		0	0	0		0	0	5.72324e-05		0	0	4.8725e-06
r_0133	acyl-CoA:sterol acyltransferase (palmitoleoyl-CoA:fecosterol), ER membrane	palmitoleoyl-CoA(4-)[erm] + fecosterol[erm] <=> coenzyme A[erm] + fecosteryl palmitoleate[erm]	0	0	1.58882e-16		0	0	7.49518e-06		0	0	1.38921e-05		0	0	4.76437e-05		0	0	9.9073e-05		0	0	2.18123e-06
r_0134	acyl-CoA:sterol acyltransferase (palmitoleoyl-CoA:lanosterol), ER membrane	palmitoleoyl-CoA(4-)[erm] + lanosterol[erm] <=> coenzyme A[erm] + lanosteryl palmitoleate[erm]	0	0	0.0010754		0	0	1.17782e-05		0	0	8.79273e-06		0	0	3.6081e-05		0	0	8.09183e-05		0	0	3.7761e-06
r_0135	acyl-CoA:sterol acyltransferase (palmitoleoyl-CoA:zymosterol), ER membrane	palmitoleoyl-CoA(4-)[erm] + zymosterol[erm] <=> coenzyme A[erm] + zymosteryl palmitoleate[erm]	0	0	0.000686639		0	0	1.24497e-05		0	0	1.38794e-05		0	0	6.09614e-05		0	0	8.09186e-05		0	0	4.87249e-06
r_0137	acylation of GPI inositol at 2 position, GPI-anchor assembly, step 3	6-(alpha-D-glucosaminyl)-1-phosphatidyl-1D-myo-inositol[er] + palmitoyl-CoA[er] <=> 6-(alpha-D-glucosaminyl)-O-acyl-1-phosphatidyl-1D-myo-inositol[er] + coenzyme A[er]	0	0	3.16135e-18		0	0	2.74215e-20		0	0	1.93948e-20		0	0	4.8487e-21		0	0	3.87896e-20		0	0	6.85538e-21
r_0138	adenine deaminase	adenine[c] + H+[c] + H2O[c] => ammonium[c] + hypoxanthine[c]	0	0	8.48171e-06		0	0	9.87615e-06		0	0	0		0	0	2.47139e-05		0	0	0		0	0	4.99792e-06
r_0139	adenine phosphoribosyltransferase	adenine[c] + PRPP[c] => AMP[c] + diphosphate[c]	0	0	0.000148648		0	0	4.07789e-05		0	0	7.2399e-05		0	0	3.06208e-05		0	0	5.96332e-05		0	0	2.83796e-05
r_0140	adenosine deaminase	adenosine[c] + H+[c] + H2O[c] => ammonium[c] + inosine[c]	0	0	1.81639e-05		0	0	5.90099e-05		0	0	4.56661e-06		0	0	9.09476e-05		0	0	0.000127202		0	0	0.000175119
r_0142	adenosine kinase	adenosine[c] + ATP[c] => ADP[c] + AMP[c] + H+[c]	0.0226078	0.00917485	0.0169326	74.897	0.00363337	0.00895139	0.000638444	17.5717	0.00286471	0.00155573	0.0101809	355.389	0.00143353	0.00333258	0.000725001	50.5747	0.010917	0.00180776	0.00210915	19.3198	0.00251588	0.00128961	0.000408441	16.2345
r_0143	adenosine monophosphate deaminase	AMP[c] + H+[c] + H2O[c] => ammonium[c] + IMP[c]	0	0	2.62896e-05		0	0	0.000342544		0	0	5.39293e-06		0	0	0.000287168		0	0	0.000181363		0	0	0.000482529
r_0144	adenosylhomocysteinase	H2O[c] + S-adenosyl-L-homocysteine[c] => adenosine[c] + L-homocysteine[c]	0.0226078	0.00917485	0.0169322	74.8951	0.0036345	0.00895418	0.000635976	17.4983	0.00286473	0.00155574	0.0101808	355.384	0.00143381	0.00333324	0.000720003	50.2161	0.010917	0.00180776	0.00210429	19.2753	0.00251588	0.00128961	0.000376955	14.983
r_0145	adenosylmethionine decarboxylase	H+[c] + S-adenosyl-L-methionine[c] => carbon dioxide[c] + S-adenosylmethioninamine[c]	0	0	0.000148852		0	0	4.19139e-05		0	0	7.2399e-05		0	0	3.91779e-05		0	0	5.96332e-05		0	0	2.88018e-05
r_0146	adenosylmethionine-8-amino-7-oxononanoate transaminase	8-amino-7-oxononanoate[c] + S-adenosyl-L-methionine[c] <=> 7,8-diaminononanoate[c] + S-adenosyl-4-methylthio-2-oxobutanoate[c]	0	0	7.75792e-20		0	0	1.93948e-20		0	0	8.67535e-20		0	0	9.6974e-21		0	0	1.93948e-20		0	0	2.16797e-20
r_0147	adenylate cyclase	ATP[c] => 3',5'-cyclic AMP[c] + diphosphate[c]	0	0	0.0641906		0	0	0.00536216		0	0	0.00896565		0	0	0.00519837		0	0	0.00336355		0	0	0.00908512
r_0148	adenylate kinase	AMP[c] + ATP[c] => 2 ADP[c]	1.95206	0.792196	0.312512	16.0093	0.235222	0.579508	0.0400617	17.0315	0.558332	0.303211	0.15418	27.6143	0.0686392	0.159569	0.0416032	60.6113	6.38848	1.05787	0.0153079	0.239618	1.98843	1.01924	0.0680218	3.42088
r_0149	adenylate kinase	AMP[m] + ATP[m] => 2 ADP[m]	0	0	0.161888		0	0	0.00857189		0	0	0.0268655		0	0	0.00756062		0.720558	0.119317	0.0734748	10.1969	0	0	0.0215807
r_0150	adenylate kinase (GTP)	AMP[m] + GTP[m] <=> ADP[m] + GDP[m]	0	0	0.0428383		0	0	0.00369141		0	0	0.0131622		0	0	0.00281881		0	0	0.0068488		0	0	0.00487989
r_0151	adenylosuccinate lyase (AICAR)	5'-phosphoribosyl-4-(N-succinocarboxamide)-5-aminoimidazole[c] => AICAR[c] + fumarate[c]	0.0166599	0.00676103	4.05083e-05	0.243148	0.00194366	0.00478851	4.74739e-06	0.24425	0.00499798	0.00271423	1.1114e-05	0.22237	0.00137711	0.00320142	4.16637e-05	3.02545	0.00675652	0.00111881	1.13512e-05	0.168004	0.00111066	0.000569309	2.51041e-06	0.226029
r_0152	adenylosuccinate lyase	adenylo-succinate[c] <=> AMP[c] + fumarate[c]	0.0295072	0.0119748	7.3564e-05	0.249308	0.00171669	0.00422933	0.000382192	22.2634	0.0067092	0.00364353	1.68422e-05	0.251031	0.00112661	0.00261907	0.000347833	30.8744	0.00829977	0.00137436	0.000238602	2.8748	0.000956852	0.000490468	0.000557422	58.2559
r_0153	adenylosuccinate synthase	GTP[c] + IMP[c] + L-aspartate[c] => adenylo-succinate[c] + GDP[c] + 2 H+[c] + phosphate[c]	0.0295072	0.0119748	7.3564e-05	0.249308	0.00171669	0.00422933	0.000382192	22.2634	0.0067092	0.00364353	1.68422e-05	0.251031	0.00112661	0.00261907	0.000347833	30.8744	0.00829977	0.00137436	0.000238602	2.8748	0.000956852	0.000490468	0.000557422	58.2559
r_0154	adenylyl-sulfate kinase	5'-adenylyl sulfate[c] + ATP[c] => 3'-phospho-5'-adenylyl sulfate[c] + ADP[c] + H+[c]	0.0278831	0.0113157	0.0134209	48.1329	0.00114957	0.00283216	0.00209193	181.974	0.00571025	0.00310104	0.00351038	61.4751	0.000706847	0.00164324	0.00150079	212.322	0.00679519	0.00112522	0.00148706	21.8841	0.00062796	0.000321883	0.00229593	365.617
r_0156	alanine glyoxylate aminotransferase	glyoxylate[c] + L-alanine[c] => L-glycine[c] + pyruvate[c]	0.463995	0.188301	0.235599	50.7762	0.0190828	0.0470135	0.0979952	513.527	0.0786717	0.0427238	0.175385	222.933	0.00912081	0.0212035	0.0158505	173.783	0.115156	0.0190687	0.0124075	10.7746	0.00985088	0.00504942	0.0551997	560.353
r_0157	alanyl-tRNA synthetase	ATP[c] + L-alanine[c] + tRNA(Ala)[c] => Ala-tRNA(Ala)[c] + AMP[c] + diphosphate[c]	0.111984	0.0454462	0.00023871	0.213163	0.00466309	0.0114883	1.04422e-05	0.223933	0.0231628	0.0125789	4.93601e-05	0.213101	0.00286722	0.00666556	6.27612e-06	0.218892	0.0275638	0.0045643	3.79883e-05	0.13782	0.00254724	0.00130568	4.88155e-06	0.191641
r_0163	alcohol dehydrogenase (ethanol to acetaldehyde)	ethanol[c] + NAD[c] => acetaldehyde[c] + H+[c] + NADH[c]	0	0	3.44413		0	0	5.75033		0	0	12.7336		0	0	2.99511		0	0	32.8759		0	0	14.1511
r_0164	alcohol dehydrogenase (glycerol, NADP)	D-glyceraldehyde[c] + H+[c] + NADPH[c] => glycerol[c] + NADP(+)[c]	0	0	0		0	0	0		0	0	0		0	0	0		0	0	0		0	0	0
r_0165	mitochondrial alcohol dehydrogenase	acetaldehyde[m] + H+[m] + NADH[m] => ethanol[m] + NAD[m]	0	0	0.0998052		0	0	0.0764998		0	0	0.0852905		0	0	0.055187		0	0	0.107354		0	0	0.0966979
r_0166	aldehyde dehydrogenase (2-methylbutanol, NAD)	2-methylbutanal[c] + H+[c] + NADH[c] => 2-methylbutanol[c] + NAD[c]	0	0	0.000146757		0	0	0.000327582		0	0	6.08979e-05		0	0	0.000161445		0	0	0.000729735		0	0	0.00114381
r_0167	aldehyde dehydrogenase (2-methylbutanol, NAD)	2-methylbutanal[m] + H+[m] + NADH[m] => 2-methylbutanol[m] + NAD[m]	0	0	9.82683e-05		0	0	0.000231669		0	0	3.48311e-05		0	0	0.000266611		0	0	0.000892993		0	0	0.000725011
r_0168	aldehyde dehydrogenase (2-methylbutanol, NADP)	2-methylbutanal[c] + H+[c] + NADPH[c] => 2-methylbutanol[c] + NADP(+)[c]	0	0	0.000125267		0	0	0.000468534		0	0	6.38518e-05		0	0	0.000337409		0	0	0.000815664		0	0	0.0013953
r_0169	aldehyde dehydrogenase (2-phenylethanol, NAD)	H+[c] + NADH[c] + phenylacetaldehyde[c] => 2-phenylethanol[c] + NAD[c]	0	0	0		0	0	0		0	0	0		0	0	0		0	0	0		0	0	0
r_0170	aldehyde dehydrogenase (2-phenylethanol, NAD)	H+[m] + NADH[m] + phenylacetaldehyde[m] => 2-phenylethanol[m] + NAD[m]	0	0	0		0	0	0		0	0	0		0	0	0		0	0	1.21864e-17		0	0	0
r_0171	aldehyde dehydrogenase (2-phenylethanol, NADP)	H+[c] + NADPH[c] + phenylacetaldehyde[c] => 2-phenylethanol[c] + NADP(+)[c]	0	0	0		0	0	0		0	0	0		0	0	0		0	0	0		0	0	0
r_0172	aldehyde dehydrogenase (3-aminopropanal, NAD)	3-aminopropanal[c] + H2O[c] + NAD[c] => beta-alanine[c] + 2 H+[c] + NADH[c]	0	0	7.50774e-05		0	0	2.4221e-05		0	0	2.64523e-05		0	0	1.62103e-05		0	0	3.38658e-05		0	0	1.22254e-05
r_0173	aldehyde dehydrogenase (acetaldehyde, NADP)	acetaldehyde[c] + H2O[c] + NADP(+)[c] => acetate[c] + 2 H+[c] + NADPH[c]	0	0	0.10775		0.112091	0.276155	0.0320489	28.5917	0.0852525	0.0462976	0.0783469	91.8999	0	0	0.0228443		0	0	0.00226086		0	0	0.0114616
r_0174	aldehyde dehydrogenase (acetylaldehyde, NAD)	acetaldehyde[m] + H2O[m] + NAD[m] => acetate[m] + 2 H+[m] + NADH[m]	0.00170092	0.000690278	0.157034	9232.27	0	0	0.00926742		0	0	0.029688		0	0	0.0081224		0.788071	0.130497	0.0733353	9.30567	0.0327125	0.016768	0.0242642	74.1742
r_0175	aldehyde dehydrogenase (acetylaldehyde, NADP)	acetaldehyde[m] + H2O[m] + NADP(+)[m] => acetate[m] + 2 H+[m] + NADPH[m]	0	0	0.0275266		0	0	0.00114251		0	0	0.00437373		0	0	0.000869536		0	0	0.00572562		0	0	0.00214948
r_0176	aldehyde dehydrogenase (indole-3-acetaldehyde, NAD)	H2O[m] + indol-3-ylacetaldehyde[m] + NAD[m] => 2 H+[m] + indole-3-acetate[m] + NADH[m]	0	0	0		0	0	0		0	0	0		0	0	0		0	0	0		0	0	0
r_0177	aldehyde dehydrogenase (indole-3-acetaldehyde, NADP)	H2O[c] + indol-3-ylacetaldehyde[c] + NADP(+)[c] => 2 H+[c] + indole-3-acetate[c] + NADPH[c]	0	0	0		0	0	0		0	0	0		0	0	0		0	0	0		0	0	0
r_0178	aldehyde dehydrogenase (indole-3-acetaldehyde, NADP)	H2O[m] + indol-3-ylacetaldehyde[m] + NADP(+)[m] => 2 H+[m] + indole-3-acetate[m] + NADPH[m]	0	0	0		0	0	0		0	0	0		0	0	0		0	0	0		0	0	0
r_0179	aldehyde dehydrogenase (isoamyl alcohol, NAD)	3-methylbutanal[c] + H+[c] + NADH[c] => isoamylol[c] + NAD[c]	0	0	0.00011704		0	0	0.000341927		0	0	6.93838e-05		0	0	0.000284292		0	0	0.000882769		0	0	0.00115957
r_0180	aldehyde dehydrogenase (isoamyl alcohol, NAD)	3-methylbutanal[m] + H+[m] + NADH[m] => isoamylol[m] + NAD[m]	0	0	7.6808e-05		0	0	0.000334854		0	0	3.85741e-05		0	0	0.000224729		0	0	0.000615486		0	0	0.000699271
r_0181	aldehyde dehydrogenase (isoamyl alcohol, NADP)	3-methylbutanal[c] + H+[c] + NADPH[c] => isoamylol[c] + NADP(+)[c]	0	0	9.90984e-05		0	0	0.000409903		0	0	3.34146e-05		0	0	0.000311171		0	0	0.000899854		0	0	0.000983178
r_0182	aldehyde dehydrogenase (isobutyl alcohol, NAD)	H+[c] + isobutyraldehyde[c] + NADH[c] => isobutanol[c] + NAD[c]	0	0	0.000108541		0	0	0.000293752		0	0	2.1803e-05		0	0	0.000273608		0	0	0.000632128		0	0	0.00148451
r_0183	aldehyde dehydrogenase (isobutyl alcohol, NAD)	H+[m] + isobutyraldehyde[m] + NADH[m] => isobutanol[m] + NAD[m]	0	0	7.68079e-05		0	0	0.000491645		0	0	2.31586e-05		0	0	0.000301188		0	0	0.000815665		0	0	0.0013003
r_0184	aldehyde dehydrogenase (isobutyl alcohol, NADP)	H+[c] + isobutyraldehyde[c] + NADPH[c] => isobutanol[c] + NADP(+)[c]	0	0	7.6808e-05		0	0	0.000380288		0	0	1.47047e-05		0	0	0.000390572		0	0	0.00082459		0	0	0.00199975
r_0185	aldehyde dehydrogenase (phenylacetaldehyde, NAD)	H2O[c] + NAD[c] + phenylacetaldehyde[c] => 2 H+[c] + NADH[c] + phenylacetic acid[c]	0	0	0		0	0	0		0	0	0		0	0	0		0	0	0		0	0	0
r_0186	aldehyde dehydrogenase (tryptophol, NAD)	H+[c] + indol-3-ylacetaldehyde[c] + NADH[c] => NAD[c] + tryptophol[c]	0	0	8.98856e-06		0	0	6.8655e-05		0	0	1.24126e-06		0	0	3.76886e-05		0	0	5.59419e-06		0	0	5.1614e-05
r_0187	aldehyde dehydrogenase (tryptophol, NAD)	H+[m] + indol-3-ylacetaldehyde[m] + NADH[m] => NAD[m] + tryptophol[m]	0	0	4.24549e-06		0	0	2.94737e-05		0	0	1.07524e-06		0	0	2.38549e-05		0	0	5.59419e-06		0	0	5.16165e-05
r_0188	alkaline phosphatase (dihydroneopterin)	7,8-dihydroneopterin 3'-triphosphate[c] + 3 H2O[c] => 7,8-dihydroneopterin[c] + 2 H+[c] + 3 phosphate[c]	0	0	0		0	0	0		0	0	0		0	0	0		0	0	4.85119e-12		0	0	0
r_0189	allantoate amidinohydrolase	allantoate[c] + H2O[c] <=> urea[c] + ureidoglycolic acid[c]	0	0	8.77489e-19		0	0	0		0	0	0		0	0	0		0	0	3.10317e-19		0	0	4.90728e-19
r_0190	allantoinase, reaction	allantoin[c] + H2O[c] <=> allantoate[c] + H+[c]	0	0	0		0	0	1.55158e-19		0	0	8.59545e-18		0	0	0		0	0	0		0	0	0
r_0191	allophanate hydrolase	3 H+[c] + H2O[c] + urea-1-carboxylic acid[c] => 2 ammonium[c] + 2 carbon dioxide[c]	0.795073	0.322661	0.0341425	4.29426	0.0384755	0.0947906	0.00392133	10.1918	0	0	0.0159463		0	0	0.00376181		0	0	0.00159653		0	0	0.00657479
r_0192	alpha 1,2-mannosyltransferase	beta-D-mannosyldiacetylchitobiosyldiphosphodolichol[g] + GDP-alpha-D-mannose[g] => alpha-D-mannosyl-beta-D-mannosyldiacetylchitobiosyldiphosphodolichol[g] + GDP[g] + H+[g]	0	0	0		0	0	0		0	0	0		0	0	0		0	0	0		0	0	0
r_0193	alpha,alpha-trehalase	H2O[v] + trehalose[v] => 2 D-glucose[v]	0	0	0.00123277		0	0	0.000980619		0	0	0		0	0	0		0	0	0.000879176		0	0	0
r_0194	alpha,alpha-trehalase	H2O[c] + trehalose[c] => 2 D-glucose[c]	0	0	0.00375852		0	0	0.00276997		0	0	0.00544533		0	0	0.00264585		0	0	0.00181014		0	0	0.00215949
r_0195	alpha,alpha-trehalose-phosphate synthase (UDP-forming)	D-glucose 6-phosphate[c] + UDP-D-glucose[c] => alpha,alpha-trehalose 6-phosphate[c] + H+[c] + UDP[c]	0.0142264	0.00577344	0.00995484	69.9745	0.00137862	0.00339645	0.00293736	213.065	0.00505252	0.00274385	0.00597815	118.32	0.00211842	0.00492479	0.00264988	125.087	0.00867746	0.0014369	0.00201034	23.1674	0.00139117	0.000713094	0.00219821	158.012
r_0198	alpha-glucosidase	H2O[c] + maltose[c] => 2 D-glucose[c]	0	0	0		0	0	0		0	0	0		0	0	0		0	0	0		0	0	0
r_0199	amidase	4-guanidinobutanamide[c] + H2O[c] => 4-guanidinobutanoic acid[c] + ammonium[c]	0	0	0		0	0	0		0	0	0		0	0	0		0	0	0		0	0	0
r_0201	Aminobutyraldehyde dehydrogenase	4-aminobutanal[m] + H2O[m] + NAD[m] => gamma-aminobutyrate[m] + 2 H+[m] + NADH[m]	0.806758	0.327403	1.39063	172.373	0	0	0.0367356		0	0	0.338575		0	0	0.0421664		0	0	0.0182658		0	0	0.0786046
r_0202	anthranilate phosphoribosyltransferase	anthranilate[c] + PRPP[c] => diphosphate[c] + N-(5-phospho-beta-D-ribosyl)anthranilate[c]	0.0134288	0.00544976	3.29086e-05	0.24506	0.000559182	0.00137764	7.84047e-05	14.0213	0.00277761	0.00150842	6.49208e-06	0.233729	0.000343829	0.000799315	8.22154e-05	23.9117	0.00330536	0.000547335	1.53497e-05	0.464388	0.000305456	0.000156572	0.000108205	35.424
r_0203	anthranilate synthase	chorismate[c] + L-glutamine[c] => anthranilate[c] + H+[c] + L-glutamate[c] + pyruvate[c]	0.0134288	0.00544976	3.29086e-05	0.24506	0.000559182	0.00137764	7.84047e-05	14.0213	0.00277761	0.00150842	6.49208e-06	0.233729	0.000343829	0.000799315	8.22154e-05	23.9117	0.00330536	0.000547335	1.53497e-05	0.464388	0.000305456	0.000156572	0.000108205	35.424
r_0204	Ap4A hydrolase	H2O[c] + P(1),P(4)-bis(5'-adenosyl) tetraphosphate[c] <=> 2 ADP[c] + 2 H+[c]	0	0	0.00435159		0	0	0.00233181		0	0	0.00237154		0	0	0.000703584		0	0	0		0	0	0.000526579
r_0205	arabinose reductase	H+[c] + L-arabinose[c] + NADPH[c] => L-arabinitol[c] + NADP(+)[c]	0	0	0		0	0	0		0	0	0		0	0	0		0	0	0		0	0	0
r_0206	arginase	H2O[c] + L-arginine[c] => ornithine[c] + urea[c]	0	0	0.0184893		0	0	0.00372551		0	0	0.0159463		0	0	0.00376181		0	0	0.00159653		0	0	0.00657479
r_0207	argininosuccinate lyase	(N(omega)-L-arginino)succinic acid[c] <=> fumarate[c] + L-arginine[c]	0.0712802	0.0289274	0.0184881	25.9372	0.00296815	0.00731251	0.00372546	125.515	0.0147436	0.00800672	0.0159457	108.153	0.00182505	0.00424277	0.00376171	206.116	0.0175448	0.00290526	0.00159623	9.09801	0.00162136	0.000831085	0.00657471	405.506
r_0208	argininosuccinate synthase	ATP[c] + L-aspartate[c] + L-citrulline[c] <=> (N(omega)-L-arginino)succinic acid[c] + AMP[c] + diphosphate[c] + H+[c]	0.0712802	0.0289274	0.0184881	25.9372	0.00296815	0.00731251	0.00372546	125.515	0.0147436	0.00800672	0.0159457	108.153	0.00182505	0.00424277	0.00376171	206.116	0.0175448	0.00290526	0.00159623	9.09801	0.00162136	0.000831085	0.00657471	405.506
r_0209	arginyl-tRNA synthetase	ATP[c] + L-arginine[c] + tRNA(Arg)[c] => AMP[c] + Arg-tRNA(Arg)[c] + diphosphate[c]	0.0712802	0.0289274	0.000151943	0.213163	0.00296815	0.00731251	6.64666e-06	0.223933	0.0147436	0.00800672	3.14187e-05	0.213101	0.00182505	0.00424277	3.99488e-06	0.218892	0.0175448	0.00290526	2.41802e-05	0.13782	0.00162136	0.000831085	3.10719e-06	0.191641
r_0210	arginyl-tRNA synthetase	ATP[m] + L-arginine[m] + tRNA(Arg)[m] => AMP[m] + Arg-tRNA(Arg)[m] + diphosphate[m]	0	0	0		0	0	0		0	0	0		0	0	0		0	0	0		0	0	0
r_0211	asparagine synthase (glutamine-hydrolysing)	ATP[c] + H2O[c] + L-aspartate[c] + L-glutamine[c] => AMP[c] + diphosphate[c] + H+[c] + L-asparagine[c] + L-glutamate[c]	0.0263039	0.0106748	0.00605389	23.0151	0.0010953	0.00269846	0.00275269	251.317	0.00544068	0.00295464	0.00737268	135.51	0.000673478	0.00156566	0.00254441	377.802	0.0064744	0.0010721	0.00303728	46.9122	0.000598316	0.000306688	0.00326408	545.544
r_0212	Asparaginyl-tRNA synthetase	ATP[c] + L-asparagine[c] + tRNA(Asn)[c] => AMP[c] + Asn-tRNA(Asn)[c] + diphosphate[c]	0.0263039	0.0106748	5.60703e-05	0.213163	0.0010953	0.00269846	2.45275e-06	0.223933	0.00544068	0.00295464	1.15941e-05	0.213101	0.000673478	0.00156566	1.47419e-06	0.218892	0.0064744	0.0010721	8.923e-06	0.13782	0.000598316	0.000306688	1.14662e-06	0.191641
r_0213	asparaginyl-tRNA synthetase, miotchondrial	ATP[m] + L-asparagine[m] + tRNA(Asn)[m] => AMP[m] + Asn-tRNA(Asn)[m] + diphosphate[m]	0	0	0		0	0	0		0	0	0		0	0	0		0	0	0		0	0	0
r_0214	aspartate carbamoyltransferase	carbamoyl phosphate[c] + L-aspartate[c] => H+[c] + N-carbamoyl-L-aspartate[c] + phosphate[c]	0.0177665	0.00721012	4.22879e-05	0.23802	0.00207276	0.00510659	0.000207556	10.0135	0.00532996	0.00289452	0.000172251	3.23175	0.00146858	0.00341407	0.000231992	15.797	0.00720532	0.00119313	0.000281811	3.91116	0.00118444	0.000607125	0.000335971	28.3654
r_0215	aspartate kinase	ATP[c] + L-aspartate[c] => 4-phospho-L-aspartate[c] + ADP[c]	0.114005	0.0462662	0.00149902	1.31487	0.00474723	0.0116956	0.00435801	91.8011	0.0235808	0.0128059	0.00861794	36.5465	0.00291896	0.00678583	0.00292012	100.04	0.0280612	0.00464666	0.00662381	23.6049	0.00259319	0.00132923	0.00621831	239.794
r_0216	aspartate transaminase	2-oxoglutarate[c] + L-aspartate[c] <=> L-glutamate[c] + oxaloacetate[c]	3.41804	1.38713	0.167217	4.89219	0.573628	1.41322	0.169688	29.5815	1.14064	0.61944	0.39713	34.8165	0.351523	0.8172	0.157698	44.8614	0.798201	0.132174	0.364905	45.7159	0.539559	0.27657	0.162351	30.0896
r_0217	aspartate transaminase	L-glutamate[m] + oxaloacetate[m] => 2-oxoglutarate[m] + L-aspartate[m]	3.75091	1.52222	0.170661	4.54985	0.590611	1.45507	0.169552	28.7079	1.21376	0.659152	0.402552	33.1657	0.362381	0.842442	0.157547	43.4755	0.886658	0.146822	0.36485	41.1489	0.548928	0.281373	0.163595	29.8026
r_0218	aspartate transaminase	2-oxoglutarate[p] + L-aspartate[p] <=> L-glutamate[p] + oxaloacetate[p]	0	0	0.00237483		0	0	2.11791e-05		0	0	0.00326702		0	0	9.44774e-05		0	0	0.000625964		0	0	0
r_0219	aspartate-semialdehyde dehydrogenase	4-phospho-L-aspartate[c] + H+[c] + NADPH[c] => L-aspartate 4-semialdehyde[c] + NADP(+)[c] + phosphate[c]	0.114005	0.0462662	0.00149902	1.31487	0.00474723	0.0116956	0.00435801	91.8011	0.0235808	0.0128059	0.00861794	36.5465	0.00291896	0.00678583	0.00292012	100.04	0.0280612	0.00464666	0.00662381	23.6049	0.00259319	0.00132923	0.00621831	239.794
r_0220	Aspartyl-tRNA synthetase	ATP[c] + L-aspartate[c] + tRNA(Asp)[c] => AMP[c] + Asp-tRNA(Asp)[c] + diphosphate[c]	0.0573469	0.0232729	0.000122242	0.213163	0.00238794	0.00588307	5.34738e-06	0.223933	0.0118616	0.00644162	2.52771e-05	0.213101	0.0014683	0.00341341	3.21398e-06	0.218892	0.0141153	0.00233735	1.94536e-05	0.13782	0.00130444	0.000668635	2.49983e-06	0.191641
r_0222	ATP adenylyltransferase	ADP[c] + ATP[c] + H+[c] => P(1),P(4)-bis(5'-adenosyl) tetraphosphate[c] + phosphate[c]	0	0	0.00435159		0	0	0.00233181		0	0	0.00237154		0	0	0.000703584		0	0	0		0	0	0.000526579
r_0225	ATP phosphoribosyltransferase	ATP[c] + PRPP[c] => 5-phosphoribosyl-ATP[c] + diphosphate[c]	0.0230029	0.00933519	5.19097e-05	0.225665	0.000957851	0.00235982	0.0001617	16.8815	0.00475791	0.00258386	1.1777e-05	0.247524	0.000588961	0.00136918	0.000168429	28.5977	0.00566191	0.000937558	9.0364e-05	1.596	0.000523232	0.000268201	0.000223529	42.7208
r_0226	ATP synthase	ADP[m] + 3 H+[c] + phosphate[m] => ATP[m] + 2 H+[m] + H2O[m]	28.7593	11.6713	0.691009	2.40273	5.59618	13.7871	0.10279	1.83678	11.0709	6.01223	0.313763	2.83412	4.55674	10.5932	0.101814	2.23437	29.5974	4.90104	0.104994	0.354739	9.08355	4.6561	0.204055	2.24642
r_0227	ATPase, cytosolic	ATP[c] + H2O[c] => ADP[c] + H+[e] + phosphate[c]	0.17424	0.0707111	0.20816	119.467	0	0	0.011772		0	0	0.0610331		0	0	0.0122152		0	0	0.00229703		0	0	0.0266592
r_0228	beta-1,4 mannosyltransferase	GDP-alpha-D-mannose[c] + N,N'-diacetylchitobiosyldiphosphodolichol[c] => beta-D-mannosyldiacetylchitobiosyldiphosphodolichol[c] + GDP[c]	0	0	0		0	0	0		0	0	0		0	0	0		0	0	0		0	0	0
r_0229	biotin synthase	dethiobiotin[c] + polysulphur[c] <=> biotin[c] + 2 H+[c]	0	0	0		0	0	2.09738e-19		0	0	0		0	0	2.90987e-20		0	0	0		0	0	0
r_0230	biotin-[acetyl-CoA-carboxylase] ligase	ATP[c] + biotin[c] + H+[c] => biotinyl-5'-AMP[c] + diphosphate[c]	0	0	0		0	0	0		0	0	0		0	0	0		0	0	0		0	0	0
r_0231	C-14 sterol reductase	4,4-dimethyl-5alpha-cholesta-8,14,24-trien-3beta-ol[c] + H+[c] + NADPH[c] => 14-demethyllanosterol[c] + NADP(+)[c]	0.00143822	0.000583667	3.33581e-06	0.23194	0.00146963	0.00362067	3.61554e-06	0.246017	0.00156964	0.000852419	3.84985e-06	0.245269	0.000621062	0.00144381	4.38476e-06	0.706009	0.00187051	0.000309739	2.95793e-06	0.158135	0.000601739	0.000308443	1.27517e-06	0.211914
r_0233	C-22 sterol desaturase (NADP)	ergosta-5,7,24(28)-trien-3beta-ol[c] + H+[c] + NADPH[c] + oxygen[c] => ergosta-5,7,22,24(28)-tetraen-3beta-ol[c] + 2 H2O[c] + NADP(+)[c]	0.00143822	0.000583667	3.13967e-06	0.218303	0.00146963	0.00362067	3.41857e-06	0.232614	0.00156964	0.000852419	3.43406e-06	0.218779	0.000621062	0.00144381	2.78257e-06	0.448034	0.00187051	0.000309739	2.60774e-06	0.139413	0.000601739	0.000308443	1.19843e-06	0.199161
r_0234	C-3 sterol dehydrogenase	NADP(+)[c] + zymosterol intermediate 1c[c] => carbon dioxide[c] + H+[c] + NADPH[c] + zymosterol intermediate 2[c]	0.00143822	0.000583667	3.30131e-06	0.229542	0.00146963	0.00362067	3.57822e-06	0.243478	0.00156964	0.000852419	3.55947e-06	0.226769	0.000621062	0.00144381	3.61714e-06	0.582411	0.00187051	0.000309739	2.83533e-06	0.15158	0.000601739	0.000308443	1.24161e-06	0.206338
r_0235	C-3 sterol dehydrogenase (4-methylzymosterol)	4beta-methylzymosterol-4alpha-carboxylic acid[c] + NAD[c] => 3-dehydro-4-methylzymosterol[c] + carbon dioxide[c] + H+[c] + NADH[c]	0.00143822	0.000583667	3.30131e-06	0.229542	0.00146963	0.00362067	3.57822e-06	0.243478	0.00156964	0.000852419	3.55947e-06	0.226769	0.000621062	0.00144381	3.61714e-06	0.582411	0.00187051	0.000309739	2.83533e-06	0.15158	0.000601739	0.000308443	1.24161e-06	0.206338
r_0236	C-3 sterol keto reductase (4-methylzymosterol)	3-dehydro-4-methylzymosterol[c] + H+[c] + NADPH[c] => 4alpha-methylzymosterol[c] + NADP(+)[c]	0.00143822	0.000583667	3.30131e-06	0.229542	0.00146963	0.00362067	3.57822e-06	0.243478	0.00156964	0.000852419	3.55947e-06	0.226769	0.000621062	0.00144381	3.61714e-06	0.582411	0.00187051	0.000309739	2.83533e-06	0.15158	0.000601739	0.000308443	1.24161e-06	0.206338
r_0237	C-3 sterol keto reductase (zymosterol)	H+[c] + NADPH[c] + zymosterol intermediate 2[c] => NADP(+)[c] + zymosterol[c]	0.00143822	0.000583667	3.30131e-06	0.229542	0.00146963	0.00362067	3.57822e-06	0.243478	0.00156964	0.000852419	3.55947e-06	0.226769	0.000621062	0.00144381	3.61714e-06	0.582411	0.00187051	0.000309739	2.83533e-06	0.15158	0.000601739	0.000308443	1.24161e-06	0.206338
r_0238	C-4 methyl sterol oxidase	4alpha-methylzymosterol[c] + H+[c] + NADPH[c] + oxygen[c] => H2O[c] + NADP(+)[c] + zymosterol intermediate 1a[c]	0.00143822	0.000583667	3.30131e-06	0.229542	0.00146963	0.00362067	3.57822e-06	0.243478	0.00156964	0.000852419	3.55947e-06	0.226769	0.000621062	0.00144381	3.61714e-06	0.582411	0.00187051	0.000309739	2.83533e-06	0.15158	0.000601739	0.000308443	1.24161e-06	0.206338
r_0239	C-4 methyl sterol oxidase	H+[c] + NADPH[c] + oxygen[c] + zymosterol intermediate 1a[c] => 2 H2O[c] + NADP(+)[c] + zymosterol intermediate 1b[c]	0.00143822	0.000583667	3.30131e-06	0.229542	0.00146963	0.00362067	3.57822e-06	0.243478	0.00156964	0.000852419	3.55947e-06	0.226769	0.000621062	0.00144381	3.61714e-06	0.582411	0.00187051	0.000309739	2.83533e-06	0.15158	0.000601739	0.000308443	1.24161e-06	0.206338
r_0240	C-4 methyl sterol oxidase	H+[c] + NADPH[c] + oxygen[c] + zymosterol intermediate 1b[c] => H2O[c] + NADP(+)[c] + zymosterol intermediate 1c[c]	0.00143822	0.000583667	3.30131e-06	0.229542	0.00146963	0.00362067	3.57822e-06	0.243478	0.00156964	0.000852419	3.55947e-06	0.226769	0.000621062	0.00144381	3.61714e-06	0.582411	0.00187051	0.000309739	2.83533e-06	0.15158	0.000601739	0.000308443	1.24161e-06	0.206338
r_0241	C-4 sterol methyl oxidase (4,4-dimethylzymosterol)	14-demethyllanosterol[c] + 3 H+[c] + 3 NADPH[c] + 3 oxygen[c] => 4beta-methylzymosterol-4alpha-carboxylic acid[c] + 4 H2O[c] + 3 NADP(+)[c]	0.00143822	0.000583667	3.30131e-06	0.229542	0.00146963	0.00362067	3.57822e-06	0.243478	0.00156964	0.000852419	3.55947e-06	0.226769	0.000621062	0.00144381	3.61714e-06	0.582411	0.00187051	0.000309739	2.83533e-06	0.15158	0.000601739	0.000308443	1.24161e-06	0.206338
r_0242	C-5 sterol desaturase	episterol[c] + H+[c] + NADPH[c] + oxygen[c] => ergosta-5,7,24(28)-trien-3beta-ol[c] + 2 H2O[c] + NADP(+)[c]	0.00143822	0.000583667	3.13967e-06	0.218303	0.00146963	0.00362067	3.41857e-06	0.232614	0.00156964	0.000852419	3.43406e-06	0.218779	0.000621062	0.00144381	2.78257e-06	0.448034	0.00187051	0.000309739	2.60774e-06	0.139413	0.000601739	0.000308443	1.19843e-06	0.199161
r_0243	C-8 sterol isomerase	fecosterol[c] => episterol[c]	0.00143822	0.000583667	3.18095e-06	0.221172	0.00146963	0.00362067	3.44227e-06	0.234227	0.00156964	0.000852419	3.48169e-06	0.221814	0.000621062	0.00144381	2.78257e-06	0.448034	0.00187051	0.000309739	2.63902e-06	0.141086	0.000601739	0.000308443	1.20526e-06	0.200295
r_0244	C-s24 sterol reductase	ergosta-5,7,22,24(28)-tetraen-3beta-ol[er] + H+[er] + NADPH[er] => ergosterol[er] + NADP(+)[er]	0.00143822	0.000583667	3.09579e-06	0.215251	0.00146963	0.00362067	3.3342e-06	0.226874	0.00156964	0.000852419	3.36914e-06	0.214643	0.000621062	0.00144381	2.78257e-06	0.448034	0.00187051	0.000309739	2.57794e-06	0.13782	0.000601739	0.000308443	1.17139e-06	0.194667
r_0250	carbamoyl-phosphate synthase (glutamine-hydrolysing)	2 ATP[c] + bicarbonate[c] + H2O[c] + L-glutamine[c] => 2 ADP[c] + carbamoyl phosphate[c] + 2 H+[c] + L-glutamate[c] + phosphate[c]	0.0890467	0.0361375	0.0184891	20.7633	0.00504091	0.0124191	0.00372885	73.9718	0.0200735	0.0109012	0.01595	79.458	0.00329363	0.00765684	0.00377055	114.48	0.0247502	0.00409839	0.00161856	6.53961	0.00280579	0.00143821	0.00658033	234.527
r_0252	carnitine O-acetyltransferase	(R)-carnitine[c] + acetyl-CoA[c] => coenzyme A[c] + O-acetylcarnitine[c]	0	0	0.0322998		0	0	0.00804877		0	0	0.0172557		0	0	0.00971396		1.73026	0.286514	0.00405514	0.234366	0.758356	0.388722	0.00488546	0.644218
r_0253	carnitine O-acetyltransferase	(R)-carnitine[p] + acetyl-CoA[p] => coenzyme A[p] + O-acetylcarnitine[p]	0	0	0.0221988		0	0	0.00145002		0	0	0.00983604		0	0	0.0024076		0	0	0.000464065		0	0	0.00661608
r_0254	carnitine O-acetyltransferase	coenzyme A[m] + O-acetylcarnitine[m] => (R)-carnitine[m] + acetyl-CoA[m]	0	0	0.0382221		0	0	0.00855657		0	0	0.0212051		0	0	0.0103		1.73026	0.286514	0.00396455	0.229131	0.758356	0.388722	0.00861323	1.13578
r_0255	catalase	2 hydrogen peroxide[c] => 2 H2O[c] + oxygen[c]	0	0	0.0113267		0	0	0.00145307		0	0	0.00548183		0	0	8.10515e-06		0	0	0.00489979		0	0	0.00521593
r_0256	catalase	2 hydrogen peroxide[p] => 2 H2O[p] + oxygen[p]	0	0	0.00932872		0	0	0.00154525		0	0	0.00720015		0	0	0.00172662		0.0388124	0.00642696	0.00449918	11.5921	0	0	0.00466277
r_0259	ceramide-1 hydroxylase (24C)	ceramide-1 (C24)[er] + H+[er] + NADPH[er] + oxygen[er] => ceramide-2 (C24)[er] + H2O[er] + NADP(+)[er]	0	0	2.61403e-12		0	0	0		0	0	3.05227e-12		0	0	0		0	0	0		0	0	0
r_0260	ceramide-1 hydroxylase (24C)	ceramide-1 (C24)[er] + H+[er] + NADPH[er] + oxygen[er] => ceramide-2' (C24)[er] + H2O[er] + NADP(+)[er]	0	0	0		0	0	0		0	0	0		0	0	0		0	0	0		0	0	0
r_0261	ceramide-1 hydroxylase (26C)	ceramide-1 (C26)[er] + H+[er] + NADPH[er] + oxygen[er] => ceramide-2 (C26)[er] + H2O[er] + NADP(+)[er]	0	0	0		0	0	0		0	0	0		0	0	0		0	0	0		0	0	0
r_0262	ceramide-1 hydroxylase (26C)	ceramide-1 (C26)[er] + H+[er] + NADPH[er] + oxygen[er] => ceramide-2' (C26)[er] + H2O[er] + NADP(+)[er]	0	0	0		0	0	0		0	0	0		0	0	0		0	0	0		0	0	0
r_0263	ceramide-1 synthase (24C)	sphinganine[er] + tetracosanoyl-CoA[er] => ceramide-1 (C24)[er] + coenzyme A[er] + H+[er]	0	0	0		0	0	0		0	0	3.05227e-12		0	0	0		0	0	0		0	0	0
r_0264	ceramide-1 synthase (26C)	hexacosanoyl-CoA[er] + sphinganine[er] => ceramide-1 (C26)[er] + coenzyme A[er] + H+[er]	0	0	0		0	0	0		0	0	1.97969e-11		0	0	0		0	0	0		0	0	0
r_0265	ceramide-2 synthase (24C)	phytosphingosine[er] + tetracosanoyl-CoA[er] => ceramide-2 (C24)[er] + coenzyme A[er] + H+[er]	0	0	2.61403e-12		0	0	0		0	0	0		0	0	0		0	0	0		0	0	0
r_0266	ceramide-2 synthase (26C)	hexacosanoyl-CoA[er] + phytosphingosine[er] => ceramide-2 (C26)[er] + coenzyme A[er] + H+[er]	0	0	2.61403e-12		0	0	0		0	0	0		0	0	0		0	0	0		0	0	0
r_0267	ceramide-3 synthase (24C)	ceramide-2 (C24)[er] + H+[er] + NADPH[er] + oxygen[er] => ceramide-3 (C24)[er] + H2O[er] + NADP(+)[er]	0	0	0		0	0	0		0	0	3.05227e-12		0	0	0		0	0	0		0	0	0
r_0268	ceramide-3 synthase (26C)	ceramide-2 (C26)[er] + H+[er] + NADPH[er] + oxygen[er] => ceramide-3 (C26)[er] + H2O[er] + NADP(+)[er]	0	0	0		0	0	0		0	0	0		0	0	0		0	0	0		0	0	0
r_0269	ceramide-4 synthase (24C)	ceramide-3 (C24)[er] + H+[er] + NADPH[er] + oxygen[er] => ceramide-4 (C24)[er] + H2O[er] + NADP(+)[er]	0	0	0		0	0	0		0	0	0		0	0	0		0	0	0		0	0	0
r_0270	ceramide-4 synthase (26C)	ceramide-3 (C26)[er] + H+[er] + NADPH[er] + oxygen[er] => ceramide-4 (C26)[er] + H2O[er] + NADP(+)[er]	0	0	0		0	0	0		0	0	0		0	0	0		0	0	0		0	0	0
r_0271	chitin deacetylase	chitin[c] + H2O[c] => acetate[c] + chitosan[ce] + H+[c]	0	0	0		0	0	0		0	0	0		0	0	0		0	0	0		0	0	0
r_0272	chitin synthase	UDP-N-acetyl-alpha-D-glucosamine[c] => chitin[c] + H+[c] + UDP[c]	0	0	0		0	0	0		0	0	0		0	0	0		0	0	0		0	0	0
r_0273	choline kinase	ATP[c] + choline[c] => ADP[c] + choline phosphate[c] + H+[c]	0	0	7.23651e-08		0	0	1.33816e-07		0	0	5.50906e-08		0	0	2.25186e-08		0	0	2.55639e-07		0	0	2.58359e-08
r_0274	choline phosphate cytididyltransferase	choline phosphate[c] + CTP[c] + H+[c] => CDP-choline[c] + diphosphate[c]	0	0	7.23651e-08		0	0	1.33816e-07		0	0	5.50906e-08		0	0	2.25186e-08		0	0	2.55639e-07		0	0	2.58359e-08
r_0278	chorismate mutase	chorismate[c] => prephenate[c]	0.0584496	0.0237204	0.000146511	0.250663	0.00243386	0.00599622	8.57816e-05	3.5245	0.0120897	0.00656548	3.02123e-05	0.249902	0.00149653	0.00347904	9.2638e-05	6.19019	0.0143867	0.0023823	2.51976e-05	0.175145	0.00132951	0.000681489	0.000102649	7.72077
r_0279	chorismate synthase	5-O-(1-carboxyvinyl)-3-phosphoshikimic acid[c] => chorismate[c] + phosphate[c]	0.0718784	0.0291701	0.000175739	0.244494	0.00299305	0.00737385	0.000122435	4.09066	0.0148673	0.0080739	3.65425e-05	0.245791	0.00184036	0.00427836	0.000125143	6.79993	0.017692	0.00292963	3.30458e-05	0.186784	0.00163497	0.000838061	0.000155012	9.48105
r_0280	cis-aconitate(3-) to isocitrate	cis-aconitate[m] + H2O[m] <=> isocitrate[m]	1.02024	0.41404	0.391063	38.3305	0.282818	0.696769	0.0557812	19.7233	0.565124	0.306899	0.151767	26.8554	0.262685	0.610675	0.0536182	20.4116	0.838618	0.138867	0.090297	10.7674	0.210048	0.107667	0.0593969	28.2778
r_0281	cis-prenyltransferase step 01	farnesyl diphosphate[lp] + isopentenyl diphosphate[lp] => diphosphate[lp] + geranylgeranyl diphosphate[lp]	0	0	0		0	0	0		0	0	0		0	0	0		0	0	0		0	0	0
r_0282	cis-prenyltransferase step 02	geranylgeranyl diphosphate[lp] + isopentenyl diphosphate[lp] => diphosphate[lp] + pentaprenyl diphosphate[lp]	0	0	0		0	0	0		0	0	0		0	0	0		0	0	0		0	0	0
r_0283	cis-prenyltransferase step 03	isopentenyl diphosphate[lp] + pentaprenyl diphosphate[lp] => diphosphate[lp] + hexaprenyl diphosphate[lp]	0	0	0		0	0	0		0	0	0		0	0	0		0	0	0		0	0	0
r_0284	cis-prenyltransferase step 04	hexaprenyl diphosphate[lp] + isopentenyl diphosphate[lp] => diphosphate[lp] + heptaprenyl diphosphate[lp]	0	0	0		0	0	0		0	0	0		0	0	0		0	0	0		0	0	0
r_0285	cis-prenyltransferase step 05	heptaprenyl diphosphate[lp] + isopentenyl diphosphate[lp] => diphosphate[lp] + octaprenyl diphosphate[lp]	0	0	0		0	0	0		0	0	0		0	0	0		0	0	0		0	0	0
r_0286	cis-prenyltransferase step 06	isopentenyl diphosphate[lp] + octaprenyl diphosphate[lp] => diphosphate[lp] + nonaprenyl diphosphate[lp]	0	0	0		0	0	0		0	0	0		0	0	0		0	0	0		0	0	0
r_0287	cis-prenyltransferase step 07	isopentenyl diphosphate[lp] + nonaprenyl diphosphate[lp] => decaprenyl diphosphate[lp] + diphosphate[lp]	0	0	0		0	0	0		0	0	0		0	0	0		0	0	0		0	0	0
r_0288	cis-prenyltransferase step 08	decaprenyl diphosphate[lp] + isopentenyl diphosphate[lp] => diphosphate[lp] + undecaprenyl diphosphate[lp]	0	0	0		0	0	0		0	0	0		0	0	0		0	0	0		0	0	0
r_0289	cis-prenyltransferase step 09	isopentenyl diphosphate[lp] + undecaprenyl diphosphate[lp] => diphosphate[lp] + dodecaprenyl diphosphate[lp]	0	0	0		0	0	0		0	0	0		0	0	0		0	0	0		0	0	0
r_0290	cis-prenyltransferase step 10	dodecaprenyl diphosphate[lp] + isopentenyl diphosphate[lp] => diphosphate[lp] + tridecaprenyl diphosphate[lp]	0	0	0		0	0	0		0	0	0		0	0	0		0	0	0		0	0	0
r_0291	cis-prenyltransferase step 11	isopentenyl diphosphate[lp] + tridecaprenyl diphosphate[lp] => diphosphate[lp] + tetradecaprenyl diphosphate[lp]	0	0	0		0	0	0		0	0	0		0	0	0		0	0	0		0	0	0
r_0292	cis-prenyltransferase step 12	isopentenyl diphosphate[lp] + tetradecaprenyl diphosphate[lp] => diphosphate[lp] + pentadecaprenyl diphosphate[lp]	0	0	0		0	0	0		0	0	0		0	0	0		0	0	0		0	0	0
r_0293	cis-prenyltransferase step 13	isopentenyl diphosphate[lp] + pentadecaprenyl diphosphate[lp] => diphosphate[lp] + hexadecaprenyl diphosphate[lp]	0	0	0		0	0	0		0	0	0		0	0	0		0	0	0		0	0	0
r_0294	cis-prenyltransferase step 14	hexadecaprenyl diphosphate[lp] + isopentenyl diphosphate[lp] <=> diphosphate[lp] + heptadecaprenyl diphosphate[lp]	0	0	0		0	0	5.61874e-17		0	0	1.98603e-17		0	0	0		0	0	8.88001e-17		0	0	4.96507e-18
r_0295	cis-prenyltransferase step 15	heptadecaprenyl diphosphate[lp] + isopentenyl diphosphate[lp] <=> diphosphate[lp] + octadecaprenyl diphosphate[lp]	0	0	3.97205e-17		0	0	3.97205e-17		0	0	1.98603e-17		0	0	0		0	0	5.61593e-17		0	0	0
r_0296	cis-prenyltransferase step 16	isopentenyl diphosphate[lp] + octadecaprenyl diphosphate[lp] => diphosphate[lp] + nonadecaprenyl diphosphate[lp]	0	0	0		0	0	0		0	0	0		0	0	0		0	0	0		0	0	0
r_0297	cis-prenyltransferase step 17	isopentenyl diphosphate[lp] + nonadecaprenyl diphosphate[lp] => diphosphate[lp] + icosaprenyl diphosphate[lp]	0	0	0		0	0	0		0	0	0		0	0	0		0	0	0		0	0	0
r_0298	cis-prenyltransferase step 18	icosaprenyl diphosphate[lp] + isopentenyl diphosphate[lp] => diphosphate[lp] + henicosaprenyl diphosphate[lp]	0	0	0		0	0	0		0	0	0		0	0	0		0	0	0		0	0	0
r_0299	cis-prenyltransferase step 19	henicosaprenyl diphosphate[lp] + isopentenyl diphosphate[lp] => diphosphate[lp] + docosaprenyl diphosphate[lp]	0	0	0		0	0	0		0	0	0		0	0	0		0	0	0		0	0	0
r_0300	citrate synthase	acetyl-CoA[m] + H2O[m] + oxaloacetate[m] => citrate[m] + coenzyme A[m] + H+[m]	1.69735	0.688827	0.234449	13.8127	0.406493	1.00146	0.0391658	9.63504	0.73638	0.399902	0.121247	16.4653	0.362633	0.843028	0.036736	10.1304	4.02682	0.666802	0.065434	1.62496	1.22884	0.629884	0.0345192	2.80909
r_0301	citrate synthase, peroxisomal	acetyl-CoA[p] + H2O[p] + oxaloacetate[p] => citrate[p] + coenzyme A[p] + H+[p]	0	0	0.00792797		0	0	0.00282297		0	0	0.010513		0	0	0.00334938		0.0801843	0.0132777	0.00758737	9.46241	0	0	0.0068232
r_0302	citrate to cis-aconitate(3-)	citrate[m] <=> cis-aconitate[m] + H2O[m]	1.02024	0.41404	0.391063	38.3305	0.282818	0.696769	0.0557812	19.7233	0.565124	0.306899	0.151767	26.8554	0.262685	0.610675	0.0536182	20.4116	0.838618	0.138867	0.090297	10.7674	0.210048	0.107667	0.0593969	28.2778
r_0303	citrate to cis-aconitate(3-), cytoplasmic	citrate[c] <=> cis-aconitate[c] + H2O[c]	0.559196	0.226936	0.338602	60.5516	0.0190864	0.0470223	0.0592076	310.209	0.0789581	0.0428794	0.152309	192.898	0.00913132	0.021228	0.056988	624.094	3.19428	0.528942	0.0713578	2.23393	1.06609	0.546462	0.0546721	5.12829
r_0304	coproporphyrinogen oxidase (O2 required)	coproporphyrinogen III[c] + 2 H+[c] + oxygen[c] => 2 carbon dioxide[c] + 2 H2O[c] + protoporphyrinogen[c]	1.782e-07	7.23182e-08	3.79857e-10	0.213163	2.079e-08	5.12195e-08	4.77541e-11	0.229697	5.346e-08	2.90323e-08	1.14598e-10	0.214362	1.473e-08	3.42435e-08	3.46734e-11	0.235393	7.227e-08	1.19672e-08	9.96022e-11	0.13782	1.188e-08	6.08952e-09	3.00904e-11	0.253286
r_0306	CTP synthase (glutamine)	ATP[c] + H2O[c] + L-glutamine[c] + UTP[c] => ADP[c] + CTP[c] + 2 H+[c] + L-glutamate[c] + phosphate[c]	0	0	0.000381971		0	0	0.000120615		0	0	0.000193215		0	0	3.13407e-05		0	0	0.00033678		0	0	3.09499e-05
r_0307	CTP synthase (NH3)	ammonium[c] + ATP[c] + UTP[c] => ADP[c] + CTP[c] + 2 H+[c] + phosphate[c]	0.0119929	0.00486701	0.000435091	3.62791	0.00139917	0.00344707	0.000181546	12.9753	0.00359786	0.00195387	0.000244651	6.79989	0.000991329	0.00230459	0.000190716	19.2385	0.00486377	0.000805393	0.000375781	7.72612	0.000799524	0.000409824	0.000318982	39.8965
r_0308	cystathionine b-lyase	H2O[c] + L-cystathionine[c] => ammonium[c] + L-homocysteine[c] + pyruvate[c]	0	0	0.00477839		0	0	0.00248235		0	0	0.00228948		0	0	0.00107749		0	0	0.00033005		0	0	0.000632437
r_0309	cystathionine beta-synthase	L-homocysteine[c] + L-serine[c] => H2O[c] + L-cystathionine[c]	0.0102973	0.00417891	0.0138194	134.204	0.00042454	0.00104592	0.00244832	576.7	0.00210881	0.00114522	0.00198897	94.3171	0.000261041	0.000606853	0.00114056	436.927	0.00250948	0.000415546	0.000633093	25.228	0.000231907	0.000118872	0.000715793	308.655
r_0310	cystathionine g-lyase	H2O[c] + L-cystathionine[c] => 2-oxobutanoate[c] + ammonium[c] + L-cysteine[c]	0.0102973	0.00417891	0.0137136	133.177	0.00042454	0.00104592	0.00343485	809.075	0.00210881	0.00114522	0.000816234	38.7059	0.000261041	0.000606853	0.000956258	366.326	0.00250948	0.000415546	0.00103811	41.3673	0.000231907	0.000118872	0.00117822	508.058
r_0311	cystathionine gamma-synthase	L-cysteine[c] + O-acetyl-L-homoserine[c] => acetate[c] + H+[c] + L-cystathionine[c]	0	0	0.00274972		0	0	0.00043189		0	0	0.00148868		0	0	0.000152615		0	0	0.000561413		0	0	0.000894768
r_0312	cysteine synthase	hydrogen sulfide[c] + O-acetyl-L-serine[c] => acetate[c] + H+[c] + L-cysteine[c]	0	0	0.00328975		0	0	0.000572918		0	0	0.00195926		0	0	0.000245584		0	0	0.00036439		0	0	0.000711046
r_0313	cysteinyl-tRNA synthetase	ATP[c] + L-cysteine[c] + tRNA(Cys)[c] => AMP[c] + Cys-tRNA(Cys)[c] + diphosphate[c]	0.0101954	0.00413756	2.17328e-05	0.213163	0.00042454	0.00104592	9.50685e-07	0.223933	0.00210881	0.00114522	4.49389e-06	0.213101	0.000261041	0.000606853	5.71397e-07	0.218892	0.00250948	0.000415546	3.45856e-06	0.13782	0.000231907	0.000118872	4.44429e-07	0.191641
r_0315	cytidine kinase (GTP)	cytidine[c] + GTP[c] => CMP[c] + GDP[c] + H+[c]	0	0	2.37405e-05		0	0	2.4717e-05		0	0	2.15923e-05		0	0	2.45896e-05		0	0	1.67234e-05		0	0	1.20469e-05
r_0317	cytochrome P450 lanosterol 14-alpha-demethylase (NADP)	2 H+[c] + lanosterol[c] + 3 NADPH[c] + 3 oxygen[c] => 4,4-dimethyl-5alpha-cholesta-8,14,24-trien-3beta-ol[c] + formate[c] + 4 H2O[c] + 3 NADP(+)[c]	0.00143822	0.000583667	3.33581e-06	0.23194	0.00146963	0.00362067	3.61554e-06	0.246017	0.00156964	0.000852419	3.84985e-06	0.245269	0.000621062	0.00144381	4.38476e-06	0.706009	0.00187051	0.000309739	2.95793e-06	0.158135	0.000601739	0.000308443	1.27517e-06	0.211914
r_0318	cytosine deaminase	cytosine[c] + H+[c] + H2O[c] => ammonium[c] + uracil[c]	0	0	0		0	0	0		0	0	0		0	0	0		0	0	0		0	0	0
r_0319	D-arabinono-1,4-lactone oxidase	D-arabinono-1,4-lactone[c] + oxygen[c] <=> dehydro-D-arabinono-1,4-lactone[c] + hydrogen peroxide[c]	0	0	0		0	0	3.10317e-19		0	0	0		0	0	1.34394e-19		0	0	0		0	0	1.09686e-19
r_0320	D-arabinose 1-dehydrogenase (NAD)	D-arabinose[c] + NAD[c] => D-arabinono-1,4-lactone[c] + H+[c] + NADH[c]	0	0	0		0	0	0		0	0	0		0	0	0		0	0	0		0	0	0
r_0321	D-arabinose 1-dehydrogenase (NADP)	D-arabinose[c] + NADP(+)[c] => D-arabinono-1,4-lactone[c] + H+[c] + NADPH[c]	0	0	0		0	0	0		0	0	0		0	0	0		0	0	0		0	0	0
r_0322	D-fructose 1-phosphate D-glyceraldehyde-3-phosphate-lyase	D-fructose 1-phosphate[c] <=> D-glyceraldehyde[c] + dihydroxyacetone phosphate[c]	0	0	0		0	0	0		0	0	0		0	0	6.20634e-19		0	0	0		0	0	0
r_0323	D-sorbitol dehydrogenase (D-fructose producing)	D-glucitol[c] + NAD[c] => D-fructose[c] + H+[c] + NADH[c]	0	0	0		0	0	0		0	0	0		0	0	0		0	0	0		0	0	0
r_0326	dCMP deaminase	dCMP[c] + H+[c] + H2O[c] <=> ammonium[c] + dUMP[c]	0.00040986	0.000166332	0.00316057	771.135	4.7817e-05	0.000117805	0.00291391	6093.88	0.000122958	6.67742e-05	0.00250337	2035.95	3.3879e-05	7.876e-05	0.000474794	1401.44	0.000166221	2.75246e-05	0.00173403	1043.21	2.7324e-05	1.40059e-05	0.000481585	1762.5
r_0327	dCTP deaminase	dCTP[c] + H+[c] + H2O[c] => ammonium[c] + dUTP[c]	0	0	0.00310993		0	0	0.00290698		0	0	0.0024844		0	0	0.000432428		0	0	0.00169336		0	0	0.000360098
r_0328	deoxyadenosine deaminase	2'-deoxyadenosine[c] + H+[c] + H2O[c] => 2'-deoxyinosine[c] + ammonium[c]	0	0	0		0	0	0		0	0	0		0	0	0		0	0	0		0	0	0
r_0330	deoxyguanylate kinase (dGMP:ATP)	ATP[c] + dGMP[c] <=> ADP[c] + dGDP[c]	-0.00065934	-0.000267577	0.0602653	-9140.25	-7.6923e-05	-0.000189512	0.00430258	-5593.36	-0.000197802	-0.000107419	0.023454	-11857.3	-5.4501e-05	-0.000126701	0.00424888	-7795.96	-0.000267399	-4.42787e-05	3.68528e-07	-0.13782	-4.3956e-05	-2.25312e-05	0.014695	-33431.2
r_0331	deoxyhypusine synthase, cytosolic/mitochondrial	H2O[c] + spermidine[c] + ubiquinone-6[m] => 4-aminobutanal[c] + trimethylenediamine[c] + ubiquinol-6[m]	0	0	0		0	0	0		0	0	0		0	0	0		0	0	0		0	0	0
r_0332	deoxyribokinase	2-deoxy-D-ribose[c] + ATP[c] => 2-deoxy-D-ribose 5-phosphate[c] + ADP[c] + H+[c]	0	0	0		0	0	0		0	0	0		0	0	0		0	0	0		0	0	0
r_0334	dephospho-CoA kinase	3'-dephospho-CoA[m] + ATP[m] => ADP[m] + coenzyme A[m] + H+[m]	0	0	0		0	0	0		0	0	0		0	0	0		0	0	0		0	0	0
r_0344	dihydrofolate reductase	dihydrofolic acid[c] + H+[c] + NADPH[c] => NADP(+)[c] + THF[c]	0.00040986	0.000166332	1.98441e-05	4.84168	4.7817e-05	0.000117805	0.000207555	434.061	0.000122958	6.67742e-05	0.000171236	139.264	3.3879e-05	7.876e-05	0.000231987	684.752	0.000166221	2.75246e-05	0.000281827	169.55	2.7324e-05	1.40059e-05	0.00033602	1229.76
r_0345	dihydrofolate reductase	dihydrofolic acid[m] + H+[m] + NADPH[m] => NADP(+)[m] + THF[m]	0	0	0		0	0	0		0	0	0		0	0	0		0	0	0		0	0	0
r_0346	dihydrofolate synthase	7,8-dihydropteroate[c] + ATP[c] + L-glutamate[c] => ADP[c] + dihydrofolic acid[c] + H+[c] + phosphate[c]	0	0	0		0	0	0		0	0	0		0	0	0		0	0	4.85119e-12		0	0	0
r_0347	dihydroneopterin aldolase	7,8-dihydroneopterin[m] => 2-amino-6-(hydroxymethyl)-7,8-dihydropteridin-4-ol[m] + glycolaldehyde[m]	0	0	0		0	0	0		0	0	0		0	0	0		0	0	4.85119e-12		0	0	0
r_0348	dihydroneopterin monophosphate dephosphorylase	7,8-dihydroneopterin 3'-phosphate[c] + H2O[c] => 7,8-dihydroneopterin[c] + phosphate[c]	0	0	0		0	0	0		0	0	0		0	0	0		0	0	0		0	0	0
r_0349	dihydroorotase	(S)-dihydroorotate[c] + H2O[c] <=> H+[c] + N-carbamoyl-L-aspartate[c]	-0.0177665	-0.00721012	4.22879e-05	-0.23802	-0.00207276	-0.00510659	0.000207556	-10.0135	-0.00532996	-0.00289452	0.000172251	-3.23175	-0.00146858	-0.00341407	0.000231992	-15.797	-0.00720532	-0.00119313	0.000281811	-3.91116	-0.00118444	-0.000607125	0.000335971	-28.3654
r_0350	dihydropteroate synthase	2-amino-6-(hydroxymethyl)-7,8-dihydropteridin-4-ol[m] + 4-aminobenzoate[m] => 7,8-dihydropteroate[m] + H2O[m]	0	0	0		0	0	0		0	0	0		0	0	0		0	0	4.85119e-12		0	0	0
r_0351	dihydropteroate synthase	(2-amino-4-hydroxy-7,8-dihydropteridin-6-yl)methyl trihydrogen diphosphate[m] + 4-aminobenzoate[m] => 7,8-dihydropteroate[m] + diphosphate[m]	0	0	0		0	0	0		0	0	0		0	0	0		0	0	0		0	0	0
r_0352	dihydroxy-acid dehydratase (2,3-dihydroxy-3-methylbutanoate)	(R)-2,3-dihydroxy-3-methylbutanoate[m] => 3-methyl-2-oxobutanoate[m] + H2O[m]	0.161411	0.0655049	0.000502106	0.311072	0.00672124	0.0165589	0.00134836	20.0612	0.0333863	0.0181309	0.000187783	0.562455	0.00413274	0.00960755	0.00127311	30.8055	0.0560593	0.00928287	0.0037966	6.77248	0.00367153	0.00188197	0.00592387	161.346
r_0353	dihydroxy-acid dehydratase (2,3-dihydroxy-3-methylpentanoate)	(2R,3R)-2,3-dihydroxy-3-methylpentanoate[m] => (S)-3-methyl-2-oxopentanoate[m] + H2O[m]	0.0369956	0.0150138	0.000265517	0.717699	0.00154051	0.0037953	0.00087554	56.8343	0.00765216	0.00415562	0.000122846	1.60537	0.000947227	0.00220206	0.000656058	69.2609	0.00910609	0.00150788	0.00181406	19.9214	0.000841514	0.000431348	0.00302366	359.312
r_0354	dihydroxyacetone kinase	ATP[c] + glycerone[c] => ADP[c] + dihydroxyacetone phosphate[c] + H+[c]	0	0	0.044287		0.00665	0.0163833	0.0208012	312.8	0	0	0.0950711		0	0	0.0247917		0	0	0.00927141		0	0	0.00769111
r_0355	dimethylallyltranstransferase	isopentenyl diphosphate[c] + prenyl diphosphate(3-)[c] => diphosphate[c] + geranyl diphosphate[c]	0.00287662	0.00116741	7.01631e-06	0.243908	0.00293928	0.00724139	7.54948e-06	0.256848	0.00313934	0.00170487	8.10177e-06	0.258072	0.00124214	0.00288766	1.55967e-05	1.25563	0.0037411	0.00061949	6.28933e-06	0.168115	0.00120349	0.000616891	2.76438e-06	0.229697
r_0356	diphosphoglyceromutase	1,3-bisphospho-D-glycerate[c] <=> 2,3-bisphospho-D-glyceric acid[c] + H+[c]	0	0	0		0	0	4.49499e-16		0	0	1.58882e-16		0	0	1.58882e-16		0	0	0		0	0	0
r_0357	diphosphoinositol-1,3,4,6-tetrakisphosphate diphosphohydrolase	5,6-bis(diphospho)-1D-myo-inositol tetrakisphosphate[c] + 3 H2O[c] => 6 H+[c] + myo-inositol 1,3,4,5,6-pentakisphosphate[c] + 3 phosphate[c]	0	0	0		0	0	0		0	0	0		0	0	0		0	0	0		0	0	0
r_0359	diphthine synthase	2-(3-amino-3-carboxypropyl)-L-histidine[c] + S-adenosyl-L-methionine[c] => 2-[3-carboxy-3-(methylammonio)propyl]-L-histidine [cytoplasm][c] + H+[c] + S-adenosyl-L-homocysteine[c]	0	0	0		0	0	0		0	0	0		0	0	0		0	0	0		0	0	0
r_0360	dolichol kinase	CTP[c] + dolichol[c] => CDP[c] + dolichyl phosphate[c] + H+[c]	0	0	0		0	0	0		0	0	0		0	0	0		0	0	0		0	0	0
r_0361	dolichyl-phosphate D-mannosyltransferase	dolichyl phosphate[c] + GDP-alpha-D-mannose[c] => dolichyl D-mannosyl phosphate[er] + GDP[c]	0.0841033	0.0341313	0.000179277	0.213163	0.0081501	0.0200791	1.82507e-05	0.223933	0.0298694	0.016221	6.36519e-05	0.213101	0.0125236	0.0291142	2.74132e-05	0.218892	0.0512994	0.00849469	7.07007e-05	0.13782	0.00822431	0.00421566	1.57611e-05	0.191641
r_0362	dolichyl-phosphate-mannose--protein mannosyltransferase	dolichyl D-mannosyl phosphate[er] => dolichyl phosphate[er] + H+[er] + mannan[er]	0.0841033	0.0341313	0.000179277	0.213163	0.0081501	0.0200791	1.82507e-05	0.223933	0.0298694	0.016221	6.36519e-05	0.213101	0.0125236	0.0291142	2.74132e-05	0.218892	0.0512994	0.00849469	7.07007e-05	0.13782	0.00822431	0.00421566	1.57611e-05	0.191641
r_0363	dTMP kinase	ATP[c] + dTMP[c] => ADP[c] + dTDP[c]	0	0	0.0372112		0	0	0.0101855		0	0	0.0177823		0	0	0.000231988		0	0	0.000281831		0	0	0.00318441
r_0364	dUTP diphosphatase	dUTP[c] + H2O[c] => diphosphate[c] + dUMP[c] + H+[c]	0	0	0.0056687		0	0	0.00348206		0	0	0.00330393		0	0	0.00122675		0	0	0.00247781		0	0	0.00102459
r_0365	endopolygalacturonase	H2O[e] + pectin[e] => D-galacturonate[e]	0	0	0		0	0	0		0	0	0		0	0	0		0	0	0		0	0	0
r_0366	enolase	2-phospho-D-glyceric acid[c] <=> H2O[c] + phosphoenolpyruvate[c]	3.44323	1.39735	0.262733	7.63042	0.662557	1.63232	0.0374966	5.65937	1.29979	0.705869	0.171725	13.2118	0.433594	1.008	0.0336451	7.75958	-0.692631	-0.114693	0.060839	-8.78376	-0.0651535	-0.0333968	0.0333479	-51.1836
r_0368	ethanolamine kinase	ATP[c] + ethanolamine[c] => ADP[c] + H+[c] + O-phosphoethanolamine[c]	0	0	0		0	0	0		0	0	0		0	0	0		0	0	0		0	0	0
r_0369	ethyl acetate-hydrolyzing esterase	ethyl acetate[c] + H2O[c] => acetate[c] + ethanol[c] + H+[c]	0	0	0		0	0	0		0	0	0		0	0	0		0	0	0		0	0	0
r_0370	exo-1,3-beta-glucan glucohydrase	(1->3)-beta-D-glucan[e] + H2O[e] => D-glucose[e]	0	0	0		0	0	0		0	0	0		0	0	0		0	0	0		0	0	0
r_0373	farnesyltranstransferase	farnesyl diphosphate[c] + isopentenyl diphosphate[c] => geranylgeranyl diphosphate[c] + diphosphate[c]	0	0	1.04877e-11		0	0	0		0	0	0		0	0	9.60958e-13		0	0	3.60311e-12		0	0	2.1552e-12
r_0436	ferrochelatase	iron(2+)[m] + protoporphyrin[m] => ferroheme b[m] + 2 H+[m]	1.782e-07	7.23182e-08	3.79857e-10	0.213163	2.079e-08	5.12195e-08	4.77541e-11	0.229697	5.346e-08	2.90323e-08	1.14598e-10	0.214362	1.473e-08	3.42435e-08	3.46734e-11	0.235393	7.227e-08	1.19672e-08	9.96023e-11	0.13782	1.188e-08	6.08952e-09	3.00904e-11	0.253286
r_0437	ferrocytochrome-c:hydrogen-peroxide oxidoreductase	2 ferrocytochrome c[m] + hydrogen peroxide[m] => 2 ferricytochrome c[m] + 2 H2O[m]	0	0	0		0	0	0		0	0	0		0	0	0		0	0	0		0	0	0
r_0438	ferrocytochrome-c:oxygen oxidoreductase	ferrocytochrome c[m] + 1.266 H+[m] + 0.25 oxygen[m] => ferricytochrome c[m] + 0.633 H+[c] + 0.5 H2O[m]	23.5432	9.55446	0.639447	2.71605	4.57264	11.2654	0.0686388	1.50108	9.07214	4.92676	0.174171	1.91984	3.78137	8.79073	0.0656793	1.73692	26.2569	4.34789	0.00141856	0.00540263	7.99297	4.09708	0.179316	2.24342
r_0439	ubiquinol:ferricytochrome c reductase	2 ferricytochrome c[m] + 1.266 H+[m] + ubiquinol-6[m] => 2 ferrocytochrome c[m] + 2.532 H+[c] + ubiquinone-6[m]	11.7716	4.77723	0.319724	2.71605	2.28632	5.63272	0.0343194	1.50108	4.53607	2.46338	0.0870855	1.91984	1.89069	4.39536	0.0328397	1.73692	13.1285	2.17395	0.000709282	0.00540263	3.99648	2.04854	0.0896579	2.24342
r_0440	FMN adenylyltransferase	ATP[c] + FMN[c] + H+[c] => diphosphate[c] + FAD[c]	0	0	0		0	0	1.39045e-11		0	0	0		0	0	0		0	0	0		0	0	0
r_0443	formaldehyde dehydrogenase	formaldehyde[c] + glutathione[c] + NAD[c] => H+[c] + NADH[c] + S-formylglutathione[c]	0	0	0		0	0	0		0	0	0		0	0	0		0	0	0		0	0	0
r_0445	formate dehydrogenase	formate[c] + NAD[c] => carbon dioxide[c] + NADH[c]	0	0	0.0330201		0	0	0.00184297		0	0	0.00679266		0	0	0.000948061		0	0	0.00719387		0	0	0.0011174
r_0446	formate-tetrahydrofolate ligase	ATP[c] + formate[c] + THF[c] => 10-formyl-THF[c] + ADP[c] + phosphate[c]	0.0396629	0.0160962	0.0186311	46.9737	0	0	0.000919723		0	0	0.00350985		0	0	0.000753271		0	0	0.00255426		0	0	0.00223397
r_0447	formate-tetrahydrofolate ligase	ATP[m] + formate[m] + THF[m] <=> 10-formyl-THF[m] + ADP[m] + phosphate[m]	-0.0543553	-0.0220588	0.0346643	-63.7735	-0.00041228	-0.00101572	0.00195551	-474.315	-0.00326955	-0.00177558	0.00750645	-229.586	-0.000712297	-0.00165591	0.00122021	-171.306	0	0	0.00777172		-0.000473639	-0.00024278	0.00343427	-725.081
r_0448	fructose-2,6-bisphosphate 2-phosphatase	beta-D-fructose 2,6-bisphosphate[c] + H2O[c] => D-fructose 6-phosphate[c] + phosphate[c]	0	0	0.0779278		0	0	0.0066976		0	0	0.0439397		0	0	0.00733831		0	0	0.00460643		0	0	0.00842351
r_0449	fructose-bisphosphatase	D-fructose 1,6-bisphosphate[c] + H2O[c] => D-fructose 6-phosphate[c] + phosphate[c]	0	0	0.0323108		0	0	0.00805566		0	0	0.0139092		0	0	0.0150303		0.476176	0.0788501	0.0611171	12.835	0.0287514	0.0147375	0.0422296	146.878
r_0450	fructose-bisphosphate aldolase	D-fructose 1,6-bisphosphate[c] <=> dihydroxyacetone phosphate[c] + glyceraldehyde 3-phosphate[c]	0.836981	0.339669	0.434133	51.869	0.209791	0.516853	0.046321	22.0796	0	0	0.0465146		0	0	0.0176909		-0.476176	-0.0788501	0.0608956	-12.7885	-0.0287514	-0.0147375	0.0332309	-115.58
r_0451	fumarase	fumarate[m] + H2O[m] <=> (S)-malate[m]	0.769145	0.312139	0.376716	48.9786	0.270476	0.666361	0.0397742	14.7053	0.516086	0.280268	0.126519	24.5151	0.255888	0.594873	0.0349027	13.6399	0.73448	0.121623	0.0878805	11.965	0.233101	0.119484	0.0966427	41.4596
r_0452	fumarase, cytoplasmic	fumarate[c] + H2O[c] <=> (S)-malate[c]	0.619283	0.251321	0.240119	38.7736	0.0257765	0.0635045	0.0200342	77.7228	0.105389	0.057233	0.078889	74.8552	0.0134645	0.0313016	0.0174464	129.573	2.89057	0.47865	0.0463465	1.60337	1.01126	0.518359	0.121643	12.0288
r_0453	dihydoorotic acid dehydrogenase	(S)-dihydroorotate[c] + fumarate[c] => orotate[c] + succinate[c]	0.0177665	0.00721012	4.22879e-05	0.23802	0.00207276	0.00510659	0.000207556	10.0135	0.00532996	0.00289452	0.000172251	3.23175	0.00146858	0.00341407	0.000231992	15.797	0.00720532	0.00119313	0.000281811	3.91116	0.00118444	0.000607125	0.000335971	28.3654
r_0454	fumarate reductase	FADH2[m] + fumarate[m] <=> FAD[m] + succinate[m]	0.00139174	0.000564804	0.0540453	3883.3	0	0	0.00929223		0.00607169	0.00329732	0.0360668	594.016	0	0	0.00994489		0.663222	0.109823	0.041885	6.31538	0.016682	0.00855095	0.0486608	291.697
r_0455	soluble fumarate reductase	FADH2[c] + fumarate[c] <=> FAD[c] + succinate[c]	0	0	0		0	0	1.39045e-11		0	0	1.12375e-16		0	0	0		0	0	1.98603e-17		0	0	1.40398e-17
r_0457	g-glutamyltransferase	glutathione[c] + L-alanine[c] => L-cysteinylglycine[c] + L-gamma-glutamyl-L-alanine[c]	0	0	0		0	0	0		0	0	0		0	0	0		0	0	0		0	0	0
r_0458	galactokinase	ATP[c] + D-galactose[c] => ADP[c] + alpha-D-galactose 1-phosphate[c] + H+[c]	0	0	0		0	0	0		0	0	0		0	0	0		0	0	0		0	0	0
r_0459	galactose-1-phosphate uridylyltransferase	alpha-D-galactose 1-phosphate[c] + H+[c] + UTP[c] => diphosphate[c] + UDP-D-galactose[c]	0	0	0.0299066		0	0	0		0	0	0.0286149		0	0	0.0111135		0	0	0.017511		0	0	0.0112219
r_0460	gamma-glutamylcysteine synthetase	ATP[c] + L-cysteine[c] + L-glutamate[c] => ADP[c] + H+[c] + L-gamma-glutamyl-L-cysteine[c] + phosphate[c]	0	0	0.0051563		0	0	2.36957e-05		0	0	0.00271722		0	0	9.29503e-05		0	0	0.00110775		0	0	0.00098371
r_0462	geranyltranstransferase	geranyl diphosphate[c] + isopentenyl diphosphate[c] => farnesyl diphosphate[c] + diphosphate[c]	0.00287662	0.00116741	7.01631e-06	0.243908	0.00293928	0.00724139	7.54948e-06	0.256848	0.00313934	0.00170487	8.10177e-06	0.258072	0.00124214	0.00288766	1.55967e-05	1.25563	0.0037411	0.00061949	6.28933e-06	0.168115	0.00120349	0.000616891	2.76438e-06	0.229697
r_0463	glucan 1,4-alpha-glucosidase	glycogen[c] + H2O[c] => D-glucose[c]	0	0	0.0341356		0	0	0.00758185		0	0	0.0298187		0	0	0.00801702		0	0	0.00205976		0	0	0.0255609
r_0466	glucose 6-phosphate dehydrogenase	D-glucose 6-phosphate[c] + NADP(+)[c] => 6-O-phosphono-D-glucono-1,5-lactone[c] + H+[c] + NADPH[c]	1.94204	0.788132	0.76865	39.5794	0.250299	0.616651	0.112917	45.1131	0.727679	0.395177	0.280004	38.479	0.17964	0.417616	0.101728	56.629	0.877069	0.145234	0.182561	20.8149	0	0	0.0996493
r_0467	glucose-6-phosphate isomerase	D-glucose 6-phosphate[c] <=> D-fructose 6-phosphate[c]	0.347369	0.140971	0.77006	221.683	0.138919	0.34225	0.112713	81.1356	-0.792533	-0.430397	0.280178	-35.3522	-0.206831	-0.480829	0.101726	-49.1829	-0.98831	-0.163655	0.182577	-18.4737	-0.0178839	-0.00916701	0.0996522	-557.219
r_0468	glutamate 5-kinase	ATP[c] + L-glutamate[c] => ADP[c] + L-gamma-glutamyl phosphate[c]	0.0750894	0.0304732	0.00366954	4.88689	0.00312675	0.00770326	0.000596932	19.0911	0.0155315	0.0084346	0.00473626	30.4946	0.00192257	0.00446949	0.000366847	19.081	0.018384	0.00304421	0.00122623	6.67009	0.00165303	0.000847317	0.00192815	116.644
r_0469	glutamate decarboxylase	H+[c] + L-glutamate[c] => carbon dioxide[c] + gamma-aminobutyrate[c]	0	0	0.00304774		0	0	0.00552331		0	0	0.00631116		0	0	0.00249783		0	0	0.00308707		0	0	0.00628726
r_0470	glutamate dehydrogenase (NAD)	H2O[c] + L-glutamate[c] + NAD[c] => 2-oxoglutarate[c] + ammonium[c] + H+[c] + NADH[c]	0	0	0.00574407		0	0	0.00539563		0	0	0.00412322		0	0	0.00289742		0	0	0.00333081		0	0	0.00458266
r_0471	glutamate dehydrogenase (NADP)	2-oxoglutarate[c] + ammonium[c] + H+[c] + NADPH[c] => H2O[c] + L-glutamate[c] + NADP(+)[c]	1.61802	0.656633	0.138903	8.5848	0.0741539	0.18269	0.0234098	31.5692	0.327691	0.177958	0.0939543	28.6716	0.0441874	0.102724	0.0177376	40.1417	0.406846	0.0673698	0.0129799	3.19036	0.0409615	0.0209963	0.0276298	67.4529
r_0472	glutamate synthase (NADH2)	2-oxoglutarate[c] + H+[c] + L-glutamine[c] + NADH[c] => 2 L-glutamate[c] + NAD[c]	0	0	0.0296842		0	0	0.0123016		0	0	0.040416		0	0	0.00932631		0	0	0.00341792		0	0	0.00935621
r_0473	glutamate-5-semialdehyde dehydrogenase	H+[c] + L-gamma-glutamyl phosphate[c] + NADPH[c] => L-glutamic 5-semialdehyde[c] + NADP(+)[c] + phosphate[c]	0.0750894	0.0304732	0.00366954	4.88689	0.00312675	0.00770326	0.000596932	19.0911	0.0155315	0.0084346	0.00473626	30.4946	0.00192257	0.00446949	0.000366847	19.081	0.018384	0.00304421	0.00122623	6.67009	0.00165303	0.000847317	0.00192815	116.644
r_0475	glutaminase	H2O[c] + L-glutamine[c] => ammonium[c] + L-glutamate[c]	0	0	0		0	0	0		0	0	4.18669e-05		0	0	0		0	0	9.6206e-05		0	0	9.60506e-06
r_0476	glutamine synthetase	ammonium[c] + ATP[c] + L-glutamate[c] => ADP[c] + H+[c] + L-glutamine[c] + phosphate[c]	0.232948	0.0945363	0.0356768	15.3153	0.0142948	0.0352176	0.0134575	94.1424	0.0538882	0.0292648	0.0462212	85.7724	0.00945858	0.0219888	0.0106653	112.758	0.0671006	0.0111112	0.00499899	7.45	0.00798847	0.00409478	0.0134841	168.795
r_0477	glutamine-fructose-6-phosphate transaminase	D-fructose 6-phosphate[c] + L-glutamine[c] => alpha-D-glucosamine 6-phosphate[c] + L-glutamate[c]	0	0	0.00717264		0	0	0.000416721		0	0	0.0116259		0	0	0.000349172		0	0	0.000624795		0	0	0.00160048
r_0478	glutaminyl-tRNA synthetase	ATP[c] + L-glutamine[c] + tRNA(Gln)[c] => AMP[c] + diphosphate[c] + Gln-tRNA(Gln)[c]	0.03769	0.0152956	8.03412e-05	0.213163	0.00156943	0.00386655	3.51448e-06	0.223933	0.0077958	0.00423363	1.66129e-05	0.213101	0.000965009	0.0022434	2.11233e-06	0.218892	0.00927701	0.00153618	1.27855e-05	0.13782	0.000857312	0.000439446	1.64296e-06	0.191641
r_0479	glutamyl-tRNA synthetase	ATP[c] + L-glutamate[c] + tRNA(Glu)[c] => AMP[c] + diphosphate[c] + Glu-tRNA(Glu)[c]	0.0666641	0.027054	0.000142103	0.213163	0.00277592	0.00683893	6.2162e-06	0.223933	0.0137888	0.0074882	2.9384e-05	0.213101	0.00170685	0.003968	3.73616e-06	0.218892	0.0164086	0.00271711	2.26143e-05	0.13782	0.00151636	0.000777266	2.90597e-06	0.191641
r_0480	glutamyl-tRNA synthetase	ATP[m] + L-glutamate[m] + tRNA(Glu)[m] => AMP[m] + diphosphate[m] + Glu-tRNA(Glu)[m]	0	0	0		0	0	0		0	0	0		0	0	0		0	0	0		0	0	0
r_0481	glutathione oxidoreductase	glutathione disulfide[c] + H+[c] + NADPH[c] => 2 glutathione[c] + NADP(+)[c]	0	0	0.0217054		0	0	0.00228986		0	0	0.00794816		0	0	0.00159085		0	0	0.00308802		0	0	0.00395214
r_0482	glutathione oxidoreductase	glutathione disulfide[m] + H+[m] + NADPH[m] => 2 glutathione[m] + NADP(+)[m]	0	0	0		0	0	0		0	0	0		0	0	0		0	0	0		0	0	0
r_0483	glutathione peridoxase	2 glutathione[c] + hydrogen peroxide[c] <=> glutathione disulfide[c] + 2 H2O[c]	0	0	0.0217054		0	0	0.00228986		0	0	0.00794816		0	0	0.00159085		0	0	0.00308802		0	0	0.00395214
r_0484	glutathione peroxidase, mitochondria	2 glutathione[m] + hydrogen peroxide[m] <=> glutathione disulfide[m] + 2 H2O[m]	0	0	0		0	0	0		0	0	0		0	0	0		0	0	0		0	0	0
r_0485	glutathione synthetase	ATP[c] + L-gamma-glutamyl-L-cysteine[c] + L-glycine[c] => ADP[c] + glutathione[c] + H+[c] + phosphate[c]	0	0	0.0051563		0	0	2.36957e-05		0	0	0.00271722		0	0	9.29503e-05		0	0	0.00110775		0	0	0.00098371
r_0486	glyceraldehyde-3-phosphate dehydrogenase	glyceraldehyde 3-phosphate[c] + NAD[c] + phosphate[c] <=> 1,3-bisphospho-D-glycerate[c] + H+[c] + NADH[c]	3.45635	1.40268	0.262596	7.59751	0.664333	1.63669	0.0373767	5.6262	1.29995	0.705955	0.172601	13.2776	0.434795	1.01079	0.0336157	7.73139	-0.687592	-0.113859	0.060875	-8.85336	-0.0622033	-0.0318845	0.0333659	-53.6401
r_0487	glycerol dehydrogenase (NADP-dependent)	glycerol[c] + NADP(+)[c] => glycerone[c] + H+[c] + NADPH[c]	0	0	0.044287		0.00665	0.0163833	0.0208012	312.8	0	0	0.0950711		0	0	0.0247917		0	0	0.00927141		0	0	0.00769111
r_0488	glycerol kinase	ATP[c] + glycerol[c] => ADP[c] + glycerol 3-phosphate[c] + H+[c]	0	0	0.0861994		0	0	0.00718175		0	0	0.0323445		0	0	2.18521e-07		0	0	0.0042556		0	0	0.00266209
r_0489	glycerol-3-phosphatase	glycerol 3-phosphate[c] + H2O[c] => glycerol[c] + phosphate[c]	0.04655	0.0188912	0.100275	215.414	0	0	0.0218334		0	0	0.100492		0	0	0.0247927		0	0	0.0101838		0	0	0.00831497
r_0490	glycerol-3-phosphate dehydrogenase (fad)	FAD[m] + glycerol 3-phosphate[m] => dihydroxyacetone phosphate[m] + FADH2[m]	0	0	0.0430996		0	0	0.00466158		0	0	0.0217406		0	0	0.00549221		0	0	0.00364591		0	0	0.0199798
r_0491	glycerol-3-phosphate dehydrogenase (NAD)	dihydroxyacetone phosphate[c] + H+[c] + NADH[c] => glycerol 3-phosphate[c] + NAD[c]	0.0550696	0.0223487	0.0586477	106.497	0.00481436	0.011861	0.0179077	371.965	0.00382188	0.00207553	0.0895254	2342.44	1.02743e-05	2.38852e-05	0.0228751	222644	0.00942926	0.00156139	0.00943203	100.029	0.00137156	0.000703044	0.0222541	1622.53
r_0492	glycerol-3-phosphate dehydrogenase (NAD)	dihydroxyacetone phosphate[m] + H+[m] + NADH[m] => glycerol 3-phosphate[m] + NAD[m]	0	0	0.0312501		0	0	0.0116094		0	0	0.0410999		0	0	0.0112523		0	0	0.00359933		0	0	0.00958824
r_0499	glycinamide ribotide transformylase	10-formyl-THF[c] + 5-phospho-ribosyl-glycineamide[c] => 5'-phosphoribosyl-N-formylglycineamide[c] + H+[c] + THF[c]	0	0	0.00268249		0	0	0.000343678		0	0	0.00129842		0	0	0.000326892		0.00467137	0.000773533	0.000983961	21.0637	0	0	0.000325196
r_0501	glycine cleavage system	L-glycine[m] + NAD[m] + THF[m] => 5,10-methylenetetrahydrofolate[m] + ammonium[m] + carbon dioxide[m] + NADH[m]	0.229288	0.0930509	0.0648027	28.2626	0.0109957	0.0270897	0.00870042	79.1255	0.0389229	0.0211377	0.0296153	76.0872	0.00542114	0.0126028	0.00774528	142.872	0.0612621	0.0101444	0.00795163	12.9797	0.00605736	0.00310491	0.0087918	145.143
r_0502	glycine hydroxymethyltransferase	L-serine[c] + THF[c] <=> 5,10-methylenetetrahydrofolate[c] + H2O[c] + L-glycine[c]	0.0404295	0.0164073	0.0259108	64.0888	0.00761537	0.0187617	0.00115457	15.1611	0.0165476	0.0089864	0.0112921	68.2405	0.00430933	0.0100181	0.00112878	26.1939	0.0324588	0.00537486	0.00350865	10.8096	0.00457315	0.00234413	0.00248449	54.3277
r_0503	glycine hydroxymethyltransferase	L-serine[m] + THF[m] <=> 5,10-methylenetetrahydrofolate[m] + H2O[m] + L-glycine[m]	-0.180873	-0.0734031	0.0585988	-32.3977	-0.0106007	-0.0261165	0.00814027	-76.79	-0.0384465	-0.020879	0.0318784	-82.9162	-0.00471273	-0.0109559	0.00776547	-164.776	-0.0612621	-0.0101444	0.00393449	-6.42239	-0.00556959	-0.00285489	0.0095466	-171.406
r_0504	glycine-cleavage complex (lipoamide)	H+[m] + L-glycine[m] + lipoamide[m] => carbon dioxide[m] + S(8)-aminomethyldihydrolipoamide[m]	0	0	0.0595352		0	0	0.00390693		0	0	0.0192114		0	0	0.00252417		0	0	0.0093029		0	0	0.00237548
r_0505	glycine-cleavage complex (lipoamide)	dihydrolipoamide[m] + NAD[m] => H+[m] + lipoamide[m] + NADH[m]	0.814944	0.330726	0.380149	46.6473	0.270476	0.666361	0.0400203	14.7963	0.516974	0.280751	0.125762	24.3265	0.255888	0.594873	0.0349304	13.6507	0.73448	0.121623	0.0889107	12.1053	0.198799	0.101901	0.0585785	29.4662
r_0506	glycine-cleavage complex (lipoylprotein)	H+[m] + L-glycine[m] + lipoylprotein[m] => carbon dioxide[m] + S(8)-aminomethyldihydrolipoylprotein[m]	0	0	0.0439916		0	0	0.00230412		0	0	0.0155593		0	0	0.00200473		0	0	0.00608619		0	0	0.00464779
r_0507	glycine-cleavage complex (lipoylprotein)	S(8)-aminomethyldihydrolipoylprotein[m] + THF[m] => 5,10-methylenetetrahydrofolate[m] + ammonium[m] + dihydrolipoylprotein[m]	0	0	0.0439916		0	0	0.00230412		0	0	0.0155593		0	0	0.00200473		0	0	0.00608619		0	0	0.00464779
r_0508	glycine-cleavage complex (lipoylprotein)	dihydrolipoylprotein[m] + NAD[m] => H+[m] + lipoylprotein[m] + NADH[m]	0	0	0.0439916		0	0	0.00230412		0	0	0.0155593		0	0	0.00200473		0	0	0.00608619		0	0	0.00464779
r_0509	glycine-cleavage system (lipoamide)	S(8)-aminomethyldihydrolipoamide[m] + THF[m] => 5,10-methylenetetrahydrofolate[m] + ammonium[m] + dihydrolipoamide[m]	0	0	0.0595352		0	0	0.00390693		0	0	0.0192114		0	0	0.00252417		0	0	0.0093029		0	0	0.00237548
r_0510	glycogen (starch) synthase	H2O[c] + UDP-D-glucose[c] => glycogen[c] + H+[c] + UDP[c]	0.0353267	0.0143365	0.0642063	181.75	0.00342336	0.00843401	0.0225287	658.086	0.0125463	0.00681346	0.0651361	519.165	0.00526041	0.0122291	0.0281368	534.878	0.0215477	0.0035681	0.0122353	56.7821	0.00345454	0.00177075	0.0345084	998.93
r_0511	glycogen phosphorylase	glycogen[c] + phosphate[c] => D-glucose 1-phosphate[c]	0	0	0.0372939		0	0	0.0212537		0	0	0.0524097		0	0	0.027021		0	0	0.0120691		0	0	0.0149266
r_0512	glycyl-tRNA synthetase	ATP[c] + L-glycine[c] + tRNA(Gly)[c] => AMP[c] + diphosphate[c] + Gly-tRNA(Gly)[c]	0.0744823	0.0302268	0.000158769	0.213163	0.00310147	0.00764098	6.94522e-06	0.223933	0.0154059	0.0083664	3.28301e-05	0.213101	0.00190703	0.00443337	4.17434e-06	0.218892	0.018333	0.00303577	2.52665e-05	0.13782	0.00169419	0.00086842	3.24677e-06	0.191641
r_0514	GMP synthase	ATP[c] + H2O[c] + L-glutamine[c] + xanthosine-5-phosphate[c] => AMP[c] + diphosphate[c] + GMP[c] + 2 H+[c] + L-glutamate[c]	0.0101556	0.00412141	2.338e-05	0.230218	0.00118482	0.002919	8.34041e-05	7.03938	0.00304669	0.00165455	0.00010566	3.46803	0.000839463	0.00195154	8.93249e-05	10.6407	0.00411867	0.000682011	1.22695e-05	0.2979	0.000677041	0.000347042	0.000203662	30.0812
r_0518	GPI-anchor assembly, step 2	6-(N-acetyl-alpha-D-glucosaminyl)-1-phosphatidyl-1D-myo-inositol[er] + H2O[er] <=> 6-(alpha-D-glucosaminyl)-1-phosphatidyl-1D-myo-inositol[er] + acetate[er] + H+[er]	0	0	7.01991e-18		0	0	0		0	0	2.1503e-18		0	0	0		0	0	4.96507e-18		0	0	0
r_0520	GPI-anchor assembly, step 6	6-O-[alpha-D-mannosyl-(1->4)-alpha-D-glucosaminyl]-O-acyl-1-phosphatidyl-1D-myo-inositol [endoplasmic reticulum][er] + phosphatidylethanolamine backbone[er] <=> 6-O-{2-O-[(2-aminoethyl)phosphoryl]-alpha-D-mannosyl-(1->4)-alpha-D-glucosaminyl}-O-acyl-1-phosphatidyl-1D-myo-inositol [endoplasmic reticulum][er]	0	0	0		0	0	0		0	0	0		0	0	0		0	0	5.08423e-15		0	0	0
r_0521	GPI-anchor assembly, step 7	6-O-{2-O-[(2-aminoethyl)phosphoryl]-alpha-D-mannosyl-(1->4)-alpha-D-glucosaminyl}-O-acyl-1-phosphatidyl-1D-myo-inositol [endoplasmic reticulum][er] + dolichyl D-mannosyl phosphate[er] <=> 6-O-{alpha-D-mannosyl-(1->6)-2-O-[(2-aminoethyl)phosphoryl]-alpha-D-mannosyl-(1->4)-alpha-D-glucosaminyl}-O-acyl-1-phosphatidyl-1D-myo-inositol [endoplasmic reticulum][er] + dolichyl phosphate[er]	0	0	3.17764e-16		0	0	2.24637e-16		0	0	0		0	0	0		0	0	3.17764e-16		0	0	3.97205e-17
r_0523	GPI-anchor assembly, step 9	6-O-{alpha-D-mannosyl-(1->2)-alpha-D-mannosyl-(1->6)-2-O-[(2-aminoethyl)phosphoryl]-alpha-D-mannosyl-(1->4)-alpha-D-glucosaminyl}-O-acyl-1-phosphatidyl-1D-myo-inositol [endoplasmic reticulum][er] + phosphatidylethanolamine backbone[er] <=> 6-[6-(2-aminoethylphosphoryl)-alpha-mannosyl-(1->6)-2-(2-aminoethylphosphoryl)-alpha-mannosyl-(1->6)-alpha-2-(2-aminoethylphosphoryl)mannosyl-(1->4)-alpha-gluc…	0	0	0		0	0	0		0	0	0		0	0	0		0	0	0		0	0	0
r_0524	GTP cyclohydrolase I	GTP[c] + H2O[c] => 7,8-dihydroneopterin 3'-triphosphate[c] + formate[c] + H+[c]	0	0	0		0	0	0		0	0	0		0	0	0		0	0	4.85119e-12		0	0	0
r_0525	GTP cyclohydrolase II	GTP[c] + 3 H2O[c] => 2,5-diamino-4-hydroxy-6-(5-phosphoribosylamino)pyrimidine[c] + diphosphate[c] + formate[c] + 2 H+[c]	0.000176418	7.1595e-05	3.76058e-07	0.213163	2.05821e-05	5.07073e-05	4.609e-08	0.223933	5.29254e-05	2.87419e-05	1.12784e-07	0.213101	1.45827e-05	3.3901e-05	3.19204e-08	0.218892	7.15473e-05	1.18475e-05	9.86062e-08	0.13782	1.17612e-05	6.02862e-06	2.25393e-08	0.191641
r_0526	guanine deaminase	guanine[c] + H+[c] + H2O[c] => 9H-xanthine[c] + ammonium[c]	0	0	7.8259e-06		0	0	8.33915e-05		0	0	0.000105538		0	0	8.84513e-05		0	0	1.07495e-05		0	0	0.00020368
r_0527	guanine phosphoribosyltransferase	guanine[c] + PRPP[c] => diphosphate[c] + GMP[c]	0	0	0.000197546		0	0	9.29081e-05		0	0	0.000109927		0	0	0.000128119		0	0	0.000146884		0	0	0.000163353
r_0528	guanylate kinase	ATP[c] + GMP[c] => ADP[c] + GDP[c]	0.000430155	0.000174568	0.0807154	18764.3	4.96881e-05	0.000122415	0.0222129	44704.7	0.000127769	6.93871e-05	0.0324613	25406.1	3.52047e-05	8.18419e-05	0.00510369	14497.2	0.000172725	2.86016e-05	0.0154702	8956.53	2.83932e-05	1.45539e-05	0.0371679	130904
r_0529	guanylate kinase (GMP:dATP)	dATP[c] + GMP[c] <=> dADP[c] + GDP[c]	0.00040986	0.000166332	0.0457288	11157.2	4.7817e-05	0.000117805	0.0186544	39012.1	0.000122958	6.67742e-05	0.0391345	31827.6	3.3879e-05	7.876e-05	0.00585943	17295.2	0.000166221	2.75246e-05	0.0154612	9301.57	2.7324e-05	1.40059e-05	0.0400271	146491
r_0530	heme O monooxygenase	heme o[m] + NADH[m] + oxygen[m] => H2O[m] + heme a[m] + NAD[m]	1.782e-07	7.23182e-08	3.79857e-10	0.213163	2.079e-08	5.12195e-08	4.65557e-11	0.223933	5.346e-08	2.90323e-08	1.13924e-10	0.213101	1.473e-08	3.42435e-08	3.22428e-11	0.218892	7.227e-08	1.19672e-08	9.96023e-11	0.13782	1.188e-08	6.08952e-09	2.27718e-11	0.191682
r_0531	Heme O synthase	farnesyl diphosphate[m] + ferroheme b[m] + H2O[m] => diphosphate[m] + heme o[m]	1.782e-07	7.23182e-08	3.79857e-10	0.213163	2.079e-08	5.12195e-08	4.65557e-11	0.223933	5.346e-08	2.90323e-08	1.13924e-10	0.213101	1.473e-08	3.42435e-08	3.22428e-11	0.218892	7.227e-08	1.19672e-08	9.96023e-11	0.13782	1.188e-08	6.08952e-09	2.27718e-11	0.191682
r_0532	hexaprenyldihydroxybenzoate methyltransferase	2-hexaprenyl-5-hydroxy-6-methoxy-3-methyl-1,4-benzoquinone[m] + H+[m] + S-adenosyl-L-methionine[m] => S-adenosyl-L-homocysteine[m] + ubiquinol-6[m]	0	0	0		0	0	0		0	0	0		0	0	0		0	0	0		0	0	0
r_0533	hexokinase (D-fructose:ATP)	ATP[c] + D-fructose[c] => ADP[c] + D-fructose 6-phosphate[c] + H+[c]	0	0	2.91946e-15		0	0	0		0	0	0		0	0	0		0	0	0		0	0	0
r_0534	hexokinase (D-glucose:ATP)	ATP[c] + D-glucose[c] => ADP[c] + D-glucose 6-phosphate[c] + H+[c]	2.46411	1	0.0406842	1.65107	0.4059	1	0.0116747	2.87625	0	0	0.0370692		0	0	0.0110988		0	0	0.00484526		0	0	0.0282008
r_0535	hexokinase (D-mannose:ATP)	ATP[c] + D-mannose[c] => ADP[c] + D-mannose 6-phosphate[c] + H+[c]	0	0	0		0	0	0		0	0	0		0	0	0		0	0	0		0	0	0
r_0536	histidinol dehydrogenase	H2O[c] + L-histidinol[c] + 2 NAD[c] => 3 H+[c] + L-histidine[c] + 2 NADH[c]	0.0230029	0.00933519	5.19097e-05	0.225665	0.000957851	0.00235982	0.0001617	16.8815	0.00475791	0.00258386	1.1777e-05	0.247524	0.000588961	0.00136918	0.000168429	28.5977	0.00566191	0.000937558	9.0364e-05	1.596	0.000523232	0.000268201	0.000223529	42.7208
r_0537	histidinol-phosphatase	H2O[c] + L-histidinol phosphate[c] => L-histidinol[c] + phosphate[c]	0.0230029	0.00933519	5.19097e-05	0.225665	0.000957851	0.00235982	0.0001617	16.8815	0.00475791	0.00258386	1.1777e-05	0.247524	0.000588961	0.00136918	0.000168429	28.5977	0.00566191	0.000937558	9.0364e-05	1.596	0.000523232	0.000268201	0.000223529	42.7208
r_0538	histidinol-phosphate transaminase	3-(imidazol-4-yl)-2-oxopropyl dihydrogen phosphate[c] + L-glutamate[c] => 2-oxoglutarate[c] + L-histidinol phosphate[c]	0.0230029	0.00933519	5.19097e-05	0.225665	0.000957851	0.00235982	0.0001617	16.8815	0.00475791	0.00258386	1.1777e-05	0.247524	0.000588961	0.00136918	0.000168429	28.5977	0.00566191	0.000937558	9.0364e-05	1.596	0.000523232	0.000268201	0.000223529	42.7208
r_0539	histidyl-tRNA synthetase	ATP[c] + L-histidine[c] + tRNA(His)[c] => AMP[c] + diphosphate[c] + His-tRNA(His)[c]	0.0230029	0.00933519	4.90338e-05	0.213163	0.000957851	0.00235982	2.14494e-06	0.223933	0.00475791	0.00258386	1.01391e-05	0.213101	0.000588961	0.00136918	1.28919e-06	0.218892	0.00566191	0.000937558	7.80323e-06	0.13782	0.000523232	0.000268201	1.00273e-06	0.191641
r_0540	histidyl-tRNA synthetase	ATP[m] + L-histidine[m] + tRNA(His)[m] => AMP[m] + diphosphate[m] + His-tRNA(His)[m]	0	0	0		0	0	0		0	0	0		0	0	0		0	0	0		0	0	0
r_0541	hnRNP arginine N-methyltransferase	L-histidine[c] + S-adenosyl-L-methionine[c] => H+[c] + N(pros)-methyl-L-histidine[c] + S-adenosyl-L-homocysteine[c]	0	0	0		0	0	0		0	0	0		0	0	0		0	0	0		0	0	0
r_0542	homoacontinate hydratase	but-1-ene-1,2,4-tricarboxylic acid[m] + H2O[m] <=> homoisocitrate[m]	0.0470731	0.0191035	0.00281737	5.98509	0.0019022	0.00468637	0.000149648	7.86711	0.0155204	0.0084286	0.00115366	7.43319	0.00116962	0.00271906	0.000125267	10.7101	0.04124	0.00682895	0.00330471	8.01335	0.00554981	0.00284475	0.00189699	34.1812
r_0543	homocitrate synthase	2-oxoglutarate[n] + acetyl-CoA[n] + H2O[n] => coenzyme A[n] + H+[n] + homocitrate[n]	0	0	0		0	0	0		0	0	0		0	0	0		0	0	0		0	0	0
r_0544	homocysteine S-methyltransferase	L-homocysteine[c] + S-adenosyl-L-methionine[c] => H+[c] + L-methionine[c] + S-adenosyl-L-homocysteine[c]	0	0	0.00015987		0	0	0.00017959		0	0	0.000114648		0	0	5.98951e-05		0	0	0.000116887		0	0	4.20158e-05
r_0545	homoisocitrate dehydrogenase	homoisocitrate[m] + NAD[m] => 2-oxoadipic acid[m] + carbon dioxide[m] + H+[m] + NADH[m]	0.0470731	0.0191035	0.00281737	5.98509	0.0019022	0.00468637	0.000149648	7.86711	0.0155204	0.0084286	0.00115366	7.43319	0.00116962	0.00271906	0.000125267	10.7101	0.04124	0.00682895	0.00330471	8.01335	0.00554981	0.00284475	0.00189699	34.1812
r_0546	homoserine dehydrogenase (NADH)	H+[c] + L-aspartate 4-semialdehyde[c] + NADH[c] => L-homoserine[c] + NAD[c]	0.114005	0.0462662	0.0268738	23.5725	0.00474723	0.0116956	0.00433887	91.398	0.0235808	0.0128059	0.00901988	38.251	0.00291896	0.00678583	0.00291897	100	0	0	0.0137764		0.00259319	0.00132923	0.00566483	218.45
r_0547	homoserine dehydrogenase (NADP)	H+[c] + L-aspartate 4-semialdehyde[c] + NADPH[c] => L-homoserine[c] + NADP(+)[c]	0	0	0.0269371		0	0	0.00143799		0	0	0.0033347		0	0	0.000849001		0.0280612	0.00464666	0.0134694	48.0001	0	0	0.0034648
r_0548	homoserine kinase	ATP[c] + L-homoserine[c] => ADP[c] + H+[c] + O-phospho-L-homoserine[c]	0.0863979	0.0350625	0.01417	16.4009	0.00359766	0.0088634	0.00440124	122.336	0.0178705	0.00970486	0.00839917	47.0001	0.00221211	0.00514259	0.00284951	128.814	0.021266	0.00352144	0.0066316	31.1841	0.00196523	0.00100735	0.00585505	297.932
r_0549	homoserine O-trans-acetylase	acetyl-CoA[c] + L-homoserine[c] => coenzyme A[c] + O-acetyl-L-homoserine[c]	0.0278831	0.0113157	0.0137144	49.1852	0.00114957	0.00283216	0.000700561	60.941	0.00571025	0.00310104	0.0018649	32.6588	0.000706847	0.00164324	0.00032505	45.9859	0.00679519	0.00112522	0.000834973	12.2877	0.00062796	0.000321883	0.00126427	201.33
r_0550	hydrogen peroxide reductase (thioredoxin)	hydrogen peroxide[c] + TRX1[c] => 2 H2O[c] + TRX1 disulphide[c]	0	0	0.00594113		0	0	0.00172043		0	0	0.00526242		0	0	0.00186917		0	0	0.00391322		0	0	0.00594861
r_0551	hydrogen peroxide reductase (thioredoxin)	hydrogen peroxide[m] + TRX1[m] => 2 H2O[m] + TRX1 disulphide[m]	0	0	0		0	0	0		0	0	0		0	0	0		0	0	0		0	0	0
r_0552	hydrogen peroxide reductase (thioredoxin)	hydrogen peroxide[p] + TRX1[p] => 2 H2O[p] + TRX1 disulphide[p]	0	0	0.00946291		0	0	0		0	0	0.00263885		0	0	0.000616057		0	0	0.00458545		0	0	0.000307948
r_0553	hydroxyacylglutathione hydrolase	(R)-S-lactoylglutathione[c] + H2O[c] => (R)-lactate[c] + glutathione[c] + H+[c]	0	0	0.00177424		0	0	0.00331384		0	0	0.00198427		0	0	0.00263713		0	0	0.00341469		0	0	0.00249998
r_0554	hydroxyacylglutathione hydrolase	(R)-S-lactoylglutathione[m] + H2O[m] => (R)-lactate[m] + glutathione[m] + H+[m]	0	0	0		0	0	0		0	0	0		0	0	0		0	0	0		0	0	0
r_0555	hydroxybenzoate octaprenyltransferase	4-hydroxybenzoate[m] + hexaprenyl diphosphate[m] => 3-hexaprenyl-4-hydroxybenzoic acid[m] + diphosphate[m]	0	0	0		0	0	0		0	0	0		0	0	0		0	0	1.82296e-11		0	0	0
r_0556	hydroxyethylthiazole kinase	5-(2-hydroxyethyl)-4-methylthiazole[c] + ATP[c] => 4-methyl-5-(2-phosphonooxyethyl)thiazole[c] + ADP[c] + H+[c]	0	0	0		0	0	0		0	0	0		0	0	0		0	0	0		0	0	0
r_0557	hydroxymethylbilane synthase	H2O[c] + 4 porphobilinogen[c] => 4 ammonium[c] + preuroporphyrinogen[c]	1.782e-07	7.23182e-08	3.79857e-10	0.213163	2.079e-08	5.12195e-08	4.77541e-11	0.229697	5.346e-08	2.90323e-08	1.14598e-10	0.214362	1.473e-08	3.42435e-08	3.46734e-11	0.235393	7.227e-08	1.19672e-08	9.96022e-11	0.13782	1.188e-08	6.08952e-09	3.00904e-11	0.253286
r_0558	hydroxymethylglutaryl CoA reductase	3-hydroxy-3-methylglutaryl-CoA[c] + 2 H+[c] + 2 NADPH[c] => (R)-mevalonate[c] + coenzyme A[c] + 2 NADP(+)[c]	0.00862986	0.00350222	0.00076494	8.86388	0.00881785	0.0217242	2.4122e-05	0.273559	0.00941803	0.0051146	2.76816e-05	0.293921	0.00372642	0.00866297	9.38742e-05	2.51915	0.0113355	0.00187705	6.00534e-06	0.0529781	0.00364657	0.00186918	1.39193e-05	0.381708
r_0559	hydroxymethylglutaryl CoA synthase	acetoacetyl-CoA[c] + acetyl-CoA[c] + H2O[c] => 3-hydroxy-3-methylglutaryl-CoA[c] + coenzyme A[c] + H+[c]	0.00862986	0.00350222	0.00424641	49.206	0	0	0.000710969		0	0	0.00179316		0	0	0.00050969		0.0113355	0.00187705	0.000386786	3.41216	0.00364657	0.00186918	0.000115915	3.17874
r_0560	hydroxymethylglutaryl CoA synthase	acetoacetyl-CoA[m] + acetyl-CoA[m] + H2O[m] => 3-hydroxy-3-methylglutaryl-CoA[m] + coenzyme A[m] + H+[m]	0	0	0.00451425		0.00881785	0.0217242	0.000735857	8.34509	0.00941803	0.0051146	0.00187439	19.9022	0.00372642	0.00866297	0.00059027	15.8402	0	0	0.000884003		0	0	0.000646662
r_0561	hydroxymethylpyrimidine kinase (ATP)	4-amino-5-hydroxymethyl-2-methylpyrimidine[c] + ATP[c] => 4-amino-2-methyl-5-phosphomethylpyrimidine[c] + ADP[c] + H+[c]	0	0	0		0	0	0		0	0	0		0	0	0		0	0	0		0	0	0
r_0562	hypoxanthine phosphoribosyltransferase (Hypoxanthine)	hypoxanthine[c] + PRPP[c] => diphosphate[c] + IMP[c]	0	0	1.74283e-05		0	0	5.9809e-05		0	0	3.67019e-06		0	0	8.95689e-05		0	0	0.000127092		0	0	0.000175185
r_0563	Imidazole-glycerol-3-phosphate synthase	5-[(5-phospho-1-deoxy-D-ribulos-1-ylamino)methylideneamino]-1-(5-phospho-D-ribosyl)imidazole-4-carboxamide [cytoplasm][c] + L-glutamine[c] => AICAR[c] + D-erythro-1-(imidazol-4-yl)glycerol 3-phosphate[c] + H+[c] + L-glutamate[c]	0.0230029	0.00933519	5.19097e-05	0.225665	0.000957851	0.00235982	0.0001617	16.8815	0.00475791	0.00258386	1.1777e-05	0.247524	0.000588961	0.00136918	0.000168429	28.5977	0.00566191	0.000937558	9.0364e-05	1.596	0.000523232	0.000268201	0.000223529	42.7208
r_0564	imidazoleglycerol-phosphate dehydratase	D-erythro-1-(imidazol-4-yl)glycerol 3-phosphate[c] => 3-(imidazol-4-yl)-2-oxopropyl dihydrogen phosphate[c] + H2O[c]	0.0230029	0.00933519	5.19097e-05	0.225665	0.000957851	0.00235982	0.0001617	16.8815	0.00475791	0.00258386	1.1777e-05	0.247524	0.000588961	0.00136918	0.000168429	28.5977	0.00566191	0.000937558	9.0364e-05	1.596	0.000523232	0.000268201	0.000223529	42.7208
r_0565	IMP dehydrogenase	H2O[c] + IMP[c] + NAD[c] => H+[c] + NADH[c] + xanthosine-5-phosphate[c]	0.0101556	0.00412141	2.25832e-05	0.222371	0.00118482	0.002919	2.80454e-06	0.236705	0.00304669	0.00165455	6.75774e-06	0.221806	0.000839463	0.00195154	2.18812e-05	2.60657	0.00411867	0.000682011	6.22621e-06	0.151171	0.000677041	0.000347042	1.57968e-06	0.233322
r_0566	indole-3-glycerol-phosphate synthase	1-(2-carboxyphenylamino)-1-deoxy-D-ribulose 5-phosphate[c] + H+[c] => 1-C-(indol-3-yl)glycerol 3-phosphate[c] + carbon dioxide[c] + H2O[c]	0.0134288	0.00544976	3.29086e-05	0.24506	0.000559182	0.00137764	7.84047e-05	14.0213	0.00277761	0.00150842	6.49208e-06	0.233729	0.000343829	0.000799315	8.22154e-05	23.9117	0.00330536	0.000547335	1.53497e-05	0.464388	0.000305456	0.000156572	0.000108205	35.424
r_0567	indole-3-pyruvate decarboxylase	H+[c] + indole-3-pyruvate[c] => carbon dioxide[c] + indol-3-ylacetaldehyde[c]	0	0	1.66107e-05		0	0	7.84039e-05		0	0	2.67282e-06		0	0	6.73022e-05		0	0	1.42105e-05		0	0	0.000103276
r_0568	inorganic diphosphatase	diphosphate[c] + H2O[c] => H+[c] + 2 phosphate[c]	0	0	0.111664		0	0	0.0174419		0	0	0		0	0	0.00768836		0	0	0.0168705		0	0	0.0899556
r_0569	inorganic diphosphatase	diphosphate[m] + H2O[m] => H+[m] + 2 phosphate[m]	2.26496	0.919179	0.353186	15.5935	0.270887	0.667375	0.0480498	17.7379	0.670586	0.364172	0.169264	25.2412	0.110515	0.256919	0.0504245	45.6268	7.27288	1.20432	0.0718304	0.987648	2.01811	1.03445	0.122128	6.05159
r_0570	inosine monophosphate cyclohydrolase	phosphoribosyl-formamido-carboxamide[c] <=> H2O[c] + IMP[c]	0.0396629	0.0160962	8.81595e-05	0.222272	0.00290151	0.00714833	0.000161707	5.5732	0.00975589	0.00529808	2.17711e-05	0.223159	0.00196607	0.00457061	0.000178534	9.08078	0.0124184	0.00205637	9.16451e-05	0.737976	0.00163389	0.00083751	0.000223689	13.6905
r_0572	inositol-1,3,4,5-triphosphate 6-kinase, nucleus	1D-myo-inositol 1,3,4,5-tetrakisphosphate[n] + ATP[n] + H+[n] => ADP[n] + myo-inositol 1,3,4,5,6-pentakisphosphate[n]	0	0	0		0	0	0		0	0	0		0	0	0		0	0	0		0	0	0
r_0573	inositol-1,4,5,6- tetrakisphosphate 3-kinase, nucleus	1D-myo-inositol 1,4,5,6-tetrakisphosphate[n] + ATP[n] + H+[n] => ADP[n] + myo-inositol 1,3,4,5,6-pentakisphosphate[n]	0	0	0		0	0	0		0	0	0		0	0	0		0	0	0		0	0	0
r_0574	inositol-1,4,5-triphosphate 6-kinase, nucleus	1D-myo-inositol 1,4,5-trisphosphate[n] + ATP[n] + H+[n] => 1D-myo-inositol 1,4,5,6-tetrakisphosphate[n] + ADP[n]	0	0	0		0	0	0		0	0	0		0	0	0		0	0	0		0	0	0
r_0575	inositol-1,4,5-trisphosphate 3-kinase, nucleus	1D-myo-inositol 1,4,5-trisphosphate[n] + ATP[n] + H+[n] => 1D-myo-inositol 1,3,4,5-tetrakisphosphate[n] + ADP[n]	0	0	0		0	0	0		0	0	0		0	0	0		0	0	0		0	0	0
r_0596	IPS phospholipase C	H2O[er] + mannosylinositol phosphorylceramide A (C24)[er] => ceramide-1 (C24)[er] + mannose-1D-myo-inositol 1-phosphate[er]	0	0	0		0	0	0		0	0	0		0	0	0		0	0	0		0	0	0
r_0597	IPS phospholipase C	H2O[er] + mannosylinositol phosphorylceramide A (C26)[er] => ceramide-1 (C26)[er] + mannose-1D-myo-inositol 1-phosphate[er]	0	0	0		0	0	0		0	0	0		0	0	0		0	0	0		0	0	0
r_0598	IPS phospholipase C	H2O[er] + mannosylinositol phosphorylceramide B' (C24)[er] => ceramide-2' (C24)[er] + mannose-1D-myo-inositol 1-phosphate[er]	0	0	0		0	0	0		0	0	0		0	0	0		0	0	0		0	0	0
r_0599	IPS phospholipase C	H2O[er] + mannosylinositol phosphorylceramide B' (C26)[er] => ceramide-2' (C26)[er] + mannose-1D-myo-inositol 1-phosphate[er]	0	0	0		0	0	0		0	0	0		0	0	0		0	0	0		0	0	0
r_0600	IPS phospholipase C	H2O[er] + mannosylinositol phosphorylceramide B (C24)[er] => ceramide-2 (C24)[er] + mannose-1D-myo-inositol 1-phosphate[er]	0	0	0		0	0	0		0	0	0		0	0	0		0	0	0		0	0	0
r_0601	IPS phospholipase C	H2O[er] + mannosylinositol phosphorylceramide B (C26)[er] => ceramide-2 (C26)[er] + mannose-1D-myo-inositol 1-phosphate[er]	0	0	0		0	0	0		0	0	0		0	0	0		0	0	0		0	0	0
r_0602	IPS phospholipase C	H2O[er] + mannosylinositol phosphorylceramide C (C24)[er] => ceramide-3 (C24)[er] + mannose-1D-myo-inositol 1-phosphate[er]	0	0	0		0	0	0		0	0	0		0	0	0		0	0	0		0	0	0
r_0603	IPS phospholipase C	H2O[er] + mannosylinositol phosphorylceramide C (C26)[er] => ceramide-3 (C26)[er] + mannose-1D-myo-inositol 1-phosphate[er]	0	0	0		0	0	0		0	0	0		0	0	0		0	0	0		0	0	0
r_0604	IPS phospholipase C	H2O[er] + mannosylinositol phosphorylceramide D (C24)[er] => ceramide-4 (C24)[er] + mannose-1D-myo-inositol 1-phosphate[er]	0	0	0		0	0	0		0	0	0		0	0	0		0	0	0		0	0	0
r_0605	IPS phospholipase C	H2O[er] + mannosylinositol phosphorylceramide D (C26)[er] => ceramide-4 (C26)[er] + mannose-1D-myo-inositol 1-phosphate[er]	0	0	0		0	0	0		0	0	0		0	0	0		0	0	0		0	0	0
r_0606	IPS phospholipase C	H2O[er] + inositol phosphomannosylinositol phosphoceramide A (C24)[er] => ceramide-1 (C24)[er] + mannose-(1D-myo-inositol 1-phosphate)2[er]	0	0	0		0	0	0		0	0	0		0	0	0		0	0	0		0	0	0
r_0607	IPS phospholipase C	H2O[er] + inositol phosphomannosylinositol phosphoceramide A (C26)[er] => ceramide-1 (C26)[er] + mannose-(1D-myo-inositol 1-phosphate)2[er]	0	0	0		0	0	0		0	0	0		0	0	0		0	0	0		0	0	0
r_0608	IPS phospholipase C	H2O[er] + inositol phosphomannosylinositol phosphoceramide B' (C24)[er] => ceramide-2' (C24)[er] + mannose-(1D-myo-inositol 1-phosphate)2[er]	0	0	0		0	0	0		0	0	0		0	0	0		0	0	0		0	0	0
r_0609	IPS phospholipase C	H2O[er] + inositol phosphomannosylinositol phosphoceramide B' (C26)[er] => ceramide-2' (C26)[er] + mannose-(1D-myo-inositol 1-phosphate)2[er]	0	0	0		0	0	0		0	0	0		0	0	0		0	0	0		0	0	0
r_0610	IPS phospholipase C	H2O[er] + inositol phosphomannosylinositol phosphoceramide B (C24)[er] => ceramide-2 (C24)[er] + mannose-(1D-myo-inositol 1-phosphate)2[er]	0	0	0		0	0	0		0	0	0		0	0	0		0	0	0		0	0	0
r_0611	IPS phospholipase C	H2O[er] + inositol phosphomannosylinositol phosphoceramide B (C26)[er] => ceramide-2 (C26)[er] + mannose-(1D-myo-inositol 1-phosphate)2[er]	0	0	0		0	0	0		0	0	0		0	0	0		0	0	0		0	0	0
r_0612	IPS phospholipase C	H2O[er] + inositol phosphomannosylinositol phosphoceramide C (C24)[er] => ceramide-3 (C24)[er] + mannose-(1D-myo-inositol 1-phosphate)2[er]	0	0	0		0	0	0		0	0	0		0	0	0		0	0	0		0	0	0
r_0613	IPS phospholipase C	H2O[er] + inositol phosphomannosylinositol phosphoceramide C (C26)[er] => ceramide-3 (C26)[er] + mannose-(1D-myo-inositol 1-phosphate)2[er]	0	0	0		0	0	0		0	0	0		0	0	0		0	0	0		0	0	0
r_0614	IPS phospholipase C	H2O[er] + inositol phosphomannosylinositol phosphoceramide D (C24)[er] => ceramide-4 (C24)[er] + mannose-(1D-myo-inositol 1-phosphate)2[er]	0	0	0		0	0	0		0	0	0		0	0	0		0	0	0		0	0	0
r_0615	IPS phospholipase C	H2O[er] + inositol phosphomannosylinositol phosphoceramide D (C26)[er] => ceramide-4 (C26)[er] + mannose-(1D-myo-inositol 1-phosphate)2[er]	0	0	0		0	0	0		0	0	0		0	0	0		0	0	0		0	0	0
r_0616	IPS phospholipase C	H2O[m] + inositol-P-ceramide A (C24)[m] => 1D-myo-inositol 3-phosphate[m] + ceramide-1 (C24)[m]	0	0	0		0	0	0		0	0	0		0	0	0		0	0	0		0	0	0
r_0617	IPS phospholipase C	H2O[m] + inositol-P-ceramide A (C26)[m] => 1D-myo-inositol 3-phosphate[m] + ceramide-1 (C26)[m]	0	0	0		0	0	0		0	0	0		0	0	0		0	0	0		0	0	0
r_0618	IPS phospholipase C	H2O[m] + inositol-P-ceramide B' (C24)[m] => 1D-myo-inositol 3-phosphate[m] + ceramide-2' (C24)[m]	0	0	0		0	0	0		0	0	0		0	0	0		0	0	0		0	0	0
r_0619	IPS phospholipase C	H2O[m] + inositol-P-ceramide B' (C26)[m] => 1D-myo-inositol 3-phosphate[m] + ceramide-2' (C26)[m]	0	0	0		0	0	0		0	0	0		0	0	0		0	0	0		0	0	0
r_0620	IPS phospholipase C	H2O[m] + inositol-P-ceramide B (C24)[m] => 1D-myo-inositol 3-phosphate[m] + ceramide-2 (C24)[m]	0	0	0		0	0	0		0	0	0		0	0	0		0	0	0		0	0	0
r_0621	IPS phospholipase C	H2O[m] + inositol-P-ceramide B (C26)[m] => 1D-myo-inositol 3-phosphate[m] + ceramide-2 (C26)[m]	0	0	0		0	0	0		0	0	0		0	0	0		0	0	0		0	0	0
r_0622	IPS phospholipase C	H2O[m] + inositol-P-ceramide C (C24)[m] => 1D-myo-inositol 3-phosphate[m] + ceramide-3 (C24)[m]	0	0	0		0	0	0		0	0	0		0	0	0		0	0	0		0	0	0
r_0623	IPS phospholipase C	H2O[m] + inositol-P-ceramide C (C26)[m] => 1D-myo-inositol 3-phosphate[m] + ceramide-3 (C26)[m]	0	0	0		0	0	0		0	0	0		0	0	0		0	0	0		0	0	0
r_0624	IPS phospholipase C	H2O[m] + inositol-P-ceramide D (C24)[m] => 1D-myo-inositol 3-phosphate[m] + ceramide-4 (C24)[m]	0	0	0		0	0	0		0	0	0		0	0	0		0	0	0		0	0	0
r_0625	IPS phospholipase C	H2O[m] + inositol-P-ceramide D (C26)[m] => 1D-myo-inositol 3-phosphate[m] + ceramide-4 (C26)[m]	0	0	0		0	0	0		0	0	0		0	0	0		0	0	0		0	0	0
r_0626	IPS phospholipase C	H2O[m] + mannosylinositol phosphorylceramide A (C24)[m] => ceramide-1 (C24)[m] + mannose-1D-myo-inositol 1-phosphate[m]	0	0	0		0	0	0		0	0	0		0	0	0		0	0	0		0	0	0
r_0627	IPS phospholipase C	H2O[m] + mannosylinositol phosphorylceramide A (C26)[m] => ceramide-1 (C26)[m] + mannose-1D-myo-inositol 1-phosphate[m]	0	0	0		0	0	0		0	0	0		0	0	0		0	0	0		0	0	0
r_0628	IPS phospholipase C	H2O[m] + mannosylinositol phosphorylceramide B' (C24)[m] => ceramide-2' (C24)[m] + mannose-1D-myo-inositol 1-phosphate[m]	0	0	0		0	0	0		0	0	0		0	0	0		0	0	0		0	0	0
r_0629	IPS phospholipase C	H2O[m] + mannosylinositol phosphorylceramide B' (C26)[m] => ceramide-2' (C26)[m] + mannose-1D-myo-inositol 1-phosphate[m]	0	0	0		0	0	0		0	0	0		0	0	0		0	0	0		0	0	0
r_0630	IPS phospholipase C	H2O[m] + mannosylinositol phosphorylceramide B (C24)[m] => ceramide-2 (C24)[m] + mannose-1D-myo-inositol 1-phosphate[m]	0	0	0		0	0	0		0	0	0		0	0	0		0	0	0		0	0	0
r_0631	IPS phospholipase C	H2O[m] + mannosylinositol phosphorylceramide B (C26)[m] => ceramide-2 (C26)[m] + mannose-1D-myo-inositol 1-phosphate[m]	0	0	0		0	0	0		0	0	0		0	0	0		0	0	0		0	0	0
r_0632	IPS phospholipase C	H2O[m] + mannosylinositol phosphorylceramide C (C24)[m] => ceramide-3 (C24)[m] + mannose-1D-myo-inositol 1-phosphate[m]	0	0	0		0	0	0		0	0	0		0	0	0		0	0	0		0	0	0
r_0633	IPS phospholipase C	H2O[m] + mannosylinositol phosphorylceramide C (C26)[m] => ceramide-3 (C26)[m] + mannose-1D-myo-inositol 1-phosphate[m]	0	0	0		0	0	0		0	0	0		0	0	0		0	0	0		0	0	0
r_0634	IPS phospholipase C	H2O[m] + mannosylinositol phosphorylceramide D (C24)[m] => ceramide-4 (C24)[m] + mannose-1D-myo-inositol 1-phosphate[m]	0	0	0		0	0	0		0	0	0		0	0	0		0	0	0		0	0	0
r_0635	IPS phospholipase C	H2O[m] + mannosylinositol phosphorylceramide D (C26)[m] => ceramide-4 (C26)[m] + mannose-1D-myo-inositol 1-phosphate[m]	0	0	0		0	0	0		0	0	0		0	0	0		0	0	0		0	0	0
r_0636	IPS phospholipase C	H2O[m] + inositol phosphomannosylinositol phosphoceramide A (C24)[m] => ceramide-1 (C24)[m] + mannose-(1D-myo-inositol 1-phosphate)2[m]	0	0	0		0	0	0		0	0	0		0	0	0		0	0	0		0	0	0
r_0637	IPS phospholipase C	H2O[m] + inositol phosphomannosylinositol phosphoceramide A (C26)[m] => ceramide-1 (C26)[m] + mannose-(1D-myo-inositol 1-phosphate)2[m]	0	0	0		0	0	0		0	0	0		0	0	0		0	0	0		0	0	0
r_0638	IPS phospholipase C	H2O[m] + inositol phosphomannosylinositol phosphoceramide B' (C24)[m] => ceramide-2' (C24)[m] + mannose-(1D-myo-inositol 1-phosphate)2[m]	0	0	0		0	0	0		0	0	0		0	0	0		0	0	0		0	0	0
r_0639	IPS phospholipase C	H2O[m] + inositol phosphomannosylinositol phosphoceramide B' (C26)[m] => ceramide-2' (C26)[m] + mannose-(1D-myo-inositol 1-phosphate)2[m]	0	0	0		0	0	0		0	0	0		0	0	0		0	0	0		0	0	0
r_0640	IPS phospholipase C	H2O[m] + inositol phosphomannosylinositol phosphoceramide B (C24)[m] => ceramide-2 (C24)[m] + mannose-(1D-myo-inositol 1-phosphate)2[m]	0	0	0		0	0	0		0	0	0		0	0	0		0	0	0		0	0	0
r_0641	IPS phospholipase C	H2O[m] + inositol phosphomannosylinositol phosphoceramide B (C26)[m] => ceramide-2 (C26)[m] + mannose-(1D-myo-inositol 1-phosphate)2[m]	0	0	0		0	0	0		0	0	0		0	0	0		0	0	0		0	0	0
r_0642	IPS phospholipase C	H2O[m] + inositol phosphomannosylinositol phosphoceramide C (C24)[m] => ceramide-3 (C24)[m] + mannose-(1D-myo-inositol 1-phosphate)2[m]	0	0	0		0	0	0		0	0	0		0	0	0		0	0	0		0	0	0
r_0643	IPS phospholipase C	H2O[m] + inositol phosphomannosylinositol phosphoceramide C (C26)[m] => ceramide-3 (C26)[m] + mannose-(1D-myo-inositol 1-phosphate)2[m]	0	0	0		0	0	0		0	0	0		0	0	0		0	0	0		0	0	0
r_0644	IPS phospholipase C	H2O[m] + inositol phosphomannosylinositol phosphoceramide D (C24)[m] => ceramide-4 (C24)[m] + mannose-(1D-myo-inositol 1-phosphate)2[m]	0	0	0		0	0	0		0	0	0		0	0	0		0	0	0		0	0	0
r_0645	IPS phospholipase C	H2O[m] + inositol phosphomannosylinositol phosphoceramide D (C26)[m] => ceramide-4 (C26)[m] + mannose-(1D-myo-inositol 1-phosphate)2[m]	0	0	0		0	0	0		0	0	0		0	0	0		0	0	0		0	0	0
r_0646	IPS phospholipase C	H2O[er] + inositol-P-ceramide A (C24)[er] => 1D-myo-inositol 1-phosphate[er] + ceramide-1 (C24)[er]	0	0	0.00298836		0	0	3.10191e-05		0	0	0.00213474		0	0	5.53808e-05		0	0	0.00124353		0	0	4.23456e-05
r_0647	IPS phospholipase C	H2O[er] + inositol-P-ceramide A (C26)[er] => 1D-myo-inositol 1-phosphate[er] + ceramide-1 (C26)[er]	0	0	0.0051084		0	0	2.86342e-05		0	0	0.00116762		0	0	6.74215e-05		0	0	0.00189181		0	0	4.48963e-05
r_0648	IPS phospholipase C	H2O[er] + inositol-P-ceramide B' (C24)[er] => 1D-myo-inositol 1-phosphate[er] + ceramide-2' (C24)[er]	0	0	0		0	0	0		0	0	0		0	0	0		0	0	0		0	0	0
r_0649	IPS phospholipase C	H2O[er] + inositol-P-ceramide B' (C26)[er] => 1D-myo-inositol 1-phosphate[er] + ceramide-2' (C26)[er]	0	0	0		0	0	0		0	0	0		0	0	0		0	0	0		0	0	0
r_0650	IPS phospholipase C	H2O[er] + inositol-P-ceramide B (C24)[er] => 1D-myo-inositol 1-phosphate[er] + ceramide-2 (C24)[er]	0	0	0		0	0	0		0	0	0		0	0	0		0	0	0		0	0	0
r_0651	IPS phospholipase C	H2O[er] + inositol-P-ceramide B (C26)[er] => 1D-myo-inositol 1-phosphate[er] + ceramide-2 (C26)[er]	0	0	0		0	0	0		0	0	0		0	0	0		0	0	0		0	0	0
r_0652	IPS phospholipase C	H2O[er] + inositol-P-ceramide C (C24)[er] => 1D-myo-inositol 1-phosphate[er] + ceramide-3 (C24)[er]	0	0	0		0	0	0		0	0	3.05227e-12		0	0	0		0	0	0		0	0	0
r_0653	IPS phospholipase C	H2O[er] + inositol-P-ceramide C (C26)[er] => 1D-myo-inositol 1-phosphate[er] + ceramide-3 (C26)[er]	0	0	0		0	0	0		0	0	0		0	0	0		0	0	0		0	0	0
r_0654	IPS phospholipase C	H2O[er] + inositol-P-ceramide D (C24)[er] => 1D-myo-inositol 1-phosphate[er] + ceramide-4 (C24)[er]	0	0	0		0	0	0		0	0	0		0	0	0		0	0	0		0	0	0
r_0655	IPS phospholipase C	H2O[er] + inositol-P-ceramide D (C26)[er] => 1D-myo-inositol 1-phosphate[er] + ceramide-4 (C26)[er]	0	0	0		0	0	0		0	0	0		0	0	0		0	0	0		0	0	0
r_0656	isoamyl acetate-hydrolyzing esterase	H2O[c] + isoamyl acetate[c] => acetate[c] + H+[c] + isoamylol[c]	0	0	0		0	0	0		0	0	0		0	0	0		0	0	0		0	0	0
r_0657	isobutyl acetate-hydrolyzing esterase	H2O[c] + isobutyl acetate[c] => acetate[c] + H+[c] + isobutanol[c]	0	0	0		0	0	0		0	0	0		0	0	0		0	0	0		0	0	0
r_0658	isocitrate dehydrogenase (NAD+)	isocitrate[m] + NAD[m] => 2-oxoglutarate[m] + carbon dioxide[m] + NADH[m]	0.805171	0.326759	0.373562	46.3953	0.272001	0.670118	0.0543695	19.9887	0.512724	0.278443	0.146194	28.5131	0.255748	0.594549	0.0528824	20.6775	0.756622	0.125289	0.0919037	12.1466	0.203726	0.104427	0.0591447	29.0316
r_0659	isocitrate dehydrogenase (NADP)	isocitrate[c] + NADP(+)[c] => 2-oxoglutarate[c] + carbon dioxide[c] + NADPH[c]	0	0	0.267934		0	0	0.0572301		0	0	0.136195		0	0	0.0540109		0	0	0.0276013		0	0	0.0710209
r_0661	isocitrate dehydrogenase (NADP+), peroxisomal	isocitrate[p] + NADP(+)[p] => 2-oxoglutarate[p] + carbon dioxide[p] + NADPH[p]	0	0	0		0	0	0		0	0	0		0	0	0		0	0	0		0	0	0
r_0662	isocitrate lyase	isocitrate[c] => glyoxylate[c] + succinate[c]	0.483752	0.196319	0.240439	49.703	0.0190842	0.047017	0.0179797	94.2127	0.0786753	0.0427258	0.0786323	99.9454	0.00912871	0.0212219	0.0162937	178.489	3.19392	0.528882	0.0670607	2.09964	1.06609	0.546462	0.0540539	5.0703
r_0663	isoleucine transaminase	2-oxoglutarate[c] + L-isoleucine[c] <=> (S)-3-methyl-2-oxopentanoate[c] + L-glutamate[c]	-0.0369956	-0.0150138	0.0012061	-3.26011	-0.00154051	-0.0037953	0.0016787	-108.97	-0.00765216	-0.00415562	2.25136e-05	-0.294213	-0.000947227	-0.00220206	0.000939382	-99.1718	0.00348117	0.000576447	0.00346044	99.4047	0	0	0.0600296
r_0664	isoleucine transaminase	2-oxoglutarate[m] + L-isoleucine[m] <=> (S)-3-methyl-2-oxopentanoate[m] + L-glutamate[m]	0	0	0.00120221		0	0	0.00167841		0	0	1.53181e-05		0	0	0.000931402		-0.0125873	-0.00208433	0.003479	-27.6391	-0.000841514	-0.000431348	0.0600295	-7133.51
r_0665	isoleucyl-tRNA synthetase	ATP[c] + L-isoleucine[c] + tRNA(Ile)[c] => AMP[c] + diphosphate[c] + Ile-tRNA(Ile)[c]	0.0369956	0.0150138	7.88609e-05	0.213163	0.00154051	0.0037953	3.44972e-06	0.223933	0.00765216	0.00415562	1.63068e-05	0.213101	0.000947227	0.00220206	2.0734e-06	0.218892	0.00910609	0.00150788	1.255e-05	0.13782	0.000841514	0.000431348	1.61269e-06	0.191641
r_0666	isoleucyl-tRNA synthetase	ATP[m] + L-isoleucine[m] + tRNA(Ile)[m] => AMP[m] + diphosphate[m] + Ile-tRNA(Ile)[m]	0	0	0		0	0	0		0	0	0		0	0	0		0	0	0		0	0	0
r_0667	isopentenyl-diphosphate D-isomerase	isopentenyl diphosphate[c] <=> prenyl diphosphate(3-)[c]	0.00287662	0.00116741	7.01631e-06	0.243908	0.00293928	0.00724139	7.54948e-06	0.256848	0.00313934	0.00170487	8.10177e-06	0.258072	0.00124214	0.00288766	1.55967e-05	1.25563	0.0037411	0.00061949	6.28933e-06	0.168115	0.00120349	0.000616891	2.76438e-06	0.229697
r_0668	itaconate-CoA ligase (ADP-forming)	ATP[m] + coenzyme A[m] + itaconate[m] <=> ADP[m] + itaconyl-CoA[m] + phosphate[m]	0	0	0		0	0	3.10317e-19		0	0	8.77928e-19		0	0	0		0	0	6.20634e-19		0	0	6.20634e-19
r_0669	ketol-acid reductoisomerase (2-aceto-2-hydroxybutanoate)	(S)-2-acetyl-2-hydroxybutanoate[m] + H+[m] + NADPH[m] => (2R,3R)-2,3-dihydroxy-3-methylpentanoate[m] + NADP(+)[m]	0.0369956	0.0150138	0.000265517	0.717699	0.00154051	0.0037953	0.00087554	56.8343	0.00765216	0.00415562	0.000122846	1.60537	0.000947227	0.00220206	0.000656058	69.2609	0.00910609	0.00150788	0.00181406	19.9214	0.000841514	0.000431348	0.00302366	359.312
r_0670	kynureninase	H2O[c] + L-kynurenine[c] => anthranilate[c] + H+[c] + L-alanine[c]	0	0	0		0	0	0		0	0	0		0	0	0		0	0	0		0	0	0
r_0671	kynurenine 3-monooxygenase	H+[c] + L-kynurenine[c] + NADPH[c] + oxygen[c] => 3-hydroxy-L-kynurenine[c] + H2O[c] + NADP(+)[c]	0	0	0		0	0	0		0	0	0		0	0	0		0	0	0		0	0	0
r_0672	L-1-pyrroline-3-hydroxy-5-carboxylate dehydrogenase	1-pyrroline-3-hydroxy-5-carboxylic acid[m] + 2 H2O[m] + NAD[m] <=> erythro-4-hydroxy-L-glutamic acid[m] + H+[m] + NADH[m]	0	0	0		0	0	0		0	0	1.24603e-18		0	0	0		0	0	0		0	0	1.34304e-19
r_0673	L-4-hydroxyglutamate semialdehyde dehydrogenase	H2O[m] + L-4-hydroxyglutamic semialdehyde[m] + NAD[m] <=> erythro-4-hydroxy-L-glutamic acid[m] + 2 H+[m] + NADH[m]	0	0	1.09686e-19		0	0	3.19905e-19		0	0	0		0	0	8.67188e-20		0	0	0		0	0	1.09741e-19
r_0674	L-alanine transaminase	2-oxoglutarate[m] + L-alanine[m] <=> L-glutamate[m] + pyruvate[m]	0	0	6.20634e-19		0	0	0.000834891		0	0	2.32252e-05		0	0	0.0003433		0	0	0.00185884		0	0	0.010518
r_0675	L-allo-threonine aldolase	L-allothreonine[c] => acetaldehyde[c] + L-glycine[c]	0	0	0		0	0	0		0	0	0		0	0	0		0	0	0		0	0	0
r_0676	L-allo-threonine dehydrogenase	L-allothreonine[c] + NADP(+)[c] <=> H+[c] + L-2-amino-3-oxobutanoate[c] + NADPH[c]	0	0	0		0	0	3.10317e-19		0	0	0		0	0	0		0	0	0		0	0	8.77489e-19
r_0678	L-aminoadipate-semialdehyde dehydrogenase (NADPH)	ATP[c] + H+[c] + L-2-aminoadipate[c] + NADPH[c] => AMP[c] + diphosphate[c] + L-allysine[c] + NADP(+)[c]	0.0456814	0.0185387	0.000973206	2.13042	0.0019022	0.00468637	6.92965e-05	3.64297	0.00944873	0.00513128	0.00114376	12.1049	0.00116962	0.00271906	5.60884e-05	4.79545	0.011244	0.00186189	0.00125173	11.1324	0.00103909	0.00053262	0.000266283	25.6267
r_0679	L-asparaginase	H2O[c] + L-asparagine[c] => ammonium[c] + L-aspartate[c]	0	0	0.0042825		0	0	0.00169004		0	0	0.00534089		0	0	0.00182858		0	0	0.00187574		0	0	0.00174358
r_0680	L-asparaginase	H2O[e] + L-asparagine[e] => ammonium[e] + L-aspartate[e]	0	0	0.00303178		0	0	0.00215023		0	0	0.00464077		0	0	0.0015707		0	0	0.00233148		0	0	0.00213156
r_0681	L-erythro-4-hydroxyglutamate:2-oxoglutarate aminotransferase	2-oxoglutarate[c] + erythro-4-hydroxy-L-glutamic acid[c] => 4-hydroxy-2-oxoglutarate[c] + L-glutamate[c]	0	0	0		0	0	0		0	0	0		0	0	0		0	0	0		0	0	0
r_0682	L-erythro-4-hydroxyglutamate:2-oxoglutarate aminotransferase	2-oxoglutarate[m] + erythro-4-hydroxy-L-glutamic acid[m] => 4-hydroxy-2-oxoglutarate[m] + L-glutamate[m]	0	0	0		0	0	0		0	0	0		0	0	0		0	0	0		0	0	0
r_0683	L-erythro-4-hydroxyglutamate:2-oxoglutarate aminotransferase	2-oxoglutarate[p] + erythro-4-hydroxy-L-glutamic acid[p] => 4-hydroxy-2-oxoglutarate[p] + L-glutamate[p]	0	0	0		0	0	0		0	0	0		0	0	0		0	0	0		0	0	0
r_0687	L-hydroxyproline reductase (NADP)	1-pyrroline-3-hydroxy-5-carboxylic acid[c] + 2 H+[c] + NADPH[c] => L-proline[c] + NADP(+)[c]	0	0	0		0	0	0		0	0	0		0	0	0		0	0	0		0	0	0
r_0688	L-lactaldehyde:NADP+ 1-oxidoreductase	H+[c] + methylglyoxal[c] + NADPH[c] => (S)-lactaldehyde[c] + NADP(+)[c]	0	0	0		0	0	0		0	0	0		0	0	0		0	0	0		0	0	0
r_0689	L-serine deaminase	L-serine[c] => ammonium[c] + pyruvate[c]	0	0	0.0368699		0	0	0.00529001		0	0	0.0226908		0	0	0.00705748		0	0	0.000443551		0	0	0.00834199
r_0690	L-serine dehydrogenase	L-serine[c] + NADP(+)[c] => H+[c] + L-alpha-formylglycine[c] + NADPH[c]	0	0	0		0	0	0		0	0	0		0	0	0		0	0	0		0	0	0
r_0691	L-sorbitol dehydrogenase (L-sorbose-producing)	L-glucitol[c] + NAD[c] => H+[c] + L-sorbose[c] + NADH[c]	0	0	0		0	0	0		0	0	0		0	0	0		0	0	0		0	0	0
r_0692	L-threonine deaminase	L-threonine[c] => 2-oxobutanoate[c] + ammonium[c]	0	0	0.00227343		0	0	0.000225127		0	0	0.000856494		0	0	9.96853e-06		0	0	0.000957913		0	0	8.85602e-06
r_0693	L-threonine deaminase	L-threonine[m] => 2-oxobutanoate[m] + ammonium[m]	0.0268002	0.0108762	0.0136153	50.803	0.00111597	0.00274938	0.00100459	90.0195	0.00554335	0.0030104	0.000956846	17.2612	0.000686187	0.00159521	0.000657653	95.8416	0.00659661	0.00109233	0.00188469	28.5706	0.000609607	0.000312476	0.00292822	480.345
r_0694	L-tryptophan:oxygen 2,3-oxidoreductase (decyclizing)	L-tryptophan[c] + oxygen[c] => N-formyl-L-kynurenine[c]	0	0	0		0	0	0		0	0	0		0	0	0		0	0	0		0	0	0
r_0696	lactaldehyde dehydrogenase	(S)-lactaldehyde[c] + H2O[c] + NAD[c] => (S)-lactate[c] + 2 H+[c] + NADH[c]	0	0	0		0	0	0		0	0	0		0	0	0		0	0	0		0	0	0
r_0697	lactoylglutathione lyase	glutathione[c] + methylglyoxal[c] => (R)-S-lactoylglutathione[c]	0	0	0.00177424		0	0	0.00331384		0	0	0.00198427		0	0	0.00263713		0	0	0.00341469		0	0	0.00249998
r_0698	lanosterol synthase	(S)-2,3-epoxysqualene[c] => lanosterol[c]	0.00143822	0.000583667	3.50799e-06	0.243912	0.00146963	0.00362067	3.77472e-06	0.256848	0.00156964	0.000852419	4.05084e-06	0.258074	0.000621062	0.00144381	7.79834e-06	1.25565	0.00187051	0.000309739	3.14462e-06	0.168116	0.000601739	0.000308443	1.38218e-06	0.229698
r_0699	leucine transaminase	2-oxoglutarate[c] + L-leucine[c] <=> 4-methyl-2-oxopentanoate[c] + L-glutamate[c]	-0.0968366	-0.0392988	0.000219604	-0.226778	-0.00403232	-0.00993428	0.000191471	-4.74839	-0.0200296	-0.0108774	6.3243e-05	-0.315747	-0.00247938	-0.00576393	0.000166726	-6.72449	-0.0238353	-0.00394689	0.000540215	-2.26645	-0.00220268	-0.00112906	0.00107347	-48.7348
r_0700	leucine transaminase	2-oxoglutarate[m] + L-leucine[m] <=> 4-methyl-2-oxopentanoate[m] + L-glutamate[m]	0	0	9.93014e-18		0	0	0		0	0	0		0	0	0		0	0	9.93014e-18		0	0	4.96507e-18
r_0701	leucyl-tRNA synthetase	ATP[c] + L-leucine[c] + tRNA(Leu)[c] => AMP[c] + diphosphate[c] + Leu-tRNA(Leu)[c]	0.0968366	0.0392988	0.00020642	0.213163	0.00403232	0.00993428	9.0297e-06	0.223933	0.0200296	0.0108774	4.26833e-05	0.213101	0.00247938	0.00576393	5.42717e-06	0.218892	0.0238353	0.00394689	3.28497e-05	0.13782	0.00220268	0.00112906	4.22124e-06	0.191641
r_0703	leukotriene A4 hydrolase	H2O[c] + leukotriene A4[c] <=> (5S,6S)-di-HETE[c]	0	0	0		0	0	0		0	0	0		0	0	0		0	0	3.87896e-20		0	0	0
r_0704	leukotriene A4 hydrolase	H2O[n] + leukotriene A4[n] <=> (5S,6S)-di-HETE[n]	0	0	0		0	0	0		0	0	2.19372e-19		0	0	0		0	0	0		0	0	0
r_0705	leukotriene A4 hydrolase	H2O[c] + leukotriene A4[c] <=> Delta(6)-trans,Delta(8)-cis-leukotriene B4[c]	0	0	0		0	0	0		0	0	0		0	0	0		0	0	0		0	0	0
r_0706	leukotriene A4 hydrolase	H2O[n] + leukotriene A4[n] <=> Delta(6)-trans,Delta(8)-cis-leukotriene B4[n]	0	0	0		0	0	0		0	0	0		0	0	0		0	0	0		0	0	0
r_0707	leukotriene A4 hydrolase	H2O[c] + leukotriene A4[c] <=> leukotriene B4[c]	0	0	0		0	0	0		0	0	0		0	0	0		0	0	0		0	0	0
r_0708	leukotriene A4 hydrolase	H2O[n] + leukotriene A4[n] <=> leukotriene B4[n]	0	0	0		0	0	0		0	0	0		0	0	0		0	0	0		0	0	0
r_0711	lysyl-tRNA synthetase	ATP[c] + L-lysine[c] + tRNA(Lys)[c] => AMP[c] + diphosphate[c] + Lys-tRNA(Lys)[c]	0.0456814	0.0185387	9.73759e-05	0.213163	0.0019022	0.00468637	4.25965e-06	0.223933	0.00944873	0.00513128	2.01353e-05	0.213101	0.00116962	0.00271906	2.5602e-06	0.218892	0.011244	0.00186189	1.54964e-05	0.13782	0.00103909	0.00053262	1.99131e-06	0.191641
r_0712	lysyl-tRNA synthetase	ATP[m] + L-lysine[m] + tRNA(Lys)[m] => AMP[m] + diphosphate[m] + Lys-tRNA(Lys)[m]	0	0	0		0	0	0		0	0	0		0	0	0		0	0	0		0	0	0
r_0713	malate dehydrogenase	(S)-malate[m] + NAD[m] <=> H+[m] + NADH[m] + oxaloacetate[m]	5.37675	2.18202	0.292985	5.44911	0.991872	2.44364	0.139596	14.074	1.97686	1.07356	0.323652	16.372	0.7244	1.68404	0.129464	17.8719	4.91248	0.81346	0.316125	6.43515	1.78668	0.915827	0.147851	8.27519
r_0714	malate dehydrogenase, cytoplasmic	(S)-malate[c] + NAD[c] <=> H+[c] + NADH[c] + oxaloacetate[c]	-3.96862	-1.61057	0.231989	-5.8456	-0.701062	-1.72718	0.169631	-24.1963	-1.23249	-0.669322	0.416388	-33.7843	-0.45421	-1.05592	0.155142	-34.1564	0.663834	0.109924	0.12103	18.232	0.0677181	0.0347113	0.109959	162.378
r_0715	malate dehydrogenase, peroxisomal	(S)-malate[p] + NAD[p] <=> H+[p] + NADH[p] + oxaloacetate[p]	0	0	0.0228939		0	0	0.00310849		0	0	0.0146222		0	0	0.00384919		-0.0801843	-0.0132777	0.00780968	-9.73966	0	0	0.0093302
r_0716	malate synthase	acetyl-CoA[c] + glyoxylate[c] + H2O[c] => (S)-malate[c] + coenzyme A[c] + H+[c]	0	0	0.19632		0	0	0.00315449		0	0	0.0387954		0	0	0.00347734		3.07837	0.509749	0.0672017	2.18303	1.05641	0.5415	0.0479291	4.53698
r_0717	malate synthase	acetyl-CoA[p] + glyoxylate[p] + H2O[p] => (S)-malate[p] + coenzyme A[p] + H+[p]	0	0	0.00237483		0	0	2.11791e-05		0	0	0.00326702		0	0	9.44774e-05		0	0	0.000625964		0	0	0
r_0718	malic enzyme (NAD)	(S)-malate[m] + NAD[m] => carbon dioxide[m] + NADH[m] + pyruvate[m]	0.134462	0.0545681	0.0181382	13.4895	0.0056569	0.0139367	0.00258968	45.7791	0.022194	0.0120528	0.00402023	18.114	0.00347828	0.00808612	0.00177565	51.0495	0.0562932	0.00932162	0.00281184	4.99499	0.116135	0.059529	0.0808114	69.5841
r_0719	malic enzyme (NADP)	(S)-malate[m] + NADP(+)[m] => carbon dioxide[m] + NADPH[m] + pyruvate[m]	0	0	0.0181132		0	0	0.00133447		0	0	0.00402072		0	0	0.000819929		0	0	0.00281184		0	0	0.000918256
r_0722	mannose-1-phosphate guanylyltransferase	D-mannose 1-phosphate[c] + GTP[c] + H+[c] => diphosphate[c] + GDP-alpha-D-mannose[c]	0.0841033	0.0341313	0.000179277	0.213163	0.0081501	0.0200791	1.82507e-05	0.223933	0.0298694	0.016221	6.36519e-05	0.213101	0.0125236	0.0291142	2.74132e-05	0.218892	0.0512994	0.00849469	7.07007e-05	0.13782	0.00822431	0.00421566	1.57611e-05	0.191641
r_0723	mannose-6-phosphate isomerase	D-mannose 6-phosphate[c] <=> D-fructose 6-phosphate[c]	-0.0841033	-0.0341313	0.000179277	-0.213163	-0.0081501	-0.0200791	1.82507e-05	-0.223933	-0.0298694	-0.016221	6.36519e-05	-0.213101	-0.0125236	-0.0291142	2.74132e-05	-0.218892	-0.0512994	-0.00849469	7.07007e-05	-0.13782	-0.00822431	-0.00421566	1.57611e-05	-0.191641
r_0724	methenyltetrahydrifikate cyclohydrolase	5,10-methenyl-THF[m] + H2O[m] <=> 10-formyl-THF[m] + H+[m]	0.0543553	0.0220588	0.0346643	63.7735	0.00041228	0.00101572	0.00195551	474.315	0.00326955	0.00177558	0.00750645	229.586	0.000712297	0.00165591	0.00122021	171.306	0	0	0.00777172		0.000473639	0.00024278	0.00343427	725.081
r_0725	methenyltetrahydrofolate cyclohydrolase	5,10-methenyl-THF[c] + H2O[c] <=> 10-formyl-THF[c] + H+[c]	0	0	0.0194732		0.00290151	0.00714833	0.000955077	32.9166	0.00975589	0.00529808	0.00378397	38.7865	0.00196607	0.00457061	0.000850878	43.2781	0.0170898	0.00282991	0.00275507	16.1211	0.00163389	0.00083751	0.00230091	140.824
r_0726	methionine adenosyltransferase	ATP[c] + H2O[c] + L-methionine[c] => diphosphate[c] + phosphate[c] + S-adenosyl-L-methionine[c]	0.0226078	0.00917485	0.0169334	74.9005	0.00365073	0.00899417	0.000635442	17.4059	0.00286477	0.00155576	0.0101826	355.44	0.00144777	0.0033657	0.000721783	49.8547	0.010917	0.00180776	0.00210387	19.2714	0.00251588	0.00128961	0.000379259	15.0746
r_0727	methionine synthase	5-methyltetrahydrofolate[c] + L-homocysteine[c] => H+[c] + L-methionine[c] + THF[c]	0.0400196	0.016241	0.0169605	42.3805	0.00436185	0.0107461	0.00068666	15.7424	0.00649163	0.00352538	0.0105609	162.685	0.00187962	0.00436963	0.000776246	41.2981	0.0152027	0.00251743	0.0021027	13.8311	0.00291194	0.00149262	0.000965457	33.1551
r_0729	methionyl-tRNA synthetase	ATP[c] + L-methionine[c] + tRNA(Met)[c] => AMP[c] + diphosphate[c] + Met-tRNA(Met)[c]	0.0174117	0.00706614	3.71154e-05	0.213163	0.000725033	0.00178623	1.62359e-06	0.223933	0.00360144	0.00195582	7.67469e-06	0.213101	0.000445806	0.00103639	9.75834e-07	0.218892	0.00428571	0.000709672	5.90655e-06	0.13782	0.000396053	0.000203011	7.59e-07	0.191641
r_0730	methionyl-tRNA synthetase	ATP[m] + L-methionine[m] + tRNA(Met)[m] => AMP[m] + diphosphate[m] + Met-tRNA(Met)[m]	0	0	0		0	0	0		0	0	0		0	0	0		0	0	0		0	0	0
r_0731	methylenetetrahydrofolate dehydrogenase (NAD)	5,10-methylenetetrahydrofolate[c] + NAD[c] => 5,10-methenyl-THF[c] + NADH[c]	0	0	0.000672299		0	0	0.000221722		0	0	0.000315251		0	0	0.000220041		0.00270455	0.000447847	0.00118651	43.8708	0	0	0.000516218
r_0732	methylenetetrahydrofolate dehydrogenase (NADP)	5,10-methylenetetrahydrofolate[c] + NADP(+)[c] <=> 5,10-methenyl-THF[c] + NADPH[c]	0	0	0.0193241		0.00290151	0.00714833	0.000974705	33.593	0.00975589	0.00529808	0.00379259	38.8749	0.00196607	0.00457061	0.000871979	44.3514	0.0143853	0.00238206	0.00297421	20.6754	0.00163389	0.00083751	0.00231139	141.465
r_0733	methylenetetrahydrofolate dehydrogenase (NADP)	5,10-methylenetetrahydrofolate[m] + NADP(+)[m] <=> 5,10-methenyl-THF[m] + NADPH[m]	0.0543553	0.0220588	0.0346643	63.7735	0.00041228	0.00101572	0.00195551	474.315	0.00326955	0.00177558	0.00750645	229.586	0.000712297	0.00165591	0.00122021	171.306	0	0	0.00777172		0.000473639	0.00024278	0.00343427	725.081
r_0734	methylisocitrate lyase	(2S,3R)-3-hydroxybutane-1,2,3-tricarboxylic acid[m] => pyruvate[m] + succinate[m]	0	0	0		0	0	0		0	0	0		0	0	0		0	0	0		0	0	0
r_0735	mevalonate kinase (atp)	(R)-mevalonate[c] + ATP[c] => (R)-5-phosphomevalonic acid[c] + ADP[c] + H+[c]	0.00568531	0.00230725	0.00134243	23.6122	0.00881785	0.0217242	0.000562585	6.38007	0.00806114	0.00437772	0.000751128	9.31789	0.00372642	0.00866297	0.000334602	8.9792	0.0112233	0.00185847	0.00111208	9.90867	0.00361047	0.00185067	0.000346186	9.58841
r_0736	mevalonate kinase (ctp)	(R)-mevalonate[c] + CTP[c] => (R)-5-phosphomevalonic acid[c] + CDP[c] + H+[c]	0.00294454	0.00119497	0.00133345	45.2855	0	0	0.000289238		0.00137245	0.000745332	0.000580619	42.3052	0	0	0.000190929		0	0	0.000656042		0	0	0.000307145
r_0737	mevalonate kinase (gtp)	(R)-mevalonate[c] + GTP[c] => (R)-5-phosphomevalonic acid[c] + GDP[c] + H+[c]	0	0	8.91277e-05		0	0	0.000443099		0	0	0		0	0	0.000199476		0	0	0		0	0	0
r_0738	mevalonate kinase (UTP)	(R)-mevalonate[c] + UTP[c] => (R)-5-phosphomevalonic acid[c] + H+[c] + UDP[c]	0	0	0.000232644		0	0	0.000197173		0	0	0.000511364		0	0	0.000201409		0	0	0.000903525		0	0	0.000162541
r_0739	mevalonate pyrophoshate decarboxylase	(R)-5-diphosphomevalonic acid[c] + ATP[c] => ADP[c] + carbon dioxide[c] + isopentenyl diphosphate[c] + phosphate[c]	0.00862986	0.00350222	2.10489e-05	0.243908	0.00881785	0.0217242	2.26484e-05	0.256848	0.00941803	0.0051146	2.43053e-05	0.258072	0.00372642	0.00866297	4.67901e-05	1.25563	0.0112233	0.00185847	1.8868e-05	0.168115	0.00361047	0.00185067	8.29315e-06	0.229697
r_0757	myo-inositol 1-phosphatase	1D-myo-inositol 1-phosphate[c] + H2O[c] => myo-inositol[c] + phosphate[c]	0.000229035	9.29485e-05	0.00589994	2575.99	0.000234038	0.000576591	4.19987e-05	17.9452	0.000249966	0.000135748	0.0024368	974.854	9.89041e-05	0.000229927	8.69344e-05	87.8977	0.000287501	4.76074e-05	0.00227895	792.677	9.58268e-05	4.91194e-05	6.15297e-05	64.2093
r_0758	myo-inositol-1-phosphate synthase	D-glucose 6-phosphate[c] => 1D-myo-inositol 1-phosphate[c]	0.000229035	9.29485e-05	1.97146e-06	0.860765	0.000234038	0.000576591	1.12831e-06	0.482105	0.000249966	0.000135748	1.78557e-06	0.714326	9.89041e-05	0.000229927	7.58111e-07	0.766511	0.000287501	4.76074e-05	2.10961e-06	0.733775	9.58268e-05	4.91194e-05	5.91584e-07	0.617347
r_0759	N-acetyl-g-glutamyl-phosphate reductase	H+[m] + N-acetyl-L-gamma-glutamyl phosphate[m] + NADPH[m] => 2-acetamido-5-oxopentanoate[m] + NADP(+)[m] + phosphate[m]	0.0712802	0.0289274	0.000171138	0.240092	0.00296815	0.00731251	4.6899e-05	1.58008	0.0147436	0.00800672	8.78976e-05	0.596175	0.00182505	0.00424277	5.40281e-05	2.96037	0.0176433	0.00292157	4.00876e-05	0.227211	0.00167634	0.00085927	7.71394e-05	4.60165
r_0760	N-acetylglucosamine-6-phosphate synthase	acetyl-CoA[c] + alpha-D-glucosamine 6-phosphate[c] <=> coenzyme A[c] + H+[c] + N-acetyl-D-glucosamine 6-phosphate[c]	0	0	1.24127e-18		0	0	1.3875e-18		0	0	1.24127e-18		0	0	0		0	0	0		0	0	6.94028e-19
r_0761	N-acteylglutamate synthase	acetyl-CoA[m] + L-glutamate[m] => coenzyme A[m] + H+[m] + N-acetyl-L-glutamate[m]	0	0	0		0	0	0		0	0	0		0	0	0		0	0	0		0	0	0
r_0764	NAD diphosphatase	H2O[p] + NAD[p] => AMP[p] + 2 H+[p] + NMN[p]	0	0	0		0	0	0		0	0	0		0	0	0		0	0	0		0	0	0
r_0765	NAD kinase	ATP[c] + NAD[c] => ADP[c] + H+[c] + NADP(+)[c]	0	0	0		0	0	0		0	0	0		0	0	0		0	0	0		0	0	0
r_0766	NAD kinase	ATP[m] + NAD[m] => ADP[m] + H+[m] + NADP(+)[m]	0	0	0		0	0	0		0	0	0		0	0	0		0	0	0		0	0	0
r_0767	NAD nucleosidase nuclear	H2O[n] + NAD[n] => ADP-ribose[n] + H+[n] + nicotinamide[n]	0	0	0		0	0	0		0	0	0		0	0	0		0	0	0		0	0	0
r_0768	NAD synthase	ATP[c] + deamido-NAD(+)[c] + H2O[c] + L-glutamine[c] => AMP[c] + diphosphate[c] + H+[c] + L-glutamate[c] + NAD[c]	0	0	0		0	0	0		0	0	0		0	0	0		0	0	0		0	0	0
r_0769	NAD synthase	ATP[n] + deamido-NAD(+)[n] + H2O[n] + L-glutamine[n] <=> AMP[n] + diphosphate[n] + H+[n] + L-glutamate[n] + NAD[n]	0	0	0		0	0	0		0	0	0		0	0	4.8487e-21		0	0	1.67992e-20		0	0	8.39959e-21
r_0770	NADH dehydrogenase, cytosolic/mitochondrial	H+[c] + NADH[c] + ubiquinone-6[m] => NAD[c] + ubiquinol-6[m]	0	0	6.09556e-05		0	0	8.43675e-06		0	0	2.39062e-05		0	0	7.71452e-06		0	0	9.31227e-06		0	0	1.49817e-05
r_0771	NADH kinase	ATP[c] + NADH[c] => ADP[c] + H+[c] + NADPH[c]	0	0	0		0	0	0		0	0	0		0	0	0		0	0	0		0	0	0
r_0772	NADH kinase mitochondrial	ATP[m] + NADH[m] => ADP[m] + H+[m] + NADPH[m]	0	0	0		0	0	0		0	0	0		0	0	0		0	0	0		0	0	0
r_0773	NADH:ubiquinone oxidoreductase	H+[m] + NADH[m] + ubiquinone-6[m] => NAD[m] + ubiquinol-6[m]	0	0	1.25038e-05		0	0	0		0	0	0		0	0	2.128e-06		0	0	0		0	0	3.26989e-06
r_0774	NAPRtase	H+[c] + nicotinate[c] + PRPP[c] => diphosphate[c] + nicotinic acid D-ribonucleotide[c]	0	0	0		0	0	0		0	0	0		0	0	0		0	0	0		0	0	0
r_0775	NAPRtase	H+[m] + nicotinate[m] + PRPP[m] => diphosphate[m] + nicotinic acid D-ribonucleotide[m]	0	0	0		0	0	0		0	0	0		0	0	0		0	0	0		0	0	0
r_0781	nicotinamidase	H2O[c] + nicotinamide[c] => ammonium[c] + nicotinate[c]	0	0	0		0	0	0		0	0	0		0	0	0		0	0	0		0	0	0
r_0782	nicotinamide N-methyltransferase	nicotinamide[c] + S-adenosyl-L-methionine[c] => 1-methylnicotinamide[c] + S-adenosyl-L-homocysteine[c]	0	0	0		0	0	0		0	0	0		0	0	0		0	0	0		0	0	0
r_0783	nicotinamide-nucleotide adenylyltransferase	ATP[c] + H+[c] + NMN[c] => diphosphate[c] + NAD[c]	0	0	0		0	0	0		0	0	0		0	0	0		0	0	0		0	0	0
r_0784	nicotinamide-nucleotide adenylyltransferase	ATP[n] + H+[n] + NMN[n] => diphosphate[n] + NAD[n]	0	0	0		0	0	0		0	0	0		0	0	0		0	0	0		0	0	0
r_0785	nicotinate-nucleotide adenylyltransferase	ATP[c] + H+[c] + nicotinic acid D-ribonucleotide[c] => deamido-NAD(+)[c] + diphosphate[c]	0	0	0		0	0	0		0	0	0		0	0	0		0	0	0		0	0	0
r_0786	nicotinate-nucleotide diphosphorylase (carboxylating)	2 H+[c] + PRPP[c] + quinolinate[c] => carbon dioxide[c] + diphosphate[c] + nicotinic acid D-ribonucleotide[c]	0	0	0		0	0	0		0	0	0		0	0	0		0	0	0		0	0	0
r_0787	nicotinate-nucleotide diphosphorylase (carboxylating)	2 H+[m] + PRPP[m] + quinolinate[m] => carbon dioxide[m] + diphosphate[m] + nicotinic acid D-ribonucleotide[m]	0	0	0		0	0	0		0	0	0		0	0	0		0	0	0		0	0	0
r_0788	nucleoside diphosphatase	ADP[c] + H2O[c] => AMP[c] + H+[c] + phosphate[c]	0	0	0.0447087		0	0	0.00865163		0	0	0.0314481		0	0	0.0109846		0	0	0.00544951		0	0	0.0162923
r_0789	nucleoside diphosphatase	GDP[c] + H2O[c] => GMP[c] + H+[c] + phosphate[c]	0	0	0.0450526		0	0	0.0123259		0	0	0.0450168		0	0	1.56852e-05		0	0	0.00229663		0	0	0.0206497
r_0790	nucleoside diphosphatase	H2O[c] + UDP[c] => H+[c] + phosphate[c] + UMP[c]	0	0	0.0251676		0	0	0.00696882		0	0	0.0157853		0	0	0.00388831		0	0	0.00169777		0	0	0.0038051
r_0791	nucleoside diphosphatase	H2O[g] + UDP[g] => H+[g] + phosphate[g] + UMP[g]	0	0	0		0	0	0		0	0	0		0	0	0		0	0	0		0	0	0
r_0792	nucleoside diphosphatase	CDP[c] + H2O[c] => CMP[c] + H+[c] + phosphate[c]	0.00228506	0.000927336	0.00102169	44.7119	0	0	0.00858238		0.00111524	0.000605648	0.0142936	1281.66	0	0	2.09626e-05		0	0	0.0034086		0	0	0.0037578
r_0793	nucleoside diphosphatase	H2O[c] + IDP[c] => H+[c] + IMP[c] + phosphate[c]	0	0	0		0	0	0		0	0	0		0	0	0		0	0	0		0	0	0
r_0795	nucleoside diphosphate kinase	ATP[c] + CDP[c] => ADP[c] + CTP[c]	0	0	0.0870142		0.000954838	0.0023524	0.0195807	2050.69	0	0	0.0426417		5.71621e-07	1.32887e-06	0.00492279	861198	0.000185125	3.06549e-05	0.0093234	5036.28	0.000499864	0.000256223	0.00604925	1210.18
r_0796	nucleoside diphosphate kinase	ATP[c] + dADP[c] => ADP[c] + dATP[c]	0	0	0.0751162		0	0	0.027567		0	0	0.0625197		0	0	0.015075		0	0	0.0078652		0	0	0.0430713
r_0797	nucleoside diphosphate kinase	ATP[c] + dCDP[c] => ADP[c] + dCTP[c]	0	0	0.00897527		0	0	0.0221292		0	0	0.0314479		0	0	0.0141321		0	0	0.00524564		0	0	0.0122677
r_0798	nucleoside diphosphate kinase	ATP[c] + dGDP[c] => ADP[c] + dGTP[c]	0	0	0.0777081		0	0	0.0190479		0	0	0.0532073		0	0	0.0101652		0	0	0.00411123		0	0	0.0397225
r_0799	nucleoside diphosphate kinase	ATP[c] + dTDP[c] => ADP[c] + dTTP[c]	0	0	0.144413		0	0	0.00918258		0	0	0.0556127		0	0	0.00712576		0	0	0.00709324		0	0	0.0324237
r_0800	nucleoside diphosphate kinase	ATP[c] + GDP[c] => ADP[c] + GTP[c]	0.113787	0.0461777	0.0940348	82.6411	0.00988736	0.0243591	0.0151032	152.753	0.0366315	0.0198933	0.0429935	117.368	0.0136648	0.0317672	0.0146613	107.293	0.0596707	0.0098809	0.00841432	14.1013	0.00919292	0.00471216	0.0258794	281.515
r_0801	nucleoside diphosphate kinase	ATP[c] + IDP[c] => ADP[c] + ITP[c]	0	0	0.0778167		0	0	0.0211913		0	0	0.0373547		0	0	0.0154642		0	0	0.0133537		0	0	0.0460742
r_0802	nucleoside diphosphate kinase	ATP[c] + dIDP[c] <=> ADP[c] + dITP[c]	0	0	0		0	0	8.98549e-16		0	0	0		0	0	8.98998e-16		0	0	0		0	0	0
r_0803	nucleoside diphosphate kinase	ATP[c] + dUDP[c] <=> ADP[c] + dUTP[c]	0	0	0.103046		0	0	0.0152048		0	0	0.0466184		0	0	0.00796753		0	0	0.00813166		0	0	0.0310354
r_0804	nucleoside triphosphatase	GTP[c] + H2O[c] => GDP[c] + H+[c] + phosphate[c]	0	0	0.0681407		0	0	0.0134949		0	0	0.0351509		0	0	0.0123945		0	0	0.0042766		0	0	0.0209305
r_0805	nucleoside triphosphatase	H2O[c] + UTP[c] => H+[c] + phosphate[c] + UDP[c]	0	0	0.0450215		0	0	0.00716719		0	0	0.02557		0	0	0.00500148		0	0	0.00267135		0	0	3.38828e-07
r_0806	nucleoside triphosphatase	CTP[c] + H2O[c] => CDP[c] + H+[c] + phosphate[c]	0	0	0.0777335		0	0	0.00506951		0	0	0.0364351		0	0	0		0	0	0.00323569		0	0	0
r_0807	nucleoside triphosphatase	H2O[c] + ITP[c] => H+[c] + IDP[c] + phosphate[c]	0	0	0.0634943		0	0	1.89912e-05		0	0	0.0319289		0	0	0.00497658		0	0	0.00226721		0	0	0.0108831
r_0810	nucleoside-diphosphatase (GDP), Golgi	GDP[g] + H2O[g] => GMP[g] + H+[g] + phosphate[g]	0	0	0		0	0	0		0	0	0		0	0	0		0	0	0		0	0	0
r_0811	nucleoside-diphosphate kinase (ATP:UDP)	ATP[c] + UDP[c] => ADP[c] + UTP[c]	0.17967	0.0729147	0.112226	62.4626	0.0176481	0.0434788	0.0274735	155.674	0.0631486	0.0342938	0.0913346	144.634	0.0259597	0.0603497	0.0323679	124.685	0.10714	0.0177413	0.0203776	19.0197	0.0171964	0.00881462	0.0514042	298.924
r_0812	O-acetylhomoserine (thiol)-lyase	methanethiol[c] + O-acetyl-L-homoserine[c] => acetate[c] + H+[c] + L-methionine[c]	0	0	0		0	0	0		0	0	0		0	0	0		0	0	0		0	0	0
r_0813	O-acetylhomoserine (thiol)-lyase	hydrogen sulfide[c] + O-acetyl-L-homoserine[c] => acetate[c] + H+[c] + L-homocysteine[c]	0.0278831	0.0113157	0.0137975	49.4834	0.00114957	0.00283216	0.000595236	51.7789	0.00571025	0.00310104	0.00139444	24.4199	0.000706847	0.00164324	0.000287261	40.6398	0.00679519	0.00112522	0.000638748	9.39999	0.00062796	0.000321883	0.000907139	144.458
r_0815	O-succinylhomoserine lyase (L-cysteine)	L-cysteine[c] + O-succinyl-L-homoserine[c] <=> H+[c] + L-cystathionine[c] + succinate[c]	0	0	0.00367076		0	0	0.00336561		0	0	0.00118742		0	0	0.000916085		0	0	0.000705035		0	0	0.000971359
r_0816	ornithine carbamoyltransferase	carbamoyl phosphate[c] + ornithine[c] => H+[c] + L-citrulline[c] + phosphate[c]	0.0712802	0.0289274	0.0184881	25.9372	0.00296815	0.00731251	0.00372546	125.515	0.0147436	0.00800672	0.0159457	108.153	0.00182505	0.00424277	0.00376171	206.116	0.0175448	0.00290526	0.00159623	9.09801	0.00162136	0.000831085	0.00657471	405.506
r_0817	ornithine decarboxylase	H+[c] + ornithine[c] => carbon dioxide[c] + putrescine[c]	0	0	6.58654e-05		0	0	1.54419e-05		0	0	3.44448e-05		0	0	3.57269e-05		0	0	2.61405e-05		0	0	2.48523e-05
r_0818	ornithine transacetylase	L-glutamate[m] + N(2)-acetyl-L-ornithine[m] => N-acetyl-L-glutamate[m] + ornithine[m]	0.0712802	0.0289274	0.000171138	0.240092	0.00296815	0.00731251	4.6899e-05	1.58008	0.0147436	0.00800672	8.78976e-05	0.596175	0.00182505	0.00424277	5.40281e-05	2.96037	0.0176433	0.00292157	4.00876e-05	0.227211	0.00167634	0.00085927	7.71394e-05	4.60165
r_0819	ornithine transaminase	2-oxoglutarate[c] + ornithine[c] => L-glutamate[c] + L-glutamic 5-semialdehyde[c]	0	0	5.42892e-06		0	0	4.58781e-05		0	0	8.17387e-05		0	0	2.7469e-06		9.8498e-05	1.63103e-05	2.14487e-05	21.7758	5.49859e-05	2.8185e-05	2.40354e-05	43.7119
r_0820	orotate phosphoribosyltransferase	diphosphate[c] + orotidine 5'-(dihydrogen phosphate)[c] <=> orotate[c] + PRPP[c]	-0.0177665	-0.00721012	4.22879e-05	-0.23802	-0.00207276	-0.00510659	0.000207556	-10.0135	-0.00532996	-0.00289452	0.000172251	-3.23175	-0.00146858	-0.00341407	0.000231992	-15.797	-0.00720532	-0.00119313	0.000281811	-3.91116	-0.00118444	-0.000607125	0.000335971	-28.3654
r_0821	orotidine-5'-phosphate decarboxylase	H+[c] + orotidine 5'-(dihydrogen phosphate)[c] => carbon dioxide[c] + UMP[c]	0.0177665	0.00721012	4.22879e-05	0.23802	0.00207276	0.00510659	0.000207556	10.0135	0.00532996	0.00289452	0.000172251	3.23175	0.00146858	0.00341407	0.000231992	15.797	0.00720532	0.00119313	0.000281811	3.91116	0.00118444	0.000607125	0.000335971	28.3654
r_0831	oxoglutarate dehydrogenase (dihydrolipoamide S-succinyltransferase)	coenzyme A[m] + S(8)-succinyldihydrolipoamide[m] => dihydrolipoamide[m] + succinyl-CoA[m]	0.769146	0.31214	0.376819	48.9919	0.270476	0.666361	0.0397293	14.6887	0.516087	0.280269	0.126519	24.5151	0.255888	0.594873	0.0348921	13.6357	0.734378	0.121606	0.0877332	11.9466	0.198799	0.101901	0.0584369	29.395
r_0832	oxoglutarate dehydrogenase (lipoamide)	2-oxoglutarate[m] + H+[m] + lipoamide[m] => carbon dioxide[m] + S(8)-succinyldihydrolipoamide[m]	0.769146	0.31214	0.376819	48.9919	0.270476	0.666361	0.0397293	14.6887	0.516087	0.280269	0.126519	24.5151	0.255888	0.594873	0.0348921	13.6357	0.734378	0.121606	0.0877332	11.9466	0.198799	0.101901	0.0584369	29.395
r_0841	pantetheine-phosphate adenylyltransferase	ATP[c] + H+[c] + pantetheine 4'-phosphate[c] => 3'-dephospho-CoA[c] + diphosphate[c]	0	0	0		0	0	0		0	0	0		0	0	0		0	0	0		0	0	0
r_0842	pantothenate kinase	(R)-pantothenate[c] + ATP[c] => (R)-4'-phosphopantothenic acid[c] + ADP[c] + H+[c]	0	0	0		0	0	0		0	0	0		0	0	0		0	0	0		0	0	0
r_0843	pantothenate synthase	(R)-pantoate[c] + ATP[c] + beta-alanine[c] => (R)-pantothenate[c] + AMP[c] + diphosphate[c] + H+[c]	0	0	0.000196574		0	0	0.00012022		0	0	6.90142e-05		0	0	0.000119178		0	0	0.000248859		0	0	0.000166397
r_0844	peroxisomal acyl-CoA thioesterase	decanoyl-CoA[p] + H2O[p] => coenzyme A[p] + decanoate[p] + H+[p]	0	0	0.00433298		0	0	0.000538536		0	0	0.00339449		0	0	0.00034367		0.0113028	0.00187163	0.0035442	31.3568	0	0	0.00213465
r_0851	phenylalanine transaminase	2-oxoglutarate[c] + L-phenylalanine[c] <=> keto-phenylpyruvate[c] + L-glutamate[c]	-0.0350122	-0.0142089	0.0249986	-71.3998	0	0	0.00319042		-0.00724191	-0.00393283	0.0069628	-96.146	0	0	0.00484944		0	0	0.0105692		-0.000796398	-0.000408222	0.00538135	-675.71
r_0852	phenylalanyl-tRNA synthetase	ATP[c] + L-phenylalanine[c] + tRNA(Phe)[c] => AMP[c] + diphosphate[c] + Phe-tRNA(Phe)[c]	0.0350122	0.0142089	7.46331e-05	0.213163	0.00145792	0.00359183	3.26477e-06	0.223933	0.00724191	0.00393283	1.54325e-05	0.213101	0.000896444	0.002084	1.96224e-06	0.218892	0.00861784	0.00142703	1.18771e-05	0.13782	0.000796398	0.000408222	1.52623e-06	0.191641
r_0853	phenylalanyl-tRNA synthetase	ATP[m] + L-phenylalanine[m] + tRNA(Phe)[m] => AMP[m] + diphosphate[m] + Phe-tRNA(Phe)[m]	0	0	0		0	0	0		0	0	0		0	0	0		0	0	0		0	0	0
r_0855	phopshoribosylaminoimidazole synthetase	5'-phosphoribosyl-N-formylglycineamidine[c] + ATP[c] => 5'-phosphoribosyl-5-aminoimidazole[c] + ADP[c] + 2 H+[c] + phosphate[c]	0.0166599	0.00676103	4.05083e-05	0.243148	0.00194366	0.00478851	4.74739e-06	0.24425	0.00499798	0.00271423	1.1114e-05	0.22237	0.00137711	0.00320142	4.16637e-05	3.02545	0.00675652	0.00111881	1.13512e-05	0.168004	0.00111066	0.000569309	2.51041e-06	0.226029
r_0882	phosphoacetylglucosamine mutase	N-acetyl-D-glucosamine 6-phosphate[c] <=> N-acetyl-alpha-D-glucosamine 1-phosphate[c]	0	0	0		0	0	0		0	0	0		0	0	0		0	0	4.8487e-21		0	0	2.69127e-19
r_0883	phosphoadenylyl-sulfate reductase (thioredoxin)	3'-phospho-5'-adenylyl sulfate[c] + TRX1[c] => adenosine 3',5'-bismonophosphate[c] + 2 H+[c] + sulphite[c] + TRX1 disulphide[c]	0.0278831	0.0113157	0.0133948	48.0392	0.00114957	0.00283216	0.00192172	167.168	0.00571025	0.00310104	0.00328106	57.4591	0.000706847	0.00164324	0.00132758	187.817	0.00679519	0.00112522	0.001243	18.2923	0.00062796	0.000321883	0.00216015	343.994
r_0884	phosphoenolpyruvate carboxykinase	ATP[c] + oxaloacetate[c] => ADP[c] + carbon dioxide[c] + phosphoenolpyruvate[c]	0	0	0.00374945		0	0	0.00198672		0	0	0.00132516		0	0	0.000541977		0.728015	0.120552	0.0608059	8.35229	0.0684235	0.0350729	0.0363641	53.1456
r_0885	phosphoethanolamine cytidyltransferase	CTP[c] + H+[c] + O-phosphoethanolamine[c] => CDP-ethanolamine[c] + diphosphate[c]	0	0	0		0	0	0		0	0	0		0	0	0		0	0	0		0	0	0
r_0886	phosphofructokinase	ATP[c] + D-fructose 6-phosphate[c] => ADP[c] + D-fructose 1,6-bisphosphate[c] + H+[c]	0.840995	0.341298	0.436927	51.9535	0.209791	0.516853	0.0462421	22.042	0	0	0.0496922		0	0	0.0184652		0	0	0.0039897		0	0	0.0252519
r_0887	phosphofructokinase (s7p)	ATP[c] + sedoheptulose 7-phosphate[c] => ADP[c] + H+[c] + sedoheptulose 1,7-bisphosphate[c]	0.613621	0.249023	0.203252	33.1234	0.0821249	0.202328	0.019981	24.3301	0.363484	0.197395	0.0880792	24.232	0.131463	0.305618	0.0265882	20.2248	0	0	0.00293447		0	0	4.87122e-05
r_0888	phosphoglucomutase	D-glucose 6-phosphate[c] <=> D-glucose 1-phosphate[c]	0.167677	0.0680477	0.0371233	22.1397	0.0162489	0.0400318	0.00918559	56.5305	0.0595508	0.0323399	0.0332794	55.884	0.0249684	0.0580451	0.00931276	37.2982	0.102276	0.0169359	0.00313397	3.06423	0.0163969	0.00840479	0.026828	163.616
r_0889	phosphogluconate dehydrogenase	6-phospho-D-gluconate[c] + NADP(+)[c] => carbon dioxide[c] + D-ribulose 5-phosphate[c] + NADPH[c]	1.94204	0.788132	0.76865	39.5794	0.250299	0.616651	0.112917	45.1131	0.727679	0.395177	0.280004	38.479	0.17964	0.417616	0.101728	56.629	0.877069	0.145234	0.182561	20.8149	0	0	0.0996493
r_0890	phosphoglucosamine mutase	alpha-D-glucosamine 1-phosphate[c] <=> alpha-D-glucosamine 6-phosphate[c]	0	0	0		0	0	0		0	0	0		0	0	0		0	0	0		0	0	0
r_0891	phosphoglycerate dehydrogenase	3-phosphonato-D-glycerate(3-)[c] + NAD[c] => 3-phospho-hydroxypyruvate[c] + H+[c] + NADH[c]	0.0131201	0.00532448	0.00206875	15.7677	0.00412397	0.0101601	0.00195657	47.4437	0.00746677	0.00405494	0.00363074	48.6254	0.00358383	0.00833147	0.00175946	49.0943	0.00503921	0.000834445	0.000529694	10.5114	0.00295024	0.00151225	0.000429884	14.5712
r_0892	phosphoglycerate kinase	1,3-bisphospho-D-glycerate[c] + ADP[c] <=> 3-phosphonato-D-glycerate(3-)[c] + ATP[c]	3.45635	1.40268	0.262596	7.59751	0.664333	1.63669	0.0373767	5.6262	1.29995	0.705955	0.172601	13.2776	0.434795	1.01079	0.0336157	7.73139	-0.687592	-0.113859	0.060875	-8.85336	-0.0622033	-0.0318845	0.0333659	-53.6401
r_0893	phosphoglycerate mutase	3-phosphonato-D-glycerate(3-)[c] <=> 2-phospho-D-glyceric acid[c]	3.44323	1.39735	0.262733	7.63042	0.662557	1.63232	0.0374966	5.65937	1.29979	0.705869	0.171725	13.2118	0.433594	1.008	0.0336451	7.75958	-0.692631	-0.114693	0.060839	-8.78376	-0.0651535	-0.0333968	0.0333479	-51.1836
r_0902	phosphomannomutase	D-mannose 1-phosphate[c] <=> D-mannose 6-phosphate[c]	-0.0841033	-0.0341313	0.000179277	-0.213163	-0.0081501	-0.0200791	1.82507e-05	-0.223933	-0.0298694	-0.016221	6.36519e-05	-0.213101	-0.0125236	-0.0291142	2.74132e-05	-0.218892	-0.0512994	-0.00849469	7.07007e-05	-0.13782	-0.00822431	-0.00421566	1.57611e-05	-0.191641
r_0903	phosphomethylpyrimidine kinase	4-amino-2-methyl-5-phosphomethylpyrimidine[c] + ATP[c] => 4-amino-2-methyl-5-diphosphomethylpyrimidine[c] + ADP[c]	0	0	0		0	0	0		0	0	0		0	0	0		0	0	0		0	0	0
r_0904	phosphomevalonate kinase	(R)-5-phosphomevalonic acid[c] + ATP[c] => (R)-5-diphosphomevalonic acid[c] + ADP[c]	0.00862986	0.00350222	2.10489e-05	0.243908	0.00881785	0.0217242	2.26484e-05	0.256848	0.00941803	0.0051146	2.43053e-05	0.258072	0.00372642	0.00866297	4.67901e-05	1.25563	0.0112233	0.00185847	1.8868e-05	0.168115	0.00361047	0.00185067	8.29315e-06	0.229697
r_0905	phosphopantothenate-cysteine ligase	(R)-4'-phosphopantothenic acid[c] + CTP[c] + L-cysteine[c] => CMP[c] + diphosphate[c] + H+[c] + N-[(R)-4-phosphonopantothenoyl]-L-cysteine [cytoplasm][c]	0	0	0		0	0	0		0	0	0		0	0	0		0	0	0		0	0	0
r_0906	phosphopantothenoylcysteine decarboxylase	H+[c] + N-[(R)-4-phosphonopantothenoyl]-L-cysteine [cytoplasm][c] => carbon dioxide[c] + pantetheine 4'-phosphate[c]	0	0	0		0	0	0		0	0	0		0	0	0		0	0	0		0	0	0
r_0907	phosphopentomutase	alpha-D-ribose 1-phosphate(2-)[c] <=> ribose-5-phosphate[c]	0	0	0.000198492		0	0	0.000137837		0	0	0.000152253		0	0	0.000180141		0	0	0.000194383		0	0	0.000313864
r_0908	phosphoribosyl amino imidazolesuccinocarbozamide synthetase	ATP[c] + L-aspartate[c] + phosphoribosyl-carboxy-aminoimidazole[c] => 5'-phosphoribosyl-4-(N-succinocarboxamide)-5-aminoimidazole[c] + ADP[c] + H+[c] + phosphate[c]	0.0166599	0.00676103	4.05083e-05	0.243148	0.00194366	0.00478851	4.74739e-06	0.24425	0.00499798	0.00271423	1.1114e-05	0.22237	0.00137711	0.00320142	4.16637e-05	3.02545	0.00675652	0.00111881	1.13512e-05	0.168004	0.00111066	0.000569309	2.51041e-06	0.226029
r_0909	phosphoribosyl-AMP cyclohydrolase	1-(5-phosphoribosyl)-5'-AMP[c] + H2O[c] => 1-(5-phospho-D-ribosyl)-5-[(5-phospho-D-ribosylamino)methylideneamino]imidazole-4-carboxamide [cytoplasm][c]	0.0230029	0.00933519	5.19097e-05	0.225665	0.000957851	0.00235982	0.0001617	16.8815	0.00475791	0.00258386	1.1777e-05	0.247524	0.000588961	0.00136918	0.000168429	28.5977	0.00566191	0.000937558	9.0364e-05	1.596	0.000523232	0.000268201	0.000223529	42.7208
r_0910	phosphoribosyl-ATP pyrophosphatase	5-phosphoribosyl-ATP[c] + H2O[c] => 1-(5-phosphoribosyl)-5'-AMP[c] + diphosphate[c] + H+[c]	0.0230029	0.00933519	5.19097e-05	0.225665	0.000957851	0.00235982	0.0001617	16.8815	0.00475791	0.00258386	1.1777e-05	0.247524	0.000588961	0.00136918	0.000168429	28.5977	0.00566191	0.000937558	9.0364e-05	1.596	0.000523232	0.000268201	0.000223529	42.7208
r_0911	phosphoribosylaminoimidazole-carboxylase	5'-phosphoribosyl-5-aminoimidazole[c] + ATP[c] + carbon dioxide[c] + H2O[c] => ADP[c] + H+[c] + phosphate[c] + phosphoribosyl-carboxy-aminoimidazole[c]	0.0166599	0.00676103	4.05083e-05	0.243148	0.00194366	0.00478851	4.74739e-06	0.24425	0.00499798	0.00271423	1.1114e-05	0.22237	0.00137711	0.00320142	4.16637e-05	3.02545	0.00675652	0.00111881	1.13512e-05	0.168004	0.00111066	0.000569309	2.51041e-06	0.226029
r_0912	phosphoribosylaminoimidazolecarboxamide formyltransferase	10-formyl-THF[c] + AICAR[c] <=> phosphoribosyl-formamido-carboxamide[c] + THF[c]	0.0396629	0.0160962	8.81595e-05	0.222272	0.00290151	0.00714833	0.000161707	5.5732	0.00975589	0.00529808	2.17711e-05	0.223159	0.00196607	0.00457061	0.000178534	9.08078	0.0124184	0.00205637	9.16451e-05	0.737976	0.00163389	0.00083751	0.000223689	13.6905
r_0913	phosphoribosylanthranilate isomerase	N-(5-phospho-beta-D-ribosyl)anthranilate[c] => 1-(2-carboxyphenylamino)-1-deoxy-D-ribulose 5-phosphate[c]	0.0134288	0.00544976	3.29086e-05	0.24506	0.000559182	0.00137764	7.84047e-05	14.0213	0.00277761	0.00150842	6.49208e-06	0.233729	0.000343829	0.000799315	8.22154e-05	23.9117	0.00330536	0.000547335	1.53497e-05	0.464388	0.000305456	0.000156572	0.000108205	35.424
r_0914	phosphoribosylglycinamidine synthetase	5-phosphoribosylamine[c] + ATP[c] + L-glycine[c] => 5-phospho-ribosyl-glycineamide[c] + ADP[c] + H+[c] + phosphate[c]	0.0166599	0.00676103	4.05083e-05	0.243148	0.00194366	0.00478851	4.74739e-06	0.24425	0.00499798	0.00271423	1.1114e-05	0.22237	0.00137711	0.00320142	4.16637e-05	3.02545	0.00675652	0.00111881	1.13512e-05	0.168004	0.00111066	0.000569309	2.51041e-06	0.226029
r_0915	phosphoribosylpyrophosphate amidotransferase	H2O[c] + L-glutamine[c] + PRPP[c] => 5-phosphoribosylamine[c] + diphosphate[c] + L-glutamate[c]	0.0166599	0.00676103	4.05083e-05	0.243148	0.00194366	0.00478851	4.74739e-06	0.24425	0.00499798	0.00271423	1.1114e-05	0.22237	0.00137711	0.00320142	4.16637e-05	3.02545	0.00675652	0.00111881	1.13512e-05	0.168004	0.00111066	0.000569309	2.51041e-06	0.226029
r_0916	phosphoribosylpyrophosphate synthetase	ATP[c] + ribose-5-phosphate[c] => AMP[c] + H+[c] + PRPP[c]	0.0708582	0.0287561	0.000349197	0.49281	0.00553345	0.0136326	0.000314036	5.67522	0.0178635	0.00970102	0.000266915	1.4942	0.00377848	0.00878399	0.000358448	9.48657	0.0229291	0.00379684	0.000381786	1.66507	0.00312379	0.00160121	0.000531336	17.0094
r_0917	phosphoserine phosphatase (L-serine)	3-phospho-serine[c] + H2O[c] => L-serine[c] + phosphate[c]	0.0131201	0.00532448	0.00206875	15.7677	0.00412397	0.0101601	0.00195657	47.4437	0.00746677	0.00405494	0.00363074	48.6254	0.00358383	0.00833147	0.00175946	49.0943	0.00503921	0.000834445	0.000529694	10.5114	0.00295024	0.00151225	0.000429884	14.5712
r_0918	phosphoserine transaminase	3-phospho-hydroxypyruvate[c] + L-glutamate[c] => 2-oxoglutarate[c] + 3-phospho-serine[c]	0.0131201	0.00532448	0.00206875	15.7677	0.00412397	0.0101601	0.00195657	47.4437	0.00746677	0.00405494	0.00363074	48.6254	0.00358383	0.00833147	0.00175946	49.0943	0.00503921	0.000834445	0.000529694	10.5114	0.00295024	0.00151225	0.000429884	14.5712
r_0920	phytoceramidase	cerotic acid[er] + phytosphingosine[er] => ceramide-2 (C26)[er]	0	0	0		0	0	0		0	0	0		0	0	0		0	0	0		0	0	0
r_0921	Phytosphingosine phosphate lyase	phytosphingosine 1-phosphate[er] => 2-hydroxyhexadecanal[er] + O-phosphoethanolamine[er]	0	0	0		0	0	0		0	0	0		0	0	0		0	0	0		0	0	0
r_0922	phytosphingosine synthesis	H+[er] + NADPH[er] + oxygen[er] + sphinganine[er] => H2O[er] + NADP(+)[er] + phytosphingosine[er]	0	0	0		0	0	0		0	0	0		0	0	0		0	0	0		0	0	0
r_0935	porphobilinogen synthase	2 5-aminolevulinate[c] => H+[c] + 2 H2O[c] + porphobilinogen[c]	7.128e-07	2.89273e-07	1.51943e-09	0.213163	8.316e-08	2.04878e-07	1.91016e-10	0.229697	2.1384e-07	1.16129e-07	4.58391e-10	0.214362	5.892e-08	1.36974e-07	1.38694e-10	0.235393	2.8908e-07	4.78689e-08	3.98409e-10	0.13782	4.752e-08	2.43581e-08	1.20362e-10	0.253286
r_0937	poylamine oxidase	H2O[c] + oxygen[c] + spermine[c] => 3-aminopropanal[c] + hydrogen peroxide[c] + spermidine[c]	0	0	7.50774e-05		0	0	2.4221e-05		0	0	2.64523e-05		0	0	1.62103e-05		0	0	3.38658e-05		0	0	1.22254e-05
r_0938	prephenate dehydratase	H+[c] + prephenate[c] => carbon dioxide[c] + H2O[c] + keto-phenylpyruvate[c]	0.0350122	0.0142089	8.95405e-05	0.255741	0.00145792	0.00359183	6.10664e-05	4.18859	0.00724191	0.00393283	1.93256e-05	0.266859	0.000896444	0.002084	4.35153e-05	4.85421	0.00861784	0.00142703	1.30933e-05	0.151933	0.000796398	0.000408222	6.51201e-05	8.17682
r_0939	prephenate dehydrogenase (NADP)	NADP(+)[c] + prephenate[c] => 3-(4-hydroxyphenyl)pyruvate[c] + carbon dioxide[c] + NADPH[c]	0.0234374	0.00951151	7.94336e-05	0.338918	0.000975941	0.00240439	6.0555e-05	6.20478	0.00484777	0.00263265	1.52514e-05	0.314607	0.000600084	0.00139504	8.19327e-05	13.6535	0.00576884	0.000955265	1.6705e-05	0.289573	0.000533114	0.000273266	7.87838e-05	14.778
r_0941	prolyl-tRNA synthetase	ATP[c] + L-proline[c] + tRNA(Pro)[c] => AMP[c] + diphosphate[c] + H+[c] + Pro-tRNA(Pro)[c]	0.0750894	0.0304732	0.000160063	0.213163	0.00312675	0.00770326	7.00183e-06	0.223933	0.0155315	0.0084346	3.30977e-05	0.213101	0.00192257	0.00446949	4.20836e-06	0.218892	0.0184825	0.00306052	2.54725e-05	0.13782	0.00170801	0.000875502	3.27325e-06	0.191641
r_0942	protoporphyrinogen oxidase	3 oxygen[m] + 2 protoporphyrinogen[m] => 6 H2O[m] + 2 protoporphyrin[m]	8.91e-08	3.61591e-08	1.89928e-10	0.213163	1.0395e-08	2.56098e-08	2.3877e-11	0.229697	2.673e-08	1.45161e-08	5.72989e-11	0.214362	7.365e-09	1.71217e-08	1.73367e-11	0.235393	3.6135e-08	5.98361e-09	4.98011e-11	0.13782	5.94e-09	3.04476e-09	1.50452e-11	0.253286
r_0943	purine-nucleoside phosphorylase	nicotinamide ribose[c] + phosphate[c] => alpha-D-ribose 1-phosphate(2-)[c] + H+[c] + nicotinamide[c]	0	0	0		0	0	0		0	0	0		0	0	0		0	0	0		0	0	0
r_0949	guanosine phosphorylase	guanosine[c] + phosphate[c] <=> alpha-D-ribose 1-phosphate(2-)[c] + guanine[c]	0	0	0.000197722		0	0	0.000124701		0	0	0.000152209		0	0	0.000155947		0	0	0.000147261		0	0	0.000260591
r_0950	guanosine phosphorylase	guanosine[m] + phosphate[m] <=> alpha-D-ribose 1-phosphate(2-)[m] + guanine[m]	0	0	0		0	0	4.96507e-18		0	0	4.96507e-18		0	0	0		0	0	0		0	0	0
r_0951	inosine phosphorylase	inosine[c] + phosphate[c] <=> alpha-D-ribose 1-phosphate(2-)[c] + hypoxanthine[c]	0	0	1.81639e-05		0	0	5.90099e-05		0	0	4.56661e-06		0	0	9.09476e-05		0	0	0.000127202		0	0	0.000175119
r_0953	pyridoxal oxidase	ammonium[c] + 2 H2O[c] + 0.5 oxygen[c] + pyridoxal[c] => 2 hydrogen peroxide[c] + pyridoxamine[c]	0	0	0		0	0	0		0	0	0		0	0	0		0	0	0		0	0	0
r_0954	pyridoxamine 5'-phosphate oxidase	H2O[c] + oxygen[c] + pyridoxamine 5'-phosphate[c] => ammonium[c] + hydrogen peroxide[c] + pyridoxal 5'-phosphate[c]	0	0	0		0	0	0		0	0	0		0	0	0		0	0	0		0	0	0
r_0955	pyridoxine 5'-phosphate oxidase	oxygen[c] + pyridoxine 5'-phosphate[c] <=> hydrogen peroxide[c] + pyridoxal 5'-phosphate[c]	0	0	7.75792e-20		0	0	1.93948e-20		0	0	1.93948e-20		0	0	9.6974e-21		0	0	0		0	0	3.87896e-20
r_0956	pyridoxine oxidase	oxygen[c] + pyridoxine[c] => hydrogen peroxide[c] + pyridoxal[c]	0	0	0.0318849		0	0	0.00407192		0	0	0.014796		0	0	0.00245105		0	0	0.0109782		0	0	0.0126115
r_0957	pyrroline-5-carboxylate reductase	1-pyrroline-5-carboxylate[c] + 2 H+[c] + NADPH[c] => L-proline[c] + NADP(+)[c]	0.0750894	0.0304732	0.00367225	4.8905	0.00312675	0.00770326	0.000592691	18.9555	0.0155315	0.0084346	0.00473722	30.5008	0.00192257	0.00446949	0.00036683	19.0801	0.0184825	0.00306052	0.00122456	6.62551	0.00170801	0.000875502	0.00192586	112.755
r_0958	pyruvate carboxylase	ATP[c] + bicarbonate[c] + pyruvate[c] => ADP[c] + H+[c] + oxaloacetate[c] + phosphate[c]	0.647682	0.262846	0.259847	40.1195	0.0285005	0.0702155	0.0233915	82.0742	0.135622	0.0736513	0.103658	76.4319	0.0175968	0.0409081	0.0206765	117.501	0	0	0.00513311		0	0	0.0475726
r_0959	pyruvate decarboxylase	H+[c] + pyruvate[c] => acetaldehyde[c] + carbon dioxide[c]	0.656123	0.266272	0.181257	27.6255	0.167571	0.412837	0.027127	16.1884	0.320047	0.173807	0.171096	53.4596	0.0288851	0.0671504	0.0291272	100.838	0.788058	0.130495	0.0733044	9.3019	0.0327125	0.016768	0.0281703	86.1148
r_0960	pyruvate decarboxylase (acetoin-forming)	acetaldehyde[c] + H+[c] + pyruvate[c] => (R)-acetoin[c] + carbon dioxide[c]	0	0	0.00683037		0	0	0.000492301		0	0	0.0137557		0	0	0.000404979		0	0	0.00207913		0	0	0.00116843
r_0961	pyruvate dehydrogenase	coenzyme A[m] + NAD[m] + pyruvate[m] => acetyl-CoA[m] + carbon dioxide[m] + NADH[m]	1.68876	0.685345	0.146167	8.65526	0.437832	1.07867	0.0427092	9.75471	0.78762	0.427729	0.128554	16.3218	0.376451	0.875152	0.041071	10.91	0.858521	0.142163	8.99506e-15	1.04774e-12	0.420608	0.215597	0.0503474	11.9702
r_0962	pyruvate kinase	ADP[c] + H+[c] + phosphoenolpyruvate[c] => ATP[c] + pyruvate[c]	3.29947	1.33901	0.263136	7.9751	0.656571	1.61757	0.0376578	5.73552	1.27004	0.689712	0.171819	13.5287	0.429913	0.999437	0.033688	7.83601	0	0	0.00293866		0	0	0.0145864
r_0963	quinone oxidoreductase	2-hexaprenyl-6-methoxy-3-methyl-1,4-benzoquinone[m] + H+[m] + NADH[m] + oxygen[m] => 2-hexaprenyl-5-hydroxy-6-methoxy-3-methyl-1,4-benzoquinone[m] + H2O[m] + NAD[m]	0	0	0		0	0	0		0	0	0		0	0	0		0	0	0		0	0	0
r_0964	reduced glutathione via ABC system	ATP[c] + glutathione[c] + H2O[c] => ADP[c] + glutathione[v] + H+[c] + phosphate[c]	0	0	0		0	0	0.00698372		0	0	0.0225814		0	0	0.00709713		0	0	0.00230498		0	0	0
r_0965	riboflavin kinase	ATP[c] + riboflavin[c] => ADP[c] + FMN[c] + H+[c]	0	0	0		0	0	1.39045e-11		0	0	0		0	0	0		0	0	0		0	0	0
r_0966	riboflavin kinase	ATP[m] + riboflavin[m] => ADP[m] + FMN[m] + H+[m]	0	0	0		0	0	0		0	0	0		0	0	0		0	0	0		0	0	0
r_0967	riboflavin synthase	2-hydroxy-3-oxobutyl phosphate[c] + 5-amino-6-(D-ribitylamino)uracil[c] => 6,7-dimethyl-8-(1-D-ribityl)lumazine[c] + 2 H2O[c] + phosphate[c]	0.000352836	0.00014319	7.52117e-07	0.213163	4.11642e-05	0.000101415	9.218e-08	0.223933	0.000105851	5.74839e-05	2.25569e-07	0.213101	2.91654e-05	6.78021e-05	6.38407e-08	0.218892	0.000143095	2.36951e-05	1.97212e-07	0.13782	2.35224e-05	1.20572e-05	4.50786e-08	0.191641
r_0968	riboflavin synthase	2 6,7-dimethyl-8-(1-D-ribityl)lumazine[c] => 5-amino-6-(D-ribitylamino)uracil[c] + riboflavin[c]	0.000176418	7.1595e-05	3.76058e-07	0.213163	2.05821e-05	5.07073e-05	4.609e-08	0.223933	5.29254e-05	2.87419e-05	1.12784e-07	0.213101	1.45827e-05	3.3901e-05	3.19204e-08	0.218892	7.15473e-05	1.18475e-05	9.86062e-08	0.13782	1.17612e-05	6.02862e-06	2.25393e-08	0.191641
r_0969	ribokinase	ATP[c] + D-ribose[c] => ADP[c] + H+[c] + ribose-5-phosphate[c]	0	0	0.000197012		0	0	7.47439e-05		0	0	0.000109837		0	0	8.61707e-05		0	0	0.000127093		0	0	0.000133098
r_0970	ribonucleoside-triphosphate reductase (ATP)	ATP[c] + TRX1[c] => dATP[c] + H2O[c] + TRX1 disulphide[c]	0.00040986	0.000166332	0.000192732	47.0239	4.7817e-05	0.000117805	2.61941e-06	5.47799	0.000122958	6.67742e-05	5.36419e-05	43.6262	3.3879e-05	7.876e-05	1.27961e-05	37.7701	0.000166221	2.75246e-05	1.57081e-05	9.45014	2.7324e-05	1.40059e-05	2.65284e-06	9.70881
r_0971	ribonucleoside-triphosphate reductase (CTP)	CTP[c] + TRX1[c] => dCTP[c] + H2O[c] + TRX1 disulphide[c]	0	0	9.96447e-05		0	0	4.63753e-05		0	0	3.1481e-05		0	0	4.98298e-05		0	0	9.33731e-05		0	0	5.62626e-06
r_0972	ribonucleoside-triphosphate reductase (GTP)	GTP[c] + TRX1[c] => dGTP[c] + H2O[c] + TRX1 disulphide[c]	0	0	7.47061e-05		0	0	7.03323e-06		0	0	1.86852e-05		0	0	1.96181e-05		0	0	2.48561e-05		0	0	5.5684e-06
r_0973	ribonucleoside-triphosphate reductase (UTP)	UTP[c] + TRX1[c] => dUTP[c] + H2O[c] + TRX1 disulphide[c]	0	0	0.000217512		0	0	0.000124524		0	0	0.000115407		0	0	0.000143039		0	0	2.99747e-05		0	0	0.000117044
r_0974	ribonucleotide reductase	ADP[c] + TRX1[c] => dADP[c] + H2O[c] + TRX1 disulphide[c]	0	0	0.000192616		0	0	2.62397e-06		0	0	5.36081e-05		0	0	1.279e-05		0	0	1.57236e-05		0	0	2.65379e-06
r_0975	ribonucleotide reductase	ADP[n] + TRX1[n] => dADP[n] + H2O[n] + TRX1 disulphide[n]	0	0	0		0	0	0		0	0	0		0	0	0		0	0	0		0	0	0
r_0976	ribonucleotide reductase	CDP[c] + TRX1[c] => dCDP[c] + H2O[c] + TRX1 disulphide[c]	0.000665931	0.000270252	0.000232958	34.9823	0.00012474	0.000307317	0.000170284	136.511	0.00032076	0.000174194	0.00017135	53.4201	8.838e-05	0.000205461	0.000182571	206.575	0.00043362	7.18033e-05	0.00027799	64.1091	7.128e-05	3.65371e-05	0.000317494	445.418
r_0977	ribonucleotide reductase	CDP[n] + TRX1[n] => dCDP[n] + H2O[n] + TRX1 disulphide[n]	0	0	0		0	0	0		0	0	0		0	0	0		0	0	0		0	0	0
r_0978	ribonucleotide reductase	GDP[c] + TRX1[c] => dGDP[c] + H2O[c] + TRX1 disulphide[c]	0.00065934	0.000267577	7.467e-05	11.325	7.6923e-05	0.000189512	7.03298e-06	9.14288	0.000197802	0.000107419	1.86994e-05	9.45358	5.4501e-05	0.000126701	1.96292e-05	36.0162	0.000267399	4.42787e-05	2.48584e-05	9.29639	4.3956e-05	2.25312e-05	5.56832e-06	12.6679
r_0979	ribonucleotide reductase	GDP[n] + TRX1[n] => dGDP[n] + H2O[n] + TRX1 disulphide[n]	0	0	0		0	0	0		0	0	0		0	0	0		0	0	0		0	0	0
r_0982	ribose-5-phosphate isomerase	D-ribulose 5-phosphate[c] <=> ribose-5-phosphate[c]	0.718779	0.291699	0.256183	35.6414	0.0881065	0.217065	0.0376333	42.7134	0.613675	0.333265	0.105625	17.2118	0.180096	0.418678	0.0340664	18.9156	0.313492	0.0519113	0.0608314	19.4044	0.00261967	0.00134281	0.0332085	1267.66
r_0983	ribosylnicotinamide kinase	ATP[c] + nicotinamide ribose[c] => ADP[c] + H+[c] + NMN[c]	0	0	0		0	0	0		0	0	0		0	0	0		0	0	0		0	0	0
r_0984	ribulose 5-phosphate 3-epimerase	D-ribulose 5-phosphate[c] <=> D-xylulose 5-phosphate[c]	1.22291	0.49629	0.512468	41.9055	0.161768	0.398542	0.0752849	46.5387	1.1764	0.638861	0.166597	14.1616	0.350437	0.814675	0.0643746	18.3698	0.563434	0.0932993	0.121731	21.6051	-0.00264319	-0.00135486	0.0664427	-2513.73
r_0985	S-adenosyl-L-methionine:3-hexaprenyl-4,5-dihydroxylate O-methyltransferase	3-hexaprenyl-4,5-dihydroxybenzoic acid[m] + S-adenosyl-L-methionine[m] => 3-hexaprenyl-4-hydroxy-5-methoxybenzoic acid[m] + H+[m] + S-adenosyl-L-homocysteine[m]	0	0	0		0	0	0		0	0	0		0	0	0		0	0	0		0	0	0
r_0986	S-adenosyl-methionine delta-24-sterol-c-methyltransferase	S-adenosyl-L-methionine[c] + zymosterol[c] => fecosterol[c] + H+[c] + S-adenosyl-L-homocysteine[c]	0.00143822	0.000583667	3.20987e-06	0.223183	0.00146963	0.00362067	3.49627e-06	0.237901	0.00156964	0.000852419	3.49742e-06	0.222816	0.000621062	0.00144381	2.78257e-06	0.448034	0.00187051	0.000309739	2.70041e-06	0.144367	0.000601739	0.000308443	1.21877e-06	0.202542
r_0987	S-formylglutathione hydralase	H2O[c] + S-formylglutathione[c] <=> formate[c] + glutathione[c] + H+[c]	0	0	2.1503e-18		0	0	0		0	0	2.68608e-19		0	0	3.10317e-19		0	0	7.75792e-19		0	0	7.75792e-20
r_0988	saccharopine dehydrogenase (NAD, L-lysine forming)	H2O[c] + L-saccharopine[c] + NAD[c] => 2-oxoglutarate[c] + H+[c] + L-lysine[c] + NADH[c]	0.0456814	0.0185387	0.000973206	2.13042	0.0019022	0.00468637	6.92965e-05	3.64297	0.00944873	0.00513128	0.00114376	12.1049	0.00116962	0.00271906	5.60884e-05	4.79545	0.011244	0.00186189	0.00125173	11.1324	0.00103909	0.00053262	0.000266283	25.6267
r_0989	saccharopine dehydrogenase (NADP, L-glutamate forming)	H+[c] + L-allysine[c] + L-glutamate[c] + NADPH[c] => H2O[c] + L-saccharopine[c] + NADP(+)[c]	0.0456814	0.0185387	0.000973206	2.13042	0.0019022	0.00468637	6.92965e-05	3.64297	0.00944873	0.00513128	0.00114376	12.1049	0.00116962	0.00271906	5.60884e-05	4.79545	0.011244	0.00186189	0.00125173	11.1324	0.00103909	0.00053262	0.000266283	25.6267
r_0990	sedoheptulose 1,7-bisphosphate D-glyceraldehyde-3-phosphate-lyase	sedoheptulose 1,7-bisphosphate[c] <=> D-erythrose 4-phosphate[c] + dihydroxyacetone phosphate[c]	0.613621	0.249023	0.203956	33.2381	0.0821249	0.202328	0.019981	24.3301	0.363484	0.197395	0.0881091	24.2402	0.131463	0.305618	0.0265521	20.1973	0	0	0.00293921		0	0	0.000167521
r_0992	serine O-acetyltransferase	acetyl-CoA[c] + L-serine[c] => coenzyme A[c] + O-acetyl-L-serine[c]	0	0	0.00328975		0	0	0.000572918		0	0	0.00195926		0	0	0.000245584		0	0	0.00036439		0	0	0.000711046
r_0993	serine palmitotransferase	L-serine[er] + palmitoyl-CoA[er] => 3-ketosphinganine[er] + carbon dioxide[er] + coenzyme A[er]	0	0	0		0	0	0		0	0	3.05227e-12		0	0	0		0	0	0		0	0	0
r_0995	seryl-tRNA synthetase	ATP[c] + L-serine[c] + tRNA(Ser)[c] => AMP[c] + diphosphate[c] + Ser-tRNA(Ser)[c]	0.0947771	0.038463	0.00020203	0.213163	0.00394657	0.009723	8.83766e-06	0.223933	0.0196037	0.0106461	4.17756e-05	0.213101	0.00242665	0.00564134	5.31174e-06	0.218892	0.0233284	0.00386296	3.21511e-05	0.13782	0.00215583	0.00110505	4.13145e-06	0.191641
r_0996	shikimate dehydrogenase	3-dehydroshikimate[c] + H+[c] + NADPH[c] => NADP(+)[c] + shikimate[c]	0.0718784	0.0291701	0.000175739	0.244494	0.00299305	0.00737385	0.000122435	4.09066	0.0148673	0.0080739	3.65425e-05	0.245791	0.00184036	0.00427836	0.000125143	6.79993	0.017692	0.00292963	3.30458e-05	0.186784	0.00163497	0.000838061	0.000155012	9.48105
r_0997	shikimate kinase	ATP[c] + shikimate[c] => 3-phosphoshikimic acid[c] + ADP[c] + H+[c]	0.0718784	0.0291701	0.000175739	0.244494	0.00299305	0.00737385	0.000122435	4.09066	0.0148673	0.0080739	3.65425e-05	0.245791	0.00184036	0.00427836	0.000125143	6.79993	0.017692	0.00292963	3.30458e-05	0.186784	0.00163497	0.000838061	0.000155012	9.48105
r_0998	sirohydrochlorin dehydrogenase	NAD[c] + precorrin-2[c] => H+[c] + NADH[c] + sirohydrochlorin[c]	0	0	0		0	0	0		0	0	0		0	0	0		0	0	0		0	0	0
r_0999	sirohydrochlorin ferrochetalase	iron(2+)[c] + sirohydrochlorin[c] => 3 H+[c] + siroheme[c]	0	0	0		0	0	0		0	0	0		0	0	0		0	0	0		0	0	0
r_1001	spermidine synthase	putrescine[c] + S-adenosylmethioninamine[c] => 5'-S-methyl-5'-thioadenosine[c] + H+[c] + spermidine[c]	0	0	6.40774e-05		0	0	1.47123e-05		0	0	3.41555e-05		0	0	2.1206e-05		0	0	2.44736e-05		0	0	1.5059e-05
r_1002	spermine synthase	S-adenosylmethioninamine[c] + spermidine[c] => 5'-S-methyl-5'-thioadenosine[c] + H+[c] + spermine[c]	0	0	9.89484e-05		0	0	3.09716e-05		0	0	4.27619e-05		0	0	2.31657e-05		0	0	4.20911e-05		0	0	1.73318e-05
r_1003	sphinganine phosphate lyase	sphinganine 1-phosphate[er] => hexadecanal[er] + O-phosphoethanolamine[er]	0	0	0		0	0	0		0	0	0		0	0	0		0	0	0		0	0	0
r_1004	sphingoid base-phosphate phosphatase (phytosphingosine 1-phosphate)	H2O[er] + phytosphingosine 1-phosphate[er] => phosphate[er] + phytosphingosine[er]	0	0	1.66539e-05		0	0	8.05255e-08		0	0	1.04189e-07		0	0	1.94687e-06		0	0	1.34597e-05		0	0	0
r_1005	sphingoid base-phosphate phosphatase (sphinganine 1-phosphatase)	H2O[er] + sphinganine 1-phosphate[er] => phosphate[er] + sphinganine[er]	0	0	2.28719e-05		0	0	5.94389e-08		0	0	1.0418e-07		0	0	1.99844e-06		0	0	9.86104e-06		0	0	2.759e-06
r_1006	sphingolipid long chain base kinase (phytosphingosine)	ATP[er] + phytosphingosine[er] => ADP[er] + H+[er] + phytosphingosine 1-phosphate[er]	0	0	1.66539e-05		0	0	8.05255e-08		0	0	1.04189e-07		0	0	1.94687e-06		0	0	1.34597e-05		0	0	0
r_1007	sphingolipid long chain base kinase (sphinganine)	ATP[er] + sphinganine[er] => ADP[er] + H+[er] + sphinganine 1-phosphate[er]	0	0	2.28719e-05		0	0	5.94389e-08		0	0	1.0418e-07		0	0	1.99844e-06		0	0	9.86104e-06		0	0	2.759e-06
r_1010	squalene epoxidase (NAD)	H+[er] + NADH[er] + oxygen[er] + squalene[er] => (S)-2,3-epoxysqualene[er] + H2O[er] + NAD[er]	0	0	0		0	0	0		0	0	0		0	0	0		0	0	0		0	0	0
r_1011	squalene epoxidase (NADP)	H+[er] + NADPH[er] + oxygen[er] + squalene[er] => (S)-2,3-epoxysqualene[er] + H2O[er] + NADP(+)[er]	0.00143822	0.000583667	3.50799e-06	0.243912	0.00146963	0.00362067	3.77472e-06	0.256848	0.00156964	0.000852419	4.05084e-06	0.258074	0.000621062	0.00144381	7.79834e-06	1.25565	0.00187051	0.000309739	3.14462e-06	0.168116	0.000601739	0.000308443	1.38218e-06	0.229698
r_1012	squalene synthase	2 farnesyl diphosphate[c] + H+[c] + NADPH[c] => 2 diphosphate[c] + NADP(+)[c] + squalene[c]	0.00143822	0.000583667	3.50799e-06	0.243912	0.00146963	0.00362067	3.77472e-06	0.256848	0.00156964	0.000852419	4.05084e-06	0.258074	0.000621062	0.00144381	7.79834e-06	1.25565	0.00187051	0.000309739	3.14462e-06	0.168116	0.000601739	0.000308443	1.38218e-06	0.229698
r_1021	succinate dehydrogenase (ubiquinone-6)	succinate[m] + ubiquinone-6[m] <=> fumarate[m] + ubiquinol-6[m]	1.42696	0.579098	0.224774	15.7519	0.29812	0.734467	0.0396428	13.2976	0.641862	0.348573	0.128544	20.0268	0.270409	0.628632	0.0360639	13.3368	4.26901	0.706906	0.0873988	2.04729	1.22411	0.627462	0.072638	5.93394
r_1022	succinate-CoA ligase (ADP-forming)	ADP[m] + phosphate[m] + succinyl-CoA[m] => ATP[m] + coenzyme A[m] + succinate[m]	0.767444	0.311449	0.376676	49.0819	0.270476	0.666361	0.0397792	14.7071	0.516086	0.280268	0.126498	24.511	0.255825	0.594727	0.0348862	13.6367	0.66638	0.110346	0.0877817	13.1729	0.166086	0.0851334	0.0649392	39.0997
r_1023	succinate-semialdehyde dehydrogenase (NADP)	H2O[c] + NADP(+)[c] + succinic semialdehyde[c] => 2 H+[c] + NADPH[c] + succinate[c]	0	0	0.00304774		0	0	0.00552331		0	0	0.00631116		0	0	0.00249783		0	0	0.00308707		0	0	0.00628726
r_1024	sucrose hydrolyzing enxyme	H2O[e] + sucrose[e] => D-fructose[e] + D-glucose[e]	0	0	0		0	0	0		0	0	0		0	0	0		0	0	0		0	0	0
r_1025	sulfate adenylyltransferase	ATP[c] + H+[c] + sulphate[c] => 5'-adenylyl sulfate[c] + diphosphate[c]	0.0276071	0.0112037	0.0268028	97.0865	0	0	0.00147156		0	0	0.00362979		0	0	0.000975528		0	0	0.00115042		0	0	0.00128655
r_1026	sulfate adenylyltransferase (ADP)	ADP[c] + H+[c] + sulphate[c] => 5'-adenylyl sulfate[c] + phosphate[c]	0	0	0.01414		0.00114957	0.00283216	0.00168517	146.591	0.00571025	0.00310104	0.0039961	69.9812	0.000706847	0.00164324	0.000499984	70.7344	0.00679519	0.00112522	0.000368869	5.42838	0.00062796	0.000321883	0.00189878	302.373
r_1027	sulfite reductase (NADPH2)	5 H+[c] + 3 NADPH[c] + sulphite[c] => 3 H2O[c] + hydrogen sulfide[c] + 3 NADP(+)[c]	0.0278831	0.0113157	0.0133718	47.9567	0.00114957	0.00283216	0.000805749	70.0912	0.00571025	0.00310104	0.0022679	39.7162	0.000706847	0.00164324	0.000336665	47.6291	0.00679519	0.00112522	0.000694873	10.226	0.00062796	0.000321883	0.00113667	181.009
r_1028	taurcholate via ABC system	ATP[c] + H2O[c] + taurocholic acid[c] => ADP[c] + H+[c] + phosphate[c] + taurocholic acid[v]	0	0	0		0	0	0		0	0	0		0	0	0		0	0	0		0	0	0
r_1029	taurine dioxygenase	2-oxoglutarate[c] + oxygen[c] + taurine[c] => aminoacetaldehyde[c] + carbon dioxide[c] + H+[c] + succinate[c] + sulphite[c]	0	0	0		0	0	0		0	0	0		0	0	0		0	0	0		0	0	0
r_1030	tetrahydrofolate aminomethyltransferase	5,10-methenyl-THF[m] + H2O[m] => 5-formyltetrahydrofolic acid[m] + H+[m]	0	0	1.06352e-05		0	0	0.00048349		0	0	0.000477257		0	0	0.000103291		0	0	0		0	0	4.04666e-06
r_1031	tetrahydrofolate:L-glutamate gamma-ligase (ADP-forming)	ATP[c] + L-glutamate[c] + THF[c] <=> 5,6,7,8-tetrahydrofolyl-L-glutamic acid[c] + ADP[c] + H+[c] + phosphate[c]	0	0	0		0	0	3.42769e-21		0	0	3.38881e-22		0	0	1.99894e-20		0	0	4.8487e-21		0	0	0
r_1032	thiamin diphosphatase	2 H2O[e] + TDP[e] => H+[e] + 2 phosphate[e] + thiamine[e]	0	0	0		0	0	0		0	0	0		0	0	0		0	0	0		0	0	0
r_1033	thiamin phosphatase	H2O[e] + TMP[e] => phosphate[e] + thiamine[e]	0	0	0		0	0	0		0	0	0		0	0	0		0	0	0		0	0	0
r_1034	thiamine diphosphokinase	ATP[c] + thiamine[c] => AMP[c] + H+[c] + TDP[c]	0	0	0		0	0	0		0	0	0		0	0	0		0	0	0		0	0	0
r_1035	thiamine-diphosphate kinase	ATP[c] + TDP[c] => ADP[c] + thiamine(1+) triphosphate(4-)[c]	0	0	0		0	0	0		0	0	0		0	0	0		0	0	0		0	0	0
r_1036	thiamine-phosphate diphosphorylase	4-amino-2-methyl-5-diphosphomethylpyrimidine[c] + 4-methyl-5-(2-phosphonooxyethyl)thiazole[c] + H+[c] => diphosphate[c] + TMP[c]	0	0	0		0	0	0		0	0	0		0	0	0		0	0	0		0	0	0
r_1038	thioredoxin reductase (NADPH)	H+[c] + NADPH[c] + TRX1 disulphide[c] => NADP(+)[c] + TRX1[c]	0.0300429	0.0121922	0.0182954	60.8978	0.00139905	0.00344679	0.00301438	215.459	0.00635177	0.00344942	0.00925097	145.644	0.000883607	0.00205416	0.00299719	339.2	0.00766243	0.00126882	0.00770849	100.601	0.00077052	0.000394957	0.00713659	926.204
r_1039	thioredoxin reductase (NADPH)	H+[m] + NADPH[m] + TRX1 disulphide[m] => NADP(+)[m] + TRX1[m]	0	0	0		0	0	0		0	0	0		0	0	0		0	0	0		0	0	0
r_1040	threonine aldolase	L-threonine[c] => acetaldehyde[c] + L-glycine[c]	0	0	0.00137212		0	0	0.00412073		0	0	0.00827309		0	0	0.00269648		0	0	0.00620329		0	0	0.00445005
r_1041	threonine synthase	H2O[c] + O-phospho-L-homoserine[c] => L-threonine[c] + phosphate[c]	0.0863979	0.0350625	0.01417	16.4009	0.00359766	0.0088634	0.00440124	122.336	0.0178705	0.00970486	0.00839917	47.0001	0.00221211	0.00514259	0.00284951	128.814	0.021266	0.00352144	0.0066316	31.1841	0.00196523	0.00100735	0.00585505	297.932
r_1042	threonyl-tRNA synthetase	ATP[c] + L-threonine[c] + tRNA(Thr)[c] => AMP[c] + diphosphate[c] + Thr-tRNA(Thr)[c]	0.0595977	0.0241863	0.00012704	0.213163	0.00248168	0.00611402	5.5573e-06	0.223933	0.0123272	0.00669446	2.62693e-05	0.213101	0.00152592	0.00354738	3.34013e-06	0.218892	0.0146694	0.0024291	2.02173e-05	0.13782	0.00135563	0.000694875	2.59794e-06	0.191641
r_1043	threonyl-tRNA synthetase	ATP[m] + L-threonine[m] + tRNA(Thr)[m] => AMP[m] + diphosphate[m] + Thr-tRNA(Thr)[m]	0	0	0		0	0	0		0	0	0		0	0	0		0	0	0		0	0	0
r_1045	thymidylate synthase	5,10-methylenetetrahydrofolate[c] + dUMP[c] => dihydrofolic acid[c] + dTMP[c]	0.00040986	0.000166332	1.98441e-05	4.84168	4.7817e-05	0.000117805	0.000207555	434.061	0.000122958	6.67742e-05	0.000171236	139.264	3.3879e-05	7.876e-05	0.000231987	684.752	0.000166221	2.75246e-05	0.000281827	169.55	2.7324e-05	1.40059e-05	0.00033602	1229.76
r_1046	trans-aconitate 3-methyltransferase	S-adenosyl-L-methionine[c] + trans-aconitate[c] => (2E)-3-(methoxycarbonyl)pent-2-enedioic acid[c] + S-adenosyl-L-homocysteine[c]	0	0	0		0	0	0		0	0	0		0	0	0		0	0	0		0	0	0
r_1047	trans-pentaprenyltranstransferase	isopentenyl diphosphate[m] + pentaprenyl diphosphate[m] => diphosphate[m] + hexaprenyl diphosphate[m]	0	0	0		0	0	0		0	0	0		0	0	0		0	0	1.82296e-11		0	0	0
r_1048	transaldolase	glyceraldehyde 3-phosphate[c] + sedoheptulose 7-phosphate[c] <=> D-erythrose 4-phosphate[c] + D-fructose 6-phosphate[c]	0	0	0.169644		0	0	0.0384531		0.242656	0.131778	0.167111	68.8674	0.0448608	0.10429	0.058421	130.227	0.290563	0.0481144	0.0609731	20.9845	-0.000504113	-0.000258401	0.0332317	-6592.11
r_1049	transketolase 1	D-xylulose 5-phosphate[c] + ribose-5-phosphate[c] <=> glyceraldehyde 3-phosphate[c] + sedoheptulose 7-phosphate[c]	0.647395	0.26273	0.256219	39.5769	0.0824538	0.203138	0.0376398	45.6496	0.595771	0.323543	0.105631	17.7302	0.176194	0.409605	0.0340726	19.3382	0.290563	0.0481144	0.0608648	20.9472	-0.000504113	-0.000258401	0.0332188	-6589.55
r_1050	transketolase 2	D-erythrose 4-phosphate[c] + D-xylulose 5-phosphate[c] <=> D-fructose 6-phosphate[c] + glyceraldehyde 3-phosphate[c]	0.575517	0.23356	0.256249	44.525	0.0793383	0.195463	0.0376451	47.4489	0.580886	0.315459	0.105633	18.1848	0.174307	0.40522	0.0340776	19.5503	0.272871	0.0451848	0.0608657	22.3057	-0.00213908	-0.00109646	0.0332241	-1553.19
r_1051	trehalose-phosphatase	alpha,alpha-trehalose 6-phosphate[c] + H2O[c] => phosphate[c] + trehalose[c]	0.0142264	0.00577344	0.00995484	69.9745	0.00137862	0.00339645	0.00293736	213.065	0.00505252	0.00274385	0.00597815	118.32	0.00211842	0.00492479	0.00264988	125.087	0.00867746	0.0014369	0.00201034	23.1674	0.00139117	0.000713094	0.00219821	158.012
r_1054	triose-phosphate isomerase	dihydroxyacetone phosphate[c] <=> glyceraldehyde 3-phosphate[c]	1.40469	0.570059	0.258513	18.4036	0.292108	0.719655	0.0374302	12.8138	0.356243	0.193463	0.102622	28.8066	0.128614	0.298995	0.0336813	26.1879	-0.487593	-0.0807406	0.0608682	-12.4834	-0.0316183	-0.0162071	0.0332419	-105.135
r_1055	tryptophan synthase (indoleglycerol phosphate)	1-C-(indol-3-yl)glycerol 3-phosphate[c] + L-serine[c] => glyceraldehyde 3-phosphate[c] + H2O[c] + L-tryptophan[c]	0.0134288	0.00544976	3.29086e-05	0.24506	0.000559182	0.00137764	7.84047e-05	14.0213	0.00277761	0.00150842	6.49208e-06	0.233729	0.000343829	0.000799315	8.22154e-05	23.9117	0.00330536	0.000547335	1.53497e-05	0.464388	0.000305456	0.000156572	0.000108205	35.424
r_1056	tryptophan transaminase	2-oxoglutarate[c] + L-tryptophan[c] => indole-3-pyruvate[c] + L-glutamate[c]	0	0	6.61685e-06		0	0	2.94736e-05		0	0	2.05478e-06		0	0	3.38631e-05		0	0	0		0	0	7.37289e-05
r_1057	tryptophanyl-tRNA synthetase	ATP[c] + L-tryptophan[c] + tRNA(Trp)[c] => AMP[c] + diphosphate[c] + Trp-tRNA(Trp)[c]	0.0134288	0.00544976	2.86253e-05	0.213163	0.000559182	0.00137764	1.25219e-06	0.223933	0.00277761	0.00150842	5.91911e-06	0.213101	0.000343829	0.000799315	7.52614e-07	0.218892	0.00330536	0.000547335	4.55543e-06	0.13782	0.000305456	0.000156572	5.85379e-07	0.191641
r_1058	tryptophanyl-tRNA synthetase	ATP[m] + L-tryptophan[m] + tRNA(Trp)[m] => AMP[m] + diphosphate[m] + Trp-tRNA(Trp)[m]	0	0	0		0	0	0		0	0	0		0	0	0		0	0	0		0	0	0
r_1063	tyrosine transaminase	3-(4-hydroxyphenyl)pyruvate[c] + L-glutamate[c] <=> 2-oxoglutarate[c] + L-tyrosine[c]	0.276977	0.112405	0.130084	46.9656	0	0	0.0106133		0.00484777	0.00263265	0.0590277	1217.63	0	0	0.00921915		0	0	0.0173116		0.000533114	0.000273266	0.0137452	2578.29
r_1065	tyrosine transaminase	3-(4-hydroxyphenyl)pyruvate[p] + L-glutamate[p] => 2-oxoglutarate[p] + L-tyrosine[p]	0	0	0		0	0	0		0	0	0		0	0	0		0	0	0		0	0	0
r_1066	tyrosyl-tRNA synthetase	ATP[c] + L-tyrosine[c] + tRNA(Tyr)[c] => AMP[c] + diphosphate[c] + Tyr-tRNA(Tyr)[c]	0.0234374	0.00951151	4.99599e-05	0.213163	0.000975941	0.00240439	2.18545e-06	0.223933	0.00484777	0.00263265	1.03306e-05	0.213101	0.000600084	0.00139504	1.31354e-06	0.218892	0.00576884	0.000955265	7.9506e-06	0.13782	0.000533114	0.000273266	1.02166e-06	0.191641
r_1067	tyrosyl-tRNA synthetase	ATP[m] + L-tyrosine[m] + tRNA(Tyr)[m] => AMP[m] + diphosphate[m] + Tyr-tRNA(Tyr)[m]	0	0	0		0	0	0		0	0	0		0	0	0		0	0	0		0	0	0
r_1068	UDP-glucose:ergosterol glucosyltransferase	ergosterol[c] + UDP-D-glucose[c] => ergosterol 3-beta-D-glucoside[c] + H+[c] + UDP[c]	0	0	0		0	0	0		0	0	0		0	0	0		0	0	0		0	0	0
r_1069	UDP-N-acetylglucosamine diphosphorylase	H+[c] + N-acetyl-alpha-D-glucosamine 1-phosphate[c] + UTP[c] <=> diphosphate[c] + UDP-N-acetyl-alpha-D-glucosamine[c]	0	0	0		0	0	0		0	0	3.87896e-20		0	0	0		0	0	4.33594e-20		0	0	3.87896e-20
r_1070	UDPglucose 4-epimerase	UDP-D-glucose[c] <=> UDP-D-galactose[c]	0	0	1.776e-16		0	0	3.97205e-17		0	0	3.97205e-17		0	0	5.95941e-17		0	0	0		0	0	0
r_1071	UDPglucose--hexose-1-phosphate uridylyltransferase	alpha-D-galactose 1-phosphate[c] + UDP-D-glucose[c] <=> D-glucose 1-phosphate[c] + UDP-D-galactose[c]	0	0	0.0299066		0	0	0		0	0	0.0286149		0	0	0.0111135		0	0	0.017511		0	0	0.0112219
r_1072	UMP kinase	ATP[c] + UMP[c] => ADP[c] + UDP[c]	0.0119929	0.00486701	0.0344764	287.474	0.00139917	0.00344707	0.00818891	585.27	0.00359786	0.00195387	0.0334143	928.727	0.000991329	0.00230459	0.00491571	495.87	0.00486377	0.000805393	0.00172041	35.372	0.000799524	0.000409824	0.00967932	1210.64
r_1073	UMP kinase	ATP[n] + UMP[n] => ADP[n] + UDP[n]	0	0	0		0	0	0		0	0	0		0	0	0		0	0	0		0	0	0
r_1074	uracil phosphoribosyltransferase	PRPP[c] + uracil[c] => diphosphate[c] + UMP[c]	0	0	0.000197012		0	0	7.47439e-05		0	0	0.000109837		0	0	8.61707e-05		0	0	0.000127093		0	0	0.000133098
r_1075	urea carboxylase	ATP[c] + bicarbonate[c] + urea[c] => ADP[c] + H+[c] + phosphate[c] + urea-1-carboxylic acid[c]	0.795073	0.322661	0.0341425	4.29426	0.0384755	0.0947906	0.00392133	10.1918	0	0	0.0159463		0	0	0.00376181		0	0	0.00159653		0	0	0.00657479
r_1076	ureidoglycolate hydrolase	2 H+[c] + H2O[c] + ureidoglycolic acid[c] => 2 ammonium[c] + carbon dioxide[c] + glyoxylate[c]	0	0	0		0	0	0		0	0	0		0	0	0		0	0	0		0	0	0
r_1077	uridine kinase (ATP:uridine)	ATP[c] + uridine[c] => ADP[c] + H+[c] + UMP[c]	0	0	2.37853e-05		0	0	3.19258e-05		0	0	2.17205e-05		0	0	3.13526e-05		0	0	4.22547e-05		0	0	2.43688e-05
r_1078	uridine kinase (GTP:uridine)	GTP[c] + uridine[c] => GDP[c] + H+[c] + UMP[c]	0	0	2.37405e-05		0	0	1.42775e-05		0	0	0		0	0	0		0	0	1.67234e-05		0	0	1.20469e-05
r_1079	uridylate kinase (dUMP)	ATP[c] + dUMP[c] => ADP[c] + dUDP[c]	0	0	0.00346051		0	0	0.00132768		0	0	0.00119475		0	0	0.00091086		0	0	0.00110343		0	0	0.000763264
r_1080	uridylate kinase (dUMP)	ATP[n] + dUMP[n] => ADP[n] + dUDP[n]	0	0	0		0	0	0.000521065		0	0	0.000807696		0	0	0		0	0	0		0	0	0.000541059
r_1081	uroporphyrinogen decarboxylase (uroporphyrinogen III)	4 H+[c] + uroporphyrinogen III[c] => 4 carbon dioxide[c] + coproporphyrinogen III[c]	1.782e-07	7.23182e-08	3.79857e-10	0.213163	2.079e-08	5.12195e-08	4.77541e-11	0.229697	5.346e-08	2.90323e-08	1.14598e-10	0.214362	1.473e-08	3.42435e-08	3.46734e-11	0.235393	7.227e-08	1.19672e-08	9.96022e-11	0.13782	1.188e-08	6.08952e-09	3.00904e-11	0.253286
r_1082	uroporphyrinogen methyltransferase	2 S-adenosyl-L-methionine[c] + uroporphyrinogen III[c] => H+[c] + precorrin-2[c] + 2 S-adenosyl-L-homocysteine[c]	0	0	0		0	0	0		0	0	0		0	0	0		0	0	0		0	0	0
r_1083	uroporphyrinogen-III synthase	preuroporphyrinogen[c] => H2O[c] + uroporphyrinogen III[c]	1.782e-07	7.23182e-08	3.79857e-10	0.213163	2.079e-08	5.12195e-08	4.77541e-11	0.229697	5.346e-08	2.90323e-08	1.14598e-10	0.214362	1.473e-08	3.42435e-08	3.46734e-11	0.235393	7.227e-08	1.19672e-08	9.96022e-11	0.13782	1.188e-08	6.08952e-09	3.00904e-11	0.253286
r_1084	UTP-glucose-1-phosphate uridylyltransferase	D-glucose 1-phosphate[c] + H+[c] + UTP[c] <=> diphosphate[c] + UDP-D-glucose[c]	0.167677	0.0680477	0.0647366	38.6079	0.0162489	0.0400318	0.0231314	142.357	0.0595508	0.0323399	0.0638595	107.235	0.0249684	0.0580451	0.0280992	112.539	0.102276	0.0169359	0.017135	16.7537	0.0163969	0.00840479	0.0343084	209.238
r_1085	V-ATPase, Golgi	ATP[c] + H+[c] + H2O[c] => ADP[c] + 2 H+[g] + phosphate[c]	0	0	0.0450844		0	0	0.00878428		0	0	0.0225705		0	0	0		0	0	0		0	0	0.0171172
r_1086	V-ATPase, vacuole	ATP[c] + H+[c] + H2O[c] => ADP[c] + 2 H+[v] + phosphate[c]	0	0	0.100718		0	0	0.0123862		0	0	0.0451101		0	0	0.0111651		0	0	0.00595616		0	0	0.027513
r_1087	valine transaminase	2-oxoglutarate[c] + L-valine[c] <=> 3-methyl-2-oxobutanoate[c] + L-glutamate[c]	0	0	0.00149045		0	0	0.00111233		0	0	4.19134e-05		0	0	0.00109206		0.0401649	0.00665093	0.00434251	10.8117	0.00220268	0.00112906	0.00583286	264.807
r_1088	valine transaminase, mitochondiral	2-oxoglutarate[m] + L-valine[m] <=> 3-methyl-2-oxobutanoate[m] + L-glutamate[m]	-0.0645747	-0.0262061	0.00149323	-2.31241	-0.00268892	-0.00662458	0.00117773	-43.7993	-0.0133566	-0.00725351	5.11709e-05	-0.383113	-0.00165335	-0.00384362	0.00111507	-67.4428	-0.0560593	-0.00928287	0.00433042	-7.72472	-0.00367153	-0.00188197	0.00589083	-160.446
r_1089	valyl-tRNA synthetase	ATP[c] + L-valine[c] + tRNA(Val)[c] => AMP[c] + diphosphate[c] + Val-tRNA(Val)[c]	0.0645747	0.0262061	0.000137649	0.213163	0.00268892	0.00662458	6.02137e-06	0.223933	0.0133566	0.00725351	2.8463e-05	0.213101	0.00165335	0.00384362	3.61906e-06	0.218892	0.0158943	0.00263195	2.19055e-05	0.13782	0.00146884	0.000752908	2.81491e-06	0.191641
r_1090	valyl-tRNA synthetase	ATP[m] + L-valine[m] + tRNA(Val)[m] => AMP[m] + diphosphate[m] + Val-tRNA(Val)[m]	0	0	0		0	0	0		0	0	0		0	0	0		0	0	0		0	0	0
r_1091	xanthine phosphoribosyltransferase	9H-xanthine[c] + PRPP[c] => diphosphate[c] + xanthosine-5-phosphate[c]	0	0	6.40584e-06		0	0	8.33899e-05		0	0	0.000105524		0	0	8.66663e-05		0	0	1.06467e-05		0	0	0.000203447
r_1092	xylitol dehydrogenase (D-xyulose-forming)	NAD[c] + xylitol[c] => D-xylulose[c] + H+[c] + NADH[c]	0	0	0		0	0	0		1.41373	0.767745	0.100339	7.09746	0.425681	0.989599	0.00331671	0.779154	0	0	0		0	0	0
r_1093	xylose reductase	D-xylose[c] + H+[c] + NADPH[c] => NADP(+)[c] + xylitol[c]	0	0	0		0	0	0		1.8414	1	0.00807393	0.438467	0.430155	1	0.00209683	0.487459	0	0	0		0	0	0
r_1094	xylulokinase	ATP[c] + D-xylulose[c] => ADP[c] + D-xylulose 5-phosphate[c] + H+[c]	0	0	0		0	0	0		0	0	0.128182		0	0	0.0303571		0	0	0		0	0	0
r_1095	yUMP synthetase	ribose-5-phosphate[c] + uracil[c] <=> H2O[c] + pseudouridine 5'-phosphate[c]	0	0	0		0	0	3.59782e-15		0	0	2.54211e-15		0	0	2.54211e-15		0	0	0		0	0	0
r_1096	(R)-mevalonate transport	(R)-mevalonate[e] <=> (R)-mevalonate[c]	0	0	0.00076504		0	0	9.04389e-06		0	0	1.41063e-05		0	0	8.14556e-05		-0.000112232	-1.85845e-05	1.97258e-05	-17.576	-3.6103e-05	-1.85059e-05	1.52973e-05	-42.3713
r_1097	(R,R)-butanediol transport	(R,R)-2,3-butanediol[c] <=> (R,R)-2,3-butanediol[e]	0	0	0.00683037		0	0	0.000492301		0	0	0.014758		0	0	0.00043377		0	0	0.00293882		0	0	0.00116843
r_1099	2-oxoadipate and 2-oxoglutarate transport	2-oxoadipic acid[m] + 2-oxoglutarate[c] <=> 2-oxoadipic acid[c] + 2-oxoglutarate[m]	0.0456814	0.0185387	0.000973206	2.13042	0.0019022	0.00468637	6.92965e-05	3.64297	0.00944873	0.00513128	0.00114376	12.1049	0.00116962	0.00271906	5.60884e-05	4.79545	0.011244	0.00186189	0.00125173	11.1324	0.00103909	0.00053262	0.000266283	25.6267
r_1100	3-hexaprenyl-4,5-dihydroxybenzoate transport	3-hexaprenyl-4,5-dihydroxybenzoic acid[c] <=> 3-hexaprenyl-4,5-dihydroxybenzoic acid[m]	0	0	0		0	0	0		0	0	0		0	0	0		0	0	0		0	0	0
r_1101	4-aminobutyrate transport	gamma-aminobutyrate[e] + H+[e] => gamma-aminobutyrate[c] + H+[c]	0	0	0		0	0	0		0	0	0		0	0	0		0	0	0		0	0	0
r_1102	5-aminolevulinate transport	5-aminolevulinate[e] + H+[e] => 5-aminolevulinate[c] + H+[c]	0	0	0		0	0	0		0	0	0		0	0	0		0	0	0		0	0	0
r_1103	5-formyltetrahydrofolic acid transport	5-formyltetrahydrofolic acid[e] <=> 5-formyltetrahydrofolic acid[c]	0	0	0		0	0	0		0	0	0		0	0	0		0	0	0		0	0	0
r_1104	8-Amino-7-oxononanoate transport	8-amino-7-oxononanoate[e] + H+[e] <=> 8-amino-7-oxononanoate[c] + H+[c]	0	0	0		0	0	0		0	0	0		0	0	0		0	0	0		0	0	0
r_1106	acetate transport	acetate[c] <=> acetate[e]	0	0	0.068272		0	0	0.00288555		0	0	0.163608		0	0	0.000382681		-6.039	-1	0.00100474	-0.0166375	-1.95089	-1	0.00586857	-0.300814
r_1107	acetic ester transport	ethyl acetate[c] => ethyl acetate[e]	0	0	0		0	0	0		0	0	0		0	0	0		0	0	0		0	0	0
r_1108	adenine transport	adenine[e] + H+[e] => adenine[c] + H+[c]	0	0	0		0	0	0		0	0	0		0	0	0		0	0	0		0	0	0
r_1109	adenosine transport	adenosine[e] + H+[e] => adenosine[c] + H+[c]	0	0	0		0	0	0		0	0	0		0	0	0		0	0	0		0	0	0
r_1110	ADP/ATP transporter	ADP[c] + ATP[m] <=> ADP[m] + ATP[c]	29.1346	11.8236	0.641095	2.20046	5.85931	14.4353	0.0936515	1.59834	11.5418	6.26794	0.264675	2.29319	4.8073	11.1757	0.0924572	1.92327	28.812	4.77099	0.16195	0.562091	9.25671	4.74486	0.203892	2.20264
r_1111	ADP/ATP transporter	ADP[p] + ATP[c] + H+[p] => ADP[c] + ATP[p] + H+[c]	0	0	0		0	0	0		0	0	0		0	0	0		0	0	0		0	0	0
r_1112	AKG transporter, mitochonrial	2-oxoglutarate[c] + citrate[m] <=> 2-oxoglutarate[m] + citrate[c]	0.561274	0.22778	0.343569	61.2123	0.118162	0.291112	0.055212	46.7255	0.116804	0.0634324	0.147014	125.864	0.10176	0.236565	0.0579082	56.9068	3.23267	0.535298	0.0725937	2.24563	1.01879	0.522216	0.053858	5.28648
r_1113	allantoate uniport	allantoate[e] => allantoate[c]	0	0	0		0	0	0		0	0	0		0	0	0		0	0	0		0	0	0
r_1114	allantoin uniport	allantoin[e] => allantoin[c]	0	0	0		0	0	0		0	0	0		0	0	0		0	0	0		0	0	0
r_1115	ammonia transport	ammonium[e] <=> ammonium[c]	0	0	0.00303178		0	0	0.00215023		0.335689	0.182301	0.044328	13.2051	0.0482165	0.112091	0.00219155	4.54523	0.408204	0.0675946	0.0083196	2.0381	0.0426009	0.0218366	0.0163414	38.3592
r_1116	AMP/ATP transporter	AMP[p] + ATP[c] + H+[p] => AMP[c] + ATP[p] + H+[c]	0	0	0.0608882		0	0	0.00970325		0	0	0.0523881		0	0	0.00945832		0	0	0.00572272		0	0	0.0242368
r_1118	aspartate-glutamate transporter	L-aspartate[m] + L-glutamate[c] => L-aspartate[c] + L-glutamate[m]	3.75091	1.52222	0.170661	4.54985	0.590611	1.45507	0.169552	28.7079	1.21376	0.659152	0.402552	33.1657	0.362381	0.842442	0.157547	43.4755	0.886658	0.146822	0.36485	41.1489	0.548928	0.281373	0.163595	29.8026
r_1119	biotin uptake	biotin[e] + H+[e] => biotin[c] + H+[c]	0	0	0		0	0	0		0	0	0		0	0	0		0	0	0		0	0	0
r_1120	carnithine-acetylcarnithine carrier	(R)-carnitine[m] + O-acetylcarnitine[c] => (R)-carnitine[c] + O-acetylcarnitine[m]	0	0	0.0379263		0	0	0.00808967		0	0	0.0200346		0	0	0.0101007		1.73016	0.286497	0.180801	10.45	0.758356	0.388722	0.0614845	8.1076
r_1121	ceramide-2' (sphinganine:n-C24:0OH) transport	ceramide-2' (C24)[er] <=> ceramide-2' (C24)[g]	0	0	0		0	0	0		0	0	0		0	0	0		0	0	0		0	0	0
r_1122	ceramide-2' (sphinganine:n-C26:0OH) transport	ceramide-2' (C26)[er] <=> ceramide-2' (C26)[g]	0	0	0		0	0	0		0	0	0		0	0	0		0	0	0		0	0	0
r_1123	ceramide-3 (Phytosphingosine:n-C24:0OH) transport	ceramide-3 (C24)[er] <=> ceramide-3 (C24)[g]	0	0	0		0	0	0		0	0	0		0	0	0		0	0	0		0	0	0
r_1124	ceramide-3 (Phytosphingosine:n-C26:0OH) transport	ceramide-3 (C26)[er] <=> ceramide-3 (C26)[g]	0	0	0		0	0	0		0	0	0		0	0	0		0	0	0		0	0	0
r_1125	choline transport	choline[e] + H+[e] => choline[c] + H+[c]	0	0	0.0450633		0	0	0.0087524		0	0	0.0246222		0	0	0.0106789		0	0	0		0	0	0.0221544
r_1129	coenzyme A transport	coenzyme A[c] => coenzyme A[m]	0	0	0.00435035		0.00881785	0.0217242	0.00070979	8.04948	0.00941803	0.0051146	0.00179387	19.0472	0.00372642	0.00866297	0.000514148	13.7974	0	0	0.000383866		0	0	0.000114717
r_1130	CTP transport	CMP[m] + CTP[c] + H+[c] => CMP[c] + CTP[m] + H+[m]	4.77197e-05	1.93659e-05	0.00552709	11582.4	4.86249e-05	0.000119795	4.74406e-05	97.5644	5.20804e-05	2.8283e-05	0.00257616	4946.52	2.05487e-05	4.77703e-05	8.49328e-05	413.325	6.20631e-05	1.02771e-05	0.00182445	2939.66	1.99093e-05	1.02052e-05	6.89463e-05	346.301
r_1131	CTP/CMP antiport	CMP[m] + CTP[c] + 2 H+[c] => CMP[c] + CTP[m] + 2 H+[m]	0	0	2.8189e-06		0	0	3.90848e-06		0	0	3.85716e-06		0	0	2.77641e-05		0	0	0		0	0	1.33559e-06
r_1132	cytidine transport	cytidine[e] + H+[e] => cytidine[c] + H+[c]	0	0	0		0	0	0		0	0	0		0	0	0		0	0	0		0	0	0
r_1133	cytosine transport	cytosine[e] + H+[e] => cytosine[c] + H+[c]	0	0	0		0	0	0		0	0	0		0	0	0		0	0	0		0	0	0
r_1134	D-fructose transport	D-fructose[e] + H+[e] => D-fructose[c] + H+[c]	0	0	0		0	0	0		0	0	0		0	0	0		0	0	0		0	0	0
r_1135	D-galactose transport	D-galactose[e] + H+[e] => D-galactose[c] + H+[c]	0	0	0		0	0	0		0	0	0		0	0	0		0	0	0		0	0	0
r_1136	D-lactate transport	(R)-lactate[e] + H+[e] <=> (R)-lactate[c] + H+[c]	0	0	0		0	0	0		0	0	0		0	0	0		0	0	0		0	0	0
r_1137	D-lactate transport	(R)-lactate[c] + H+[c] => (R)-lactate[m] + H+[m]	0	0	0.0608328		0	0	0		0	0	0.0197075		0	0	0		0	0	0.0214835		0	0	0.0110061
r_1138	D-lactate/pyruvate antiport	(R)-lactate[c] + pyruvate[m] <=> (R)-lactate[m] + pyruvate[c]	0	0	0.0608328		0	0	0		0	0	0.0197075		0	0	0		0	0	0.0214835		0	0	0.0110061
r_1139	D-mannose transport	D-mannose[e] + H+[e] => D-mannose[c] + H+[c]	0	0	0		0	0	0		0	0	0		0	0	0		0	0	0		0	0	0
r_1146	episterol transport	episterol[e] <=> episterol[c]	0	0	5.40242e-07		0	0	4.331e-07		0	0	6.07048e-07		0	0	0		0	0	4.18254e-07		0	0	1.34548e-07
r_1147	ergosterol transport	ergosterol[e] <=> ergosterol[c]	0	0	4.53049e-07		0	0	5.68887e-07		0	0	4.28681e-07		0	0	2.39781e-06		0	0	0		0	0	2.16e-07
r_1149	ethanolamine transport	ethanolamine[e] <=> ethanolamine[c]	0	0	0		0	0	0		0	0	0		0	0	0		0	0	0		0	0	0
r_1151	fadH2 transport	FADH2[m] => FADH2[c]	0	0	0		0	0	1.39045e-11		0	0	0		0	0	0		0	0	0		0	0	0
r_1161	fecosterol transport	fecosterol[e] <=> fecosterol[c]	0	0	4.54684e-07		0	0	6.54958e-07		0	0	3.50982e-07		0	0	0		0	0	5.91323e-07		0	0	1.9022e-07
r_1165	GDP-mannose antiport	GDP-alpha-D-mannose[c] + GMP[g] => GDP-alpha-D-mannose[g] + GMP[c]	0	0	0		0	0	0		0	0	0		0	0	0		0	0	0		0	0	0
r_1166	glucose transport	D-glucose[e] => D-glucose[c]	2.46411	1	0.0105523	0.428239	0.4059	1	0.00194812	0.479951	0	0	0		0	0	0		0	0	0		0	0	0
r_1167	glutathione transport	glutathione[e] => glutathione[c]	0	0	0		0	0	0		0	0	0		0	0	0		0	0	0		0	0	0
r_1168	glutathione transport	glutathione[c] <=> glutathione[v]	0	0	5.08423e-15		0	0	0.00698372		0	0	0.0225814		0	0	0.00709713		0	0	0.00230498		0	0	1.4208e-15
r_1169	glycero-3-phospho-1-inositol transport	1-(sn-glycero-3-phospho)-1D-myo-inositol[e] <=> 1-(sn-glycero-3-phospho)-1D-myo-inositol[c]	0	0	0		0	0	0		0	0	0		0	0	0		0	0	0		0	0	0
r_1170	glycero-3-phosphocholine transport	sn-glycero-3-phosphocholine[e] <=> sn-glycero-3-phosphocholine[c]	-0.00629893	-0.00255627	0.000523151	-8.3054	0	0	2.75048e-05		0	0	4.03141e-05		0	0	9.85039e-05		-0.00248936	-0.000412213	8.1726e-05	-3.28302	0	0	1.49378e-05
r_1171	glycerol transport	glycerol[e] + H+[e] => glycerol[c] + H+[c]	0	0	0.0631997		0.00665	0.0163833	0.00994507	149.55	0	0	0.0246222		0	0	0.00855895		0	0	0.108851		0	0	0.0541651
r_1172	glycerol transport via channel	glycerol[c] => glycerol[e]	0.04655	0.0188912	0.0632	135.768	0	0	0.00992576		0	0	0.0246222		0	0	0.00855895		0	0	0.108851		0	0	0.0541651
r_1173	glycine transport	H+[e] + L-glycine[e] <=> H+[c] + L-glycine[c]	0	0	0.024303		0	0	0.000942207		0	0	0.0198063		0	0	6.26056e-05		0	0	0.00112006		0	0	0.00366125
r_1174	glycogen vacuolar 'transport' via autophagy	glycogen[c] => glycogen[v]	0	0	0		0	0	0		0	0	0		0	0	0		0	0	0		0	0	0
r_1175	GTP/GDP translocase	GDP[m] + GTP[c] + H+[c] => GDP[c] + GTP[m] + H+[m]	0	0	0.0428383		0	0	0.00369141		0	0	0.0131622		0	0	0.00281881		0	0	0.0068488		0	0	0.00487989
r_1176	guanine transport	guanine[e] + H+[e] <=> guanine[c] + H+[c]	0	0	5.06219e-06		0	0	6.14479e-07		0	0	0		0	0	1.2614e-05		0	0	2.13607e-06		0	0	6.07503e-07
r_1177	inositol transport	H+[e] + myo-inositol[e] => H+[c] + myo-inositol[c]	0	0	0		0	0	0		0	0	0		0	0	0		0	0	0		0	0	0
r_1178	iron (II) transport	iron(2+)[e] => iron(2+)[c]	1.782e-07	7.23182e-08	3.79857e-10	0.213163	2.079e-08	5.12195e-08	4.77541e-11	0.229697	5.346e-08	2.90323e-08	1.14598e-10	0.214362	1.473e-08	3.42435e-08	3.46734e-11	0.235393	7.227e-08	1.19672e-08	9.96023e-11	0.13782	1.188e-08	6.08952e-09	3.00904e-11	0.253286
r_1179	iron (II) transport	iron(2+)[c] => iron(2+)[m]	1.782e-07	7.23182e-08	3.79857e-10	0.213163	2.079e-08	5.12195e-08	4.77541e-11	0.229697	5.346e-08	2.90323e-08	1.14598e-10	0.214362	1.473e-08	3.42435e-08	3.46734e-11	0.235393	7.227e-08	1.19672e-08	9.96023e-11	0.13782	1.188e-08	6.08952e-09	3.00904e-11	0.253286
r_1180	isoamyl acetate transport	isoamyl acetate[c] => isoamyl acetate[e]	0	0	0		0	0	0		0	0	0		0	0	0		0	0	0		0	0	0
r_1181	isobutyl acetate transport	isobutyl acetate[c] => isobutyl acetate[e]	0	0	0		0	0	0		0	0	0		0	0	0		0	0	0		0	0	0
r_1182	isopentenyl diphosphate transport	isopentenyl diphosphate[c] <=> isopentenyl diphosphate[m]	0	0	0		0	0	0		0	0	0		0	0	0		0	0	1.82296e-11		0	0	0
r_1183	L-alanine transport	H+[e] + L-alanine[e] <=> H+[c] + L-alanine[c]	0	0	0.0112379		0	0	0.000602897		0	0	0.0284889		0	0	0		0	0	0.00284529		0	0	0
r_1184	L-arganine transport	H+[e] + L-arginine[e] <=> H+[c] + L-arginine[c]	0	0	2.75945e-05		0	0	4.77612e-06		0	0	0		0	0	1.18246e-05		0	0	0		0	0	2.5368e-05
r_1185	L-arganine transport	H+[v] + L-arginine[c] => H+[c] + L-arginine[v]	0	0	0		0	0	0		0	0	0		0	0	0		0	0	0		0	0	0
r_1186	L-asparagine transport	H+[e] + L-asparagine[e] <=> H+[c] + L-asparagine[c]	0	0	0.00428535		0	0	0.00217632		0	0	0.00510041		0	0	0.00164381		0	0	0.00233148		0	0	0.00275509
r_1187	L-asparagine transport	H+[v] + L-asparagine[c] => H+[c] + L-asparagine[v]	0	0	11.2254		0	0	19.364		0	0	15.8393		0	0	15.8145		0	0	19.3578		0	0	22.3623
r_1188	L-aspartate transport	H+[v] + L-asparagine[v] => H+[c] + L-asparagine[c]	0	0	11.2254		0	0	19.364		0	0	15.8393		0	0	15.8145		0	0	19.3578		0	0	22.3623
r_1189	L-aspartate transport	H+[v] + L-aspartate[v] => H+[c] + L-aspartate[c]	0	0	0		0	0	0		0	0	0		0	0	0		0	0	0		0	0	0
r_1190	L-aspartate transport	H+[e] + L-aspartate[e] <=> H+[c] + L-aspartate[c]	0	0	0.0212403		0	0	0.00222477		0	0	0.0141269		0	0	0.00168279		0	0	0.00656598		0	0	0.013468
r_1191	L-carnitine transport	(R)-carnitine[e] <=> (R)-carnitine[c]	0	0	8.60779e-12		0	0	0		0	0	0		0	0	0		0	0	0		0	0	0
r_1192	L-cystine transport	H+[e] + L-cysteine[e] <=> H+[c] + L-cysteine[c]	0	0	0.0133875		0	0	0.000747956		0	0	0.00142373		0	0	0.000246799		0	0	0.0006757		0	0	0.000771209
r_1193	L-cystine transport	H+[v] + L-cystine[v] => H+[c] + L-cystine[c]	0	0	0		0	0	0		0	0	0		0	0	0		0	0	0		0	0	0
r_1194	L-glutamate transport	L-glutamate[c] => L-glutamate[m]	0.207135	0.0840608	0.00195187	0.942315	0.00862521	0.0212496	0.0021891	25.3802	0.043134	0.0234246	0.000186203	0.431686	0.00530345	0.0123292	0.00154824	29.1932	0.103933	0.0172103	0.00466635	4.48976	0.00691424	0.00354414	0.0617895	893.655
r_1195	L-glutamate transport	H+[v] + L-glutamate[v] => H+[c] + L-glutamate[c]	0	0	0		0	0	0		0	0	0		0	0	0		0	0	0		0	0	0
r_1196	L-glutamate transport	H+[e] + L-glutamate[e] <=> H+[c] + L-glutamate[c]	0	0	0.00514875		0	0	9.78885e-05		0	0	0.0126634		0	0	0		0	0	0.0019437		0	0	0.00174659
r_1197	L-glutamine transport	H+[v] + L-glutamine[c] => H+[c] + L-glutamine[v]	0	0	22.434		0	0	19.364		0	0	15.8393		0	0	19.361		0	0	24.979		0	0	15.8181
r_1198	L-glutamine transport	H+[v] + L-glutamine[v] => H+[c] + L-glutamine[c]	0	0	22.434		0	0	19.364		0	0	15.8393		0	0	19.361		0	0	24.979		0	0	15.8181
r_1199	L-glutamine transport	H+[e] + L-glutamine[e] <=> H+[c] + L-glutamine[c]	0	0	0		0	0	0.000144569		0	0	0.00640314		0	0	0		0	0	0		0	0	0.00210393
r_1200	L-histidine transport, vacuolar	H+[v] + L-histidine[c] => H+[c] + L-histidine[v]	0	0	0		0	0	0		0	0	0		0	0	0		0	0	0		0	0	0
r_1201	L-histidine transport	H+[e] + L-histidine[e] <=> H+[c] + L-histidine[c]	0	0	1.7772e-05		0	0	0.000161735		0	0	6.21871e-06		0	0	0.000168448		0	0	9.01611e-05		0	0	0.000223512
r_1202	L-isoleucine transport	L-isoleucine[v] <=> L-isoleucine[c]	0	0	22.3607		0	0	0		0	0	0		0	0	0		0	0	22.3607		0	0	22.3607
r_1203	L-isoleucine transport	H+[v] + L-isoleucine[c] => H+[c] + L-isoleucine[v]	0	0	22.3607		0	0	0		0	0	0		0	0	0		0	0	22.3607		0	0	0
r_1204	L-isoleucine transport	H+[v] + L-isoleucine[v] => H+[c] + L-isoleucine[c]	0	0	0		0	0	0		0	0	0		0	0	0		0	0	0		0	0	22.3607
r_1205	L-isoleucine transport	H+[e] + L-isoleucine[e] <=> H+[c] + L-isoleucine[c]	0	0	0		0	0	0		0	0	0		0	0	0.00011887		0	0	0.000365142		0	0	0
r_1206	L-lactate transport	(S)-lactate[c] <=> (S)-lactate[m]	0	0	0		0	0	0		0	0	0		0	0	0		0	0	0		0	0	0
r_1207	L-lactate transport	(S)-lactate[e] + H+[e] => (S)-lactate[c] + H+[c]	0	0	0		0	0	0		0	0	0		0	0	0		0	0	0		0	0	0
r_1208	L-leucine transport, vacuoluar	L-leucine[v] <=> L-leucine[c]	0	0	0		0	0	0		0	0	22.3607		0	0	0		0	0	22.3607		0	0	0
r_1209	L-leucine transport, vacuoluar	H+[v] + L-leucine[c] => H+[c] + L-leucine[v]	0	0	0		0	0	0		0	0	22.3607		0	0	0		0	0	0		0	0	0
r_1210	L-leucine transport, vacuoluar	H+[v] + L-leucine[v] => H+[c] + L-leucine[c]	0	0	0		0	0	0		0	0	0		0	0	0		0	0	22.3607		0	0	0
r_1211	L-leucine transport	H+[e] + L-leucine[e] <=> H+[c] + L-leucine[c]	0	0	7.6808e-05		0	0	0.000191331		0	0	4.72199e-05		0	0	0.000166677		0	0	0.000539527		0	0	0.0010735
r_1212	L-lysine transport	H+[v] + L-lysine[c] => H+[c] + L-lysine[v]	0	0	0		0	0	0		0	0	0		0	0	0		0	0	0		0	0	0
r_1213	L-lysine transport	H+[e] + L-lysine[e] <=> H+[c] + L-lysine[c]	0	0	0.000969568		0	0	6.90921e-05		0	0	0.00114349		0	0	5.60661e-05		0	0	0.0012519		0	0	0.000266303
r_1214	L-methionine transport	H+[e] + L-methionine[e] <=> H+[c] + L-methionine[c]	0	0	0.000379465		0	0	0.000323113		0	0	0.00174079		0	0	0.000229625		0	0	8.42753e-05		0	0	0.00084208
r_1215	L-phenylalanine transport	H+[e] + L-phenylalanine[e] <=> H+[c] + L-phenylalanine[c]	0	0	5.07031e-05		0	0	6.1047e-05		0	0	1.19293e-05		0	0	4.34977e-05		0	0	5.59415e-06		0	0	6.50668e-05
r_1216	L-proline transport	H+[e] + L-proline[e] <=> H+[c] + L-proline[c]	0	0	0.00366222		0	0	0.000592606		0	0	0.00473749		0	0	0.000366854		0	0	0.0012246		0	0	0.0019259
r_1217	L-serine transport	H+[e] + L-serine[e] <=> H+[c] + L-serine[c]	0	0	0.0107845		0	0	0		0	0	0.00919683		0	0	0		0	0	0.000464673		0	0	0.00200335
r_1218	L-threonine transport	H+[e] + L-threonine[e] <=> H+[c] + L-threonine[c]	0	0	0		0	0	0.000697155		0	0	0.000934403		0	0	0.00031628		0	0	0.00057506		0	0	0.0023783
r_1219	L-tryptophan transport	H+[e] + L-tryptophan[e] <=> H+[c] + L-tryptophan[c]	0	0	4.21913e-06		0	0	0		0	0	8.78141e-07		0	0	4.74716e-05		0	0	3.95031e-06		0	0	3.2672e-05
r_1220	L-tyrosine transport	L-tyrosine[v] <=> L-tyrosine[c]	0	0	0		0	0	0		0	0	0		0	0	0		0	0	0		0	0	0
r_1221	L-tyrosine transport	H+[v] + L-tyrosine[c] => H+[c] + L-tyrosine[v]	0	0	0		0	0	0		0	0	0		0	0	0		0	0	0.00230346		0	0	0
r_1222	L-tyrosine transport	H+[v] + L-tyrosine[v] => H+[c] + L-tyrosine[c]	0	0	0		0	0	0		0	0	0		0	0	0		0	0	0.00230346		0	0	0
r_1223	L-tyrosine transport	H+[e] + L-tyrosine[e] <=> H+[c] + L-tyrosine[c]	0	0	6.28033e-05		0	0	6.05041e-05		0	0	1.13903e-05		0	0	8.18475e-05		0	0	1.47682e-05		0	0	7.87951e-05
r_1224	L-valine transport	H+[e] + L-valine[e] <=> H+[c] + L-valine[c]	0	0	0		0	0	0.000331733		0	0	1.04004e-05		0	0	0.00020088		0	0	0.000365142		0	0	0.000821267
r_1225	lanosterol transport	lanosterol[e] <=> lanosterol[c]	0	0	1.15437e-06		0	0	1.16759e-06		0	0	1.3502e-06		0	0	6.4912e-06		0	0	1.03966e-06		0	0	5.52313e-07
r_1226	malate transport	(S)-malate[c] + phosphate[m] => (S)-malate[m] + phosphate[c]	0	0	0.000416378		0	0	0.000712934		0	0	1.47047e-05		0	0	0.000436707		0	0	0		0	0	0.00386227
r_1227	maltose transport	H+[e] + maltose[e] => H+[c] + maltose[c]	0	0	0		0	0	0		0	0	0		0	0	0		0	0	0		0	0	0
r_1229	NAD transport	NAD[c] => NAD[m]	0	0	0		0	0	0		0	0	0		0	0	5.64738e-11		0	0	0		0	0	0
r_1230	NAD transport	dAMP[m] + NAD[c] => dAMP[c] + NAD[m]	0	0	0		0	0	0		0	0	0		0	0	0		0	0	0		0	0	0
r_1231	NAD transport	AMP[m] + NAD[c] => AMP[c] + NAD[m]	0	0	0		0	0	0		0	0	0		0	0	0		0	0	0		0	0	0
r_1232	NAD transport	dGMP[m] + NAD[c] => dGMP[c] + NAD[m]	0	0	0		0	0	0		0	0	0		0	0	0		0	0	0		0	0	0
r_1235	nicotinate transport	nicotinate[e] <=> nicotinate[c]	0	0	0		0	0	0		0	0	0		0	0	0		0	0	0		0	0	0
r_1236	octadecanoate (n-C18:0) transport	stearate[c] <=> stearate[p]	0	0	0.000998251		0	0	0.000144301		0	0	0.000407596		0	0	0.000141944		0	0	0.00231069		0	0	0.000444021
r_1237	ornithine transport	H+[c] + ornithine[m] => H+[m] + ornithine[c]	0.0712802	0.0289274	0.000171138	0.240092	0.00296815	0.00731251	4.6899e-05	1.58008	0.0147436	0.00800672	8.78976e-05	0.596175	0.00182505	0.00424277	5.40281e-05	2.96037	0.0176433	0.00292157	4.00876e-05	0.227211	0.00167634	0.00085927	7.71394e-05	4.60165
r_1238	orntithine transport	H+[e] + ornithine[e] <=> H+[c] + ornithine[c]	0	0	4.20149e-05		0	0	3.89443e-06		0	0	1.22988e-05		0	0	3.89078e-05		0	0	1.51384e-05		0	0	6.15656e-05
r_1239	oxaloacetate transport	H+[c] + oxaloacetate[c] => H+[m] + oxaloacetate[m]	0	0	0		0	0	0		0	0	0		0	0	0.000300527		0	0	0		0	0	0.00558327
r_1241	pantothenate transport	(R)-pantothenate[e] + H+[e] <=> (R)-pantothenate[c] + H+[c]	0	0	0.000196574		0	0	0.00012022		0	0	6.90142e-05		0	0	0.000119178		0	0	0.000248859		0	0	0.000166397
r_1242	pentaprenyl diphosphate transport	pentaprenyl diphosphate[c] <=> pentaprenyl diphosphate[m]	0	0	0		0	0	0		0	0	0		0	0	0		0	0	1.82296e-11		0	0	0
r_1244	phosphate transport	H+[e] + phosphate[e] <=> H+[c] + phosphate[c]	0.0425187	0.0172552	0.00720114	16.9364	0.0060188	0.0148283	0.000747215	12.4147	0.012435	0.006753	0.0116326	93.5473	0.00368336	0.00856288	0.000781869	21.227	0.0189163	0.00313236	0.00105124	5.55732	0.00310957	0.00159392	0.00188657	60.6697
r_1245	phosphate transport	H+[c] + phosphate[c] => H+[m] + phosphate[m]	24.6563	10.0062	0.562491	2.28133	5.31255	13.0883	0.0787359	1.48207	10.2233	5.55193	0.221156	2.16324	4.59037	10.6714	0.073178	1.59416	15.7089	2.60124	0.155779	0.991664	5.28611	2.70958	0.228639	4.32529
r_1249	potassium transport	H+[e] + potassium[e] <=> H+[c] + potassium[c]	0	0	0		0	0	0		0	0	0		0	0	0		0	0	0		0	0	0
r_1250	putrescine excretion	putrescine[c] => putrescine[e]	0	0	0		0	0	0		0	0	0		0	0	0		0	0	0		0	0	0
r_1251	putrescine transport	H+[c] + putrescine[e] <=> H+[e] + putrescine[c]	0	0	1.54255e-05		0	0	4.76448e-06		0	0	1.63073e-06		0	0	2.8891e-05		0	0	9.28613e-06		0	0	1.98256e-05
r_1252	putrescine transport	H+[v] + putrescine[c] <=> H+[c] + putrescine[v]	0	0	0		0	0	0		0	0	0		0	0	0		0	0	0		0	0	0
r_1253	pyridoxine symport	H+[e] + pyridoxine[e] <=> H+[c] + pyridoxine[c]	0	0	0		0	0	0		0	0	0		0	0	0		0	0	0		0	0	0
r_1254	pyruvate transport	H+[e] + pyruvate[e] <=> H+[c] + pyruvate[c]	-0.172136	-0.0698572	0.13469	-78.246	-0.00456804	-0.0112541	0.00480491	-105.185	0	0	0.0801421		0	0	0.000599049		0	0	0.00856088		0	0	0.00715207
r_1255	S-adenosyl-L-methionine transport	H+[e] + S-adenosyl-L-methionine[e] => H+[c] + S-adenosyl-L-methionine[c]	0	0	0		0	0	0		0	0	0		0	0	0		0	0	0		0	0	0
r_1256	S-adenosyl-L-methionine transport	S-adenosyl-L-methionine[c] <=> S-adenosyl-L-methionine[m]	0	0	0		0	0	0		0	0	0		0	0	0		0	0	0		0	0	0
r_1257	S-methylmethionine permease	H+[e] + S-methyl-L-methionine[e] => H+[c] + S-methyl-L-methionine[c]	0	0	0		0	0	0		0	0	0		0	0	0		0	0	0		0	0	0
r_1258	sodium proton antiporter	H+[e] + sodium[c] <=> H+[c] + sodium[e]	0	0	0.0740286		0	0	0.00520842		0	0	0.0246314		0	0	0.00658025		0	0	0		0	0	0
r_1260	spermidine transport	H+[c] + spermidine[e] <=> H+[e] + spermidine[c]	0	0	0		0	0	2.76368e-06		0	0	6.9682e-06		0	0	1.31893e-05		0	0	6.12569e-06		0	0	8.65222e-06
r_1261	spermidine transport	H+[v] + spermidine[c] <=> H+[c] + spermidine[v]	0	0	0		0	0	0		0	0	0		0	0	0		0	0	0		0	0	0
r_1262	spermine transport	H+[c] + spermine[e] <=> H+[e] + spermine[c]	0	0	6.40774e-05		0	0	1.44582e-05		0	0	3.34597e-05		0	0	1.66523e-05		0	0	2.3709e-05		0	0	1.23636e-05
r_1263	spermine transport	H+[v] + spermine[c] <=> H+[c] + spermine[v]	0	0	0		0	0	0		0	0	0		0	0	0		0	0	0		0	0	0
r_1264	succinate transport	phosphate[m] + succinate[c] => phosphate[c] + succinate[m]	0	0	0.00130376		0	0	0.00104026		0	0	1.26143e-05		0	0	0.000545067		0	0	0.00357359		0.000524119	0.000268656	0.0766154	14618
r_1265	succinate-fumarate transport	fumarate[m] + succinate[c] => fumarate[c] + succinate[m]	0.504725	0.204831	0.239704	47.492	0.0211769	0.0521728	0.0196441	92.7619	0.0840584	0.0456492	0.0777251	92.4656	0.0105976	0.0246368	0.0171234	161.578	2.86517	0.474445	0.0464107	1.61982	1.00929	0.517347	0.120998	11.9885
r_1266	sulfate uniport	sulphate[e] => sulphate[c]	0.0314827	0.0127765	0.0133934	42.5419	0.00156537	0.00385655	0.00192167	122.761	0.00677945	0.00368168	0.00328101	48.3963	0.00100145	0.00232811	0.00132759	132.568	0.00824059	0.00136456	0.00124297	15.0835	0.00086556	0.000443674	0.00216013	249.565
r_1267	sulfite transport	sulphite[c] => sulphite[e]	0	0	0.00146352		0	0	0.00175404		0	0	0.00232176		0	0	0.00128647		0	0	0.00103333		0	0	0.00185455
r_1268	taurine transport	taurine[c] <=> taurine[e]	0	0	0		0	0	0		0	0	0		0	0	0		0	0	0		0	0	0
r_1270	thiamine transport	H+[e] + thiamine[e] => H+[c] + thiamine[c]	0	0	0		0	0	0		0	0	0		0	0	0		0	0	0		0	0	0
r_1271	UDPgalactose transport	UDP-D-galactose[c] => UDP-D-galactose[g]	0	0	0		0	0	0		0	0	0		0	0	0		0	0	0		0	0	0
r_1272	uracil transport	H+[e] + uracil[e] => H+[c] + uracil[c]	0	0	0		0	0	0		0	0	0		0	0	0		0	0	0		0	0	0
r_1273	urea transport	2 H+[e] + urea[e] <=> 2 H+[c] + urea[c]	0.794344	0.322365	0.0208178	2.62076	0.0384755	0.0947906	0.00104223	2.70881	0	0	0		0	0	0		0	0	0		0	0	0
r_1274	uridine transport	H+[e] + uridine[e] => H+[c] + uridine[c]	0	0	0		0	0	0		0	0	0		0	0	0		0	0	0		0	0	0
r_1275	UTP transport	FMN[m] + H+[c] + UMP[m] + UTP[c] => FMN[c] + H+[m] + UMP[c] + UTP[m]	0	0	0		0	0	0		0	0	0		0	0	0		0	0	0		0	0	0
r_1276	UTP/UMP antiport	2 H+[c] + UMP[m] + UTP[c] => 2 H+[m] + UMP[c] + UTP[m]	0	0	0		0	0	0		0	0	0		0	0	0		0	0	0		0	0	0
r_1277	water diffusion	H2O[e] <=> H2O[c]	-9.49714	-3.85419	0.14436	-1.52003	-1.64353	-4.04911	0.0259333	-1.5779	-3.09769	-1.68225	0.150664	-4.86377	-1.19229	-2.77178	0.0304412	-2.55317	-8.42832	-1.39565	0.0281821	-0.334374	-2.51494	-1.28912	0.0537002	-2.13525
r_1278	zymosterol transport	zymosterol[e] <=> zymosterol[ce]	0	0	8.18646e-07		0	0	8.19026e-07		0	0	7.01412e-07		0	0	2.33075e-06		0	0	8.47212e-07		0	0	2.44963e-07
r_1542	(1->3)-beta-D-glucan exchange	(1->3)-beta-D-glucan[e] =>	0	0	0		0	0	0		0	0	0		0	0	0		0	0	0		0	0	0
r_1543	(1->3)-beta-D-glucan transport	(1->3)-beta-D-glucan[ce] <=> (1->3)-beta-D-glucan[c]	0	0	0		0	0	0		0	0	0		0	0	0		0	0	0		0	0	0
r_1545	(R)-carnitine exchange	(R)-carnitine[e] =>	0	0	8.60779e-12		0	0	0		0	0	0		0	0	0		0	0	0		0	0	0
r_1546	(R)-lactate exchange	(R)-lactate[e] =>	0	0	0		0	0	0		0	0	0		0	0	0		0	0	0		0	0	0
r_1547	(R)-mevalonate exchange	(R)-mevalonate[e] =>	0	0	0.00076504		0	0	9.04389e-06		0	0	1.41063e-05		0	0	8.14556e-05		0.000112232	1.85845e-05	1.97258e-05	17.576	3.6103e-05	1.85059e-05	1.52973e-05	42.3713
r_1548	(R)-pantothenate exchange	(R)-pantothenate[e] =>	0	0	0.000196574		0	0	0.00012022		0	0	6.90142e-05		0	0	0.000119178		0	0	0.000248859		0	0	0.000166397
r_1549	(R,R)-2,3-butanediol exchange	(R,R)-2,3-butanediol[e] =>	0	0	0.00683037		0	0	0.000492301		0	0	0.014758		0	0	0.00043377		0	0	0.00293882		0	0	0.00116843
r_1550	(S)-3-methyl-2-oxopentanoate exchange	(S)-3-methyl-2-oxopentanoate[e] =>	0	0	0		0	0	0.000236894		0	0	2.56344e-05		0	0	0.00018032		0	0	0.000968226		0	0	0.00211803
r_1551	(S)-lactate exchange	(S)-lactate[e] =>	0	0	0		0	0	0		0	0	0		0	0	0		0	0	0		0	0	0
r_1552	(S)-malate exchange	(S)-malate[e] =>	0	0	0.00785815		0	0	0.00037938		0	0	0		0	0	0		0	0	0.00285301		0	0	0.0042325
r_1553	1-(sn-glycero-3-phospho)-1D-myo-inositol exchange	1-(sn-glycero-3-phospho)-1D-myo-inositol[e] =>	0	0	0		0	0	0		0	0	0		0	0	0		0	0	0		0	0	0
r_1560	1D-myo-inositol 1,3,4,5,6-pentakisphosphate diffusion	myo-inositol 1,3,4,5,6-pentakisphosphate[c] <=> myo-inositol 1,3,4,5,6-pentakisphosphate[n]	0	0	0		0	0	0		0	0	0		0	0	0		0	0	0		0	0	0
r_1562	1D-myo-inositol 1-phosphate transport	1D-myo-inositol 1-phosphate[er] <=> 1D-myo-inositol 1-phosphate[c]	0	0	0.00590019		0	0	4.2115e-05		0	0	0.00243687		0	0	8.69697e-05		0	0	0.0022788		0	0	6.1577e-05
r_1563	2'-deoxyadenosine exchange	2'-deoxyadenosine[e] =>	0	0	0		0	0	0		0	0	0		0	0	0		0	0	0		0	0	0
r_1565	2'-deoxyinosine exchange	2'-deoxyinosine[e] =>	0	0	0		0	0	0		0	0	0		0	0	0		0	0	0		0	0	0
r_1567	2-dehydro-3-deoxy-D-arabino-heptonate7-phohsphate transport	7-phospho-2-dehydro-3-deoxy-D-arabino-heptonic acid[c] <=> 7-phospho-2-dehydro-3-deoxy-D-arabino-heptonic acid[m]	0	0	0		0	0	0		0	0	0		0	0	0		0	0	0		0	0	0
r_1568	2-dehydropantoate transport	2-dehydropantoate[c] <=> 2-dehydropantoate[m]	0	0	0.000196574		0	0	0.00012022		0	0	6.90142e-05		0	0	0.000119178		0	0	0.000248859		0	0	0.000166397
r_1572	2-isopropylmalate exchange	2-isopropylmalate[e] =>	0	0	0.000108246		0	0	0.000265638		0	0	6.08995e-05		0	0	0.000305067		0.00239395	0.000396415	0.0059937	250.368	0	0	0.00440009
r_1573	2-isopropylmalate transport	2-isopropylmalate[c] <=> 2-isopropylmalate[e]	0	0	0.000108246		0	0	0.000265638		0	0	6.08995e-05		0	0	0.000305067		0.00239395	0.000396415	0.0059937	250.368	0	0	0.00440009
r_1574	2-isopropylmalate transport	2-isopropylmalate[c] <=> 2-isopropylmalate[m]	-0.0968366	-0.0392988	0.00152913	-1.57908	-0.00403232	-0.00993428	0.000840557	-20.8455	-0.0200296	-0.0108774	0.000163973	-0.81865	-0.00247938	-0.00576393	0.000786693	-31.7294	0	0	0.00156993		0	0	0.00213201
r_1575	2-methyl-1-butanol transport	2-methylbutanol[c] <=> 2-methylbutanol[e]	0	0	0.000215702		0	0	0.000615555		0	0	9.45004e-05		0	0	0.000458329		0	0	0.00140904		0	0	0.00193982
r_1576	2-methyl-1-butanol transport	2-methylbutanol[c] <=> 2-methylbutanol[m]	0	0	9.82683e-05		0	0	0.000231669		0	0	3.48311e-05		0	0	0.000266611		0	0	0.000892993		0	0	0.000725011
r_1577	2-methylbutanal exchange	2-methylbutanal[e] =>	0	0	0.00013944		0	0	0.000581539		0	0	7.44242e-05		0	0	0.000421592		0	0	0.000509682		0	0	0.00098784
r_1578	2-methylbutanal transport	2-methylbutanal[c] <=> 2-methylbutanal[e]	0	0	0.00013944		0	0	0.000581539		0	0	7.44242e-05		0	0	0.000421592		0	0	0.000509682		0	0	0.00098784
r_1579	2-methylbutanal transport	2-methylbutanal[c] <=> 2-methylbutanal[m]	0	0	9.82683e-05		0	0	0.000231669		0	0	3.48311e-05		0	0	0.000266611		0	0	0.000892993		0	0	0.000725011
r_1580	2-methylbutanol exchange	2-methylbutanol[e] =>	0	0	0.000215702		0	0	0.000615555		0	0	9.45004e-05		0	0	0.000458329		0	0	0.00140904		0	0	0.00193982
r_1582	2-methylpropanal transport	isobutyraldehyde[c] <=> isobutyraldehyde[e]	0	0	8.86667e-05		0	0	0.000768271		0	0	1.80031e-05		0	0	0.000876318		0	0	0.000516259		0	0	0.0017376
r_1583	2-methylpropanal transport	isobutyraldehyde[c] <=> isobutyraldehyde[m]	0	0	7.68079e-05		0	0	0.000491645		0	0	2.31586e-05		0	0	0.000301188		0	0	0.000815665		0	0	0.0013003
r_1585	2-oxobutanoate transporter	2-oxobutanoate[c] <=> 2-oxobutanoate[m]	0.0102973	0.00417891	0.0135762	131.842	0.00042454	0.00104592	0.000696384	164.033	0.00210881	0.00114522	0.000957553	45.4073	0.000261041	0.000606853	0.000223443	85.5971	0.00250948	0.000415546	0.0011831	47.1451	0.000231907	0.000118872	0.000944265	407.174
r_1586	2-oxoglutarate exchange	2-oxoglutarate[e] =>	0	0	0.00667972		0	0	0.000615272		0	0	0.00546237		0	0	0.000224619		0	0	0		0	0	0.00032169
r_1587	2-oxoglutarate transport	2-oxoglutarate[c] <=> 2-oxoglutarate[n]	0	0	0		0	0	0		0	0	0		0	0	0		0	0	0		0	0	0
r_1588	2-oxoglutarate transport	2-oxoglutarate[e] <=> 2-oxoglutarate[c]	0	0	22.3607		0	0	0.000615272		0	0	31.6149		0	0	22.3607		0	0	31.6149		0	0	22.3607
r_1589	2-phenylethanol exchange	2-phenylethanol[e] =>	0	0	0		0	0	0		0	0	0		0	0	0		0	0	0		0	0	0
r_1590	2-phenylethanol transport	2-phenylethanol[e] <=> 2-phenylethanol[c]	0	0	0		0	0	0		0	0	0		0	0	0		0	0	0		0	0	0
r_1591	2-phenylethanol transport	2-phenylethanol[m] <=> 2-phenylethanol[c]	0	0	0		0	0	0		0	0	0		0	0	0		0	0	0		0	0	0
r_1595	3-carboxy-4-methyl-2-oxopentanoate transport	(2S)-2-isopropyl-3-oxosuccinate[c] <=> (2S)-2-isopropyl-3-oxosuccinate[m]	0	0	0		0	0	0		0	0	0		0	0	0		0	0	0		0	0	0
r_1596	3-methyl-2-oxopentanoate transport	(S)-3-methyl-2-oxopentanoate[c] <=> (S)-3-methyl-2-oxopentanoate[m]	-0.0369956	-0.0150138	0.00123483	-3.33777	-0.00154051	-0.0037953	0.00193143	-125.376	-0.00765216	-0.00415562	0.000122895	-1.60601	-0.000947227	-0.00220206	0.00114844	-121.242	0.00348117	0.000576447	0.00296798	85.2583	0	0	0.0596613
r_1597	3-methyl-oxopentanoate trasport	(S)-3-methyl-2-oxopentanoate[e] <=> (S)-3-methyl-2-oxopentanoate[c]	0	0	0		0	0	0.000236894		0	0	2.56344e-05		0	0	0.00018032		0	0	0.000968226		0	0	0.00211803
r_1598	3-methylbutanal exchange	3-methylbutanal[e] =>	0	0	0.000174		0	0	0.000367428		0	0	0.0001109		0	0	0.000432602		0.0139106	0.00230346	0.00655749	47.1402	0	0	0.00108848
r_1599	3-methylbutanal transport	3-methylbutanal[c] <=> 3-methylbutanal[e]	0	0	0.000174		0	0	0.000367428		0	0	0.0001109		0	0	0.000432602		0.0139106	0.00230346	0.00655749	47.1402	0	0	0.00108848
r_1600	3-methylbutanal transport	3-methylbutanal[c] <=> 3-methylbutanal[m]	0	0	7.6808e-05		0	0	0.000334854		0	0	3.85741e-05		0	0	0.000224729		0	0	0.000615486		0	0	0.000699271
r_1601	3-octaprenyl-4-hydroxybenzoate transport	3-hexaprenyl-4-hydroxybenzoic acid[c] <=> 3-hexaprenyl-4-hydroxybenzoic acid[m]	0	0	0		0	0	0		0	0	0		0	0	0		0	0	1.82296e-11		0	0	0
r_1603	4-amino-5-hydroxymethyl-2-methylpyrimidine synthetase	5'-phosphoribosyl-5-aminoimidazole[c] + 2 H+[c] => 4-amino-5-hydroxymethyl-2-methylpyrimidine[c] + glycolaldehyde[c] + phosphate[c]	0	0	0		0	0	0		0	0	0		0	0	0		0	0	0		0	0	0
r_1604	4-aminobenzoate exchange	4-aminobenzoate[e] =>	0	0	3.92422e-05		0	0	4.16423e-05		0	0	9.8772e-06		0	0	2.25881e-05		0	0	7.90733e-06		0	0	4.61821e-05
r_1605	4-aminobenzoate transport	4-aminobenzoate[c] <=> 4-aminobenzoate[e]	0	0	3.92422e-05		0	0	4.16423e-05		0	0	9.8772e-06		0	0	2.25881e-05		0	0	7.90733e-06		0	0	4.61821e-05
r_1606	4-aminobenzoate transport	4-aminobenzoate[c] <=> 4-aminobenzoate[m]	0	0	0		0	0	0		0	0	0		0	0	0		0	0	4.85119e-12		0	0	0
r_1607	4-aminobutanal transport	4-aminobutanal[c] <=> 4-aminobutanal[m]	0.806758	0.327403	1.39063	172.373	0	0	0.0367356		0	0	0.338575		0	0	0.0421664		0	0	0.0182658		0	0	0.0786046
r_1608	4-aminobutyrate transport	gamma-aminobutyrate[c] <=> gamma-aminobutyrate[m]	-0.806758	-0.327403	1.39063	-172.373	0	0	0.0367356		0	0	0.338575		0	0	0.0421664		0	0	0.0182658		0	0	0.0786046
r_1609	4-hydroxy-2-oxoglutarate transport	4-hydroxy-2-oxoglutarate[c] <=> 4-hydroxy-2-oxoglutarate[m]	0	0	0		0	0	0		0	0	0		0	0	0		0	0	0		0	0	0
r_1610	4-hydroxy-2-oxoglutarate transport	4-hydroxy-2-oxoglutarate[c] <=> 4-hydroxy-2-oxoglutarate[p]	0	0	0		0	0	0		0	0	0		0	0	0		0	0	0		0	0	0
r_1611	4-hydroxybenzoate transport	4-hydroxybenzoate[c] <=> 4-hydroxybenzoate[m]	0	0	0		0	0	0		0	0	0		0	0	0		0	0	1.82296e-11		0	0	0
r_1619	5'-nucleotidase (GMP)	GMP[c] + H2O[c] => guanosine[c] + phosphate[c]	0	0	0.000197722		0	0	0.000124701		0	0	0.000152209		0	0	0.000155947		0	0	0.000147261		0	0	0.000260591
r_1621	5-aminolevulinate exchange	5-aminolevulinate[e] =>	0	0	0		0	0	0		0	0	0		0	0	0		0	0	0		0	0	0
r_1622	5-aminolevulinate transport	5-aminolevulinate[c] <=> 5-aminolevulinate[m]	-1.4256e-06	-5.78546e-07	3.03885e-09	-0.213163	-1.6632e-07	-4.09756e-07	3.82032e-10	-0.229697	-4.2768e-07	-2.32258e-07	9.16783e-10	-0.214362	-1.1784e-07	-2.73948e-07	2.77387e-10	-0.235393	-5.7816e-07	-9.57377e-08	7.96818e-10	-0.13782	-9.504e-08	-4.87161e-08	2.40723e-10	-0.253286
r_1623	5-formethyltetrahydrofolate cyclo-ligase	5-formyltetrahydrofolic acid[m] + ATP[m] => 5,10-methenyl-THF[m] + ADP[m] + phosphate[m]	0	0	1.06352e-05		0	0	0.00048349		0	0	0.000477257		0	0	0.000103291		0	0	0		0	0	4.04666e-06
r_1624	5-formyltetrahydrofolate:10-formyltetrahydrofolate isomerase	5-formyltetrahydrofolic acid[c] + ATP[c] + H2O[c] => 10-formyl-THF[c] + ADP[c] + H+[c] + phosphate[c]	0	0	0		0	0	0		0	0	0		0	0	0		0	0	0		0	0	0
r_1625	5-formyltetrahydrofolic acid exchange	5-formyltetrahydrofolic acid[e] =>	0	0	0		0	0	0		0	0	0		0	0	0		0	0	0		0	0	0
r_1627	7,8-diaminononanoate exchange	7,8-diaminononanoate[e] =>	0	0	0		0	0	0		0	0	0		0	0	0		0	0	0		0	0	0
r_1628	7,8-diaminononanoate transport	7,8-diaminononanoate[e] <=> 7,8-diaminononanoate[c]	0	0	0		0	0	0		0	0	0		0	0	0		0	0	0		0	0	0
r_1629	8-amino-7-oxononanoate exchange	8-amino-7-oxononanoate[e] =>	0	0	0		0	0	0		0	0	0		0	0	0		0	0	0		0	0	0
r_1630	9H-xanthine exchange	9H-xanthine[e] =>	0	0	4.51377e-06		0	0	7.22542e-07		0	0	1.93468e-06		0	0	1.78311e-05		0	0	1.4963e-06		0	0	7.01006e-07
r_1631	acetaldehyde exchange	acetaldehyde[e] =>	0	0	0.000329222		0	0	0.000538535		0	0	0.0214912		0	0	0		0	0	0.00571941		0	0	0.000800244
r_1632	acetaldehyde transport	acetaldehyde[m] <=> acetaldehyde[c]	-0.00170092	-0.000690278	0.190189	-11181.5	0	0	0.0770344		0	0	0.0903086		0	0	0.0557452		-0.788946	-0.130642	0.129271	-16.3853	-0.0327125	-0.016768	0.0983878	-300.765
r_1633	acetaldehyde transport	acetaldehyde[e] <=> acetaldehyde[c]	0	0	0.000329222		0	0	0.000538535		0	0	0.0214912		0	0	0		0	0	0.00571941		0	0	0.000800244
r_1634	acetate exchange	acetate[e] =>	0	0	0.068272		0	0	0.00288555		0	0	0.163608		0	0	0.000382681		-6.039	-1	0.00100474	-0.0166375	-1.95089	-1	0.00586857	-0.300814
r_1635	acetate transport	acetate[c] <=> acetate[n]	0	0	0		0	0	0		0	0	0		0	0	0		0	0	0		0	0	0
r_1637	acetyl-CoA transport	acetyl-CoA[c] <=> acetyl-CoA[n]	0	0	0		0	0	0		0	0	0		0	0	0		0	0	0		0	0	0
r_1638	acetylcarnitine transport	O-acetylcarnitine[p] => O-acetylcarnitine[c]	0	0	0.00244289		0	0	0.0002587		0	0	0.00163659		0	0	0.000573412		0	0	0		0	0	0.00146898
r_1639	adenine exchange	adenine[e] =>	0	0	0		0	0	0		0	0	0		0	0	0		0	0	0		0	0	0
r_1640	adenine transport	adenine[c] <=> adenine[m]	0	0	0		0	0	0		0	0	0		0	0	0		0	0	0		0	0	0
r_1641	adenosine 3',5'-bismonophosphate exchange	adenosine 3',5'-bismonophosphate[e] =>	0	0	1.57571e-05		0	0	1.10339e-06		0	0	0		0	0	1.97932e-05		0	0	2.13606e-06		0	0	7.43561e-07
r_1642	adenosine 3',5'-bisphosphate transport	adenosine 3',5'-bismonophosphate[c] <=> adenosine 3',5'-bismonophosphate[m]	0	0	0		0	0	0		0	0	0		0	0	0		0	0	0		0	0	0
r_1643	adenosine exchange	adenosine[e] =>	0	0	0		0	0	0		0	0	0		0	0	0		0	0	0		0	0	0
r_1644	ADP transport	ADP[c] <=> ADP[n]	0	0	0.0017021		0	0	0.000522613		0	0	0.00107749		0	0	3.6211e-05		0	0	4.06371e-05		0	0	0.000541375
r_1645	ADP transport	ADP[c] <=> ADP[er]	0	0	2.82606e-05		0	0	1.00053e-07		0	0	1.47191e-07		0	0	2.7886e-06		0	0	1.66798e-05		0	0	2.759e-06
r_1647	AKG transporter, peroxisome	2-oxoglutarate[c] <=> 2-oxoglutarate[p]	0	0	0.00237483		0	0	2.11791e-05		0	0	0.00326702		0	0	9.44774e-05		0	0	0.000625964		0	0	0
r_1648	allantoate exchange	allantoate[e] =>	0	0	0		0	0	0		0	0	0		0	0	0		0	0	0		0	0	0
r_1649	allantoin exchange	allantoin[e] =>	0	0	0		0	0	0		0	0	0		0	0	0		0	0	0		0	0	0
r_1650	alpha,alpha-trehalose exchange	trehalose[e] =>	0	0	0.00917279		0	0	4.74394e-05		0	0	0.00249258		0	0	8.66046e-05		0	0	0		0	0	0.000415772
r_1651	alpha-D-glucosamine 6-phosphate exchange	alpha-D-glucosamine 6-phosphate[e] =>	0	0	0.00717264		0	0	0.000416721		0	0	0.0116259		0	0	0.000349172		0	0	0.000624795		0	0	0.00160048
r_1652	alpha-ketoglutarate/malate transporter	(S)-malate[e] + 2-oxoglutarate[c] <=> (S)-malate[c] + 2-oxoglutarate[e]	0	0	22.3607		0	0	0		0	0	31.6149		0	0	22.3607		0	0	31.6149		0	0	22.3607
r_1654	ammonium exchange	ammonium[e] <=>	0	0	0		0	0	0		-0.335689	-0.182301	0.0441333	-13.1471	-0.0482165	-0.112091	0.00143739	-2.98112	-0.408204	-0.0675946	0.0080108	-1.96245	-0.0425629	-0.0218171	0.0161974	-38.0553
r_1656	AMP transport	AMP[n] <=> AMP[c]	0	0	0		0	0	0		0	0	0		0	0	0		0	0	0		0	0	0
r_1657	arginine transport	H+[c] + L-arginine[c] => H+[m] + L-arginine[m]	0	0	0		0	0	0		0	0	0		0	0	0		0	0	0		0	0	0
r_1658	asparagine transport	L-asparagine[c] => L-asparagine[m]	0	0	0		0	0	0		0	0	0		0	0	0		0	0	0		0	0	0
r_1659	aspartate-glutamate transporter	L-aspartate[c] + L-glutamate[p] <=> L-aspartate[p] + L-glutamate[c]	0	0	0.00237483		0	0	2.11791e-05		0	0	0.00326702		0	0	9.44774e-05		0	0	0.000625964		0	0	0
r_1660	ATP diffusion	ATP[c] <=> ATP[n]	0	0	0.0017021		0	0	0.000522613		0	0	0.00107749		0	0	3.6211e-05		0	0	4.06371e-05		0	0	0.000541375
r_1661	ATP transport	ATP[c] <=> ATP[er]	0	0	2.82606e-05		0	0	1.00053e-07		0	0	1.47191e-07		0	0	2.7886e-06		0	0	1.66798e-05		0	0	2.759e-06
r_1667	bicarbonate formation	carbon dioxide[c] + H2O[c] <=> bicarbonate[c] + H+[c]	1.74998	0.710189	0.279089	15.9481	0.310162	0.764133	0.0257984	8.31772	0.40779	0.221456	0.117943	28.9225	0.120507	0.280148	0.0235553	19.5468	1.07664	0.178281	0.0641475	5.95812	0.112329	0.0575782	0.0708943	63.1131
r_1669	bicarbonate transport	bicarbonate[c] <=> bicarbonate[n]	0	0	0		0	0	0		0	0	0		0	0	0		0	0	0		0	0	0
r_1671	biotin exchange	biotin[e] =>	0	0	0		0	0	0		0	0	0		0	0	0		0	0	0		0	0	0
r_1672	carbon dioxide exchange	carbon dioxide[e] =>	7.2056	2.92422	0.257457	3.57302	1.46583	3.6113	0.0191625	1.30728	2.95569	1.60513	0.0631647	2.13706	1.1062	2.57164	0.0158191	1.43003	6.73141	1.11466	0.0712685	1.05874	1.4721	0.754577	0.0429184	2.91545
r_1673	carnitine transport	(R)-carnitine[c] => (R)-carnitine[p]	0	0	0.00244289		0	0	0.0002587		0	0	0.00163659		0	0	0.000573412		0	0	0		0	0	0.00146898
r_1674	carnitine-acetylcarnitine carrier	(R)-carnitine[c] + O-acetylcarnitine[p] => (R)-carnitine[p] + O-acetylcarnitine[c]	0	0	0.0220798		0	0	0.00142765		0	0	0.00970462		0	0	0.00234031		0	0	0.000464065		0	0	0.0064584
r_1675	CDP transport	CDP[c] <=> CDP[n]	0	0	0		0	0	0		0	0	0		0	0	0		0	0	0		0	0	0
r_1676	ceramide transport	ceramide-1 (C24)[g] <=> ceramide-1 (C24)[er]	0	0	0.00298836		0	0	3.10191e-05		0	0	0.00213474		0	0	5.53808e-05		0	0	0.00124353		0	0	4.23456e-05
r_1677	ceramide transport	ceramide-2 (C24)[g] <=> ceramide-2 (C24)[er]	0	0	0		0	0	0		0	0	0		0	0	0		0	0	0		0	0	0
r_1678	ceramide transport	ceramide-4 (C24)[g] <=> ceramide-4 (C24)[er]	0	0	0		0	0	0		0	0	0		0	0	0		0	0	0		0	0	0
r_1679	ceramide transport	ceramide-1 (C26)[g] <=> ceramide-1 (C26)[er]	0	0	0.0051084		0	0	2.86342e-05		0	0	0.00116762		0	0	6.74215e-05		0	0	0.00189181		0	0	4.48963e-05
r_1680	ceramide transport	ceramide-2 (C26)[g] <=> ceramide-2 (C26)[er]	0	0	0		0	0	0		0	0	0		0	0	0		0	0	0		0	0	0
r_1681	ceramide transport	ceramide-4 (C26)[g] <=> ceramide-4 (C26)[er]	0	0	0		0	0	0		0	0	0		0	0	0		0	0	0		0	0	0
r_1683	choline exchange	choline[e] =>	0.000369748	0.000150053	0.0055881	1511.33	0.00030808	0.000759004	0.000197311	64.0455	0	0	0.00339094		9.29387e-05	0.000216059	0.000221032	237.825	2.28624e-05	3.78579e-06	0.000692123	3027.35	0.00047324	0.000242576	0.000119891	25.3341
r_1684	choline transport	choline[ce] <=> choline[c]	0.000369748	0.000150053	0.00558811	1511.33	0.00030808	0.000759004	0.000197326	64.0504	0	0	0.00339094		9.29387e-05	0.000216059	0.000221033	237.827	2.28624e-05	3.78579e-06	0.000692118	3027.33	0.00047324	0.000242576	0.000119892	25.3342
r_1686	citrate transport	citrate[e] <=> citrate[c]	0	0	0		0	0	0		0	0	0		0	0	0		-0.1159	-0.0191919	7.79729e-16	-6.7276e-13	0.0473	0.0242453	0.0013054	2.75983
r_1687	citrate(3-) exchange	citrate[e] =>	0	0	0		0	0	0		0	0	0		0	0	0		0.1159	0.0191919	7.07944e-16	6.10823e-13	-0.0473	-0.0242453	0.0013054	-2.75983
r_1688	citrate/isocitrate antiport	citrate[c] + isocitrate[p] <=> citrate[p] + isocitrate[c]	0	0	0		0	0	0		0	0	0		0	0	0		0	0	0		0	0	0
r_1689	citrate/malate antiport	(S)-malate[c] + citrate[p] <=> (S)-malate[p] + citrate[c]	0	0	0.00792797		0	0	0.00282297		0	0	0.010513		0	0	0.00334938		0.0801843	0.0132777	0.00758737	9.46241	0	0	0.0068232
r_1691	CO2 transport	carbon dioxide[c] <=> carbon dioxide[er]	0	0	0		0	0	0		0	0	3.05227e-12		0	0	0		0	0	0		0	0	0
r_1694	CO2 transport	carbon dioxide[n] <=> carbon dioxide[c]	0	0	0		0	0	0		0	0	0		0	0	0		0	0	0		0	0	0
r_1695	CO2 transport	carbon dioxide[c] <=> carbon dioxide[p]	0	0	0		0	0	0		0	0	0		0	0	0		0	0	0		0	0	0
r_1696	CO2 transport	carbon dioxide[c] <=> carbon dioxide[m]	-4.0603	-1.64778	0.761057	-18.7439	-1.01754	-2.50687	0.107696	-10.584	-2.00548	-1.08911	0.340244	-16.9657	-0.905768	-2.10568	0.0974538	-10.7592	-2.71867	-0.450185	0.173311	-6.37484	-0.977956	-0.501286	0.131871	-13.4844
r_1697	CO2 transport	carbon dioxide[c] <=> carbon dioxide[e]	7.2056	2.92422	0.257457	3.57302	1.46583	3.6113	0.0191625	1.30728	2.95569	1.60513	0.0631647	2.13706	1.1062	2.57164	0.0158191	1.43003	6.73141	1.11466	0.0712685	1.05874	1.4721	0.754577	0.0429184	2.91545
r_1698	coenzyme A transport	coenzyme A[c] <=> coenzyme A[er]	0	0	4.40247e-12		0	0	0		0	0	2.14388e-11		0	0	0		0	0	0		0	0	0
r_1699	coenzyme A transport	coenzyme A[c] <=> coenzyme A[n]	0	0	0		0	0	0		0	0	0		0	0	0		0	0	0		0	0	0
r_1700	coenzyme A transport	coenzyme A[p] <=> coenzyme A[c]	0	0	0.00435548		0	0	0.00055782		0	0	0.00311755		0	0	0.00060323		0.0113028	0.00187163	0.00340562	30.1308	0	0	0.00202967
r_1702	cytidine exchange	cytidine[e] =>	0	0	0		0	0	0		0	0	0		0	0	0		0	0	0		0	0	0
r_1703	cytidylate kinase (CMP)	ATP[c] + CMP[c] => ADP[c] + CDP[c]	0	0	0.00927368		0.00106656	0.00262764	0.00858837	805.242	0	0	0.0149788		7.04035e-05	0.00016367	0.000240492	341.59	0.000618745	0.000102458	0.00450877	728.697	0.000571144	0.00029276	0.00376166	658.619
r_1704	cytidylate kinase (dCMP)	ATP[c] + dCMP[c] <=> ADP[c] + dCDP[c]	-0.0010692	-0.000433909	0.00316061	-295.605	-0.00012474	-0.000307317	0.00291391	-2335.99	-0.00032076	-0.000174194	0.00250338	-780.452	-8.838e-05	-0.000205461	0.000474796	-537.221	-0.00043362	-7.18033e-05	0.00173403	-399.896	-7.128e-05	-3.65371e-05	0.000481585	-675.624
r_1705	cytosine exchange	cytosine[e] =>	0	0	0		0	0	0		0	0	0		0	0	0		0	0	0		0	0	0
r_1706	D-arabinose exchange	D-arabinose[e] =>	0	0	0		0	0	0		0	0	0		0	0	0		0	0	0		0	0	0
r_1707	D-arabinose transport	D-arabinose[e] <=> D-arabinose[c]	0	0	0		0	0	0		0	0	0		0	0	0		0	0	0		0	0	0
r_1708	D-erythrose 4-phosphate transport	D-erythrose 4-phosphate[c] <=> D-erythrose 4-phosphate[m]	0	0	0		0	0	0		0	0	0		0	0	0		0	0	0		0	0	0
r_1709	D-fructose exchange	D-fructose[e] =>	0	0	0		0	0	0		0	0	0		0	0	0		0	0	0		0	0	0
r_1710	D-galactose exchange	D-galactose[e] =>	0	0	0		0	0	0		0	0	0		0	0	0		0	0	0		0	0	0
r_1711	D-galacturonate exchange	D-galacturonate[e] =>	0	0	0		0	0	0		0	0	0		0	0	0		0	0	0		0	0	0
r_1712	D-glucitol exchange	D-glucitol[e] =>	0	0	0		0	0	0		0	0	0		0	0	0		0	0	0		0	0	0
r_1713	D-glucosamine 6-phosphate uniport	alpha-D-glucosamine 6-phosphate[e] <=> alpha-D-glucosamine 6-phosphate[c]	0	0	0.00717264		0	0	0.000416721		0	0	0.0116259		0	0	0.000349172		0	0	0.000624795		0	0	0.00160048
r_1714	D-glucose exchange	D-glucose[e] =>	-2.46411	-1	0.0105523	-0.428239	-0.4059	-1	0.00194812	-0.479951	0	0	0		0	0	0		0	0	0		0	0	0
r_1715	D-mannose exchange	D-mannose[e] =>	0	0	0		0	0	0		0	0	0		0	0	0		0	0	0		0	0	0
r_1716	D-ribose exchange	D-ribose[e] =>	0	0	0		0	0	0		0	0	0		0	0	0		0	0	0		0	0	0
r_1717	D-sorbitol transport	D-glucitol[e] <=> D-glucitol[c]	0	0	0		0	0	0		0	0	0		0	0	0		0	0	0		0	0	0
r_1718	D-xylose exchange	D-xylose[e] <=>	0	0	0		0	0	0		-1.8414	-1	0.00807393	-0.438467	-0.430155	-1	0.00209683	-0.487459	0	0	0		0	0	0
r_1719	D-xylose transport	D-xylose[e] <=> D-xylose[c]	0	0	0		0	0	0		1.8414	1	0.00807393	0.438467	0.430155	1	0.00209683	0.487459	0	0	0		0	0	0
r_1720	dADP transport	dADP[c] <=> dADP[n]	0	0	0		0	0	0		0	0	0		0	0	0		0	0	0		0	0	0
r_1721	dCDP transport	dCDP[c] <=> dCDP[n]	0	0	0		0	0	0		0	0	0		0	0	0		0	0	0		0	0	0
r_1726	deamino-NAD+ diffusion	deamido-NAD(+)[c] <=> deamido-NAD(+)[n]	0	0	0		0	0	0		0	0	0		0	0	0		0	0	0		0	0	0
r_1727	decanoate exchange	decanoate[e] =>	0	0	0.00433298		0	0	0.000538536		0	0	0.00339449		0	0	0.00034367		0.0113028	0.00187163	0.0035442	31.3568	0	0	0.00213465
r_1728	deoxyadenosine transport	2'-deoxyadenosine[e] => 2'-deoxyadenosine[c]	0	0	0		0	0	0		0	0	0		0	0	0		0	0	0		0	0	0
r_1729	deoxyadenylate kinase	ATP[c] + dAMP[c] <=> ADP[c] + dADP[c]	-0.00040986	-0.000166332	0.0389125	-9494.1	-4.7817e-05	-0.000117805	0.00500737	-10472	-0.000122958	-6.67742e-05	0.026819	-21811.5	-3.3879e-05	-7.876e-05	0.00506581	-14952.7	-0.000166221	-2.75246e-05	0.00195099	-1173.73	-2.7324e-05	-1.40059e-05	0.00570375	-20874.5
r_1733	deoxyinosine transport	2'-deoxyinosine[e] => 2'-deoxyinosine[c]	0	0	0		0	0	0		0	0	0		0	0	0		0	0	0		0	0	0
r_1737	dGDP transport	dGDP[c] <=> dGDP[n]	0	0	0		0	0	0		0	0	0		0	0	0		0	0	0		0	0	0
r_1738	dhnpt transport	7,8-dihydroneopterin[c] <=> 7,8-dihydroneopterin[m]	0	0	0		0	0	0		0	0	0		0	0	0		0	0	4.85119e-12		0	0	0
r_1743	dihydrofolate transport	dihydrofolic acid[c] <=> dihydrofolic acid[m]	0	0	0		0	0	0		0	0	0		0	0	0		0	0	0		0	0	0
r_1745	dihydropteroate transport	7,8-dihydropteroate[c] <=> 7,8-dihydropteroate[m]	0	0	0		0	0	0		0	0	0		0	0	0		0	0	4.85119e-12		0	0	0
r_1746	dihydroxyacetone phosphate transport	dihydroxyacetone phosphate[m] <=> dihydroxyacetone phosphate[c]	0	0	0.0509627		0	0	0.0125259		0	0	0.0436286		0	0	0.0125401		0	0	0.00512844		0	0	0.0191268
r_1747	diphosphate transport	diphosphate[c] <=> diphosphate[p]	0	0	0.0608882		0	0	0.00970325		0	0	0.0523881		0	0	0.00945832		0	0	0.00572272		0	0	0.0242368
r_1748	dolichol phosphate transport	dolichyl phosphate[c] <=> dolichyl phosphate[er]	-0.0841033	-0.0341313	0.000179277	-0.213163	-0.0081501	-0.0200791	1.82507e-05	-0.223933	-0.0298694	-0.016221	6.36519e-05	-0.213101	-0.0125236	-0.0291142	2.74132e-05	-0.218892	-0.0512994	-0.00849469	7.07007e-05	-0.13782	-0.00822431	-0.00421566	1.57611e-05	-0.191641
r_1749	dTTP exchange	dTTP[e] =>	0	0	1.98481e-05		0	0	0.000207556		0	0	0.000171221		0	0	0.000231988		0	0	0.000281831		0	0	0.000336022
r_1750	dTTP uniport	dTTP[e] <=> dTTP[c]	0	0	1.98481e-05		0	0	0.000207556		0	0	0.000171221		0	0	0.000231988		0	0	0.000281831		0	0	0.000336022
r_1751	dUDP diffusion	dUDP[c] <=> dUDP[n]	0	0	0		0	0	0.000521065		0	0	0.000807696		0	0	0		0	0	0		0	0	0.000541059
r_1752	dUMP transport	dUMP[c] <=> dUMP[n]	0	0	0		0	0	0.000521065		0	0	0.000807696		0	0	0		0	0	0		0	0	0.000541059
r_1753	episterol exchange	episterol[e] =>	0	0	5.40242e-07		0	0	4.331e-07		0	0	6.07048e-07		0	0	0		0	0	4.18254e-07		0	0	1.34548e-07
r_1754	ergosta-5,6,22,24,(28)-tetraen-3beta-ol transport	ergosta-5,7,22,24(28)-tetraen-3beta-ol[c] <=> ergosta-5,7,22,24(28)-tetraen-3beta-ol[er]	0.00143822	0.000583667	3.09579e-06	0.215251	0.00146963	0.00362067	3.3342e-06	0.226874	0.00156964	0.000852419	3.36914e-06	0.214643	0.000621062	0.00144381	2.78257e-06	0.448034	0.00187051	0.000309739	2.57794e-06	0.13782	0.000601739	0.000308443	1.17139e-06	0.194667
r_1757	ergosterol exchange	ergosterol[e] =>	0	0	4.53049e-07		0	0	5.68887e-07		0	0	4.28681e-07		0	0	2.39781e-06		0	0	0		0	0	2.16e-07
r_1758	ergosterol transport	ergosterol[er] <=> ergosterol[c]	0.00143822	0.000583667	22.3607	1.55475e+06	0.00146963	0.00362067	0.00072692	49.4628	0	0	31.6307		0	0	22.3607		0.00187051	0.000309739	31.6148	1.69017e+06	0.000601739	0.000308443	22.3607	3.71601e+06
r_1759	ergosterol transport	ergosterol[c] <=> ergosterol[lp]	0	0	0.00816274		0	0	0.00417186		-0.00156964	-0.000852419	0.0204539	-1303.09	-0.000621062	-0.00144381	0.000310515	-49.9973	0	0	0.00185954		0	0	0.00809022
r_1760	ergosterol transport	ergosterol[c] <=> ergosterol[ce]	0	0	0		0	0	0		0	0	0		0	0	0		0	0	0		0	0	0
r_1761	ethanol exchange	ethanol[e] =>	0	0	0.0526668		0	0	0.00114502		0	0	0.0393568		0	0	0.000325858		0	0	0.0045171		0	0	0.00330588
r_1762	ethanol transport	ethanol[c] <=> ethanol[e]	0	0	0.0526668		0	0	0.00114502		0	0	0.0393568		0	0	0.000325858		0	0	0.0045171		0	0	0.00330588
r_1763	ethanol transport, mitochondrial	ethanol[c] <=> ethanol[m]	0	0	0.0998052		0	0	0.0764998		0	0	0.0852905		0	0	0.055187		0	0	0.107354		0	0	0.0966979
r_1764	ethanolamine exchange	ethanolamine[e] =>	0	0	0		0	0	0		0	0	0		0	0	0		0	0	0		0	0	0
r_1765	ethyl acetate exchange	ethyl acetate[e] =>	0	0	0		0	0	0		0	0	0		0	0	0		0	0	0		0	0	0
r_1766	farnesyl diphosphate transport	farnesyl diphosphate[c] <=> farnesyl diphosphate[m]	1.782e-07	7.23182e-08	3.79857e-10	0.213163	2.079e-08	5.12195e-08	4.65557e-11	0.223933	5.346e-08	2.90323e-08	1.13924e-10	0.213101	1.473e-08	3.42435e-08	3.22428e-11	0.218892	7.227e-08	1.19672e-08	9.96022e-11	0.13782	1.188e-08	6.08952e-09	2.27718e-11	0.191682
r_1770	fatty acid transport	decanoate[c] <=> decanoate[p]	0	0	0.00433298		0	0	0.000538536		0	0	0.00339449		0	0	0.00034367		-0.0113028	-0.00187163	0.0035442	-31.3568	0	0	0.00213465
r_1774	fatty acid transport	palmitate[c] <=> palmitate[p]	0	0	0.00124809		0	0	0.000115276		0	0	0.00132377		0	0	6.65281e-05		0	0	0.00203756		0	0	0.000650599
r_1775	fatty acid transport	palmitoleate[c] <=> palmitoleate[p]	0	0	0		0	0	0		0	0	0		0	0	0		0	0	0		0	0	0
r_1788	fecosterol exchange	fecosterol[e] =>	0	0	4.54684e-07		0	0	6.54958e-07		0	0	3.50982e-07		0	0	0		0	0	5.91323e-07		0	0	1.9022e-07
r_1790	FMN adenylyltransferase	ATP[m] + FMN[m] + H+[m] => diphosphate[m] + FAD[m]	0	0	0		0	0	0		0	0	0		0	0	0		0	0	0		0	0	0
r_1791	FMN exchange	FMN[e] =>	0	0	0		0	0	0		0	0	0		0	0	0		0	0	0		0	0	0
r_1793	formate exchange	formate[e] =>	0	0	0.0114671		0	0	0.000689942		0	0	0.00210596		0	0	0.000358413		0	0	0.00198888		0	0	0.00224969
r_1794	formate transport	formate[m] => formate[c]	0.0543553	0.0220588	0.0346643	63.7735	0.00041228	0.00101572	0.00195551	474.315	0.00326955	0.00177558	0.00750645	229.586	0.000712297	0.00165591	0.00122021	171.306	0	0	0.00777172		0.000473639	0.00024278	0.00343427	725.081
r_1795	formate transport	formate[e] <=> formate[c]	0	0	0.0114671		0	0	0.000689942		0	0	0.00210596		0	0	0.000358413		0	0	0.00198888		0	0	0.00224969
r_1796	formate transport	fumarate[e] <=> fumarate[c]	0	0	0		0	0	0.000602464		0	0	0.000670294		0	0	0.00029572		0	0	0.00537084		0	0	0.00488155
r_1798	fumarate(2-) exchange	fumarate[e] =>	0	0	0		0	0	0.000602464		0	0	0.000670294		0	0	0.00029572		0	0	0.00537084		0	0	0.00488155
r_1800	gamma-aminobutyrate exchange	gamma-aminobutyrate[e] =>	0	0	0		0	0	0		0	0	0		0	0	0		0	0	0		0	0	0
r_1801	GDP transport	GDP[g] <=> GDP[c]	0	0	0		0	0	0		0	0	0		0	0	0		0	0	0		0	0	0
r_1802	GDP transport	GDP[c] <=> GDP[n]	0	0	0		0	0	0		0	0	0		0	0	0		0	0	0		0	0	0
r_1803	GDP-alpha-D-mannose transport	GDP-alpha-D-mannose[c] <=> GDP-alpha-D-mannose[g]	0	0	0		0	0	0		0	0	0		0	0	0		0	0	0		0	0	0
r_1805	glucose transport, vacuolar	D-glucose[c] <=> D-glucose[v]	0	0	0.00246555		0	0	0.00196124		0	0	0		0	0	0		0	0	0.00175835		0	0	0
r_1806	glutathione disulfide exchange	glutathione disulfide[e] =>	0	0	0		0	0	0		0	0	0		0	0	0		0	0	0		0	0	0
r_1807	glutathione exchange	glutathione[e] =>	0	0	0		0	0	0		0	0	0		0	0	0		0	0	0		0	0	0
r_1808	glycerol exchange	glycerol[e] =>	0.04655	0.0188912	0.000461657	0.991745	-0.00665	-0.0163833	0.000331942	-4.99161	0	0	0		0	0	0		0	0	0		0	0	0
r_1809	glycerol-3-phosphate shuttle	glycerol 3-phosphate[c] <=> glycerol 3-phosphate[m]	2.38599e-05	9.68295e-06	0.0509627	213592	2.43125e-05	5.98977e-05	0.0125259	51520.5	2.60402e-05	1.41415e-05	0.0436286	167543	1.02743e-05	2.38852e-05	0.0125401	122053	3.10316e-05	5.13853e-06	0.00512845	16526.6	9.95467e-06	5.10262e-06	0.0191268	192139
r_1810	glycine exchange	L-glycine[e] =>	0	0	0.024303		0	0	0.000942207		0	0	0.0198063		0	0	6.26056e-05		0	0	0.00112006		0	0	0.00366125
r_1811	glycine transport	L-glycine[c] <=> L-glycine[m]	0.415052	0.168439	0.136098	32.7907	0.0215754	0.0531544	0.0174157	80.7202	0.0768985	0.0417609	0.0676834	88.0166	0.0101301	0.0235499	0.0159745	157.693	0.122525	0.0202889	0.0103747	8.46743	0.0119019	0.00610074	0.0192916	162.088
r_1812	glycoaldehyde transport	glycolaldehyde[c] <=> glycolaldehyde[m]	0	0	0		0	0	0		0	0	0		0	0	0		0	0	4.85119e-12		0	0	0
r_1813	glycoaldehyde transport	glycolaldehyde[e] <=> glycolaldehyde[c]	0	0	0		0	0	0		0	0	0		0	0	0		0	0	4.85119e-12		0	0	0
r_1814	glycolaldehyde exchange	glycolaldehyde[e] =>	0	0	0		0	0	0		0	0	0		0	0	0		0	0	4.85119e-12		0	0	0
r_1815	glyoxylate exchange	glyoxylate[e] =>	0	0	0.0147541		0	0	0.00160675		0	0	0.0142827		0	0	0.00150605		0	0	0.000966785		0	0	0.0156814
r_1816	glyoxylate transport	glyoxylate[c] <=> glyoxylate[e]	0	0	0.0147541		0	0	0.00160675		0	0	0.0142827		0	0	0.00150605		0	0	0.000966785		0	0	0.0156814
r_1817	glyoxylate transport	glyoxylate[c] <=> glyoxylate[p]	0	0	0.00237483		0	0	2.11791e-05		0	0	0.00326702		0	0	9.44774e-05		0	0	0.000625964		0	0	0
r_1818	guanine exchange	guanine[e] =>	0	0	5.06219e-06		0	0	6.14479e-07		0	0	0		0	0	1.2614e-05		0	0	2.13607e-06		0	0	6.07503e-07
r_1819	guanine transport	guanine[c] <=> guanine[m]	0	0	0		0	0	0		0	0	0		0	0	0		0	0	0		0	0	0
r_1820	guanosine exchange	guanosine[e] =>	0	0	0		0	0	0		0	0	0		0	0	0		0	0	0		0	0	0
r_1822	guanosine transport	guanosine[c] => guanosine[m]	0	0	0		0	0	0		0	0	0		0	0	0		0	0	0		0	0	0
r_1823	guanosine transport	guanosine[e] => guanosine[c]	0	0	0		0	0	0		0	0	0		0	0	0		0	0	0		0	0	0
r_1824	H+ diffusion	H+[e] => H+[c]	0	0	0.0785434		0	0	0.0307953		0	0	0.0146454		0	0	0.0178712		4.76373	0.788827	0.130899	2.74783	0.971764	0.498112	0.0632129	6.50496
r_1825	H+ diffusion	H+[c] <=> H+[er]	-0.0812268	-0.032964	0.000175048	-0.215505	-0.00521083	-0.0128377	1.19456e-05	-0.229245	-0.0267301	-0.0145162	5.7108e-05	-0.213647	-0.0112815	-0.0262266	2.63557e-05	-0.233618	-0.0475584	-0.00787521	6.75016e-05	-0.141934	-0.00702083	-0.00359878	1.37456e-05	-0.195783
r_1826	H+ diffusion	H+[c] <=> H+[g]	0	0	0.0901689		0	0	0.0175686		0	0	0.0451409		0	0	0		0	0	0		0	0	0.0342344
r_1827	H+ diffusion	H+[c] <=> H+[lp]	-0.00752586	-0.00305419	0.260621	-3463	-0.0151734	-0.0373822	0.0289173	-190.578	-0.0149991	-0.00814546	0.138019	-920.183	-0.00592819	-0.0137815	0.0270166	-455.731	-0.0126317	-0.00209169	0.0129606	-102.604	-0.00660143	-0.0033838	0.0583258	-883.533
r_1829	H+ diffusion	H+[c] <=> H+[n]	0	0	0.0017021		0	0	4.13844e-05		0	0	0.000715564		0	0	3.6211e-05		0	0	4.06371e-05		0	0	1.9916e-05
r_1830	H+ diffusion	H+[c] <=> H+[p]	0	0	0.00948065		0	0	0.00324218		0	0	0.0134441		0	0	0.00358626		-0.0914871	-0.0151494	0.00953148	-10.4184	0	0	0.0084013
r_1831	H+ diffusion	H+[c] <=> H+[v]	0	0	54.7037		0	0	54.7037		0	0	49.9499		0	0	49.95		0	0	70.5513		0	0	59.072
r_1832	H+ exchange	H+[e] <=>	-1.30648	-0.530203	0.265423	-20.3159	-0.0844296	-0.208006	0.0306085	-36.2532	-0.012435	-0.006753	0.101988	-820.174	-0.00368201	-0.00855972	0.0164141	-445.793	-4.78264	-0.791959	0.0737369	-1.54176	-0.974875	-0.499707	0.0358189	-3.67421
r_1833	hexacosanoyl-CoA transport	hexacosanoyl-CoA[c] <=> hexacosanoyl-CoA[er]	0	0	1.92916e-11		0	0	0		0	0	3.05393e-11		0	0	0		0	0	5.10338e-14		0	0	1.96567e-11
r_1835	hexadecanoate (n-C16:0) transport	palmitate[e] <=> palmitate[c]	0	0	0.000690303		0	0	0		0	0	0.00107488		0	0	4.98172e-05		0	0	0.00396328		0	0	0.000213622
r_1836	hexadecenoate (n-C16:1) transport	palmitoleate[e] <=> palmitoleate[c]	0	0	0.00225553		0	0	2.34477e-05		0	0	2.69766e-05		0	0	9.92943e-05		0	0	0.00016159		0	0	8.95736e-06
r_1837	L-histidine transport, mitochondrial	L-histidine[c] => L-histidine[m]	0	0	0		0	0	0		0	0	0		0	0	0		0	0	0		0	0	0
r_1838	homocitrate synthase	2-oxoglutarate[m] + acetyl-CoA[m] + H2O[m] => coenzyme A[m] + H+[m] + homocitrate[m]	0.0470731	0.0191035	0.00281737	5.98509	0.0019022	0.00468637	0.000149648	7.86711	0.0155204	0.0084286	0.00115366	7.43319	0.00116962	0.00271906	0.000125267	10.7101	0.04124	0.00682895	0.00330471	8.01335	0.00554981	0.00284475	0.00189699	34.1812
r_1839	hydrogen peroxide transport	hydrogen peroxide[c] <=> hydrogen peroxide[n]	0	0	0		0	0	0		0	0	0		0	0	0		0	0	0		0	0	0
r_1840	hydroxymethylglutaryl-CoA transport	3-hydroxy-3-methylglutaryl-CoA[c] <=> 3-hydroxy-3-methylglutaryl-CoA[m]	0	0	0.00435035		-0.00881785	-0.0217242	0.00070979	-8.04948	-0.00941803	-0.0051146	0.00179387	-19.0472	-0.00372642	-0.00866297	0.000514148	-13.7974	0	0	0.000383866		0	0	0.000114717
r_1841	hypoxanthine exchange	hypoxanthine[e] =>	0	0	1.05959e-05		0	0	1.33824e-06		0	0	2.72839e-06		0	0	2.93319e-05		0	0	5.72386e-06		0	0	7.43538e-07
r_1842	hypoxanthine transport	hypoxanthine[e] <=> hypoxanthine[c]	0	0	1.05959e-05		0	0	1.33824e-06		0	0	2.72839e-06		0	0	2.93319e-05		0	0	5.72386e-06		0	0	7.43538e-07
r_1843	indol-3-ylacetaldehyde exchange	indol-3-ylacetaldehyde[e] =>	0	0	1.33899e-05		0	0	2.43316e-05		0	0	2.11749e-06		0	0	5.06096e-05		0	0	1.1831e-05		0	0	7.35471e-05
r_1844	indole-3-acetaldehyde transport	indol-3-ylacetaldehyde[c] <=> indol-3-ylacetaldehyde[m]	0	0	4.24549e-06		0	0	2.94737e-05		0	0	1.07524e-06		0	0	2.38549e-05		0	0	5.59419e-06		0	0	5.16165e-05
r_1845	indole-3-acetaldehyde transport	indol-3-ylacetaldehyde[c] <=> indol-3-ylacetaldehyde[e]	0	0	1.33899e-05		0	0	2.43316e-05		0	0	2.11749e-06		0	0	5.06096e-05		0	0	1.1831e-05		0	0	7.35471e-05
r_1846	indole-3-acetate transport	indole-3-acetate[c] <=> indole-3-acetate[m]	0	0	0		0	0	0		0	0	0		0	0	0		0	0	0		0	0	0
r_1847	inosine exchange	inosine[e] =>	0	0	0		0	0	0		0	0	0		0	0	0		0	0	0		0	0	0
r_1848	inosine transport	inosine[e] => inosine[c]	0	0	0		0	0	0		0	0	0		0	0	0		0	0	0		0	0	0
r_1849	inositol hexakisphosphate transport	myo-inositol hexakisphosphate[c] <=> myo-inositol hexakisphosphate[n]	0	0	0		0	0	0		0	0	0		0	0	0		0	0	0		0	0	0
r_1851	IPC transport	inositol-P-ceramide A (C24)[g] <=> inositol-P-ceramide A (C24)[er]	0	0	0.00298836		0	0	3.10191e-05		0	0	0.00213474		0	0	5.53808e-05		0	0	0.00124353		0	0	4.23456e-05
r_1852	IPC transport	inositol-P-ceramide B (C24)[g] <=> inositol-P-ceramide B (C24)[er]	0	0	0		0	0	0		0	0	0		0	0	0		0	0	0		0	0	0
r_1853	IPC transport	inositol-P-ceramide B' (C24)[g] <=> inositol-P-ceramide B' (C24)[er]	0	0	0		0	0	0		0	0	0		0	0	0		0	0	0		0	0	0
r_1854	IPC transport	inositol-P-ceramide C (C24)[g] <=> inositol-P-ceramide C (C24)[er]	0	0	0		0	0	0		0	0	3.05227e-12		0	0	0		0	0	0		0	0	0
r_1855	IPC transport	inositol-P-ceramide D (C24)[g] <=> inositol-P-ceramide D (C24)[er]	0	0	0		0	0	0		0	0	0		0	0	0		0	0	0		0	0	0
r_1856	IPC transport	inositol-P-ceramide A (C26)[g] <=> inositol-P-ceramide A (C26)[er]	0	0	0.0051084		0	0	2.86342e-05		0	0	0.00116762		0	0	6.74215e-05		0	0	0.00189181		0	0	4.48963e-05
r_1857	IPC transport	inositol-P-ceramide B (C26)[g] <=> inositol-P-ceramide B (C26)[er]	0	0	0		0	0	0		0	0	0		0	0	0		0	0	0		0	0	0
r_1858	IPC transport	inositol-P-ceramide B' (C26)[g] <=> inositol-P-ceramide B' (C26)[er]	0	0	0		0	0	0		0	0	0		0	0	0		0	0	0		0	0	0
r_1859	IPC transport	inositol-P-ceramide C (C26)[g] <=> inositol-P-ceramide C (C26)[er]	0	0	0		0	0	0		0	0	0		0	0	0		0	0	0		0	0	0
r_1860	IPC transport	inositol-P-ceramide D (C26)[g] <=> inositol-P-ceramide D (C26)[er]	0	0	0		0	0	0		0	0	0		0	0	0		0	0	0		0	0	0
r_1861	iron(2+) exchange	iron(2+)[e] <=>	-1.782e-07	-7.23182e-08	3.79857e-10	-0.213163	-2.079e-08	-5.12195e-08	4.77541e-11	-0.229697	-5.346e-08	-2.90323e-08	1.14598e-10	-0.214362	-1.473e-08	-3.42435e-08	3.46734e-11	-0.235393	-7.227e-08	-1.19672e-08	9.96023e-11	-0.13782	-1.188e-08	-6.08952e-09	3.00904e-11	-0.253286
r_1862	isoamyl acetate exchange	isoamyl acetate[e] =>	0	0	0		0	0	0		0	0	0		0	0	0		0	0	0		0	0	0
r_1863	isoamyl alcohol transport	isoamylol[c] <=> isoamylol[e]	0	0	0.00017111		0	0	0.00062854		0	0	8.59082e-05		0	0	0.000476573		0	0	0.00139924		0	0	0.00167049
r_1864	isoamyl alcohol transport	isoamylol[c] <=> isoamylol[m]	0	0	7.6808e-05		0	0	0.000334854		0	0	3.85741e-05		0	0	0.000224729		0	0	0.000615486		0	0	0.000699271
r_1865	isoamylol exchange	isoamylol[e] =>	0	0	0.00017111		0	0	0.00062854		0	0	8.59082e-05		0	0	0.000476573		0	0	0.00139924		0	0	0.00167049
r_1866	isobutanol exchange	isobutanol[e] =>	0	0	0.000153269		0	0	0.000685512		0	0	3.49762e-05		0	0	0.00056286		0	0	0.00131795		0	0	0.00280282
r_1867	isobutyl acetate exchange	isobutyl acetate[e] =>	0	0	0		0	0	0		0	0	0		0	0	0		0	0	0		0	0	0
r_1868	isobutyl alcohol transport	isobutanol[c] <=> isobutanol[e]	0	0	0.000153269		0	0	0.000685512		0	0	3.49762e-05		0	0	0.00056286		0	0	0.00131795		0	0	0.00280282
r_1869	isobutyl alcohol transport	isobutanol[c] <=> isobutanol[m]	0	0	7.68079e-05		0	0	0.000491645		0	0	2.31586e-05		0	0	0.000301188		0	0	0.000815665		0	0	0.0013003
r_1870	isobutyraldehyde exchange	isobutyraldehyde[e] =>	0	0	8.86667e-05		0	0	0.000768271		0	0	1.80031e-05		0	0	0.000876318		0	0	0.000516259		0	0	0.0017376
r_1873	L-alanine exchange	L-alanine[e] =>	0	0	0.0112379		0	0	0.000602897		0	0	0.0284889		0	0	0		0	0	0.00284529		0	0	0
r_1874	L-alanine transport	L-alanine[m] => L-alanine[c]	0	0	0		0	0	0.000834891		0	0	2.32252e-05		0	0	0.0003433		0	0	0.00185884		0	0	0.010518
r_1875	L-arabinitol exchange	L-arabinitol[e] =>	0	0	0		0	0	0		0.215812	0.1172	0.0930546	43.1184	0.000691298	0.00160709	0.00137191	198.455	0	0	0		0	0	0
r_1876	L-arabinitol transport	L-arabinitol[e] <=> L-arabinitol[c]	0	0	0		0	0	0		-0.215812	-0.1172	0.0930546	-43.1184	-0.000691298	-0.00160709	0.00137191	-198.455	0	0	0		0	0	0
r_1877	L-arabinoase transport	L-arabinose[e] <=> L-arabinose[c]	0	0	0		0	0	0		0	0	0		0	0	0		0	0	0		0	0	0
r_1878	L-arabinose exchange	L-arabinose[e] =>	0	0	0		0	0	0		0	0	0		0	0	0		0	0	0		0	0	0
r_1879	L-arginine exchange	L-arginine[e] =>	0	0	2.75945e-05		0	0	4.77612e-06		0	0	0		0	0	1.18246e-05		0	0	0		0	0	2.5368e-05
r_1880	L-asparagine exchange	L-asparagine[e] =>	0	0	0.00303166		0	0	0.000338418		0	0	0.00212129		0	0	0.000289984		0	0	0		0	0	0.00175081
r_1881	L-aspartate exchange	L-aspartate[e] =>	0	0	0.0210146		0	0	0.000567683		0	0	0.0133301		0	0	0.000600461		0	0	0.00613073		0	0	0.0132887
r_1882	L-carnitine transport	(R)-carnitine[m] => (R)-carnitine[c]	0	0	0.00679266		0	0	0.00282086		0	0	0.00712183		0	0	0.00205371		0	0	0.180872		0	0	0.0618095
r_1883	L-cysteine exchange	L-cysteine[e] =>	0	0	0.0133875		0	0	0.000747956		0	0	0.00142373		0	0	0.000246799		0	0	0.0006757		0	0	0.000771209
r_1884	L-erythro-4-hydroxyglutamate transport	erythro-4-hydroxy-L-glutamic acid[c] <=> erythro-4-hydroxy-L-glutamic acid[m]	0	0	0		0	0	0		0	0	0		0	0	0		0	0	0		0	0	0
r_1885	L-erythro-4-hydroxyglutamate transport	erythro-4-hydroxy-L-glutamic acid[c] <=> erythro-4-hydroxy-L-glutamic acid[p]	0	0	0		0	0	0		0	0	0		0	0	0		0	0	0		0	0	0
r_1886	L-glucitol exchange	L-glucitol[e] =>	0	0	0		0	0	0		0	0	0		0	0	0		0	0	0		0	0	0
r_1887	L-glutamate 5-semialdehyde dehydratase	L-glutamic 5-semialdehyde[c] <=> 1-pyrroline-5-carboxylate[c] + H+[c] + H2O[c]	0.0750894	0.0304732	0.00367225	4.8905	0.00312675	0.00770326	0.000592691	18.9555	0.0155315	0.0084346	0.00473722	30.5008	0.00192257	0.00446949	0.00036683	19.0801	0.0184825	0.00306052	0.00122456	6.62551	0.00170801	0.000875502	0.00192586	112.755
r_1889	L-glutamate exchange	L-glutamate[e] =>	0	0	0.00514875		0	0	9.78885e-05		0	0	0.0126634		0	0	0		0	0	0.0019437		0	0	0.00174659
r_1890	L-glutamate transport	L-glutamate[c] <=> L-glutamate[n]	0	0	0		0	0	0		0	0	0		0	0	0		0	0	0		0	0	0
r_1891	L-glutamine exchange	L-glutamine[e] =>	0	0	0		0	0	0.000144569		0	0	0.00640314		0	0	0		0	0	0		0	0	0.00210393
r_1892	L-glutamine transport	L-glutamine[c] <=> L-glutamine[n]	0	0	0		0	0	0		0	0	0		0	0	0		0	0	0		0	0	0
r_1893	L-histidine exchange	L-histidine[e] =>	0	0	1.7772e-05		0	0	0.000161735		0	0	6.21871e-06		0	0	0.000168448		0	0	9.01611e-05		0	0	0.000223512
r_1895	L-homoserine transport	L-homoserine[e] <=> L-homoserine[c]	0	0	0.000376763		0	0	0.000338995		0	0	0.00161762		0	0	0.000536972		0	0	0.00139576		0	0	0.00128067
r_1896	L-homoserine transport	L-homoserine[e] =>	0	0	0.000376763		0	0	0.000338995		0	0	0.00161762		0	0	0.000536972		0	0	0.00139576		0	0	0.00128067
r_1897	L-isoleucine exchange	L-isoleucine[e] =>	0	0	0		0	0	0		0	0	0		0	0	0.00011887		0	0	0.000365142		0	0	0
r_1898	L-isoleucine transport	L-isoleucine[m] => L-isoleucine[c]	0	0	0.00120221		0	0	0.00167841		0	0	1.53181e-05		0	0	0.000931402		0.0125873	0.00208433	0.003479	27.6391	0.000841514	0.000431348	0.0600295	7133.51
r_1899	L-leucine exchange	L-leucine[e] =>	0	0	7.6808e-05		0	0	0.000191331		0	0	4.72199e-05		0	0	0.000166677		0	0	0.000539527		0	0	0.0010735
r_1900	L-lysine exchange	L-lysine[e] =>	0	0	0.000969568		0	0	6.90921e-05		0	0	0.00114349		0	0	5.60661e-05		0	0	0.0012519		0	0	0.000266303
r_1901	L-malate transport	(S)-malate[e] <=> (S)-malate[c]	0	0	22.3607		0	0	0.00037938		0	0	31.6149		0	0	22.3607		0	0	31.6149		0	0	22.3607
r_1902	L-methionine exchange	L-methionine[e] =>	0	0	0.000379465		0	0	0.000323113		0	0	0.00174079		0	0	0.000229625		0	0	8.42753e-05		0	0	0.00084208
r_1903	L-phenylalanine exchange	L-phenylalanine[e] =>	0	0	5.07031e-05		0	0	6.1047e-05		0	0	1.19293e-05		0	0	4.34977e-05		0	0	5.59415e-06		0	0	6.50668e-05
r_1904	L-proline exchange	L-proline[e] =>	0	0	0.00366222		0	0	0.000592606		0	0	0.00473749		0	0	0.000366854		0	0	0.0012246		0	0	0.0019259
r_1905	L-proline transport	L-proline[c] <=> L-proline[m]	0	0	0		0	0	0		0	0	0		0	0	0		0	0	0		0	0	0
r_1906	L-serine exchange	L-serine[e] =>	0	0	0.0107845		0	0	0		0	0	0.00919683		0	0	0		0	0	0.000464673		0	0	0.00200335
r_1907	L-serine transport	L-serine[c] <=> L-serine[er]	0	0	0		0	0	0		0	0	3.05227e-12		0	0	0		0	0	0		0	0	0
r_1908	L-sorbitol transport	L-glucitol[e] <=> L-glucitol[c]	0	0	0		0	0	0		0	0	0		0	0	0		0	0	0		0	0	0
r_1909	L-sorbose exchange	L-sorbose[e] =>	0	0	0		0	0	0		0	0	0		0	0	0		0	0	0		0	0	0
r_1910	L-sorbose transport	L-sorbose[e] <=> L-sorbose[c]	0	0	0		0	0	0		0	0	0		0	0	0		0	0	0		0	0	0
r_1911	L-threonine exchange	L-threonine[e] =>	0	0	0		0	0	0.000697155		0	0	0.000934403		0	0	0.00031628		0	0	0.00057506		0	0	0.0023783
r_1912	L-tryptophan exchange	L-tryptophan[e] =>	0	0	4.21913e-06		0	0	0		0	0	8.78141e-07		0	0	4.74716e-05		0	0	3.95031e-06		0	0	3.2672e-05
r_1913	L-tyrosine exchange	L-tyrosine[e] =>	0	0	6.28033e-05		0	0	6.05041e-05		0	0	1.13903e-05		0	0	8.18475e-05		0	0	1.47682e-05		0	0	7.87951e-05
r_1914	L-valine exchange	L-valine[e] =>	0	0	0		0	0	0.000331733		0	0	1.04004e-05		0	0	0.00020088		0	0	0.000365142		0	0	0.000821267
r_1915	lanosterol exchange	lanosterol[e] =>	0	0	1.15437e-06		0	0	1.16759e-06		0	0	1.3502e-06		0	0	6.4912e-06		0	0	1.03966e-06		0	0	5.52313e-07
r_1919	lysine transport	L-lysine[c] => L-lysine[m]	0	0	0		0	0	0		0	0	0		0	0	0		0	0	0		0	0	0
r_1920	M(IP)2C transport	inositol phosphomannosylinositol phosphoceramide A (C24)[g] <=> inositol phosphomannosylinositol phosphoceramide A (C24)[er]	0	0	0		0	0	0		0	0	0		0	0	0		0	0	0		0	0	0
r_1921	M(IP)2C transport	inositol phosphomannosylinositol phosphoceramide B (C24)[g] <=> inositol phosphomannosylinositol phosphoceramide B (C24)[er]	0	0	0		0	0	0		0	0	0		0	0	0		0	0	0		0	0	0
r_1922	M(IP)2C transport	inositol phosphomannosylinositol phosphoceramide B' (C24)[g] <=> inositol phosphomannosylinositol phosphoceramide B' (C24)[er]	0	0	0		0	0	0		0	0	0		0	0	0		0	0	0		0	0	0
r_1923	M(IP)2C transport	inositol phosphomannosylinositol phosphoceramide C (C24)[g] <=> inositol phosphomannosylinositol phosphoceramide C (C24)[er]	0	0	0		0	0	0		0	0	0		0	0	0		0	0	0		0	0	0
r_1924	M(IP)2C transport	inositol phosphomannosylinositol phosphoceramide D (C24)[g] <=> inositol phosphomannosylinositol phosphoceramide D (C24)[er]	0	0	0		0	0	0		0	0	0		0	0	0		0	0	0		0	0	0
r_1925	M(IP)2C transport	inositol phosphomannosylinositol phosphoceramide A (C26)[g] <=> inositol phosphomannosylinositol phosphoceramide A (C26)[er]	0	0	0		0	0	0		0	0	0		0	0	0		0	0	0		0	0	0
r_1926	M(IP)2C transport	inositol phosphomannosylinositol phosphoceramide B (C26)[g] <=> inositol phosphomannosylinositol phosphoceramide B (C26)[er]	0	0	0		0	0	0		0	0	0		0	0	0		0	0	0		0	0	0
r_1927	M(IP)2C transport	inositol phosphomannosylinositol phosphoceramide B' (C26)[g] <=> inositol phosphomannosylinositol phosphoceramide B' (C26)[er]	0	0	0		0	0	0		0	0	0		0	0	0		0	0	0		0	0	0
r_1928	M(IP)2C transport	inositol phosphomannosylinositol phosphoceramide C (C26)[g] <=> inositol phosphomannosylinositol phosphoceramide C (C26)[er]	0	0	0		0	0	0		0	0	0		0	0	0		0	0	0		0	0	0
r_1929	M(IP)2C transport	inositol phosphomannosylinositol phosphoceramide D (C26)[g] <=> inositol phosphomannosylinositol phosphoceramide D (C26)[er]	0	0	0		0	0	0		0	0	0		0	0	0		0	0	0		0	0	0
r_1930	malate/oxaloacetate shuttle	(S)-malate[p] + oxaloacetate[c] <=> (S)-malate[c] + oxaloacetate[p]	0	0	0.0266068		0	0	0.00576549		0	0	0.0239478		0	0	0.00683547		0.160369	0.0265555	0.0153674	9.58252	0	0	0.0149481
r_1931	maltose exchange	maltose[e] =>	0	0	0		0	0	0		0	0	0		0	0	0		0	0	0		0	0	0
r_1932	mannan transport	mannan[c] <=> mannan[er]	-0.0841033	-0.0341313	0.000179277	-0.213163	-0.0081501	-0.0200791	1.82507e-05	-0.223933	-0.0298694	-0.016221	6.36519e-05	-0.213101	-0.0125236	-0.0291142	2.74132e-05	-0.218892	-0.0512994	-0.00849469	7.07007e-05	-0.13782	-0.00822431	-0.00421566	1.57611e-05	-0.191641
r_1935	methionine transport	L-methionine[m] => L-methionine[c]	0	0	0		0	0	0		0	0	0		0	0	0		0	0	0		0	0	0
r_1937	MIPC transport	mannosylinositol phosphorylceramide A (C24)[g] <=> mannosylinositol phosphorylceramide A (C24)[er]	0	0	0		0	0	0		0	0	0		0	0	0		0	0	0		0	0	0
r_1938	MIPC transport	mannosylinositol phosphorylceramide B (C24)[g] <=> mannosylinositol phosphorylceramide B (C24)[er]	0	0	0		0	0	0		0	0	0		0	0	0		0	0	0		0	0	0
r_1939	MIPC transport	mannosylinositol phosphorylceramide B' (C24)[g] <=> mannosylinositol phosphorylceramide B' (C24)[er]	0	0	0		0	0	0		0	0	0		0	0	0		0	0	0		0	0	0
r_1940	MIPC transport	mannosylinositol phosphorylceramide C (C24)[g] <=> mannosylinositol phosphorylceramide C (C24)[er]	0	0	0		0	0	0		0	0	0		0	0	0		0	0	0		0	0	0
r_1941	MIPC transport	mannosylinositol phosphorylceramide D (C24)[g] <=> mannosylinositol phosphorylceramide D (C24)[er]	0	0	0		0	0	0		0	0	0		0	0	0		0	0	0		0	0	0
r_1942	MIPC transport	mannosylinositol phosphorylceramide A (C26)[g] <=> mannosylinositol phosphorylceramide A (C26)[er]	0	0	0		0	0	0		0	0	0		0	0	0		0	0	0		0	0	0
r_1943	MIPC transport	mannosylinositol phosphorylceramide B (C26)[g] <=> mannosylinositol phosphorylceramide B (C26)[er]	0	0	0		0	0	0		0	0	0		0	0	0		0	0	0		0	0	0
r_1944	MIPC transport	mannosylinositol phosphorylceramide B' (C26)[g] <=> mannosylinositol phosphorylceramide B' (C26)[er]	0	0	0		0	0	0		0	0	0		0	0	0		0	0	0		0	0	0
r_1945	MIPC transport	mannosylinositol phosphorylceramide C (C26)[g] <=> mannosylinositol phosphorylceramide C (C26)[er]	0	0	0		0	0	0		0	0	0		0	0	0		0	0	0		0	0	0
r_1946	MIPC transport	mannosylinositol phosphorylceramide D (C26)[g] <=> mannosylinositol phosphorylceramide D (C26)[er]	0	0	0		0	0	0		0	0	0		0	0	0		0	0	0		0	0	0
r_1947	myo-inositol exchange	myo-inositol[e] =>	0	0	0		0	0	0		0	0	0		0	0	0		0	0	0		0	0	0
r_1963	NADP(+) transport	NADP(+)[c] <=> NADP(+)[er]	-0.00287644	-0.00116733	6.38743e-06	-0.22206	-0.00293926	-0.00724134	6.86855e-06	-0.233683	-0.00313929	-0.00170484	7.06237e-06	-0.224967	-0.00124212	-0.00288762	9.13671e-06	-0.735571	-0.00374103	-0.000619478	5.47075e-06	-0.146236	-0.00120348	-0.000616885	2.45147e-06	-0.203699
r_1964	NADPH transport	NADPH[c] <=> NADPH[er]	0.00287644	0.00116733	6.38743e-06	0.22206	0.00293926	0.00724134	6.86855e-06	0.233683	0.00313929	0.00170484	7.06237e-06	0.224967	0.00124212	0.00288762	9.13671e-06	0.735571	0.00374103	0.000619478	5.47075e-06	0.146236	0.00120348	0.000616885	2.45147e-06	0.203699
r_1965	NH3 transport	ammonium[c] <=> ammonium[m]	-0.235228	-0.0954617	0.080064	-34.0368	-0.0121264	-0.0298754	0.0092724	-76.4644	-0.0445233	-0.024179	0.0360841	-81.0455	-0.00610977	-0.0142036	0.00827211	-135.392	-0.0678587	-0.0112368	0.00844466	-12.4445	-0.00667239	-0.00342017	0.010454	-156.675
r_1966	nicotinamide diffusion	nicotinamide[c] <=> nicotinamide[n]	0	0	0		0	0	0		0	0	0		0	0	0		0	0	0		0	0	0
r_1967	nicotinate exchange	nicotinate[e] =>	0	0	0		0	0	0		0	0	0		0	0	0		0	0	0		0	0	0
r_1968	NMN exchange	NMN[e] =>	0	0	0		0	0	0		0	0	0		0	0	0		0	0	0		0	0	0
r_1970	NMN transport	NMN[c] <=> NMN[n]	0	0	0		0	0	0		0	0	0		0	0	0		0	0	0		0	0	0
r_1971	NMN transport	NMN[c] <=> NMN[p]	0	0	0		0	0	0		0	0	0		0	0	0		0	0	0		0	0	0
r_1972	NMN transport	NMN[e] => NMN[c]	0	0	0		0	0	0		0	0	0		0	0	0		0	0	0		0	0	0
r_1976	O-acetylcarnintine transport into mitochondria	O-acetylcarnitine[c] => O-acetylcarnitine[m]	0	0	0.00679266		0	0	0.00282086		0	0	0.00712183		0	0	0.00205371		0	0	0.180872		0	0	0.0618095
r_1977	O2 transport	oxygen[c] <=> oxygen[er]	0.00143822	0.000583667	3.50799e-06	0.243912	0.00146963	0.00362067	3.77472e-06	0.256848	0.00156964	0.000852419	4.05084e-06	0.258074	0.000621062	0.00144381	7.79834e-06	1.25565	0.00187051	0.000309739	3.14462e-06	0.168116	0.000601739	0.000308443	1.38218e-06	0.229698
r_1978	O2 transport	oxygen[c] <=> oxygen[m]	5.88581	2.38862	0.159862	2.71605	1.14316	2.81636	0.0171597	1.50108	2.26803	1.23169	0.0435427	1.91984	0.945344	2.19768	0.0164198	1.73692	6.56423	1.08697	0.000354641	0.00540263	1.99824	1.02427	0.0448289	2.24342
r_1979	O2 transport	oxygen[e] <=> oxygen[c]	5.97053	2.423	0.158803	2.65978	1.18535	2.92031	0.0173148	1.46073	2.31569	1.25757	0.0444931	1.92138	0.963246	2.2393	0.0165609	1.71928	6.66809	1.10417	0.00907132	0.136041	2.01559	1.03316	0.0455943	2.26208
r_1980	O2 transport	oxygen[c] <=> oxygen[p]	0	0	0.0131803		0	0	0.00154525		0	0	0.00763815		0	0	0.00182738		0.0388124	0.00642696	0.00453577	11.6864	0	0	0.00466832
r_1981	octadecanoate (n-C18:0) transport	stearate[e] <=> stearate[c]	0	0	0.00153972		0	0	4.9492e-05		0	0	0.00183367		0	0	0		0	0	0.00225408		0	0	0.000182008
r_1987	ornithine exchange	ornithine[e] =>	0	0	4.20149e-05		0	0	3.89443e-06		0	0	1.22988e-05		0	0	3.89078e-05		0	0	1.51384e-05		0	0	6.15656e-05
r_1988	oxaloacetate transport	oxaloacetate[c] <=> oxaloacetate[e]	0	0	0.00403846		0	0	0		0	0	0.00998896		0	0	0.000196181		0	0	0.0378556		0.519653	0.266366	0.0466253	8.9724
r_1989	oxaloacetate(2-) exchange	oxaloacetate[e] =>	0	0	0.00403846		0	0	0		0	0	0.00998896		0	0	0.000196181		0	0	0.0378556		0.519653	0.266366	0.0466253	8.9724
r_1990	oxidized glutathione uniport	glutathione disulfide[e] => glutathione disulfide[c]	0	0	0		0	0	0		0	0	0		0	0	0		0	0	0		0	0	0
r_1991	oxidized thioredoxin transport	TRX1 disulphide[c] <=> TRX1 disulphide[p]	0	0	0.00946291		0	0	0		0	0	0.00263885		0	0	0.000616057		0	0	0.00458545		0	0	0.000307948
r_1992	oxygen exchange	oxygen[e] <=>	-5.97053	-2.423	0.158803	-2.65978	-1.18535	-2.92031	0.0173148	-1.46073	-2.31569	-1.25757	0.0444931	-1.92138	-0.963246	-2.2393	0.0165609	-1.71928	-6.66809	-1.10417	0.00907132	-0.136041	-2.01559	-1.03316	0.0455943	-2.26208
r_1993	palmitate exchange	palmitate[e] =>	0	0	0.000690303		0	0	0		0	0	0.00107488		0	0	4.98172e-05		0	0	0.00396328		0	0	0.000213622
r_1994	palmitoleate exchange	palmitoleate[e] =>	0	0	0.00225553		0	0	2.34477e-05		0	0	2.69766e-05		0	0	9.92943e-05		0	0	0.00016159		0	0	8.95736e-06
r_1995	palmitoyl-CoA transport	palmitoyl-CoA[c] <=> palmitoyl-CoA[er]	0	0	0		0	0	0		0	0	3.05227e-12		0	0	0		0	0	0		0	0	0
r_1996	panthetheine 4'-phosphate transport	pantetheine 4'-phosphate[c] <=> pantetheine 4'-phosphate[m]	0	0	0		0	0	0		0	0	0		0	0	0		0	0	0		0	0	0
r_1998	PAP uniport	adenosine 3',5'-bismonophosphate[e] <=> adenosine 3',5'-bismonophosphate[c]	0	0	1.57571e-05		0	0	1.10339e-06		0	0	0		0	0	1.97932e-05		0	0	2.13606e-06		0	0	7.43561e-07
r_1999	pectin exchange	pectin[e] =>	0	0	0		0	0	0		0	0	0		0	0	0		0	0	0		0	0	0
r_2001	phenylacetaldehyde exchange	phenylacetaldehyde[e] =>	0	0	0		0	0	0		0	0	0		0	0	0		0	0	1.21864e-17		0	0	0
r_2002	phenylacetaldehyde transport	phenylacetaldehyde[c] <=> phenylacetaldehyde[e]	0	0	0		0	0	0		0	0	0		0	0	0		0	0	1.21864e-17		0	0	0
r_2003	phenylacetaldehyde transport	phenylacetaldehyde[c] <=> phenylacetaldehyde[m]	0	0	0		0	0	0		0	0	0		0	0	0		0	0	1.21864e-17		0	0	0
r_2004	phenylalanine transport	L-phenylalanine[c] => L-phenylalanine[m]	0	0	0		0	0	0		0	0	0		0	0	0		0	0	0		0	0	0
r_2005	phosphate exchange	phosphate[e] <=>	-0.0425187	-0.0172552	0.00720114	-16.9364	-0.0060188	-0.0148283	0.000747215	-12.4147	-0.012435	-0.006753	0.0116326	-93.5473	-0.00368336	-0.00856288	0.000781869	-21.227	-0.0189163	-0.00313236	0.00105124	-5.55732	-0.00310957	-0.00159392	0.00188657	-60.6697
r_2008	phosphate transport	phosphate[c] <=> phosphate[v]	0	0	0		0	0	0		0	0	0		0	0	0		0	0	0		0	0	0
r_2020	potassium exchange	potassium[e] <=>	0	0	0		0	0	0		0	0	0		0	0	0		0	0	0		0	0	0
r_2022	protoporphyrinogen IX transport	protoporphyrinogen[c] <=> protoporphyrinogen[m]	1.782e-07	7.23182e-08	3.79857e-10	0.213163	2.079e-08	5.12195e-08	4.77541e-11	0.229697	5.346e-08	2.90323e-08	1.14598e-10	0.214362	1.473e-08	3.42435e-08	3.46734e-11	0.235393	7.227e-08	1.19672e-08	9.96022e-11	0.13782	1.188e-08	6.08952e-09	3.00904e-11	0.253286
r_2023	PRPP transport	PRPP[c] <=> PRPP[m]	0	0	0		0	0	0		0	0	0		0	0	0		0	0	0		0	0	0
r_2024	putrescine exchange	putrescine[e] =>	0	0	1.54255e-05		0	0	4.76448e-06		0	0	1.63073e-06		0	0	2.8891e-05		0	0	9.28613e-06		0	0	1.98256e-05
r_2025	pyridoxal kinase	ATP[c] + pyridoxal[c] => ADP[c] + H+[c] + pyridoxal 5'-phosphate[c]	0	0	0		0	0	0		0	0	0		0	0	0		0	0	0		0	0	0
r_2028	pyridoxine exchange	pyridoxine[e] =>	0	0	0		0	0	0		0	0	0		0	0	0		0	0	0		0	0	0
r_2029	pyridoxine kinase	ATP[c] + pyridoxine[c] => ADP[c] + H+[c] + pyridoxine 5'-phosphate[c]	0	0	0		0	0	0		0	0	0		0	0	0		0	0	0		0	0	0
r_2030	pyrimidine phosphatase	5-amino-6-(5-phosphoribitylamino)uracil[c] + H2O[c] => 5-amino-6-(D-ribitylamino)uracil[c] + phosphate[c]	0.000176418	7.1595e-05	3.76058e-07	0.213163	2.05821e-05	5.07073e-05	4.609e-08	0.223933	5.29254e-05	2.87419e-05	1.12784e-07	0.213101	1.45827e-05	3.3901e-05	3.19204e-08	0.218892	7.15473e-05	1.18475e-05	9.86062e-08	0.13782	1.17612e-05	6.02862e-06	2.25393e-08	0.191641
r_2032	pyrophosphate transport	diphosphate[c] <=> diphosphate[m]	2.24671	0.911775	0.341334	15.1926	0.270112	0.665465	0.0474461	17.5653	0.666237	0.36181	0.167833	25.1912	0.110494	0.256871	0.0497987	45.069	6.55138	1.08484	0.0257097	0.392432	2.01809	1.03444	0.120179	5.95509
r_2033	pyruvate exchange	pyruvate[e] =>	0.172136	0.0698572	0.13469	78.246	0.00456804	0.0112541	0.00480491	105.185	0	0	0.0801421		0	0	0.000599049		0	0	0.00856088		0	0	0.00715207
r_2034	pyruvate transport	H+[c] + pyruvate[c] => H+[m] + pyruvate[m]	1.91412	0.7768	0.157648	8.23605	0.44693	1.10108	0.0427133	9.55704	0.839954	0.45615	0.12975	15.4473	0.382191	0.888496	0.0413472	10.8185	0.923452	0.152915	0.0217821	2.35877	0.313765	0.160831	0.0952126	30.3452
r_2036	quinolinate transport	quinolinate[c] <=> quinolinate[m]	0	0	0		0	0	0		0	0	0		0	0	0		0	0	0		0	0	0
r_2037	reduced thioredoxin transport	TRX1[c] <=> TRX1[p]	0	0	0.00946291		0	0	0		0	0	0.00263885		0	0	0.000616057		0	0	0.00458545		0	0	0.000307948
r_2038	riboflavin exchange	riboflavin[e] =>	0	0	0		0	0	0		0	0	0		0	0	0		0	0	0		0	0	0
r_2039	riboflavin transport	riboflavin[c] => riboflavin[m]	0	0	0		0	0	0		0	0	0		0	0	0		0	0	0		0	0	0
r_2040	riboflavin transport	riboflavin[e] => riboflavin[c]	0	0	0		0	0	0		0	0	0		0	0	0		0	0	0		0	0	0
r_2041	ribose transporter	D-ribose[e] => D-ribose[c]	0	0	0		0	0	0		0	0	0		0	0	0		0	0	0		0	0	0
r_2042	S-adenosyl-L-homocysteine transport	S-adenosyl-L-homocysteine[c] <=> S-adenosyl-L-homocysteine[m]	0	0	0		0	0	0		0	0	0		0	0	0		0	0	0		0	0	0
r_2043	S-adenosyl-L-methionine exchange	S-adenosyl-L-methionine[e] =>	0	0	0		0	0	0		0	0	0		0	0	0		0	0	0		0	0	0
r_2044	S-methyl-L-methionine exchange	S-methyl-L-methionine[e] =>	0	0	0		0	0	0		0	0	0		0	0	0		0	0	0		0	0	0
r_2045	serine transport	L-serine[c] <=> L-serine[m]	-0.180873	-0.0734031	0.0585988	-32.3977	-0.0106007	-0.0261165	0.00814027	-76.79	-0.0384465	-0.020879	0.0318784	-82.9162	-0.00471273	-0.0109559	0.00776547	-164.776	-0.0612621	-0.0101444	0.00393449	-6.42239	-0.00556959	-0.00285489	0.0095466	-171.406
r_2046	sn-glycero-3-phosphocholine exchange	sn-glycero-3-phosphocholine[e] =>	0.00629893	0.00255627	0.000523151	8.3054	0	0	2.75048e-05		0	0	4.03141e-05		0	0	9.85039e-05		0.00248936	0.000412213	8.1726e-05	3.28302	0	0	1.49378e-05
r_2049	sodium exchange	sodium[e] <=>	0	0	0		0	0	0		0	0	0		0	0	0		0	0	0		0	0	0
r_2051	spermidine exchange	spermidine[e] =>	0	0	0		0	0	2.76368e-06		0	0	6.9682e-06		0	0	1.31893e-05		0	0	6.12569e-06		0	0	8.65222e-06
r_2052	spermine exchange	spermine[e] =>	0	0	6.40774e-05		0	0	1.44582e-05		0	0	3.34597e-05		0	0	1.66523e-05		0	0	2.3709e-05		0	0	1.23636e-05
r_2053	squalene transport	squalene[c] <=> squalene[er]	0.00143822	0.000583667	3.50799e-06	0.243912	0.00146963	0.00362067	3.77472e-06	0.256848	0.00156964	0.000852419	4.05084e-06	0.258074	0.000621062	0.00144381	7.79834e-06	1.25565	0.00187051	0.000309739	3.14462e-06	0.168116	0.000601739	0.000308443	1.38218e-06	0.229698
r_2054	squalene-2,3-epoxide transport	(S)-2,3-epoxysqualene[er] <=> (S)-2,3-epoxysqualene[c]	0.00143822	0.000583667	3.50799e-06	0.243912	0.00146963	0.00362067	3.77472e-06	0.256848	0.00156964	0.000852419	4.05084e-06	0.258074	0.000621062	0.00144381	7.79834e-06	1.25565	0.00187051	0.000309739	3.14462e-06	0.168116	0.000601739	0.000308443	1.38218e-06	0.229698
r_2055	stearate exchange	stearate[e] =>	0	0	0.00153972		0	0	4.9492e-05		0	0	0.00183367		0	0	0		0	0	0.00225408		0	0	0.000182008
r_2056	succinate exchange	succinate[e] =>	0	0	0.0175598		0	0	0.000485797		0	0	0.012721		0	0	0.000357077		0.33139	0.0548749	0.0490466	14.8003	0.0330785	0.0169556	0.0445227	134.597
r_2057	succinate transport	succinate[e] <=> succinate[c]	0	0	0.0175598		0	0	0.000485797		0	0	0.012721		0	0	0.000357077		-0.33139	-0.0548749	0.0490466	-14.8003	-0.0330785	-0.0169556	0.0445227	-134.597
r_2058	sucrose exchange	sucrose[e] =>	0	0	0		0	0	0		0	0	0		0	0	0		0	0	0		0	0	0
r_2060	sulphate exchange	sulphate[e] <=>	-0.0314827	-0.0127765	0.0133934	-42.5419	-0.00156537	-0.00385655	0.00192167	-122.761	-0.00677945	-0.00368168	0.00328101	-48.3963	-0.00100145	-0.00232811	0.00132759	-132.568	-0.00824059	-0.00136456	0.00124297	-15.0835	-0.00086556	-0.000443674	0.00216013	-249.565
r_2061	sulphite exchange	sulphite[e] =>	0	0	0.00146352		0	0	0.00175404		0	0	0.00232176		0	0	0.00128647		0	0	0.00103333		0	0	0.00185455
r_2062	taurine exchange	taurine[e] =>	0	0	0		0	0	0		0	0	0		0	0	0		0	0	0		0	0	0
r_2063	tetracosanoyl-CoA transport	tetracosanoyl-CoA[c] <=> tetracosanoyl-CoA[er]	0	0	2.61403e-12		0	0	0		0	0	5.74293e-11		0	0	0		0	0	0		0	0	0
r_2066	thiamine(1+) diphosphate(1-) exchange	TDP[e] =>	0	0	0		0	0	0		0	0	0		0	0	0		0	0	0		0	0	0
r_2067	thiamine(1+) exchange	thiamine[e] =>	0	0	0		0	0	0		0	0	0		0	0	0		0	0	0		0	0	0
r_2068	thiamine(1+) monophosphate exchange	TMP[e] =>	0	0	0		0	0	0		0	0	0		0	0	0		0	0	0		0	0	0
r_2072	threonine transport	L-threonine[c] => L-threonine[m]	0.0268002	0.0108762	0.0136153	50.803	0.00111597	0.00274938	0.00100459	90.0195	0.00554335	0.0030104	0.000956846	17.2612	0.000686187	0.00159521	0.000657653	95.8416	0.00659661	0.00109233	0.00188469	28.5706	0.000609607	0.000312476	0.00292822	480.345
r_2079	trehalose transporter	H+[c] + trehalose[c] <=> H+[e] + trehalose[e]	0	0	0.00917279		0	0	4.74394e-05		0	0	0.00249258		0	0	8.66046e-05		0	0	0		0	0	0.000415772
r_2080	trehalose vacuolar transport	trehalose[c] <=> trehalose[v]	0	0	0.00123277		0	0	0.000980619		0	0	0		0	0	0		0	0	0.000879176		0	0	0
r_2082	tryptophan transport	L-tryptophan[c] => L-tryptophan[m]	0	0	0		0	0	0		0	0	0		0	0	0		0	0	0		0	0	0
r_2083	tryptophol exchange	tryptophol[e] =>	0	0	9.93257e-06		0	0	7.46172e-05		0	0	1.6408e-06		0	0	4.45717e-05		0	0	7.90742e-06		0	0	7.29035e-05
r_2084	tryptophol transport	tryptophol[c] <=> tryptophol[e]	0	0	9.93257e-06		0	0	7.46172e-05		0	0	1.6408e-06		0	0	4.45717e-05		0	0	7.90742e-06		0	0	7.29035e-05
r_2085	tryptophol transport	tryptophol[c] <=> tryptophol[m]	0	0	4.24549e-06		0	0	2.94737e-05		0	0	1.07524e-06		0	0	2.38549e-05		0	0	5.59419e-06		0	0	5.16165e-05
r_2086	tyrosine transport	L-tyrosine[c] => L-tyrosine[m]	0	0	0		0	0	0		0	0	0		0	0	0		0	0	0		0	0	0
r_2087	tyrosine transport	L-tyrosine[c] <=> L-tyrosine[p]	0	0	0		0	0	0		0	0	0		0	0	0		0	0	0		0	0	0
r_2089	UMP transport	UMP[c] <=> UMP[n]	0	0	0		0	0	0		0	0	0		0	0	0		0	0	0		0	0	0
r_2090	uracil exchange	uracil[e] =>	0	0	0		0	0	0		0	0	0		0	0	0		0	0	0		0	0	0
r_2091	urea exchange	urea[e] =>	-0.794344	-0.322365	0.0208178	-2.62076	-0.0384755	-0.0947906	0.00104223	-2.70881	0	0	0		0	0	0		0	0	0		0	0	0
r_2092	uridine exchange	uridine[e] =>	0	0	0		0	0	0		0	0	0		0	0	0		0	0	0		0	0	0
r_2093	valine transport	L-valine[c] <=> L-valine[m]	-0.0645747	-0.0262061	0.00149323	-2.31241	-0.00268892	-0.00662458	0.00117773	-43.7993	-0.0133566	-0.00725351	5.11709e-05	-0.383113	-0.00165335	-0.00384362	0.00111507	-67.4428	-0.0560593	-0.00928287	0.00433042	-7.72472	-0.00367153	-0.00188197	0.00589083	-160.446
r_2094	water diffusion	H2O[c] <=> H2O[er]	-0.00143822	-0.000583667	0.00590013	-410.238	-0.00146963	-0.00362067	4.2341e-05	-2.88106	-0.00156964	-0.000852419	0.00243701	-155.259	-0.000621062	-0.00144381	8.74751e-05	-14.0848	-0.00187051	-0.000309739	0.00227888	-121.832	-0.000601739	-0.000308443	6.16781e-05	-10.25
r_2095	water diffusion	H2O[c] <=> H2O[g]	0	0	0		0	0	0		0	0	0		0	0	0		0	0	0		0	0	0
r_2096	water diffusion	H2O[c] <=> H2O[m]	-33.8875	-13.7524	0.689751	-2.03541	-6.91358	-17.0327	0.142488	-2.06099	-13.5884	-7.37937	0.372265	-2.73959	-5.71065	-13.2758	0.140301	-2.45682	-29.3268	-4.85623	0.33446	-1.14046	-9.61182	-4.92688	0.290032	-3.01745
r_2097	water diffusion	H2O[c] <=> H2O[n]	0	0	0		0	0	0		0	0	0		0	0	0		0	0	0		0	0	0
r_2098	water diffusion	H2O[c] <=> H2O[p]	0	0	0.0621531		0	0	0.0102182		0	0	0.0538928		0	0	0.0101341		0.0940466	0.0155732	0.0118291	12.578	0	0	0.0256087
r_2099	water diffusion	H2O[c] <=> H2O[v]	0	0	0.00123277		0	0	0.000980619		0	0	0		0	0	0		0	0	0.000879176		0	0	0
r_2100	water exchange	H2O[e] <=>	9.49714	3.85419	0.144402	1.52048	1.64353	4.04911	0.0258113	1.57047	3.09769	1.68225	0.150626	4.86251	1.19229	2.77178	0.0303706	2.54725	8.42832	1.39565	0.0280922	0.333308	2.51494	1.28912	0.0535789	2.13043
r_2101	xanthine transport	9H-xanthine[e] <=> 9H-xanthine[c]	0	0	4.51377e-06		0	0	7.22542e-07		0	0	1.93468e-06		0	0	1.78311e-05		0	0	1.4963e-06		0	0	7.01006e-07
r_2104	xylitol exchange	xylitol[e] =>	0	0	0		0	0	0		0.21185	0.115048	0.00198069	0.934948	0.0038	0.00883402	2.18815e-05	0.575829	0	0	0		0	0	0
r_2105	xylitol transport	xylitol[e] <=> xylitol[c]	0	0	0		0	0	0		-0.21185	-0.115048	0.00198069	-0.934948	-0.0038	-0.00883402	2.18815e-05	-0.575829	0	0	0		0	0	0
r_2106	zymosterol exchange	zymosterol[e] =>	0	0	8.18646e-07		0	0	8.19026e-07		0	0	7.01412e-07		0	0	2.33075e-06		0	0	8.47212e-07		0	0	2.44963e-07
r_2107	zymosterol transport	zymosterol[ce] <=> zymosterol[c]	0	0	0.0381385		0	0	0.0032867		0	0	0.0195586		0	0	0.00436156		0	0	0.00170375		0	0	0.00575563
r_2108	lipid pseudoreaction - merge	lipid backbone[c] + lipid chain[c] => lipid[c]	0.1782	0.0723182	0.000379857	0.213163	0.02079	0.0512195	4.65557e-05	0.223933	0.05346	0.0290323	0.000113924	0.213101	0.01473	0.0342435	3.22428e-05	0.218892	0.07227	0.0119672	9.96023e-05	0.13782	0.01188	0.00608952	2.27669e-05	0.191641
r_2111	growth	biomass[c] =>	0.1782	0.0723182	0.000379857	0.213163	0.02079	0.0512195	4.65557e-05	0.223933	0.05346	0.0290323	0.000113924	0.213101	0.01473	0.0342435	3.22428e-05	0.218892	0.07227	0.0119672	9.96023e-05	0.13782	0.01188	0.00608952	2.27669e-05	0.191641
r_2112	kynurenine aminotransferase	L-kynurenine[c] + pyruvate[c] <=> L-alanine[c] + kynurenic acid[c]	0	0	0		0	0	0		0	0	0		0	0	4.96507e-18		0	0	1.24127e-18		0	0	1.75498e-18
r_2115	alcohol dehydrogenase, (acetaldehyde to ethanol)	acetaldehyde[c] + H+[c] + NADH[c] => ethanol[c] + NAD[c]	0	0	3.44258		0	0	5.7508		0	0	12.7528		0	0	2.995		0	0	32.8773		0	0	14.1539
r_2116	acetaldehyde dehydrogenase	acetaldehyde[c] + H2O[c] + NAD[c] => acetate[c] + H+[c] + NADH[c]	0.494661	0.200746	0.1397	28.2416	0.0558775	0.137663	0.0311559	55.7575	0.161741	0.087836	0.168397	104.115	0.0288851	0.0671504	0.0167868	58.1157	0	0	0.00212157		0	0	0.00709653
r_2117	phenylalanine transaminase	L-phenylalanine[c] + pyruvate[c] <=> keto-phenylpyruvate[c] + L-alanine[c]	0	0	0.0249811		-0.00145792	-0.00359183	0.00317343	-217.668	0	0	0.00696019		-0.000896444	-0.002084	0.00484308	-540.255	-0.00861784	-0.00142703	0.0105693	-122.645	0	0	0.00539222
r_2118	tryptophan transaminase	keto-phenylpyruvate[c] + L-tryptophan[c] => indole-3-pyruvate[c] + L-phenylalanine[c]	0	0	1.52746e-05		0	0	7.27659e-05		0	0	1.71906e-06		0	0	5.8286e-05		0	0	1.42105e-05		0	0	7.14083e-05
r_2119	tyrosine transaminase	3-(4-hydroxyphenyl)pyruvate[c] + L-alanine[c] <=> L-tyrosine[c] + pyruvate[c]	-0.25354	-0.102893	0.13009	-51.3093	0.000975941	0.00240439	0.010614	1087.56	0	0	0.0590279		0.000600084	0.00139504	0.00921842	1536.19	0.00576884	0.000955265	0.0173118	300.09	0	0	0.0137448
r_2125	coenzyme A: cytoplasm to LP	coenzyme A[c] <=> coenzyme A[lp]	0	0	0.0477281		-0.00495094	-0.0121974	0.00543052	-109.687	-0.00030892	-0.000167764	0.0267637	-8663.64	-0.000138458	-0.000321879	0.00794285	-5736.66	-0.000508098	-8.41362e-05	0.0034311	-675.282	-0.00176145	-0.000902891	0.0144188	-818.577
r_2126	sedoheptulose bisphosphatase	sedoheptulose 1,7-bisphosphate[c] => phosphate[c] + sedoheptulose 7-phosphate[c]	0	0	0.00524401		0	0	0		0	0	0.000311071		0	0	0.000178909		0	0	0.000158641		0	0	0.000174378
r_2129	proton leak	H+[c] => H+[m]	0	0	0.100222		0	0	0.0159297		0	0	0.0979931		0	0	0.0200821		0	0	0.00691491		0	0	0.0383822
r_2131	isocitrate dehydrogenase	isocitrate[m] + NADP(+)[m] => 2-oxoglutarate[m] + carbon dioxide[m] + NADPH[m]	0.215332	0.0873872	0.0478132	22.2044	0.0109115	0.0268823	0.00275809	25.2768	0.0526784	0.0286078	0.0100788	19.1327	0.00619271	0.0143965	0.00194476	31.404	0.0828087	0.0137123	0.0109359	13.2063	0.00571575	0.00292981	0.00614129	107.445
r_2132	oxoglutarate/malate exchange	(S)-malate[c] + 2-oxoglutarate[m] => (S)-malate[m] + 2-oxoglutarate[c]	4.67422	1.89692	0.324796	6.94867	0.730183	1.79892	0.168194	23.0344	1.50683	0.818309	0.410135	27.2183	0.476835	1.10852	0.156106	32.7379	4.23144	0.700685	0.398084	9.40777	1.64931	0.845411	0.202691	12.2895
r_2134	14-demethyllanosterol exchange	14-demethyllanosterol[e] =>	0	0	4.56689e-07		0	0	5.55394e-07		0	0	1.5644e-06		0	0	2.5048e-06		0	0	8.22794e-07		0	0	2.72976e-07
r_2136	14-demethyllanosterol transport	14-demethyllanosterol[e] <=> 14-demethyllanosterol[c]	0	0	4.56689e-07		0	0	5.55394e-07		0	0	1.5644e-06		0	0	2.5048e-06		0	0	8.22794e-07		0	0	2.72976e-07
r_2137	ergosta-5,7,22,24(28)-tetraen-3beta-ol exchange	ergosta-5,7,22,24(28)-tetraen-3beta-ol[e] =>	0	0	5.51745e-07		0	0	8.03897e-07		0	0	7.01301e-07		0	0	0		0	0	4.05994e-07		0	0	2.60716e-07
r_2139	ergosta-5,7,22,24(28)-tetraen-3beta-ol transport	ergosta-5,7,22,24(28)-tetraen-3beta-ol[e] <=> ergosta-5,7,22,24(28)-tetraen-3beta-ol[c]	0	0	5.51745e-07		0	0	8.03897e-07		0	0	7.01301e-07		0	0	0		0	0	4.05994e-07		0	0	2.60716e-07
r_2140	fatty-acyl-CoA synthase (n-C16:0CoA)	acetyl-CoA[c] + 21 H+[c] + 7 malonyl-CoA[c] + 14 NADPH[c] => 7 carbon dioxide[c] + 7 coenzyme A[c] + 7 H2O[c] + 14 NADP(+)[c] + palmitoyl-CoA[c]	0.00555747	0.00225537	0.00636704	114.567	0.00784063	0.0193167	0.00181876	23.1966	0.00946921	0.0051424	0.00496349	52.4172	0.00409425	0.00951809	0.000888838	21.7094	0.00629416	0.00104225	0.0103268	164.069	0.00253738	0.00130063	0.00353314	139.243
r_2141	fatty-acyl-CoA synthase (n-C18:0CoA)	acetyl-CoA[c] + 24 H+[c] + 8 malonyl-CoA[c] + 16 NADPH[c] => 8 carbon dioxide[c] + 8 coenzyme A[c] + 8 H2O[c] + 16 NADP(+)[c] + stearoyl-CoA[c]	0.0241779	0.00981204	0.00528676	21.8661	0.0226582	0.0558221	0.001748	7.71465	0.0232263	0.0126134	0.00392291	16.89	0.00886963	0.0206196	0.000867956	9.78572	0.0986002	0.0163272	0.00838693	8.506	0.0114098	0.00584848	0.00464808	40.7377
r_2151	enoyl-ACP reductase (butanoyl-ACP)	H+[m] + NADPH[m] + trans-but-2-enoyl-ACP[m] => NADP(+)[m] + butanoyl-ACP[m]	0	0	0		0	0	0		0	0	0		0	0	0		0	0	0		0	0	0
r_2152	enoyl-ACP reductase (hexanoyl-ACP)	H+[m] + NADPH[m] + trans-hex-2-enoyl-ACP[m] => NADP(+)[m] + hexanoyl-ACP[m]	0	0	0		0	0	0		0	0	0		0	0	0		0	0	0		0	0	0
r_2153	enoyl-ACP reductase (octanoyl-ACP)	H+[m] + NADPH[m] + trans-oct-2-enoyl-ACP[m] => NADP(+)[m] + octanoyl-ACP[m]	0	0	0		0	0	0		0	0	0		0	0	0		0	0	0		0	0	0
r_2154	elongase I (3-oxotetradecanoyl-CoA)	lauroyl-CoA[erm] + malonyl-CoA[erm] + H+[erm] => carbon dioxide[erm] + coenzyme A[erm] + 3-oxotetradecanoyl-CoA[erm]	0	0	8.71343e-12		0	0	0		0	0	0		0	0	0		0	0	0		0	0	0
r_2155	elongase I (3-oxopalmitoyl-CoA)	malonyl-CoA[erm] + H+[erm] + myristoyl-CoA[erm] => carbon dioxide[erm] + coenzyme A[erm] + 3-oxopalmitoyl-CoA[erm]	0	0	8.98054e-12		0	0	0		0	0	0		0	0	0		0	0	0		0	0	0
r_2156	elongase II (3-oxooctadecanoyl-CoA)	malonyl-CoA[erm] + H+[erm] + palmitoyl-CoA[erm] => carbon dioxide[erm] + coenzyme A[erm] + 3-oxooctadecanoyl-CoA[erm]	0	0	0.00405721		0	0	0.00168892		0	0	0.00357392		0	0	0.000411367		0	0	0.00814816		0	0	0.00193946
r_2157	elongase II or III (3-oxoicosanoyl-CoA)	malonyl-CoA[erm] + H+[erm] + stearoyl-CoA[erm] => carbon dioxide[erm] + coenzyme A[erm] + 3-oxoicosanoyl-CoA[erm]	0	0	0.00344006		0	0	0.000700023		0	0	0.00289238		0	0	0.000666741		0.0566368	0.0093785	0.00557056	9.83558	0	0	0.00279983
r_2158	elongase II or III (3-oxodocosanoyl-CoA)	malonyl-CoA[erm] + H+[erm] + icosanoyl-CoA[erm] => carbon dioxide[erm] + coenzyme A[erm] + 3-oxodocosanoyl-CoA[erm]	0	0	0.00303728		0	0	0.000595175		0	0	0.00253722		0	0	0.000552483		0.0566237	0.00937634	0.00586689	10.3612	0	0	0.00252632
r_2159	elongase II or III (3-oxotetracosanoyl-CoA)	malonyl-CoA[erm] + H+[erm] + docosanoyl-CoA[erm] => carbon dioxide[erm] + coenzyme A[erm] + 3-oxotetracosanoyl-CoA[erm]	0	0	0.00261352		0	0	0.000511007		0	0	0.00220133		0	0	0.000461996		0.0565893	0.00937064	0.00680023	12.0168	0	0	0.00229587
r_2160	elongase III (3-oxohexacosanoyl-CoA)	malonyl-CoA[erm] + H+[erm] + tetracosanoyl-CoA[erm] => carbon dioxide[erm] + coenzyme A[erm] + 3-oxohexacosanoyl-CoA[erm]	0	0	0.00214802		0	0	0.00036285		0	0	0.00178534		0	0	0.000367426		0.0565746	0.0093682	0.00869255	15.3648	0	0	0.00197665
r_2161	B-ketoacyl-CoA reductase ((S)-3-hydroxytetradecanoyl-CoA)	H+[erm] + 3-oxotetradecanoyl-CoA[erm] + NADPH[erm] => NADP(+)[erm] + (S)-3-hydroxytetradecanoyl-CoA[erm]	0	0	8.71343e-12		0	0	0		0	0	0		0	0	0		0	0	0		0	0	0
r_2162	B-ketoacyl-CoA reductase ((S)-3-hydroxypalmitoyl-CoA)	H+[erm] + 3-oxopalmitoyl-CoA[erm] + NADPH[erm] => NADP(+)[erm] + (S)-3-hydroxypalmitoyl-CoA[erm]	0	0	8.98054e-12		0	0	0		0	0	0		0	0	0		0	0	0		0	0	0
r_2163	B-ketoacyl-CoA reductase (3-hydroxyoctadecanoyl-CoA)	H+[erm] + 3-oxooctadecanoyl-CoA[erm] + NADPH[erm] => NADP(+)[erm] + 3-hydroxyoctadecanoyl-CoA[erm]	0	0	0.00405721		0	0	0.00168892		0	0	0.00357392		0	0	0.000411367		0	0	0.00814816		0	0	0.00193946
r_2164	B-ketoacyl-CoA reductase (3-hydroxyicosanoyl-CoA)	H+[erm] + 3-oxoicosanoyl-CoA[erm] + NADPH[erm] => NADP(+)[erm] + 3-hydroxyicosanoyl-CoA[erm]	0	0	0.00344006		0	0	0.000700023		0	0	0.00289238		0	0	0.000666741		0.0566368	0.0093785	0.00557056	9.83558	0	0	0.00279983
r_2165	B-ketoacyl-CoA reductase (3-hydroxydocosanoyl-CoA)	H+[erm] + 3-oxodocosanoyl-CoA[erm] + NADPH[erm] => NADP(+)[erm] + 3-hydroxydocosanoyl-CoA[erm]	0	0	0.00303728		0	0	0.000595175		0	0	0.00253722		0	0	0.000552483		0.0566237	0.00937634	0.00586689	10.3612	0	0	0.00252632
r_2166	B-ketoacyl-CoA reductase (3-hydroxytetracosanoyl-CoA)	H+[erm] + 3-oxotetracosanoyl-CoA[erm] + NADPH[erm] => NADP(+)[erm] + 3-hydroxytetracosanoyl-CoA[erm]	0	0	0.00261352		0	0	0.000511007		0	0	0.00220133		0	0	0.000461996		0.0565893	0.00937064	0.00680023	12.0168	0	0	0.00229587
r_2167	B-ketoacyl-CoA reductase ((S)-3-hydroxyhexacosanoyl-CoA)	H+[erm] + 3-oxohexacosanoyl-CoA[erm] + NADPH[erm] => NADP(+)[erm] + (S)-3-hydroxyhexacosanoyl-CoA[erm]	0	0	0.00214802		0	0	0.00036285		0	0	0.00178534		0	0	0.000367426		0.0565746	0.0093682	0.00869255	15.3648	0	0	0.00197665
r_2168	B-hydroxyacyl-CoA dehydratase (trans-tetradec-2-enoyl-CoA)	(S)-3-hydroxytetradecanoyl-CoA[erm] <=> H2O[erm] + trans-tetradec-2-enoyl-CoA[erm]	0	0	8.71343e-12		0	0	0		0	0	0		0	0	0		0	0	0		0	0	0
r_2169	B-hydroxyacyl-CoA dehydratase (trans-hexadec-2-enoyl-CoA)	(S)-3-hydroxypalmitoyl-CoA[erm] <=> H2O[erm] + trans-hexadec-2-enoyl-CoA[erm]	0	0	8.98054e-12		0	0	0		0	0	0		0	0	0		0	0	0		0	0	0
r_2170	B-hydroxyacyl-CoA dehydratase (trans-octadec-2-enoyl-CoA)	3-hydroxyoctadecanoyl-CoA[erm] <=> H2O[erm] + trans-octadec-2-enoyl-CoA[erm]	0	0	0.00405721		0	0	0.00168892		0	0	0.00357392		0	0	0.000411367		0	0	0.00814816		0	0	0.00193946
r_2171	B-hydroxyacyl-CoA dehydratase (trans-icos-2-enoyl-CoA)	3-hydroxyicosanoyl-CoA[erm] <=> H2O[erm] + trans-icos-2-enoyl-CoA[erm]	0	0	0.00344006		0	0	0.000700023		0	0	0.00289238		0	0	0.000666741		0.0566368	0.0093785	0.00557056	9.83558	0	0	0.00279983
r_2172	B-hydroxyacyl-CoA dehydratase (trans-docos-2-enoyl-CoA)	3-hydroxydocosanoyl-CoA[erm] <=> H2O[erm] + trans-docos-2-enoyl-CoA[erm]	0	0	0.00303728		0	0	0.000595175		0	0	0.00253722		0	0	0.000552483		0.0566237	0.00937634	0.00586689	10.3612	0	0	0.00252632
r_2173	B-hydroxyacyl-CoA dehydratase (trans-tetracos-2-enoyl-CoA)	3-hydroxytetracosanoyl-CoA[erm] <=> H2O[erm] + trans-tetracos-2-enoyl-CoA[erm]	0	0	0.00261352		0	0	0.000511007		0	0	0.00220133		0	0	0.000461996		0.0565893	0.00937064	0.00680023	12.0168	0	0	0.00229587
r_2174	B-hydroxyacyl-CoA dehydratase (trans-hexacos-2-enoyl-CoA)	(S)-3-hydroxyhexacosanoyl-CoA[erm] <=> H2O[erm] + trans-hexacos-2-enoyl-CoA[erm]	0	0	0.00214802		0	0	0.00036285		0	0	0.00178534		0	0	0.000367426		0.0565746	0.0093682	0.00869255	15.3648	0	0	0.00197665
r_2175	trans-2-enoyl-CoA reductase (n-C14:0CoA)	H+[erm] + NADPH[erm] + trans-tetradec-2-enoyl-CoA[erm] => myristoyl-CoA[erm] + NADP(+)[erm]	0	0	8.71343e-12		0	0	0		0	0	0		0	0	0		0	0	0		0	0	0
r_2176	trans-2-enoyl-CoA reductase (n-C16:0CoA)	H+[erm] + NADPH[erm] + trans-hexadec-2-enoyl-CoA[erm] => palmitoyl-CoA[erm] + NADP(+)[erm]	0	0	8.98054e-12		0	0	0		0	0	0		0	0	0		0	0	0		0	0	0
r_2177	trans-2-enoyl-CoA reductase (n-C18:0CoA)	H+[erm] + NADPH[erm] + trans-octadec-2-enoyl-CoA[erm] => stearoyl-CoA[erm] + NADP(+)[erm]	0	0	0.00405721		0	0	0.00168892		0	0	0.00357392		0	0	0.000411367		0	0	0.00814816		0	0	0.00193946
r_2178	trans-2-enoyl-CoA reductase (n-C20:0CoA)	H+[erm] + NADPH[erm] + trans-icos-2-enoyl-CoA[erm] => icosanoyl-CoA[erm] + NADP(+)[erm]	0	0	0.00344006		0	0	0.000700023		0	0	0.00289238		0	0	0.000666741		0.0566368	0.0093785	0.00557056	9.83558	0	0	0.00279983
r_2179	trans-2-enoyl-CoA reductase (n-C22:0CoA)	H+[erm] + NADPH[erm] + trans-docos-2-enoyl-CoA[erm] => docosanoyl-CoA[erm] + NADP(+)[erm]	0	0	0.00303728		0	0	0.000595175		0	0	0.00253722		0	0	0.000552483		0.0566237	0.00937634	0.00586689	10.3612	0	0	0.00252632
r_2180	trans-2-enoyl-CoA reductase (n-C24:0CoA)	H+[erm] + NADPH[erm] + trans-tetracos-2-enoyl-CoA[erm] => tetracosanoyl-CoA[erm] + NADP(+)[erm]	0	0	0.00261352		0	0	0.000511007		0	0	0.00220133		0	0	0.000461996		0.0565893	0.00937064	0.00680023	12.0168	0	0	0.00229587
r_2181	trans-2-enoyl-CoA reductase (n-C26:0CoA)	H+[erm] + NADPH[erm] + trans-hexacos-2-enoyl-CoA[erm] => NADP(+)[erm] + hexacosanoyl-CoA[erm]	0	0	0.00214802		0	0	0.00036285		0	0	0.00178534		0	0	0.000367426		0.0565746	0.0093682	0.00869255	15.3648	0	0	0.00197665
r_2182	palmitoyl-CoA desaturase (n-C16:0CoA -> n-C16:1CoA), ER membrane	H+[erm] + palmitoyl-CoA[erm] + oxygen[erm] + NADH[erm] => 2 H2O[erm] + palmitoleoyl-CoA(4-)[erm] + NAD[erm]	0	0	0.00324661		0	0	5.27537e-05		0	0	5.55136e-05		0	0	0.000400716		0	0	0.000305462		0	0	1.9944e-05
r_2183	stearoyl-CoA desaturase (n-C18:0CoA -> n-C18:1CoA), ER membrane	H+[erm] + stearoyl-CoA[erm] + oxygen[erm] + NADH[erm] => 2 H2O[erm] + NAD[erm] + oleoyl-CoA[erm]	0.0227048	0.00921421	0.00247719	10.9104	0.0196343	0.0483723	4.95985e-05	0.252611	0.0207195	0.011252	6.21097e-05	0.299764	0.00778032	0.0180872	0.000284214	3.65299	0.0292801	0.0048485	0.00112833	3.85357	0.0079012	0.00405004	2.41194e-05	0.305262
r_2185	decanoate (n-C10:0) transport	decanoate[e] <=> decanoate[c]	0	0	0.00433298		0	0	0.000538536		0	0	0.00339449		0	0	0.00034367		-0.0113028	-0.00187163	0.0035442	-31.3568	0	0	0.00213465
r_2187	butyrate exchange	butyrate[e] =>	0	0	0.00191689		0	0	5.81501e-05		0	0	9.69637e-05		0	0	0.000305227		0	0	0		0	0	5.57335e-05
r_2188	hexanoate exchange	hexanoate[e] =>	0	0	8.97939e-06		0	0	5.25985e-07		0	0	6.14165e-06		0	0	0		0	0	2.29912e-06		0	0	8.98343e-07
r_2189	oleate exchange	oleate[e] =>	0	0	0.00117641		0	0	5.30122e-06		0	0	1.52135e-05		0	0	2.97322e-05		0	0	5.72594e-05		0	0	1.1465e-05
r_2190	butyrate (n-C4:0) transport	butyrate[e] <=> butyrate[c]	0	0	0.00191689		0	0	5.81501e-05		0	0	9.69637e-05		0	0	0.000305227		0	0	0		0	0	5.57335e-05
r_2191	hexanoate (n-C6:0) transport	hexanoate[e] <=> hexanoate[c]	0	0	8.97939e-06		0	0	5.25985e-07		0	0	6.14165e-06		0	0	0		0	0	2.29912e-06		0	0	8.98343e-07
r_2192	octadecenoate (n-C18:1) transport	oleate[e] <=> oleate[c]	0	0	0.00117641		0	0	5.30122e-06		0	0	1.52135e-05		0	0	2.97322e-05		0	0	5.72594e-05		0	0	1.1465e-05
r_2219	fatty acyl-CoA transport via ABC system (C12:0)	ATP[c] + H2O[c] + lauroyl-CoA[c] => ADP[c] + H+[c] + lauroyl-CoA[p] + phosphate[c]	0	0	0		0	0	0		0	0	0		0	0	0		0	0	0		0	0	0
r_2220	fatty acyl-CoA transport via ABC system (C14:0)	ATP[c] + H2O[c] + myristoyl-CoA[c] => ADP[c] + H+[c] + myristoyl-CoA[p] + phosphate[c]	0	0	2.17836e-12		0	0	0		0	0	0		0	0	0		0	0	0		0	0	0
r_2221	fatty acyl-CoA transport via ABC system (C16:0)	ATP[c] + H2O[c] + palmitoyl-CoA[c] => ADP[c] + H+[c] + palmitoyl-CoA[p] + phosphate[c]	0	0	0.00222698		0	0	0.000381104		0	0	0.00222871		0	0	0.000244796		0	0	0.00299797		0	0	0.00142514
r_2222	fatty acyl-CoA transport via ABC system (C16:1)	ATP[c] + H2O[c] + palmitoleoyl-CoA(4-)[c] => ADP[c] + H+[c] + phosphate[c] + palmitoleoyl-CoA(4-)[p]	0	0	0.00231667		0	0	4.77679e-05		0	0	4.90042e-05		0	0	0.000386795		0	0	0.000260809		0	0	1.79796e-05
r_2223	fatty acyl-CoA transport via ABC system (C18:0)	ATP[c] + H2O[c] + stearoyl-CoA[c] => ADP[c] + H+[c] + phosphate[c] + stearoyl-CoA[p]	0	0	0.00139867		0	0	0.000173194		0	0	0.00148951		0	0	0.000185251		0	0	0.00401183		0	0	0.00097882
r_2224	fatty acyl-CoA transport via ABC system (C18:1)	ATP[c] + H2O[c] + oleoyl-CoA[c] => ADP[c] + H+[c] + oleoyl-CoA[p] + phosphate[c]	0	0	0.00218227		0	0	2.23715e-05		0	0	4.25527e-05		0	0	0.000253268		0.00255951	0.000423831	0.00115158	44.9923	0	0	1.37269e-05
r_2225	fatty acyl-CoA transport via ABC system (C20:0)	ATP[c] + H2O[c] + icosanoyl-CoA[c] => ADP[c] + H+[c] + phosphate[c] + icosanoyl-CoA[p]	0	0	0.000967323		0	0	0.000164404		0	0	0.00104127		0	0	0.000111419		0	0	0.00123884		0	0	0.000726374
r_2226	fatty acyl-CoA transport via ABC system (C22:0)	ATP[c] + H2O[c] + docosanoyl-CoA[c] => ADP[c] + H+[c] + phosphate[c] + docosanoyl-CoA[p]	0	0	0.000945369		0	0	0.000170693		0	0	0.000543032		0	0	0.000123143		0	0	0.00103237		0	0	0.000406949
r_2227	fatty acyl-CoA transport via ABC system (C24:0)	ATP[c] + H2O[c] + tetracosanoyl-CoA[c] => ADP[c] + H+[c] + phosphate[c] + tetracosanoyl-CoA[p]	0	0	0.000654633		0	0	0.000127688		0	0	0.000512138		0	0	0.000125413		0	0	0.000782349		0	0	0.000498412
r_2228	fatty acyl-CoA transport via ABC system (C26:0)	ATP[c] + H2O[c] + hexacosanoyl-CoA[c] => ADP[c] + H+[c] + hexacosanoyl-CoA[p] + phosphate[c]	0	0	0.000775962		0	0	0.000243984		0	0	0.00104505		0	0	0.000113665		0.00874328	0.0014478	0.00298609	34.153	0	0	0.000507656
r_2229	butyrate (n-C4:0) transport, cytoplasm-peroxisome	butyrate[c] <=> butyrate[p]	0	0	0.00191689		0	0	5.81501e-05		0	0	9.69637e-05		0	0	0.000305227		0	0	0		0	0	5.57335e-05
r_2230	hexanoate (n-C6:0) transport, cytoplasm-peroxisome	hexanoate[c] <=> hexanoate[p]	0	0	8.97939e-06		0	0	5.25985e-07		0	0	6.14165e-06		0	0	0		0	0	2.29912e-06		0	0	8.98343e-07
r_2231	octadecenoate (n-C18:1) transport, cytoplasm-peroxisome	oleate[c] <=> oleate[p]	0	0	1.94665e-11		0	0	7.48919e-06		0	0	6.13101e-06		0	0	0.000126987		0	0	0.000376658		0	0	8.36824e-06
r_2232	peroxisomal acyl-CoA thioesterase (4:0)	H2O[p] + butanoyl-CoA[p] => coenzyme A[p] + H+[p] + butyrate[p]	0	0	0.00191689		0	0	5.81501e-05		0	0	9.69637e-05		0	0	0.000305227		0	0	0		0	0	5.57335e-05
r_2233	peroxisomal acyl-CoA thioesterase (6:0)	H2O[p] + hexanoyl-CoA[p] => coenzyme A[p] + H+[p] + hexanoate[p]	0	0	8.97939e-06		0	0	5.25985e-07		0	0	6.14165e-06		0	0	0		0	0	2.29912e-06		0	0	8.98343e-07
r_2236	acyl-CoA oxidase (butanoyl-CoA)	oxygen[p] + butanoyl-CoA[p] => hydrogen peroxide[p] + but-2-enoyl-CoA[p]	0	0	0.00135944		0	0	6.76709e-05		0	0	9.46105e-05		0	0	0.000293265		0	0	0.000259349		0	0	0.000115404
r_2237	acyl-CoA oxidase (hexanoyl-CoA)	oxygen[p] + hexanoyl-CoA[p] => hydrogen peroxide[p] + trans-hex-2-enoyl-CoA[p]	0	0	0.00232958		0	0	8.79419e-05		0	0	0.000134447		0	0	0.0004208		0	0	0.000259349		0	0	0.000126785
r_2238	acyl-CoA oxidase (octanoyl-CoA)	octanoyl-CoA[p] + oxygen[p] => hydrogen peroxide[p] + trans-oct-2-enoyl-CoA[p]	0	0	0.00232952		0	0	8.81563e-05		0	0	0.0001371		0	0	0.0004208		0	0	0.000261204		0	0	0.000127089
r_2239	acyl-CoA oxidase (icosanoyl-CoA)	oxygen[p] + icosanoyl-CoA[p] => hydrogen peroxide[p] + trans-icos-2-enoyl-CoA[p]	0	0	0.00168027		0	0	0.000360446		0	0	0.00163988		0	0	0.000235812		0.00874328	0.0014478	0.0028947	33.1077	0	0	0.00108495
r_2240	acyl-CoA oxidase (docosanoyl-CoA)	oxygen[p] + docosanoyl-CoA[p] => hydrogen peroxide[p] + trans-docos-2-enoyl-CoA[p]	0	0	0.0013808		0	0	0.000322229		0	0	0.00127827		0	0	0.000208451		0.00874328	0.0014478	0.00290308	33.2036	0	0	0.00081439
r_2241	acyl-CoA oxidase (tetracosanoyl-CoA)	oxygen[p] + tetracosanoyl-CoA[p] => hydrogen peroxide[p] + trans-tetracos-2-enoyl-CoA[p]	0	0	0.00101297		0	0	0.000274726		0	0	0.00116056		0	0	0.000168872		0.00874328	0.0014478	0.00294408	33.6724	0	0	0.000708559
r_2242	acyl-CoA oxidase (palmitoleoyl-CoA)	oxygen[p] + palmitoleoyl-CoA(4-)[p] => hydrogen peroxide[p] + trans-2,cis-9-hexadecadienoyl-CoA[p]	0	0	0.00231667		0	0	4.77679e-05		0	0	4.90042e-05		0	0	0.000386795		0	0	0.000260809		0	0	1.79796e-05
r_2243	acyl-CoA oxidase (cis-tetradec-7-enoyl-CoA)	oxygen[p] + cis-tetradec-7-enoyl-CoA[p] => hydrogen peroxide[p] + trans-2,cis-7-tetradecadienoyl-CoA[p]	0	0	0.00231667		0	0	4.77679e-05		0	0	4.90042e-05		0	0	0.000386795		0	0	0.000260809		0	0	1.79796e-05
r_2244	acyl-CoA oxidase (cis-dodec-5-enoyl-CoA)	oxygen[p] + cis-dodec-5-enoyl-CoA[p] => hydrogen peroxide[p] + trans-2,cis-5-dodecadienoyl-CoA[p]	0	0	0.00231667		0	0	4.77679e-05		0	0	4.90042e-05		0	0	0.000386795		0	0	0.000260809		0	0	1.79796e-05
r_2245	acyl-CoA oxidase (oleoyl-CoA)	oleoyl-CoA[p] + oxygen[p] => hydrogen peroxide[p] + trans-2,cis-9-octadecadienoyl-CoA[p]	0	0	0.00218227		0	0	2.35703e-05		0	0	4.29708e-05		0	0	0.000282701		0.00255951	0.000423831	0.00112556	43.9756	0	0	1.59866e-05
r_2246	acyl-CoA oxidase (cis-hexadec-7-enoyl-CoA)	oxygen[p] + cis-hexadec-7-enoyl-CoA[p] => hydrogen peroxide[p] + trans-2,cis-7-hexadecadienoyl-CoA[p]	0	0	0.00218227		0	0	2.35703e-05		0	0	4.29708e-05		0	0	0.000282701		0.00255951	0.000423831	0.00112556	43.9756	0	0	1.59866e-05
r_2247	acyl-CoA oxidase (cis-tetradec-5-enoyl-CoA)	oxygen[p] + cis-tetradec-5-enoyl-CoA[p] => hydrogen peroxide[p] + trans-2,cis-5-tetradecadienoyl-CoA[p]	0	0	0.00218227		0	0	2.35703e-05		0	0	4.29708e-05		0	0	0.000282701		0.00255951	0.000423831	0.00112556	43.9756	0	0	1.59866e-05
r_2248	2-enoyl-CoA hydratase (3-hydroxydecanoyl-CoA)	H2O[p] + trans-dec-2-enoyl-CoA[p] => (R)-3-hydroxydecanoyl-CoA[p]	0	0	0.00232952		0	0	8.81563e-05		0	0	0.0001371		0	0	0.0004208		0	0	0.000261204		0	0	0.000127089
r_2249	2-enoyl-CoA hydratase (3-hydroxydodecanoyl-CoA)	H2O[p] + trans-dodec-2-enoyl-CoA[p] => (R)-3-hydroxylauroyl-CoA[p]	0	0	0.00434758		0	0	0.000572537		0	0	0.00339524		0	0	0.000494667		0.0113028	0.00187163	0.00354343	31.3501	0	0	0.00215387
r_2250	2-enoyl-CoA hydratase (3-hydroxytetradecanoyl-CoA)	H2O[p] + trans-tetradec-2-enoyl-CoA[p] => (S)-3-hydroxytetradecanoyl-CoA[p]	0	0	0.00380522		0	0	0.000572612		0	0	0.00338715		0	0	0.000412367		0.00874328	0.0014478	0.00344537	39.4059	0	0	0.00215228
r_2251	2-enoyl-CoA hydratase (3-hydroxyhexadecanoyl-CoA)	H2O[p] + hexadec-2-enoyl-CoA[p] => (S)-3-hydroxypalmitoyl-CoA[p]	0	0	0.00380522		0	0	0.000572612		0	0	0.00338715		0	0	0.000412367		0.00874328	0.0014478	0.00344537	39.4059	0	0	0.00215228
r_2252	2-enoyl-CoA hydratase (3-hydroxyoctadecanoyl-CoA)	H2O[p] + trans-octadec-2-enoyl-CoA[p] => 3-hydroxyoctadecanoyl-CoA[p]	0	0	0.0024804		0	0	0.000422279		0	0	0.00224457		0	0	0.00032953		0.00874328	0.0014478	0.00301637	34.4993	0	0	0.00152285
r_2253	2-enoyl-CoA hydratase (3-hydroxyhexacosanoyl-CoA)	H2O[p] + trans-hexacos-2-enoyl-CoA[p] => (S)-3-hydroxyhexacosanoyl-CoA[p]	0	0	0.000775962		0	0	0.000243984		0	0	0.00104505		0	0	0.000113665		0.00874328	0.0014478	0.00298609	34.153	0	0	0.000507656
r_2254	2-enoyl-CoA hydratase (3-hydroxybutanoyl-CoA)	H2O[p] + but-2-enoyl-CoA[p] => (R)-3-hydroxybutanoyl-CoA[p]	0	0	0.00135944		0	0	6.76709e-05		0	0	9.46105e-05		0	0	0.000293265		0	0	0.000259349		0	0	0.000115404
r_2255	2-enoyl-CoA hydratase (3-hydroxyhexanoyl-CoA)	H2O[p] + trans-hex-2-enoyl-CoA[p] => (R)-3-hydroxyhexanoyl-CoA[p]	0	0	0.00232958		0	0	8.79419e-05		0	0	0.000134447		0	0	0.0004208		0	0	0.000259349		0	0	0.000126785
r_2256	2-enoyl-CoA hydratase (3-hydroxyoctanoyl-CoA)	H2O[p] + trans-oct-2-enoyl-CoA[p] => (R)-3-hydroxyoctanoyl-CoA[p]	0	0	0.00232952		0	0	8.81563e-05		0	0	0.0001371		0	0	0.0004208		0	0	0.000261204		0	0	0.000127089
r_2257	2-enoyl-CoA hydratase (3-hydroxyicosanoyl-CoA)	H2O[p] + trans-icos-2-enoyl-CoA[p] => (R)-3-hydroxyicosanoyl-CoA[p]	0	0	0.00168027		0	0	0.000360446		0	0	0.00163988		0	0	0.000235812		0.00874328	0.0014478	0.0028947	33.1077	0	0	0.00108495
r_2258	2-enoyl-CoA hydratase (3-hydroxydocosanoyl-CoA)	H2O[p] + trans-docos-2-enoyl-CoA[p] => (R)-3-hydroxydocosanoyl-CoA[p]	0	0	0.0013808		0	0	0.000322229		0	0	0.00127827		0	0	0.000208451		0.00874328	0.0014478	0.00290308	33.2036	0	0	0.00081439
r_2259	2-enoyl-CoA hydratase (3-hydroxytetracosanoyl-CoA)	H2O[p] + trans-tetracos-2-enoyl-CoA[p] => (R)-3-hydroxytetracosanoyl-CoA[p]	0	0	0.00101297		0	0	0.000274726		0	0	0.00116056		0	0	0.000168872		0.00874328	0.0014478	0.00294408	33.6724	0	0	0.000708559
r_2260	2-enoyl-CoA hydratase (3-hydroxy-cis-hexadec-9-enoyl-CoA)	H2O[p] + trans-2,cis-9-hexadecadienoyl-CoA[p] => (R)-3-hydroxy-cis-hexadec-9-enoyl-CoA[p]	0	0	0.00231667		0	0	4.77679e-05		0	0	4.90042e-05		0	0	0.000386795		0	0	0.000260809		0	0	1.79796e-05
r_2261	2-enoyl-CoA hydratase (3-hydroxy-cis-tetradec-7-enoyl-CoA)	H2O[p] + trans-2,cis-7-tetradecadienoyl-CoA[p] => (R)-3-hydroxy-cis-tetradec-7-enoyl-CoA[p]	0	0	0.00231667		0	0	4.77679e-05		0	0	4.90042e-05		0	0	0.000386795		0	0	0.000260809		0	0	1.79796e-05
r_2262	2-enoyl-CoA hydratase (3-hydroxy-cis-dodec-5-enoyl-CoA)	H2O[p] + trans-2,cis-5-dodecadienoyl-CoA[p] => (R)-3-hydroxy-cis-dodec-5-enoyl-CoA[p]	0	0	0.00231667		0	0	4.77679e-05		0	0	4.90042e-05		0	0	0.000386795		0	0	0.000260809		0	0	1.79796e-05
r_2263	2-enoyl-CoA hydratase (3-hydroxy-cis-octadec-9-enoyl-CoA)	H2O[p] + trans-2,cis-9-octadecadienoyl-CoA[p] => (R)-3-hydroxy-cis-octadec-9-enoyl-CoA[p]	0	0	0.00218227		0	0	2.35703e-05		0	0	4.29708e-05		0	0	0.000282701		0.00255951	0.000423831	0.00112556	43.9756	0	0	1.59866e-05
r_2264	2-enoyl-CoA hydratase (3-hydroxy-cis-hexadec-7-enoyl-CoA)	H2O[p] + trans-2,cis-7-hexadecadienoyl-CoA[p] => (R)-3-hydroxy-cis-hexadec-7-enoyl-CoA[p]	0	0	0.00218227		0	0	2.35703e-05		0	0	4.29708e-05		0	0	0.000282701		0.00255951	0.000423831	0.00112556	43.9756	0	0	1.59866e-05
r_2265	2-enoyl-CoA hydratase (3-hydroxy-cis-tetradec-5-enoyl-CoA)	H2O[p] + trans-2,cis-5-tetradecadienoyl-CoA[p] => (R)-3-hydroxy-cis-tetradec-5-enoyl-CoA[p]	0	0	0.00218227		0	0	2.35703e-05		0	0	4.29708e-05		0	0	0.000282701		0.00255951	0.000423831	0.00112556	43.9756	0	0	1.59866e-05
r_2266	3-hydroxyacyl-CoA dehydrogenase (3-oxodecanoyl-CoA)	(R)-3-hydroxydecanoyl-CoA[p] + NAD[p] => 3-oxodecanoyl-CoA[p] + H+[p] + NADH[p]	0	0	0.00232952		0	0	8.81563e-05		0	0	0.0001371		0	0	0.0004208		0	0	0.000261204		0	0	0.000127089
r_2267	3-hydroxyacyl-CoA dehydrogenase (3-oxododecanoyl-CoA)	(R)-3-hydroxylauroyl-CoA[p] + NAD[p] => 3-oxolauroyl-CoA[p] + H+[p] + NADH[p]	0	0	0.00434758		0	0	0.000572537		0	0	0.00339524		0	0	0.000494667		0.0113028	0.00187163	0.00354343	31.3501	0	0	0.00215387
r_2268	3-hydroxyacyl-CoA dehydrogenase (3-oxohexadecanoyl-CoA)	(S)-3-hydroxypalmitoyl-CoA[p] + NAD[p] => 3-oxopalmitoyl-CoA[p] + H+[p] + NADH[p]	0	0	0.00380522		0	0	0.000572612		0	0	0.00338715		0	0	0.000412367		0.00874328	0.0014478	0.00344537	39.4059	0	0	0.00215228
r_2269	3-hydroxyacyl-CoA dehydrogenase (3-oxooctadecanoyl-CoA)	3-hydroxyoctadecanoyl-CoA[p] + NAD[p] => 3-oxooctadecanoyl-CoA[p] + H+[p] + NADH[p]	0	0	0.0024804		0	0	0.000422279		0	0	0.00224457		0	0	0.00032953		0.00874328	0.0014478	0.00301637	34.4993	0	0	0.00152285
r_2270	3-hydroxyacyl-CoA dehydrogenase (3-oxohexacosanoyl-CoA)	(S)-3-hydroxyhexacosanoyl-CoA[p] + NAD[p] => 3-oxohexacosanoyl-CoA[p] + H+[p] + NADH[p]	0	0	0.000775962		0	0	0.000243984		0	0	0.00104505		0	0	0.000113665		0.00874328	0.0014478	0.00298609	34.153	0	0	0.000507656
r_2271	3-hydroxyacyl-CoA dehydrogenase (3-oxobutanoyl-CoA)	NAD[p] + (R)-3-hydroxybutanoyl-CoA[p] => H+[p] + NADH[p] + acetoacetyl-CoA[p]	0	0	0.00135944		0	0	6.76709e-05		0	0	9.46105e-05		0	0	0.000293265		0	0	0.000259349		0	0	0.000115404
r_2272	3-hydroxyacyl-CoA dehydrogenase (3-oxohexanoyl-CoA)	NAD[p] + (R)-3-hydroxyhexanoyl-CoA[p] => H+[p] + NADH[p] + 3-oxohexanoyl-CoA[p]	0	0	0.00232958		0	0	8.79419e-05		0	0	0.000134447		0	0	0.0004208		0	0	0.000259349		0	0	0.000126785
r_2273	3-hydroxyacyl-CoA dehydrogenase (3-oxooctanoyl-CoA)	NAD[p] + (R)-3-hydroxyoctanoyl-CoA[p] => H+[p] + NADH[p] + 3-oxooctanoyl-CoA[p]	0	0	0.00232952		0	0	8.81563e-05		0	0	0.0001371		0	0	0.0004208		0	0	0.000261204		0	0	0.000127089
r_2274	3-hydroxyacyl-CoA dehydrogenase (3-oxoicosanoyl-CoA)	NAD[p] + (R)-3-hydroxyicosanoyl-CoA[p] => H+[p] + NADH[p] + 3-oxoicosanoyl-CoA[p]	0	0	0.00168027		0	0	0.000360446		0	0	0.00163988		0	0	0.000235812		0.00874328	0.0014478	0.0028947	33.1077	0	0	0.00108495
r_2275	3-hydroxyacyl-CoA dehydrogenase (3-oxodocosanoyl-CoA)	NAD[p] + (R)-3-hydroxydocosanoyl-CoA[p] => H+[p] + NADH[p] + 3-oxodocosanoyl-CoA[p]	0	0	0.0013808		0	0	0.000322229		0	0	0.00127827		0	0	0.000208451		0.00874328	0.0014478	0.00290308	33.2036	0	0	0.00081439
r_2276	3-hydroxyacyl-CoA dehydrogenase (3-oxotetracosanoyl-CoA)	NAD[p] + (R)-3-hydroxytetracosanoyl-CoA[p] => H+[p] + NADH[p] + 3-oxotetracosanoyl-CoA[p]	0	0	0.00101297		0	0	0.000274726		0	0	0.00116056		0	0	0.000168872		0.00874328	0.0014478	0.00294408	33.6724	0	0	0.000708559
r_2277	3-hydroxyacyl-CoA dehydrogenase (3-oxo-cis-hexadec-9-enoyl-CoA)	NAD[p] + (R)-3-hydroxy-cis-hexadec-9-enoyl-CoA[p] => H+[p] + NADH[p] + 3-oxo-cis-hexadec-9-enoyl-CoA[p]	0	0	0.00231667		0	0	4.77679e-05		0	0	4.90042e-05		0	0	0.000386795		0	0	0.000260809		0	0	1.79796e-05
r_2278	3-hydroxyacyl-CoA dehydrogenase (3-oxo-cis-tetradec-7-enoyl-CoA)	NAD[p] + (R)-3-hydroxy-cis-tetradec-7-enoyl-CoA[p] => H+[p] + NADH[p] + 3-oxo-cis-tetradec-7-enoyl-CoA[p]	0	0	0.00231667		0	0	4.77679e-05		0	0	4.90042e-05		0	0	0.000386795		0	0	0.000260809		0	0	1.79796e-05
r_2279	3-hydroxyacyl-CoA dehydrogenase (3-oxo-cis-dodec-5-enoyl-CoA)	NAD[p] + (R)-3-hydroxy-cis-dodec-5-enoyl-CoA[p] => H+[p] + NADH[p] + 3-oxo-cis-dodec-5-enoyl-CoA[p]	0	0	0.00231667		0	0	4.77679e-05		0	0	4.90042e-05		0	0	0.000386795		0	0	0.000260809		0	0	1.79796e-05
r_2280	3-hydroxyacyl-CoA dehydrogenase (3-oxo-cis-octadec-9-enoyl-CoA)	NAD[p] + (R)-3-hydroxy-cis-octadec-9-enoyl-CoA[p] => H+[p] + NADH[p] + 3-oxo-cis-octadec-9-enoyl-CoA[p]	0	0	0.00218227		0	0	2.35703e-05		0	0	4.29708e-05		0	0	0.000282701		0.00255951	0.000423831	0.00112556	43.9756	0	0	1.59866e-05
r_2281	3-hydroxyacyl-CoA dehydrogenase (3-oxo-cis-hexadec-7-enoyl-CoA)	NAD[p] + (R)-3-hydroxy-cis-hexadec-7-enoyl-CoA[p] => H+[p] + NADH[p] + 3-oxo-cis-hexadec-7-enoyl-CoA[p]	0	0	0.00218227		0	0	2.35703e-05		0	0	4.29708e-05		0	0	0.000282701		0.00255951	0.000423831	0.00112556	43.9756	0	0	1.59866e-05
r_2282	3-hydroxyacyl-CoA dehydrogenase (3-oxo-cis-tetradec-5-enoyl-CoA)	NAD[p] + (R)-3-hydroxy-cis-tetradec-5-enoyl-CoA[p] => H+[p] + NADH[p] + 3-oxo-cis-tetradec-5-enoyl-CoA[p]	0	0	0.00218227		0	0	2.35703e-05		0	0	4.29708e-05		0	0	0.000282701		0.00255951	0.000423831	0.00112556	43.9756	0	0	1.59866e-05
r_2283	acetyl-CoA C-acyltransferase (acetyl-CoA)	coenzyme A[p] + acetoacetyl-CoA[p] => 2 acetyl-CoA[p]	0	0	0.00135944		0	0	6.76709e-05		0	0	9.46105e-05		0	0	0.000293265		0	0	0.000259349		0	0	0.000115404
r_2284	acetyl-CoA C-acyltransferase (butanoyl-CoA)	coenzyme A[p] + 3-oxohexanoyl-CoA[p] => acetyl-CoA[p] + butanoyl-CoA[p]	0	0	0.00232958		0	0	8.79419e-05		0	0	0.000134447		0	0	0.0004208		0	0	0.000259349		0	0	0.000126785
r_2285	acetyl-CoA C-acyltransferase (hexanoyl-CoA)	coenzyme A[p] + 3-oxooctanoyl-CoA[p] => acetyl-CoA[p] + hexanoyl-CoA[p]	0	0	0.00232952		0	0	8.81563e-05		0	0	0.0001371		0	0	0.0004208		0	0	0.000261204		0	0	0.000127089
r_2286	acetyl-CoA C-acyltransferase (stearoyl-CoA)	coenzyme A[p] + 3-oxoicosanoyl-CoA[p] => acetyl-CoA[p] + stearoyl-CoA[p]	0	0	0.00168027		0	0	0.000360446		0	0	0.00163988		0	0	0.000235812		0.00874328	0.0014478	0.0028947	33.1077	0	0	0.00108495
r_2287	acetyl-CoA C-acyltransferase (icosanoyl-CoA)	coenzyme A[p] + 3-oxodocosanoyl-CoA[p] => acetyl-CoA[p] + icosanoyl-CoA[p]	0	0	0.0013808		0	0	0.000322229		0	0	0.00127827		0	0	0.000208451		0.00874328	0.0014478	0.00290308	33.2036	0	0	0.00081439
r_2288	acetyl-CoA C-acyltransferase (docosanoyl-CoA)	coenzyme A[p] + 3-oxotetracosanoyl-CoA[p] => acetyl-CoA[p] + docosanoyl-CoA[p]	0	0	0.00101297		0	0	0.000274726		0	0	0.00116056		0	0	0.000168872		0.00874328	0.0014478	0.00294408	33.6724	0	0	0.000708559
r_2289	acetyl-CoA C-acyltransferase (cis-tetradec-7-enoyl-CoA)	coenzyme A[p] + 3-oxo-cis-hexadec-9-enoyl-CoA[p] => acetyl-CoA[p] + cis-tetradec-7-enoyl-CoA[p]	0	0	0.00231667		0	0	4.77679e-05		0	0	4.90042e-05		0	0	0.000386795		0	0	0.000260809		0	0	1.79796e-05
r_2290	acetyl-CoA C-acyltransferase (cis-dodec-5-enoyl-CoA)	coenzyme A[p] + 3-oxo-cis-tetradec-7-enoyl-CoA[p] => acetyl-CoA[p] + cis-dodec-5-enoyl-CoA[p]	0	0	0.00231667		0	0	4.77679e-05		0	0	4.90042e-05		0	0	0.000386795		0	0	0.000260809		0	0	1.79796e-05
r_2291	acetyl-CoA C-acyltransferase (cis-dec-3-enoyl-CoA)	coenzyme A[p] + 3-oxo-cis-dodec-5-enoyl-CoA[p] => acetyl-CoA[p] + cis-dec-3-enoyl-CoA[p]	0	0	0.00231667		0	0	4.77679e-05		0	0	4.90042e-05		0	0	0.000386795		0	0	0.000260809		0	0	1.79796e-05
r_2292	acetyl-CoA C-acyltransferase (cis-hexadec-7-enoyl-CoA)	coenzyme A[p] + 3-oxo-cis-octadec-9-enoyl-CoA[p] => acetyl-CoA[p] + cis-hexadec-7-enoyl-CoA[p]	0	0	0.00218227		0	0	2.35703e-05		0	0	4.29708e-05		0	0	0.000282701		0.00255951	0.000423831	0.00112556	43.9756	0	0	1.59866e-05
r_2293	acetyl-CoA C-acyltransferase (cis-tetradec-5-enoyl-CoA)	coenzyme A[p] + 3-oxo-cis-hexadec-7-enoyl-CoA[p] => acetyl-CoA[p] + cis-tetradec-5-enoyl-CoA[p]	0	0	0.00218227		0	0	2.35703e-05		0	0	4.29708e-05		0	0	0.000282701		0.00255951	0.000423831	0.00112556	43.9756	0	0	1.59866e-05
r_2294	acetyl-CoA C-acyltransferase (cis-dodec-3-enoyl-CoA)	coenzyme A[p] + 3-oxo-cis-tetradec-5-enoyl-CoA[p] => acetyl-CoA[p] + cis-dodec-3-enoyl-CoA[p]	0	0	0.00218227		0	0	2.35703e-05		0	0	4.29708e-05		0	0	0.000282701		0.00255951	0.000423831	0.00112556	43.9756	0	0	1.59866e-05
r_2295	delta3,delta2-enoyl-CoA isomerase (cis-dec-3-enoyl-CoA)	cis-dec-3-enoyl-CoA[p] => trans-dec-2-enoyl-CoA[p]	0	0	0.00231667		0	0	4.77679e-05		0	0	4.90042e-05		0	0	0.000386795		0	0	0.000260809		0	0	1.79796e-05
r_2296	delta3,delta2-enoyl-CoA isomerase (trans-2,cis-5-dodecadienoyl-CoA)	trans-2,cis-5-dodecadienoyl-CoA[p] => trans-3,cis-5-dodecadienoyl-CoA[p]	0	0	0		0	0	0		0	0	0		0	0	0		0	0	0		0	0	0
r_2297	delta3,delta2-enoyl-CoA isomerase (trans-dodec-3-enoyl-CoA)	trans-dodec-3-enoyl-CoA[p] => trans-dodec-2-enoyl-CoA[p]	0	0	0		0	0	0		0	0	0		0	0	0		0	0	0		0	0	0
r_2298	delta3,delta2-enoyl-CoA isomerase (cis-dodec-3-enoyl-CoA)	cis-dodec-3-enoyl-CoA[p] => trans-dodec-2-enoyl-CoA[p]	0	0	0.00218227		0	0	2.35703e-05		0	0	4.29708e-05		0	0	0.000282701		0.00255951	0.000423831	0.00112556	43.9756	0	0	1.59866e-05
r_2299	delta3,delta2-enoyl-CoA isomerase (trans-2,cis-5-tetradecadienoyl-CoA)	trans-2,cis-5-tetradecadienoyl-CoA[p] => trans-3,cis-5-tetradecadienoyl-CoA[p]	0	0	0		0	0	0		0	0	0		0	0	0		0	0	0		0	0	0
r_2300	delta3,delta2-enoyl-CoA isomerase (trans-tetradec-3-enoyl-CoA)	trans-tetradec-3-enoyl-CoA[p] => trans-tetradec-2-enoyl-CoA[p]	0	0	0		0	0	0		0	0	0		0	0	0		0	0	0		0	0	0
r_2303	2,4-dienoyl-CoA reductase (trans-2,trans-4-dodecadienoyl-CoA)	H+[p] + NADPH[p] + trans-2,trans-4-dodecadienoyl-CoA[p] => NADP(+)[p] + trans-dodec-3-enoyl-CoA[p]	0	0	0		0	0	0		0	0	0		0	0	0		0	0	0		0	0	0
r_2304	2,4-dienoyl-CoA reductase (trans-2,trans-4-tetradecadienoyl-CoA)	H+[p] + NADPH[p] + trans-2,trans-4-tetradecadienoyl-CoA[p] => NADP(+)[p] + trans-tetradec-3-enoyl-CoA[p]	0	0	0		0	0	0		0	0	0		0	0	0		0	0	0		0	0	0
r_2305	cis-aconitate(3-) to isocitrate	cis-aconitate[c] + H2O[c] <=> isocitrate[c]	0.559196	0.226936	0.338602	60.5516	0.0190864	0.0470223	0.0592076	310.209	0.0789581	0.0428794	0.152309	192.898	0.00913132	0.021228	0.056988	624.094	3.19428	0.528942	0.0713578	2.23393	1.06609	0.546462	0.0546721	5.12829
r_2316	glycerol-3-phosphate acyltransferase (16:0), lipid particle	glycerol 3-phosphate[lp] + palmitoyl-CoA[lp] => coenzyme A[lp] + 1-acyl-sn-glycerol 3-phosphate (16:0)[lp]	0	0	6.7986e-05		0.00100902	0.00248589	0.000683277	67.7167	0	0	0.000102047		0	0	7.84066e-06		0.000407947	6.7552e-05	0.000218242	53.4977	0.000420754	0.000215672	0.000286295	68.0432
r_2318	glycerol-3-phosphate acyltransferase (18:0), lipid particle	glycerol 3-phosphate[lp] + stearoyl-CoA[lp] => coenzyme A[lp] + 1-acyl-sn-glycerol 3-phosphate (18:0)[lp]	0	0	5.98216e-05		0.00146662	0.00361324	0.000655338	44.6837	0.00015446	8.38819e-05	0.000100761	65.2344	0	0	8.8515e-06		5.00759e-05	8.29208e-06	0.000212689	424.732	0.00053712	0.00027532	0.000288051	53.6288
r_2320	dihydroxyacetone phosphate acyltransferase (16:0), lipid particle	dihydroxyacetone phosphate[lp] + palmitoyl-CoA[lp] => coenzyme A[lp] + acylglycerone phosphate (16:0)[lp]	0	0	1.99065e-05		0	0	0.000100919		0	0	1.66328e-05		0	0	5.28717e-06		0	0	2.90252e-05		0	0	3.24128e-05
r_2322	dihydroxyacetone phosphate acyltransferase (18:0), lipid particle	dihydroxyacetone phosphate[lp] + stearoyl-CoA[lp] => coenzyme A[lp] + acylglycerone phosphate (18:0)[lp]	0	0	2.81446e-05		0	0	9.85512e-05		0	0	2.52188e-05		0	0	3.83218e-06		0	0	4.12116e-05		0	0	5.19727e-05
r_2328	acyl dhap reductase (16:0), lipid particle	H+[lp] + acylglycerone phosphate (16:0)[lp] + NADPH[lp] => 1-acyl-sn-glycerol 3-phosphate (16:0)[lp] + NADP(+)[lp]	0	0	1.99065e-05		0	0	0.000100919		0	0	1.66328e-05		0	0	5.28717e-06		0	0	2.90252e-05		0	0	3.24128e-05
r_2330	acyl dhap reductase (18:0), lipid particle	H+[lp] + acylglycerone phosphate (18:0)[lp] + NADPH[lp] => 1-acyl-sn-glycerol 3-phosphate (18:0)[lp] + NADP(+)[lp]	0	0	2.81446e-05		0	0	9.85512e-05		0	0	2.52188e-05		0	0	3.83218e-06		0	0	4.12116e-05		0	0	5.19727e-05
r_2340	1-acyl-sn-glycerol-3-phosphate acyltransferase (1-16:0, 2-18:1), lipid particle	oleoyl-CoA[lp] + 1-acyl-sn-glycerol 3-phosphate (16:0)[lp] => coenzyme A[lp] + phosphatidate (1-16:0, 2-18:1)[lp]	0	0	1.53734e-05		1.0854e-05	2.67407e-05	0.0002002	1844.48	0	0	3.35351e-05		0	0	1.47908e-06		0	0	5.40058e-06		0	0	1.20761e-05
r_2342	1-acyl-sn-glycerol-3-phosphate acyltransferase (1-18:0, 2-18:1), lipid particle	oleoyl-CoA[lp] + 1-acyl-sn-glycerol 3-phosphate (18:0)[lp] => coenzyme A[lp] + phosphatidate (1-18:0, 2-18:1)[lp]	0	0	1.535e-05		0.00136638	0.0033663	0.000296078	21.6688	0.00015446	8.38819e-05	4.66674e-05	30.2133	0	0	2.09145e-06		5.00759e-05	8.29208e-06	2.43392e-05	48.6047	3.62205e-05	1.85661e-05	2.33279e-05	64.4054
r_2353	PA phosphatase (1-16:0, 2-18:1), vacuolar membrane	H2O[vm] + phosphatidate (1-16:0, 2-18:1)[vm] => phosphate[vm] + diglyceride (1-16:0, 2-18:1)[vm]	0	0	0.00874518		0	0	4.92972e-06		0	0	0.00574209		0	0	0		0	0	0		0	0	0.00182844
r_2357	PA phosphatase (1-18:0, 2-18:1), vacuolar membrane	H2O[vm] + phosphatidate (1-18:0, 2-18:1)[vm] => phosphate[vm] + diglyceride (1-18:0, 2-18:1)[vm]	0	0	0.00875342		0	0	0		0	0	0.00418393		0	0	0.00132942		0	0	0		0	0	5.58572e-06
r_2401	diacylglycerol acyltransferase (1-16:0, 2-18:1, 3-16:0), lipid particle	palmitoyl-CoA[lp] + diglyceride (1-16:0, 2-18:1)[lp] => coenzyme A[lp] + triglyceride (1-16:0, 2-18:1, 3-16:0)[lp]	0	0	4.41646e-12		0	0	0.000165135		0	0	0.000128705		0	0	5.49742e-05		0	0	0		0	0	0
r_2405	diacylglycerol acyltransferase (1-18:0, 2-18:1, 3-16:0), lipid particle	palmitoyl-CoA[lp] + diglyceride (1-18:0, 2-18:1)[lp] => coenzyme A[lp] + triglyceride (1-18:0, 2-18:1, 3-16:0)[lp]	0	0	0		0	0	0.000171244		0	0	0.000211088		0	0	0		0	0	0.000234692		0	0	0
r_2417	diacylglycerol acyltransferase (1-16:0, 2-18:1, 3-18:0), lipid particle	stearoyl-CoA[lp] + diglyceride (1-16:0, 2-18:1)[lp] => coenzyme A[lp] + triglyceride (1-16:0, 2-18:1, 3-18:0)[lp]	0	0	0.000273827		0	0	0		0	0	0		0	0	6.40367e-05		0	0	0.000251661		0	0	0
r_2421	diacylglycerol acyltransferase (1-18:0, 2-18:1, 3-18:0), lipid particle	stearoyl-CoA[lp] + diglyceride (1-18:0, 2-18:1)[lp] => coenzyme A[lp] + triglyceride (1-18:0, 2-18:1, 3-18:0)[lp]	0	0	0.000273827		0	0	0.000219472		0	0	0		0	0	4.13138e-05		0	0	0.000440214		0	0	0
r_2425	diacylglycerol acyltransferase (1-16:0, 2-18:1, 3-18:1), lipid particle	oleoyl-CoA[lp] + diglyceride (1-16:0, 2-18:1)[lp] => coenzyme A[lp] + triglyceride (1-16:0, 2-18:1, 3-18:1)[lp]	0	0	0.000273853		0	0	0		0	0	0		0	0	4.13223e-05		0	0	0.000134905		0	0	4.03568e-05
r_2429	diacylglycerol acyltransferase (1-18:0, 2-18:1, 3-18:1), lipid particle	oleoyl-CoA[lp] + diglyceride (1-18:0, 2-18:1)[lp] => coenzyme A[lp] + triglyceride (1-18:0, 2-18:1, 3-18:1)[lp]	0	0	0.000417602		0	0	0.000242109		0	0	0.000112555		0	0	8.2413e-05		0	0	0.000288134		0	0	3.98945e-05
r_2444	CDP-diacylglycerol synthase (1-16:0, 2-18:1), mitochondrial membrane	CTP[mm] + H+[mm] + phosphatidate (1-16:0, 2-18:1)[mm] <=> diphosphate[mm] + CDP-diacylglycerol (1-16:0, 2-18:1)[mm]	0	0	0.00157956		4.86249e-05	0.000119795	1.95938e-05	40.2958	0	0	0.000533853		2.05487e-05	4.77703e-05	2.83216e-05	137.827	0	0	0.000643793		1.99093e-05	1.02052e-05	2.28527e-05	114.784
r_2468	PS decarboxylase (1-16:0, 2-18:1), mitochondrial membrane	H+[mm] + phosphatidyl-L-serine (1-16:0, 2-18:1)[mm] => carbon dioxide[mm] + phosphatidylethanolamine (1-16:0, 2-18:1)[mm]	0	0	0.00260386		0	0	9.57293e-06		0	0	0.00147963		0	0	4.41774e-05		0	0	0.000131635		0	0	4.55735e-05
r_2470	PS decarboxylase (1-18:0, 2-18:1), mitochondrial membrane	H+[mm] + phosphatidyl-L-serine (1-18:0, 2-18:1)[mm] => carbon dioxide[mm] + phosphatidylethanolamine (1-18:0, 2-18:1)[mm]	0	0	0.00248763		0	0	5.23383e-06		0	0	0.00143462		0	0	5.19681e-05		0	0	0.00010846		0	0	3.65383e-05
r_2484	PS decarboxylase (1-16:0, 2-18:1), vacuolar membrane	H+[vm] + phosphatidyl-L-serine (1-16:0, 2-18:1)[vm] => carbon dioxide[vm] + phosphatidylethanolamine (1-16:0, 2-18:1)[vm]	0	0	0		0	0	0		0	0	0.000580717		0	0	2.10321e-05		0	0	0		0	0	1.49997e-05
r_2486	PS decarboxylase (1-18:0, 2-18:1), vacuolar membrane	H+[vm] + phosphatidyl-L-serine (1-18:0, 2-18:1)[vm] => carbon dioxide[vm] + phosphatidylethanolamine (1-18:0, 2-18:1)[vm]	0	0	0.000975473		0	0	0		0	0	0.000712028		0	0	0		0	0	9.84452e-05		0	0	3.34223e-06
r_2540	phosphatidylglycerolphosphate synthase (1-16:0, 2-18:1), mitochondrial membrane	CDP-diacylglycerol (1-16:0, 2-18:1)[mm] + glycerol 3-phosphate[mm] => H+[mm] + CMP[mm] + 3-(3-sn-phosphatidyl)-sn-glycerol 1-phosphate (1-16:0, 2-18:1)[mm]	0	0	0.00157957		2.43125e-05	5.98977e-05	1.79605e-05	73.8737	0	0	0.000533816		1.02743e-05	2.38852e-05	2.80995e-05	273.493	0	0	0.000643792		9.95467e-06	5.10262e-06	2.2642e-05	227.451
r_2546	PGP phosphatase (1-16:0, 2-18:1), mitochondrial membrane	3-(3-sn-phosphatidyl)-sn-glycerol 1-phosphate (1-16:0, 2-18:1)[mm] + H2O[mm] => phosphate[mm] + phosphatidylglycerol (1-16:0, 2-18:1)[mm]	0	0	0.00157957		2.43125e-05	5.98977e-05	1.79605e-05	73.8737	0	0	0.000533816		1.02743e-05	2.38852e-05	2.80995e-05	273.493	0	0	0.000643792		9.95467e-06	5.10262e-06	2.2642e-05	227.451
r_2576	CL synthase (1-16:0, 2-18:1, 3-16:0, 4-18:1), mitochondrial membrane	CDP-diacylglycerol (1-16:0, 2-18:1)[mm] + phosphatidylglycerol (1-16:0, 2-18:1)[mm] => H+[mm] + CMP[mm] + cardiolipin (1-16:0, 2-18:1, 3-16:0, 4-18:1)[mm]	0	0	2.64408e-06		2.43125e-05	5.98977e-05	5.67033e-06	23.3227	0	0	4.4019e-06		1.02743e-05	2.38852e-05	2.28544e-06	22.2442	0	0	1.45158e-06		9.95467e-06	5.10262e-06	2.03208e-06	20.4133
r_2600	CL (1-16:0, 2-18:1, 3-16:0, 4-18:1) phospholipase (1-position), mitochondrial membrane	H2O[mm] + cardiolipin (1-16:0, 2-18:1, 3-16:0, 4-18:1)[mm] => H+[mm] + palmitate[mm] + monolysocardiolipin (2-18:1, 3-16:0, 4-18:1)[mm]	0	0	2.64408e-06		2.43125e-05	5.98977e-05	5.67033e-06	23.3227	0	0	4.4019e-06		1.02743e-05	2.38852e-05	2.28544e-06	22.2442	0	0	1.45158e-06		9.95467e-06	5.10262e-06	2.03208e-06	20.4133
r_2704	MLCL (2-18:1, 3-16:0, 4-18:1):PC (1-16:0, 2-18:1) acyltransferase, mitochondrial membrane	monolysocardiolipin (2-18:1, 3-16:0, 4-18:1)[mm] + phosphatidylcholine (1-16:0, 2-18:1)[mm] <=> 1-acylglycerophosphocholine (16:0)[mm] + cardiolipin (1-18:1, 2-18:1, 3-16:0, 4-18:1)[mm]	0	0	2.64408e-06		2.43125e-05	5.98977e-05	5.67033e-06	23.3227	0	0	4.4019e-06		1.02743e-05	2.38852e-05	2.28544e-06	22.2442	0	0	1.45158e-06		9.95467e-06	5.10262e-06	2.03208e-06	20.4133
r_2813	lysoPC acyltransferase (1-16:0, 2-18:1), mitochondrial membrane	1-acylglycerophosphocholine (16:0)[mm] + oleoyl-CoA[mm] => phosphatidylcholine (1-16:0, 2-18:1)[mm] + coenzyme A[mm]	4.77197e-05	1.93659e-05	1.06813e-07	0.223834	4.86249e-05	0.000119795	1.18673e-07	0.244057	5.20804e-05	2.8283e-05	1.15962e-07	0.222659	2.05487e-05	4.77703e-05	5.04174e-08	0.245356	6.20631e-05	1.02771e-05	8.83538e-08	0.142361	1.99093e-05	1.02052e-05	4.18918e-08	0.210413
r_2817	lysoPC acyltransferase (1-18:0, 2-18:1), mitochondrial membrane	1-acylglycerophosphocholine (18:0)[mm] + oleoyl-CoA[mm] => phosphatidylcholine (1-18:0, 2-18:1)[mm] + coenzyme A[mm]	0	0	0		0	0	0		0	0	0		0	0	0		0	0	0		0	0	0
r_2824	phosphatidylinositol 4-kinase (1-16:0, 2-18:1), cell envelope	ATP[ce] + 1-phosphatidyl-1D-myo-inositol (1-16:0, 2-18:1)[ce] => H+[ce] + ADP[ce] + 1-phosphatidyl-1D-myo-inositol 4-phosphate (1-16:0, 2-18:1)[ce]	0	0	0.000573352		0	0	0.000690459		0	0	0.000238013		0	0	0.000144902		0	0	0.000621823		0	0	0.00013562
r_2826	phosphatidylinositol 4-kinase (1-18:0, 2-18:1), cell envelope	ATP[ce] + 1-phosphatidyl-1D-myo-inositol (1-18:0, 2-18:1)[ce] => H+[ce] + ADP[ce] + 1-phosphatidyl-1D-myo-inositol 4-phosphate (1-18:0, 2-18:1)[ce]	0	0	0.000814644		0	0	0.000621677		0	0	0.000381677		0	0	0.000152769		0	0	0.000884341		0	0	0.000128159
r_2832	phosphatidylinositol 4-kinase (1-16:0, 2-18:1), vacuolar membrane	ATP[vm] + 1-phosphatidyl-1D-myo-inositol (1-16:0, 2-18:1)[vm] => H+[vm] + ADP[vm] + 1-phosphatidyl-1D-myo-inositol 4-phosphate (1-16:0, 2-18:1)[vm]	0	0	0		0	0	0		0	0	0		0	0	0		0	0	0		0	0	0
r_2834	phosphatidylinositol 4-kinase (1-18:0, 2-18:1), vacuolar membrane	ATP[vm] + 1-phosphatidyl-1D-myo-inositol (1-18:0, 2-18:1)[vm] => H+[vm] + ADP[vm] + 1-phosphatidyl-1D-myo-inositol 4-phosphate (1-18:0, 2-18:1)[vm]	0	0	0		0	0	0		0	0	0		0	0	0		0	0	0		0	0	0
r_2840	phosphatidylinositol 4-kinase (1-16:0, 2-18:1), Golgi membrane	ATP[gm] + 1-phosphatidyl-1D-myo-inositol (1-16:0, 2-18:1)[gm] => H+[gm] + ADP[gm] + 1-phosphatidyl-1D-myo-inositol 4-phosphate (1-16:0, 2-18:1)[gm]	0	0	0.000250636		0	0	0.000137612		0	0	0.000167174		0	0	5.35905e-05		0	0	7.66651e-05		0	0	3.69335e-05
r_2842	phosphatidylinositol 4-kinase (1-18:0, 2-18:1), Golgi membrane	ATP[gm] + 1-phosphatidyl-1D-myo-inositol (1-18:0, 2-18:1)[gm] => H+[gm] + ADP[gm] + 1-phosphatidyl-1D-myo-inositol 4-phosphate (1-18:0, 2-18:1)[gm]	0	0	0.000252466		0	0	0.000119696		0	0	0.000200664		0	0	0		0	0	5.62611e-05		0	0	4.5552e-05
r_2848	phosphatidylinositol 4-kinase (1-16:0, 2-18:1), nucleus	ATP[n] + 1-phosphatidyl-1D-myo-inositol (1-16:0, 2-18:1)[n] => ADP[n] + H+[n] + 1-phosphatidyl-1D-myo-inositol 4-phosphate (1-16:0, 2-18:1)[n]	0	0	0.00031394		0	0	7.06017e-06		0	0	0		0	0	0		0	0	6.69184e-06		0	0	4.8725e-06
r_2850	phosphatidylinositol 4-kinase (1-18:0, 2-18:1), nucleus	ATP[n] + 1-phosphatidyl-1D-myo-inositol (1-18:0, 2-18:1)[n] => ADP[n] + H+[n] + 1-phosphatidyl-1D-myo-inositol 4-phosphate (1-18:0, 2-18:1)[n]	0	0	0.000256396		0	0	4.99354e-06		0	0	9.78394e-05		0	0	0		0	0	0		0	0	4.8725e-06
r_2856	phosphatidylinositol 3-kinase (1-16:0, 2-18:1), vacuolar membrane	ATP[vm] + 1-phosphatidyl-1D-myo-inositol (1-16:0, 2-18:1)[vm] => H+[vm] + ADP[vm] + 1-phosphatidyl-1D-myo-inositol 3-phosphate (1-16:0, 2-18:1)[vm]	0	0	7.79778e-05		0	0	5.36694e-05		0	0	3.67923e-05		0	0	8.28444e-06		0	0	4.08428e-05		0	0	8.1898e-06
r_2858	phosphatidylinositol 3-kinase (1-18:0, 2-18:1), vacuolar membrane	ATP[vm] + 1-phosphatidyl-1D-myo-inositol (1-18:0, 2-18:1)[vm] => H+[vm] + ADP[vm] + 1-phosphatidyl-1D-myo-inositol 3-phosphate (1-18:0, 2-18:1)[vm]	0	0	3.93308e-05		0	0	2.45003e-05		0	0	0		0	0	8.25815e-06		0	0	6.9866e-05		0	0	1.13432e-05
r_2864	PI 4-P 5-kinase (1-16:0, 2-18:1), nucleus	ATP[n] + 1-phosphatidyl-1D-myo-inositol 4-phosphate (1-16:0, 2-18:1)[n] => ADP[n] + H+[n] + 1-phosphatidyl-1D-myo-inositol 4,5-bisphosphate (1-16:0, 2-18:1)[n]	0	0	0.00031394		0	0	7.06017e-06		0	0	0		0	0	0		0	0	6.69184e-06		0	0	4.8725e-06
r_2866	PI 4-P 5-kinase (1-18:0, 2-18:1), nucleus	ATP[n] + 1-phosphatidyl-1D-myo-inositol 4-phosphate (1-18:0, 2-18:1)[n] => ADP[n] + H+[n] + 1-phosphatidyl-1D-myo-inositol 4,5-bisphosphate (1-18:0, 2-18:1)[n]	0	0	0.000256396		0	0	4.99354e-06		0	0	9.78394e-05		0	0	0		0	0	0		0	0	4.8725e-06
r_2872	PI 4-P 5-kinase (1-16:0, 2-18:1), cell envelope	ATP[ce] + 1-phosphatidyl-1D-myo-inositol 4-phosphate (1-16:0, 2-18:1)[ce] => H+[ce] + ADP[ce] + 1-phosphatidyl-1D-myo-inositol 4,5-bisphosphate (1-16:0, 2-18:1)[ce]	0	0	0.000806477		0	0	7.06017e-06		0	0	0.000323158		0	0	7.12158e-06		0	0	6.69184e-06		0	0	3.97938e-06
r_2874	PI 4-P 5-kinase (1-18:0, 2-18:1), cell envelope	ATP[ce] + 1-phosphatidyl-1D-myo-inositol 4-phosphate (1-18:0, 2-18:1)[ce] => H+[ce] + ADP[ce] + 1-phosphatidyl-1D-myo-inositol 4,5-bisphosphate (1-18:0, 2-18:1)[ce]	0	0	0.000478298		0	0	7.06017e-06		0	0	0.000228565		0	0	7.12158e-06		0	0	1.15837e-05		0	0	5.62487e-06
r_2880	PI 3-P 5-kinase (1-16:0, 2-18:1), vacuolar membrane	ATP[vm] + 1-phosphatidyl-1D-myo-inositol 3-phosphate (1-16:0, 2-18:1)[vm] => H+[vm] + ADP[vm] + 1-phosphatidyl-1D-myo-inositol 3,5-bisphosphate (1-16:0, 2-18:1)[vm]	0	0	0.044782		0	0	0.00505507		0	0	0.0225813		0	0	0		0	0	0.0023479		0	0	8.1898e-06
r_2882	PI 3-P 5-kinase (1-18:0, 2-18:1), vacuolar membrane	ATP[vm] + 1-phosphatidyl-1D-myo-inositol 3-phosphate (1-18:0, 2-18:1)[vm] => H+[vm] + ADP[vm] + 1-phosphatidyl-1D-myo-inositol 3,5-bisphosphate (1-18:0, 2-18:1)[vm]	0	0	0.044782		0	0	0.00502705		0	0	0.0390944		0	0	0.012085		0	0	0.00317103		0	0	0.010124
r_3038	PC phospholipase B (1-16:0, 2-18:1), cell envelope	H2O[ce] + phosphatidylcholine (1-16:0, 2-18:1)[ce] => H+[ce] + 1-acylglycerophosphocholine (16:0)[ce] + oleate[ce]	0	0	8.38727e-05		0	0	1.03583e-05		0	0	0		0	0	0		0	0	1.50241e-05		0	0	2.42679e-06
r_3040	PC phospholipase B (1-18:0, 2-18:1), cell envelope	H2O[ce] + phosphatidylcholine (1-18:0, 2-18:1)[ce] => H+[ce] + 1-acylglycerophosphocholine (18:0)[ce] + oleate[ce]	0	0	6.02097e-05		0	0	5.20952e-06		0	0	8.30081e-06		0	0	1.14604e-05		0	0	4.01996e-12		0	0	5.11393e-06
r_3042	LPC phospholipase B (16:0), cell envelope	H2O[ce] + 1-acylglycerophosphocholine (16:0)[ce] => H+[ce] + sn-glycero-3-phosphocholine[ce] + palmitate[ce]	0	0	0.00253311		0	0	2.23285e-05		0	0	2.00635e-05		0	0	7.50015e-05		0	0	0.000367768		0	0	1.18136e-05
r_3044	LPC phospholipase B (18:0), cell envelope	H2O[ce] + 1-acylglycerophosphocholine (18:0)[ce] => H+[ce] + sn-glycero-3-phosphocholine[ce] + stearate[ce]	0.000187032	7.59026e-05	0.00255975	1368.61	0	0	7.71903e-06		0	0	2.85204e-05		0	0	5.55543e-05		0.00233035	0.000385883	0.00117886	50.5874	0	0	6.35095e-06
r_3050	PE phospholipase B (1-16:0, 2-18:1), cell envelope	H2O[ce] + phosphatidylethanolamine (1-16:0, 2-18:1)[ce] => H+[ce] + oleate[ce] + 1-acylglycerophosphoethanolamine (16:0)[ce]	0	0	0		0	0	0		0	0	0		0	0	0		0	0	0		0	0	0
r_3052	PE phospholipase B (1-18:0, 2-18:1), cell envelope	H2O[ce] + phosphatidylethanolamine (1-18:0, 2-18:1)[ce] => H+[ce] + oleate[ce] + 1-acylglycerophosphoethanolamine (18:0)[ce]	0	0	0		0	0	0		0	0	0		0	0	0		0	0	0		0	0	0
r_3054	LPE phospholipase B (16:0), cell envelope	H2O[ce] + 1-acylglycerophosphoethanolamine (16:0)[ce] => H+[ce] + palmitate[ce] + sn-glycero-3-phosphoethanolamine[ce]	0	0	0		0	0	0		0	0	0		0	0	0		0	0	0		0	0	0
r_3056	LPE phospholipase B (18:0), cell envelope	H2O[ce] + 1-acylglycerophosphoethanolamine (18:0)[ce] => H+[ce] + stearate[ce] + sn-glycero-3-phosphoethanolamine[ce]	0	0	0		0	0	0		0	0	0		0	0	0		0	0	0		0	0	0
r_3062	PS phospholipase B (1-16:0, 2-18:1), cell envelope	H2O[ce] + phosphatidyl-L-serine (1-16:0, 2-18:1)[ce] => H+[ce] + oleate[ce] + 1-acylglycerophosphoserine (16:0)[ce]	0	0	0		0	0	0		0	0	0		0	0	0		0	0	0		0	0	0
r_3064	PS phospholipase B (1-18:0, 2-18:1), cell envelope	H2O[ce] + phosphatidyl-L-serine (1-18:0, 2-18:1)[ce] => H+[ce] + oleate[ce] + 1-acylglycerophosphoserine (18:0)[ce]	0	0	0		0	0	0		0	0	0		0	0	0		0	0	0		0	0	0
r_3066	LPS phospholipase B (16:0), cell envelope	H2O[ce] + 1-acylglycerophosphoserine (16:0)[ce] => H+[ce] + palmitate[ce] + sn-glycero-3-phosphoserine[ce]	0	0	0		0	0	0		0	0	0		0	0	0		0	0	0		0	0	0
r_3068	LPS phospholipase B (18:0), cell envelope	H2O[ce] + 1-acylglycerophosphoserine (18:0)[ce] => H+[ce] + stearate[ce] + sn-glycero-3-phosphoserine[ce]	0	0	0		0	0	0		0	0	0		0	0	0		0	0	0		0	0	0
r_3074	PI phospholipase B (1-16:0, 2-18:1), cell envelope	1-phosphatidyl-1D-myo-inositol (1-16:0, 2-18:1)[ce] + H2O[ce] => H+[ce] + oleate[ce] + 1-acylglycerophosphoinositol (16:0)[ce]	0	0	0		0	0	0		0	0	0		0	0	0		0	0	0		0	0	0
r_3076	PI phospholipase B (1-18:0, 2-18:1), cell envelope	1-phosphatidyl-1D-myo-inositol (1-18:0, 2-18:1)[ce] + H2O[ce] => H+[ce] + oleate[ce] + 1-acylglycerophosphoinositol (18:0)[ce]	0	0	0		0	0	0		0	0	0		0	0	0		0	0	0		0	0	0
r_3078	LPI phospholipase B (16:0), cell envelope	H2O[ce] + 1-acylglycerophosphoinositol (16:0)[ce] => sn-glycero-3-phosphoinositol[ce] + H+[ce] + palmitate[ce]	0	0	0		0	0	0		0	0	0		0	0	0		0	0	0		0	0	0
r_3080	LPI phospholipase B (18:0), cell envelope	H2O[ce] + 1-acylglycerophosphoinositol (18:0)[ce] => sn-glycero-3-phosphoinositol[ce] + H+[ce] + stearate[ce]	0	0	0		0	0	0		0	0	0		0	0	0		0	0	0		0	0	0
r_3094	PI 4,5-P2 phospholipase C (1-16:0, 2-18:1), nucleus	H2O[n] + 1-phosphatidyl-1D-myo-inositol 4,5-bisphosphate (1-16:0, 2-18:1)[n] => 1D-myo-inositol 1,4,5-trisphosphate[n] + H+[n] + diglyceride (1-16:0, 2-18:1)[n]	0	0	0		0	0	0		0	0	0		0	0	0		0	0	0		0	0	0
r_3096	PI 4,5-P2 phospholipase C (1-18:0, 2-18:1), nucleus	H2O[n] + 1-phosphatidyl-1D-myo-inositol 4,5-bisphosphate (1-18:0, 2-18:1)[n] => 1D-myo-inositol 1,4,5-trisphosphate[n] + H+[n] + diglyceride (1-18:0, 2-18:1)[n]	0	0	0		0	0	0		0	0	0		0	0	0		0	0	0		0	0	0
r_3102	PG phospholipase C (1-16:0, 2-18:1), mitochondrial membrane	H2O[mm] + phosphatidylglycerol (1-16:0, 2-18:1)[mm] => H+[mm] + glycerol 3-phosphate[mm] + diglyceride (1-16:0, 2-18:1)[mm]	0	0	0.00157957		0	0	1.69873e-05		0	0	0.000533815		0	0	2.79895e-05		0	0	0.000643793		0	0	2.25325e-05
r_3108	PC phospholipase D (1-16:0, 2-18:1), cell envelope	H2O[ce] + phosphatidylcholine (1-16:0, 2-18:1)[ce] => choline[ce] + H+[ce] + phosphatidate (1-16:0, 2-18:1)[ce]	0	0	0.00262154		0.000224247	0.000552468	0.000143675	64.0699	0	0	0.0015803		4.33586e-06	1.00798e-05	7.26887e-05	1676.45	0	0	0.000132373		1.99093e-05	1.02052e-05	8.97251e-05	450.668
r_3110	PC phospholipase D (1-18:0, 2-18:1), cell envelope	H2O[ce] + phosphatidylcholine (1-18:0, 2-18:1)[ce] => choline[ce] + H+[ce] + phosphatidate (1-18:0, 2-18:1)[ce]	5.1856e-05	2.10445e-05	0.00270358	5213.64	0.00026821	0.000660779	0.00025818	96.2605	0	0	0.00159277		5.06602e-05	0.000117772	0.000177811	350.989	2.28624e-05	3.78579e-06	0.000146023	638.707	0.000465909	0.000238818	9.72395e-05	20.8709
r_3116	PI 3-P phosphatase (1-16:0, 2-18:1), cell envelope	H2O[ce] + 1-phosphatidyl-1D-myo-inositol 3-phosphate (1-16:0, 2-18:1)[ce] => 1-phosphatidyl-1D-myo-inositol (1-16:0, 2-18:1)[ce] + phosphate[ce]	0	0	3.93113e-05		0	0	3.47518e-05		0	0	3.16458e-05		0	0	0		0	0	0		0	0	8.1898e-06
r_3118	PI 3-P phosphatase (1-18:0, 2-18:1), cell envelope	H2O[ce] + 1-phosphatidyl-1D-myo-inositol 3-phosphate (1-18:0, 2-18:1)[ce] => 1-phosphatidyl-1D-myo-inositol (1-18:0, 2-18:1)[ce] + phosphate[ce]	0	0	0		0	0	0		0	0	0		0	0	5.74615e-06		0	0	5.67134e-05		0	0	5.79172e-06
r_3140	PI 3-P phosphatase (1-16:0, 2-18:1), Golgi membrane	H2O[gm] + 1-phosphatidyl-1D-myo-inositol 3-phosphate (1-16:0, 2-18:1)[gm] => phosphate[gm] + 1-phosphatidyl-1D-myo-inositol (1-16:0, 2-18:1)[gm]	0	0	6.73777e-05		0	0	4.09415e-05		0	0	1.87948e-05		0	0	8.28444e-06		0	0	4.08428e-05		0	0	0
r_3142	PI 3-P phosphatase (1-18:0, 2-18:1), Golgi membrane	H2O[gm] + 1-phosphatidyl-1D-myo-inositol 3-phosphate (1-18:0, 2-18:1)[gm] => phosphate[gm] + 1-phosphatidyl-1D-myo-inositol (1-18:0, 2-18:1)[gm]	0	0	3.93308e-05		0	0	2.45003e-05		0	0	0		0	0	5.93405e-06		0	0	4.08428e-05		0	0	9.75822e-06
r_3148	PI 4-P phosphatase (1-16:0, 2-18:1), cell envelope	1-phosphatidyl-1D-myo-inositol 4-phosphate (1-16:0, 2-18:1)[ce] + H2O[ce] => 1-phosphatidyl-1D-myo-inositol (1-16:0, 2-18:1)[ce] + phosphate[ce]	0	0	0.000573339		0	0	0.000642638		0	0	0.000237927		0	0	0.000124033		0	0	0.00027234		0	0	8.70509e-05
r_3150	PI 4-P phosphatase (1-18:0, 2-18:1), cell envelope	1-phosphatidyl-1D-myo-inositol 4-phosphate (1-18:0, 2-18:1)[ce] + H2O[ce] => 1-phosphatidyl-1D-myo-inositol (1-18:0, 2-18:1)[ce] + phosphate[ce]	0	0	0.000814637		0	0	0.000538061		0	0	0.000197496		0	0	0.000133143		0	0	0.000627215		0	0	6.16021e-05
r_3172	PI 4-P phosphatase (1-16:0, 2-18:1), Golgi membrane	H2O[gm] + 1-phosphatidyl-1D-myo-inositol 4-phosphate (1-16:0, 2-18:1)[gm] => phosphate[gm] + 1-phosphatidyl-1D-myo-inositol (1-16:0, 2-18:1)[gm]	0	0	0.000250636		0	0	0.000137612		0	0	0.000167174		0	0	5.35905e-05		0	0	7.66651e-05		0	0	3.69335e-05
r_3174	PI 4-P phosphatase (1-18:0, 2-18:1), Golgi membrane	H2O[gm] + 1-phosphatidyl-1D-myo-inositol 4-phosphate (1-18:0, 2-18:1)[gm] => phosphate[gm] + 1-phosphatidyl-1D-myo-inositol (1-18:0, 2-18:1)[gm]	0	0	0.000252466		0	0	0.000119696		0	0	0.000200664		0	0	0		0	0	5.62611e-05		0	0	4.5552e-05
r_3180	PI 3,5-P2 phosphatase (1-16:0, 2-18:1), cell envelope	H2O[ce] + 1-phosphatidyl-1D-myo-inositol 3,5-bisphosphate (1-16:0, 2-18:1)[ce] => phosphate[ce] + 1-phosphatidyl-1D-myo-inositol 3-phosphate (1-16:0, 2-18:1)[ce]	0	0	3.93113e-05		0	0	3.47518e-05		0	0	3.16458e-05		0	0	0		0	0	0		0	0	8.1898e-06
r_3182	PI 3,5-P2 phosphatase (1-18:0, 2-18:1), cell envelope	H2O[ce] + 1-phosphatidyl-1D-myo-inositol 3,5-bisphosphate (1-18:0, 2-18:1)[ce] => phosphate[ce] + 1-phosphatidyl-1D-myo-inositol 3-phosphate (1-18:0, 2-18:1)[ce]	0	0	0		0	0	0		0	0	0		0	0	5.74615e-06		0	0	5.67134e-05		0	0	5.79172e-06
r_3196	PI 4,5-P2 phosphatase (1-16:0, 2-18:1), cell envelope	1-phosphatidyl-1D-myo-inositol 4,5-bisphosphate (1-16:0, 2-18:1)[ce] + H2O[ce] => 1-phosphatidyl-1D-myo-inositol 4-phosphate (1-16:0, 2-18:1)[ce] + phosphate[ce]	0	0	0.000864988		0	0	9.9796e-06		0	0	0.000323158		0	0	7.12158e-06		0	0	9.46133e-06		0	0	6.28723e-06
r_3198	PI 4,5-P2 phosphatase (1-18:0, 2-18:1), cell envelope	1-phosphatidyl-1D-myo-inositol 4,5-bisphosphate (1-18:0, 2-18:1)[ce] + H2O[ce] => 1-phosphatidyl-1D-myo-inositol 4-phosphate (1-18:0, 2-18:1)[ce] + phosphate[ce]	0	0	0.000542526		0	0	8.64475e-06		0	0	0.000248564		0	0	7.12158e-06		0	0	1.15837e-05		0	0	7.43541e-06
r_3220	PI 3,5-P2 phosphatase (1-16:0, 2-18:1), vacuolar membrane	H2O[vm] + 1-phosphatidyl-1D-myo-inositol 3,5-bisphosphate (1-16:0, 2-18:1)[vm] => phosphate[vm] + 1-phosphatidyl-1D-myo-inositol 3-phosphate (1-16:0, 2-18:1)[vm]	0	0	0.044782		0	0	0.00505498		0	0	0.0225813		0	0	0		0	0	0.0023479		0	0	0
r_3222	PI 3,5-P2 phosphatase (1-18:0, 2-18:1), vacuolar membrane	H2O[vm] + 1-phosphatidyl-1D-myo-inositol 3,5-bisphosphate (1-18:0, 2-18:1)[vm] => phosphate[vm] + 1-phosphatidyl-1D-myo-inositol 3-phosphate (1-18:0, 2-18:1)[vm]	0	0	0.044782		0	0	0.00502705		0	0	0.0390944		0	0	0.012085		0	0	0.00317058		0	0	0.010124
r_3228	DGPP phosphatase (1-16:0, 2-18:1), vacuolar membrane	H2O[vm] + 1,2-diacylglycerol 3-diphosphate (1-16:0, 2-18:1)[vm] => phosphate[vm] + phosphatidate (1-16:0, 2-18:1)[vm] + H+[vm]	0	0	0.0699353		0	0	0		0	0	0.0319282		0	0	0.00501937		0	0	0.00230498		0	0	0.0122644
r_3230	DGPP phosphatase (1-18:0, 2-18:1), vacuolar membrane	H2O[vm] + 1,2-diacylglycerol 3-diphosphate (1-18:0, 2-18:1)[vm] => phosphate[vm] + phosphatidate (1-18:0, 2-18:1)[vm] + H+[vm]	0	0	0		0	0	0		0	0	0		0	0	0.00501979		0	0	0.00230498		0	0	0.0122644
r_3244	lysoPA phosphatase (16:0), vacuolar membrane	H2O[vm] + 1-acyl-sn-glycerol 3-phosphate (16:0)[vm] => phosphate[vm] + 1-monoglyceride (16:0)[vm]	0	0	2.66809e-05		0	0	6.06165e-05		0	0	8.16593e-05		0.000173223	0.000402699	0.000150795	87.0527	0	0	0		0	0	2.00241e-05
r_3246	lysoPA phosphatase (18:0), vacuolar membrane	H2O[vm] + 1-acyl-sn-glycerol 3-phosphate (18:0)[vm] => phosphate[vm] + 1-monoglyceride (18:0)[vm]	0	0	3.4404e-05		0.000377823	0.000930828	0.000188866	49.988	0	0	0.000106554		0	0	0.000140486		0	0	8.71218e-05		0	0	2.82921e-05
r_3252	ergosteryl ester hydrolase (16:1), lipid particle	ergosteryl palmitoleate[lp] + H2O[lp] => ergosterol[lp] + H+[lp] + palmitoleate[lp]	0	0	4.54691e-05		0	0	1.2172e-05		0	0	1.07662e-05		0	0	0		0	0	5.72324e-05		0	0	4.8725e-06
r_3253	ergosteryl ester hydrolase (18:1), lipid particle	H2O[lp] + ergosteryl oleate[lp] => ergosterol[lp] + H+[lp] + oleate[lp]	0	0	0.00816274		0	0	0.00417196		0.00156964	0.000852419	0.0204539	1303.09	0.000621062	0.00144381	0.000310515	49.9973	0	0	0.00185917		0	0	0.00809023
r_3254	episteryl ester hydrolase (16:1), lipid particle	H2O[lp] + episteryl palmitoleate[lp] => H+[lp] + palmitoleate[lp] + episterol[lp]	0	0	0.00183711		0	0	7.49523e-06		0	0	1.22563e-05		0	0	5.10131e-05		0	0	0		0	0	3.7761e-06
r_3255	episteryl ester hydrolase (18:1), lipid particle	H2O[lp] + episteryl oleate[lp] => H+[lp] + oleate[lp] + episterol[lp]	0	0	0.0465265		0	0	0.00803338		0	0	0.0211459		0	0	0.00440214		0	0	0.00483751		0	0	0.0112737
r_3256	fecosteryl ester hydrolase (16:1), lipid particle	H2O[lp] + fecosteryl palmitoleate[lp] => fecosterol[lp] + H+[lp] + palmitoleate[lp]	0	0	0		0	0	7.49518e-06		0	0	1.38921e-05		0	0	4.76437e-05		0	0	9.9073e-05		0	0	2.18123e-06
r_3257	fecosteryl ester hydrolase (18:1), lipid particle	H2O[lp] + fecosteryl oleate[lp] => fecosterol[lp] + H+[lp] + oleate[lp]	0	0	0.0293028		0	0	0.00588298		0	0	0.0140649		0	0	0.00677176		0	0	0.00485191		0	0	0.0108563
r_3258	lanosteryl ester hydrolase (16:1), lipid particle	H2O[lp] + lanosteryl palmitoleate[lp] => H+[lp] + palmitoleate[lp] + lanosterol[lp]	0	0	0.0010754		0	0	1.17782e-05		0	0	8.79273e-06		0	0	3.6081e-05		0	0	8.09183e-05		0	0	3.7761e-06
r_3259	lanosteryl ester hydrolase (18:1), lipid particle	H2O[lp] + lanosteryl oleate[lp] => H+[lp] + oleate[lp] + lanosterol[lp]	0	0	0.0390139		0	0	0.00608356		0	0	0.0198525		0	0	0.00684242		0	0	0.00573224		0	0	0.00619834
r_3260	zymosteryl ester hydrolase (16:1), lipid particle	H2O[lp] + zymosteryl palmitoleate[lp] => H+[lp] + zymosterol[lp] + palmitoleate[lp]	0	0	0		0	0	6.61495e-06		0	0	1.07662e-05		0	0	5.39596e-05		0	0	8.09186e-05		0	0	3.08394e-06
r_3261	zymosteryl ester hydrolase (18:1), lipid particle	H2O[lp] + zymosteryl oleate[lp] => H+[lp] + zymosterol[lp] + oleate[lp]	0	0	0.0471807		0	0	0.00738791		0	0	0.017273		0	0	0.00541635		0	0	0.00509776		0	0	0.00882048
r_3262	zymosteryl ester hydrolase (16:1), cell envelope	H2O[ce] + zymosteryl palmitoleate[ce] => H+[ce] + zymosterol[ce] + palmitoleate[ce]	0	0	0.000686639		0	0	1.05562e-05		0	0	8.77305e-06		0	0	2.84124e-05		0	0	0		0	0	3.77611e-06
r_3263	zymosteryl ester hydrolase (18:1), cell envelope	H2O[ce] + zymosteryl oleate[ce] => H+[ce] + zymosterol[ce] + oleate[ce]	0	0	0.0381328		0	0	0.00328669		0	0	0.0195586		0	0	0.00436148		0	0	0.00170375		0	0	0.00575563
r_3280	TAG lipase (1-16:0, 2-18:1, 3-16:0), lipid particle	triglyceride (1-16:0, 2-18:1, 3-16:0)[lp] + H2O[lp] => H+[lp] + palmitate[lp] + diglyceride (1-16:0, 2-18:1)[lp]	0	0	0.0464312		0	0	0.00615381		0	0	0.0243805		0	0	0.00552123		0	0	0.00203245		0	0	0.0158923
r_3282	TAG lipase (1-16:0, 2-18:1, 3-18:0), lipid particle	triglyceride (1-16:0, 2-18:1, 3-18:0)[lp] + H2O[lp] => H+[lp] + stearate[lp] + diglyceride (1-16:0, 2-18:1)[lp]	0	0	0.0404421		0	0	0.00740389		0	0	0.0301276		0	0	0.00680788		0	0	0.00229473		0	0	0.010493
r_3283	TAG lipase (1-16:0, 2-18:1, 3-18:1), lipid particle	triglyceride (1-16:0, 2-18:1, 3-18:1)[lp] + H2O[lp] => H+[lp] + oleate[lp] + diglyceride (1-16:0, 2-18:1)[lp]	0	0	0.0440691		0	0	0.00732176		0	0	0.0276617		0	0	0.00419996		0	0	0.00247815		0	0	0.0128081
r_3288	TAG lipase (1-18:0, 2-18:1, 3-16:0), lipid particle	triglyceride (1-18:0, 2-18:1, 3-16:0)[lp] + H2O[lp] => H+[lp] + palmitate[lp] + diglyceride (1-18:0, 2-18:1)[lp]	0	0	0.0536064		0	0	0.00643378		0.00015446	8.38819e-05	0.0303271	19634.2	0	0	0.00646121		0	0	0.00390073		0	0	0.00811582
r_3290	TAG lipase (1-18:0, 2-18:1, 3-18:0), lipid particle	triglyceride (1-18:0, 2-18:1, 3-18:0)[lp] + H2O[lp] => H+[lp] + stearate[lp] + diglyceride (1-18:0, 2-18:1)[lp]	0	0	0.0548332		0	0	0.00609867		0	0	0.0271482		0	0	0.00520993		5.00759e-05	8.29208e-06	0.00355346	7096.16	0	0	0.0117731
r_3291	TAG lipase (1-18:0, 2-18:1, 3-18:1), lipid particle	triglyceride (1-18:0, 2-18:1, 3-18:1)[lp] + H2O[lp] => H+[lp] + oleate[lp] + diglyceride (1-18:0, 2-18:1)[lp]	0	0	0.0466871		0	0	0.00463617		0	0	0.0309386		0	0	0.00668394		0	0	0.00179404		0	0	0.0114684
r_3300	DAG lipase (1-16:0, 2-18:1), lipid particle	diglyceride (1-16:0, 2-18:1)[lp] + H2O[lp] => H+[lp] + oleate[lp] + 1-monoglyceride (16:0)[lp]	0	0	7.38001e-05		0	0	0		0	0	3.16509e-05		0	0	0		0	0	1.90439e-05		0	0	6.11146e-06
r_3302	DAG lipase (1-18:0, 2-18:1), lipid particle	diglyceride (1-18:0, 2-18:1)[lp] + H2O[lp] => H+[lp] + oleate[lp] + 1-monoglyceride (18:0)[lp]	0	0	0.000190185		0	0	0		0.00015446	8.38819e-05	7.1099e-05	46.0307	0	0	8.08951e-06		7.29382e-05	1.20779e-05	2.59588e-05	35.5901	0	0	6.91423e-06
r_3312	lysoPE (1-16:0) oleoyl-CoA acyltransferase, lipid particle	oleoyl-CoA[lp] + 1-acylglycerophosphoethanolamine (16:0)[lp] => coenzyme A[lp] + phosphatidylethanolamine (1-16:0, 2-18:1)[lp]	0	0	0.0336071		0.000961147	0.00236794	0.00331835	345.249	0	0	0.0274227		0.000138458	0.000321879	0.00304631	2200.18	0	0	0.00347176		0.000111445	5.71249e-05	0.00853977	7662.8
r_3314	lysoPE (1-18:0) oleoyl-CoA acyltransferase, lipid particle	oleoyl-CoA[lp] + 1-acylglycerophosphoethanolamine (18:0)[lp] => coenzyme A[lp] + phosphatidylethanolamine (1-18:0, 2-18:1)[lp]	0	0	0.0381238		0.000268897	0.000662472	0.000358289	133.244	0	0	0.0276605		0	0	9.74853e-05		0	0	0.0036079		0.000655708	0.000336106	0.0132173	2015.73
r_3328	PE phospholipase A2 (1-16:0, 2-18:1), lipid particle	H2O[lp] + phosphatidylethanolamine (1-16:0, 2-18:1)[lp] => H+[lp] + oleate[lp] + 1-acylglycerophosphoethanolamine (16:0)[lp]	0	0	0.0336071		0	0	0.00331602		0	0	0.0274226		0	0	0.00304402		0	0	0.00347173		0	0	0.00852986
r_3330	PE phospholipase A2 (1-18:0, 2-18:1), lipid particle	H2O[lp] + phosphatidylethanolamine (1-18:0, 2-18:1)[lp] => H+[lp] + oleate[lp] + 1-acylglycerophosphoethanolamine (18:0)[lp]	0	0	0.0381237		0	0	0.000225854		0	0	0.0276605		0	0	8.42389e-05		0	0	0.00360787		0	0	0.013208
r_3344	PA kinase (1-16:0, 2-18:1), vacuolar membrane	phosphatidate (1-16:0, 2-18:1)[vm] + ATP[vm] <=> ADP[vm] + 1,2-diacylglycerol 3-diphosphate (1-16:0, 2-18:1)[vm]	0	0	0.0699353		0	0	0		0	0	0.0319282		0	0	0.00501937		0	0	0.00230498		0	0	0.0122644
r_3346	PA kinase (1-18:0, 2-18:1), vacuolar membrane	phosphatidate (1-18:0, 2-18:1)[vm] + ATP[vm] <=> ADP[vm] + 1,2-diacylglycerol 3-diphosphate (1-18:0, 2-18:1)[vm]	0	0	0		0	0	0		0	0	0		0	0	0.00501979		0	0	0.00230498		0	0	0.0122644
r_3432	IPC synthase (PI (1-16:0, 2-18:1) ceramide-1 (C24))	ceramide-1 (C24)[g] + 1-phosphatidyl-1D-myo-inositol (1-16:0, 2-18:1)[gm] => inositol-P-ceramide A (C24)[g] + diglyceride (1-16:0, 2-18:1)[gm]	0	0	6.24426e-12		0	0	4.92972e-06		0	0	0.0011769		0	0	3.42231e-05		0	0	0.000506753		0	0	1.22567e-05
r_3434	IPC synthase (PI (1-18:0, 2-18:1) ceramide-1 (C24))	ceramide-1 (C24)[g] + 1-phosphatidyl-1D-myo-inositol (1-18:0, 2-18:1)[gm] => inositol-P-ceramide A (C24)[g] + diglyceride (1-18:0, 2-18:1)[gm]	0	0	0.00123374		0	0	1.69768e-05		0	0	4.88323e-06		0	0	3.8666e-05		0	0	0.000418096		0	0	1.66221e-05
r_3440	IPC synthase (PI (1-16:0, 2-18:1) ceramide-1 (C26))	ceramide-1 (C26)[g] + 1-phosphatidyl-1D-myo-inositol (1-16:0, 2-18:1)[gm] => inositol-P-ceramide A (C26)[g] + diglyceride (1-16:0, 2-18:1)[gm]	0	0	0.00242093		0	0	0		0	0	0.000568461		0	0	3.15672e-05		0	0	0.000733543		0	0	2.11389e-05
r_3442	IPC synthase (PI (1-18:0, 2-18:1) ceramide-1 (C26))	ceramide-1 (C26)[g] + 1-phosphatidyl-1D-myo-inositol (1-18:0, 2-18:1)[gm] => inositol-P-ceramide A (C26)[g] + diglyceride (1-18:0, 2-18:1)[gm]	0	0	0.00122274		0	0	1.3979e-05		0	0	7.79091e-06		0	0	2.14566e-05		0	0	0.000649442		0	0	2.31762e-05
r_3510	palmitate transport, cytoplasm-ER membrane	palmitate[c] <=> palmitate[erm]	0.00111882	0.000454045	0.13447	12018.9	0	0	0.0117035		0	0	0.0636268		0	0	0.0125421		0	0	0.00358545		0	0	0.0292833
r_3511	palmitoleate transport, cytoplasm-ER membrane	palmitoleate[c] <=> palmitoleate[erm]	0	0	0		0	0	0		0	0	0		0	0	0		0	0	0		0	0	0
r_3512	stearate transport, cytoplasm-ER membrane	stearate[c] <=> stearate[erm]	0	0	0.123519		0	0	0.0146966		0	0	0.0707416		0	0	0.012465		-3.90196e-05	-6.46127e-06	0.00522828	-13399.1	0	0	0.0230228
r_3513	oleate transport, cytoplasm-ER membrane	oleate[c] <=> oleate[erm]	0	0	0.149544		-3.35866e-05	-8.2746e-05	0.018151	-54042.4	0	0	0.0734329		0	0	0.0165964		0	0	0.00604699		0	0	0.0352024
r_3514	malonyl-CoA transport, cytoplasm-ER membrane	malonyl-CoA[c] <=> malonyl-CoA[erm]	0	0	0.011001		0	0	0.00274737		0	0	0.00990821		0	0	0.00187385		0.226335	0.0374789	0.0250343	11.0607	0	0	0.00935934
r_3515	lauroyl-CoA transport, cytoplasm-ER membrane	lauroyl-CoA[c] <=> lauroyl-CoA[erm]	0	0	8.71343e-12		0	0	0		0	0	0		0	0	0		0	0	0		0	0	0
r_3516	myristoyl-CoA transport, cytoplasm-ER membrane	myristoyl-CoA[c] <=> myristoyl-CoA[erm]	0	0	2.17836e-12		0	0	0		0	0	0		0	0	0		0	0	0		0	0	0
r_3517	palmitoyl-CoA transport, cytoplasm-ER membrane	palmitoyl-CoA[c] <=> palmitoyl-CoA[erm]	0.00555747	0.00225537	0.0391975	705.311	0.00685025	0.0168767	0.0036399	53.1352	0.00946921	0.0051424	0.0141344	149.267	0.00409425	0.00951809	0.00514375	125.633	0.0059442	0.000984301	0.00934525	157.216	0.00214945	0.00110178	0.00913468	424.978
r_3518	palmitoleoyl-CoA transport, cytoplasm-ER membrane	palmitoleoyl-CoA(4-)[c] <=> palmitoleoyl-CoA(4-)[erm]	0	0	0.00231667		0	0	4.77679e-05		0	0	4.90042e-05		0	0	0.000386795		0	0	0.000260809		0	0	1.79796e-05
r_3519	stearoyl-CoA transport, cytoplasm-ER membrane	stearoyl-CoA[c] <=> stearoyl-CoA[erm]	0.0241779	0.00981204	0.00566865	23.4456	0.021198	0.0522248	0.00365255	17.2306	0.0230718	0.0125295	0.013615	59.0116	0.00886963	0.0206196	0.0035038	39.5033	0.0913126	0.0151205	0.00963147	10.5478	0.00935123	0.00479331	0.00881889	94.3073
r_3520	oleoyl-CoA transport, cytoplasm-ER membrane	oleoyl-CoA[c] <=> oleoyl-CoA[erm]	-4.77197e-05	-1.93659e-05	0.0279872	-58649.1	-0.00252086	-0.00621055	0.00315163	-125.022	-0.00020654	-0.000112165	0.0191564	-9274.87	-0.000159006	-0.000369649	0.00511904	-3219.39	-0.00267165	-0.0004424	0.002275	-85.1532	-0.000823282	-0.000422003	0.00807144	-980.397
r_3521	icosanoyl-CoA transport, cytoplasm-ER membrane	icosanoyl-CoA[c] <=> icosanoyl-CoA[erm]	0	0	0.00164684		0	0	0.000376719		0	0	0.00142523		0	0	0.000379346		0	0	0.00268438		0	0	0.00121806
r_3522	docosanoyl-CoA transport, cytoplasm-ER membrane	docosanoyl-CoA[c] <=> docosanoyl-CoA[erm]	0	0	0.00157654		0	0	0.000311198		0	0	0.00128713		0	0	0.000307216		0	0	0.00388829		0	0	0.0010725
r_3523	tetracosanoyl-CoA transport, cytoplasm-ER membrane	tetracosanoyl-CoA[c] <=> tetracosanoyl-CoA[erm]	0	0	0.00150375		0	0	0.000363757		0	0	0.0013075		0	0	0.000282877		0	0	0.00592288		0	0	0.00118544
r_3524	hexacosanoyl-CoA transport, cytoplasm-ER membrane	hexacosanoyl-CoA[c] <=> hexacosanoyl-CoA[erm]	0	0	0.00214802		0	0	0.00036285		0	0	0.00178534		0	0	0.000367426		-0.0565746	-0.0093682	0.00869255	-15.3648	0	0	0.00197665
r_3525	H+ transport, cytoplasm-ER membrane	H+[c] <=> H+[erm]	0.0223075	0.00905297	0.0529789	237.494	0.0244171	0.0601555	0.0208184	85.2614	0.0310132	0.0168422	0.0382959	123.482	0.0123957	0.0288169	0.00763011	61.5544	0.714021	0.118235	0.0751966	10.5314	0.00963914	0.00494088	0.0288504	299.305
r_3526	H2O transport, cytoplasm-ER membrane	H2O[c] <=> H2O[erm]	-0.0722014	-0.0293012	0.0359235	-49.7547	-0.0443189	-0.109187	0.0171838	-38.7729	-0.0524823	-0.0285013	0.0199942	-38.097	-0.0185681	-0.0431661	0.00451072	-24.2928	-0.304957	-0.0504979	0.0265747	-8.71423	-0.018217	-0.00933776	0.0107731	-59.1375
r_3527	CO2 transport, cytoplasm-ER membrane	carbon dioxide[c] <=> carbon dioxide[erm]	0	0	0.011001		0	0	0.00274737		0	0	0.00990821		0	0	0.00187385		-0.226335	-0.0374789	0.0250343	-11.0607	0	0	0.00935934
r_3528	coenzyme A transport, cytoplasm-ER membrane	coenzyme A[c] <=> coenzyme A[erm]	-0.0296877	-0.012048	0.0490991	-165.385	-0.0255057	-0.0628375	0.00607233	-23.8077	-0.0323345	-0.0175597	0.0287089	-88.7873	-0.0129184	-0.030032	0.00814349	-63.0378	-0.265505	-0.0439651	0.0259931	-9.79007	-0.0106444	-0.00545615	0.0171016	-160.663
r_3529	NADPH transport, cytoplasm-ER membrane	NADPH[c] <=> NADPH[erm]	0.0046715	0.00189582	0.0220021	470.986	0.00213629	0.00526308	0.00549473	257.21	0.00363365	0.00197331	0.0198187	545.42	0.00294313	0.00684202	0.00376025	127.764	0.454658	0.075287	0.0500682	11.0123	0.00145003	0.000743265	0.0187187	1290.92
r_3530	NADP(+) transport, cytoplasm-ER membrane	NADP(+)[c] <=> NADP(+)[erm]	-0.0046715	-0.00189582	0.0220021	-470.986	-0.00213629	-0.00526308	0.00549473	-257.21	-0.00363365	-0.00197331	0.0198187	-545.42	-0.00294313	-0.00684202	0.00376025	-127.764	-0.454658	-0.075287	0.0500682	-11.0123	-0.00145003	-0.000743265	0.0187187	-1290.92
r_3531	O2 transport, cytoplasm-ER membrane	oxygen[c] <=> oxygen[erm]	0.0391754	0.0158984	0.00410547	10.4797	0.024439	0.0602095	7.66626e-05	0.313689	0.0288151	0.0156485	9.04779e-05	0.313994	0.0104049	0.0241887	0.000485891	4.66982	0.0426025	0.00705456	0.00110605	2.59621	0.010112	0.00518328	3.23321e-05	0.319739
r_3532	NADH transport, cytoplasm-ER membrane	NADH[c] <=> NADH[erm]	0.0391754	0.0158984	0.00410547	10.4797	0.024439	0.0602095	7.66626e-05	0.313689	0.0288151	0.0156485	9.04779e-05	0.313994	0.0104049	0.0241887	0.000485891	4.66982	0.0426025	0.00705456	0.00110605	2.59621	0.010112	0.00518328	3.23321e-05	0.319739
r_3533	NAD transport, cytoplasm-ER membrane	NAD[c] <=> NAD[erm]	-0.0391754	-0.0158984	0.00410547	-10.4797	-0.024439	-0.0602095	7.66626e-05	-0.313689	-0.0288151	-0.0156485	9.04779e-05	-0.313994	-0.0104049	-0.0241887	0.000485891	-4.66982	-0.0426025	-0.00705456	0.00110605	-2.59621	-0.010112	-0.00518328	3.23321e-05	-0.319739
r_3534	glycerol 3-phosphate transport, cytoplasm-ER membrane	glycerol 3-phosphate[c] <=> glycerol 3-phosphate[erm]	0.00849573	0.00344779	8.60695e-05	1.01309	0.00231781	0.0057103	0.000198329	8.55672	0.00364138	0.0019775	0.000155151	4.26077	0	0	5.66782e-06		0.00894021	0.00148041	0.000107604	1.2036	0.000403537	0.000206847	3.8058e-05	9.43111
r_3535	dihydroxyacetone phosphate transport, cytoplasm-ER membrane	dihydroxyacetone phosphate[c] <=> dihydroxyacetone phosphate[erm]	0.0046715	0.00189582	1.63704e-05	0.350431	0.00213629	0.00526308	2.60873e-17	1.22115e-12	0.00363365	0.00197331	5.61755e-05	1.54598	0.00294313	0.00684202	0.000238928	8.11817	0.00198781	0.000329161	1.63777e-05	0.823911	0.00145003	0.000743265	3.19211e-06	0.22014
r_3536	diphosphate transport, cytoplasm-ER membrane	diphosphate[c] <=> diphosphate[erm]	-0.0147275	-0.00597681	0.23237	-1577.79	-0.00230202	-0.0056714	0.0257648	-1119.23	-0.00217332	-0.00118026	0.118322	-5444.28	-0.00146477	-0.00340521	0.0239311	-1633.78	-0.00498683	-0.000825771	0.008824	-176.946	-0.00127948	-0.000655842	0.0505142	-3948.03
r_3537	phosphate transport, cytoplasm-ER membrane	phosphate[c] <=> phosphate[erm]	-0.00491238	-0.00199357	0.0326123	-663.88	-0.004569	-0.0112565	0.0169208	-370.34	-0.00512704	-0.00278432	0.0171836	-335.156	-0.00191815	-0.00445921	0.00394674	-205.757	-0.00636	-0.00105316	0.00583622	-91.7644	-0.00198521	-0.00101759	0.0051712	-260.487
r_3538	CTP transport, cytoplasm-ER membrane	CTP[c] <=> CTP[erm]	0.00859088	0.0034864	0.0391015	455.151	0.00229023	0.00564236	0.0189234	826.264	0.00213069	0.0011571	0.0219051	1028.08	0.000937473	0.00217938	0.00492759	525.625	0.00498683	0.000825771	0.00808505	162.128	0.00127948	0.000655842	0.00604587	472.526
r_3539	CDP transport, cytoplasm-ER membrane	CDP[c] <=> CDP[erm]	0	0	0.0374088		0	0	0.0189026		0	0	0.0213253		0	0	0.0049102		0	0	0.00718075		0	0	0.00603611
r_3540	CMP transport, cytoplasm-ER membrane	CMP[c] <=> CMP[erm]	-0.00859088	-0.0034864	0.00835033	-97.1999	-0.00229023	-0.00564236	0.000195395	-8.53166	-0.00213069	-0.0011571	0.00425124	-199.524	-0.000933224	-0.00216951	0.000245409	-26.2969	-0.00498683	-0.000825771	0.00237331	-47.5916	-0.00127948	-0.000655842	0.000129916	-10.1539
r_3541	CDP-ethanolamine transport, cytoplasm-ER membrane	CDP-ethanolamine[c] <=> CDP-ethanolamine[erm]	0	0	0		0	0	0		0	0	0		0	0	0		0	0	0		0	0	0
r_3542	CDP-choline transport, cytoplasm-ER membrane	CDP-choline[c] <=> CDP-choline[erm]	0	0	7.23651e-08		0	0	1.33816e-07		0	0	5.50906e-08		0	0	2.25186e-08		0	0	2.55639e-07		0	0	2.58359e-08
r_3543	ATP transport, cytoplasm-ER membrane	ATP[c] <=> ATP[erm]	0.00613665	0.00249041	0.23256	3789.7	0	0	0.0257705		0	0	0.118434		0.000408559	0.000949796	0.023958	5864.01	0	0	0.00856018		0	0	0.0505194
r_3544	AMP transport, cytoplasm-ER membrane	AMP[c] <=> AMP[erm]	-0.00613665	-0.00249041	0.23256	-3789.7	0	0	0.0257705		0	0	0.118434		-0.000408559	-0.000949796	0.023958	-5864.01	0	0	0.00856018		0	0	0.0505194
r_3545	L-serine transport, cytoplasm-ER membrane	L-serine[c] <=> L-serine[erm]	0.0083617	0.0033934	0.00563865	67.4342	0.00205239	0.00505639	0.000194906	9.49655	0.0018644	0.00101249	0.00339138	181.902	0.000830767	0.00193132	0.000237012	28.5293	0.00469933	0.000778164	0.000698838	14.871	0.00118365	0.000606723	0.000121265	10.245
r_3546	myo-inositol transport, cytoplasm-ER membrane	myo-inositol[c] <=> myo-inositol[erm]	0.000229035	9.29485e-05	0.00589994	2575.99	0.000234038	0.000576591	4.19987e-05	17.9452	0.000249966	0.000135748	0.0024368	974.854	9.89041e-05	0.000229927	8.69344e-05	87.8977	0.000287501	4.76074e-05	0.00227895	792.677	9.58268e-05	4.91194e-05	6.15297e-05	64.2093
r_3547	S-adenosyl-L-methionine transport, cytoplasm-ER membrane	S-adenosyl-L-methionine[c] <=> S-adenosyl-L-methionine[erm]	0.0211696	0.00859119	0.0169162	79.9077	0.00216437	0.00533228	0.000598997	27.6753	0.00127955	0.000694879	0.0101737	795.101	0.000812749	0.00188943	0.000710486	87.4177	0.00904652	0.00149802	0.00210162	23.2312	0.00191415	0.000981163	0.00036582	19.1114
r_3548	S-adenosyl-L-homocysteine transport, cytoplasm-ER membrane	S-adenosyl-L-homocysteine[c] <=> S-adenosyl-L-homocysteine[erm]	-0.0211696	-0.00859119	0.0169162	-79.9077	-0.00216437	-0.00533228	0.000598997	-27.6753	-0.00127955	-0.000694879	0.0101737	-795.101	-0.000812749	-0.00188943	0.000710486	-87.4177	-0.00904652	-0.00149802	0.00210162	-23.2312	-0.00191415	-0.000981163	0.00036582	-19.1114
r_3549	episterol transport, cytoplasm-ER membrane	episterol[c] <=> episterol[erm]	0	0	0		0	0	0		0	0	0		0	0	0		0	0	0		0	0	0
r_3550	fecosterol transport, cytoplasm-ER membrane	fecosterol[c] <=> fecosterol[erm]	0	0	0		0	0	0		0	0	0		0	0	0		0	0	0		0	0	0
r_3551	lanosterol transport, cytoplasm-ER membrane	lanosterol[c] <=> lanosterol[erm]	0	0	0		0	0	0		0	0	0		0	0	0		0	0	0		0	0	0
r_3552	ergosterol transport, cytoplasm-ER membrane	ergosterol[c] <=> ergosterol[erm]	0	0	22.3607		0	0	0.00408147		0	0	31.6307		0	0	22.3607		0	0	31.6149		0	0	22.3607
r_3553	zymosterol transport, cytoplasm-ER membrane	zymosterol[c] <=> zymosterol[erm]	0	0	0.0381385		0	0	0.0032867		0	0	0.0195586		0	0	0.00436156		0	0	0.00170375		0	0	0.00575563
r_3570	sn-glycero-3-phosphocholine transport, ER membrane-cytoplasm	sn-glycero-3-phosphocholine[erm] <=> sn-glycero-3-phosphocholine[c]	0	0	0.00255644		0	0	1.4022e-05		0	0	2.04496e-05		0	0	3.29386e-05		6.75032e-05	1.11779e-05	0.00117392	1739.06	0	0	6.80989e-06
r_3571	hexadecanoate (n-C16:0) transport, cytoplasm-lipid particle	palmitate[c] <=> palmitate[lp]	0	0	0.134377		-0.00393817	-0.0097023	0.0117079	-297.292	-0.00454647	-0.00246903	0.0636985	-1401.05	-0.00224043	-0.00520844	0.0125483	-560.083	0	0	0.00657181		-0.00171289	-0.000878004	0.0296837	-1732.95
r_3572	hexadecenoate (n-C16:1) transport, cytoplasm-lipid particle	palmitoleate[c] <=> palmitoleate[lp]	0	0	0.0021493		0	0	2.09808e-05		0	0	2.54558e-05		0	0	9.51825e-05		0	0	0.00016159		0	0	8.13482e-06
r_3573	octadecanoate (n-C18:0) transport, cytoplasm-lipid particle	stearate[c] <=> stearate[lp]	0	0	0.123398		0	0	0.0147579		0	0	0.0708528		0	0	0.0124649		-0.000422901	-7.00283e-05	0.00710553	-1680.19	0	0	0.0232874
r_3574	octadecenoate (n-C18:1) transport, cytoplasm-lipid particle	oleate[c] <=> oleate[lp]	-0.00646198	-0.00262244	0.144819	-2241.09	-0.00994772	-0.0245078	0.018136	-182.313	-0.0102694	-0.00557693	0.071248	-693.791	-0.00368771	-0.00857298	0.0160628	-435.576	-0.0118008	-0.00195411	0.00635553	-53.8565	-0.00396668	-0.00203326	0.0348266	-877.978
r_3575	lauroyl-CoA transport, cytoplasm-lipid particle	lauroyl-CoA[c] <=> lauroyl-CoA[lp]	0	0	0		0	0	0		0	0	0		0	0	0		0	0	0		0	0	0
r_3576	myristoyl-CoA transport, cytoplasm-lipid particle	myristoyl-CoA[c] <=> myristoyl-CoA[lp]	0	0	0		0	0	0		0	0	0		0	0	0		0	0	0		0	0	0
r_3577	palmitoyl-CoA transport, cytoplasm-lipid particle	palmitoyl-CoA[c] <=> palmitoyl-CoA[lp]	0	0	0.0388601		0.00100861	0.00248488	0.00325154	322.378	0	0	0.0135541		0	0	0.00511616		0.000407947	6.7552e-05	0.00135777	332.831	0.000420754	0.000215672	0.00891056	2117.76
r_3578	palmitoleoyl-CoA transport, cytoplasm-lipid particle	palmitoleoyl-CoA(4-)[c] <=> palmitoleoyl-CoA(4-)[lp]	0	0	0		0	0	0		0	0	0		0	0	0		0	0	0		0	0	0
r_3579	stearoyl-CoA transport, cytoplasm-lipid particle	stearoyl-CoA[c] <=> stearoyl-CoA[lp]	0	0	8.83302e-05		0.00146362	0.00360587	0.00323663	221.138	0.00015446	8.38819e-05	0.0131339	8503.11	0	0	0.00339317		5.00759e-05	8.29208e-06	0.00247142	4935.35	0.00053712	0.00027532	0.00820947	1528.42
r_3580	oleoyl-CoA transport, cytoplasm-lipid particle	oleoyl-CoA[c] <=> oleoyl-CoA[lp]	0	0	0.0278961		0.00247224	0.00609075	0.00315149	127.475	0.00015446	8.38819e-05	0.0191561	12401.9	0.000138458	0.000321879	0.00511201	3692.11	5.00759e-05	8.29208e-06	0.00204054	4074.89	0.000803373	0.000411797	0.00807136	1004.68
r_3581	glycerol 3-phosphate transport, cytoplasm-lipid particle	glycerol 3-phosphate[c] <=> glycerol 3-phosphate[lp]	0	0	9.55619e-05		0.00249602	0.00614934	0.000247441	9.91344	0.00015446	8.38819e-05	0.000114368	74.0435	0	0	1.18089e-05		0.000458023	7.58441e-05	0.000130368	28.4631	0.000958072	0.000491094	6.82431e-05	7.12296
r_3582	dihydroxyacetone phosphate transport, cytoplasm-lipid particle	dihydroxyacetone phosphate[c] <=> dihydroxyacetone phosphate[lp]	0	0	3.44615e-05		0	0	0.000140986		0	0	3.02322e-05		0	0	6.52772e-06		0	0	5.09694e-05		0	0	6.1204e-05
r_3583	NADPH transport, cytoplasm-lipid particle	NADPH[c] <=> NADPH[lp]	0	0	3.44615e-05		0	0	0.000140986		0	0	3.02322e-05		0	0	6.52772e-06		0	0	5.09694e-05		0	0	6.1204e-05
r_3584	NADP(+) transport, cytoplasm-lipid particle	NADP(+)[c] <=> NADP(+)[lp]	0	0	3.44615e-05		0	0	0.000140986		0	0	3.02322e-05		0	0	6.52772e-06		0	0	5.09694e-05		0	0	6.1204e-05
r_3585	ATP transport, cytoplasm-lipid particle	ATP[c] <=> ATP[lp]	0.000369748	0.000150053	0.126594	34237.9	0.00133381	0.00328605	0.0126919	951.552	7.00726e-05	3.8054e-05	0.0764436	109092	0	0	0.0135435		0.000407947	6.7552e-05	0.00616997	1512.45	0.000921852	0.000472528	0.0299399	3247.8
r_3586	AMP transport, cytoplasm-lipid particle	AMP[c] <=> AMP[lp]	-0.000369748	-0.000150053	0.126594	-34237.9	-0.00133381	-0.00328605	0.0126919	-951.552	-7.00726e-05	-3.8054e-05	0.0764436	-109092	0	0	0.0135435		-0.000407947	-6.7552e-05	0.00616997	-1512.45	-0.000921852	-0.000472528	0.0299399	-3247.8
r_3587	diphosphate transport, cytoplasm-lipid particle	diphosphate[c] <=> diphosphate[lp]	-0.000369748	-0.000150053	0.126594	-34237.9	-0.00133381	-0.00328605	0.0126919	-951.552	-7.00726e-05	-3.8054e-05	0.0764436	-109092	0	0	0.0135435		-0.000407947	-6.7552e-05	0.00616997	-1512.45	-0.000921852	-0.000472528	0.0299399	-3247.8
r_3596	H2O transport, cytoplasm-lipid particle	H2O[c] <=> H2O[lp]	0.00752615	0.00305431	0.260621	3462.87	0.0151909	0.0374252	0.0289156	190.349	0.0149991	0.00814546	0.138019	920.188	0.00592819	0.0137815	0.0270166	455.73	0.0126317	0.00209169	0.0129597	102.597	0.00660143	0.0033838	0.0583248	883.518
r_3597	glycerol transport, lipid particle-cytoplasm	glycerol[lp] <=> glycerol[c]	0	0	0.000498128		0	0	5.77128e-05		0	0	2.36335e-05		0	0	0.000203723		0	0	7.80456e-05		0	0	9.03242e-06
r_3598	docosanoyl-CoA transport, lipid particle-cytoplasm	docosanoyl-CoA[lp] <=> docosanoyl-CoA[c]	0	0	0		0	0	0		0	0	0		0	0	0		0	0	0		0	0	0
r_3599	tetracosanoyl-CoA transport, lipid particle-cytoplasm	tetracosanoyl-CoA[lp] <=> tetracosanoyl-CoA[c]	0	0	0		0	0	0		0	0	0		0	0	0		0	0	0		0	0	0
r_3600	hexacosanoyl-CoA transport, lipid particle-cytoplasm	hexacosanoyl-CoA[lp] <=> hexacosanoyl-CoA[c]	0	0	0		0	0	0		0	0	0		0	0	0		0	0	0		0	0	0
r_3601	ATP transport, cytoplasm-cell envelope	ATP[c] <=> ATP[ce]	0	0	0.00272103		0	0	0.00134056		0	0	0.00116811		0	0	0.000337785		0	0	0.00163234		0	0	0.000312113
r_3602	ADP transport, cytoplasm-cell envelope	ADP[c] <=> ADP[ce]	0	0	0.00272103		0	0	0.00134056		0	0	0.00116811		0	0	0.000337785		0	0	0.00163234		0	0	0.000312113
r_3603	H+ transport, cytoplasm-cell envelope	H+[c] <=> H+[ce]	-0.0129676	-0.00526259	0.0389579	-300.425	-0.000317468	-0.000782134	0.00356375	-1122.55	0	0	0.0198564		-9.79781e-05	-0.000227774	0.00437736	-4467.69	-0.00491915	-0.000814563	0.00357895	-72.7554	-0.00047324	-0.000242576	0.00576417	-1218.02
r_3604	H2O transport, cytoplasm-cell envelope	H2O[c] <=> H2O[ce]	0.0129674	0.00526251	0.0389491	300.361	0.000317589	0.000782432	0.00352558	1110.11	0	0	0.0198521		0.000103248	0.000240026	0.00437459	4236.96	0.00492266	0.000815145	0.00340875	69.246	0.00047324	0.000242576	0.00576163	1217.49
r_3605	phosphate transport, cytoplasm-cell envelope	phosphate[c] <=> phosphate[ce]	0	0	0.00257617		0	0	0.00123825		0	0	0.00111753		0	0	0.000299947		0	0	0.00130279		0	0	0.000258405
r_3606	sn-glycero-3-phosphocholine transport, cell envelope-cytoplasm	sn-glycero-3-phosphocholine[ce] <=> sn-glycero-3-phosphocholine[c]	0.00583081	0.0023663	0.00293267	50.296	0	0	2.37736e-05		0	0	3.48842e-05		0	0	9.30083e-05		0.00242599	0.00040172	0.00117929	48.6107	0	0	1.33577e-05
r_3607	1-(sn-glycero-3-phospho)-1D-myo-inositol transport, cell envelope-cytoplasm	1-(sn-glycero-3-phospho)-1D-myo-inositol[ce] <=> 1-(sn-glycero-3-phospho)-1D-myo-inositol[c]	0	0	0		0	0	0		0	0	0		0	0	0		0	0	0		0	0	0
r_3608	palmitate transport, cell envelope-cytoplasm	palmitate[ce] <=> palmitate[c]	0	0	0.00253311		0	0	2.23285e-05		0	0	2.00635e-05		0	0	7.50015e-05		0	0	0.000367768		0	0	1.18136e-05
r_3609	palmitoleate transport, cell envelope-cytoplasm	palmitoleate[ce] <=> palmitoleate[c]	0	0	0.000686639		0	0	1.05562e-05		0	0	8.77305e-06		0	0	2.84124e-05		0	0	0		0	0	3.77611e-06
r_3610	stearate transport, cell envelope-cytoplasm	stearate[ce] <=> stearate[c]	0.000187032	7.59026e-05	0.00255975	1368.61	0	0	7.71903e-06		0	0	2.85204e-05		0	0	5.55543e-05		0.00233035	0.000385883	0.00117886	50.5874	0	0	6.35095e-06
r_3611	oleate transport, cell envelope-cytoplasm	oleate[ce] <=> oleate[c]	0	0	0.0381328		0	0	0.0032867		0	0	0.0195586		0	0	0.00436149		0	0	0.00170381		0	0	0.00575562
r_3612	icosanoyl-CoA transport, cell envelope-cytoplasm	icosanoyl-CoA[ce] <=> icosanoyl-CoA[c]	0	0	0		0	0	0		0	0	0		0	0	0		0	0	0		0	0	0
r_3613	docosanoyl-CoA transport, cell envelope-cytoplasm	docosanoyl-CoA[ce] <=> docosanoyl-CoA[c]	0	0	0		0	0	0		0	0	0		0	0	0		0	0	0		0	0	0
r_3614	tetracosanoyl-CoA transport, cell envelope-cytoplasm	tetracosanoyl-CoA[ce] <=> tetracosanoyl-CoA[c]	0	0	0		0	0	0		0	0	0		0	0	0		0	0	0		0	0	0
r_3615	hexacosanoyl-CoA transport, cell envelope-cytoplasm	hexacosanoyl-CoA[ce] <=> hexacosanoyl-CoA[c]	0	0	0		0	0	0		0	0	0		0	0	0		0	0	0		0	0	0
r_3628	1-phosphatidyl-1D-myo-inositol 4-phosphate (1-16:0, 2-18:1) transport, cell envelope-cytoplasm	1-phosphatidyl-1D-myo-inositol 4-phosphate (1-16:0, 2-18:1)[ce] <=> 1-phosphatidyl-1D-myo-inositol 4-phosphate (1-16:0, 2-18:1)[c]	0	0	0		0	0	0		0	0	0		0	0	0		0	0	0		0	0	0
r_3630	1-phosphatidyl-1D-myo-inositol 4-phosphate (1-18:0, 2-18:1) transport, cell envelope-cytoplasm	1-phosphatidyl-1D-myo-inositol 4-phosphate (1-18:0, 2-18:1)[ce] <=> 1-phosphatidyl-1D-myo-inositol 4-phosphate (1-18:0, 2-18:1)[c]	0	0	0		0	0	0		0	0	0		0	0	0		0	0	0		0	0	0
r_3648	H2O transport, cytoplasm-vacuolar membrane	H2O[c] <=> H2O[vm]	0	0	0.213854		0.000377823	0.000930828	0.0259628	6871.67	0.000184374	0.000100127	0.107654	58388.8	0.000173223	0.000402699	0.0228697	13202.4	0	0	0.0100792		0	0	0.0471371
r_3649	phosphate transport, cytoplasm-vacuolar membrane	phosphate[c] <=> phosphate[vm]	0	0	0.213854		-0.000377823	-0.000930828	0.0259628	-6871.67	-0.000184374	-0.000100127	0.107654	-58388.8	-0.000173223	-0.000402699	0.0228697	-13202.4	0	0	0.0100792		0	0	0.0471371
r_3650	H+ transport, cytoplasm-vacuolar membrane	H+[c] <=> H+[vm]	0	0	0.213302		0	0	0.0245372		0	0	0.107029		0	0	0.0227243		0	0	0.00935732		0	0	0.0470491
r_3651	ATP transport, cytoplasm-vacuolar membrane	ATP[c] <=> ATP[vm]	0	0	0.213256		0	0	0.0245358		0	0	0.107001		0	0	0.0226911		0	0	0.00934225		0	0	0.047048
r_3652	ADP transport, cytoplasm-vacuolar membrane	ADP[c] <=> ADP[vm]	0	0	0.213256		0	0	0.0245358		0	0	0.107001		0	0	0.0226911		0	0	0.00934225		0	0	0.047048
r_3653	carbon dioxide transport, cytoplasm-vacuolar membrane	carbon dioxide[c] <=> carbon dioxide[vm]	0	0	0.00285739		0	0	0.000113099		0	0	0.00161442		0	0	0.000364317		0	0	0.000467486		0	0	0.000106505
r_3658	1-phosphatidyl-1D-myo-inositol 3,5-bisphosphate (1-16:0, 2-18:1) transport, vacuolar membrane-cytoplasm	1-phosphatidyl-1D-myo-inositol 3,5-bisphosphate (1-16:0, 2-18:1)[vm] <=> 1-phosphatidyl-1D-myo-inositol 3,5-bisphosphate (1-16:0, 2-18:1)[c]	0	0	0		0	0	0		0	0	0		0	0	0		0	0	0		0	0	0
r_3660	1-phosphatidyl-1D-myo-inositol 3,5-bisphosphate (1-18:0, 2-18:1) transport, vacuolar membrane-cytoplasm	1-phosphatidyl-1D-myo-inositol 3,5-bisphosphate (1-18:0, 2-18:1)[vm] <=> 1-phosphatidyl-1D-myo-inositol 3,5-bisphosphate (1-18:0, 2-18:1)[c]	0	0	0		0	0	0		0	0	0		0	0	0		0	0	0		0	0	0
r_3662	H2O transport, cytoplasm-Golgi membrane	H2O[c] <=> H2O[gm]	0	0	0.00100246		0	0	0.000554842		0	0	0.000587398		0	0	0.000145953		0	0	0.000840094		0	0	0.000131021
r_3663	phosphate transport, cytoplasm-Golgi membrane	phosphate[c] <=> phosphate[gm]	0	0	0.00100246		0	0	0.000554842		0	0	0.000587398		0	0	0.000145953		0	0	0.000840094		0	0	0.000131021
r_3664	H+ transport, cytoplasm-Golgi membrane	H+[c] <=> H+[gm]	0	0	0.000994818		0	0	0.000548331		0	0	0.000585274		0	0	0.000144525		0	0	0.000827577		0	0	0.000129962
r_3665	carbon dioxide transport, cytoplasm-Golgi membrane	carbon dioxide[c] <=> carbon dioxide[gm]	0	0	0		0	0	0		0	0	0		0	0	0		0	0	0		0	0	0
r_3666	ATP transport, cytoplasm-Golgi membrane	ATP[c] <=> ATP[gm]	0	0	0.000994818		0	0	0.000548331		0	0	0.000585274		0	0	0.000144525		0	0	0.000827577		0	0	0.000129962
r_3667	ADP transport, cytoplasm-Golgi membrane	ADP[c] <=> ADP[gm]	0	0	0.000994818		0	0	0.000548331		0	0	0.000585274		0	0	0.000144525		0	0	0.000827577		0	0	0.000129962
r_3668	H2O transport, cytoplasm-mitochondrial membrane	H2O[c] <=> H2O[mm]	7.15796e-05	2.90488e-05	0.0110541	15443.1	7.29374e-05	0.000179693	9.44865e-05	129.545	7.81206e-05	4.24246e-05	0.00515226	6595.27	3.0823e-05	7.16555e-05	0.000178065	577.703	9.30947e-05	1.54156e-05	0.00364889	3919.55	2.9864e-05	1.53079e-05	0.000137847	461.582
r_3669	carbon dioxide transport, cytoplasm-mitochondrial membrane	carbon dioxide[c] <=> carbon dioxide[mm]	-0.00736595	-0.0029893	0.00515128	-69.9336	-0.00104043	-0.00256327	0.0002186	-21.0105	-0.000774153	-0.000420416	0.00303709	-392.311	-0.000314843	-0.000731929	0.000217044	-68.9373	-0.00343487	-0.000568781	0.000682348	-19.8653	-0.000767631	-0.000393476	0.000133965	-17.4518
r_3670	palmitoleoyl-CoA transport, cytoplasm-mitochondrial membrane	palmitoleoyl-CoA(4-)[c] <=> palmitoleoyl-CoA(4-)[mm]	0	0	0		0	0	0		0	0	0		0	0	0		0	0	0		0	0	0
r_3671	oleoyl-CoA transport, cytoplasm-mitochondrial membrane	oleoyl-CoA[c] <=> oleoyl-CoA[mm]	4.77197e-05	1.93659e-05	1.06813e-07	0.223834	4.86249e-05	0.000119795	1.18673e-07	0.244057	5.20804e-05	2.8283e-05	1.15962e-07	0.222659	2.05487e-05	4.77703e-05	5.04174e-08	0.245356	6.20631e-05	1.02771e-05	8.83538e-08	0.142361	1.99093e-05	1.02052e-05	4.18918e-08	0.210413
r_3678	palmitate transport, mitochondrial membrane-cytoplasm	palmitate[mm] <=> palmitate[c]	0	0	2.10075e-05		4.86249e-05	0.000119795	7.71876e-06	15.8741	5.20804e-05	2.8283e-05	1.17162e-05	22.4963	2.05487e-05	4.77703e-05	2.96046e-06	14.4071	0	0	1.14403e-05		1.99093e-05	1.02052e-05	2.98681e-06	15.0021
r_3679	stearate transport, mitochondrial membrane-cytoplasm	stearate[mm] <=> stearate[c]	4.77197e-05	1.93659e-05	2.10179e-05	44.0446	0	0	7.73333e-06		0	0	1.17193e-05		0	0	2.97009e-06		6.20631e-05	1.02771e-05	1.14307e-05	18.4179	0	0	2.99597e-06
r_3680	coenzyme A transport, mitochondrial membrane-cytoplasm	coenzyme A[mm] <=> coenzyme A[c]	4.77197e-05	1.93659e-05	1.06813e-07	0.223834	4.86249e-05	0.000119795	1.18673e-07	0.244057	5.20804e-05	2.8283e-05	1.15962e-07	0.222659	2.05487e-05	4.77703e-05	5.04174e-08	0.245356	6.20631e-05	1.02771e-05	8.83538e-08	0.142361	1.99093e-05	1.02052e-05	4.18918e-08	0.210413
r_3684	cerotic acid transport, ER membrane-lipid particle	cerotic acid[erm] <=> cerotic acid[lp]	0	0	0		0	0	0		0	0	0		0	0	0		0	0	0		0	0	0
r_3701	TAG (1-16:0, 2-18:1, 3-16:0) transport, ER membrane-lipid particle	triglyceride (1-16:0, 2-18:1, 3-16:0)[erm] <=> triglyceride (1-16:0, 2-18:1, 3-16:0)[lp]	0	0	0.0464312		0	0	0.0061522		0	0	0.0243804		0	0	0.0055211		0	0	0.00203245		0	0	0.0158923
r_3703	TAG (1-16:0, 2-18:1, 3-18:0) transport, ER membrane-lipid particle	triglyceride (1-16:0, 2-18:1, 3-18:0)[erm] <=> triglyceride (1-16:0, 2-18:1, 3-18:0)[lp]	0	0	0.0404415		0	0	0.00740389		0	0	0.0301276		0	0	0.00680771		0	0	0.00228115		0	0	0.010493
r_3704	TAG (1-16:0, 2-18:1, 3-18:1) transport, ER membrane-lipid particle	triglyceride (1-16:0, 2-18:1, 3-18:1)[erm] <=> triglyceride (1-16:0, 2-18:1, 3-18:1)[lp]	0	0	0.0440685		0	0	0.00732176		0	0	0.0276617		0	0	0.00419988		0	0	0.0024746		0	0	0.0128081
r_3709	TAG (1-18:0, 2-18:1, 3-16:0) transport, ER membrane-lipid particle	triglyceride (1-18:0, 2-18:1, 3-16:0)[erm] <=> triglyceride (1-18:0, 2-18:1, 3-16:0)[lp]	0	0	0.0536064		0	0	0.00643203		0.00015446	8.38819e-05	0.030327	19634.2	0	0	0.00646121		0	0	0.00389403		0	0	0.00811582
r_3711	TAG (1-18:0, 2-18:1, 3-18:0) transport, ER membrane-lipid particle	triglyceride (1-18:0, 2-18:1, 3-18:0)[erm] <=> triglyceride (1-18:0, 2-18:1, 3-18:0)[lp]	0	0	0.0548328		0	0	0.00609557		0	0	0.0271482		0	0	0.0052098		5.00759e-05	8.29208e-06	0.00352747	7044.26	0	0	0.0117731
r_3712	TAG (1-18:0, 2-18:1, 3-18:1) transport, ER membrane-lipid particle	triglyceride (1-18:0, 2-18:1, 3-18:1)[erm] <=> triglyceride (1-18:0, 2-18:1, 3-18:1)[lp]	0	0	0.046686		0	0	0.00463046		0	0	0.0309385		0	0	0.00668378		0	0	0.00177112		0	0	0.0114684
r_3717	episterol transport, ER membrane-lipid particle	episterol[erm] <=> episterol[lp]	0	0	0.0465618		0	0	0.00803333		0	0	0.0211459		0	0	0.0044021		0	0	0.00483751		0	0	0.0112737
r_3718	fecosterol transport, ER membrane-lipid particle	fecosterol[erm] <=> fecosterol[lp]	0	0	0.0293028		0	0	0.00588292		0	0	0.0140648		0	0	0.00677166		0	0	0.00485075		0	0	0.0108563
r_3719	lanosterol transport, ER membrane-lipid particle	lanosterol[erm] <=> lanosterol[lp]	0	0	0.0390267		0	0	0.00608383		0	0	0.0198525		0	0	0.00684242		0	0	0.00573136		0	0	0.00619832
r_3720	zymosterol transport, ER membrane-lipid particle	zymosterol[erm] <=> zymosterol[lp]	0	0	0.0471807		0	0	0.0073879		0	0	0.0172729		0	0	0.00541637		0	0	0.00509738		0	0	0.00882046
r_3721	ergosteryl palmitoleate transport, ER membrane-lipid particle	ergosteryl palmitoleate[erm] <=> ergosteryl palmitoleate[lp]	0	0	4.54691e-05		0	0	1.2172e-05		0	0	1.07662e-05		0	0	0		0	0	5.72324e-05		0	0	4.8725e-06
r_3722	ergosteryl oleate transport, ER membrane-lipid particle	ergosteryl oleate[erm] <=> ergosteryl oleate[lp]	0	0	0.00816274		0	0	0.00417196		0.00156964	0.000852419	0.0204539	1303.09	0.000621062	0.00144381	0.000310515	49.9973	0	0	0.00185917		0	0	0.00809023
r_3723	episteryl palmitoleate transport, ER membrane-lipid particle	episteryl palmitoleate[erm] <=> episteryl palmitoleate[lp]	0	0	0.00183711		0	0	7.49523e-06		0	0	1.22563e-05		0	0	5.10131e-05		0	0	0		0	0	3.7761e-06
r_3724	episteryl oleate transport, ER membrane-lipid particle	episteryl oleate[erm] <=> episteryl oleate[lp]	0	0	0.0465265		0	0	0.00803338		0	0	0.0211459		0	0	0.00440214		0	0	0.00483751		0	0	0.0112737
r_3725	fecosteryl palmitoleate transport, ER membrane-lipid particle	fecosteryl palmitoleate[erm] <=> fecosteryl palmitoleate[lp]	0	0	0		0	0	7.49518e-06		0	0	1.38921e-05		0	0	4.76437e-05		0	0	9.9073e-05		0	0	2.18123e-06
r_3726	fecosteryl oleate transport, ER membrane-lipid particle	fecosteryl oleate[erm] <=> fecosteryl oleate[lp]	0	0	0.0293028		0	0	0.00588298		0	0	0.0140649		0	0	0.00677176		0	0	0.00485191		0	0	0.0108563
r_3727	lanosteryl palmitoleate transport, ER membrane-lipid particle	lanosteryl palmitoleate[erm] <=> lanosteryl palmitoleate[lp]	0	0	0.0010754		0	0	1.17782e-05		0	0	8.79273e-06		0	0	3.6081e-05		0	0	8.09183e-05		0	0	3.7761e-06
r_3728	lanosteryl oleate transport, ER membrane-lipid particle	lanosteryl oleate[erm] <=> lanosteryl oleate[lp]	0	0	0.0390139		0	0	0.00608356		0	0	0.0198525		0	0	0.00684242		0	0	0.00573224		0	0	0.00619834
r_3729	zymosteryl palmitoleate transport, ER membrane-lipid particle	zymosteryl palmitoleate[erm] <=> zymosteryl palmitoleate[lp]	0	0	0		0	0	6.61495e-06		0	0	1.07662e-05		0	0	5.39596e-05		0	0	8.09186e-05		0	0	3.08394e-06
r_3730	zymosteryl oleate transport, ER membrane-lipid particle	zymosteryl oleate[erm] <=> zymosteryl oleate[lp]	0	0	0.0471807		0	0	0.00738791		0	0	0.017273		0	0	0.00541635		0	0	0.00509776		0	0	0.00882048
r_3735	phosphatidylcholine (1-16:0, 2-18:1) transport, ER membrane-lipid particle	phosphatidylcholine (1-16:0, 2-18:1)[erm] <=> phosphatidylcholine (1-16:0, 2-18:1)[lp]	0	0	0		0	0	0		0	0	0		0	0	0		0	0	0		0	0	0
r_3737	phosphatidylcholine (1-18:0, 2-18:1) transport, ER membrane-lipid particle	phosphatidylcholine (1-18:0, 2-18:1)[erm] <=> phosphatidylcholine (1-18:0, 2-18:1)[lp]	0	0	0		0	0	0		0	0	0		0	0	0		0	0	0		0	0	0
r_3743	phosphatidylethanolamine (1-16:0, 2-18:1) transport, ER membrane-lipid particle	phosphatidylethanolamine (1-16:0, 2-18:1)[erm] <=> phosphatidylethanolamine (1-16:0, 2-18:1)[lp]	0	0	9.87026e-05		-0.000961147	-0.00236794	0.000179816	-18.7084	0	0	4.76301e-05		-0.000138458	-0.000321879	7.17106e-05	-51.7924	0	0	2.66886e-05		-0.000111445	-5.71249e-05	0.00013451	-120.697
r_3745	phosphatidylethanolamine (1-18:0, 2-18:1) transport, ER membrane-lipid particle	phosphatidylethanolamine (1-18:0, 2-18:1)[erm] <=> phosphatidylethanolamine (1-18:0, 2-18:1)[lp]	0	0	0.00011132		-0.00026874	-0.000662085	0.000283293	-105.415	0	0	6.74249e-05		0	0	5.39231e-05		0	0	3.68028e-05		-0.000655708	-0.000336106	0.000142623	-21.751
r_3747	1-acylglycerophosphocholine (16:0) transport, ER membrane-lipid particle	1-acylglycerophosphocholine (16:0)[erm] <=> 1-acylglycerophosphocholine (16:0)[lp]	0	0	0		0	0	0		0	0	0		0	0	0		0	0	0		0	0	0
r_3749	1-acylglycerophosphocholine (18:0) transport, ER membrane-lipid particle	1-acylglycerophosphocholine (18:0)[erm] <=> 1-acylglycerophosphocholine (18:0)[lp]	0	0	0		0	0	0		0	0	0		0	0	0		0	0	0		0	0	0
r_3751	1-acylglycerophosphoethanolamine (16:0) transport, ER membrane-lipid particle	1-acylglycerophosphoethanolamine (16:0)[erm] <=> 1-acylglycerophosphoethanolamine (16:0)[lp]	0	0	0.000569609		0	0	5.11521e-06		0	0	5.66429e-05		0.000138458	0.000321879	7.16111e-05	51.7205	0	0	1.97359e-06		0	0	1.68928e-06
r_3753	1-acylglycerophosphoethanolamine (18:0) transport, ER membrane-lipid particle	1-acylglycerophosphoethanolamine (18:0)[erm] <=> 1-acylglycerophosphoethanolamine (18:0)[lp]	0	0	0.000438586		0	0	6.02908e-06		0	0	7.4042e-05		0	0	5.35301e-05		0	0	2.07515e-06		0	0	2.34169e-06
r_3763	phosphatidate (1-16:0, 2-18:1) transport, ER membrane-mitochondrial membrane	phosphatidate (1-16:0, 2-18:1)[erm] <=> phosphatidate (1-16:0, 2-18:1)[mm]	0	0	0.00157956		4.86249e-05	0.000119795	1.95938e-05	40.2958	0	0	0.000533853		2.05487e-05	4.77703e-05	2.83216e-05	137.827	0	0	0.000643793		1.99093e-05	1.02052e-05	2.28527e-05	114.784
r_3769	phosphatidyl-L-serine (1-16:0, 2-18:1) transport, ER membrane-mitochondrial membrane	phosphatidyl-L-serine (1-16:0, 2-18:1)[erm] <=> phosphatidyl-L-serine (1-16:0, 2-18:1)[mm]	0	0	0.00260386		0	0	9.57293e-06		0	0	0.00147963		0	0	4.41774e-05		0	0	0.000131635		0	0	4.55735e-05
r_3771	phosphatidyl-L-serine (1-18:0, 2-18:1) transport, ER membrane-mitochondrial membrane	phosphatidyl-L-serine (1-18:0, 2-18:1)[erm] <=> phosphatidyl-L-serine (1-18:0, 2-18:1)[mm]	0	0	0.00248763		0	0	5.23383e-06		0	0	0.00143462		0	0	5.19681e-05		0	0	0.00010846		0	0	3.65383e-05
r_3785	phosphatidylcholine (1-16:0, 2-18:1) transport, ER membrane-mitochondrial membrane	phosphatidylcholine (1-16:0, 2-18:1)[erm] <=> phosphatidylcholine (1-16:0, 2-18:1)[mm]	0	0	0		0	0	0		0	0	0		0	0	0		0	0	0		0	0	5.08423e-15
r_3787	phosphatidylcholine (1-18:0, 2-18:1) transport, ER membrane-mitochondrial membrane	phosphatidylcholine (1-18:0, 2-18:1)[erm] <=> phosphatidylcholine (1-18:0, 2-18:1)[mm]	0	0	0		0	0	0		0	0	0		0	0	0		0	0	0		0	0	0
r_3793	diglyceride (1-16:0, 2-18:1) transport, ER membrane-Golgi membrane	diglyceride (1-16:0, 2-18:1)[erm] <=> diglyceride (1-16:0, 2-18:1)[gm]	0	0	0.00242093		0	0	4.92972e-06		0	0	0.00130648		0	0	4.65241e-05		0	0	0.000891267		0	0	2.44277e-05
r_3795	diglyceride (1-18:0, 2-18:1) transport, ER membrane-Golgi membrane	diglyceride (1-18:0, 2-18:1)[erm] <=> diglyceride (1-18:0, 2-18:1)[gm]	0	0	0.00173657		0	0	2.19782e-05		0	0	9.18724e-06		0	0	4.41855e-05		0	0	0.000772135		0	0	2.85047e-05
r_3801	phosphatidate (1-16:0, 2-18:1) transport, ER membrane-Golgi membrane	phosphatidate (1-16:0, 2-18:1)[erm] <=> phosphatidate (1-16:0, 2-18:1)[gm]	0	0	0		0	0	0		0	0	0		0	0	0		0	0	0		0	0	0
r_3803	phosphatidate (1-18:0, 2-18:1) transport, ER membrane-Golgi membrane	phosphatidate (1-18:0, 2-18:1)[erm] <=> phosphatidate (1-18:0, 2-18:1)[gm]	0	0	0		0	0	0		0	0	0		0	0	0		0	0	0		0	0	0
r_3809	1-phosphatidyl-1D-myo-inositol (1-16:0, 2-18:1) transport, ER membrane-Golgi membrane	1-phosphatidyl-1D-myo-inositol (1-16:0, 2-18:1)[erm] <=> 1-phosphatidyl-1D-myo-inositol (1-16:0, 2-18:1)[gm]	0	0	0.00242199		0	0	4.12414e-05		0	0	0.00130663		0	0	4.727e-05		0	0	0.000892238		0	0	2.44277e-05
r_3811	1-phosphatidyl-1D-myo-inositol (1-18:0, 2-18:1) transport, ER membrane-Golgi membrane	1-phosphatidyl-1D-myo-inositol (1-18:0, 2-18:1)[erm] <=> 1-phosphatidyl-1D-myo-inositol (1-18:0, 2-18:1)[gm]	0	0	0.00173704		0	0	3.29319e-05		0	0	9.18724e-06		0	0	4.45902e-05		0	0	0.00077325		0	0	3.01463e-05
r_3833	phosphatidate (1-16:0, 2-18:1) transport, ER membrane-vacuolar membrane	phosphatidate (1-16:0, 2-18:1)[erm] <=> phosphatidate (1-16:0, 2-18:1)[vm]	0	0	0.00874518		0	0	4.92972e-06		0	0	0.00574209		0	0	0		0	0	0		0	0	0.00182844
r_3835	phosphatidate (1-18:0, 2-18:1) transport, ER membrane-vacuolar membrane	phosphatidate (1-18:0, 2-18:1)[erm] <=> phosphatidate (1-18:0, 2-18:1)[vm]	0	0	0.00875342		0	0	0		0	0	0.00418393		0	0	0.00132942		0	0	0		0	0	5.58572e-06
r_3841	1-phosphatidyl-1D-myo-inositol (1-16:0, 2-18:1) transport, ER membrane-vacuolar membrane	1-phosphatidyl-1D-myo-inositol (1-16:0, 2-18:1)[erm] <=> 1-phosphatidyl-1D-myo-inositol (1-16:0, 2-18:1)[vm]	0	0	7.79778e-05		0	0	5.36694e-05		0	0	3.67923e-05		0	0	8.28444e-06		0	0	4.08428e-05		0	0	8.1898e-06
r_3843	1-phosphatidyl-1D-myo-inositol (1-18:0, 2-18:1) transport, ER membrane-vacuolar membrane	1-phosphatidyl-1D-myo-inositol (1-18:0, 2-18:1)[erm] <=> 1-phosphatidyl-1D-myo-inositol (1-18:0, 2-18:1)[vm]	0	0	3.93308e-05		0	0	2.45003e-05		0	0	0		0	0	8.25815e-06		0	0	6.9866e-05		0	0	1.13432e-05
r_3849	phosphatidyl-L-serine (1-16:0, 2-18:1) transport, ER membrane-vacuolar membrane	phosphatidyl-L-serine (1-16:0, 2-18:1)[erm] <=> phosphatidyl-L-serine (1-16:0, 2-18:1)[vm]	0	0	0		0	0	0		0	0	0.000580717		0	0	2.10321e-05		0	0	0		0	0	1.49997e-05
r_3851	phosphatidyl-L-serine (1-18:0, 2-18:1) transport, ER membrane-vacuolar membrane	phosphatidyl-L-serine (1-18:0, 2-18:1)[erm] <=> phosphatidyl-L-serine (1-18:0, 2-18:1)[vm]	0	0	0.000975473		0	0	0		0	0	0.000712028		0	0	0		0	0	9.84452e-05		0	0	3.34223e-06
r_3873	1-phosphatidyl-1D-myo-inositol (1-16:0, 2-18:1) transport, ER membrane-cell envelope	1-phosphatidyl-1D-myo-inositol (1-16:0, 2-18:1)[erm] <=> 1-phosphatidyl-1D-myo-inositol (1-16:0, 2-18:1)[ce]	0	0	3.95456e-05		0	0	0.000255742		0	0	3.23427e-05		0	0	7.51057e-05		0	0	0.000559248		0	0	0.000104435
r_3875	1-phosphatidyl-1D-myo-inositol (1-18:0, 2-18:1) transport, ER membrane-cell envelope	1-phosphatidyl-1D-myo-inositol (1-18:0, 2-18:1)[erm] <=> 1-phosphatidyl-1D-myo-inositol (1-18:0, 2-18:1)[ce]	0	0	4.27805e-06		0	0	0.000312241		0	0	0.000326806		0	0	7.53406e-05		0	0	0.00062701		0	0	0.000112599
r_3881	phosphatidylcholine (1-16:0, 2-18:1) transport, ER membrane-cell envelope	phosphatidylcholine (1-16:0, 2-18:1)[erm] <=> phosphatidylcholine (1-16:0, 2-18:1)[ce]	0	0	0.00262295		0.000224247	0.000552468	0.000143736	64.0972	0	0	0.0015803		4.33586e-06	1.00798e-05	7.26887e-05	1676.45	0	0	0.00013321		1.99093e-05	1.02052e-05	8.97402e-05	450.744
r_3883	phosphatidylcholine (1-18:0, 2-18:1) transport, ER membrane-cell envelope	phosphatidylcholine (1-18:0, 2-18:1)[erm] <=> phosphatidylcholine (1-18:0, 2-18:1)[ce]	5.1856e-05	2.10445e-05	0.00270422	5214.87	0.000268275	0.000660938	0.000258193	96.2422	0	0	0.00159277		5.06602e-05	0.000117772	0.000178502	352.352	2.28624e-05	3.78579e-06	0.000146023	638.707	0.000465909	0.000238818	9.74478e-05	20.9156
r_3889	phosphatidylethanolamine (1-16:0, 2-18:1) transport, ER membrane-cell envelope	phosphatidylethanolamine (1-16:0, 2-18:1)[erm] <=> phosphatidylethanolamine (1-16:0, 2-18:1)[ce]	0	0	0		0	0	0		0	0	0		0	0	0		0	0	0		0	0	0
r_3891	phosphatidylethanolamine (1-18:0, 2-18:1) transport, ER membrane-cell envelope	phosphatidylethanolamine (1-18:0, 2-18:1)[erm] <=> phosphatidylethanolamine (1-18:0, 2-18:1)[ce]	0	0	0		0	0	0		0	0	0		0	0	0		0	0	0		0	0	0
r_3897	phosphatidyl-L-serine (1-16:0, 2-18:1) transport, ER membrane-cell envelope	phosphatidyl-L-serine (1-16:0, 2-18:1)[erm] <=> phosphatidyl-L-serine (1-16:0, 2-18:1)[ce]	0	0	0		0	0	0		0	0	0		0	0	0		0	0	0		0	0	0
r_3899	phosphatidyl-L-serine (1-18:0, 2-18:1) transport, ER membrane-cell envelope	phosphatidyl-L-serine (1-18:0, 2-18:1)[erm] <=> phosphatidyl-L-serine (1-18:0, 2-18:1)[ce]	0	0	0		0	0	0		0	0	0		0	0	0		0	0	0		0	0	0
r_3902	cerotic acid transport, cell envelope-ER membrane	cerotic acid[ce] <=> cerotic acid[erm]	0	0	0		0	0	0		0	0	0		0	0	0		0	0	0		0	0	0
r_3927	zymosteryl palmitoleate transport, ER membrane-cell envelope	zymosteryl palmitoleate[erm] <=> zymosteryl palmitoleate[ce]	0	0	0.000686639		0	0	1.05562e-05		0	0	8.77305e-06		0	0	2.84124e-05		0	0	0		0	0	3.77611e-06
r_3928	zymosteryl oleate transport, ER membrane-cell envelope	zymosteryl oleate[erm] <=> zymosteryl oleate[ce]	0	0	0.0381328		0	0	0.00328669		0	0	0.0195586		0	0	0.00436148		0	0	0.00170375		0	0	0.00575563
r_3933	1-phosphatidyl-1D-myo-inositol (1-16:0, 2-18:1) transport, ER membrane-nucleus	1-phosphatidyl-1D-myo-inositol (1-16:0, 2-18:1)[erm] <=> 1-phosphatidyl-1D-myo-inositol (1-16:0, 2-18:1)[n]	0	0	0.00031394		0	0	7.06017e-06		0	0	0		0	0	0		0	0	6.69184e-06		0	0	4.8725e-06
r_3935	1-phosphatidyl-1D-myo-inositol (1-18:0, 2-18:1) transport, ER membrane-nucleus	1-phosphatidyl-1D-myo-inositol (1-18:0, 2-18:1)[erm] <=> 1-phosphatidyl-1D-myo-inositol (1-18:0, 2-18:1)[n]	0	0	0.000256396		0	0	4.99354e-06		0	0	9.78394e-05		0	0	0		0	0	0		0	0	4.8725e-06
r_3938	cerotic acid transport, ER membrane-ER	cerotic acid[erm] <=> cerotic acid[er]	0	0	0		0	0	0		0	0	0		0	0	0		0	0	0		0	0	0
r_3939	ergosterol transport, ER-ER membrane	ergosterol[er] <=> ergosterol[erm]	0	0	22.3607		0	0	0.000727052		0.00156964	0.000852419	31.6307	2.01515e+06	0.000621062	0.00144381	22.3607	3.60039e+06	0	0	31.6148		0	0	22.3607
r_3940	phosphate transport, ER-ER membrane	phosphate[er] => phosphate[erm]	0	0	2.82606e-05		0	0	1.00053e-07		0	0	1.47191e-07		0	0	2.7886e-06		0	0	1.66798e-05		0	0	2.759e-06
r_3945	1-phosphatidyl-1D-myo-inositol 3-phosphate (1-16:0, 2-18:1) transport, vacuolar membrane-Golgi membrane	1-phosphatidyl-1D-myo-inositol 3-phosphate (1-16:0, 2-18:1)[vm] <=> 1-phosphatidyl-1D-myo-inositol 3-phosphate (1-16:0, 2-18:1)[gm]	0	0	6.73777e-05		0	0	4.09415e-05		0	0	1.87948e-05		0	0	8.28444e-06		0	0	4.08428e-05		0	0	0
r_3947	1-phosphatidyl-1D-myo-inositol 3-phosphate (1-18:0, 2-18:1) transport, vacuolar membrane-Golgi membrane	1-phosphatidyl-1D-myo-inositol 3-phosphate (1-18:0, 2-18:1)[vm] <=> 1-phosphatidyl-1D-myo-inositol 3-phosphate (1-18:0, 2-18:1)[gm]	0	0	3.93308e-05		0	0	2.45003e-05		0	0	0		0	0	5.93405e-06		0	0	4.08428e-05		0	0	9.75822e-06
r_3953	1-phosphatidyl-1D-myo-inositol 3,5-bisphosphate (1-16:0, 2-18:1) transport, vacuolar membrane-cell envelope	1-phosphatidyl-1D-myo-inositol 3,5-bisphosphate (1-16:0, 2-18:1)[vm] <=> 1-phosphatidyl-1D-myo-inositol 3,5-bisphosphate (1-16:0, 2-18:1)[ce]	0	0	3.93113e-05		0	0	3.47518e-05		0	0	3.16458e-05		0	0	0		0	0	0		0	0	8.1898e-06
r_3955	1-phosphatidyl-1D-myo-inositol 3,5-bisphosphate (1-18:0, 2-18:1) transport, vacuolar membrane-cell envelope	1-phosphatidyl-1D-myo-inositol 3,5-bisphosphate (1-18:0, 2-18:1)[vm] <=> 1-phosphatidyl-1D-myo-inositol 3,5-bisphosphate (1-18:0, 2-18:1)[ce]	0	0	0		0	0	0		0	0	0		0	0	5.74615e-06		0	0	5.67134e-05		0	0	5.79172e-06
r_3957	H+ transport, mitochondrion-mitochondrial membrane	H+[m] <=> H+[mm]	0.00731823	0.00296993	0.00757649	103.529	0.000990214	0.00243955	0.000227606	22.9855	0.000721273	0.000391698	0.0039902	553.217	0.000294294	0.000684159	0.000241279	81.9856	0.00337281	0.000558504	0.00195427	57.9421	0.000747722	0.000383271	0.000155998	20.8632
r_3958	glycerol 3-phosphate transport, mitochondrion-mitochondrial membrane	glycerol 3-phosphate[m] <=> glycerol 3-phosphate[mm]	2.38599e-05	9.68295e-06	5.34063e-08	0.223834	2.43125e-05	5.98977e-05	5.93363e-08	0.244057	2.60402e-05	1.41415e-05	5.79809e-08	0.222659	1.02743e-05	2.38852e-05	2.52087e-08	0.245356	3.10316e-05	5.13853e-06	4.41769e-08	0.142361	9.95467e-06	5.10262e-06	2.09459e-08	0.210413
r_3959	CMP transport, mitochondrion-mitochondrial membrane	CMP[m] <=> CMP[mm]	-4.77197e-05	-1.93659e-05	0.00552707	-11582.4	-4.86249e-05	-0.000119795	4.72444e-05	-97.1608	-5.20804e-05	-2.8283e-05	0.00257613	-4946.45	-2.05487e-05	-4.77703e-05	8.90332e-05	-433.28	-6.20631e-05	-1.02771e-05	0.00182445	-2939.66	-1.99093e-05	-1.02052e-05	6.89236e-05	-346.187
r_3960	CTP transport, mitochondrion-mitochondrial membrane	CTP[m] <=> CTP[mm]	4.77197e-05	1.93659e-05	0.00552707	11582.4	4.86249e-05	0.000119795	4.72444e-05	97.1608	5.20804e-05	2.8283e-05	0.00257613	4946.45	2.05487e-05	4.77703e-05	8.90332e-05	433.28	6.20631e-05	1.02771e-05	0.00182445	2939.66	1.99093e-05	1.02052e-05	6.89236e-05	346.187
r_3961	phosphate transport, mitochondrion-mitochondrial membrane	phosphate[m] <=> phosphate[mm]	-2.38599e-05	-9.68295e-06	0.00552707	-23164.7	-2.43125e-05	-5.98977e-05	4.72421e-05	-194.312	-2.60402e-05	-1.41415e-05	0.00257613	-9892.9	-1.02743e-05	-2.38852e-05	8.90322e-05	-866.55	-3.10316e-05	-5.13853e-06	0.00182445	-5879.33	-9.95467e-06	-5.10262e-06	6.89233e-05	-692.371
r_3962	diphosphate transport, mitochondrion-mitochondrial membrane	diphosphate[m] <=> diphosphate[mm]	-4.77197e-05	-1.93659e-05	0.00552707	-11582.4	-4.86249e-05	-0.000119795	4.72444e-05	-97.1608	-5.20804e-05	-2.8283e-05	0.00257613	-4946.45	-2.05487e-05	-4.77703e-05	8.90332e-05	-433.28	-6.20631e-05	-1.02771e-05	0.00182445	-2939.66	-1.99093e-05	-1.02052e-05	6.89236e-05	-346.187
r_3987	phosphatidyl-L-serine transport, ER membrane-cytoplasm	phosphatidyl-L-serine backbone[erm] <=> phosphatidyl-L-serine backbone[c]	0	0	0		0	0	0		0	0	0		0	0	0		0	0	0		0	0	0
r_3996	phosphatidylcholine transport, ER membrane-cytoplasm	phosphatidylcholine backbone[erm] <=> phosphatidylcholine backbone[c]	0	0	0		0	0	0		0	0	0		0	0	0		0	0	0		0	0	0
r_4005	phosphatidylethanolamine transport, ER membrane-cytoplasm	phosphatidylethanolamine backbone[erm] <=> phosphatidylethanolamine backbone[c]	0	0	0		0	0	0		0	0	0		0	0	0		0	0	0		0	0	0
r_4038	triglyceride transport, ER membrane-cytoplasm	triglyceride backbone[erm] <=> triglyceride backbone[c]	0	0	0		0	0	0		0	0	0		0	0	0		0	0	0		0	0	0
r_4039	succinyl-CoA:acetate CoA transferase	acetate[m] + succinyl-CoA[m] <=> acetyl-CoA[m] + succinate[m]	0.00170092	0.000690278	0.000455623	26.7869	0	0	0.000623309		0	0	0.000748208		0	0	0.000396814		0.0679971	0.0112597	0.0032142	4.72697	0.0327125	0.016768	0.0136595	41.7562
r_4040	heme a transport	heme a[m] <=> heme a[c]	1.782e-07	7.23182e-08	3.79857e-10	0.213163	2.079e-08	5.12195e-08	4.65557e-11	0.223933	5.346e-08	2.90323e-08	1.13924e-10	0.213101	1.473e-08	3.42435e-08	3.22428e-11	0.218892	7.227e-08	1.19672e-08	9.96023e-11	0.13782	1.188e-08	6.08952e-09	2.27669e-11	0.191641
r_4041	biomass pseudoreaction	129.7 ATP[c] + 129.7 H2O[c] + lipid[c] + 0.00099 riboflavin[c] + 0.02 sulphate[c] + 1e-06 heme a[c] + protein[c] + carbohydrate[c] + RNA[c] + DNA[c] => 129.7 ADP[c] + biomass[c] + 129.7 H+[c] + 129.7 phosphate[c]	0.1782	0.0723182	0.000379857	0.213163	0.02079	0.0512195	4.65557e-05	0.223933	0.05346	0.0290323	0.000113924	0.213101	0.01473	0.0342435	3.22428e-05	0.218892	0.07227	0.0119672	9.96023e-05	0.13782	0.01188	0.00608952	2.27669e-05	0.191641
r_4042	raffinose invertase	raffinose[e] => D-fructose[e] + melibiose[e]	0	0	0		0	0	0		0	0	0		0	0	0		0	0	0		0	0	0
r_4043	raffinose exchange	raffinose[e] =>	0	0	0		0	0	0		0	0	0		0	0	0		0	0	0		0	0	0
r_4044	melibiose exchange	melibiose[e] =>	0	0	0		0	0	0		0	0	0		0	0	0		0	0	0		0	0	0
r_4045	uridine hydrolase	H2O[c] + uridine[c] => D-ribose[c] + uracil[c]	0	0	0.000197012		0	0	7.47439e-05		0	0	0.000109837		0	0	8.61707e-05		0	0	0.000127093		0	0	0.000133098
r_4046	non-growth associated maintenance reaction	ATP[c] + H2O[c] => ADP[c] + H+[c] + phosphate[c]	0.05	0.0202913	0.0394442	78.8885	2.9	7.14462	0.0011226	0.0387105	3.65	1.98219	0.00115383	0.0316117	2.9	6.74176	5.3304e-14	1.83807e-12	3.6	0.596125	0.00383129	0.106425	3.45	1.76842	0.00107491	0.0311567
r_4047	protein pseudoreaction	0.2637 Ala-tRNA(Ala)[c] + 0.16785 Arg-tRNA(Arg)[c] + 0.06194 Asn-tRNA(Asn)[c] + 0.13504 Asp-tRNA(Asp)[c] + 0.024008 Cys-tRNA(Cys)[c] + 0.088752 Gln-tRNA(Gln)[c] + 0.15698 Glu-tRNA(Glu)[c] + 0.17539 Gly-tRNA(Gly)[c] + 0.054167 His-tRNA(His)[c] + 0.087117 Ile-tRNA(Ile)[c] + 0.22803 Leu-tRNA(Leu)[c] + 0.10757 Lys-tRNA(Lys)[c] + 0.041001 Met-tRNA(Met)[c] + 0.082446 Phe-tRNA(Phe)[c] + 0.17682 Pro-tRNA…	0.1782	0.0723182	0.000379857	0.213163	0.02079	0.0512195	4.65557e-05	0.223933	0.05346	0.0290323	0.000113924	0.213101	0.01473	0.0342435	3.22428e-05	0.218892	0.07227	0.0119672	9.96023e-05	0.13782	0.01188	0.00608952	2.27669e-05	0.191641
r_4048	carbohydrate pseudoreaction	1.0783 (1->3)-beta-D-glucan[ce] + 0.36019 (1->6)-beta-D-glucan[ce] + 0.43021 glycogen[c] + 1.0242 mannan[c] + 0.17325 trehalose[c] => carbohydrate[c]	0.1782	0.0723182	0.000379857	0.213163	0.02079	0.0512195	4.65557e-05	0.223933	0.05346	0.0290323	0.000113924	0.213101	0.01473	0.0342435	3.22428e-05	0.218892	0.07227	0.0119672	9.96023e-05	0.13782	0.01188	0.00608952	2.27669e-05	0.191641
r_4049	RNA pseudoreaction	0.0342 AMP[c] + 0.0613 CMP[c] + 0.0523 GMP[c] + 0.0324 UMP[c] => RNA[c]	0.1782	0.0723182	0.000379857	0.213163	0.02079	0.0512195	4.65557e-05	0.223933	0.05346	0.0290323	0.000113924	0.213101	0.01473	0.0342435	3.22428e-05	0.218892	0.07227	0.0119672	9.96023e-05	0.13782	0.01188	0.00608952	2.27669e-05	0.191641
r_4050	DNA pseudoreaction	0.0023 dAMP[c] + 0.0037 dCMP[c] + 0.0037 dGMP[c] + 0.0023 dTMP[c] => DNA[c]	0.1782	0.0723182	0.000379857	0.213163	0.02079	0.0512195	4.65557e-05	0.223933	0.05346	0.0290323	0.000113924	0.213101	0.01473	0.0342435	3.22428e-05	0.218892	0.07227	0.0119672	9.96023e-05	0.13782	0.01188	0.00608952	2.27669e-05	0.191641
r_4058	diglyceride transport	diglyceride backbone[erm] => diglyceride backbone[c]	0.000885732	0.000359453	1.88806e-06	0.213163	0.000905076	0.0022298	2.02676e-06	0.223933	0.000966669	0.000524964	2.05998e-06	0.213101	0.000382482	0.000889173	8.37222e-07	0.218892	0.00115196	0.000190754	1.58763e-06	0.13782	0.000370582	0.000189955	7.10188e-07	0.191641
r_4060	phosphatidylglycerol transport	phosphatidylglycerol backbone[mm] => phosphatidylglycerol backbone[c]	0	0	0		0	0	0		0	0	0		0	0	0		0	0	0		0	0	0
r_4061	cardiolipin transport	cardiolipin backbone[mm] => cardiolipin backbone[c]	0	0	0		0	0	0		0	0	0		0	0	0		0	0	0		0	0	0
r_4062	lipid backbone exchange	lipid backbone[c] =>	0	0	0		0	0	0		0	0	0		0	0	0		0	0	0		0	0	0
r_4063	lipid backbone pseudoreaction	0.0018455 1-monoglyceride backbone[lp] + 0.0026558 1-phosphatidyl-1D-myo-inositol backbone[c] + 0.02002 ergosterol[c] + 0.052459 fatty acid backbone[c] + 0.0041483 phosphatidylcholine backbone[c] + 0.0032045 phosphatidylethanolamine backbone[c] + 0.036212 triglyceride backbone[c] + 0.010514 phosphatidyl-L-serine backbone[erm] + 0.012329 diglyceride backbone[c] + 0.00048288 cardiolipin backbone[mm…	0.1782	0.0723182	0.000379857	0.213163	0.02079	0.0512195	4.65557e-05	0.223933	0.05346	0.0290323	0.000113924	0.213101	0.01473	0.0342435	3.22428e-05	0.218892	0.07227	0.0119672	9.96023e-05	0.13782	0.01188	0.00608952	2.27669e-05	0.191641
r_4064	lipid chain exchange	lipid chain[c] =>	0	0	0		0	0	0		0	0	0		0	0	0		0	0	0		0	0	0
r_4065	lipid chain pseudoreaction	0.027769 C18:2 chain[c] + 0.013992 C18:3 chain[c] + 0.019661 C16:0 chain[c] + 0.0092673 C18:0 chain[c] + 0.043834 C18:1 chain[c] => lipid chain[c]	0.1782	0.0723182	0.000379857	0.213163	0.02079	0.0512195	4.65557e-05	0.223933	0.05346	0.0290323	0.000113924	0.213101	0.01473	0.0342435	3.22428e-05	0.218892	0.07227	0.0119672	9.96023e-05	0.13782	0.01188	0.00608952	2.27669e-05	0.191641
r_4152	Cytochrome c apocytochrome-c-lyase	Cytochrome c[m] <=> ferroheme b[m] + Apocytochrome c[m]	0	0	3.97205e-17		0	0	0		0	0	0		0	0	1.12375e-16		0	0	0		0	0	0
r_4153	(R)-Acetoin:NAD+ oxidoreductase	(R)-acetoin[c] + NAD[c] <=> H+[c] + NADH[c] + diacetyl[c]	0	0	0		0	0	0		0	0	4.96507e-18		0	0	1.24127e-18		0	0	9.93014e-18		0	0	1.24127e-18
r_4154	Probable diacetyl reductase [(R)-acetoin forming] 2 (EC 1.1.1.303)	NAD[n] + (R)-acetoin[n] <=> H+[c] + diacetyl[n] + NADH[n]	0	0	9.93014e-18		0	0	0		0	0	0		0	0	0		0	0	0		0	0	1.75586e-18
[truncated: 945 more rows]
