# Supplementary material for: Genome-scale metabolic modeling reveals metabolic trade-offs associated with lipid production in Rhodotorula toruloides
Source: PLoS Comput Biol. 2023 Apr 26;19(4):e1011009. doi: 10.1371/journal.pcbi.1011009 (PMC10204961; doi:10.1371/journal.pcbi.1011009)
Supplement: S7 Dataset — Fluxes are calculated using random sampling of the solution space with 2000 iterations (mmol/gDCW/h) on R. toruloides enzyme-constrained genome-scale models. Fluxes represent median values and are normalized by dividing flux with specific substrate uptake rate (representing % of carbon distribution). Fluxes are represented in non-ec model (base GEM) annotation by merging forward and reverse fluxes created by the GECKO formalism. Flux variability refers to SD divided by the flux value, multiplied by 100. (XLSX) [file pcbi.1011009.s013.xlsx]

## Sheet: S7 Dataset
S7 Dataset. Flux predictions with NAD/NADH as cofactor for DAD-2/LXR (t_0884) in R. toruloides batch cultivations on xylose- (X) based chemically defined medium at exponential growth (exp) and nitrogen limitation (Nlim) phases. Fluxes are calculated using random sampling of the solution space with 2000 iterations (mmol/gDCW/h) on R. toruloides enzyme-constrained genome-scale models. Fluxes repres…
			Xexp				XNlim
Reaction ID	Reaction name	Reaction equation	Flux, mmol/gDCW/h	Normalized flux, %	SD	Flux variability	Flux, mmol/gDCW/h	Normalized flux, %	SD	Flux variability
r_0001	(R)-lactate:ferricytochrome-c 2-oxidoreductase	(R)-lactate[c] + 2 ferricytochrome c[m] => 2 ferrocytochrome c[m] + pyruvate[c]	0	0	0		0	0	0
r_0002	(R)-lactate:ferricytochrome-c 2-oxidoreductase	(R)-lactate[m] + 2 ferricytochrome c[m] => 2 ferrocytochrome c[m] + pyruvate[m]	0	0	0		0	0	1.9217e-11
r_0003	(R,R)-butanediol dehydrogenase	(R,R)-2,3-butanediol[c] + NAD[c] <=> (R)-acetoin[c] + H+[c] + NADH[c]	0	0	0.0175896		0	0	0.000376938
r_0004	(S)-lactate:ferricytochrome-c 2-oxidoreductase	(S)-lactate[c] + 2 ferricytochrome c[m] => 2 ferrocytochrome c[m] + pyruvate[c]	0	0	0		0	0	0
r_0005	1,3-beta-glucan synthase	UDP-D-glucose[c] => (1->3)-beta-D-glucan[ce] + H+[c] + UDP[c]	0.0314477	0.0170781	7.01216e-05	0.222979	0.0131854	0.0306526	2.77498e-05	0.210459
r_0006	1,6-beta-glucan synthase	UDP-D-glucose[c] => (1->6)-beta-D-glucan[ce] + H+[c] + UDP[c]	0.0105042	0.00570449	2.34222e-05	0.222979	0.00440421	0.0102387	9.26907e-06	0.210459
r_0007	1-(5-phosphoribosyl)-5-[(5-phosphoribosylamino)methylideneamino)imidazole-4-carboxamide isomerase	1-(5-phospho-D-ribosyl)-5-[(5-phospho-D-ribosylamino)methylideneamino]imidazole-4-carboxamide [cytoplasm][c] => 5-[(5-phospho-1-deoxy-D-ribulos-1-ylamino)methylideneamino]-1-(5-phospho-D-ribosyl)imidazole-4-carboxamide [cytoplasm][c]	0.00475791	0.00258386	1.21544e-05	0.255457	0.000588961	0.00136918	0.000166662	28.2977
r_0012	1-pyrroline-5-carboxylate dehydrogenase	1-pyrroline-5-carboxylate[m] + 2 H2O[m] + NAD[m] <=> H+[m] + L-glutamate[m] + NADH[m]	0	0	2.0481e-17		0	0	3.87896e-20
r_0013	2,3-diketo-5-methylthio-1-phosphopentane degradation reaction	5-(methylsulfanyl)-2,3-dioxopentyl phosphate[c] + 3 H2O[c] => 4-methylthio-2-oxobutanoate[c] + formate[c] + 6 H+[c] + phosphate[c]	0	0	7.51782e-05		0	0	3.87735e-05
r_0014	2,5-diamino-6-ribitylamino-4(3H)-pyrimidinone 5'-phosphate deaminase	2,5-diamino-6-(5-phosphono)ribitylamino-4(3H)-pyrimidinone[c] + H+[c] + H2O[c] => 5-amino-6-(5-phosphoribitylamino)uracil[c] + ammonium[c]	5.29254e-05	2.87419e-05	1.18012e-07	0.222979	1.45827e-05	3.3901e-05	3.06907e-08	0.210459
r_0015	2,5-diamino-6-ribosylamino-4(3H)-pyrimidinone 5'-phosphate reductase (NADPH)	2,5-diamino-4-hydroxy-6-(5-phosphoribosylamino)pyrimidine[c] + H+[c] + NADPH[c] => 2,5-diamino-6-(5-phosphono)ribitylamino-4(3H)-pyrimidinone[c] + NADP(+)[c]	5.29254e-05	2.87419e-05	1.18012e-07	0.222979	1.45827e-05	3.3901e-05	3.06907e-08	0.210459
r_0016	2-aceto-2-hydroxybutanoate synthase	2-oxobutanoate[m] + H+[m] + pyruvate[m] => (S)-2-acetyl-2-hydroxybutanoate[m] + carbon dioxide[m]	0.00765216	0.00415562	0.000114971	1.50246	0.000947227	0.00220206	0.000635643	67.1056
r_0017	2-amino-4-hydroxy-6-hydroxymethyldihydropteridine diphosphokinase	2-amino-6-(hydroxymethyl)-7,8-dihydropteridin-4-ol[m] + ATP[m] => (2-amino-4-hydroxy-7,8-dihydropteridin-6-yl)methyl trihydrogen diphosphate[m] + AMP[m] + H+[m]	0	0	0		0	0	0
r_0018	2-aminoadipate transaminase	2-oxoadipic acid[c] + L-glutamate[c] <=> 2-oxoglutarate[c] + L-2-aminoadipate[c]	0.00944873	0.00513128	0.00128227	13.5708	0.00116962	0.00271906	5.98366e-05	5.11591
r_0019	2-dehydropantoate 2-reductase	2-dehydropantoate[c] + H+[c] + NADPH[c] => (R)-pantoate[c] + NADP(+)[c]	0	0	7.61029e-05		0	0	0.000111712
r_0020	2-deoxy-D-arabino-heptulosonate 7-phosphate synthetase	D-erythrose 4-phosphate[m] + H2O[m] + phosphoenolpyruvate[m] => 7-phospho-2-dehydro-3-deoxy-D-arabino-heptonic acid[m] + phosphate[m]	0	0	0		0	0	0
r_0021	2-hexaprenyl-6-methoxy-1,4-benzoquinone methyltransferase	2-hexaprenyl-6-methoxy-1,4-benzoquinone[m] + S-adenosyl-L-methionine[m] => 2-hexaprenyl-6-methoxy-3-methyl-1,4-benzoquinone[m] + H+[m] + S-adenosyl-L-homocysteine[m]	0	0	0		0	0	0
r_0022	2-hexaprenyl-6-methoxyphenol monooxygenase	2-hexaprenyl-6-methoxyphenol[m] + oxygen[m] => 2-hexaprenyl-6-methoxy-1,4-benzoquinone[m] + H2O[m]	0	0	0		0	0	0
r_0023	2-isopropylmalate hydratase	2-isopropylmaleic acid[c] + H2O[c] <=> 2-isopropylmalate[c]	-0.0200296	-0.0108774	0.000130212	-0.650098	-0.00247938	-0.00576393	0.000600949	-24.2378
r_0024	2-isopropylmalate synthase	3-methyl-2-oxobutanoate[c] + acetyl-CoA[c] + H2O[c] => 2-isopropylmalate[c] + coenzyme A[c] + H+[c]	0	0	1.04004e-05		0	0	0.000433062
r_0025	2-isopropylmalate synthase	3-methyl-2-oxobutanoate[m] + acetyl-CoA[m] + H2O[m] => 2-isopropylmalate[m] + coenzyme A[m] + H+[m]	0.0200296	0.0108774	0.000143637	0.717121	0.00247938	0.00576393	0.000735434	29.662
r_0026	2-keto-4-methylthiobutyrate transamination	4-methylthio-2-oxobutanoate[c] + L-glutamate[c] => 2-oxoglutarate[c] + L-methionine[c]	0	0	7.51782e-05		0	0	3.87735e-05
r_0027	2-methylcitrate dehydratase	homocitrate[m] <=> but-1-ene-1,2,4-tricarboxylic acid[m] + H2O[m]	0.0155204	0.0084286	0.0012995	8.37287	0.00116962	0.00271906	0.000113781	9.72802
r_0028	2-methylcitrate synthase	H2O[m] + oxaloacetate[m] + propionyl-CoA[m] => 2-methylcitrate[m] + coenzyme A[m] + H+[m]	0	0	0		0	0	0
r_0029	2-oxo-4-methyl-3-carboxypentanoate decarboxylation	(2S)-2-isopropyl-3-oxosuccinate[c] + H+[c] => 4-methyl-2-oxopentanoate[c] + carbon dioxide[c]	0.0200296	0.0108774	0.000130212	0.650098	0.00247938	0.00576393	0.000600949	24.2378
r_0030	2-oxo-4-methyl-3-carboxypentanoate decarboxylation	(2S)-2-isopropyl-3-oxosuccinate[m] + H+[m] => 4-methyl-2-oxopentanoate[m] + carbon dioxide[m]	0	0	0		0	0	0
r_0032	3',5'-bisphosphate nucleotidase	adenosine 3',5'-bismonophosphate[c] + H2O[c] => AMP[c] + phosphate[c]	0.00571025	0.00310104	0.00348946	61.1087	0.000706847	0.00164324	0.00119188	168.619
r_0033	3',5'-cyclic-nucleotide phosphodiesterase	3',5'-cyclic AMP[c] + H2O[c] => AMP[c] + H+[c]	0	0	0.00802335		0	0	0.00576524
r_0034	3',5'-cyclic-nucleotide phosphodiesterase	3',5'-cyclic dAMP[c] + H2O[c] => dAMP[c] + H+[c]	0	0	0		0	0	0
r_0035	3',5'-cyclic-nucleotide phosphodiesterase	3',5'-cyclic IMP[c] + H2O[c] => H+[c] + IMP[c]	0	0	0		0	0	0
r_0036	3',5'-cyclic-nucleotide phosphodiesterase	3',5'-cyclic GMP[c] + H2O[c] => GMP[c] + H+[c]	0	0	0.00802336		0	0	0.00307913
r_0037	3',5'-cyclic-nucleotide phosphodiesterase	3',5'-cyclic CMP[c] + H2O[c] => CMP[c] + H+[c]	0	0	0		0	0	0
r_0038	3,4-dihydroxy-2-butanone-4-phosphate synthase	D-ribulose 5-phosphate[c] => 2-hydroxy-3-oxobutyl phosphate[c] + formate[c] + H+[c]	0.000105851	5.74839e-05	2.36025e-07	0.222979	2.91654e-05	6.78021e-05	6.13813e-08	0.210459
r_0039	3-dehydroquinate dehydratase	3-dehydroquinate[c] => 3-dehydroshikimate[c] + H2O[c]	0.0148673	0.0080739	3.72964e-05	0.250862	0.00184036	0.00427836	0.000114142	6.20216
r_0040	3-dehydroquinate synthase	7-phospho-2-dehydro-3-deoxy-D-arabino-heptonic acid[c] => 3-dehydroquinate[c] + phosphate[c]	0.0148673	0.0080739	3.72964e-05	0.250862	0.00184036	0.00427836	0.000114142	6.20216
r_0041	3-dehydrosphinganine reductase	3-ketosphinganine[er] + 2 H+[er] + NADPH[er] => NADP(+)[er] + sphinganine[er]	0	0	0		0	0	0
r_0042	3-deoxy-D-arabino-heptulosonate 7-phosphate synthetase	D-erythrose 4-phosphate[c] + H2O[c] + phosphoenolpyruvate[c] => 7-phospho-2-dehydro-3-deoxy-D-arabino-heptonic acid[c] + phosphate[c]	0.0148673	0.0080739	3.72964e-05	0.250862	0.00184036	0.00427836	0.000114142	6.20216
r_0043	3-hexaprenyl-4,5-dihydroxybenzoate hydroxylase	3-hexaprenyl-4-hydroxybenzoic acid[c] + 0.5 oxygen[c] => 3-hexaprenyl-4,5-dihydroxybenzoic acid[c]	0	0	0		0	0	0
r_0045	3-hydroxy-L-kynurenine hydrolase	3-hydroxy-L-kynurenine[c] + H2O[c] => 3-hydroxyanthranilate[c] + L-alanine[c]	0	0	0		0	0	0
r_0057	3-hydroxyacyl-CoA dehydrogenase (3-oxotetradecanoyl-CoA)	(S)-3-hydroxytetradecanoyl-CoA[p] + NAD[p] => 3-oxotetradecanoyl-CoA[p] + H+[p] + NADH[p]	0	0	0.00300686		0	0	0.000437653
r_0058	3-hydroxyanthranilate 3,4-dioxygenase	3-hydroxyanthranilate[c] + oxygen[c] => 2-amino-3-carboxymuconate-6-semialdehyde[c] + H+[c]	0	0	0		0	0	0
r_0059	3-isopropylmalate 3-methyltransferase	(2R,3S)-3-isopropylmalate[c] + S-adenosyl-L-methionine[c] => 3-hydroxy-2-isopropyl-4-methoxy-4-oxobutanoate[c] + S-adenosyl-L-homocysteine[c]	0	0	0		0	0	0
r_0060	3-isopropylmalate dehydratase	(2R,3S)-3-isopropylmalate[c] <=> 2-isopropylmaleic acid[c] + H2O[c]	-0.0200296	-0.0108774	0.000130212	-0.650098	-0.00247938	-0.00576393	0.000600949	-24.2378
r_0061	3-isopropylmalate dehydrogenase	(2R,3S)-3-isopropylmalate[c] + NAD[c] => (2S)-2-isopropyl-3-oxosuccinate[c] + H+[c] + NADH[c]	0.0200296	0.0108774	0.000130212	0.650098	0.00247938	0.00576393	0.000600949	24.2378
r_0062	3-methyl-2-oxobutanoate decarboxylase	3-methyl-2-oxobutanoate[c] + H+[c] => carbon dioxide[c] + isobutyraldehyde[c]	0	0	3.64729e-05		0	0	0.00112274
r_0063	3-methyl-2-oxobutanoate hydroxymethyltransferase	3-methyl-2-oxobutanoate[m] + 5,10-methylenetetrahydrofolate[m] + H2O[m] => 2-dehydropantoate[m] + THF[m]	0	0	7.61029e-05		0	0	0.000111712
r_0064	3-methyl-2-oxopentanoate decarboxylase	(S)-3-methyl-2-oxopentanoate[c] + H+[c] => 2-methylbutanal[c] + carbon dioxide[c]	0	0	0.000112689		0	0	0.000599684
r_0065	3-phosphoshikimate 1-carboxyvinyltransferase	3-phosphoshikimic acid[c] + phosphoenolpyruvate[c] => 5-O-(1-carboxyvinyl)-3-phosphoshikimic acid[c] + phosphate[c]	0.0148673	0.0080739	3.72964e-05	0.250862	0.00184036	0.00427836	0.000114142	6.20216
r_0066	4-amino-4-deoxychorismate synthase	chorismate[c] + L-glutamine[c] => 4-amino-4-deoxychorismate[c] + L-glutamate[c]	0	0	8.12065e-06		0	0	1.68721e-05
r_0067	4-aminobenzoate synthase	4-amino-4-deoxychorismate[c] => 4-aminobenzoate[c] + H+[c] + pyruvate[c]	0	0	8.12065e-06		0	0	1.68721e-05
r_0068	4-aminobutyrate transaminase	2-oxoglutarate[c] + gamma-aminobutyrate[c] => L-glutamate[c] + succinic semialdehyde[c]	0	0	0.00726451		0	0	0.00374125
r_0069	4-hydroxy-L-threonine synthase	4-(phosphonooxy)-L-threonine[c] + H2O[c] => 4-hydroxy-L-threonine[c] + phosphate[c]	0	0	0		0	0	0
r_0072	4-methyl-2-oxopentanoate decarboxylase	4-methyl-2-oxopentanoate[c] + H+[c] => 3-methylbutanal[c] + carbon dioxide[c]	0	0	0.00012295		0	0	0.000563475
r_0073	4PP-IP5 depyrophosphorylation to IP6	4-diphospho-1D-myo-inositol pentakisphosphate[c] + H2O[c] <=> 2 H+[c] + myo-inositol hexakisphosphate[c] + phosphate[c]	0	0	0		0	0	3.87896e-20
r_0075	5'-methylthioadenosine phosphorylase	5'-S-methyl-5'-thioadenosine[c] + phosphate[c] => adenine[c] + S-methyl-5-thio-alpha-D-ribose 1-phosphate[c]	0	0	7.51782e-05		0	0	3.87735e-05
r_0076	5'-nucleotidase (CMP)	CMP[c] + H2O[c] => cytidine[c] + phosphate[c]	0	0	0.0817773		0	0	0.0255005
r_0078	5'-nucleotidase (UMP)	H2O[c] + UMP[c] => phosphate[c] + uridine[c]	0	0	0.056845		0	0	0.0161277
r_0079	5'-phosphoribosylformyl glycinamidine synthetase	5'-phosphoribosyl-N-formylglycineamide[c] + ATP[c] + H2O[c] + L-glutamine[c] => 5'-phosphoribosyl-N-formylglycineamidine[c] + ADP[c] + H+[c] + L-glutamate[c] + phosphate[c]	0.00499798	0.00271423	1.1941e-05	0.238917	0.00137711	0.00320142	4.2291e-05	3.071
r_0080	5,10-methylenetetrahydrofolate reductase (NADPH)	5,10-methylenetetrahydrofolate[c] + 2 H+[c] + NADPH[c] => 5-methyltetrahydrofolate[c] + NADP(+)[c]	0.00650161	0.0035308	0.0109374	168.227	0.00191478	0.00445138	0.000764209	39.911
r_0081	5-aminolevulinate synthase	H+[m] + L-glycine[m] + succinyl-CoA[m] => 5-aminolevulinate[m] + carbon dioxide[m] + coenzyme A[m]	4.2768e-07	2.32258e-07	9.54518e-10	0.223185	1.1784e-07	2.73948e-07	2.49321e-10	0.211576
r_0084	5-formethyltetrahydrofolate cyclo-ligase	5-formyltetrahydrofolic acid[c] + ATP[c] => 5,10-methenyl-THF[c] + ADP[c] + phosphate[c]	0	0	0		0	0	0
r_0085	5-methyltetrahydropteroyltriglutamate-homocysteine S-methyltransferase	5-methyltetrahydropteroyltri-L-glutamic acid[c] + L-homocysteine[c] => L-methionine[c] + tetrahydropteroyltri-L-glutamic acid[c]	0	0	0		0	0	0
r_0086	5-methylthio-5-deoxy-D-ribulose 1-phosphate dehydratase	S-methyl-5-thio-D-ribulose 1-phosphate[c] => 5-(methylsulfanyl)-2,3-dioxopentyl phosphate[c] + H2O[c]	0	0	7.51782e-05		0	0	3.87735e-05
r_0087	5-methylthioribose-1-phosphate isomerase	S-methyl-5-thio-alpha-D-ribose 1-phosphate[c] <=> S-methyl-5-thio-D-ribulose 1-phosphate[c]	0	0	7.51782e-05		0	0	3.87735e-05
r_0088	5PP-IP5 pyrophosphorylation to 4,5-PP2-IP4	5-diphospho-1D-myo-inositol pentakisphosphate[c] + 2 H+[c] + phosphate[c] <=> 4,5-bis(diphospho)-1D-myo-inositol tetrakisphosphate[c] + H2O[c]	0	0	0		0	0	1.93948e-20
r_0089	5PP-IP5 pyrophosphorylation to 5,6-PP2-IP4	5-diphospho-1D-myo-inositol pentakisphosphate[c] + 2 H+[c] + phosphate[c] <=> 5,6-bis(diphospho)-1D-myo-inositol tetrakisphosphate[c] + H2O[c]	0	0	3.87896e-20		0	0	3.87896e-19
r_0090	6-phosphofructo-2-kinase	ATP[c] + D-fructose 6-phosphate[c] => ADP[c] + beta-D-fructose 2,6-bisphosphate[c] + H+[c]	0	0	0.0557078		0	0	0.00809438
r_0091	6-phosphogluconolactonase	6-O-phosphono-D-glucono-1,5-lactone[c] + H2O[c] => 6-phospho-D-gluconate[c] + H+[c]	1.30586	0.709169	0.235942	18.0679	0.354958	0.825186	0.0634223	17.8676
r_0092	6PP-IP5 depyrophosphorylation to IP6	6-diphospho-1D-myo-inositol pentakisphosphate[c] + H2O[c] <=> 2 H+[c] + myo-inositol hexakisphosphate[c] + phosphate[c]	0	0	0		0	0	3.87896e-20
r_0095	acetaldehyde condensation	2 acetaldehyde[c] => (R)-acetoin[c]	0	0	0.00705969		0	0	0.000237871
r_0096	acetohydroxy acid isomeroreductase	2-acetyllactic acid[m] + H+[m] + NADPH[m] => (R)-2,3-dihydroxy-3-methylbutanoate[m] + NADP(+)[m]	0.0333863	0.0181309	0.000175037	0.524278	0.00413274	0.00960755	0.00128497	31.0925
r_0097	acetolactate synthase	H+[m] + 2 pyruvate[m] => 2-acetyllactic acid[m] + carbon dioxide[m]	0.0333863	0.0181309	0.000175037	0.524278	0.00413274	0.00960755	0.00128497	31.0925
r_0099	acetyl-CoA ACP transacylase	acetyl-CoA[m] + ACP1[m] <=> acetyl-ACP[m] + coenzyme A[m]	0	0	0		0	0	2.2475e-16
r_0100	acetyl-CoA C-acyltransferase (palmitoyl-CoA)	3-oxooctadecanoyl-CoA[p] + coenzyme A[p] => acetyl-CoA[p] + palmitoyl-CoA[p]	0	0	0.00211417		0	0	0.0003321
r_0101	acetyl-CoA C-acyltransferase (tetracosanoyl-CoA)	3-oxohexacosanoyl-CoA[p] + coenzyme A[p] => acetyl-CoA[p] + tetracosanoyl-CoA[p]	0	0	0.000958585		0	0	0.000152732
r_0102	acetyl-CoA C-acyltransferase (myristoyl-CoA)	3-oxopalmitoyl-CoA[p] + coenzyme A[p] => acetyl-CoA[p] + myristoyl-CoA[p]	0	0	0.00300686		0	0	0.000437653
r_0103	acetyl-CoA C-acetyltransferase	2 acetyl-CoA[c] => acetoacetyl-CoA[c] + coenzyme A[c]	0	0	0.00433429		0	0	0.0018132
r_0104	acetyl-CoA C-acetyltransferase	2 acetyl-CoA[m] => acetoacetyl-CoA[m] + coenzyme A[m]	0.00332713	0.00180685	0.00201106	60.4442	0.00372642	0.00866297	0.00182238	48.9043
r_0105	acetyl-CoA C-acyltransferase (lauroyl-CoA)	3-oxotetradecanoyl-CoA[p] + coenzyme A[p] => acetyl-CoA[p] + lauroyl-CoA[p]	0	0	0.00300686		0	0	0.000437653
r_0106	acetyl-CoA C-acyltransferase (octanoyl-CoA)	3-oxodecanoyl-CoA[p] + coenzyme A[p] => acetyl-CoA[p] + octanoyl-CoA[p]	0	0	0.000140392		0	0	0.000447657
r_0107	acetyl-CoA C-acyltransferase (decanoyl-CoA)	3-oxolauroyl-CoA[p] + coenzyme A[p] => acetyl-CoA[p] + decanoyl-CoA[p]	0	0	0.00301294		0	0	0.000513147
r_0108	acetyl-Coa carboxylase	acetyl-CoA[m] + ATP[m] + bicarbonate[m] => ADP[m] + H+[m] + malonyl-CoA[m] + phosphate[m]	0	0	0		0	0	0
r_0109	acetyl-CoA carboxylase, reaction	acetyl-CoA[c] + ATP[c] + bicarbonate[c] => ADP[c] + H+[c] + malonyl-CoA[c] + phosphate[c]	0.252094	0.136904	0.0425195	16.8665	0.0996168	0.231583	0.00877071	8.80445
r_0111	acetyl-CoA hydrolase	acetyl-CoA[m] + H2O[m] => acetate[m] + coenzyme A[m] + H+[m]	0	0	6.12918e-05		0	0	0.000105505
r_0112	acetyl-CoA synthetase	acetate[c] + ATP[c] + coenzyme A[c] => acetyl-CoA[c] + AMP[c] + diphosphate[c]	0.00576686	0.00313178	0.0859663	1490.7	0.0295835	0.068774	0.0241096	81.4968
r_0113	acetyl-CoA synthetase	acetate[m] + ATP[m] + coenzyme A[m] => acetyl-CoA[m] + AMP[m] + diphosphate[m]	0	0	0.0278688		0	0	0.00927675
r_0114	acetyl-CoA synthetase nuclear	acetate[n] + ATP[n] + coenzyme A[n] => acetyl-CoA[n] + AMP[n] + diphosphate[n]	0	0	0		0	0	0
r_0115	acetylglutamate kinase	ATP[m] + N-acetyl-L-glutamate[m] => ADP[m] + N-acetyl-L-gamma-glutamyl phosphate[m]	0.0147462	0.00800816	8.80831e-05	0.597326	0.00182505	0.00424277	4.75877e-05	2.60748
r_0116	acid phosphatase (secreted)	FMN[e] + H2O[e] => phosphate[e] + riboflavin[e]	0	0	0		0	0	0
r_0117	aconitase	2-methylcitrate[m] <=> (2S,3R)-3-hydroxybutane-1,2,3-tricarboxylic acid[m]	0	0	9.50226e-20		0	0	0
r_0118	acteylornithine transaminase	2-acetamido-5-oxopentanoate[m] + L-glutamate[m] => 2-oxoglutarate[m] + N(2)-acetyl-L-ornithine[m]	0.0147462	0.00800816	8.80831e-05	0.597326	0.00182505	0.00424277	4.75877e-05	2.60748
r_0120	acyl-CoA oxidase (decanoyl-CoA)	decanoyl-CoA[p] + oxygen[p] => hydrogen peroxide[p] + trans-dec-2-enoyl-CoA[p]	0	0	0.000102612		0	0	0.000169425
r_0121	acyl-CoA oxidase (dodecanoyl-CoA)	lauroyl-CoA[p] + oxygen[p] => hydrogen peroxide[p] + trans-dodec-2-enoyl-CoA[p]	0	0	0.00300686		0	0	0.000437653
r_0122	acyl-CoA oxidase (hexacosanoyl-CoA)	hexacosanoyl-CoA[p] + oxygen[p] => hydrogen peroxide[p] + trans-hexacos-2-enoyl-CoA[p]	0	0	0.000958585		0	0	0.000152732
r_0123	acyl-CoA oxidase (hexadecanoyl-CoA)	oxygen[p] + palmitoyl-CoA[p] => hexadec-2-enoyl-CoA[p] + hydrogen peroxide[p]	0	0	0.00300686		0	0	0.000437653
r_0124	acyl-CoA oxidase (octadecanoyl-CoA)	oxygen[p] + stearoyl-CoA[p] => hydrogen peroxide[p] + trans-octadec-2-enoyl-CoA[p]	0	0	0.00211417		0	0	0.0003321
r_0125	acyl-CoA oxidase (tetradecanoyl-CoA)	myristoyl-CoA[p] + oxygen[p] => hydrogen peroxide[p] + trans-tetradec-2-enoyl-CoA[p]	0	0	0.00300686		0	0	0.000437653
r_0126	acyl-CoA:sterol acyltransferase (oleoyl-CoA:episterol), ER membrane	oleoyl-CoA[erm] + episterol[erm] <=> coenzyme A[erm] + episteryl oleate[erm]	0	0	0.0236475		0	0	0.010544
r_0127	acyl-CoA:sterol acyltransferase (oleoyl-CoA:ergosterol), ER membrane	oleoyl-CoA[erm] + ergosterol[erm] <=> coenzyme A[erm] + ergosteryl oleate[erm]	0	0	0.0147335		0	0	0.00293485
r_0128	acyl-CoA:sterol acyltransferase (oleoyl-CoA:fecosterol), ER membrane	oleoyl-CoA[erm] + fecosterol[erm] <=> coenzyme A[erm] + fecosteryl oleate[erm]	0	0	0.0249112		0	0	0.007204
r_0129	acyl-CoA:sterol acyltransferase (oleoyl-CoA:lanosterol), ER membrane	oleoyl-CoA[erm] + lanosterol[erm] <=> coenzyme A[erm] + lanosteryl oleate[erm]	0	0	0.00769705		0	0	0.007316
r_0130	acyl-CoA:sterol acyltransferase (oleoyl-CoA:zymosterol), ER membrane	oleoyl-CoA[erm] + zymosterol[erm] <=> coenzyme A[erm] + zymosteryl oleate[erm]	0	0	0.0323282		0	0	0.0072095
r_0131	acyl-CoA:sterol acyltransferase (palmitoleoyl-CoA:episterol), ER membrane	palmitoleoyl-CoA(4-)[erm] + episterol[erm] <=> coenzyme A[erm] + episteryl palmitoleate[erm]	0	0	8.7927e-06		0	0	3.22862e-05
r_0132	acyl-CoA:sterol acyltransferase (palmitoleoyl-CoA:ergosterol), ER membrane	palmitoleoyl-CoA(4-)[erm] + ergosterol[erm] <=> coenzyme A[erm] + ergosteryl palmitoleate[erm]	0	0	9.24158e-06		0	0	3.31616e-05
r_0133	acyl-CoA:sterol acyltransferase (palmitoleoyl-CoA:fecosterol), ER membrane	palmitoleoyl-CoA(4-)[erm] + fecosterol[erm] <=> coenzyme A[erm] + fecosteryl palmitoleate[erm]	0	0	8.79273e-06		0	0	4.50404e-05
r_0134	acyl-CoA:sterol acyltransferase (palmitoleoyl-CoA:lanosterol), ER membrane	palmitoleoyl-CoA(4-)[erm] + lanosterol[erm] <=> coenzyme A[erm] + lanosteryl palmitoleate[erm]	0	0	1.24286e-05		0	0	5.43829e-05
r_0135	acyl-CoA:sterol acyltransferase (palmitoleoyl-CoA:zymosterol), ER membrane	palmitoleoyl-CoA(4-)[erm] + zymosterol[erm] <=> coenzyme A[erm] + zymosteryl palmitoleate[erm]	0	0	1.24286e-05		0	0	8.43367e-05
r_0137	acylation of GPI inositol at 2 position, GPI-anchor assembly, step 3	6-(alpha-D-glucosaminyl)-1-phosphatidyl-1D-myo-inositol[er] + palmitoyl-CoA[er] <=> 6-(alpha-D-glucosaminyl)-O-acyl-1-phosphatidyl-1D-myo-inositol[er] + coenzyme A[er]	0	0	0		0	0	0
r_0138	adenine deaminase	adenine[c] + H+[c] + H2O[c] => ammonium[c] + hypoxanthine[c]	0	0	1.50023e-06		0	0	2.19204e-05
r_0139	adenine phosphoribosyltransferase	adenine[c] + PRPP[c] => AMP[c] + diphosphate[c]	0	0	7.51687e-05		0	0	3.21656e-05
r_0140	adenosine deaminase	adenosine[c] + H+[c] + H2O[c] => ammonium[c] + inosine[c]	0	0	3.2525e-06		0	0	0.000118028
r_0142	adenosine kinase	adenosine[c] + ATP[c] => ADP[c] + AMP[c] + H+[c]	0.00286477	0.00155576	0.0104673	365.381	0.00144777	0.0033657	0.000701478	48.4523
r_0143	adenosine monophosphate deaminase	AMP[c] + H+[c] + H2O[c] => ammonium[c] + IMP[c]	0	0	5.18258e-06		0	0	0.000343369
r_0144	adenosylhomocysteinase	H2O[c] + S-adenosyl-L-homocysteine[c] => adenosine[c] + L-homocysteine[c]	0.00286477	0.00155576	0.0104673	365.379	0.00146633	0.00340884	0.0006934	47.2882
r_0145	adenosylmethionine decarboxylase	H+[c] + S-adenosyl-L-methionine[c] => carbon dioxide[c] + S-adenosylmethioninamine[c]	0	0	7.51782e-05		0	0	3.87735e-05
r_0146	adenosylmethionine-8-amino-7-oxononanoate transaminase	8-amino-7-oxononanoate[c] + S-adenosyl-L-methionine[c] <=> 7,8-diaminononanoate[c] + S-adenosyl-4-methylthio-2-oxobutanoate[c]	0	0	5.48431e-20		0	0	0
r_0147	adenylate cyclase	ATP[c] => 3',5'-cyclic AMP[c] + diphosphate[c]	0	0	0.00802335		0	0	0.00576524
r_0148	adenylate kinase	AMP[c] + ATP[c] => 2 ADP[c]	0.42847	0.232687	0.150082	35.0274	0.0685462	0.159352	0.0446376	65.1204
r_0149	adenylate kinase	AMP[m] + ATP[m] => 2 ADP[m]	0	0	0.025333		0	0	0.0084854
r_0150	adenylate kinase (GTP)	AMP[m] + GTP[m] <=> ADP[m] + GDP[m]	0	0	0.0116655		0	0	0.00377551
r_0151	adenylosuccinate lyase (AICAR)	5'-phosphoribosyl-4-(N-succinocarboxamide)-5-aminoimidazole[c] => AICAR[c] + fumarate[c]	0.00499798	0.00271423	1.1941e-05	0.238917	0.00137711	0.00320142	4.2291e-05	3.071
r_0152	adenylosuccinate lyase	adenylo-succinate[c] <=> AMP[c] + fumarate[c]	0.0067092	0.00364353	1.71818e-05	0.256093	0.00112661	0.00261907	0.000399294	35.4422
r_0153	adenylosuccinate synthase	GTP[c] + IMP[c] + L-aspartate[c] => adenylo-succinate[c] + GDP[c] + 2 H+[c] + phosphate[c]	0.0067092	0.00364353	1.71818e-05	0.256093	0.00112661	0.00261907	0.000399294	35.4422
r_0154	adenylyl-sulfate kinase	5'-adenylyl sulfate[c] + ATP[c] => 3'-phospho-5'-adenylyl sulfate[c] + ADP[c] + H+[c]	0.00571025	0.00310104	0.00370496	64.8827	0.000706847	0.00164324	0.00151769	214.713
r_0156	alanine glyoxylate aminotransferase	glyoxylate[c] + L-alanine[c] => L-glycine[c] + pyruvate[c]	0.0786753	0.0427258	0.169822	215.852	0.00912906	0.0212227	0.0746557	817.781
r_0157	alanyl-tRNA synthetase	ATP[c] + L-alanine[c] + tRNA(Ala)[c] => Ala-tRNA(Ala)[c] + AMP[c] + diphosphate[c]	0.0231628	0.0125789	5.16481e-05	0.222979	0.00286722	0.00666556	6.03434e-06	0.210459
r_0163	alcohol dehydrogenase (ethanol to acetaldehyde)	ethanol[c] + NAD[c] => acetaldehyde[c] + H+[c] + NADH[c]	0	0	10.7507		0	0	5.18282
r_0164	alcohol dehydrogenase (glycerol, NADP)	D-glyceraldehyde[c] + H+[c] + NADPH[c] => glycerol[c] + NADP(+)[c]	0	0	0		0	0	0
r_0165	mitochondrial alcohol dehydrogenase	acetaldehyde[m] + H+[m] + NADH[m] => ethanol[m] + NAD[m]	0	0	0.0584493		0	0	0.0556725
r_0166	aldehyde dehydrogenase (2-methylbutanol, NAD)	2-methylbutanal[c] + H+[c] + NADH[c] => 2-methylbutanol[c] + NAD[c]	0	0	7.61517e-05		0	0	0.000248172
r_0167	aldehyde dehydrogenase (2-methylbutanol, NAD)	2-methylbutanal[m] + H+[m] + NADH[m] => 2-methylbutanol[m] + NAD[m]	0	0	4.72188e-05		0	0	0.000156398
r_0168	aldehyde dehydrogenase (2-methylbutanol, NADP)	2-methylbutanal[c] + H+[c] + NADPH[c] => 2-methylbutanol[c] + NADP(+)[c]	0	0	5.44922e-05		0	0	0.000323221
r_0169	aldehyde dehydrogenase (2-phenylethanol, NAD)	H+[c] + NADH[c] + phenylacetaldehyde[c] => 2-phenylethanol[c] + NAD[c]	0	0	0		0	0	0
r_0170	aldehyde dehydrogenase (2-phenylethanol, NAD)	H+[m] + NADH[m] + phenylacetaldehyde[m] => 2-phenylethanol[m] + NAD[m]	0	0	1.25034e-10		0	0	0
r_0171	aldehyde dehydrogenase (2-phenylethanol, NADP)	H+[c] + NADPH[c] + phenylacetaldehyde[c] => 2-phenylethanol[c] + NADP(+)[c]	0	0	0		0	0	0
r_0172	aldehyde dehydrogenase (3-aminopropanal, NAD)	3-aminopropanal[c] + H2O[c] + NAD[c] => beta-alanine[c] + 2 H+[c] + NADH[c]	0	0	3.3495e-05		0	0	2.24688e-05
r_0173	aldehyde dehydrogenase (acetaldehyde, NADP)	acetaldehyde[c] + H2O[c] + NADP(+)[c] => acetate[c] + 2 H+[c] + NADPH[c]	0	0	0.0354243		0	0	0.0151165
r_0174	aldehyde dehydrogenase (acetylaldehyde, NAD)	acetaldehyde[m] + H2O[m] + NAD[m] => acetate[m] + 2 H+[m] + NADH[m]	0	0	0.0278489		0	0	0.00930029
r_0175	aldehyde dehydrogenase (acetylaldehyde, NADP)	acetaldehyde[m] + H2O[m] + NADP(+)[m] => acetate[m] + 2 H+[m] + NADPH[m]	0	0	0.00272147		0	0	0.000841618
r_0176	aldehyde dehydrogenase (indole-3-acetaldehyde, NAD)	H2O[m] + indol-3-ylacetaldehyde[m] + NAD[m] => 2 H+[m] + indole-3-acetate[m] + NADH[m]	0	0	0		0	0	0
r_0177	aldehyde dehydrogenase (indole-3-acetaldehyde, NADP)	H2O[c] + indol-3-ylacetaldehyde[c] + NADP(+)[c] => 2 H+[c] + indole-3-acetate[c] + NADPH[c]	0	0	0		0	0	0
r_0178	aldehyde dehydrogenase (indole-3-acetaldehyde, NADP)	H2O[m] + indol-3-ylacetaldehyde[m] + NADP(+)[m] => 2 H+[m] + indole-3-acetate[m] + NADPH[m]	0	0	0		0	0	0
r_0179	aldehyde dehydrogenase (isoamyl alcohol, NAD)	3-methylbutanal[c] + H+[c] + NADH[c] => isoamylol[c] + NAD[c]	0	0	0.00010441		0	0	0.000308874
r_0180	aldehyde dehydrogenase (isoamyl alcohol, NAD)	3-methylbutanal[m] + H+[m] + NADH[m] => isoamylol[m] + NAD[m]	0	0	3.34145e-05		0	0	0.000227565
r_0181	aldehyde dehydrogenase (isoamyl alcohol, NADP)	3-methylbutanal[c] + H+[c] + NADPH[c] => isoamylol[c] + NADP(+)[c]	0	0	3.34146e-05		0	0	0.000237166
r_0182	aldehyde dehydrogenase (isobutyl alcohol, NAD)	H+[c] + isobutyraldehyde[c] + NADH[c] => isobutanol[c] + NAD[c]	0	0	2.17247e-05		0	0	0.000568313
r_0183	aldehyde dehydrogenase (isobutyl alcohol, NAD)	H+[m] + isobutyraldehyde[m] + NADH[m] => isobutanol[m] + NAD[m]	0	0	2.07851e-05		0	0	0.000330732
r_0184	aldehyde dehydrogenase (isobutyl alcohol, NADP)	H+[c] + isobutyraldehyde[c] + NADPH[c] => isobutanol[c] + NADP(+)[c]	0	0	1.47047e-05		0	0	0.000531681
r_0185	aldehyde dehydrogenase (phenylacetaldehyde, NAD)	H2O[c] + NAD[c] + phenylacetaldehyde[c] => 2 H+[c] + NADH[c] + phenylacetic acid[c]	0	0	0		0	0	0
r_0186	aldehyde dehydrogenase (tryptophol, NAD)	H+[c] + indol-3-ylacetaldehyde[c] + NADH[c] => NAD[c] + tryptophol[c]	0	0	2.05446e-06		0	0	5.0515e-05
r_0187	aldehyde dehydrogenase (tryptophol, NAD)	H+[m] + indol-3-ylacetaldehyde[m] + NADH[m] => NAD[m] + tryptophol[m]	0	0	1.24126e-06		0	0	3.75042e-05
r_0188	alkaline phosphatase (dihydroneopterin)	7,8-dihydroneopterin 3'-triphosphate[c] + 3 H2O[c] => 7,8-dihydroneopterin[c] + 2 H+[c] + 3 phosphate[c]	0	0	0		0	0	0
r_0189	allantoate amidinohydrolase	allantoate[c] + H2O[c] <=> urea[c] + ureidoglycolic acid[c]	0	0	0		0	0	0
r_0190	allantoinase, reaction	allantoin[c] + H2O[c] <=> allantoate[c] + H+[c]	0	0	7.01991e-18		0	0	0
r_0191	allophanate hydrolase	3 H+[c] + H2O[c] + urea-1-carboxylic acid[c] => 2 ammonium[c] + 2 carbon dioxide[c]	0	0	0.012436		0	0	0.00332329
r_0192	alpha 1,2-mannosyltransferase	beta-D-mannosyldiacetylchitobiosyldiphosphodolichol[g] + GDP-alpha-D-mannose[g] => alpha-D-mannosyl-beta-D-mannosyldiacetylchitobiosyldiphosphodolichol[g] + GDP[g] + H+[g]	0	0	0		0	0	0
r_0193	alpha,alpha-trehalase	H2O[v] + trehalose[v] => 2 D-glucose[v]	0	0	0.000163335		0	0	0
r_0194	alpha,alpha-trehalase	H2O[c] + trehalose[c] => 2 D-glucose[c]	0	0	0.00543971		0	0	0.00239759
r_0195	alpha,alpha-trehalose-phosphate synthase (UDP-forming)	D-glucose 6-phosphate[c] + UDP-D-glucose[c] => alpha,alpha-trehalose 6-phosphate[c] + H+[c] + UDP[c]	0.00505252	0.00274385	0.00615405	121.802	0.00211842	0.00492479	0.00239949	113.268
r_0198	alpha-glucosidase	H2O[c] + maltose[c] => 2 D-glucose[c]	0	0	0		0	0	0
r_0199	amidase	4-guanidinobutanamide[c] + H2O[c] => 4-guanidinobutanoic acid[c] + ammonium[c]	0	0	0		0	0	0
r_0201	Aminobutyraldehyde dehydrogenase	4-aminobutanal[m] + H2O[m] + NAD[m] => gamma-aminobutyrate[m] + 2 H+[m] + NADH[m]	0	0	0.308503		0	0	0.0178863
r_0202	anthranilate phosphoribosyltransferase	anthranilate[c] + PRPP[c] => diphosphate[c] + N-(5-phospho-beta-D-ribosyl)anthranilate[c]	0.00277761	0.00150842	6.81162e-06	0.245233	0.000343829	0.000799315	7.6844e-05	22.3495
r_0203	anthranilate synthase	chorismate[c] + L-glutamine[c] => anthranilate[c] + H+[c] + L-glutamate[c] + pyruvate[c]	0.00277761	0.00150842	6.81162e-06	0.245233	0.000343829	0.000799315	7.6844e-05	22.3495
r_0204	Ap4A hydrolase	H2O[c] + P(1),P(4)-bis(5'-adenosyl) tetraphosphate[c] <=> 2 ADP[c] + 2 H+[c]	0	0	0.00208789		0	0	0.000406597
r_0205	arabinose reductase	H+[c] + L-arabinose[c] + NADPH[c] => L-arabinitol[c] + NADP(+)[c]	0	0	0		0	0	0
r_0206	arginase	H2O[c] + L-arginine[c] => ornithine[c] + urea[c]	0	0	0.012436		0	0	0.00332329
r_0207	argininosuccinate lyase	(N(omega)-L-arginino)succinic acid[c] <=> fumarate[c] + L-arginine[c]	0.0147436	0.00800672	0.0124354	84.3445	0.00182505	0.00424277	0.00332322	182.09
r_0208	argininosuccinate synthase	ATP[c] + L-aspartate[c] + L-citrulline[c] <=> (N(omega)-L-arginino)succinic acid[c] + AMP[c] + diphosphate[c] + H+[c]	0.0147436	0.00800672	0.0124354	84.3445	0.00182505	0.00424277	0.00332322	182.09
r_0209	arginyl-tRNA synthetase	ATP[c] + L-arginine[c] + tRNA(Arg)[c] => AMP[c] + Arg-tRNA(Arg)[c] + diphosphate[c]	0.0147436	0.00800672	3.2875e-05	0.222979	0.00182505	0.00424277	3.84098e-06	0.210459
r_0210	arginyl-tRNA synthetase	ATP[m] + L-arginine[m] + tRNA(Arg)[m] => AMP[m] + Arg-tRNA(Arg)[m] + diphosphate[m]	0	0	0		0	0	0
r_0211	asparagine synthase (glutamine-hydrolysing)	ATP[c] + H2O[c] + L-aspartate[c] + L-glutamine[c] => AMP[c] + diphosphate[c] + H+[c] + L-asparagine[c] + L-glutamate[c]	0.00544068	0.00295464	0.00653595	120.131	0.000673478	0.00156566	0.00268541	398.738
r_0212	Asparaginyl-tRNA synthetase	ATP[c] + L-asparagine[c] + tRNA(Asn)[c] => AMP[c] + Asn-tRNA(Asn)[c] + diphosphate[c]	0.00544068	0.00295464	1.21315e-05	0.222979	0.000673478	0.00156566	1.4174e-06	0.210459
r_0213	asparaginyl-tRNA synthetase, miotchondrial	ATP[m] + L-asparagine[m] + tRNA(Asn)[m] => AMP[m] + Asn-tRNA(Asn)[m] + diphosphate[m]	0	0	0		0	0	0
r_0214	aspartate carbamoyltransferase	carbamoyl phosphate[c] + L-aspartate[c] => H+[c] + N-carbamoyl-L-aspartate[c] + phosphate[c]	0.00532996	0.00289452	0.000174676	3.27725	0.00146858	0.00341407	0.000234064	15.9381
r_0215	aspartate kinase	ATP[c] + L-aspartate[c] => 4-phospho-L-aspartate[c] + ADP[c]	0.0235808	0.0128059	0.00894785	37.9455	0.00291896	0.00678583	0.00236502	81.0226
r_0216	aspartate transaminase	2-oxoglutarate[c] + L-aspartate[c] <=> L-glutamate[c] + oxaloacetate[c]	1.87163	1.01642	0.193295	10.3276	0.66447	1.54472	0.103257	15.5397
r_0217	aspartate transaminase	L-glutamate[m] + oxaloacetate[m] => 2-oxoglutarate[m] + L-aspartate[m]	1.94521	1.05637	0.196789	10.1166	0.675328	1.56996	0.103197	15.281
r_0218	aspartate transaminase	2-oxoglutarate[p] + L-aspartate[p] <=> L-glutamate[p] + oxaloacetate[p]	0	0	0.00194116		0	0	0.000161336
r_0219	aspartate-semialdehyde dehydrogenase	4-phospho-L-aspartate[c] + H+[c] + NADPH[c] => L-aspartate 4-semialdehyde[c] + NADP(+)[c] + phosphate[c]	0.0235808	0.0128059	0.00894785	37.9455	0.00291896	0.00678583	0.00236502	81.0226
r_0220	Aspartyl-tRNA synthetase	ATP[c] + L-aspartate[c] + tRNA(Asp)[c] => AMP[c] + Asp-tRNA(Asp)[c] + diphosphate[c]	0.0118616	0.00644162	2.64488e-05	0.222979	0.0014683	0.00341341	3.09017e-06	0.210459
r_0222	ATP adenylyltransferase	ADP[c] + ATP[c] + H+[c] => P(1),P(4)-bis(5'-adenosyl) tetraphosphate[c] + phosphate[c]	0	0	0.00208789		0	0	0.000406597
r_0225	ATP phosphoribosyltransferase	ATP[c] + PRPP[c] => 5-phosphoribosyl-ATP[c] + diphosphate[c]	0.00475791	0.00258386	1.21544e-05	0.255457	0.000588961	0.00136918	0.000166662	28.2977
r_0226	ATP synthase	ADP[m] + 3 H+[c] + phosphate[m] => ATP[m] + 2 H+[m] + H2O[m]	11.1852	6.07429	0.299188	2.67486	4.61471	10.728	0.0971836	2.10595
r_0227	ATPase, cytosolic	ATP[c] + H2O[c] => ADP[c] + H+[e] + phosphate[c]	0.161207	0.0875459	0.104467	64.8029	0	0	0.0158512
r_0228	beta-1,4 mannosyltransferase	GDP-alpha-D-mannose[c] + N,N'-diacetylchitobiosyldiphosphodolichol[c] => beta-D-mannosyldiacetylchitobiosyldiphosphodolichol[c] + GDP[c]	0	0	0		0	0	0
r_0229	biotin synthase	dethiobiotin[c] + polysulphur[c] <=> biotin[c] + 2 H+[c]	0	0	0		0	0	4.84986e-20
r_0230	biotin-[acetyl-CoA-carboxylase] ligase	ATP[c] + biotin[c] + H+[c] => biotinyl-5'-AMP[c] + diphosphate[c]	0	0	0		0	0	0
r_0231	C-14 sterol reductase	4,4-dimethyl-5alpha-cholesta-8,14,24-trien-3beta-ol[c] + H+[c] + NADPH[c] => 14-demethyllanosterol[c] + NADP(+)[c]	0.00156964	0.000852419	3.76217e-06	0.239683	0.000621062	0.00144381	5.12328e-06	0.824921
r_0233	C-22 sterol desaturase (NADP)	ergosta-5,7,24(28)-trien-3beta-ol[c] + H+[c] + NADPH[c] + oxygen[c] => ergosta-5,7,22,24(28)-tetraen-3beta-ol[c] + 2 H2O[c] + NADP(+)[c]	0.00156964	0.000852419	3.56936e-06	0.227399	0.000621062	0.00144381	2.07716e-06	0.334453
r_0234	C-3 sterol dehydrogenase	NADP(+)[c] + zymosterol intermediate 1c[c] => carbon dioxide[c] + H+[c] + NADPH[c] + zymosterol intermediate 2[c]	0.00156964	0.000852419	3.65997e-06	0.233172	0.000621062	0.00144381	4.25486e-06	0.685094
r_0235	C-3 sterol dehydrogenase (4-methylzymosterol)	4beta-methylzymosterol-4alpha-carboxylic acid[c] + NAD[c] => 3-dehydro-4-methylzymosterol[c] + carbon dioxide[c] + H+[c] + NADH[c]	0.00156964	0.000852419	3.65997e-06	0.233172	0.000621062	0.00144381	4.25486e-06	0.685094
r_0236	C-3 sterol keto reductase (4-methylzymosterol)	3-dehydro-4-methylzymosterol[c] + H+[c] + NADPH[c] => 4alpha-methylzymosterol[c] + NADP(+)[c]	0.00156964	0.000852419	3.65997e-06	0.233172	0.000621062	0.00144381	4.25486e-06	0.685094
r_0237	C-3 sterol keto reductase (zymosterol)	H+[c] + NADPH[c] + zymosterol intermediate 2[c] => NADP(+)[c] + zymosterol[c]	0.00156964	0.000852419	3.65997e-06	0.233172	0.000621062	0.00144381	4.25486e-06	0.685094
r_0238	C-4 methyl sterol oxidase	4alpha-methylzymosterol[c] + H+[c] + NADPH[c] + oxygen[c] => H2O[c] + NADP(+)[c] + zymosterol intermediate 1a[c]	0.00156964	0.000852419	3.65997e-06	0.233172	0.000621062	0.00144381	4.25486e-06	0.685094
r_0239	C-4 methyl sterol oxidase	H+[c] + NADPH[c] + oxygen[c] + zymosterol intermediate 1a[c] => 2 H2O[c] + NADP(+)[c] + zymosterol intermediate 1b[c]	0.00156964	0.000852419	3.65997e-06	0.233172	0.000621062	0.00144381	4.25486e-06	0.685094
r_0240	C-4 methyl sterol oxidase	H+[c] + NADPH[c] + oxygen[c] + zymosterol intermediate 1b[c] => H2O[c] + NADP(+)[c] + zymosterol intermediate 1c[c]	0.00156964	0.000852419	3.65997e-06	0.233172	0.000621062	0.00144381	4.25486e-06	0.685094
r_0241	C-4 sterol methyl oxidase (4,4-dimethylzymosterol)	14-demethyllanosterol[c] + 3 H+[c] + 3 NADPH[c] + 3 oxygen[c] => 4beta-methylzymosterol-4alpha-carboxylic acid[c] + 4 H2O[c] + 3 NADP(+)[c]	0.00156964	0.000852419	3.65997e-06	0.233172	0.000621062	0.00144381	4.25486e-06	0.685094
r_0242	C-5 sterol desaturase	episterol[c] + H+[c] + NADPH[c] + oxygen[c] => ergosta-5,7,24(28)-trien-3beta-ol[c] + 2 H2O[c] + NADP(+)[c]	0.00156964	0.000852419	3.56936e-06	0.227399	0.000621062	0.00144381	2.07716e-06	0.334453
r_0243	C-8 sterol isomerase	fecosterol[c] => episterol[c]	0.00156964	0.000852419	3.5997e-06	0.229332	0.000621062	0.00144381	2.07716e-06	0.334453
r_0244	C-s24 sterol reductase	ergosta-5,7,22,24(28)-tetraen-3beta-ol[er] + H+[er] + NADPH[er] => ergosterol[er] + NADP(+)[er]	0.00156964	0.000852419	3.54472e-06	0.225829	0.000621062	0.00144381	1.79548e-06	0.289097
r_0250	carbamoyl-phosphate synthase (glutamine-hydrolysing)	2 ATP[c] + bicarbonate[c] + H2O[c] + L-glutamine[c] => 2 ADP[c] + carbamoyl phosphate[c] + 2 H+[c] + L-glutamate[c] + phosphate[c]	0.0200735	0.0109012	0.0124423	61.9834	0.00329363	0.00765684	0.00332905	101.076
r_0252	carnitine O-acetyltransferase	(R)-carnitine[c] + acetyl-CoA[c] => coenzyme A[c] + O-acetylcarnitine[c]	0	0	0.0218202		0	0	0.0131162
r_0253	carnitine O-acetyltransferase	(R)-carnitine[p] + acetyl-CoA[p] => coenzyme A[p] + O-acetylcarnitine[p]	0	0	0.0110815		0	0	0.00267394
r_0254	carnitine O-acetyltransferase	coenzyme A[m] + O-acetylcarnitine[m] => (R)-carnitine[m] + acetyl-CoA[m]	0	0	0.0252394		0	0	0.0136065
r_0255	catalase	2 hydrogen peroxide[c] => 2 H2O[c] + oxygen[c]	0	0	0.00686031		0	0	0.00221024
r_0256	catalase	2 hydrogen peroxide[p] => 2 H2O[p] + oxygen[p]	0	0	0.00652391		0	0	0.00193236
r_0259	ceramide-1 hydroxylase (24C)	ceramide-1 (C24)[er] + H+[er] + NADPH[er] + oxygen[er] => ceramide-2 (C24)[er] + H2O[er] + NADP(+)[er]	0	0	7.08591e-11		0	0	0
r_0260	ceramide-1 hydroxylase (24C)	ceramide-1 (C24)[er] + H+[er] + NADPH[er] + oxygen[er] => ceramide-2' (C24)[er] + H2O[er] + NADP(+)[er]	0	0	1.71248e-10		0	0	0
r_0261	ceramide-1 hydroxylase (26C)	ceramide-1 (C26)[er] + H+[er] + NADPH[er] + oxygen[er] => ceramide-2 (C26)[er] + H2O[er] + NADP(+)[er]	0	0	5.70206e-11		0	0	0
r_0262	ceramide-1 hydroxylase (26C)	ceramide-1 (C26)[er] + H+[er] + NADPH[er] + oxygen[er] => ceramide-2' (C26)[er] + H2O[er] + NADP(+)[er]	0	0	3.80137e-11		0	0	0
r_0263	ceramide-1 synthase (24C)	sphinganine[er] + tetracosanoyl-CoA[er] => ceramide-1 (C24)[er] + coenzyme A[er] + H+[er]	0	0	1.85222e-10		0	0	0
r_0264	ceramide-1 synthase (26C)	hexacosanoyl-CoA[er] + sphinganine[er] => ceramide-1 (C26)[er] + coenzyme A[er] + H+[er]	0	0	1.69089e-10		0	0	0
r_0265	ceramide-2 synthase (24C)	phytosphingosine[er] + tetracosanoyl-CoA[er] => ceramide-2 (C24)[er] + coenzyme A[er] + H+[er]	0	0	4.67751e-11		0	0	0
r_0266	ceramide-2 synthase (26C)	hexacosanoyl-CoA[er] + phytosphingosine[er] => ceramide-2 (C26)[er] + coenzyme A[er] + H+[er]	0	0	7.37324e-11		0	0	0
r_0267	ceramide-3 synthase (24C)	ceramide-2 (C24)[er] + H+[er] + NADPH[er] + oxygen[er] => ceramide-3 (C24)[er] + H2O[er] + NADP(+)[er]	0	0	4.67595e-11		0	0	0
r_0268	ceramide-3 synthase (26C)	ceramide-2 (C26)[er] + H+[er] + NADPH[er] + oxygen[er] => ceramide-3 (C26)[er] + H2O[er] + NADP(+)[er]	0	0	4.67738e-11		0	0	0
r_0269	ceramide-4 synthase (24C)	ceramide-3 (C24)[er] + H+[er] + NADPH[er] + oxygen[er] => ceramide-4 (C24)[er] + H2O[er] + NADP(+)[er]	0	0	0		0	0	0
r_0270	ceramide-4 synthase (26C)	ceramide-3 (C26)[er] + H+[er] + NADPH[er] + oxygen[er] => ceramide-4 (C26)[er] + H2O[er] + NADP(+)[er]	0	0	4.67738e-11		0	0	0
r_0271	chitin deacetylase	chitin[c] + H2O[c] => acetate[c] + chitosan[ce] + H+[c]	0	0	0		0	0	0
r_0272	chitin synthase	UDP-N-acetyl-alpha-D-glucosamine[c] => chitin[c] + H+[c] + UDP[c]	0	0	0		0	0	0
r_0273	choline kinase	ATP[c] + choline[c] => ADP[c] + choline phosphate[c] + H+[c]	0	0	7.55377e-08		0	0	2.42744e-08
r_0274	choline phosphate cytididyltransferase	choline phosphate[c] + CTP[c] + H+[c] => CDP-choline[c] + diphosphate[c]	0	0	7.55377e-08		0	0	2.42744e-08
r_0278	chorismate mutase	chorismate[c] => prephenate[c]	0.0120897	0.00656548	3.1052e-05	0.256847	0.00149653	0.00347904	8.36323e-05	5.58842
r_0279	chorismate synthase	5-O-(1-carboxyvinyl)-3-phosphoshikimic acid[c] => chorismate[c] + phosphate[c]	0.0148673	0.0080739	3.72964e-05	0.250862	0.00184036	0.00427836	0.000114142	6.20216
r_0280	cis-aconitate(3-) to isocitrate	cis-aconitate[m] + H2O[m] <=> isocitrate[m]	0.418093	0.227052	0.125777	30.0835	0.232602	0.54074	0.0465053	19.9935
r_0281	cis-prenyltransferase step 01	farnesyl diphosphate[lp] + isopentenyl diphosphate[lp] => diphosphate[lp] + geranylgeranyl diphosphate[lp]	0	0	0		0	0	0
r_0282	cis-prenyltransferase step 02	geranylgeranyl diphosphate[lp] + isopentenyl diphosphate[lp] => diphosphate[lp] + pentaprenyl diphosphate[lp]	0	0	0		0	0	0
r_0283	cis-prenyltransferase step 03	isopentenyl diphosphate[lp] + pentaprenyl diphosphate[lp] => diphosphate[lp] + hexaprenyl diphosphate[lp]	0	0	0		0	0	0
r_0284	cis-prenyltransferase step 04	hexaprenyl diphosphate[lp] + isopentenyl diphosphate[lp] => diphosphate[lp] + heptaprenyl diphosphate[lp]	0	0	0		0	0	0
r_0285	cis-prenyltransferase step 05	heptaprenyl diphosphate[lp] + isopentenyl diphosphate[lp] => diphosphate[lp] + octaprenyl diphosphate[lp]	0	0	0		0	0	0
r_0286	cis-prenyltransferase step 06	isopentenyl diphosphate[lp] + octaprenyl diphosphate[lp] => diphosphate[lp] + nonaprenyl diphosphate[lp]	0	0	0		0	0	0
r_0287	cis-prenyltransferase step 07	isopentenyl diphosphate[lp] + nonaprenyl diphosphate[lp] => decaprenyl diphosphate[lp] + diphosphate[lp]	0	0	0		0	0	0
r_0288	cis-prenyltransferase step 08	decaprenyl diphosphate[lp] + isopentenyl diphosphate[lp] => diphosphate[lp] + undecaprenyl diphosphate[lp]	0	0	0		0	0	0
r_0289	cis-prenyltransferase step 09	isopentenyl diphosphate[lp] + undecaprenyl diphosphate[lp] => diphosphate[lp] + dodecaprenyl diphosphate[lp]	0	0	0		0	0	0
r_0290	cis-prenyltransferase step 10	dodecaprenyl diphosphate[lp] + isopentenyl diphosphate[lp] => diphosphate[lp] + tridecaprenyl diphosphate[lp]	0	0	0		0	0	0
r_0291	cis-prenyltransferase step 11	isopentenyl diphosphate[lp] + tridecaprenyl diphosphate[lp] => diphosphate[lp] + tetradecaprenyl diphosphate[lp]	0	0	0		0	0	0
r_0292	cis-prenyltransferase step 12	isopentenyl diphosphate[lp] + tetradecaprenyl diphosphate[lp] => diphosphate[lp] + pentadecaprenyl diphosphate[lp]	0	0	0		0	0	0
r_0293	cis-prenyltransferase step 13	isopentenyl diphosphate[lp] + pentadecaprenyl diphosphate[lp] => diphosphate[lp] + hexadecaprenyl diphosphate[lp]	0	0	0		0	0	0
r_0294	cis-prenyltransferase step 14	hexadecaprenyl diphosphate[lp] + isopentenyl diphosphate[lp] <=> diphosphate[lp] + heptadecaprenyl diphosphate[lp]	0	0	0		0	0	0
r_0295	cis-prenyltransferase step 15	heptadecaprenyl diphosphate[lp] + isopentenyl diphosphate[lp] <=> diphosphate[lp] + octadecaprenyl diphosphate[lp]	0	0	1.98603e-17		0	0	0
r_0296	cis-prenyltransferase step 16	isopentenyl diphosphate[lp] + octadecaprenyl diphosphate[lp] => diphosphate[lp] + nonadecaprenyl diphosphate[lp]	0	0	0		0	0	0
r_0297	cis-prenyltransferase step 17	isopentenyl diphosphate[lp] + nonadecaprenyl diphosphate[lp] => diphosphate[lp] + icosaprenyl diphosphate[lp]	0	0	0		0	0	0
r_0298	cis-prenyltransferase step 18	icosaprenyl diphosphate[lp] + isopentenyl diphosphate[lp] => diphosphate[lp] + henicosaprenyl diphosphate[lp]	0	0	0		0	0	0
r_0299	cis-prenyltransferase step 19	henicosaprenyl diphosphate[lp] + isopentenyl diphosphate[lp] => diphosphate[lp] + docosaprenyl diphosphate[lp]	0	0	0		0	0	0
r_0300	citrate synthase	acetyl-CoA[m] + H2O[m] + oxaloacetate[m] => citrate[m] + coenzyme A[m] + H+[m]	0.596416	0.323893	0.0914384	15.3313	0.250486	0.582317	0.0247915	9.89735
r_0301	citrate synthase, peroxisomal	acetyl-CoA[p] + H2O[p] + oxaloacetate[p] => citrate[p] + coenzyme A[p] + H+[p]	0	0	0.00713829		0	0	0.00376798
r_0302	citrate to cis-aconitate(3-)	citrate[m] <=> cis-aconitate[m] + H2O[m]	0.418093	0.227052	0.125777	30.0835	0.232602	0.54074	0.0465053	19.9935
r_0303	citrate to cis-aconitate(3-), cytoplasmic	citrate[c] <=> cis-aconitate[c] + H2O[c]	0.17699	0.0961171	0.16232	91.7115	0.0171363	0.0398375	0.055831	325.806
r_0304	coproporphyrinogen oxidase (O2 required)	coproporphyrinogen III[c] + 2 H+[c] + oxygen[c] => 2 carbon dioxide[c] + 2 H2O[c] + protoporphyrinogen[c]	5.346e-08	2.90323e-08	1.19315e-10	0.223185	1.473e-08	3.42435e-08	3.11651e-11	0.211576
r_0306	CTP synthase (glutamine)	ATP[c] + H2O[c] + L-glutamine[c] + UTP[c] => ADP[c] + CTP[c] + 2 H+[c] + L-glutamate[c] + phosphate[c]	0	0	0.000190957		0	0	4.95168e-05
r_0307	CTP synthase (NH3)	ammonium[c] + ATP[c] + UTP[c] => ADP[c] + CTP[c] + 2 H+[c] + phosphate[c]	0.00359786	0.00195387	0.000249695	6.94011	0.000991329	0.00230459	0.000202567	20.4339
r_0308	cystathionine b-lyase	H2O[c] + L-cystathionine[c] => ammonium[c] + L-homocysteine[c] + pyruvate[c]	0	0	0.00261379		0	0	2.98457e-05
r_0309	cystathionine beta-synthase	L-homocysteine[c] + L-serine[c] => H2O[c] + L-cystathionine[c]	0.00210881	0.00114522	0.00238704	113.194	0.000261041	0.000606853	0.000137047	52.5002
r_0310	cystathionine g-lyase	H2O[c] + L-cystathionine[c] => 2-oxobutanoate[c] + ammonium[c] + L-cysteine[c]	0.00210881	0.00114522	0.00160569	76.1419	0.000261041	0.000606853	0.00189026	724.125
r_0311	cystathionine gamma-synthase	L-cysteine[c] + O-acetyl-L-homoserine[c] => acetate[c] + H+[c] + L-cystathionine[c]	0	0	0.00136232		0	0	0.000212446
r_0312	cysteine synthase	hydrogen sulfide[c] + O-acetyl-L-serine[c] => acetate[c] + H+[c] + L-cysteine[c]	0	0	0.00185852		0	0	0.000533094
r_0313	cysteinyl-tRNA synthetase	ATP[c] + L-cysteine[c] + tRNA(Cys)[c] => AMP[c] + Cys-tRNA(Cys)[c] + diphosphate[c]	0.00210881	0.00114522	4.70219e-06	0.222979	0.000261041	0.000606853	5.49384e-07	0.210459
r_0315	cytidine kinase (GTP)	cytidine[c] + GTP[c] => CMP[c] + GDP[c] + H+[c]	0	0	3.05208e-05		0	0	2.45896e-05
r_0317	cytochrome P450 lanosterol 14-alpha-demethylase (NADP)	2 H+[c] + lanosterol[c] + 3 NADPH[c] + 3 oxygen[c] => 4,4-dimethyl-5alpha-cholesta-8,14,24-trien-3beta-ol[c] + formate[c] + 4 H2O[c] + 3 NADP(+)[c]	0.00156964	0.000852419	3.76217e-06	0.239683	0.000621062	0.00144381	5.12328e-06	0.824921
r_0318	cytosine deaminase	cytosine[c] + H+[c] + H2O[c] => ammonium[c] + uracil[c]	0	0	0		0	0	0
r_0319	D-arabinono-1,4-lactone oxidase	D-arabinono-1,4-lactone[c] + oxygen[c] <=> dehydro-D-arabinono-1,4-lactone[c] + hydrogen peroxide[c]	0	0	0		0	0	0
r_0320	D-arabinose 1-dehydrogenase (NAD)	D-arabinose[c] + NAD[c] => D-arabinono-1,4-lactone[c] + H+[c] + NADH[c]	0	0	0		0	0	0
r_0321	D-arabinose 1-dehydrogenase (NADP)	D-arabinose[c] + NADP(+)[c] => D-arabinono-1,4-lactone[c] + H+[c] + NADPH[c]	0	0	0		0	0	0
r_0322	D-fructose 1-phosphate D-glyceraldehyde-3-phosphate-lyase	D-fructose 1-phosphate[c] <=> D-glyceraldehyde[c] + dihydroxyacetone phosphate[c]	0	0	3.28385e-18		0	0	0
r_0323	D-sorbitol dehydrogenase (D-fructose producing)	D-glucitol[c] + NAD[c] => D-fructose[c] + H+[c] + NADH[c]	0	0	0		0	0	0
r_0326	dCMP deaminase	dCMP[c] + H+[c] + H2O[c] <=> ammonium[c] + dUMP[c]	0.000122958	6.67742e-05	0.00196768	1600.29	3.3879e-05	7.876e-05	0.00067909	2004.46
r_0327	dCTP deaminase	dCTP[c] + H+[c] + H2O[c] => ammonium[c] + dUTP[c]	0	0	0.00194996		0	0	0.000645299
r_0328	deoxyadenosine deaminase	2'-deoxyadenosine[c] + H+[c] + H2O[c] => 2'-deoxyinosine[c] + ammonium[c]	0	0	0		0	0	0
r_0330	deoxyguanylate kinase (dGMP:ATP)	ATP[c] + dGMP[c] <=> ADP[c] + dGDP[c]	-0.000197802	-0.000107419	0.0127189	-6430.09	-5.4501e-05	-0.000126701	0.00581507	-10669.7
r_0331	deoxyhypusine synthase, cytosolic/mitochondrial	H2O[c] + spermidine[c] + ubiquinone-6[m] => 4-aminobutanal[c] + trimethylenediamine[c] + ubiquinol-6[m]	0	0	0		0	0	0
r_0332	deoxyribokinase	2-deoxy-D-ribose[c] + ATP[c] => 2-deoxy-D-ribose 5-phosphate[c] + ADP[c] + H+[c]	0	0	0		0	0	0
r_0334	dephospho-CoA kinase	3'-dephospho-CoA[m] + ATP[m] => ADP[m] + coenzyme A[m] + H+[m]	0	0	0		0	0	0
r_0344	dihydrofolate reductase	dihydrofolic acid[c] + H+[c] + NADPH[c] => NADP(+)[c] + THF[c]	0.000122958	6.67742e-05	0.000174018	141.526	3.3879e-05	7.876e-05	0.000234056	690.858
r_0345	dihydrofolate reductase	dihydrofolic acid[m] + H+[m] + NADPH[m] => NADP(+)[m] + THF[m]	0	0	0		0	0	0
r_0346	dihydrofolate synthase	7,8-dihydropteroate[c] + ATP[c] + L-glutamate[c] => ADP[c] + dihydrofolic acid[c] + H+[c] + phosphate[c]	0	0	0		0	0	0
r_0347	dihydroneopterin aldolase	7,8-dihydroneopterin[m] => 2-amino-6-(hydroxymethyl)-7,8-dihydropteridin-4-ol[m] + glycolaldehyde[m]	0	0	0		0	0	0
r_0348	dihydroneopterin monophosphate dephosphorylase	7,8-dihydroneopterin 3'-phosphate[c] + H2O[c] => 7,8-dihydroneopterin[c] + phosphate[c]	0	0	0		0	0	0
r_0349	dihydroorotase	(S)-dihydroorotate[c] + H2O[c] <=> H+[c] + N-carbamoyl-L-aspartate[c]	-0.00532996	-0.00289452	0.000174676	-3.27725	-0.00146858	-0.00341407	0.000234064	-15.9381
r_0350	dihydropteroate synthase	2-amino-6-(hydroxymethyl)-7,8-dihydropteridin-4-ol[m] + 4-aminobenzoate[m] => 7,8-dihydropteroate[m] + H2O[m]	0	0	0		0	0	0
r_0351	dihydropteroate synthase	(2-amino-4-hydroxy-7,8-dihydropteridin-6-yl)methyl trihydrogen diphosphate[m] + 4-aminobenzoate[m] => 7,8-dihydropteroate[m] + diphosphate[m]	0	0	0		0	0	0
r_0352	dihydroxy-acid dehydratase (2,3-dihydroxy-3-methylbutanoate)	(R)-2,3-dihydroxy-3-methylbutanoate[m] => 3-methyl-2-oxobutanoate[m] + H2O[m]	0.0333863	0.0181309	0.000175037	0.524278	0.00413274	0.00960755	0.00128497	31.0925
r_0353	dihydroxy-acid dehydratase (2,3-dihydroxy-3-methylpentanoate)	(2R,3R)-2,3-dihydroxy-3-methylpentanoate[m] => (S)-3-methyl-2-oxopentanoate[m] + H2O[m]	0.00765216	0.00415562	0.000114971	1.50246	0.000947227	0.00220206	0.000635643	67.1056
r_0354	dihydroxyacetone kinase	ATP[c] + glycerone[c] => ADP[c] + dihydroxyacetone phosphate[c] + H+[c]	0	0	0.101889		0	0	0.0229997
r_0355	dimethylallyltranstransferase	isopentenyl diphosphate[c] + prenyl diphosphate(3-)[c] => diphosphate[c] + geranyl diphosphate[c]	0.00313934	0.00170487	7.88419e-06	0.251141	0.00124214	0.00288766	1.86308e-05	1.4999
r_0356	diphosphoglyceromutase	1,3-bisphospho-D-glycerate[c] <=> 2,3-bisphospho-D-glyceric acid[c] + H+[c]	0	0	0		0	0	0
r_0357	diphosphoinositol-1,3,4,6-tetrakisphosphate diphosphohydrolase	5,6-bis(diphospho)-1D-myo-inositol tetrakisphosphate[c] + 3 H2O[c] => 6 H+[c] + myo-inositol 1,3,4,5,6-pentakisphosphate[c] + 3 phosphate[c]	0	0	0		0	0	0
r_0359	diphthine synthase	2-(3-amino-3-carboxypropyl)-L-histidine[c] + S-adenosyl-L-methionine[c] => 2-[3-carboxy-3-(methylammonio)propyl]-L-histidine [cytoplasm][c] + H+[c] + S-adenosyl-L-homocysteine[c]	0	0	0		0	0	0
r_0360	dolichol kinase	CTP[c] + dolichol[c] => CDP[c] + dolichyl phosphate[c] + H+[c]	0	0	0		0	0	0
r_0361	dolichyl-phosphate D-mannosyltransferase	dolichyl phosphate[c] + GDP-alpha-D-mannose[c] => dolichyl D-mannosyl phosphate[er] + GDP[c]	0.0298694	0.016221	6.66023e-05	0.222979	0.0125236	0.0291142	2.63571e-05	0.210459
r_0362	dolichyl-phosphate-mannose--protein mannosyltransferase	dolichyl D-mannosyl phosphate[er] => dolichyl phosphate[er] + H+[er] + mannan[er]	0.0298694	0.016221	6.66023e-05	0.222979	0.0125236	0.0291142	2.63571e-05	0.210459
r_0363	dTMP kinase	ATP[c] + dTMP[c] => ADP[c] + dTDP[c]	0	0	0.0145246		0	0	0.00325077
r_0364	dUTP diphosphatase	dUTP[c] + H2O[c] => diphosphate[c] + dUMP[c] + H+[c]	0	0	0.00291599		0	0	0.00167899
r_0365	endopolygalacturonase	H2O[e] + pectin[e] => D-galacturonate[e]	0	0	0		0	0	0
r_0366	enolase	2-phospho-D-glyceric acid[c] <=> H2O[c] + phosphoenolpyruvate[c]	0.943436	0.512347	0.134479	14.2542	0.311018	0.723037	0.0228232	7.33821
r_0368	ethanolamine kinase	ATP[c] + ethanolamine[c] => ADP[c] + H+[c] + O-phosphoethanolamine[c]	0	0	0		0	0	0
r_0369	ethyl acetate-hydrolyzing esterase	ethyl acetate[c] + H2O[c] => acetate[c] + ethanol[c] + H+[c]	0	0	0		0	0	0
r_0370	exo-1,3-beta-glucan glucohydrase	(1->3)-beta-D-glucan[e] + H2O[e] => D-glucose[e]	0	0	0		0	0	0
r_0373	farnesyltranstransferase	farnesyl diphosphate[c] + isopentenyl diphosphate[c] => geranylgeranyl diphosphate[c] + diphosphate[c]	0	0	0		0	0	0
r_0436	ferrochelatase	iron(2+)[m] + protoporphyrin[m] => ferroheme b[m] + 2 H+[m]	5.346e-08	2.90323e-08	1.19315e-10	0.223185	1.473e-08	3.42435e-08	3.11651e-11	0.211576
r_0437	ferrocytochrome-c:hydrogen-peroxide oxidoreductase	2 ferrocytochrome c[m] + hydrogen peroxide[m] => 2 ferricytochrome c[m] + 2 H2O[m]	0	0	0		0	0	0
r_0438	ferrocytochrome-c:oxygen oxidoreductase	ferrocytochrome c[m] + 1.266 H+[m] + 0.25 oxygen[m] => ferricytochrome c[m] + 0.633 H+[c] + 0.5 H2O[m]	9.06275	4.92166	0.191885	2.11729	3.77812	8.78317	0.0667923	1.76787
r_0439	ubiquinol:ferricytochrome c reductase	2 ferricytochrome c[m] + 1.266 H+[m] + ubiquinol-6[m] => 2 ferrocytochrome c[m] + 2.532 H+[c] + ubiquinone-6[m]	4.53137	2.46083	0.0959425	2.11729	1.88906	4.39158	0.0333961	1.76787
r_0440	FMN adenylyltransferase	ATP[c] + FMN[c] + H+[c] => diphosphate[c] + FAD[c]	0	0	0		0	0	0
r_0443	formaldehyde dehydrogenase	formaldehyde[c] + glutathione[c] + NAD[c] => H+[c] + NADH[c] + S-formylglutathione[c]	0	0	0		0	0	0
r_0445	formate dehydrogenase	formate[c] + NAD[c] => carbon dioxide[c] + NADH[c]	0	0	0.0056019		0	0	0.000663623
r_0446	formate-tetrahydrofolate ligase	ATP[c] + formate[c] + THF[c] => 10-formyl-THF[c] + ADP[c] + phosphate[c]	0	0	0.00429034		0	0	0.00063624
r_0447	formate-tetrahydrofolate ligase	ATP[m] + formate[m] + THF[m] <=> 10-formyl-THF[m] + ADP[m] + phosphate[m]	-0.00326955	-0.00177558	0.00700651	-214.296	-0.000712297	-0.00165591	0.000930382	-130.617
r_0448	fructose-2,6-bisphosphate 2-phosphatase	beta-D-fructose 2,6-bisphosphate[c] + H2O[c] => D-fructose 6-phosphate[c] + phosphate[c]	0	0	0.0557078		0	0	0.00809438
r_0449	fructose-bisphosphatase	D-fructose 1,6-bisphosphate[c] + H2O[c] => D-fructose 6-phosphate[c] + phosphate[c]	0	0	0.0350696		0	0	0.0143567
r_0450	fructose-bisphosphate aldolase	D-fructose 1,6-bisphosphate[c] <=> dihydroxyacetone phosphate[c] + glyceraldehyde 3-phosphate[c]	0	0	0.03871		0	0	0.010689
r_0451	fumarase	fumarate[m] + H2O[m] <=> (S)-malate[m]	0.405033	0.219959	0.107273	26.4849	0.226865	0.527403	0.0264259	11.6483
r_0452	fumarase, cytoplasmic	fumarate[c] + H2O[c] <=> (S)-malate[c]	0.105839	0.0574776	0.07324	69.1992	0.0145227	0.0337616	0.015215	104.767
r_0453	dihydoorotic acid dehydrogenase	(S)-dihydroorotate[c] + fumarate[c] => orotate[c] + succinate[c]	0.00532996	0.00289452	0.000174676	3.27725	0.00146858	0.00341407	0.000234064	15.9381
r_0454	fumarate reductase	FADH2[m] + fumarate[m] <=> FAD[m] + succinate[m]	0.00607169	0.00329732	0.0325473	536.05	0	0	0.00889935
r_0455	soluble fumarate reductase	FADH2[c] + fumarate[c] <=> FAD[c] + succinate[c]	0	0	1.12319e-16		0	0	0
r_0457	g-glutamyltransferase	glutathione[c] + L-alanine[c] => L-cysteinylglycine[c] + L-gamma-glutamyl-L-alanine[c]	0	0	0		0	0	0
r_0458	galactokinase	ATP[c] + D-galactose[c] => ADP[c] + alpha-D-galactose 1-phosphate[c] + H+[c]	0	0	0		0	0	0
r_0459	galactose-1-phosphate uridylyltransferase	alpha-D-galactose 1-phosphate[c] + H+[c] + UTP[c] => diphosphate[c] + UDP-D-galactose[c]	0	0	0.00891141		0	0	0.0180719
r_0460	gamma-glutamylcysteine synthetase	ATP[c] + L-cysteine[c] + L-glutamate[c] => ADP[c] + H+[c] + L-gamma-glutamyl-L-cysteine[c] + phosphate[c]	0	0	0.00350172		0	0	5.339e-05
r_0462	geranyltranstransferase	geranyl diphosphate[c] + isopentenyl diphosphate[c] => farnesyl diphosphate[c] + diphosphate[c]	0.00313934	0.00170487	7.88419e-06	0.251141	0.00124214	0.00288766	1.86308e-05	1.4999
r_0463	glucan 1,4-alpha-glucosidase	glycogen[c] + H2O[c] => D-glucose[c]	0	0	0.0342311		0	0	0.00619784
r_0466	glucose 6-phosphate dehydrogenase	D-glucose 6-phosphate[c] + NADP(+)[c] => 6-O-phosphono-D-glucono-1,5-lactone[c] + H+[c] + NADPH[c]	1.30586	0.709169	0.235942	18.0679	0.354958	0.825186	0.0634223	17.8676
r_0467	glucose-6-phosphate isomerase	D-glucose 6-phosphate[c] <=> D-fructose 6-phosphate[c]	-1.37072	-0.744388	0.236102	-17.2247	-0.382144	-0.888386	0.0634217	-16.5963
r_0468	glutamate 5-kinase	ATP[c] + L-glutamate[c] => ADP[c] + L-gamma-glutamyl phosphate[c]	0.0155315	0.0084346	0.00541562	34.8687	0.00192257	0.00446949	0.000408814	21.2639
r_0469	glutamate decarboxylase	H+[c] + L-glutamate[c] => carbon dioxide[c] + gamma-aminobutyrate[c]	0	0	0.00726451		0	0	0.00374125
r_0470	glutamate dehydrogenase (NAD)	H2O[c] + L-glutamate[c] + NAD[c] => 2-oxoglutarate[c] + ammonium[c] + H+[c] + NADH[c]	0	0	0.00451563		0	0	0.0034251
r_0471	glutamate dehydrogenase (NADP)	2-oxoglutarate[c] + ammonium[c] + H+[c] + NADPH[c] => H2O[c] + L-glutamate[c] + NADP(+)[c]	0.327707	0.177966	0.0779328	23.7812	0.0445669	0.103606	0.0165647	37.1683
r_0472	glutamate synthase (NADH2)	2-oxoglutarate[c] + H+[c] + L-glutamine[c] + NADH[c] => 2 L-glutamate[c] + NAD[c]	0	0	0.0457978		0	0	0.00897432
r_0473	glutamate-5-semialdehyde dehydrogenase	H+[c] + L-gamma-glutamyl phosphate[c] + NADPH[c] => L-glutamic 5-semialdehyde[c] + NADP(+)[c] + phosphate[c]	0.0155315	0.0084346	0.00541562	34.8687	0.00192257	0.00446949	0.000408814	21.2639
r_0475	glutaminase	H2O[c] + L-glutamine[c] => ammonium[c] + L-glutamate[c]	0	0	3.16116e-05		0	0	1.19994e-05
r_0476	glutamine synthetase	ammonium[c] + ATP[c] + L-glutamate[c] => ADP[c] + H+[c] + L-glutamine[c] + phosphate[c]	0.0538882	0.0292648	0.0491894	91.2805	0.00945858	0.0219888	0.0105634	111.681
r_0477	glutamine-fructose-6-phosphate transaminase	D-fructose 6-phosphate[c] + L-glutamine[c] => alpha-D-glucosamine 6-phosphate[c] + L-glutamate[c]	0	0	0.00811822		0	0	0.000420932
r_0478	glutaminyl-tRNA synthetase	ATP[c] + L-glutamine[c] + tRNA(Gln)[c] => AMP[c] + diphosphate[c] + Gln-tRNA(Gln)[c]	0.0077958	0.00423363	1.7383e-05	0.222979	0.000965009	0.0022434	2.03095e-06	0.210459
r_0479	glutamyl-tRNA synthetase	ATP[c] + L-glutamate[c] + tRNA(Glu)[c] => AMP[c] + diphosphate[c] + Glu-tRNA(Glu)[c]	0.0137888	0.0074882	3.0746e-05	0.222979	0.00170685	0.003968	3.59223e-06	0.210459
r_0480	glutamyl-tRNA synthetase	ATP[m] + L-glutamate[m] + tRNA(Glu)[m] => AMP[m] + diphosphate[m] + Glu-tRNA(Glu)[m]	0	0	0		0	0	0
r_0481	glutathione oxidoreductase	glutathione disulfide[c] + H+[c] + NADPH[c] => 2 glutathione[c] + NADP(+)[c]	0	0	0.0100561		0	0	0.00183491
r_0482	glutathione oxidoreductase	glutathione disulfide[m] + H+[m] + NADPH[m] => 2 glutathione[m] + NADP(+)[m]	0	0	0		0	0	0
r_0483	glutathione peridoxase	2 glutathione[c] + hydrogen peroxide[c] <=> glutathione disulfide[c] + 2 H2O[c]	0	0	0.0100561		0	0	0.00183491
r_0484	glutathione peroxidase, mitochondria	2 glutathione[m] + hydrogen peroxide[m] <=> glutathione disulfide[m] + 2 H2O[m]	0	0	0		0	0	0
r_0485	glutathione synthetase	ATP[c] + L-gamma-glutamyl-L-cysteine[c] + L-glycine[c] => ADP[c] + glutathione[c] + H+[c] + phosphate[c]	0	0	0.00350172		0	0	5.339e-05
r_0486	glyceraldehyde-3-phosphate dehydrogenase	glyceraldehyde 3-phosphate[c] + NAD[c] + phosphate[c] <=> 1,3-bisphospho-D-glycerate[c] + H+[c] + NADH[c]	0.946257	0.513879	0.135168	14.2844	0.311093	0.723211	0.0228957	7.35976
r_0487	glycerol dehydrogenase (NADP-dependent)	glycerol[c] + NADP(+)[c] => glycerone[c] + H+[c] + NADPH[c]	0	0	0.101889		0	0	0.0229997
r_0488	glycerol kinase	ATP[c] + glycerol[c] => ADP[c] + glycerol 3-phosphate[c] + H+[c]	0	0	0.0366975		0	0	0.00515694
r_0489	glycerol-3-phosphatase	glycerol 3-phosphate[c] + H2O[c] => glycerol[c] + phosphate[c]	0	0	0.108172		0	0	0.0235603
r_0490	glycerol-3-phosphate dehydrogenase (fad)	FAD[m] + glycerol 3-phosphate[m] => dihydroxyacetone phosphate[m] + FADH2[m]	0	0	0.0174884		0	0	0.00571289
r_0491	glycerol-3-phosphate dehydrogenase (NAD)	dihydroxyacetone phosphate[c] + H+[c] + NADH[c] => glycerol 3-phosphate[c] + NAD[c]	0.00382235	0.00207578	0.0993266	2598.58	1.02743e-05	2.38852e-05	0.0214975	209235
r_0492	glycerol-3-phosphate dehydrogenase (NAD)	dihydroxyacetone phosphate[m] + H+[m] + NADH[m] => glycerol 3-phosphate[m] + NAD[m]	0	0	0.033348		0	0	0.0100405
r_0499	glycinamide ribotide transformylase	10-formyl-THF[c] + 5-phospho-ribosyl-glycineamide[c] => 5'-phosphoribosyl-N-formylglycineamide[c] + H+[c] + THF[c]	0	0	0.000492785		0	0	0.000189746
r_0501	glycine cleavage system	L-glycine[m] + NAD[m] + THF[m] => 5,10-methylenetetrahydrofolate[m] + ammonium[m] + carbon dioxide[m] + NADH[m]	0.0389248	0.0211387	0.0230241	59.1502	0.00542173	0.0126041	0.00602267	111.084
r_0502	glycine hydroxymethyltransferase	L-serine[c] + THF[c] <=> 5,10-methylenetetrahydrofolate[c] + H2O[c] + L-glycine[c]	0.0164786	0.00894896	0.0118904	72.1567	0.00429296	0.00998003	0.00105083	24.4779
r_0503	glycine hydroxymethyltransferase	L-serine[m] + THF[m] <=> 5,10-methylenetetrahydrofolate[m] + H2O[m] + L-glycine[m]	-0.0356221	-0.0193451	0.0257631	-72.3234	-0.00471273	-0.0109559	0.00667857	-141.713
r_0504	glycine-cleavage complex (lipoamide)	H+[m] + L-glycine[m] + lipoamide[m] => carbon dioxide[m] + S(8)-aminomethyldihydrolipoamide[m]	0	0	0.017154		0	0	0.00364408
r_0505	glycine-cleavage complex (lipoamide)	dihydrolipoamide[m] + NAD[m] => H+[m] + lipoamide[m] + NADH[m]	0.405033	0.219959	0.106527	26.3007	0.226866	0.527406	0.0262021	11.5496
r_0506	glycine-cleavage complex (lipoylprotein)	H+[m] + L-glycine[m] + lipoylprotein[m] => carbon dioxide[m] + S(8)-aminomethyldihydrolipoylprotein[m]	0	0	0.0121552		0	0	0.00202328
r_0507	glycine-cleavage complex (lipoylprotein)	S(8)-aminomethyldihydrolipoylprotein[m] + THF[m] => 5,10-methylenetetrahydrofolate[m] + ammonium[m] + dihydrolipoylprotein[m]	0	0	0.0121552		0	0	0.00202328
r_0508	glycine-cleavage complex (lipoylprotein)	dihydrolipoylprotein[m] + NAD[m] => H+[m] + lipoylprotein[m] + NADH[m]	0	0	0.0121552		0	0	0.00202328
r_0509	glycine-cleavage system (lipoamide)	S(8)-aminomethyldihydrolipoamide[m] + THF[m] => 5,10-methylenetetrahydrofolate[m] + ammonium[m] + dihydrolipoamide[m]	0	0	0.017154		0	0	0.00364408
r_0510	glycogen (starch) synthase	H2O[c] + UDP-D-glucose[c] => glycogen[c] + H+[c] + UDP[c]	0.0125463	0.00681346	0.059683	475.702	0.00526041	0.0122291	0.0213163	405.221
r_0511	glycogen phosphorylase	glycogen[c] + phosphate[c] => D-glucose 1-phosphate[c]	0	0	0.0447287		0	0	0.0204172
r_0512	glycyl-tRNA synthetase	ATP[c] + L-glycine[c] + tRNA(Gly)[c] => AMP[c] + diphosphate[c] + Gly-tRNA(Gly)[c]	0.0154059	0.0083664	3.43518e-05	0.222979	0.00190703	0.00443337	4.01353e-06	0.210459
r_0514	GMP synthase	ATP[c] + H2O[c] + L-glutamine[c] + xanthosine-5-phosphate[c] => AMP[c] + diphosphate[c] + GMP[c] + 2 H+[c] + L-glutamate[c]	0.00304669	0.00165455	0.000105822	3.47334	0.000839463	0.00195154	0.000159628	19.0155
r_0518	GPI-anchor assembly, step 2	6-(N-acetyl-alpha-D-glucosaminyl)-1-phosphatidyl-1D-myo-inositol[er] + H2O[er] <=> 6-(alpha-D-glucosaminyl)-1-phosphatidyl-1D-myo-inositol[er] + acetate[er] + H+[er]	0	0	1.75586e-18		0	0	0
r_0520	GPI-anchor assembly, step 6	6-O-[alpha-D-mannosyl-(1->4)-alpha-D-glucosaminyl]-O-acyl-1-phosphatidyl-1D-myo-inositol [endoplasmic reticulum][er] + phosphatidylethanolamine backbone[er] <=> 6-O-{2-O-[(2-aminoethyl)phosphoryl]-alpha-D-mannosyl-(1->4)-alpha-D-glucosaminyl}-O-acyl-1-phosphatidyl-1D-myo-inositol [endoplasmic reticulum][er]	0	0	5.08423e-15		0	0	0
r_0521	GPI-anchor assembly, step 7	6-O-{2-O-[(2-aminoethyl)phosphoryl]-alpha-D-mannosyl-(1->4)-alpha-D-glucosaminyl}-O-acyl-1-phosphatidyl-1D-myo-inositol [endoplasmic reticulum][er] + dolichyl D-mannosyl phosphate[er] <=> 6-O-{alpha-D-mannosyl-(1->6)-2-O-[(2-aminoethyl)phosphoryl]-alpha-D-mannosyl-(1->4)-alpha-D-glucosaminyl}-O-acyl-1-phosphatidyl-1D-myo-inositol [endoplasmic reticulum][er] + dolichyl phosphate[er]	0	0	2.75238e-16		0	0	6.88095e-17
r_0523	GPI-anchor assembly, step 9	6-O-{alpha-D-mannosyl-(1->2)-alpha-D-mannosyl-(1->6)-2-O-[(2-aminoethyl)phosphoryl]-alpha-D-mannosyl-(1->4)-alpha-D-glucosaminyl}-O-acyl-1-phosphatidyl-1D-myo-inositol [endoplasmic reticulum][er] + phosphatidylethanolamine backbone[er] <=> 6-[6-(2-aminoethylphosphoryl)-alpha-mannosyl-(1->6)-2-(2-aminoethylphosphoryl)-alpha-mannosyl-(1->6)-alpha-2-(2-aminoethylphosphoryl)mannosyl-(1->4)-alpha-gluc…	0	0	0		0	0	0
r_0524	GTP cyclohydrolase I	GTP[c] + H2O[c] => 7,8-dihydroneopterin 3'-triphosphate[c] + formate[c] + H+[c]	0	0	0		0	0	0
r_0525	GTP cyclohydrolase II	GTP[c] + 3 H2O[c] => 2,5-diamino-4-hydroxy-6-(5-phosphoribosylamino)pyrimidine[c] + diphosphate[c] + formate[c] + 2 H+[c]	5.29254e-05	2.87419e-05	1.18012e-07	0.222979	1.45827e-05	3.3901e-05	3.06907e-08	0.210459
r_0526	guanine deaminase	guanine[c] + H+[c] + H2O[c] => 9H-xanthine[c] + ammonium[c]	0	0	0.000105689		0	0	0.000159644
r_0527	guanine phosphoribosyltransferase	guanine[c] + PRPP[c] => diphosphate[c] + GMP[c]	0	0	0.000109791		0	0	0.000136195
r_0528	guanylate kinase	ATP[c] + GMP[c] => ADP[c] + GDP[c]	0.000127769	6.93871e-05	0.0370921	29030.5	3.52047e-05	8.18419e-05	0.0122542	34808.4
r_0529	guanylate kinase (GMP:dATP)	dATP[c] + GMP[c] <=> dADP[c] + GDP[c]	0.000122958	6.67742e-05	0.0299216	24334.8	3.3879e-05	7.876e-05	0.00773756	22838.8
r_0530	heme O monooxygenase	heme o[m] + NADH[m] + oxygen[m] => H2O[m] + heme a[m] + NAD[m]	5.346e-08	2.90323e-08	1.19204e-10	0.222979	1.473e-08	3.42435e-08	3.10007e-11	0.210459
r_0531	Heme O synthase	farnesyl diphosphate[m] + ferroheme b[m] + H2O[m] => diphosphate[m] + heme o[m]	5.346e-08	2.90323e-08	1.19204e-10	0.222979	1.473e-08	3.42435e-08	3.10007e-11	0.210459
r_0532	hexaprenyldihydroxybenzoate methyltransferase	2-hexaprenyl-5-hydroxy-6-methoxy-3-methyl-1,4-benzoquinone[m] + H+[m] + S-adenosyl-L-methionine[m] => S-adenosyl-L-homocysteine[m] + ubiquinol-6[m]	0	0	0		0	0	0
r_0533	hexokinase (D-fructose:ATP)	ATP[c] + D-fructose[c] => ADP[c] + D-fructose 6-phosphate[c] + H+[c]	0	0	0		0	0	0
r_0534	hexokinase (D-glucose:ATP)	ATP[c] + D-glucose[c] => ADP[c] + D-glucose 6-phosphate[c] + H+[c]	0	0	0.041084		0	0	0.00883884
r_0535	hexokinase (D-mannose:ATP)	ATP[c] + D-mannose[c] => ADP[c] + D-mannose 6-phosphate[c] + H+[c]	0	0	0		0	0	0
r_0536	histidinol dehydrogenase	H2O[c] + L-histidinol[c] + 2 NAD[c] => 3 H+[c] + L-histidine[c] + 2 NADH[c]	0.00475791	0.00258386	1.21544e-05	0.255457	0.000588961	0.00136918	0.000166662	28.2977
r_0537	histidinol-phosphatase	H2O[c] + L-histidinol phosphate[c] => L-histidinol[c] + phosphate[c]	0.00475791	0.00258386	1.21544e-05	0.255457	0.000588961	0.00136918	0.000166662	28.2977
r_0538	histidinol-phosphate transaminase	3-(imidazol-4-yl)-2-oxopropyl dihydrogen phosphate[c] + L-glutamate[c] => 2-oxoglutarate[c] + L-histidinol phosphate[c]	0.00475791	0.00258386	1.21544e-05	0.255457	0.000588961	0.00136918	0.000166662	28.2977
r_0539	histidyl-tRNA synthetase	ATP[c] + L-histidine[c] + tRNA(His)[c] => AMP[c] + diphosphate[c] + His-tRNA(His)[c]	0.00475791	0.00258386	1.06091e-05	0.222979	0.000588961	0.00136918	1.23952e-06	0.210459
r_0540	histidyl-tRNA synthetase	ATP[m] + L-histidine[m] + tRNA(His)[m] => AMP[m] + diphosphate[m] + His-tRNA(His)[m]	0	0	0		0	0	0
r_0541	hnRNP arginine N-methyltransferase	L-histidine[c] + S-adenosyl-L-methionine[c] => H+[c] + N(pros)-methyl-L-histidine[c] + S-adenosyl-L-homocysteine[c]	0	0	0		0	0	0
r_0542	homoacontinate hydratase	but-1-ene-1,2,4-tricarboxylic acid[m] + H2O[m] <=> homoisocitrate[m]	0.0155204	0.0084286	0.0012995	8.37287	0.00116962	0.00271906	0.000113781	9.72802
r_0543	homocitrate synthase	2-oxoglutarate[n] + acetyl-CoA[n] + H2O[n] => coenzyme A[n] + H+[n] + homocitrate[n]	0	0	0		0	0	0
r_0544	homocysteine S-methyltransferase	L-homocysteine[c] + S-adenosyl-L-methionine[c] => H+[c] + L-methionine[c] + S-adenosyl-L-homocysteine[c]	0	0	4.02164e-05		0	0	2.99861e-05
r_0545	homoisocitrate dehydrogenase	homoisocitrate[m] + NAD[m] => 2-oxoadipic acid[m] + carbon dioxide[m] + H+[m] + NADH[m]	0.0155204	0.0084286	0.0012995	8.37287	0.00116962	0.00271906	0.000113781	9.72802
r_0546	homoserine dehydrogenase (NADH)	H+[c] + L-aspartate 4-semialdehyde[c] + NADH[c] => L-homoserine[c] + NAD[c]	0.0235808	0.0128059	0.00907576	38.488	0.00291896	0.00678583	0.0022761	77.9763
r_0547	homoserine dehydrogenase (NADP)	H+[c] + L-aspartate 4-semialdehyde[c] + NADPH[c] => L-homoserine[c] + NADP(+)[c]	0	0	0.00139296		0	0	0.00098805
r_0548	homoserine kinase	ATP[c] + L-homoserine[c] => ADP[c] + H+[c] + O-phospho-L-homoserine[c]	0.0178705	0.00970486	0.00875359	48.9834	0.00223457	0.00519481	0.00223096	99.8384
r_0549	homoserine O-trans-acetylase	acetyl-CoA[c] + L-homoserine[c] => coenzyme A[c] + O-acetyl-L-homoserine[c]	0.00571025	0.00310104	0.00229322	40.1598	0.000706847	0.00164324	0.000363504	51.4262
r_0550	hydrogen peroxide reductase (thioredoxin)	hydrogen peroxide[c] + TRX1[c] => 2 H2O[c] + TRX1 disulphide[c]	0	0	0.00504326		0	0	0.00158845
r_0551	hydrogen peroxide reductase (thioredoxin)	hydrogen peroxide[m] + TRX1[m] => 2 H2O[m] + TRX1 disulphide[m]	0	0	0		0	0	0
r_0552	hydrogen peroxide reductase (thioredoxin)	hydrogen peroxide[p] + TRX1[p] => 2 H2O[p] + TRX1 disulphide[p]	0	0	0.00270016		0	0	0.000438425
r_0553	hydroxyacylglutathione hydrolase	(R)-S-lactoylglutathione[c] + H2O[c] => (R)-lactate[c] + glutathione[c] + H+[c]	0	0	0.00229268		0	0	0.00276007
r_0554	hydroxyacylglutathione hydrolase	(R)-S-lactoylglutathione[m] + H2O[m] => (R)-lactate[m] + glutathione[m] + H+[m]	0	0	0		0	0	0
r_0555	hydroxybenzoate octaprenyltransferase	4-hydroxybenzoate[m] + hexaprenyl diphosphate[m] => 3-hexaprenyl-4-hydroxybenzoic acid[m] + diphosphate[m]	0	0	0		0	0	0
r_0556	hydroxyethylthiazole kinase	5-(2-hydroxyethyl)-4-methylthiazole[c] + ATP[c] => 4-methyl-5-(2-phosphonooxyethyl)thiazole[c] + ADP[c] + H+[c]	0	0	0		0	0	0
r_0557	hydroxymethylbilane synthase	H2O[c] + 4 porphobilinogen[c] => 4 ammonium[c] + preuroporphyrinogen[c]	5.346e-08	2.90323e-08	1.19315e-10	0.223185	1.473e-08	3.42435e-08	3.11651e-11	0.211576
r_0558	hydroxymethylglutaryl CoA reductase	3-hydroxy-3-methylglutaryl-CoA[c] + 2 H+[c] + 2 NADPH[c] => (R)-mevalonate[c] + coenzyme A[c] + 2 NADP(+)[c]	0.00941803	0.0051146	2.62034e-05	0.278226	0.00372642	0.00866297	6.08129e-05	1.63194
r_0559	hydroxymethylglutaryl CoA synthase	acetoacetyl-CoA[c] + acetyl-CoA[c] + H2O[c] => 3-hydroxy-3-methylglutaryl-CoA[c] + coenzyme A[c] + H+[c]	0	0	0.00433429		0	0	0.0018132
r_0560	hydroxymethylglutaryl CoA synthase	acetoacetyl-CoA[m] + acetyl-CoA[m] + H2O[m] => 3-hydroxy-3-methylglutaryl-CoA[m] + coenzyme A[m] + H+[m]	0.00941803	0.0051146	0.00438876	46.5996	0.00372642	0.00866297	0.00183098	49.1351
r_0561	hydroxymethylpyrimidine kinase (ATP)	4-amino-5-hydroxymethyl-2-methylpyrimidine[c] + ATP[c] => 4-amino-2-methyl-5-phosphomethylpyrimidine[c] + ADP[c] + H+[c]	0	0	0		0	0	0
r_0562	hypoxanthine phosphoribosyltransferase (Hypoxanthine)	hypoxanthine[c] + PRPP[c] => diphosphate[c] + IMP[c]	0	0	2.12111e-06		0	0	0.000116157
r_0563	Imidazole-glycerol-3-phosphate synthase	5-[(5-phospho-1-deoxy-D-ribulos-1-ylamino)methylideneamino]-1-(5-phospho-D-ribosyl)imidazole-4-carboxamide [cytoplasm][c] + L-glutamine[c] => AICAR[c] + D-erythro-1-(imidazol-4-yl)glycerol 3-phosphate[c] + H+[c] + L-glutamate[c]	0.00475791	0.00258386	1.21544e-05	0.255457	0.000588961	0.00136918	0.000166662	28.2977
r_0564	imidazoleglycerol-phosphate dehydratase	D-erythro-1-(imidazol-4-yl)glycerol 3-phosphate[c] => 3-(imidazol-4-yl)-2-oxopropyl dihydrogen phosphate[c] + H2O[c]	0.00475791	0.00258386	1.21544e-05	0.255457	0.000588961	0.00136918	0.000166662	28.2977
r_0565	IMP dehydrogenase	H2O[c] + IMP[c] + NAD[c] => H+[c] + NADH[c] + xanthosine-5-phosphate[c]	0.00304669	0.00165455	7.29558e-06	0.23946	0.000839463	0.00195154	2.40027e-05	2.8593
r_0566	indole-3-glycerol-phosphate synthase	1-(2-carboxyphenylamino)-1-deoxy-D-ribulose 5-phosphate[c] + H+[c] => 1-C-(indol-3-yl)glycerol 3-phosphate[c] + carbon dioxide[c] + H2O[c]	0.00277761	0.00150842	6.81162e-06	0.245233	0.000343829	0.000799315	7.6844e-05	22.3495
r_0567	indole-3-pyruvate decarboxylase	H+[c] + indole-3-pyruvate[c] => carbon dioxide[c] + indol-3-ylacetaldehyde[c]	0	0	2.89744e-06		0	0	6.91867e-05
r_0568	inorganic diphosphatase	diphosphate[c] + H2O[c] => H+[c] + 2 phosphate[c]	0	0	0		0	0	0.00723996
r_0569	inorganic diphosphatase	diphosphate[m] + H2O[m] => H+[m] + 2 phosphate[m]	0.543088	0.294932	0.161677	29.77	0.110506	0.256899	0.0498287	45.0913
r_0570	inosine monophosphate cyclohydrolase	phosphoribosyl-formamido-carboxamide[c] <=> H2O[c] + IMP[c]	0.00975589	0.00529808	2.28247e-05	0.233958	0.00196607	0.00457061	0.000173357	8.81746
r_0572	inositol-1,3,4,5-triphosphate 6-kinase, nucleus	1D-myo-inositol 1,3,4,5-tetrakisphosphate[n] + ATP[n] + H+[n] => ADP[n] + myo-inositol 1,3,4,5,6-pentakisphosphate[n]	0	0	0		0	0	0
r_0573	inositol-1,4,5,6- tetrakisphosphate 3-kinase, nucleus	1D-myo-inositol 1,4,5,6-tetrakisphosphate[n] + ATP[n] + H+[n] => ADP[n] + myo-inositol 1,3,4,5,6-pentakisphosphate[n]	0	0	0		0	0	0
r_0574	inositol-1,4,5-triphosphate 6-kinase, nucleus	1D-myo-inositol 1,4,5-trisphosphate[n] + ATP[n] + H+[n] => 1D-myo-inositol 1,4,5,6-tetrakisphosphate[n] + ADP[n]	0	0	0		0	0	0
r_0575	inositol-1,4,5-trisphosphate 3-kinase, nucleus	1D-myo-inositol 1,4,5-trisphosphate[n] + ATP[n] + H+[n] => 1D-myo-inositol 1,3,4,5-tetrakisphosphate[n] + ADP[n]	0	0	0		0	0	0
r_0596	IPS phospholipase C	H2O[er] + mannosylinositol phosphorylceramide A (C24)[er] => ceramide-1 (C24)[er] + mannose-1D-myo-inositol 1-phosphate[er]	0	0	0		0	0	0
r_0597	IPS phospholipase C	H2O[er] + mannosylinositol phosphorylceramide A (C26)[er] => ceramide-1 (C26)[er] + mannose-1D-myo-inositol 1-phosphate[er]	0	0	0		0	0	0
r_0598	IPS phospholipase C	H2O[er] + mannosylinositol phosphorylceramide B' (C24)[er] => ceramide-2' (C24)[er] + mannose-1D-myo-inositol 1-phosphate[er]	0	0	0		0	0	0
r_0599	IPS phospholipase C	H2O[er] + mannosylinositol phosphorylceramide B' (C26)[er] => ceramide-2' (C26)[er] + mannose-1D-myo-inositol 1-phosphate[er]	0	0	0		0	0	0
r_0600	IPS phospholipase C	H2O[er] + mannosylinositol phosphorylceramide B (C24)[er] => ceramide-2 (C24)[er] + mannose-1D-myo-inositol 1-phosphate[er]	0	0	0		0	0	0
r_0601	IPS phospholipase C	H2O[er] + mannosylinositol phosphorylceramide B (C26)[er] => ceramide-2 (C26)[er] + mannose-1D-myo-inositol 1-phosphate[er]	0	0	0		0	0	0
r_0602	IPS phospholipase C	H2O[er] + mannosylinositol phosphorylceramide C (C24)[er] => ceramide-3 (C24)[er] + mannose-1D-myo-inositol 1-phosphate[er]	0	0	0		0	0	0
r_0603	IPS phospholipase C	H2O[er] + mannosylinositol phosphorylceramide C (C26)[er] => ceramide-3 (C26)[er] + mannose-1D-myo-inositol 1-phosphate[er]	0	0	0		0	0	0
r_0604	IPS phospholipase C	H2O[er] + mannosylinositol phosphorylceramide D (C24)[er] => ceramide-4 (C24)[er] + mannose-1D-myo-inositol 1-phosphate[er]	0	0	0		0	0	0
r_0605	IPS phospholipase C	H2O[er] + mannosylinositol phosphorylceramide D (C26)[er] => ceramide-4 (C26)[er] + mannose-1D-myo-inositol 1-phosphate[er]	0	0	0		0	0	0
r_0606	IPS phospholipase C	H2O[er] + inositol phosphomannosylinositol phosphoceramide A (C24)[er] => ceramide-1 (C24)[er] + mannose-(1D-myo-inositol 1-phosphate)2[er]	0	0	0		0	0	0
r_0607	IPS phospholipase C	H2O[er] + inositol phosphomannosylinositol phosphoceramide A (C26)[er] => ceramide-1 (C26)[er] + mannose-(1D-myo-inositol 1-phosphate)2[er]	0	0	0		0	0	0
r_0608	IPS phospholipase C	H2O[er] + inositol phosphomannosylinositol phosphoceramide B' (C24)[er] => ceramide-2' (C24)[er] + mannose-(1D-myo-inositol 1-phosphate)2[er]	0	0	0		0	0	0
r_0609	IPS phospholipase C	H2O[er] + inositol phosphomannosylinositol phosphoceramide B' (C26)[er] => ceramide-2' (C26)[er] + mannose-(1D-myo-inositol 1-phosphate)2[er]	0	0	0		0	0	0
r_0610	IPS phospholipase C	H2O[er] + inositol phosphomannosylinositol phosphoceramide B (C24)[er] => ceramide-2 (C24)[er] + mannose-(1D-myo-inositol 1-phosphate)2[er]	0	0	0		0	0	0
r_0611	IPS phospholipase C	H2O[er] + inositol phosphomannosylinositol phosphoceramide B (C26)[er] => ceramide-2 (C26)[er] + mannose-(1D-myo-inositol 1-phosphate)2[er]	0	0	0		0	0	0
r_0612	IPS phospholipase C	H2O[er] + inositol phosphomannosylinositol phosphoceramide C (C24)[er] => ceramide-3 (C24)[er] + mannose-(1D-myo-inositol 1-phosphate)2[er]	0	0	0		0	0	0
r_0613	IPS phospholipase C	H2O[er] + inositol phosphomannosylinositol phosphoceramide C (C26)[er] => ceramide-3 (C26)[er] + mannose-(1D-myo-inositol 1-phosphate)2[er]	0	0	0		0	0	0
r_0614	IPS phospholipase C	H2O[er] + inositol phosphomannosylinositol phosphoceramide D (C24)[er] => ceramide-4 (C24)[er] + mannose-(1D-myo-inositol 1-phosphate)2[er]	0	0	0		0	0	0
r_0615	IPS phospholipase C	H2O[er] + inositol phosphomannosylinositol phosphoceramide D (C26)[er] => ceramide-4 (C26)[er] + mannose-(1D-myo-inositol 1-phosphate)2[er]	0	0	0		0	0	0
r_0616	IPS phospholipase C	H2O[m] + inositol-P-ceramide A (C24)[m] => 1D-myo-inositol 3-phosphate[m] + ceramide-1 (C24)[m]	0	0	0		0	0	0
r_0617	IPS phospholipase C	H2O[m] + inositol-P-ceramide A (C26)[m] => 1D-myo-inositol 3-phosphate[m] + ceramide-1 (C26)[m]	0	0	0		0	0	0
r_0618	IPS phospholipase C	H2O[m] + inositol-P-ceramide B' (C24)[m] => 1D-myo-inositol 3-phosphate[m] + ceramide-2' (C24)[m]	0	0	0		0	0	0
r_0619	IPS phospholipase C	H2O[m] + inositol-P-ceramide B' (C26)[m] => 1D-myo-inositol 3-phosphate[m] + ceramide-2' (C26)[m]	0	0	0		0	0	0
r_0620	IPS phospholipase C	H2O[m] + inositol-P-ceramide B (C24)[m] => 1D-myo-inositol 3-phosphate[m] + ceramide-2 (C24)[m]	0	0	0		0	0	0
r_0621	IPS phospholipase C	H2O[m] + inositol-P-ceramide B (C26)[m] => 1D-myo-inositol 3-phosphate[m] + ceramide-2 (C26)[m]	0	0	0		0	0	0
r_0622	IPS phospholipase C	H2O[m] + inositol-P-ceramide C (C24)[m] => 1D-myo-inositol 3-phosphate[m] + ceramide-3 (C24)[m]	0	0	0		0	0	0
r_0623	IPS phospholipase C	H2O[m] + inositol-P-ceramide C (C26)[m] => 1D-myo-inositol 3-phosphate[m] + ceramide-3 (C26)[m]	0	0	0		0	0	0
r_0624	IPS phospholipase C	H2O[m] + inositol-P-ceramide D (C24)[m] => 1D-myo-inositol 3-phosphate[m] + ceramide-4 (C24)[m]	0	0	0		0	0	0
r_0625	IPS phospholipase C	H2O[m] + inositol-P-ceramide D (C26)[m] => 1D-myo-inositol 3-phosphate[m] + ceramide-4 (C26)[m]	0	0	0		0	0	0
r_0626	IPS phospholipase C	H2O[m] + mannosylinositol phosphorylceramide A (C24)[m] => ceramide-1 (C24)[m] + mannose-1D-myo-inositol 1-phosphate[m]	0	0	0		0	0	0
r_0627	IPS phospholipase C	H2O[m] + mannosylinositol phosphorylceramide A (C26)[m] => ceramide-1 (C26)[m] + mannose-1D-myo-inositol 1-phosphate[m]	0	0	0		0	0	0
r_0628	IPS phospholipase C	H2O[m] + mannosylinositol phosphorylceramide B' (C24)[m] => ceramide-2' (C24)[m] + mannose-1D-myo-inositol 1-phosphate[m]	0	0	0		0	0	0
r_0629	IPS phospholipase C	H2O[m] + mannosylinositol phosphorylceramide B' (C26)[m] => ceramide-2' (C26)[m] + mannose-1D-myo-inositol 1-phosphate[m]	0	0	0		0	0	0
r_0630	IPS phospholipase C	H2O[m] + mannosylinositol phosphorylceramide B (C24)[m] => ceramide-2 (C24)[m] + mannose-1D-myo-inositol 1-phosphate[m]	0	0	0		0	0	0
r_0631	IPS phospholipase C	H2O[m] + mannosylinositol phosphorylceramide B (C26)[m] => ceramide-2 (C26)[m] + mannose-1D-myo-inositol 1-phosphate[m]	0	0	0		0	0	0
r_0632	IPS phospholipase C	H2O[m] + mannosylinositol phosphorylceramide C (C24)[m] => ceramide-3 (C24)[m] + mannose-1D-myo-inositol 1-phosphate[m]	0	0	0		0	0	0
r_0633	IPS phospholipase C	H2O[m] + mannosylinositol phosphorylceramide C (C26)[m] => ceramide-3 (C26)[m] + mannose-1D-myo-inositol 1-phosphate[m]	0	0	0		0	0	0
r_0634	IPS phospholipase C	H2O[m] + mannosylinositol phosphorylceramide D (C24)[m] => ceramide-4 (C24)[m] + mannose-1D-myo-inositol 1-phosphate[m]	0	0	0		0	0	0
r_0635	IPS phospholipase C	H2O[m] + mannosylinositol phosphorylceramide D (C26)[m] => ceramide-4 (C26)[m] + mannose-1D-myo-inositol 1-phosphate[m]	0	0	0		0	0	0
r_0636	IPS phospholipase C	H2O[m] + inositol phosphomannosylinositol phosphoceramide A (C24)[m] => ceramide-1 (C24)[m] + mannose-(1D-myo-inositol 1-phosphate)2[m]	0	0	0		0	0	0
r_0637	IPS phospholipase C	H2O[m] + inositol phosphomannosylinositol phosphoceramide A (C26)[m] => ceramide-1 (C26)[m] + mannose-(1D-myo-inositol 1-phosphate)2[m]	0	0	0		0	0	0
r_0638	IPS phospholipase C	H2O[m] + inositol phosphomannosylinositol phosphoceramide B' (C24)[m] => ceramide-2' (C24)[m] + mannose-(1D-myo-inositol 1-phosphate)2[m]	0	0	0		0	0	0
r_0639	IPS phospholipase C	H2O[m] + inositol phosphomannosylinositol phosphoceramide B' (C26)[m] => ceramide-2' (C26)[m] + mannose-(1D-myo-inositol 1-phosphate)2[m]	0	0	0		0	0	0
r_0640	IPS phospholipase C	H2O[m] + inositol phosphomannosylinositol phosphoceramide B (C24)[m] => ceramide-2 (C24)[m] + mannose-(1D-myo-inositol 1-phosphate)2[m]	0	0	0		0	0	0
r_0641	IPS phospholipase C	H2O[m] + inositol phosphomannosylinositol phosphoceramide B (C26)[m] => ceramide-2 (C26)[m] + mannose-(1D-myo-inositol 1-phosphate)2[m]	0	0	0		0	0	0
r_0642	IPS phospholipase C	H2O[m] + inositol phosphomannosylinositol phosphoceramide C (C24)[m] => ceramide-3 (C24)[m] + mannose-(1D-myo-inositol 1-phosphate)2[m]	0	0	0		0	0	0
r_0643	IPS phospholipase C	H2O[m] + inositol phosphomannosylinositol phosphoceramide C (C26)[m] => ceramide-3 (C26)[m] + mannose-(1D-myo-inositol 1-phosphate)2[m]	0	0	0		0	0	0
r_0644	IPS phospholipase C	H2O[m] + inositol phosphomannosylinositol phosphoceramide D (C24)[m] => ceramide-4 (C24)[m] + mannose-(1D-myo-inositol 1-phosphate)2[m]	0	0	0		0	0	0
r_0645	IPS phospholipase C	H2O[m] + inositol phosphomannosylinositol phosphoceramide D (C26)[m] => ceramide-4 (C26)[m] + mannose-(1D-myo-inositol 1-phosphate)2[m]	0	0	0		0	0	0
r_0646	IPS phospholipase C	H2O[er] + inositol-P-ceramide A (C24)[er] => 1D-myo-inositol 1-phosphate[er] + ceramide-1 (C24)[er]	0	0	0.00238029		0	0	5.71872e-05
r_0647	IPS phospholipase C	H2O[er] + inositol-P-ceramide A (C26)[er] => 1D-myo-inositol 1-phosphate[er] + ceramide-1 (C26)[er]	0	0	0.00162438		0	0	7.07979e-05
r_0648	IPS phospholipase C	H2O[er] + inositol-P-ceramide B' (C24)[er] => 1D-myo-inositol 1-phosphate[er] + ceramide-2' (C24)[er]	0	0	1.71248e-10		0	0	0
r_0649	IPS phospholipase C	H2O[er] + inositol-P-ceramide B' (C26)[er] => 1D-myo-inositol 1-phosphate[er] + ceramide-2' (C26)[er]	0	0	3.80137e-11		0	0	0
r_0650	IPS phospholipase C	H2O[er] + inositol-P-ceramide B (C24)[er] => 1D-myo-inositol 1-phosphate[er] + ceramide-2 (C24)[er]	0	0	7.08694e-11		0	0	0
r_0651	IPS phospholipase C	H2O[er] + inositol-P-ceramide B (C26)[er] => 1D-myo-inositol 1-phosphate[er] + ceramide-2 (C26)[er]	0	0	0		0	0	0
r_0652	IPS phospholipase C	H2O[er] + inositol-P-ceramide C (C24)[er] => 1D-myo-inositol 1-phosphate[er] + ceramide-3 (C24)[er]	0	0	4.67595e-11		0	0	0
r_0653	IPS phospholipase C	H2O[er] + inositol-P-ceramide C (C26)[er] => 1D-myo-inositol 1-phosphate[er] + ceramide-3 (C26)[er]	0	0	0		0	0	0
r_0654	IPS phospholipase C	H2O[er] + inositol-P-ceramide D (C24)[er] => 1D-myo-inositol 1-phosphate[er] + ceramide-4 (C24)[er]	0	0	0		0	0	0
r_0655	IPS phospholipase C	H2O[er] + inositol-P-ceramide D (C26)[er] => 1D-myo-inositol 1-phosphate[er] + ceramide-4 (C26)[er]	0	0	4.67738e-11		0	0	0
r_0656	isoamyl acetate-hydrolyzing esterase	H2O[c] + isoamyl acetate[c] => acetate[c] + H+[c] + isoamylol[c]	0	0	0		0	0	0
r_0657	isobutyl acetate-hydrolyzing esterase	H2O[c] + isobutyl acetate[c] => acetate[c] + H+[c] + isobutanol[c]	0	0	0		0	0	0
r_0658	isocitrate dehydrogenase (NAD+)	isocitrate[m] + NAD[m] => 2-oxoglutarate[m] + carbon dioxide[m] + NADH[m]	0.366124	0.198829	0.121974	33.3149	0.22641	0.526344	0.0456593	20.1667
r_0659	isocitrate dehydrogenase (NADP)	isocitrate[c] + NADP(+)[c] => 2-oxoglutarate[c] + carbon dioxide[c] + NADPH[c]	0	0	0.15784		0	0	0.0530199
r_0661	isocitrate dehydrogenase (NADP+), peroxisomal	isocitrate[p] + NADP(+)[p] => 2-oxoglutarate[p] + carbon dioxide[p] + NADPH[p]	0	0	0		0	0	0
r_0662	isocitrate lyase	isocitrate[c] => glyoxylate[c] + succinate[c]	0.0786763	0.0427263	0.0709966	90.2389	0.00912906	0.0212227	0.0141952	155.495
r_0663	isoleucine transaminase	2-oxoglutarate[c] + L-isoleucine[c] <=> (S)-3-methyl-2-oxopentanoate[c] + L-glutamate[c]	-0.00765216	-0.00415562	3.30324e-05	-0.431674	-0.000947227	-0.00220206	0.000890896	-94.053
r_0664	isoleucine transaminase	2-oxoglutarate[m] + L-isoleucine[m] <=> (S)-3-methyl-2-oxopentanoate[m] + L-glutamate[m]	0	0	2.82007e-05		0	0	0.000873888
r_0665	isoleucyl-tRNA synthetase	ATP[c] + L-isoleucine[c] + tRNA(Ile)[c] => AMP[c] + diphosphate[c] + Ile-tRNA(Ile)[c]	0.00765216	0.00415562	1.70627e-05	0.222979	0.000947227	0.00220206	1.99353e-06	0.210459
r_0666	isoleucyl-tRNA synthetase	ATP[m] + L-isoleucine[m] + tRNA(Ile)[m] => AMP[m] + diphosphate[m] + Ile-tRNA(Ile)[m]	0	0	0		0	0	0
r_0667	isopentenyl-diphosphate D-isomerase	isopentenyl diphosphate[c] <=> prenyl diphosphate(3-)[c]	0.00313934	0.00170487	7.88419e-06	0.251141	0.00124214	0.00288766	1.86308e-05	1.4999
r_0668	itaconate-CoA ligase (ADP-forming)	ATP[m] + coenzyme A[m] + itaconate[m] <=> ADP[m] + itaconyl-CoA[m] + phosphate[m]	0	0	6.20634e-19		0	0	0
r_0669	ketol-acid reductoisomerase (2-aceto-2-hydroxybutanoate)	(S)-2-acetyl-2-hydroxybutanoate[m] + H+[m] + NADPH[m] => (2R,3R)-2,3-dihydroxy-3-methylpentanoate[m] + NADP(+)[m]	0.00765216	0.00415562	0.000114971	1.50246	0.000947227	0.00220206	0.000635643	67.1056
r_0670	kynureninase	H2O[c] + L-kynurenine[c] => anthranilate[c] + H+[c] + L-alanine[c]	0	0	0		0	0	0
r_0671	kynurenine 3-monooxygenase	H+[c] + L-kynurenine[c] + NADPH[c] + oxygen[c] => 3-hydroxy-L-kynurenine[c] + H2O[c] + NADP(+)[c]	0	0	0		0	0	0
r_0672	L-1-pyrroline-3-hydroxy-5-carboxylate dehydrogenase	1-pyrroline-3-hydroxy-5-carboxylic acid[m] + 2 H2O[m] + NAD[m] <=> erythro-4-hydroxy-L-glutamic acid[m] + H+[m] + NADH[m]	0	0	1.09741e-19		0	0	0
r_0673	L-4-hydroxyglutamate semialdehyde dehydrogenase	H2O[m] + L-4-hydroxyglutamic semialdehyde[m] + NAD[m] <=> erythro-4-hydroxy-L-glutamic acid[m] + 2 H+[m] + NADH[m]	0	0	0		0	0	6.71519e-20
r_0674	L-alanine transaminase	2-oxoglutarate[m] + L-alanine[m] <=> L-glutamate[m] + pyruvate[m]	0	0	2.31595e-05		0	0	0.000278174
r_0675	L-allo-threonine aldolase	L-allothreonine[c] => acetaldehyde[c] + L-glycine[c]	0	0	0		0	0	0
r_0676	L-allo-threonine dehydrogenase	L-allothreonine[c] + NADP(+)[c] <=> H+[c] + L-2-amino-3-oxobutanoate[c] + NADPH[c]	0	0	6.20634e-19		0	0	3.10317e-19
r_0678	L-aminoadipate-semialdehyde dehydrogenase (NADPH)	ATP[c] + H+[c] + L-2-aminoadipate[c] + NADPH[c] => AMP[c] + diphosphate[c] + L-allysine[c] + NADP(+)[c]	0.00944873	0.00513128	0.00128227	13.5708	0.00116962	0.00271906	5.98366e-05	5.11591
r_0679	L-asparaginase	H2O[c] + L-asparagine[c] => ammonium[c] + L-aspartate[c]	0	0	0.00453428		0	0	0.00195643
r_0680	L-asparaginase	H2O[e] + L-asparagine[e] => ammonium[e] + L-aspartate[e]	0	0	0.00421683		0	0	0.00182484
r_0681	L-erythro-4-hydroxyglutamate:2-oxoglutarate aminotransferase	2-oxoglutarate[c] + erythro-4-hydroxy-L-glutamic acid[c] => 4-hydroxy-2-oxoglutarate[c] + L-glutamate[c]	0	0	0		0	0	0
r_0682	L-erythro-4-hydroxyglutamate:2-oxoglutarate aminotransferase	2-oxoglutarate[m] + erythro-4-hydroxy-L-glutamic acid[m] => 4-hydroxy-2-oxoglutarate[m] + L-glutamate[m]	0	0	0		0	0	0
r_0683	L-erythro-4-hydroxyglutamate:2-oxoglutarate aminotransferase	2-oxoglutarate[p] + erythro-4-hydroxy-L-glutamic acid[p] => 4-hydroxy-2-oxoglutarate[p] + L-glutamate[p]	0	0	0		0	0	0
r_0687	L-hydroxyproline reductase (NADP)	1-pyrroline-3-hydroxy-5-carboxylic acid[c] + 2 H+[c] + NADPH[c] => L-proline[c] + NADP(+)[c]	0	0	0		0	0	0
r_0688	L-lactaldehyde:NADP+ 1-oxidoreductase	H+[c] + methylglyoxal[c] + NADPH[c] => (S)-lactaldehyde[c] + NADP(+)[c]	0	0	0		0	0	0
r_0689	L-serine deaminase	L-serine[c] => ammonium[c] + pyruvate[c]	0	0	0.0122768		0	0	0.00595798
r_0690	L-serine dehydrogenase	L-serine[c] + NADP(+)[c] => H+[c] + L-alpha-formylglycine[c] + NADPH[c]	0	0	0		0	0	0
r_0691	L-sorbitol dehydrogenase (L-sorbose-producing)	L-glucitol[c] + NAD[c] => H+[c] + L-sorbose[c] + NADH[c]	0	0	0		0	0	0
r_0692	L-threonine deaminase	L-threonine[c] => 2-oxobutanoate[c] + ammonium[c]	0	0	0.000853186		0	0	2.79773e-05
r_0693	L-threonine deaminase	L-threonine[m] => 2-oxobutanoate[m] + ammonium[m]	0.00554335	0.0030104	0.00115011	20.7476	0.000686187	0.00159521	0.000625572	91.1664
r_0694	L-tryptophan:oxygen 2,3-oxidoreductase (decyclizing)	L-tryptophan[c] + oxygen[c] => N-formyl-L-kynurenine[c]	0	0	0		0	0	0
r_0696	lactaldehyde dehydrogenase	(S)-lactaldehyde[c] + H2O[c] + NAD[c] => (S)-lactate[c] + 2 H+[c] + NADH[c]	0	0	0		0	0	0
r_0697	lactoylglutathione lyase	glutathione[c] + methylglyoxal[c] => (R)-S-lactoylglutathione[c]	0	0	0.00229268		0	0	0.00276007
r_0698	lanosterol synthase	(S)-2,3-epoxysqualene[c] => lanosterol[c]	0.00156964	0.000852419	3.94204e-06	0.251142	0.000621062	0.00144381	9.31541e-06	1.49992
r_0699	leucine transaminase	2-oxoglutarate[c] + L-leucine[c] <=> 4-methyl-2-oxopentanoate[c] + L-glutamate[c]	-0.0200296	-0.0108774	4.46618e-05	-0.222979	-0.00247938	-0.00576393	0.000211311	-8.52271
r_0700	leucine transaminase	2-oxoglutarate[m] + L-leucine[m] <=> 4-methyl-2-oxopentanoate[m] + L-glutamate[m]	0	0	0		0	0	3.50996e-18
r_0701	leucyl-tRNA synthetase	ATP[c] + L-leucine[c] + tRNA(Leu)[c] => AMP[c] + diphosphate[c] + Leu-tRNA(Leu)[c]	0.0200296	0.0108774	4.46618e-05	0.222979	0.00247938	0.00576393	5.21809e-06	0.210459
r_0703	leukotriene A4 hydrolase	H2O[c] + leukotriene A4[c] <=> (5S,6S)-di-HETE[c]	0	0	2.19372e-19		0	0	0
r_0704	leukotriene A4 hydrolase	H2O[n] + leukotriene A4[n] <=> (5S,6S)-di-HETE[n]	0	0	1.55158e-19		0	0	0
r_0705	leukotriene A4 hydrolase	H2O[c] + leukotriene A4[c] <=> Delta(6)-trans,Delta(8)-cis-leukotriene B4[c]	0	0	0		0	0	0
r_0706	leukotriene A4 hydrolase	H2O[n] + leukotriene A4[n] <=> Delta(6)-trans,Delta(8)-cis-leukotriene B4[n]	0	0	0		0	0	0
r_0707	leukotriene A4 hydrolase	H2O[c] + leukotriene A4[c] <=> leukotriene B4[c]	0	0	1.55158e-19		0	0	0
r_0708	leukotriene A4 hydrolase	H2O[n] + leukotriene A4[n] <=> leukotriene B4[n]	0	0	0		0	0	0
r_0711	lysyl-tRNA synthetase	ATP[c] + L-lysine[c] + tRNA(Lys)[c] => AMP[c] + diphosphate[c] + Lys-tRNA(Lys)[c]	0.00944873	0.00513128	2.10687e-05	0.222979	0.00116962	0.00271906	2.46157e-06	0.210459
r_0712	lysyl-tRNA synthetase	ATP[m] + L-lysine[m] + tRNA(Lys)[m] => AMP[m] + diphosphate[m] + Lys-tRNA(Lys)[m]	0	0	0		0	0	0
r_0713	malate dehydrogenase	(S)-malate[m] + NAD[m] <=> H+[m] + NADH[m] + oxaloacetate[m]	2.53348	1.37584	0.162717	6.42266	0.925568	2.15171	0.095733	10.3432
r_0714	malate dehydrogenase, cytoplasmic	(S)-malate[c] + NAD[c] <=> H+[c] + NADH[c] + oxaloacetate[c]	-1.93537	-1.05103	0.22699	-11.7286	-0.681448	-1.58419	0.109038	-16.0009
r_0715	malate dehydrogenase, peroxisomal	(S)-malate[p] + NAD[p] <=> H+[p] + NADH[p] + oxaloacetate[p]	0	0	0.0133088		0	0	0.00426654
r_0716	malate synthase	acetyl-CoA[c] + glyoxylate[c] + H2O[c] => (S)-malate[c] + coenzyme A[c] + H+[c]	0	0	0.0454761		0	0	0.00336496
r_0717	malate synthase	acetyl-CoA[p] + glyoxylate[p] + H2O[p] => (S)-malate[p] + coenzyme A[p] + H+[p]	0	0	0.00194116		0	0	0.000161336
r_0718	malic enzyme (NAD)	(S)-malate[m] + NAD[m] => carbon dioxide[m] + NADH[m] + pyruvate[m]	0.022194	0.0120528	0.00440202	19.8342	0.00347828	0.00808612	0.00171432	49.2863
r_0719	malic enzyme (NADP)	(S)-malate[m] + NADP(+)[m] => carbon dioxide[m] + NADPH[m] + pyruvate[m]	0	0	0.00440225		0	0	0.000933043
r_0722	mannose-1-phosphate guanylyltransferase	D-mannose 1-phosphate[c] + GTP[c] + H+[c] => diphosphate[c] + GDP-alpha-D-mannose[c]	0.0298694	0.016221	6.66023e-05	0.222979	0.0125236	0.0291142	2.63571e-05	0.210459
r_0723	mannose-6-phosphate isomerase	D-mannose 6-phosphate[c] <=> D-fructose 6-phosphate[c]	-0.0298694	-0.016221	6.66023e-05	-0.222979	-0.0125236	-0.0291142	2.63571e-05	-0.210459
r_0724	methenyltetrahydrifikate cyclohydrolase	5,10-methenyl-THF[m] + H2O[m] <=> 10-formyl-THF[m] + H+[m]	0.00326955	0.00177558	0.00700651	214.296	0.000712297	0.00165591	0.000930382	130.617
r_0725	methenyltetrahydrofolate cyclohydrolase	5,10-methenyl-THF[c] + H2O[c] <=> 10-formyl-THF[c] + H+[c]	0.00975589	0.00529808	0.00432844	44.3674	0.00196607	0.00457061	0.000677615	34.4655
r_0726	methionine adenosyltransferase	ATP[c] + H2O[c] + L-methionine[c] => diphosphate[c] + phosphate[c] + S-adenosyl-L-methionine[c]	0.00286478	0.00155576	0.0104649	365.297	0.00153848	0.00357656	0.00069369	45.0894
r_0727	methionine synthase	5-methyltetrahydrofolate[c] + L-homocysteine[c] => H+[c] + L-methionine[c] + THF[c]	0.00650161	0.0035308	0.0109374	168.227	0.00191478	0.00445138	0.000764209	39.911
r_0729	methionyl-tRNA synthetase	ATP[c] + L-methionine[c] + tRNA(Met)[c] => AMP[c] + diphosphate[c] + Met-tRNA(Met)[c]	0.00360144	0.00195582	8.03044e-06	0.222979	0.000445806	0.00103639	9.38241e-07	0.210459
r_0730	methionyl-tRNA synthetase	ATP[m] + L-methionine[m] + tRNA(Met)[m] => AMP[m] + diphosphate[m] + Met-tRNA(Met)[m]	0	0	0		0	0	0
r_0731	methylenetetrahydrofolate dehydrogenase (NAD)	5,10-methylenetetrahydrofolate[c] + NAD[c] => 5,10-methenyl-THF[c] + NADH[c]	0	0	0.000356926		0	0	0.000228438
r_0732	methylenetetrahydrofolate dehydrogenase (NADP)	5,10-methylenetetrahydrofolate[c] + NADP(+)[c] <=> 5,10-methenyl-THF[c] + NADPH[c]	0.00975589	0.00529808	0.00433263	44.4104	0.00196607	0.00457061	0.000708071	36.0145
r_0733	methylenetetrahydrofolate dehydrogenase (NADP)	5,10-methylenetetrahydrofolate[m] + NADP(+)[m] <=> 5,10-methenyl-THF[m] + NADPH[m]	0.00326955	0.00177558	0.00700651	214.296	0.000712297	0.00165591	0.000930382	130.617
r_0734	methylisocitrate lyase	(2S,3R)-3-hydroxybutane-1,2,3-tricarboxylic acid[m] => pyruvate[m] + succinate[m]	0	0	0		0	0	0
r_0735	mevalonate kinase (atp)	(R)-mevalonate[c] + ATP[c] => (R)-5-phosphomevalonic acid[c] + ADP[c] + H+[c]	0.00816853	0.00443604	0.00079309	9.70909	0.00372642	0.00866297	0.00035155	9.434
r_0736	mevalonate kinase (ctp)	(R)-mevalonate[c] + CTP[c] => (R)-5-phosphomevalonic acid[c] + CDP[c] + H+[c]	0.0012495	0.000678558	0.000655136	52.432	0	0	0.000263556
r_0737	mevalonate kinase (gtp)	(R)-mevalonate[c] + GTP[c] => (R)-5-phosphomevalonic acid[c] + GDP[c] + H+[c]	0	0	0.000365795		0	0	8.33253e-05
r_0738	mevalonate kinase (UTP)	(R)-mevalonate[c] + UTP[c] => (R)-5-phosphomevalonic acid[c] + H+[c] + UDP[c]	0	0	0.000357594		0	0	0.000216411
r_0739	mevalonate pyrophoshate decarboxylase	(R)-5-diphosphomevalonic acid[c] + ATP[c] => ADP[c] + carbon dioxide[c] + isopentenyl diphosphate[c] + phosphate[c]	0.00941803	0.0051146	2.36526e-05	0.251141	0.00372642	0.00866297	5.58925e-05	1.4999
r_0757	myo-inositol 1-phosphatase	1D-myo-inositol 1-phosphate[c] + H2O[c] => myo-inositol[c] + phosphate[c]	0.000249966	0.000135748	0.00286822	1147.45	9.89041e-05	0.000229927	9.00351e-05	91.0328
r_0758	myo-inositol-1-phosphate synthase	D-glucose 6-phosphate[c] => 1D-myo-inositol 1-phosphate[c]	0.000249966	0.000135748	1.70673e-06	0.682784	9.89041e-05	0.000229927	6.87937e-07	0.69556
r_0759	N-acetyl-g-glutamyl-phosphate reductase	H+[m] + N-acetyl-L-gamma-glutamyl phosphate[m] + NADPH[m] => 2-acetamido-5-oxopentanoate[m] + NADP(+)[m] + phosphate[m]	0.0147462	0.00800816	8.80831e-05	0.597326	0.00182505	0.00424277	4.75877e-05	2.60748
r_0760	N-acetylglucosamine-6-phosphate synthase	acetyl-CoA[c] + alpha-D-glucosamine 6-phosphate[c] <=> coenzyme A[c] + H+[c] + N-acetyl-D-glucosamine 6-phosphate[c]	0	0	2.1503e-18		0	0	0
r_0761	N-acteylglutamate synthase	acetyl-CoA[m] + L-glutamate[m] => coenzyme A[m] + H+[m] + N-acetyl-L-glutamate[m]	0	0	0		0	0	0
r_0764	NAD diphosphatase	H2O[p] + NAD[p] => AMP[p] + 2 H+[p] + NMN[p]	0	0	0		0	0	0
r_0765	NAD kinase	ATP[c] + NAD[c] => ADP[c] + H+[c] + NADP(+)[c]	0	0	0		0	0	0
r_0766	NAD kinase	ATP[m] + NAD[m] => ADP[m] + H+[m] + NADP(+)[m]	0	0	0		0	0	0
r_0767	NAD nucleosidase nuclear	H2O[n] + NAD[n] => ADP-ribose[n] + H+[n] + nicotinamide[n]	0	0	0		0	0	0
r_0768	NAD synthase	ATP[c] + deamido-NAD(+)[c] + H2O[c] + L-glutamine[c] => AMP[c] + diphosphate[c] + H+[c] + L-glutamate[c] + NAD[c]	0	0	0		0	0	0
r_0769	NAD synthase	ATP[n] + deamido-NAD(+)[n] + H2O[n] + L-glutamine[n] <=> AMP[n] + diphosphate[n] + H+[n] + L-glutamate[n] + NAD[n]	0	0	9.6974e-21		0	0	0
r_0770	NADH dehydrogenase, cytosolic/mitochondrial	H+[c] + NADH[c] + ubiquinone-6[m] => NAD[c] + ubiquinol-6[m]	0	0	1.69324e-05		0	0	4.19622e-06
r_0771	NADH kinase	ATP[c] + NADH[c] => ADP[c] + H+[c] + NADPH[c]	0	0	0		0	0	0
r_0772	NADH kinase mitochondrial	ATP[m] + NADH[m] => ADP[m] + H+[m] + NADPH[m]	0	0	0		0	0	0
r_0773	NADH:ubiquinone oxidoreductase	H+[m] + NADH[m] + ubiquinone-6[m] => NAD[m] + ubiquinol-6[m]	0	0	0		0	0	2.128e-06
r_0774	NAPRtase	H+[c] + nicotinate[c] + PRPP[c] => diphosphate[c] + nicotinic acid D-ribonucleotide[c]	0	0	0		0	0	0
r_0775	NAPRtase	H+[m] + nicotinate[m] + PRPP[m] => diphosphate[m] + nicotinic acid D-ribonucleotide[m]	0	0	0		0	0	0
r_0781	nicotinamidase	H2O[c] + nicotinamide[c] => ammonium[c] + nicotinate[c]	0	0	0		0	0	0
r_0782	nicotinamide N-methyltransferase	nicotinamide[c] + S-adenosyl-L-methionine[c] => 1-methylnicotinamide[c] + S-adenosyl-L-homocysteine[c]	0	0	0		0	0	0
r_0783	nicotinamide-nucleotide adenylyltransferase	ATP[c] + H+[c] + NMN[c] => diphosphate[c] + NAD[c]	0	0	0		0	0	0
r_0784	nicotinamide-nucleotide adenylyltransferase	ATP[n] + H+[n] + NMN[n] => diphosphate[n] + NAD[n]	0	0	0		0	0	0
r_0785	nicotinate-nucleotide adenylyltransferase	ATP[c] + H+[c] + nicotinic acid D-ribonucleotide[c] => deamido-NAD(+)[c] + diphosphate[c]	0	0	0		0	0	0
r_0786	nicotinate-nucleotide diphosphorylase (carboxylating)	2 H+[c] + PRPP[c] + quinolinate[c] => carbon dioxide[c] + diphosphate[c] + nicotinic acid D-ribonucleotide[c]	0	0	0		0	0	0
r_0787	nicotinate-nucleotide diphosphorylase (carboxylating)	2 H+[m] + PRPP[m] + quinolinate[m] => carbon dioxide[m] + diphosphate[m] + nicotinic acid D-ribonucleotide[m]	0	0	0		0	0	0
r_0788	nucleoside diphosphatase	ADP[c] + H2O[c] => AMP[c] + H+[c] + phosphate[c]	0	0	0.0348453		0	0	0.00986411
r_0789	nucleoside diphosphatase	GDP[c] + H2O[c] => GMP[c] + H+[c] + phosphate[c]	0	0	0.0422201		0	0	0.0072855
r_0790	nucleoside diphosphatase	H2O[c] + UDP[c] => H+[c] + phosphate[c] + UMP[c]	0	0	0.00996458		0	0	0.0022348
r_0791	nucleoside diphosphatase	H2O[g] + UDP[g] => H+[g] + phosphate[g] + UMP[g]	0	0	0		0	0	0
r_0792	nucleoside diphosphatase	CDP[c] + H2O[c] => CMP[c] + H+[c] + phosphate[c]	0.00105169	0.000571138	0.0169755	1614.11	0	0	0.00379371
r_0793	nucleoside diphosphatase	H2O[c] + IDP[c] => H+[c] + IMP[c] + phosphate[c]	0	0	0		0	0	0
r_0795	nucleoside diphosphate kinase	ATP[c] + CDP[c] => ADP[c] + CTP[c]	0	0	0.0297669		9.58421e-05	0.000222808	0.00713939	7449.12
r_0796	nucleoside diphosphate kinase	ATP[c] + dADP[c] => ADP[c] + dATP[c]	0	0	0.0587066		0	0	0.015399
r_0797	nucleoside diphosphate kinase	ATP[c] + dCDP[c] => ADP[c] + dCTP[c]	0	0	0.0304414		0	0	0.0161827
r_0798	nucleoside diphosphate kinase	ATP[c] + dGDP[c] => ADP[c] + dGTP[c]	0	0	0.0446902		0	0	0.012713
r_0799	nucleoside diphosphate kinase	ATP[c] + dTDP[c] => ADP[c] + dTTP[c]	0	0	0.0609638		0	0	0.00896859
r_0800	nucleoside diphosphate kinase	ATP[c] + GDP[c] => ADP[c] + GTP[c]	0.0366315	0.0198933	0.049372	134.78	0.0136648	0.0317672	0.0106118	77.6581
r_0801	nucleoside diphosphate kinase	ATP[c] + IDP[c] => ADP[c] + ITP[c]	0	0	0.0392276		0	0	0.00997061
r_0802	nucleoside diphosphate kinase	ATP[c] + dIDP[c] <=> ADP[c] + dITP[c]	0	0	0		0	0	0
r_0803	nucleoside diphosphate kinase	ATP[c] + dUDP[c] <=> ADP[c] + dUTP[c]	0	0	0.0438537		0	0	0.0150083
r_0804	nucleoside triphosphatase	GTP[c] + H2O[c] => GDP[c] + H+[c] + phosphate[c]	0	0	0.0435795		0	0	0.00540059
r_0805	nucleoside triphosphatase	H2O[c] + UTP[c] => H+[c] + phosphate[c] + UDP[c]	0	0	0.0299706		0	0	0.00515198
r_0806	nucleoside triphosphatase	CTP[c] + H2O[c] => CDP[c] + H+[c] + phosphate[c]	0	0	0.0205316		0	0	0.00513539
r_0807	nucleoside triphosphatase	H2O[c] + ITP[c] => H+[c] + IDP[c] + phosphate[c]	0	0	0.0211967		0	0	0
r_0810	nucleoside-diphosphatase (GDP), Golgi	GDP[g] + H2O[g] => GMP[g] + H+[g] + phosphate[g]	0	0	0		0	0	0
r_0811	nucleoside-diphosphate kinase (ATP:UDP)	ATP[c] + UDP[c] => ADP[c] + UTP[c]	0.0631486	0.0342938	0.0709196	112.306	0.0259597	0.0603497	0.0232002	89.3701
r_0812	O-acetylhomoserine (thiol)-lyase	methanethiol[c] + O-acetyl-L-homoserine[c] => acetate[c] + H+[c] + L-methionine[c]	0	0	0		0	0	0
r_0813	O-acetylhomoserine (thiol)-lyase	hydrogen sulfide[c] + O-acetyl-L-homoserine[c] => acetate[c] + H+[c] + L-homocysteine[c]	0.00571025	0.00310104	0.00188926	33.0855	0.000706847	0.00164324	0.000293046	41.4582
r_0815	O-succinylhomoserine lyase (L-cysteine)	L-cysteine[c] + O-succinyl-L-homoserine[c] <=> H+[c] + L-cystathionine[c] + succinate[c]	0	0	0.00170682		0	0	0.0018549
r_0816	ornithine carbamoyltransferase	carbamoyl phosphate[c] + ornithine[c] => H+[c] + L-citrulline[c] + phosphate[c]	0.0147436	0.00800672	0.0124354	84.3445	0.00182505	0.00424277	0.00332322	182.09
r_0817	ornithine decarboxylase	H+[c] + ornithine[c] => carbon dioxide[c] + putrescine[c]	0	0	3.37772e-05		0	0	2.55159e-05
r_0818	ornithine transacetylase	L-glutamate[m] + N(2)-acetyl-L-ornithine[m] => N-acetyl-L-glutamate[m] + ornithine[m]	0.0147462	0.00800816	8.80831e-05	0.597326	0.00182505	0.00424277	4.75877e-05	2.60748
r_0819	ornithine transaminase	2-oxoglutarate[c] + ornithine[c] => L-glutamate[c] + L-glutamic 5-semialdehyde[c]	0	0	8.19022e-05		0	0	1.9434e-06
r_0820	orotate phosphoribosyltransferase	diphosphate[c] + orotidine 5'-(dihydrogen phosphate)[c] <=> orotate[c] + PRPP[c]	-0.00532996	-0.00289452	0.000174676	-3.27725	-0.00146858	-0.00341407	0.000234064	-15.9381
r_0821	orotidine-5'-phosphate decarboxylase	H+[c] + orotidine 5'-(dihydrogen phosphate)[c] => carbon dioxide[c] + UMP[c]	0.00532996	0.00289452	0.000174676	3.27725	0.00146858	0.00341407	0.000234064	15.9381
r_0831	oxoglutarate dehydrogenase (dihydrolipoamide S-succinyltransferase)	coenzyme A[m] + S(8)-succinyldihydrolipoamide[m] => dihydrolipoamide[m] + succinyl-CoA[m]	0.405033	0.219959	0.107272	26.4848	0.226865	0.527403	0.0263702	11.6237
r_0832	oxoglutarate dehydrogenase (lipoamide)	2-oxoglutarate[m] + H+[m] + lipoamide[m] => carbon dioxide[m] + S(8)-succinyldihydrolipoamide[m]	0.405033	0.219959	0.107272	26.4848	0.226865	0.527403	0.0263702	11.6237
r_0841	pantetheine-phosphate adenylyltransferase	ATP[c] + H+[c] + pantetheine 4'-phosphate[c] => 3'-dephospho-CoA[c] + diphosphate[c]	0	0	0		0	0	0
r_0842	pantothenate kinase	(R)-pantothenate[c] + ATP[c] => (R)-4'-phosphopantothenic acid[c] + ADP[c] + H+[c]	0	0	0		0	0	0
r_0843	pantothenate synthase	(R)-pantoate[c] + ATP[c] + beta-alanine[c] => (R)-pantothenate[c] + AMP[c] + diphosphate[c] + H+[c]	0	0	7.61029e-05		0	0	0.000111712
r_0844	peroxisomal acyl-CoA thioesterase	decanoyl-CoA[p] + H2O[p] => coenzyme A[p] + decanoate[p] + H+[p]	0	0	0.00301106		0	0	0.000381209
r_0851	phenylalanine transaminase	2-oxoglutarate[c] + L-phenylalanine[c] <=> keto-phenylpyruvate[c] + L-glutamate[c]	-0.00724191	-0.00393283	0.00779405	-107.624	0	0	0.00296034
r_0852	phenylalanyl-tRNA synthetase	ATP[c] + L-phenylalanine[c] + tRNA(Phe)[c] => AMP[c] + diphosphate[c] + Phe-tRNA(Phe)[c]	0.00724191	0.00393283	1.61479e-05	0.222979	0.000896444	0.002084	1.88665e-06	0.210459
r_0853	phenylalanyl-tRNA synthetase	ATP[m] + L-phenylalanine[m] + tRNA(Phe)[m] => AMP[m] + diphosphate[m] + Phe-tRNA(Phe)[m]	0	0	0		0	0	0
r_0855	phopshoribosylaminoimidazole synthetase	5'-phosphoribosyl-N-formylglycineamidine[c] + ATP[c] => 5'-phosphoribosyl-5-aminoimidazole[c] + ADP[c] + 2 H+[c] + phosphate[c]	0.00499798	0.00271423	1.1941e-05	0.238917	0.00137711	0.00320142	4.2291e-05	3.071
r_0882	phosphoacetylglucosamine mutase	N-acetyl-D-glucosamine 6-phosphate[c] <=> N-acetyl-alpha-D-glucosamine 1-phosphate[c]	0	0	0		0	0	4.37068e-20
r_0883	phosphoadenylyl-sulfate reductase (thioredoxin)	3'-phospho-5'-adenylyl sulfate[c] + TRX1[c] => adenosine 3',5'-bismonophosphate[c] + 2 H+[c] + sulphite[c] + TRX1 disulphide[c]	0.00571025	0.00310104	0.00348944	61.1084	0.000706847	0.00164324	0.00119172	168.597
r_0884	phosphoenolpyruvate carboxykinase	ATP[c] + oxaloacetate[c] => ADP[c] + carbon dioxide[c] + phosphoenolpyruvate[c]	0	0	0.0014812		0	0	0.000313293
r_0885	phosphoethanolamine cytidyltransferase	CTP[c] + H+[c] + O-phosphoethanolamine[c] => CDP-ethanolamine[c] + diphosphate[c]	0	0	0		0	0	0
r_0886	phosphofructokinase	ATP[c] + D-fructose 6-phosphate[c] => ADP[c] + D-fructose 1,6-bisphosphate[c] + H+[c]	0	0	0.0268479		0	0	0.0107321
r_0887	phosphofructokinase (s7p)	ATP[c] + sedoheptulose 7-phosphate[c] => ADP[c] + H+[c] + sedoheptulose 1,7-bisphosphate[c]	0.00745479	0.00404844	0.0697514	935.658	0.00840997	0.019551	0.0181235	215.5
r_0888	phosphoglucomutase	D-glucose 6-phosphate[c] <=> D-glucose 1-phosphate[c]	0.0595508	0.0323399	0.0375152	62.997	0.0249684	0.0580451	0.00724728	29.0258
r_0889	phosphogluconate dehydrogenase	6-phospho-D-gluconate[c] + NADP(+)[c] => carbon dioxide[c] + D-ribulose 5-phosphate[c] + NADPH[c]	1.30586	0.709169	0.235942	18.0679	0.354958	0.825186	0.0634223	17.8676
r_0890	phosphoglucosamine mutase	alpha-D-glucosamine 1-phosphate[c] <=> alpha-D-glucosamine 6-phosphate[c]	0	0	0		0	0	0
r_0891	phosphoglycerate dehydrogenase	3-phosphonato-D-glycerate(3-)[c] + NAD[c] => 3-phospho-hydroxypyruvate[c] + H+[c] + NADH[c]	0.00746677	0.00405494	0.00369211	49.4472	0.00358383	0.00833147	0.00177013	49.3922
r_0892	phosphoglycerate kinase	1,3-bisphospho-D-glycerate[c] + ADP[c] <=> 3-phosphonato-D-glycerate(3-)[c] + ATP[c]	0.946257	0.513879	0.135168	14.2844	0.311093	0.723211	0.0228957	7.35976
r_0893	phosphoglycerate mutase	3-phosphonato-D-glycerate(3-)[c] <=> 2-phospho-D-glyceric acid[c]	0.943436	0.512347	0.134479	14.2542	0.311018	0.723037	0.0228232	7.33821
r_0902	phosphomannomutase	D-mannose 1-phosphate[c] <=> D-mannose 6-phosphate[c]	-0.0298694	-0.016221	6.66023e-05	-0.222979	-0.0125236	-0.0291142	2.63571e-05	-0.210459
r_0903	phosphomethylpyrimidine kinase	4-amino-2-methyl-5-phosphomethylpyrimidine[c] + ATP[c] => 4-amino-2-methyl-5-diphosphomethylpyrimidine[c] + ADP[c]	0	0	0		0	0	0
r_0904	phosphomevalonate kinase	(R)-5-phosphomevalonic acid[c] + ATP[c] => (R)-5-diphosphomevalonic acid[c] + ADP[c]	0.00941803	0.0051146	2.36526e-05	0.251141	0.00372642	0.00866297	5.58925e-05	1.4999
r_0905	phosphopantothenate-cysteine ligase	(R)-4'-phosphopantothenic acid[c] + CTP[c] + L-cysteine[c] => CMP[c] + diphosphate[c] + H+[c] + N-[(R)-4-phosphonopantothenoyl]-L-cysteine [cytoplasm][c]	0	0	0		0	0	0
r_0906	phosphopantothenoylcysteine decarboxylase	H+[c] + N-[(R)-4-phosphonopantothenoyl]-L-cysteine [cytoplasm][c] => carbon dioxide[c] + pantetheine 4'-phosphate[c]	0	0	0		0	0	0
r_0907	phosphopentomutase	alpha-D-ribose 1-phosphate(2-)[c] <=> ribose-5-phosphate[c]	0	0	0.00015224		0	0	0.00024212
r_0908	phosphoribosyl amino imidazolesuccinocarbozamide synthetase	ATP[c] + L-aspartate[c] + phosphoribosyl-carboxy-aminoimidazole[c] => 5'-phosphoribosyl-4-(N-succinocarboxamide)-5-aminoimidazole[c] + ADP[c] + H+[c] + phosphate[c]	0.00499798	0.00271423	1.1941e-05	0.238917	0.00137711	0.00320142	4.2291e-05	3.071
r_0909	phosphoribosyl-AMP cyclohydrolase	1-(5-phosphoribosyl)-5'-AMP[c] + H2O[c] => 1-(5-phospho-D-ribosyl)-5-[(5-phospho-D-ribosylamino)methylideneamino]imidazole-4-carboxamide [cytoplasm][c]	0.00475791	0.00258386	1.21544e-05	0.255457	0.000588961	0.00136918	0.000166662	28.2977
r_0910	phosphoribosyl-ATP pyrophosphatase	5-phosphoribosyl-ATP[c] + H2O[c] => 1-(5-phosphoribosyl)-5'-AMP[c] + diphosphate[c] + H+[c]	0.00475791	0.00258386	1.21544e-05	0.255457	0.000588961	0.00136918	0.000166662	28.2977
r_0911	phosphoribosylaminoimidazole-carboxylase	5'-phosphoribosyl-5-aminoimidazole[c] + ATP[c] + carbon dioxide[c] + H2O[c] => ADP[c] + H+[c] + phosphate[c] + phosphoribosyl-carboxy-aminoimidazole[c]	0.00499798	0.00271423	1.1941e-05	0.238917	0.00137711	0.00320142	4.2291e-05	3.071
r_0912	phosphoribosylaminoimidazolecarboxamide formyltransferase	10-formyl-THF[c] + AICAR[c] <=> phosphoribosyl-formamido-carboxamide[c] + THF[c]	0.00975589	0.00529808	2.28247e-05	0.233958	0.00196607	0.00457061	0.000173357	8.81746
r_0913	phosphoribosylanthranilate isomerase	N-(5-phospho-beta-D-ribosyl)anthranilate[c] => 1-(2-carboxyphenylamino)-1-deoxy-D-ribulose 5-phosphate[c]	0.00277761	0.00150842	6.81162e-06	0.245233	0.000343829	0.000799315	7.6844e-05	22.3495
r_0914	phosphoribosylglycinamidine synthetase	5-phosphoribosylamine[c] + ATP[c] + L-glycine[c] => 5-phospho-ribosyl-glycineamide[c] + ADP[c] + H+[c] + phosphate[c]	0.00499798	0.00271423	1.1941e-05	0.238917	0.00137711	0.00320142	4.2291e-05	3.071
r_0915	phosphoribosylpyrophosphate amidotransferase	H2O[c] + L-glutamine[c] + PRPP[c] => 5-phosphoribosylamine[c] + diphosphate[c] + L-glutamate[c]	0.00499798	0.00271423	1.1941e-05	0.238917	0.00137711	0.00320142	4.2291e-05	3.071
r_0916	phosphoribosylpyrophosphate synthetase	ATP[c] + ribose-5-phosphate[c] => AMP[c] + H+[c] + PRPP[c]	0.0178635	0.00970102	0.000261707	1.46504	0.00377848	0.00878399	0.000388731	10.288
r_0917	phosphoserine phosphatase (L-serine)	3-phospho-serine[c] + H2O[c] => L-serine[c] + phosphate[c]	0.00746677	0.00405494	0.00369211	49.4472	0.00358383	0.00833147	0.00177013	49.3922
r_0918	phosphoserine transaminase	3-phospho-hydroxypyruvate[c] + L-glutamate[c] => 2-oxoglutarate[c] + 3-phospho-serine[c]	0.00746677	0.00405494	0.00369211	49.4472	0.00358383	0.00833147	0.00177013	49.3922
r_0920	phytoceramidase	cerotic acid[er] + phytosphingosine[er] => ceramide-2 (C26)[er]	0	0	0		0	0	0
r_0921	Phytosphingosine phosphate lyase	phytosphingosine 1-phosphate[er] => 2-hydroxyhexadecanal[er] + O-phosphoethanolamine[er]	0	0	0		0	0	0
r_0922	phytosphingosine synthesis	H+[er] + NADPH[er] + oxygen[er] + sphinganine[er] => H2O[er] + NADP(+)[er] + phytosphingosine[er]	0	0	8.72898e-11		0	0	0
r_0935	porphobilinogen synthase	2 5-aminolevulinate[c] => H+[c] + 2 H2O[c] + porphobilinogen[c]	2.1384e-07	1.16129e-07	4.77259e-10	0.223185	5.892e-08	1.36974e-07	1.2466e-10	0.211576
r_0937	poylamine oxidase	H2O[c] + oxygen[c] + spermine[c] => 3-aminopropanal[c] + hydrogen peroxide[c] + spermidine[c]	0	0	3.3495e-05		0	0	2.24688e-05
r_0938	prephenate dehydratase	H+[c] + prephenate[c] => carbon dioxide[c] + H2O[c] + keto-phenylpyruvate[c]	0.00724191	0.00393283	1.8821e-05	0.25989	0.000896444	0.002084	4.73442e-05	5.28134
r_0939	prephenate dehydrogenase (NADP)	NADP(+)[c] + prephenate[c] => 3-(4-hydroxyphenyl)pyruvate[c] + carbon dioxide[c] + NADPH[c]	0.00484777	0.00263265	1.65325e-05	0.341033	0.000600084	0.00139504	6.91399e-05	11.5217
r_0941	prolyl-tRNA synthetase	ATP[c] + L-proline[c] + tRNA(Pro)[c] => AMP[c] + diphosphate[c] + H+[c] + Pro-tRNA(Pro)[c]	0.0155315	0.0084346	3.46318e-05	0.222979	0.00192257	0.00446949	4.04624e-06	0.210459
r_0942	protoporphyrinogen oxidase	3 oxygen[m] + 2 protoporphyrinogen[m] => 6 H2O[m] + 2 protoporphyrin[m]	2.673e-08	1.45161e-08	5.96574e-11	0.223185	7.365e-09	1.71217e-08	1.55826e-11	0.211576
r_0943	purine-nucleoside phosphorylase	nicotinamide ribose[c] + phosphate[c] => alpha-D-ribose 1-phosphate(2-)[c] + H+[c] + nicotinamide[c]	0	0	0		0	0	0
r_0949	guanosine phosphorylase	guanosine[c] + phosphate[c] <=> alpha-D-ribose 1-phosphate(2-)[c] + guanine[c]	0	0	0.000152219		0	0	0.000209305
r_0950	guanosine phosphorylase	guanosine[m] + phosphate[m] <=> alpha-D-ribose 1-phosphate(2-)[m] + guanine[m]	0	0	0		0	0	0
r_0951	inosine phosphorylase	inosine[c] + phosphate[c] <=> alpha-D-ribose 1-phosphate(2-)[c] + hypoxanthine[c]	0	0	3.2525e-06		0	0	0.000118028
r_0953	pyridoxal oxidase	ammonium[c] + 2 H2O[c] + 0.5 oxygen[c] + pyridoxal[c] => 2 hydrogen peroxide[c] + pyridoxamine[c]	0	0	0		0	0	0
r_0954	pyridoxamine 5'-phosphate oxidase	H2O[c] + oxygen[c] + pyridoxamine 5'-phosphate[c] => ammonium[c] + hydrogen peroxide[c] + pyridoxal 5'-phosphate[c]	0	0	0		0	0	0
r_0955	pyridoxine 5'-phosphate oxidase	oxygen[c] + pyridoxine 5'-phosphate[c] <=> hydrogen peroxide[c] + pyridoxal 5'-phosphate[c]	0	0	1.93948e-20		0	0	0
r_0956	pyridoxine oxidase	oxygen[c] + pyridoxine[c] => hydrogen peroxide[c] + pyridoxal[c]	0	0	0.0179177		0	0	0.00503346
r_0957	pyrroline-5-carboxylate reductase	1-pyrroline-5-carboxylate[c] + 2 H+[c] + NADPH[c] => L-proline[c] + NADP(+)[c]	0.0155315	0.0084346	0.00541714	34.8785	0.00192257	0.00446949	0.000408806	21.2635
r_0958	pyruvate carboxylase	ATP[c] + bicarbonate[c] + pyruvate[c] => ADP[c] + H+[c] + oxaloacetate[c] + phosphate[c]	0.135622	0.0736513	0.123597	91.1341	0.0175968	0.0409081	0.0271138	154.083
r_0959	pyruvate decarboxylase	H+[c] + pyruvate[c] => acetaldehyde[c] + carbon dioxide[c]	0.161709	0.0878183	0.129478	80.0688	0.0288767	0.0671308	0.0261323	90.4961
r_0960	pyruvate decarboxylase (acetoin-forming)	acetaldehyde[c] + H+[c] + pyruvate[c] => (R)-acetoin[c] + carbon dioxide[c]	0	0	0.016149		0	0	0.000292894
r_0961	pyruvate dehydrogenase	coenzyme A[m] + NAD[m] + pyruvate[m] => acetyl-CoA[m] + carbon dioxide[m] + NADH[m]	0.623902	0.338819	0.0964914	15.4658	0.255203	0.593281	0.0234429	9.18599
r_0962	pyruvate kinase	ADP[c] + H+[c] + phosphoenolpyruvate[c] => ATP[c] + pyruvate[c]	0.913702	0.496199	0.134718	14.7442	0.307335	0.714474	0.0228315	7.42886
r_0963	quinone oxidoreductase	2-hexaprenyl-6-methoxy-3-methyl-1,4-benzoquinone[m] + H+[m] + NADH[m] + oxygen[m] => 2-hexaprenyl-5-hydroxy-6-methoxy-3-methyl-1,4-benzoquinone[m] + H2O[m] + NAD[m]	0	0	0		0	0	0
r_0964	reduced glutathione via ABC system	ATP[c] + glutathione[c] + H2O[c] => ADP[c] + glutathione[v] + H+[c] + phosphate[c]	0	0	0		0	0	0.00515893
r_0965	riboflavin kinase	ATP[c] + riboflavin[c] => ADP[c] + FMN[c] + H+[c]	0	0	0		0	0	0
r_0966	riboflavin kinase	ATP[m] + riboflavin[m] => ADP[m] + FMN[m] + H+[m]	0	0	0		0	0	0
r_0967	riboflavin synthase	2-hydroxy-3-oxobutyl phosphate[c] + 5-amino-6-(D-ribitylamino)uracil[c] => 6,7-dimethyl-8-(1-D-ribityl)lumazine[c] + 2 H2O[c] + phosphate[c]	0.000105851	5.74839e-05	2.36025e-07	0.222979	2.91654e-05	6.78021e-05	6.13813e-08	0.210459
r_0968	riboflavin synthase	2 6,7-dimethyl-8-(1-D-ribityl)lumazine[c] => 5-amino-6-(D-ribitylamino)uracil[c] + riboflavin[c]	5.29254e-05	2.87419e-05	1.18012e-07	0.222979	1.45827e-05	3.3901e-05	3.06907e-08	0.210459
r_0969	ribokinase	ATP[c] + D-ribose[c] => ADP[c] + H+[c] + ribose-5-phosphate[c]	0	0	9.44559e-05		0	0	7.07804e-05
r_0970	ribonucleoside-triphosphate reductase (ATP)	ATP[c] + TRX1[c] => dATP[c] + H2O[c] + TRX1 disulphide[c]	0.000122958	6.67742e-05	4.02065e-05	32.6994	3.3879e-05	7.876e-05	6.13281e-06	18.1021
r_0971	ribonucleoside-triphosphate reductase (CTP)	CTP[c] + TRX1[c] => dCTP[c] + H2O[c] + TRX1 disulphide[c]	0	0	3.64195e-05		0	0	4.98788e-05
r_0972	ribonucleoside-triphosphate reductase (GTP)	GTP[c] + TRX1[c] => dGTP[c] + H2O[c] + TRX1 disulphide[c]	0	0	2.01578e-05		0	0	2.01284e-05
r_0973	ribonucleoside-triphosphate reductase (UTP)	UTP[c] + TRX1[c] => dUTP[c] + H2O[c] + TRX1 disulphide[c]	0	0	0.000108124		0	0	0.000136781
r_0974	ribonucleotide reductase	ADP[c] + TRX1[c] => dADP[c] + H2O[c] + TRX1 disulphide[c]	0	0	4.01825e-05		0	0	6.13232e-06
r_0975	ribonucleotide reductase	ADP[n] + TRX1[n] => dADP[n] + H2O[n] + TRX1 disulphide[n]	0	0	0		0	0	0
r_0976	ribonucleotide reductase	CDP[c] + TRX1[c] => dCDP[c] + H2O[c] + TRX1 disulphide[c]	0.00032076	0.000174194	0.000179356	55.916	8.838e-05	0.000205461	0.000191078	216.201
r_0977	ribonucleotide reductase	CDP[n] + TRX1[n] => dCDP[n] + H2O[n] + TRX1 disulphide[n]	0	0	0		0	0	0
r_0978	ribonucleotide reductase	GDP[c] + TRX1[c] => dGDP[c] + H2O[c] + TRX1 disulphide[c]	0.000197802	0.000107419	2.01647e-05	10.1944	5.4501e-05	0.000126701	2.01352e-05	36.9447
r_0979	ribonucleotide reductase	GDP[n] + TRX1[n] => dGDP[n] + H2O[n] + TRX1 disulphide[n]	0	0	0		0	0	0
r_0982	ribose-5-phosphate isomerase	D-ribulose 5-phosphate[c] <=> ribose-5-phosphate[c]	0.729451	0.396139	0.103849	14.2366	0.206612	0.48032	0.0259284	12.5493
r_0983	ribosylnicotinamide kinase	ATP[c] + nicotinamide ribose[c] => ADP[c] + H+[c] + NMN[c]	0	0	0		0	0	0
r_0984	ribulose 5-phosphate 3-epimerase	D-ribulose 5-phosphate[c] <=> D-xylulose 5-phosphate[c]	1.61052	0.874619	0.565155	35.0914	0.499246	1.16062	0.159263	31.9008
r_0985	S-adenosyl-L-methionine:3-hexaprenyl-4,5-dihydroxylate O-methyltransferase	3-hexaprenyl-4,5-dihydroxybenzoic acid[m] + S-adenosyl-L-methionine[m] => 3-hexaprenyl-4-hydroxy-5-methoxybenzoic acid[m] + H+[m] + S-adenosyl-L-homocysteine[m]	0	0	0		0	0	0
r_0986	S-adenosyl-methionine delta-24-sterol-c-methyltransferase	S-adenosyl-L-methionine[c] + zymosterol[c] => fecosterol[c] + H+[c] + S-adenosyl-L-homocysteine[c]	0.00156964	0.000852419	3.61479e-06	0.230294	0.000621062	0.00144381	2.67656e-06	0.430964
r_0987	S-formylglutathione hydralase	H2O[c] + S-formylglutathione[c] <=> formate[c] + glutathione[c] + H+[c]	0	0	2.68787e-19		0	0	0
r_0988	saccharopine dehydrogenase (NAD, L-lysine forming)	H2O[c] + L-saccharopine[c] + NAD[c] => 2-oxoglutarate[c] + H+[c] + L-lysine[c] + NADH[c]	0.00944873	0.00513128	0.00128227	13.5708	0.00116962	0.00271906	5.98366e-05	5.11591
r_0989	saccharopine dehydrogenase (NADP, L-glutamate forming)	H+[c] + L-allysine[c] + L-glutamate[c] + NADPH[c] => H2O[c] + L-saccharopine[c] + NADP(+)[c]	0.00944873	0.00513128	0.00128227	13.5708	0.00116962	0.00271906	5.98366e-05	5.11591
r_0990	sedoheptulose 1,7-bisphosphate D-glyceraldehyde-3-phosphate-lyase	sedoheptulose 1,7-bisphosphate[c] <=> D-erythrose 4-phosphate[c] + dihydroxyacetone phosphate[c]	0.00745479	0.00404844	0.0697221	935.266	0.00840997	0.019551	0.0181257	215.526
r_0992	serine O-acetyltransferase	acetyl-CoA[c] + L-serine[c] => coenzyme A[c] + O-acetyl-L-serine[c]	0	0	0.00185852		0	0	0.000533094
r_0993	serine palmitotransferase	L-serine[er] + palmitoyl-CoA[er] => 3-ketosphinganine[er] + carbon dioxide[er] + coenzyme A[er]	0	0	0		0	0	0
r_0995	seryl-tRNA synthetase	ATP[c] + L-serine[c] + tRNA(Ser)[c] => AMP[c] + diphosphate[c] + Ser-tRNA(Ser)[c]	0.0196037	0.0106461	4.3712e-05	0.222979	0.00242665	0.00564134	5.10711e-06	0.210459
r_0996	shikimate dehydrogenase	3-dehydroshikimate[c] + H+[c] + NADPH[c] => NADP(+)[c] + shikimate[c]	0.0148673	0.0080739	3.72964e-05	0.250862	0.00184036	0.00427836	0.000114142	6.20216
r_0997	shikimate kinase	ATP[c] + shikimate[c] => 3-phosphoshikimic acid[c] + ADP[c] + H+[c]	0.0148673	0.0080739	3.72964e-05	0.250862	0.00184036	0.00427836	0.000114142	6.20216
r_0998	sirohydrochlorin dehydrogenase	NAD[c] + precorrin-2[c] => H+[c] + NADH[c] + sirohydrochlorin[c]	0	0	0		0	0	0
r_0999	sirohydrochlorin ferrochetalase	iron(2+)[c] + sirohydrochlorin[c] => 3 H+[c] + siroheme[c]	0	0	0		0	0	0
r_1001	spermidine synthase	putrescine[c] + S-adenosylmethioninamine[c] => 5'-S-methyl-5'-thioadenosine[c] + H+[c] + spermidine[c]	0	0	3.34821e-05		0	0	2.26571e-05
r_1002	spermine synthase	S-adenosylmethioninamine[c] + spermidine[c] => 5'-S-methyl-5'-thioadenosine[c] + H+[c] + spermine[c]	0	0	4.76003e-05		0	0	2.58365e-05
r_1003	sphinganine phosphate lyase	sphinganine 1-phosphate[er] => hexadecanal[er] + O-phosphoethanolamine[er]	0	0	0		0	0	0
r_1004	sphingoid base-phosphate phosphatase (phytosphingosine 1-phosphate)	H2O[er] + phytosphingosine 1-phosphate[er] => phosphate[er] + phytosphingosine[er]	0	0	1.04123e-07		0	0	1.55402e-06
r_1005	sphingoid base-phosphate phosphatase (sphinganine 1-phosphatase)	H2O[er] + sphinganine 1-phosphate[er] => phosphate[er] + sphinganine[er]	0	0	7.37095e-08		0	0	1.41353e-06
r_1006	sphingolipid long chain base kinase (phytosphingosine)	ATP[er] + phytosphingosine[er] => ADP[er] + H+[er] + phytosphingosine 1-phosphate[er]	0	0	1.04123e-07		0	0	1.55402e-06
r_1007	sphingolipid long chain base kinase (sphinganine)	ATP[er] + sphinganine[er] => ADP[er] + H+[er] + sphinganine 1-phosphate[er]	0	0	7.37095e-08		0	0	1.41353e-06
r_1010	squalene epoxidase (NAD)	H+[er] + NADH[er] + oxygen[er] + squalene[er] => (S)-2,3-epoxysqualene[er] + H2O[er] + NAD[er]	0	0	0		0	0	0
r_1011	squalene epoxidase (NADP)	H+[er] + NADPH[er] + oxygen[er] + squalene[er] => (S)-2,3-epoxysqualene[er] + H2O[er] + NADP(+)[er]	0.00156964	0.000852419	3.94204e-06	0.251142	0.000621062	0.00144381	9.31541e-06	1.49992
r_1012	squalene synthase	2 farnesyl diphosphate[c] + H+[c] + NADPH[c] => 2 diphosphate[c] + NADP(+)[c] + squalene[c]	0.00156964	0.000852419	3.94204e-06	0.251142	0.000621062	0.00144381	9.31541e-06	1.49992
r_1021	succinate dehydrogenase (ubiquinone-6)	succinate[m] + ubiquinone-6[m] <=> fumarate[m] + ubiquinol-6[m]	0.540437	0.293493	0.104499	19.336	0.244377	0.568113	0.0279187	11.4244
r_1022	succinate-CoA ligase (ADP-forming)	ADP[m] + phosphate[m] + succinyl-CoA[m] => ATP[m] + coenzyme A[m] + succinate[m]	0.405033	0.219959	0.107257	26.4811	0.226849	0.527366	0.0263054	11.596
r_1023	succinate-semialdehyde dehydrogenase (NADP)	H2O[c] + NADP(+)[c] + succinic semialdehyde[c] => 2 H+[c] + NADPH[c] + succinate[c]	0	0	0.00726451		0	0	0.00374125
r_1024	sucrose hydrolyzing enxyme	H2O[e] + sucrose[e] => D-fructose[e] + D-glucose[e]	0	0	0		0	0	0
r_1025	sulfate adenylyltransferase	ATP[c] + H+[c] + sulphate[c] => 5'-adenylyl sulfate[c] + diphosphate[c]	0	0	0.00379826		0	0	0.000829088
r_1026	sulfate adenylyltransferase (ADP)	ADP[c] + H+[c] + sulphate[c] => 5'-adenylyl sulfate[c] + phosphate[c]	0.00571025	0.00310104	0.00407944	71.4406	0.000706847	0.00164324	0.000491016	69.4657
r_1027	sulfite reductase (NADPH2)	5 H+[c] + 3 NADPH[c] + sulphite[c] => 3 H2O[c] + hydrogen sulfide[c] + 3 NADP(+)[c]	0.00571025	0.00310104	0.00257971	45.1768	0.000706847	0.00164324	0.000574198	81.2336
r_1028	taurcholate via ABC system	ATP[c] + H2O[c] + taurocholic acid[c] => ADP[c] + H+[c] + phosphate[c] + taurocholic acid[v]	0	0	0		0	0	0
r_1029	taurine dioxygenase	2-oxoglutarate[c] + oxygen[c] + taurine[c] => aminoacetaldehyde[c] + carbon dioxide[c] + H+[c] + succinate[c] + sulphite[c]	0	0	0		0	0	0
r_1030	tetrahydrofolate aminomethyltransferase	5,10-methenyl-THF[m] + H2O[m] => 5-formyltetrahydrofolic acid[m] + H+[m]	0	0	0.000299137		0	0	0.000150087
r_1031	tetrahydrofolate:L-glutamate gamma-ligase (ADP-forming)	ATP[c] + L-glutamate[c] + THF[c] <=> 5,6,7,8-tetrahydrofolyl-L-glutamic acid[c] + ADP[c] + H+[c] + phosphate[c]	0	0	0		0	0	0
r_1032	thiamin diphosphatase	2 H2O[e] + TDP[e] => H+[e] + 2 phosphate[e] + thiamine[e]	0	0	0		0	0	0
r_1033	thiamin phosphatase	H2O[e] + TMP[e] => phosphate[e] + thiamine[e]	0	0	0		0	0	0
r_1034	thiamine diphosphokinase	ATP[c] + thiamine[c] => AMP[c] + H+[c] + TDP[c]	0	0	0		0	0	0
r_1035	thiamine-diphosphate kinase	ATP[c] + TDP[c] => ADP[c] + thiamine(1+) triphosphate(4-)[c]	0	0	0		0	0	0
r_1036	thiamine-phosphate diphosphorylase	4-amino-2-methyl-5-diphosphomethylpyrimidine[c] + 4-methyl-5-(2-phosphonooxyethyl)thiazole[c] + H+[c] => diphosphate[c] + TMP[c]	0	0	0		0	0	0
r_1038	thioredoxin reductase (NADPH)	H+[c] + NADPH[c] + TRX1 disulphide[c] => NADP(+)[c] + TRX1[c]	0.00635177	0.00344942	0.00831213	130.863	0.000883607	0.00205416	0.00241205	272.978
r_1039	thioredoxin reductase (NADPH)	H+[m] + NADPH[m] + TRX1 disulphide[m] => NADP(+)[m] + TRX1[m]	0	0	0		0	0	0
r_1040	threonine aldolase	L-threonine[c] => acetaldehyde[c] + L-glycine[c]	0	0	0.00860884		0	0	0.00215545
r_1041	threonine synthase	H2O[c] + O-phospho-L-homoserine[c] => L-threonine[c] + phosphate[c]	0.0178705	0.00970486	0.00875359	48.9834	0.00223457	0.00519481	0.00223096	99.8384
r_1042	threonyl-tRNA synthetase	ATP[c] + L-threonine[c] + tRNA(Thr)[c] => AMP[c] + diphosphate[c] + Thr-tRNA(Thr)[c]	0.0123272	0.00669446	2.7487e-05	0.222979	0.00152592	0.00354738	3.21145e-06	0.210459
r_1043	threonyl-tRNA synthetase	ATP[m] + L-threonine[m] + tRNA(Thr)[m] => AMP[m] + diphosphate[m] + Thr-tRNA(Thr)[m]	0	0	0		0	0	0
r_1045	thymidylate synthase	5,10-methylenetetrahydrofolate[c] + dUMP[c] => dihydrofolic acid[c] + dTMP[c]	0.000122958	6.67742e-05	0.000174018	141.526	3.3879e-05	7.876e-05	0.000234056	690.858
r_1046	trans-aconitate 3-methyltransferase	S-adenosyl-L-methionine[c] + trans-aconitate[c] => (2E)-3-(methoxycarbonyl)pent-2-enedioic acid[c] + S-adenosyl-L-homocysteine[c]	0	0	0		0	0	0
r_1047	trans-pentaprenyltranstransferase	isopentenyl diphosphate[m] + pentaprenyl diphosphate[m] => diphosphate[m] + hexaprenyl diphosphate[m]	0	0	0		0	0	0
r_1048	transaldolase	glyceraldehyde 3-phosphate[c] + sedoheptulose 7-phosphate[c] <=> D-erythrose 4-phosphate[c] + D-fructose 6-phosphate[c]	0.689573	0.374483	0.125694	18.2278	0.193698	0.450298	0.0332587	17.1704
r_1049	transketolase 1	D-xylulose 5-phosphate[c] + ribose-5-phosphate[c] <=> glyceraldehyde 3-phosphate[c] + sedoheptulose 7-phosphate[c]	0.711588	0.386438	0.10386	14.5956	0.202833	0.471536	0.0259325	12.7851
r_1050	transketolase 2	D-erythrose 4-phosphate[c] + D-xylulose 5-phosphate[c] <=> D-fructose 6-phosphate[c] + glyceraldehyde 3-phosphate[c]	0.69672	0.378364	0.103864	14.9076	0.200976	0.467217	0.0259365	12.9053
r_1051	trehalose-phosphatase	alpha,alpha-trehalose 6-phosphate[c] + H2O[c] => phosphate[c] + trehalose[c]	0.00505252	0.00274385	0.00615405	121.802	0.00211842	0.00492479	0.00239949	113.268
r_1054	triose-phosphate isomerase	dihydroxyacetone phosphate[c] <=> glyceraldehyde 3-phosphate[c]	0	0	0.0820026		0.00545726	0.0126867	0.0217914	399.31
r_1055	tryptophan synthase (indoleglycerol phosphate)	1-C-(indol-3-yl)glycerol 3-phosphate[c] + L-serine[c] => glyceraldehyde 3-phosphate[c] + H2O[c] + L-tryptophan[c]	0.00277761	0.00150842	6.81162e-06	0.245233	0.000343829	0.000799315	7.6844e-05	22.3495
r_1056	tryptophan transaminase	2-oxoglutarate[c] + L-tryptophan[c] => indole-3-pyruvate[c] + L-glutamate[c]	0	0	2.31635e-06		0	0	2.38548e-05
r_1057	tryptophanyl-tRNA synthetase	ATP[c] + L-tryptophan[c] + tRNA(Trp)[c] => AMP[c] + diphosphate[c] + Trp-tRNA(Trp)[c]	0.00277761	0.00150842	6.19348e-06	0.222979	0.000343829	0.000799315	7.23621e-07	0.210459
r_1058	tryptophanyl-tRNA synthetase	ATP[m] + L-tryptophan[m] + tRNA(Trp)[m] => AMP[m] + diphosphate[m] + Trp-tRNA(Trp)[m]	0	0	0		0	0	0
r_1063	tyrosine transaminase	3-(4-hydroxyphenyl)pyruvate[c] + L-glutamate[c] <=> 2-oxoglutarate[c] + L-tyrosine[c]	0.00484777	0.00263265	0.039352	811.755	0	0	0.00829574
r_1065	tyrosine transaminase	3-(4-hydroxyphenyl)pyruvate[p] + L-glutamate[p] => 2-oxoglutarate[p] + L-tyrosine[p]	0	0	0		0	0	0
r_1066	tyrosyl-tRNA synthetase	ATP[c] + L-tyrosine[c] + tRNA(Tyr)[c] => AMP[c] + diphosphate[c] + Tyr-tRNA(Tyr)[c]	0.00484777	0.00263265	1.08095e-05	0.222979	0.000600084	0.00139504	1.26293e-06	0.210459
r_1067	tyrosyl-tRNA synthetase	ATP[m] + L-tyrosine[m] + tRNA(Tyr)[m] => AMP[m] + diphosphate[m] + Tyr-tRNA(Tyr)[m]	0	0	0		0	0	0
r_1068	UDP-glucose:ergosterol glucosyltransferase	ergosterol[c] + UDP-D-glucose[c] => ergosterol 3-beta-D-glucoside[c] + H+[c] + UDP[c]	0	0	0		0	0	0
r_1069	UDP-N-acetylglucosamine diphosphorylase	H+[c] + N-acetyl-alpha-D-glucosamine 1-phosphate[c] + UTP[c] <=> diphosphate[c] + UDP-N-acetyl-alpha-D-glucosamine[c]	0	0	0		0	0	6.43399e-20
r_1070	UDPglucose 4-epimerase	UDP-D-glucose[c] <=> UDP-D-galactose[c]	0	0	1.12375e-16		0	0	0
r_1071	UDPglucose--hexose-1-phosphate uridylyltransferase	alpha-D-galactose 1-phosphate[c] + UDP-D-glucose[c] <=> D-glucose 1-phosphate[c] + UDP-D-galactose[c]	0	0	0.00891141		0	0	0.0180719
r_1072	UMP kinase	ATP[c] + UMP[c] => ADP[c] + UDP[c]	0.00359786	0.00195387	0.023623	656.584	0.000991329	0.00230459	0.00489247	493.527
r_1073	UMP kinase	ATP[n] + UMP[n] => ADP[n] + UDP[n]	0	0	0		0	0	0
r_1074	uracil phosphoribosyltransferase	PRPP[c] + uracil[c] => diphosphate[c] + UMP[c]	0	0	9.44559e-05		0	0	7.07804e-05
r_1075	urea carboxylase	ATP[c] + bicarbonate[c] + urea[c] => ADP[c] + H+[c] + phosphate[c] + urea-1-carboxylic acid[c]	0	0	0.012436		0	0	0.00332329
r_1076	ureidoglycolate hydrolase	2 H+[c] + H2O[c] + ureidoglycolic acid[c] => 2 ammonium[c] + carbon dioxide[c] + glyoxylate[c]	0	0	0		0	0	0
r_1077	uridine kinase (ATP:uridine)	ATP[c] + uridine[c] => ADP[c] + H+[c] + UMP[c]	0	0	2.32532e-05		0	0	3.07128e-05
r_1078	uridine kinase (GTP:uridine)	GTP[c] + uridine[c] => GDP[c] + H+[c] + UMP[c]	0	0	1.52719e-05		0	0	1.2304e-05
r_1079	uridylate kinase (dUMP)	ATP[c] + dUMP[c] => ADP[c] + dUDP[c]	0	0	0.00132402		0	0	0.00103396
r_1080	uridylate kinase (dUMP)	ATP[n] + dUMP[n] => ADP[n] + dUDP[n]	0	0	0.000571301		0	0	0.000379139
r_1081	uroporphyrinogen decarboxylase (uroporphyrinogen III)	4 H+[c] + uroporphyrinogen III[c] => 4 carbon dioxide[c] + coproporphyrinogen III[c]	5.346e-08	2.90323e-08	1.19315e-10	0.223185	1.473e-08	3.42435e-08	3.11651e-11	0.211576
r_1082	uroporphyrinogen methyltransferase	2 S-adenosyl-L-methionine[c] + uroporphyrinogen III[c] => H+[c] + precorrin-2[c] + 2 S-adenosyl-L-homocysteine[c]	0	0	0		0	0	0
r_1083	uroporphyrinogen-III synthase	preuroporphyrinogen[c] => H2O[c] + uroporphyrinogen III[c]	5.346e-08	2.90323e-08	1.19315e-10	0.223185	1.473e-08	3.42435e-08	3.11651e-11	0.211576
r_1084	UTP-glucose-1-phosphate uridylyltransferase	D-glucose 1-phosphate[c] + H+[c] + UTP[c] <=> diphosphate[c] + UDP-D-glucose[c]	0.0595508	0.0323399	0.0622689	104.564	0.0249684	0.0580451	0.018031	72.2151
r_1085	V-ATPase, Golgi	ATP[c] + H+[c] + H2O[c] => ADP[c] + 2 H+[g] + phosphate[c]	0	0	0.0211985		0	0	0.00895178
r_1086	V-ATPase, vacuole	ATP[c] + H+[c] + H2O[c] => ADP[c] + 2 H+[v] + phosphate[c]	0	0	0.0423423		0	0	0.00893242
r_1087	valine transaminase	2-oxoglutarate[c] + L-valine[c] <=> 3-methyl-2-oxobutanoate[c] + L-glutamate[c]	0	0	3.79088e-05		0	0	0.00119251
r_1088	valine transaminase, mitochondiral	2-oxoglutarate[m] + L-valine[m] <=> 3-methyl-2-oxobutanoate[m] + L-glutamate[m]	-0.0133566	-0.00725351	4.87969e-05	-0.365339	-0.00165335	-0.00384362	0.00120296	-72.759
r_1089	valyl-tRNA synthetase	ATP[c] + L-valine[c] + tRNA(Val)[c] => AMP[c] + diphosphate[c] + Val-tRNA(Val)[c]	0.0133566	0.00725351	2.97824e-05	0.222979	0.00165335	0.00384362	3.47964e-06	0.210459
r_1090	valyl-tRNA synthetase	ATP[m] + L-valine[m] + tRNA(Val)[m] => AMP[m] + diphosphate[m] + Val-tRNA(Val)[m]	0	0	0		0	0	0
r_1091	xanthine phosphoribosyltransferase	9H-xanthine[c] + PRPP[c] => diphosphate[c] + xanthosine-5-phosphate[c]	0	0	0.000105661		0	0	0.000157951
r_1092	xylitol dehydrogenase (D-xyulose-forming)	NAD[c] + xylitol[c] => D-xylulose[c] + H+[c] + NADH[c]	1.41439	0.768108	0.0900315	6.36538	0.425327	0.988775	0.00338615	0.796129
r_1093	xylose reductase	D-xylose[c] + H+[c] + NADPH[c] => NADP(+)[c] + xylitol[c]	1.8414	1	0.00803101	0.436136	0.430155	1	0.00208625	0.485
r_1094	xylulokinase	ATP[c] + D-xylulose[c] => ADP[c] + D-xylulose 5-phosphate[c] + H+[c]	0.0921687	0.0500536	0.531355	576.503	0.000218164	0.000507176	0.152162	69746.7
r_1095	yUMP synthetase	ribose-5-phosphate[c] + uracil[c] <=> H2O[c] + pseudouridine 5'-phosphate[c]	0	0	0		0	0	0
r_1096	(R)-mevalonate transport	(R)-mevalonate[e] <=> (R)-mevalonate[c]	0	0	1.21764e-05		0	0	2.4144e-05
r_1097	(R,R)-butanediol transport	(R,R)-2,3-butanediol[c] <=> (R,R)-2,3-butanediol[e]	0	0	0.0175896		0	0	0.000376938
r_1099	2-oxoadipate and 2-oxoglutarate transport	2-oxoadipic acid[m] + 2-oxoglutarate[c] <=> 2-oxoadipic acid[c] + 2-oxoglutarate[m]	0.00944873	0.00513128	0.00128227	13.5708	0.00116962	0.00271906	5.98366e-05	5.11591
r_1100	3-hexaprenyl-4,5-dihydroxybenzoate transport	3-hexaprenyl-4,5-dihydroxybenzoic acid[c] <=> 3-hexaprenyl-4,5-dihydroxybenzoic acid[m]	0	0	0		0	0	0
r_1101	4-aminobutyrate transport	gamma-aminobutyrate[e] + H+[e] => gamma-aminobutyrate[c] + H+[c]	0	0	0		0	0	0
r_1102	5-aminolevulinate transport	5-aminolevulinate[e] + H+[e] => 5-aminolevulinate[c] + H+[c]	0	0	0		0	0	0
r_1103	5-formyltetrahydrofolic acid transport	5-formyltetrahydrofolic acid[e] <=> 5-formyltetrahydrofolic acid[c]	0	0	0		0	0	0
r_1104	8-Amino-7-oxononanoate transport	8-amino-7-oxononanoate[e] + H+[e] <=> 8-amino-7-oxononanoate[c] + H+[c]	0	0	0		0	0	0
r_1106	acetate transport	acetate[c] <=> acetate[e]	0	0	0.0600095		0	0	0.000770367
r_1107	acetic ester transport	ethyl acetate[c] => ethyl acetate[e]	0	0	0		0	0	0
r_1108	adenine transport	adenine[e] + H+[e] => adenine[c] + H+[c]	0	0	0		0	0	0
r_1109	adenosine transport	adenosine[e] + H+[e] => adenosine[c] + H+[c]	0	0	0		0	0	0
r_1110	ADP/ATP transporter	ADP[c] + ATP[m] <=> ADP[m] + ATP[c]	11.5546	6.27488	0.277957	2.4056	4.83949	11.2506	0.0928494	1.91858
r_1111	ADP/ATP transporter	ADP[p] + ATP[c] + H+[p] => ADP[c] + ATP[p] + H+[c]	0	0	0		0	0	0
r_1112	AKG transporter, mitochonrial	2-oxoglutarate[c] + citrate[m] <=> 2-oxoglutarate[m] + citrate[c]	0.17699	0.0961171	0.161834	91.437	0.018041	0.0419407	0.0598606	331.803
r_1113	allantoate uniport	allantoate[e] => allantoate[c]	0	0	0		0	0	0
r_1114	allantoin uniport	allantoin[e] => allantoin[c]	0	0	0		0	0	0
r_1115	ammonia transport	ammonium[e] <=> ammonium[c]	0.335689	0.182301	0.0340155	10.133	0.0482165	0.112091	0.00240221	4.98214
r_1116	AMP/ATP transporter	AMP[p] + ATP[c] + H+[p] => AMP[c] + ATP[p] + H+[c]	0	0	0.0445913		0	0	0.0094825
r_1118	aspartate-glutamate transporter	L-aspartate[m] + L-glutamate[c] => L-aspartate[c] + L-glutamate[m]	1.94521	1.05637	0.196789	10.1166	0.675328	1.56996	0.103197	15.281
r_1119	biotin uptake	biotin[e] + H+[e] => biotin[c] + H+[c]	0	0	0		0	0	0
r_1120	carnithine-acetylcarnithine carrier	(R)-carnitine[m] + O-acetylcarnitine[c] => (R)-carnitine[c] + O-acetylcarnitine[m]	0	0	0.0242874		0	0	0.0132919
r_1121	ceramide-2' (sphinganine:n-C24:0OH) transport	ceramide-2' (C24)[er] <=> ceramide-2' (C24)[g]	0	0	0		0	0	0
r_1122	ceramide-2' (sphinganine:n-C26:0OH) transport	ceramide-2' (C26)[er] <=> ceramide-2' (C26)[g]	0	0	0		0	0	0
r_1123	ceramide-3 (Phytosphingosine:n-C24:0OH) transport	ceramide-3 (C24)[er] <=> ceramide-3 (C24)[g]	0	0	0		0	0	0
r_1124	ceramide-3 (Phytosphingosine:n-C26:0OH) transport	ceramide-3 (C26)[er] <=> ceramide-3 (C26)[g]	0	0	0		0	0	0
r_1125	choline transport	choline[e] + H+[e] => choline[c] + H+[c]	0	0	0.0211981		0	0	0.008463
r_1129	coenzyme A transport	coenzyme A[c] => coenzyme A[m]	0.00941803	0.0051146	0.00433933	46.0747	0.00372642	0.00866297	0.00180858	48.5339
r_1130	CTP transport	CMP[m] + CTP[c] + H+[c] => CMP[c] + CTP[m] + H+[m]	5.20804e-05	2.8283e-05	0.00238507	4579.6	2.05487e-05	4.77703e-05	8.66391e-05	421.629
r_1131	CTP/CMP antiport	CMP[m] + CTP[c] + 2 H+[c] => CMP[c] + CTP[m] + 2 H+[m]	0	0	3.67797e-06		0	0	3.24604e-05
r_1132	cytidine transport	cytidine[e] + H+[e] => cytidine[c] + H+[c]	0	0	0		0	0	0
r_1133	cytosine transport	cytosine[e] + H+[e] => cytosine[c] + H+[c]	0	0	0		0	0	0
r_1134	D-fructose transport	D-fructose[e] + H+[e] => D-fructose[c] + H+[c]	0	0	0		0	0	0
r_1135	D-galactose transport	D-galactose[e] + H+[e] => D-galactose[c] + H+[c]	0	0	0		0	0	0
r_1136	D-lactate transport	(R)-lactate[e] + H+[e] <=> (R)-lactate[c] + H+[c]	0	0	0		0	0	1.9217e-11
r_1137	D-lactate transport	(R)-lactate[c] + H+[c] => (R)-lactate[m] + H+[m]	0	0	0.0169045		0	0	0.00902427
r_1138	D-lactate/pyruvate antiport	(R)-lactate[c] + pyruvate[m] <=> (R)-lactate[m] + pyruvate[c]	0	0	0.0169045		0	0	0.00902427
r_1139	D-mannose transport	D-mannose[e] + H+[e] => D-mannose[c] + H+[c]	0	0	0		0	0	0
r_1146	episterol transport	episterol[e] <=> episterol[c]	0	0	4.95544e-07		0	0	0
r_1147	ergosterol transport	ergosterol[e] <=> ergosterol[c]	0	0	5.95635e-07		0	0	1.24008e-06
r_1149	ethanolamine transport	ethanolamine[e] <=> ethanolamine[c]	0	0	0		0	0	0
r_1151	fadH2 transport	FADH2[m] => FADH2[c]	0	0	0		0	0	0
r_1161	fecosterol transport	fecosterol[e] <=> fecosterol[c]	0	0	3.50982e-07		0	0	1.61289e-06
r_1165	GDP-mannose antiport	GDP-alpha-D-mannose[c] + GMP[g] => GDP-alpha-D-mannose[g] + GMP[c]	0	0	0		0	0	0
r_1166	glucose transport	D-glucose[e] => D-glucose[c]	0	0	0		0	0	0
r_1167	glutathione transport	glutathione[e] => glutathione[c]	0	0	0		0	0	0
r_1168	glutathione transport	glutathione[c] <=> glutathione[v]	0	0	5.08423e-15		0	0	0.00515893
r_1169	glycero-3-phospho-1-inositol transport	1-(sn-glycero-3-phospho)-1D-myo-inositol[e] <=> 1-(sn-glycero-3-phospho)-1D-myo-inositol[c]	0	0	0		0	0	0
r_1170	glycero-3-phosphocholine transport	sn-glycero-3-phosphocholine[e] <=> sn-glycero-3-phosphocholine[c]	0	0	3.58905e-05		0	0	8.2642e-05
r_1171	glycerol transport	glycerol[e] + H+[e] => glycerol[c] + H+[c]	0	0	0.0211981		0	0	0.00537263
r_1172	glycerol transport via channel	glycerol[c] => glycerol[e]	0	0	0.0211981		0	0	0.00537263
r_1173	glycine transport	H+[e] + L-glycine[e] <=> H+[c] + L-glycine[c]	0	0	0.013205		0	0	0.000354429
r_1174	glycogen vacuolar 'transport' via autophagy	glycogen[c] => glycogen[v]	0	0	0		0	0	0
r_1175	GTP/GDP translocase	GDP[m] + GTP[c] + H+[c] => GDP[c] + GTP[m] + H+[m]	0	0	0.0116655		0	0	0.00377551
r_1176	guanine transport	guanine[e] + H+[e] <=> guanine[c] + H+[c]	0	0	0		0	0	0
r_1177	inositol transport	H+[e] + myo-inositol[e] => H+[c] + myo-inositol[c]	0	0	0		0	0	0
r_1178	iron (II) transport	iron(2+)[e] => iron(2+)[c]	5.346e-08	2.90323e-08	1.19315e-10	0.223185	1.473e-08	3.42435e-08	3.11651e-11	0.211576
r_1179	iron (II) transport	iron(2+)[c] => iron(2+)[m]	5.346e-08	2.90323e-08	1.19315e-10	0.223185	1.473e-08	3.42435e-08	3.11651e-11	0.211576
r_1180	isoamyl acetate transport	isoamyl acetate[c] => isoamyl acetate[e]	0	0	0		0	0	0
r_1181	isobutyl acetate transport	isobutyl acetate[c] => isobutyl acetate[e]	0	0	0		0	0	0
r_1182	isopentenyl diphosphate transport	isopentenyl diphosphate[c] <=> isopentenyl diphosphate[m]	0	0	0		0	0	0
r_1183	L-alanine transport	H+[e] + L-alanine[e] <=> H+[c] + L-alanine[c]	0	0	0.0169448		0	0	0.000336345
r_1184	L-arganine transport	H+[e] + L-arginine[e] <=> H+[c] + L-arginine[c]	0	0	6.79263e-06		0	0	1.18246e-05
r_1185	L-arganine transport	H+[v] + L-arginine[c] => H+[c] + L-arginine[v]	0	0	0		0	0	0
r_1186	L-asparagine transport	H+[e] + L-asparagine[e] <=> H+[c] + L-asparagine[c]	0	0	0.00471843		0	0	0.00184288
r_1187	L-asparagine transport	H+[v] + L-asparagine[c] => H+[c] + L-asparagine[v]	0	0	15.8374		0	0	11.1855
r_1188	L-aspartate transport	H+[v] + L-asparagine[v] => H+[c] + L-asparagine[c]	0	0	15.8374		0	0	11.1855
r_1189	L-aspartate transport	H+[v] + L-aspartate[v] => H+[c] + L-aspartate[c]	0	0	0		0	0	0
r_1190	L-aspartate transport	H+[e] + L-aspartate[e] <=> H+[c] + L-aspartate[c]	0	0	0.0165096		0	0	0.00182484
r_1191	L-carnitine transport	(R)-carnitine[e] <=> (R)-carnitine[c]	0	0	1.25222e-11		0	0	0
r_1192	L-cystine transport	H+[e] + L-cysteine[e] <=> H+[c] + L-cysteine[c]	0	0	0.00151482		0	0	0.000518214
r_1193	L-cystine transport	H+[v] + L-cystine[v] => H+[c] + L-cystine[c]	0	0	0		0	0	0
r_1194	L-glutamate transport	L-glutamate[c] => L-glutamate[m]	0.0431757	0.0234472	0.000188271	0.436058	0.00530345	0.0123292	0.0015394	29.0264
r_1195	L-glutamate transport	H+[v] + L-glutamate[v] => H+[c] + L-glutamate[c]	0	0	0		0	0	0
r_1196	L-glutamate transport	H+[e] + L-glutamate[e] <=> H+[c] + L-glutamate[c]	0	0	0.00642651		0	0	0.000204289
r_1197	L-glutamine transport	H+[v] + L-glutamine[c] => H+[c] + L-glutamine[v]	0	0	15.8374		0	0	15.8147
r_1198	L-glutamine transport	H+[v] + L-glutamine[v] => H+[c] + L-glutamine[c]	0	0	15.8374		0	0	15.8147
r_1199	L-glutamine transport	H+[e] + L-glutamine[e] <=> H+[c] + L-glutamine[c]	0	0	0.00609586		0	0	0
r_1200	L-histidine transport, vacuolar	H+[v] + L-histidine[c] => H+[c] + L-histidine[v]	0	0	0		0	0	0
r_1201	L-histidine transport	H+[e] + L-histidine[e] <=> H+[c] + L-histidine[c]	0	0	6.17756e-06		0	0	0.000166679
r_1202	L-isoleucine transport	L-isoleucine[v] <=> L-isoleucine[c]	0	0	0		0	0	0
r_1203	L-isoleucine transport	H+[v] + L-isoleucine[c] => H+[c] + L-isoleucine[v]	0	0	0		0	0	0
r_1204	L-isoleucine transport	H+[v] + L-isoleucine[v] => H+[c] + L-isoleucine[c]	0	0	0		0	0	0
r_1205	L-isoleucine transport	H+[e] + L-isoleucine[e] <=> H+[c] + L-isoleucine[c]	0	0	0		0	0	0.000169691
r_1206	L-lactate transport	(S)-lactate[c] <=> (S)-lactate[m]	0	0	0		0	0	0
r_1207	L-lactate transport	(S)-lactate[e] + H+[e] => (S)-lactate[c] + H+[c]	0	0	0		0	0	0
r_1208	L-leucine transport, vacuoluar	L-leucine[v] <=> L-leucine[c]	0	0	0		0	0	0
r_1209	L-leucine transport, vacuoluar	H+[v] + L-leucine[c] => H+[c] + L-leucine[v]	0	0	0		0	0	0
r_1210	L-leucine transport, vacuoluar	H+[v] + L-leucine[v] => H+[c] + L-leucine[c]	0	0	0		0	0	0
r_1211	L-leucine transport	H+[e] + L-leucine[e] <=> H+[c] + L-leucine[c]	0	0	0		0	0	0.000211291
r_1212	L-lysine transport	H+[v] + L-lysine[c] => H+[c] + L-lysine[v]	0	0	0		0	0	0
r_1213	L-lysine transport	H+[e] + L-lysine[e] <=> H+[c] + L-lysine[c]	0	0	0.00128125		0	0	5.98204e-05
r_1214	L-methionine transport	H+[e] + L-methionine[e] <=> H+[c] + L-methionine[c]	0	0	0.00201744		0	0	0.000242829
r_1215	L-phenylalanine transport	H+[e] + L-phenylalanine[e] <=> H+[c] + L-phenylalanine[c]	0	0	9.93779e-06		0	0	4.73331e-05
r_1216	L-proline transport	H+[e] + L-proline[e] <=> H+[c] + L-proline[c]	0	0	0.00541749		0	0	0.000408835
r_1217	L-serine transport	H+[e] + L-serine[e] <=> H+[c] + L-serine[c]	0	0	0.0103393		0	0	0.000470041
r_1218	L-threonine transport	H+[e] + L-threonine[e] <=> H+[c] + L-threonine[c]	0	0	0.000934403		0	0	0
r_1219	L-tryptophan transport	H+[e] + L-tryptophan[e] <=> H+[c] + L-tryptophan[c]	0	0	8.05297e-07		0	0	3.3719e-05
r_1220	L-tyrosine transport	L-tyrosine[v] <=> L-tyrosine[c]	0	0	22.3607		0	0	0
r_1221	L-tyrosine transport	H+[v] + L-tyrosine[c] => H+[c] + L-tyrosine[v]	0	0	0		0	0	0
r_1222	L-tyrosine transport	H+[v] + L-tyrosine[v] => H+[c] + L-tyrosine[c]	0	0	22.3607		0	0	0
r_1223	L-tyrosine transport	H+[e] + L-tyrosine[e] <=> H+[c] + L-tyrosine[c]	0	0	1.27055e-05		0	0	6.90905e-05
r_1224	L-valine transport	H+[e] + L-valine[e] <=> H+[c] + L-valine[c]	0	0	1.04004e-05		0	0	0.000165169
r_1225	lanosterol transport	lanosterol[e] <=> lanosterol[c]	0	0	1.25251e-06		0	0	7.83656e-06
r_1226	malate transport	(S)-malate[c] + phosphate[m] => (S)-malate[m] + phosphate[c]	0	0	1.47047e-05		0	0	0.000338954
r_1227	maltose transport	H+[e] + maltose[e] => H+[c] + maltose[c]	0	0	0		0	0	0
r_1229	NAD transport	NAD[c] => NAD[m]	0	0	0		0	0	0
r_1230	NAD transport	dAMP[m] + NAD[c] => dAMP[c] + NAD[m]	0	0	0		0	0	0
r_1231	NAD transport	AMP[m] + NAD[c] => AMP[c] + NAD[m]	0	0	0		0	0	0
r_1232	NAD transport	dGMP[m] + NAD[c] => dGMP[c] + NAD[m]	0	0	0		0	0	0
r_1235	nicotinate transport	nicotinate[e] <=> nicotinate[c]	0	0	0		0	0	0
r_1236	octadecanoate (n-C18:0) transport	stearate[c] <=> stearate[p]	0	0	1.43393e-10		0	0	9.22724e-05
r_1237	ornithine transport	H+[c] + ornithine[m] => H+[m] + ornithine[c]	0.0147462	0.00800816	8.80831e-05	0.597326	0.00182505	0.00424277	4.75877e-05	2.60748
r_1238	orntithine transport	H+[e] + ornithine[e] <=> H+[c] + ornithine[c]	0	0	1.09053e-05		0	0	3.76028e-05
r_1239	oxaloacetate transport	H+[c] + oxaloacetate[c] => H+[m] + oxaloacetate[m]	0	0	0		0	0	0.000212558
r_1241	pantothenate transport	(R)-pantothenate[e] + H+[e] <=> (R)-pantothenate[c] + H+[c]	0	0	7.61029e-05		0	0	0.000111712
r_1242	pentaprenyl diphosphate transport	pentaprenyl diphosphate[c] <=> pentaprenyl diphosphate[m]	0	0	0		0	0	0
r_1244	phosphate transport	H+[e] + phosphate[e] <=> H+[c] + phosphate[c]	0.012435	0.006753	0.00813032	65.3827	0.00368336	0.00856288	0.000822441	22.3285
r_1245	phosphate transport	H+[c] + phosphate[c] => H+[m] + phosphate[m]	10.633	5.7744	0.258476	2.43089	4.62545	10.753	0.0695746	1.50417
r_1249	potassium transport	H+[e] + potassium[e] <=> H+[c] + potassium[c]	0	0	0		0	0	0
r_1250	putrescine excretion	putrescine[c] => putrescine[e]	0	0	0		0	0	0
r_1251	putrescine transport	H+[c] + putrescine[e] <=> H+[e] + putrescine[c]	0	0	1.63073e-06		0	0	1.17876e-05
r_1252	putrescine transport	H+[v] + putrescine[c] <=> H+[c] + putrescine[v]	0	0	0		0	0	0
r_1253	pyridoxine symport	H+[e] + pyridoxine[e] <=> H+[c] + pyridoxine[c]	0	0	0		0	0	0
r_1254	pyruvate transport	H+[e] + pyruvate[e] <=> H+[c] + pyruvate[c]	0	0	0.0648432		0	0	0.000544967
r_1255	S-adenosyl-L-methionine transport	H+[e] + S-adenosyl-L-methionine[e] => H+[c] + S-adenosyl-L-methionine[c]	0	0	0		0	0	0
r_1256	S-adenosyl-L-methionine transport	S-adenosyl-L-methionine[c] <=> S-adenosyl-L-methionine[m]	0	0	0		0	0	0
r_1257	S-methylmethionine permease	H+[e] + S-methyl-L-methionine[e] => H+[c] + S-methyl-L-methionine[c]	0	0	0		0	0	0
r_1258	sodium proton antiporter	H+[e] + sodium[c] <=> H+[c] + sodium[e]	0	0	0		0	0	0
r_1260	spermidine transport	H+[c] + spermidine[e] <=> H+[e] + spermidine[c]	0	0	0		0	0	1.86918e-05
r_1261	spermidine transport	H+[v] + spermidine[c] <=> H+[c] + spermidine[v]	0	0	0		0	0	0
r_1262	spermine transport	H+[c] + spermine[e] <=> H+[e] + spermine[c]	0	0	3.34821e-05		0	0	1.2911e-05
r_1263	spermine transport	H+[v] + spermine[c] <=> H+[c] + spermine[v]	0	0	0		0	0	0
r_1264	succinate transport	phosphate[m] + succinate[c] => phosphate[c] + succinate[m]	0	0	1.04004e-05		0	0	0.000446507
r_1265	succinate-fumarate transport	fumarate[m] + succinate[c] => fumarate[c] + succinate[m]	0.0854898	0.0464265	0.072345	84.6241	0.0106856	0.0248413	0.014956	139.964
r_1266	sulfate uniport	sulphate[e] => sulphate[c]	0.00677945	0.00368168	0.0034894	51.4703	0.00100145	0.00232811	0.00119173	119
r_1267	sulfite transport	sulphite[c] => sulphite[e]	0	0	0.0021818		0	0	0.00104803
r_1268	taurine transport	taurine[c] <=> taurine[e]	0	0	0		0	0	0
r_1270	thiamine transport	H+[e] + thiamine[e] => H+[c] + thiamine[c]	0	0	0		0	0	0
r_1271	UDPgalactose transport	UDP-D-galactose[c] => UDP-D-galactose[g]	0	0	0		0	0	0
r_1272	uracil transport	H+[e] + uracil[e] => H+[c] + uracil[c]	0	0	0		0	0	0
r_1273	urea transport	2 H+[e] + urea[e] <=> 2 H+[c] + urea[c]	0	0	0		0	0	0
r_1274	uridine transport	H+[e] + uridine[e] => H+[c] + uridine[c]	0	0	0		0	0	0
r_1275	UTP transport	FMN[m] + H+[c] + UMP[m] + UTP[c] => FMN[c] + H+[m] + UMP[c] + UTP[m]	0	0	0		0	0	0
r_1276	UTP/UMP antiport	2 H+[c] + UMP[m] + UTP[c] => 2 H+[m] + UMP[c] + UTP[m]	0	0	0		0	0	0
r_1277	water diffusion	H2O[e] <=> H2O[c]	-3.0992	-1.68307	0.138808	-4.47884	-1.19082	-2.76836	0.0257709	-2.16413
r_1278	zymosterol transport	zymosterol[e] <=> zymosterol[ce]	0	0	6.07588e-07		0	0	3.33146e-06
r_1542	(1->3)-beta-D-glucan exchange	(1->3)-beta-D-glucan[e] =>	0	0	0		0	0	0
r_1543	(1->3)-beta-D-glucan transport	(1->3)-beta-D-glucan[ce] <=> (1->3)-beta-D-glucan[c]	0	0	0		0	0	0
r_1545	(R)-carnitine exchange	(R)-carnitine[e] =>	0	0	1.25222e-11		0	0	0
r_1546	(R)-lactate exchange	(R)-lactate[e] =>	0	0	0		0	0	1.9217e-11
r_1547	(R)-mevalonate exchange	(R)-mevalonate[e] =>	0	0	1.21764e-05		0	0	2.4144e-05
r_1548	(R)-pantothenate exchange	(R)-pantothenate[e] =>	0	0	7.61029e-05		0	0	0.000111712
r_1549	(R,R)-2,3-butanediol exchange	(R,R)-2,3-butanediol[e] =>	0	0	0.0175896		0	0	0.000376938
r_1550	(S)-3-methyl-2-oxopentanoate exchange	(S)-3-methyl-2-oxopentanoate[e] =>	0	0	1.92828e-05		0	0	0.000129553
r_1551	(S)-lactate exchange	(S)-lactate[e] =>	0	0	0		0	0	0
r_1552	(S)-malate exchange	(S)-malate[e] =>	0	0	0		0	0	0.000286628
r_1553	1-(sn-glycero-3-phospho)-1D-myo-inositol exchange	1-(sn-glycero-3-phospho)-1D-myo-inositol[e] =>	0	0	0		0	0	0
r_1560	1D-myo-inositol 1,3,4,5,6-pentakisphosphate diffusion	myo-inositol 1,3,4,5,6-pentakisphosphate[c] <=> myo-inositol 1,3,4,5,6-pentakisphosphate[n]	0	0	0		0	0	0
r_1562	1D-myo-inositol 1-phosphate transport	1D-myo-inositol 1-phosphate[er] <=> 1D-myo-inositol 1-phosphate[c]	0	0	0.00286825		0	0	9.01291e-05
r_1563	2'-deoxyadenosine exchange	2'-deoxyadenosine[e] =>	0	0	0		0	0	0
r_1565	2'-deoxyinosine exchange	2'-deoxyinosine[e] =>	0	0	0		0	0	0
r_1567	2-dehydro-3-deoxy-D-arabino-heptonate7-phohsphate transport	7-phospho-2-dehydro-3-deoxy-D-arabino-heptonic acid[c] <=> 7-phospho-2-dehydro-3-deoxy-D-arabino-heptonic acid[m]	0	0	0		0	0	0
r_1568	2-dehydropantoate transport	2-dehydropantoate[c] <=> 2-dehydropantoate[m]	0	0	7.61029e-05		0	0	0.000111712
r_1572	2-isopropylmalate exchange	2-isopropylmalate[e] =>	0	0	5.89424e-05		0	0	0.000143673
r_1573	2-isopropylmalate transport	2-isopropylmalate[c] <=> 2-isopropylmalate[e]	0	0	5.89424e-05		0	0	0.000143673
r_1574	2-isopropylmalate transport	2-isopropylmalate[c] <=> 2-isopropylmalate[m]	-0.0200296	-0.0108774	0.000143637	-0.717121	-0.00247938	-0.00576393	0.000735434	-29.662
r_1575	2-methyl-1-butanol transport	2-methylbutanol[c] <=> 2-methylbutanol[e]	0	0	0.000104384		0	0	0.000435657
r_1576	2-methyl-1-butanol transport	2-methylbutanol[c] <=> 2-methylbutanol[m]	0	0	4.72188e-05		0	0	0.000156398
r_1577	2-methylbutanal exchange	2-methylbutanal[e] =>	0	0	4.31165e-05		0	0	0.000414599
r_1578	2-methylbutanal transport	2-methylbutanal[c] <=> 2-methylbutanal[e]	0	0	4.31165e-05		0	0	0.000414599
r_1579	2-methylbutanal transport	2-methylbutanal[c] <=> 2-methylbutanal[m]	0	0	4.72188e-05		0	0	0.000156398
r_1580	2-methylbutanol exchange	2-methylbutanol[e] =>	0	0	0.000104384		0	0	0.000435657
r_1582	2-methylpropanal transport	isobutyraldehyde[c] <=> isobutyraldehyde[e]	0	0	1.47047e-05		0	0	0.000753119
r_1583	2-methylpropanal transport	isobutyraldehyde[c] <=> isobutyraldehyde[m]	0	0	2.07851e-05		0	0	0.000330732
r_1585	2-oxobutanoate transporter	2-oxobutanoate[c] <=> 2-oxobutanoate[m]	0.00210881	0.00114522	0.00114485	54.2888	0.000261041	0.000606853	0.000259357	99.3551
r_1586	2-oxoglutarate exchange	2-oxoglutarate[e] =>	0	0	0.00533923		0	0	0
r_1587	2-oxoglutarate transport	2-oxoglutarate[c] <=> 2-oxoglutarate[n]	0	0	0		0	0	0
r_1588	2-oxoglutarate transport	2-oxoglutarate[e] <=> 2-oxoglutarate[c]	0	0	22.3607		0	0	0
r_1589	2-phenylethanol exchange	2-phenylethanol[e] =>	0	0	0		0	0	0
r_1590	2-phenylethanol transport	2-phenylethanol[e] <=> 2-phenylethanol[c]	0	0	0		0	0	0
r_1591	2-phenylethanol transport	2-phenylethanol[m] <=> 2-phenylethanol[c]	0	0	0		0	0	0
r_1595	3-carboxy-4-methyl-2-oxopentanoate transport	(2S)-2-isopropyl-3-oxosuccinate[c] <=> (2S)-2-isopropyl-3-oxosuccinate[m]	0	0	0		0	0	0
r_1596	3-methyl-2-oxopentanoate transport	(S)-3-methyl-2-oxopentanoate[c] <=> (S)-3-methyl-2-oxopentanoate[m]	-0.00765216	-0.00415562	0.000118143	-1.54392	-0.000947227	-0.00220206	0.00108771	-114.831
r_1597	3-methyl-oxopentanoate trasport	(S)-3-methyl-2-oxopentanoate[e] <=> (S)-3-methyl-2-oxopentanoate[c]	0	0	1.92828e-05		0	0	0.000129553
r_1598	3-methylbutanal exchange	3-methylbutanal[e] =>	0	0	4.6235e-05		0	0	0.000340923
r_1599	3-methylbutanal transport	3-methylbutanal[c] <=> 3-methylbutanal[e]	0	0	4.6235e-05		0	0	0.000340923
r_1600	3-methylbutanal transport	3-methylbutanal[c] <=> 3-methylbutanal[m]	0	0	3.34145e-05		0	0	0.000227565
r_1601	3-octaprenyl-4-hydroxybenzoate transport	3-hexaprenyl-4-hydroxybenzoic acid[c] <=> 3-hexaprenyl-4-hydroxybenzoic acid[m]	0	0	0		0	0	0
r_1603	4-amino-5-hydroxymethyl-2-methylpyrimidine synthetase	5'-phosphoribosyl-5-aminoimidazole[c] + 2 H+[c] => 4-amino-5-hydroxymethyl-2-methylpyrimidine[c] + glycolaldehyde[c] + phosphate[c]	0	0	0		0	0	0
r_1604	4-aminobenzoate exchange	4-aminobenzoate[e] =>	0	0	8.12065e-06		0	0	1.68721e-05
r_1605	4-aminobenzoate transport	4-aminobenzoate[c] <=> 4-aminobenzoate[e]	0	0	8.12065e-06		0	0	1.68721e-05
r_1606	4-aminobenzoate transport	4-aminobenzoate[c] <=> 4-aminobenzoate[m]	0	0	0		0	0	0
r_1607	4-aminobutanal transport	4-aminobutanal[c] <=> 4-aminobutanal[m]	0	0	0.308503		0	0	0.0178863
r_1608	4-aminobutyrate transport	gamma-aminobutyrate[c] <=> gamma-aminobutyrate[m]	0	0	0.308503		0	0	0.0178863
r_1609	4-hydroxy-2-oxoglutarate transport	4-hydroxy-2-oxoglutarate[c] <=> 4-hydroxy-2-oxoglutarate[m]	0	0	0		0	0	0
r_1610	4-hydroxy-2-oxoglutarate transport	4-hydroxy-2-oxoglutarate[c] <=> 4-hydroxy-2-oxoglutarate[p]	0	0	0		0	0	0
r_1611	4-hydroxybenzoate transport	4-hydroxybenzoate[c] <=> 4-hydroxybenzoate[m]	0	0	0		0	0	0
r_1619	5'-nucleotidase (GMP)	GMP[c] + H2O[c] => guanosine[c] + phosphate[c]	0	0	0.000152219		0	0	0.000209305
r_1621	5-aminolevulinate exchange	5-aminolevulinate[e] =>	0	0	0		0	0	0
r_1622	5-aminolevulinate transport	5-aminolevulinate[c] <=> 5-aminolevulinate[m]	-4.2768e-07	-2.32258e-07	9.54518e-10	-0.223185	-1.1784e-07	-2.73948e-07	2.49321e-10	-0.211576
r_1623	5-formethyltetrahydrofolate cyclo-ligase	5-formyltetrahydrofolic acid[m] + ATP[m] => 5,10-methenyl-THF[m] + ADP[m] + phosphate[m]	0	0	0.000299137		0	0	0.000150087
r_1624	5-formyltetrahydrofolate:10-formyltetrahydrofolate isomerase	5-formyltetrahydrofolic acid[c] + ATP[c] + H2O[c] => 10-formyl-THF[c] + ADP[c] + H+[c] + phosphate[c]	0	0	0		0	0	0
r_1625	5-formyltetrahydrofolic acid exchange	5-formyltetrahydrofolic acid[e] =>	0	0	0		0	0	0
r_1627	7,8-diaminononanoate exchange	7,8-diaminononanoate[e] =>	0	0	0		0	0	0
r_1628	7,8-diaminononanoate transport	7,8-diaminononanoate[e] <=> 7,8-diaminononanoate[c]	0	0	0		0	0	0
r_1629	8-amino-7-oxononanoate exchange	8-amino-7-oxononanoate[e] =>	0	0	0		0	0	0
r_1630	9H-xanthine exchange	9H-xanthine[e] =>	0	0	2.75682e-06		0	0	2.393e-05
r_1631	acetaldehyde exchange	acetaldehyde[e] =>	0	0	0.0203785		0	0	0.000408336
r_1632	acetaldehyde transport	acetaldehyde[m] <=> acetaldehyde[c]	0	0	0.0646903		0	0	0.0563659
r_1633	acetaldehyde transport	acetaldehyde[e] <=> acetaldehyde[c]	0	0	0.0203785		0	0	0.000408336
r_1634	acetate exchange	acetate[e] =>	0	0	0.0600095		0	0	0.000770367
r_1635	acetate transport	acetate[c] <=> acetate[n]	0	0	0		0	0	0
r_1637	acetyl-CoA transport	acetyl-CoA[c] <=> acetyl-CoA[n]	0	0	0		0	0	0
r_1638	acetylcarnitine transport	O-acetylcarnitine[p] => O-acetylcarnitine[c]	0	0	0.00163659		0	0	0.00084307
r_1639	adenine exchange	adenine[e] =>	0	0	0		0	0	0
r_1640	adenine transport	adenine[c] <=> adenine[m]	0	0	0		0	0	0
r_1641	adenosine 3',5'-bismonophosphate exchange	adenosine 3',5'-bismonophosphate[e] =>	0	0	2.07834e-06		0	0	1.44896e-05
r_1642	adenosine 3',5'-bisphosphate transport	adenosine 3',5'-bismonophosphate[c] <=> adenosine 3',5'-bismonophosphate[m]	0	0	0		0	0	0
r_1643	adenosine exchange	adenosine[e] =>	0	0	0		0	0	0
r_1644	ADP transport	ADP[c] <=> ADP[n]	0	0	0.000821809		0	0	0.000381429
r_1645	ADP transport	ADP[c] <=> ADP[er]	0	0	1.27487e-07		0	0	2.10001e-06
r_1647	AKG transporter, peroxisome	2-oxoglutarate[c] <=> 2-oxoglutarate[p]	0	0	0.00194116		0	0	0.000161336
r_1648	allantoate exchange	allantoate[e] =>	0	0	0		0	0	0
r_1649	allantoin exchange	allantoin[e] =>	0	0	0		0	0	0
r_1650	alpha,alpha-trehalose exchange	trehalose[e] =>	0	0	0.00285955		0	0	0.000101376
r_1651	alpha-D-glucosamine 6-phosphate exchange	alpha-D-glucosamine 6-phosphate[e] =>	0	0	0.00811822		0	0	0.000420932
r_1652	alpha-ketoglutarate/malate transporter	(S)-malate[e] + 2-oxoglutarate[c] <=> (S)-malate[c] + 2-oxoglutarate[e]	0	0	22.3607		0	0	0
r_1654	ammonium exchange	ammonium[e] <=>	-0.335689	-0.182301	0.0337824	-10.0636	-0.0482165	-0.112091	0.00149496	-3.10052
r_1656	AMP transport	AMP[n] <=> AMP[c]	0	0	0		0	0	0
r_1657	arginine transport	H+[c] + L-arginine[c] => H+[m] + L-arginine[m]	0	0	0		0	0	0
r_1658	asparagine transport	L-asparagine[c] => L-asparagine[m]	0	0	0		0	0	0
r_1659	aspartate-glutamate transporter	L-aspartate[c] + L-glutamate[p] <=> L-aspartate[p] + L-glutamate[c]	0	0	0.00194116		0	0	0.000161336
r_1660	ATP diffusion	ATP[c] <=> ATP[n]	0	0	0.000821809		0	0	0.000381429
r_1661	ATP transport	ATP[c] <=> ATP[er]	0	0	1.27487e-07		0	0	2.10001e-06
r_1667	bicarbonate formation	carbon dioxide[c] + H2O[c] <=> bicarbonate[c] + H+[c]	0.40779	0.221456	0.133017	32.6191	0.120507	0.280148	0.0288271	23.9215
r_1669	bicarbonate transport	bicarbonate[c] <=> bicarbonate[n]	0	0	0		0	0	0
r_1671	biotin exchange	biotin[e] =>	0	0	0		0	0	0
r_1672	carbon dioxide exchange	carbon dioxide[e] =>	2.97706	1.61674	0.0631285	2.1205	1.10523	2.56937	0.0158569	1.43472
r_1673	carnitine transport	(R)-carnitine[c] => (R)-carnitine[p]	0	0	0.00163659		0	0	0.00084307
r_1674	carnitine-acetylcarnitine carrier	(R)-carnitine[c] + O-acetylcarnitine[p] => (R)-carnitine[p] + O-acetylcarnitine[c]	0	0	0.0109669		0	0	0.00254161
r_1675	CDP transport	CDP[c] <=> CDP[n]	0	0	0		0	0	0
r_1676	ceramide transport	ceramide-1 (C24)[g] <=> ceramide-1 (C24)[er]	0	0	0.00238029		0	0	5.71872e-05
r_1677	ceramide transport	ceramide-2 (C24)[g] <=> ceramide-2 (C24)[er]	0	0	0		0	0	0
r_1678	ceramide transport	ceramide-4 (C24)[g] <=> ceramide-4 (C24)[er]	0	0	0		0	0	0
r_1679	ceramide transport	ceramide-1 (C26)[g] <=> ceramide-1 (C26)[er]	0	0	0.00162438		0	0	7.07979e-05
r_1680	ceramide transport	ceramide-2 (C26)[g] <=> ceramide-2 (C26)[er]	0	0	0		0	0	0
r_1681	ceramide transport	ceramide-4 (C26)[g] <=> ceramide-4 (C26)[er]	0	0	0		0	0	0
r_1683	choline exchange	choline[e] =>	0	0	0.00348702		0.000101942	0.000236989	0.000220343	216.145
r_1684	choline transport	choline[ce] <=> choline[c]	0	0	0.00348703		0.000101942	0.000236989	0.000220345	216.147
r_1686	citrate transport	citrate[e] <=> citrate[c]	0	0	0		0	0	0
r_1687	citrate(3-) exchange	citrate[e] =>	0	0	0		0	0	0
r_1688	citrate/isocitrate antiport	citrate[c] + isocitrate[p] <=> citrate[p] + isocitrate[c]	0	0	0		0	0	0
r_1689	citrate/malate antiport	(S)-malate[c] + citrate[p] <=> (S)-malate[p] + citrate[c]	0	0	0.00713829		0	0	0.00376798
r_1691	CO2 transport	carbon dioxide[c] <=> carbon dioxide[er]	0	0	0		0	0	0
r_1694	CO2 transport	carbon dioxide[n] <=> carbon dioxide[c]	0	0	0		0	0	0
r_1695	CO2 transport	carbon dioxide[c] <=> carbon dioxide[p]	0	0	0		0	0	0
r_1696	CO2 transport	carbon dioxide[c] <=> carbon dioxide[m]	-1.60313	-0.870604	0.222173	-13.8587	-0.730973	-1.69932	0.0605239	-8.27991
r_1697	CO2 transport	carbon dioxide[c] <=> carbon dioxide[e]	2.97706	1.61674	0.0631285	2.1205	1.10523	2.56937	0.0158569	1.43472
r_1698	coenzyme A transport	coenzyme A[c] <=> coenzyme A[er]	0	0	1.65867e-10		0	0	0
r_1699	coenzyme A transport	coenzyme A[c] <=> coenzyme A[n]	0	0	0		0	0	0
r_1700	coenzyme A transport	coenzyme A[p] <=> coenzyme A[c]	0	0	0.00282102		0	0	0.000665197
r_1702	cytidine exchange	cytidine[e] =>	0	0	0		0	0	0
r_1703	cytidylate kinase (CMP)	ATP[c] + CMP[c] => ADP[c] + CDP[c]	0	0	0.017582		0.000184023	0.000427807	0.00381226	2071.62
r_1704	cytidylate kinase (dCMP)	ATP[c] + dCMP[c] <=> ADP[c] + dCDP[c]	-0.00032076	-0.000174194	0.00196769	-613.446	-8.838e-05	-0.000205461	0.000679092	-768.377
r_1705	cytosine exchange	cytosine[e] =>	0	0	0		0	0	0
r_1706	D-arabinose exchange	D-arabinose[e] =>	0	0	0		0	0	0
r_1707	D-arabinose transport	D-arabinose[e] <=> D-arabinose[c]	0	0	0		0	0	0
r_1708	D-erythrose 4-phosphate transport	D-erythrose 4-phosphate[c] <=> D-erythrose 4-phosphate[m]	0	0	0		0	0	0
r_1709	D-fructose exchange	D-fructose[e] =>	0	0	0		0	0	0
r_1710	D-galactose exchange	D-galactose[e] =>	0	0	0		0	0	0
r_1711	D-galacturonate exchange	D-galacturonate[e] =>	0	0	0		0	0	0
r_1712	D-glucitol exchange	D-glucitol[e] =>	0	0	0		0	0	0
r_1713	D-glucosamine 6-phosphate uniport	alpha-D-glucosamine 6-phosphate[e] <=> alpha-D-glucosamine 6-phosphate[c]	0	0	0.00811822		0	0	0.000420932
r_1714	D-glucose exchange	D-glucose[e] =>	0	0	0		0	0	0
r_1715	D-mannose exchange	D-mannose[e] =>	0	0	0		0	0	0
r_1716	D-ribose exchange	D-ribose[e] =>	0	0	0		0	0	0
r_1717	D-sorbitol transport	D-glucitol[e] <=> D-glucitol[c]	0	0	0		0	0	0
r_1718	D-xylose exchange	D-xylose[e] <=>	-1.8414	-1	0.00803101	-0.436136	-0.430155	-1	0.00208625	-0.485
r_1719	D-xylose transport	D-xylose[e] <=> D-xylose[c]	1.8414	1	0.00803101	0.436136	0.430155	1	0.00208625	0.485
r_1720	dADP transport	dADP[c] <=> dADP[n]	0	0	0		0	0	0
r_1721	dCDP transport	dCDP[c] <=> dCDP[n]	0	0	0		0	0	0
r_1726	deamino-NAD+ diffusion	deamido-NAD(+)[c] <=> deamido-NAD(+)[n]	0	0	0		0	0	0
r_1727	decanoate exchange	decanoate[e] =>	0	0	0.00301106		0	0	0.000381209
r_1728	deoxyadenosine transport	2'-deoxyadenosine[e] => 2'-deoxyadenosine[c]	0	0	0		0	0	0
r_1729	deoxyadenylate kinase	ATP[c] + dAMP[c] <=> ADP[c] + dADP[c]	-0.000122958	-6.67742e-05	0.0243147	-19774.8	-3.3879e-05	-7.876e-05	0.00507522	-14980.4
r_1733	deoxyinosine transport	2'-deoxyinosine[e] => 2'-deoxyinosine[c]	0	0	0		0	0	0
r_1737	dGDP transport	dGDP[c] <=> dGDP[n]	0	0	0		0	0	0
r_1738	dhnpt transport	7,8-dihydroneopterin[c] <=> 7,8-dihydroneopterin[m]	0	0	0		0	0	0
r_1743	dihydrofolate transport	dihydrofolic acid[c] <=> dihydrofolic acid[m]	0	0	0		0	0	0
r_1745	dihydropteroate transport	7,8-dihydropteroate[c] <=> 7,8-dihydropteroate[m]	0	0	0		0	0	0
r_1746	dihydroxyacetone phosphate transport	dihydroxyacetone phosphate[m] <=> dihydroxyacetone phosphate[c]	0	0	0.0319686		0	0	0.011568
r_1747	diphosphate transport	diphosphate[c] <=> diphosphate[p]	0	0	0.0445913		0	0	0.0094825
r_1748	dolichol phosphate transport	dolichyl phosphate[c] <=> dolichyl phosphate[er]	-0.0298694	-0.016221	6.66023e-05	-0.222979	-0.0125236	-0.0291142	2.63571e-05	-0.210459
r_1749	dTTP exchange	dTTP[e] =>	0	0	0.000174012		0	0	0.000234056
r_1750	dTTP uniport	dTTP[e] <=> dTTP[c]	0	0	0.000174012		0	0	0.000234056
r_1751	dUDP diffusion	dUDP[c] <=> dUDP[n]	0	0	0.000571301		0	0	0.000379139
r_1752	dUMP transport	dUMP[c] <=> dUMP[n]	0	0	0.000571301		0	0	0.000379139
r_1753	episterol exchange	episterol[e] =>	0	0	4.95544e-07		0	0	0
r_1754	ergosta-5,6,22,24,(28)-tetraen-3beta-ol transport	ergosta-5,7,22,24(28)-tetraen-3beta-ol[c] <=> ergosta-5,7,22,24(28)-tetraen-3beta-ol[er]	0.00156964	0.000852419	3.54472e-06	0.225829	0.000621062	0.00144381	1.79548e-06	0.289097
r_1757	ergosterol exchange	ergosterol[e] =>	0	0	5.95635e-07		0	0	1.24008e-06
r_1758	ergosterol transport	ergosterol[er] <=> ergosterol[c]	0.00156964	0.000852419	22.3607	1.42457e+06	0.000621062	0.00144381	0.000296325	47.7126
r_1759	ergosterol transport	ergosterol[c] <=> ergosterol[lp]	0	0	0.0147334		0	0	0.00293496
r_1760	ergosterol transport	ergosterol[c] <=> ergosterol[ce]	0	0	0		0	0	0
r_1761	ethanol exchange	ethanol[e] =>	0	0	0.0830548		0	0	0.000599523
r_1762	ethanol transport	ethanol[c] <=> ethanol[e]	0	0	0.0830548		0	0	0.000599523
r_1763	ethanol transport, mitochondrial	ethanol[c] <=> ethanol[m]	0	0	0.0584493		0	0	0.0556725
r_1764	ethanolamine exchange	ethanolamine[e] =>	0	0	0		0	0	0
r_1765	ethyl acetate exchange	ethyl acetate[e] =>	0	0	0		0	0	0
r_1766	farnesyl diphosphate transport	farnesyl diphosphate[c] <=> farnesyl diphosphate[m]	5.346e-08	2.90323e-08	1.19204e-10	0.222979	1.473e-08	3.42435e-08	3.10007e-11	0.210459
r_1770	fatty acid transport	decanoate[c] <=> decanoate[p]	0	0	0.00301106		0	0	0.000381209
r_1774	fatty acid transport	palmitate[c] <=> palmitate[p]	0	0	0.00108621		0	0	0.000106922
r_1775	fatty acid transport	palmitoleate[c] <=> palmitoleate[p]	0	0	0		0	0	0
r_1788	fecosterol exchange	fecosterol[e] =>	0	0	3.50982e-07		0	0	1.61289e-06
r_1790	FMN adenylyltransferase	ATP[m] + FMN[m] + H+[m] => diphosphate[m] + FAD[m]	0	0	0		0	0	0
r_1791	FMN exchange	FMN[e] =>	0	0	0		0	0	0
r_1793	formate exchange	formate[e] =>	0	0	0.00195996		0	0	0.00043441
r_1794	formate transport	formate[m] => formate[c]	0.00326955	0.00177558	0.00700651	214.296	0.000712297	0.00165591	0.000930382	130.617
r_1795	formate transport	formate[e] <=> formate[c]	0	0	0.00195996		0	0	0.00043441
r_1796	formate transport	fumarate[e] <=> fumarate[c]	0	0	0.00639556		0	0	0
r_1798	fumarate(2-) exchange	fumarate[e] =>	0	0	0.00639556		0	0	0
r_1800	gamma-aminobutyrate exchange	gamma-aminobutyrate[e] =>	0	0	0		0	0	0
r_1801	GDP transport	GDP[g] <=> GDP[c]	0	0	0		0	0	0
r_1802	GDP transport	GDP[c] <=> GDP[n]	0	0	0		0	0	0
r_1803	GDP-alpha-D-mannose transport	GDP-alpha-D-mannose[c] <=> GDP-alpha-D-mannose[g]	0	0	0		0	0	0
r_1805	glucose transport, vacuolar	D-glucose[c] <=> D-glucose[v]	0	0	0.00032667		0	0	0
r_1806	glutathione disulfide exchange	glutathione disulfide[e] =>	0	0	0		0	0	0
r_1807	glutathione exchange	glutathione[e] =>	0	0	0		0	0	0
r_1808	glycerol exchange	glycerol[e] =>	0	0	0		0	0	0
r_1809	glycerol-3-phosphate shuttle	glycerol 3-phosphate[c] <=> glycerol 3-phosphate[m]	2.60402e-05	1.41415e-05	0.0319686	122766	1.02743e-05	2.38852e-05	0.011568	112592
r_1810	glycine exchange	L-glycine[e] =>	0	0	0.013205		0	0	0.000354429
r_1811	glycine transport	L-glycine[c] <=> L-glycine[m]	0.0745479	0.0404844	0.0542582	72.7829	0.0101379	0.023568	0.0137429	135.56
r_1812	glycoaldehyde transport	glycolaldehyde[c] <=> glycolaldehyde[m]	0	0	0		0	0	0
r_1813	glycoaldehyde transport	glycolaldehyde[e] <=> glycolaldehyde[c]	0	0	0		0	0	0
r_1814	glycolaldehyde exchange	glycolaldehyde[e] =>	0	0	0		0	0	0
r_1815	glyoxylate exchange	glyoxylate[e] =>	0	0	0.0107571		0	0	0.000958508
r_1816	glyoxylate transport	glyoxylate[c] <=> glyoxylate[e]	0	0	0.0107571		0	0	0.000958508
r_1817	glyoxylate transport	glyoxylate[c] <=> glyoxylate[p]	0	0	0.00194116		0	0	0.000161336
r_1818	guanine exchange	guanine[e] =>	0	0	0		0	0	0
r_1819	guanine transport	guanine[c] <=> guanine[m]	0	0	0		0	0	0
r_1820	guanosine exchange	guanosine[e] =>	0	0	0		0	0	0
r_1822	guanosine transport	guanosine[c] => guanosine[m]	0	0	0		0	0	0
r_1823	guanosine transport	guanosine[e] => guanosine[c]	0	0	0		0	0	0
r_1824	H+ diffusion	H+[e] => H+[c]	0	0	0.0307074		0	0	0.0145117
r_1825	H+ diffusion	H+[c] <=> H+[er]	-0.0267301	-0.0145162	5.96996e-05	-0.223342	-0.0112815	-0.0262266	2.58454e-05	-0.229095
r_1826	H+ diffusion	H+[c] <=> H+[g]	0	0	0.042397		0	0	0.0179036
r_1827	H+ diffusion	H+[c] <=> H+[lp]	-0.0149991	-0.00814546	0.133478	-889.907	-0.00592819	-0.0137815	0.0324032	-546.595
r_1829	H+ diffusion	H+[c] <=> H+[n]	0	0	0.000591764		0	0	4.25556e-05
r_1830	H+ diffusion	H+[c] <=> H+[p]	0	0	0.00932989		0	0	0.00405044
r_1831	H+ diffusion	H+[c] <=> H+[v]	0	0	49.9499		0	0	38.7105
r_1832	H+ exchange	H+[e] <=>	0.148971	0.0809008	0.126102	84.6492	-0.00368201	-0.00855972	0.0184534	-501.179
r_1833	hexacosanoyl-CoA transport	hexacosanoyl-CoA[c] <=> hexacosanoyl-CoA[er]	0	0	2.21565e-10		0	0	0
r_1835	hexadecanoate (n-C16:0) transport	palmitate[e] <=> palmitate[c]	0	0	0.00117452		0	0	3.46153e-05
r_1836	hexadecenoate (n-C16:1) transport	palmitoleate[e] <=> palmitoleate[c]	0	0	2.33627e-05		0	0	0.000119071
r_1837	L-histidine transport, mitochondrial	L-histidine[c] => L-histidine[m]	0	0	0		0	0	0
r_1838	homocitrate synthase	2-oxoglutarate[m] + acetyl-CoA[m] + H2O[m] => coenzyme A[m] + H+[m] + homocitrate[m]	0.0155204	0.0084286	0.0012995	8.37287	0.00116962	0.00271906	0.000113781	9.72802
r_1839	hydrogen peroxide transport	hydrogen peroxide[c] <=> hydrogen peroxide[n]	0	0	0		0	0	0
r_1840	hydroxymethylglutaryl-CoA transport	3-hydroxy-3-methylglutaryl-CoA[c] <=> 3-hydroxy-3-methylglutaryl-CoA[m]	-0.00941803	-0.0051146	0.00433933	-46.0747	-0.00372642	-0.00866297	0.00180858	-48.5339
r_1841	hypoxanthine exchange	hypoxanthine[e] =>	0	0	2.88783e-06		0	0	3.04587e-05
r_1842	hypoxanthine transport	hypoxanthine[e] <=> hypoxanthine[c]	0	0	2.88783e-06		0	0	3.04587e-05
r_1843	indol-3-ylacetaldehyde exchange	indol-3-ylacetaldehyde[e] =>	0	0	1.6405e-06		0	0	2.92088e-05
r_1844	indole-3-acetaldehyde transport	indol-3-ylacetaldehyde[c] <=> indol-3-ylacetaldehyde[m]	0	0	1.24126e-06		0	0	3.75042e-05
r_1845	indole-3-acetaldehyde transport	indol-3-ylacetaldehyde[c] <=> indol-3-ylacetaldehyde[e]	0	0	1.6405e-06		0	0	2.92088e-05
r_1846	indole-3-acetate transport	indole-3-acetate[c] <=> indole-3-acetate[m]	0	0	0		0	0	0
r_1847	inosine exchange	inosine[e] =>	0	0	0		0	0	0
r_1848	inosine transport	inosine[e] => inosine[c]	0	0	0		0	0	0
r_1849	inositol hexakisphosphate transport	myo-inositol hexakisphosphate[c] <=> myo-inositol hexakisphosphate[n]	0	0	0		0	0	0
r_1851	IPC transport	inositol-P-ceramide A (C24)[g] <=> inositol-P-ceramide A (C24)[er]	0	0	0.00238029		0	0	5.71872e-05
r_1852	IPC transport	inositol-P-ceramide B (C24)[g] <=> inositol-P-ceramide B (C24)[er]	0	0	7.08694e-11		0	0	0
r_1853	IPC transport	inositol-P-ceramide B' (C24)[g] <=> inositol-P-ceramide B' (C24)[er]	0	0	1.71248e-10		0	0	0
r_1854	IPC transport	inositol-P-ceramide C (C24)[g] <=> inositol-P-ceramide C (C24)[er]	0	0	4.67595e-11		0	0	0
r_1855	IPC transport	inositol-P-ceramide D (C24)[g] <=> inositol-P-ceramide D (C24)[er]	0	0	0		0	0	0
r_1856	IPC transport	inositol-P-ceramide A (C26)[g] <=> inositol-P-ceramide A (C26)[er]	0	0	0.00162438		0	0	7.07979e-05
r_1857	IPC transport	inositol-P-ceramide B (C26)[g] <=> inositol-P-ceramide B (C26)[er]	0	0	0		0	0	0
r_1858	IPC transport	inositol-P-ceramide B' (C26)[g] <=> inositol-P-ceramide B' (C26)[er]	0	0	3.80137e-11		0	0	0
r_1859	IPC transport	inositol-P-ceramide C (C26)[g] <=> inositol-P-ceramide C (C26)[er]	0	0	0		0	0	0
r_1860	IPC transport	inositol-P-ceramide D (C26)[g] <=> inositol-P-ceramide D (C26)[er]	0	0	4.67738e-11		0	0	0
r_1861	iron(2+) exchange	iron(2+)[e] <=>	-5.346e-08	-2.90323e-08	1.19315e-10	-0.223185	-1.473e-08	-3.42435e-08	3.11651e-11	-0.211576
r_1862	isoamyl acetate exchange	isoamyl acetate[e] =>	0	0	0		0	0	0
r_1863	isoamyl alcohol transport	isoamylol[c] <=> isoamylol[e]	0	0	0.000114294		0	0	0.000450129
r_1864	isoamyl alcohol transport	isoamylol[c] <=> isoamylol[m]	0	0	3.34145e-05		0	0	0.000227565
r_1865	isoamylol exchange	isoamylol[e] =>	0	0	0.000114294		0	0	0.000450129
r_1866	isobutanol exchange	isobutanol[e] =>	0	0	3.34117e-05		0	0	0.000842074
r_1867	isobutyl acetate exchange	isobutyl acetate[e] =>	0	0	0		0	0	0
r_1868	isobutyl alcohol transport	isobutanol[c] <=> isobutanol[e]	0	0	3.34117e-05		0	0	0.000842074
r_1869	isobutyl alcohol transport	isobutanol[c] <=> isobutanol[m]	0	0	2.07851e-05		0	0	0.000330732
r_1870	isobutyraldehyde exchange	isobutyraldehyde[e] =>	0	0	1.47047e-05		0	0	0.000753119
r_1873	L-alanine exchange	L-alanine[e] =>	0	0	0.0169448		0	0	0.000336345
r_1874	L-alanine transport	L-alanine[m] => L-alanine[c]	0	0	2.31595e-05		0	0	0.000278174
r_1875	L-arabinitol exchange	L-arabinitol[e] =>	0.215778	0.117181	0.0830042	38.4674	0.0010283	0.00239053	0.00145428	141.426
r_1876	L-arabinitol transport	L-arabinitol[e] <=> L-arabinitol[c]	-0.215778	-0.117181	0.0830042	-38.4674	-0.0010283	-0.00239053	0.00145428	-141.426
r_1877	L-arabinoase transport	L-arabinose[e] <=> L-arabinose[c]	0	0	0		0	0	0
r_1878	L-arabinose exchange	L-arabinose[e] =>	0	0	0		0	0	0
r_1879	L-arginine exchange	L-arginine[e] =>	0	0	6.79263e-06		0	0	1.18246e-05
r_1880	L-asparagine exchange	L-asparagine[e] =>	0	0	0.00212129		0	0	0.000259462
r_1881	L-aspartate exchange	L-aspartate[e] =>	0	0	0.0159496		0	0	0
r_1882	L-carnitine transport	(R)-carnitine[m] => (R)-carnitine[c]	0	0	0.00712183		0	0	0.00300228
r_1883	L-cysteine exchange	L-cysteine[e] =>	0	0	0.00151482		0	0	0.000518214
r_1884	L-erythro-4-hydroxyglutamate transport	erythro-4-hydroxy-L-glutamic acid[c] <=> erythro-4-hydroxy-L-glutamic acid[m]	0	0	0		0	0	0
r_1885	L-erythro-4-hydroxyglutamate transport	erythro-4-hydroxy-L-glutamic acid[c] <=> erythro-4-hydroxy-L-glutamic acid[p]	0	0	0		0	0	0
r_1886	L-glucitol exchange	L-glucitol[e] =>	0	0	0		0	0	0
r_1887	L-glutamate 5-semialdehyde dehydratase	L-glutamic 5-semialdehyde[c] <=> 1-pyrroline-5-carboxylate[c] + H+[c] + H2O[c]	0.0155315	0.0084346	0.00541714	34.8785	0.00192257	0.00446949	0.000408806	21.2635
r_1889	L-glutamate exchange	L-glutamate[e] =>	0	0	0.00642651		0	0	0.000204289
r_1890	L-glutamate transport	L-glutamate[c] <=> L-glutamate[n]	0	0	0		0	0	0
r_1891	L-glutamine exchange	L-glutamine[e] =>	0	0	0.00609586		0	0	0
r_1892	L-glutamine transport	L-glutamine[c] <=> L-glutamine[n]	0	0	0		0	0	0
r_1893	L-histidine exchange	L-histidine[e] =>	0	0	6.17756e-06		0	0	0.000166679
r_1895	L-homoserine transport	L-homoserine[e] <=> L-homoserine[c]	0	0	0.00112918		0	0	0.000404641
r_1896	L-homoserine transport	L-homoserine[e] =>	0	0	0.00112918		0	0	0.000404641
r_1897	L-isoleucine exchange	L-isoleucine[e] =>	0	0	0		0	0	0.000169691
r_1898	L-isoleucine transport	L-isoleucine[m] => L-isoleucine[c]	0	0	2.82007e-05		0	0	0.000873888
r_1899	L-leucine exchange	L-leucine[e] =>	0	0	0		0	0	0.000211291
r_1900	L-lysine exchange	L-lysine[e] =>	0	0	0.00128125		0	0	5.98204e-05
r_1901	L-malate transport	(S)-malate[e] <=> (S)-malate[c]	0	0	22.3607		0	0	0.000286628
r_1902	L-methionine exchange	L-methionine[e] =>	0	0	0.00201744		0	0	0.000242829
r_1903	L-phenylalanine exchange	L-phenylalanine[e] =>	0	0	9.93779e-06		0	0	4.73331e-05
r_1904	L-proline exchange	L-proline[e] =>	0	0	0.00541749		0	0	0.000408835
r_1905	L-proline transport	L-proline[c] <=> L-proline[m]	0	0	0		0	0	0
r_1906	L-serine exchange	L-serine[e] =>	0	0	0.0103393		0	0	0.000470041
r_1907	L-serine transport	L-serine[c] <=> L-serine[er]	0	0	0		0	0	0
r_1908	L-sorbitol transport	L-glucitol[e] <=> L-glucitol[c]	0	0	0		0	0	0
r_1909	L-sorbose exchange	L-sorbose[e] =>	0	0	0		0	0	0
r_1910	L-sorbose transport	L-sorbose[e] <=> L-sorbose[c]	0	0	0		0	0	0
r_1911	L-threonine exchange	L-threonine[e] =>	0	0	0.000934403		0	0	0
r_1912	L-tryptophan exchange	L-tryptophan[e] =>	0	0	8.05297e-07		0	0	3.3719e-05
r_1913	L-tyrosine exchange	L-tyrosine[e] =>	0	0	1.27055e-05		0	0	6.90905e-05
r_1914	L-valine exchange	L-valine[e] =>	0	0	1.04004e-05		0	0	0.000165169
r_1915	lanosterol exchange	lanosterol[e] =>	0	0	1.25251e-06		0	0	7.83656e-06
r_1919	lysine transport	L-lysine[c] => L-lysine[m]	0	0	0		0	0	0
r_1920	M(IP)2C transport	inositol phosphomannosylinositol phosphoceramide A (C24)[g] <=> inositol phosphomannosylinositol phosphoceramide A (C24)[er]	0	0	0		0	0	0
r_1921	M(IP)2C transport	inositol phosphomannosylinositol phosphoceramide B (C24)[g] <=> inositol phosphomannosylinositol phosphoceramide B (C24)[er]	0	0	0		0	0	0
r_1922	M(IP)2C transport	inositol phosphomannosylinositol phosphoceramide B' (C24)[g] <=> inositol phosphomannosylinositol phosphoceramide B' (C24)[er]	0	0	0		0	0	0
r_1923	M(IP)2C transport	inositol phosphomannosylinositol phosphoceramide C (C24)[g] <=> inositol phosphomannosylinositol phosphoceramide C (C24)[er]	0	0	0		0	0	0
r_1924	M(IP)2C transport	inositol phosphomannosylinositol phosphoceramide D (C24)[g] <=> inositol phosphomannosylinositol phosphoceramide D (C24)[er]	0	0	0		0	0	0
r_1925	M(IP)2C transport	inositol phosphomannosylinositol phosphoceramide A (C26)[g] <=> inositol phosphomannosylinositol phosphoceramide A (C26)[er]	0	0	0		0	0	0
r_1926	M(IP)2C transport	inositol phosphomannosylinositol phosphoceramide B (C26)[g] <=> inositol phosphomannosylinositol phosphoceramide B (C26)[er]	0	0	0		0	0	0
r_1927	M(IP)2C transport	inositol phosphomannosylinositol phosphoceramide B' (C26)[g] <=> inositol phosphomannosylinositol phosphoceramide B' (C26)[er]	0	0	0		0	0	0
r_1928	M(IP)2C transport	inositol phosphomannosylinositol phosphoceramide C (C26)[g] <=> inositol phosphomannosylinositol phosphoceramide C (C26)[er]	0	0	0		0	0	0
r_1929	M(IP)2C transport	inositol phosphomannosylinositol phosphoceramide D (C26)[g] <=> inositol phosphomannosylinositol phosphoceramide D (C26)[er]	0	0	0		0	0	0
r_1930	malate/oxaloacetate shuttle	(S)-malate[p] + oxaloacetate[c] <=> (S)-malate[c] + oxaloacetate[p]	0	0	0.0184628		0	0	0.0076493
r_1931	maltose exchange	maltose[e] =>	0	0	0		0	0	0
r_1932	mannan transport	mannan[c] <=> mannan[er]	-0.0298694	-0.016221	6.66023e-05	-0.222979	-0.0125236	-0.0291142	2.63571e-05	-0.210459
r_1935	methionine transport	L-methionine[m] => L-methionine[c]	0	0	0		0	0	0
r_1937	MIPC transport	mannosylinositol phosphorylceramide A (C24)[g] <=> mannosylinositol phosphorylceramide A (C24)[er]	0	0	0		0	0	0
r_1938	MIPC transport	mannosylinositol phosphorylceramide B (C24)[g] <=> mannosylinositol phosphorylceramide B (C24)[er]	0	0	0		0	0	0
r_1939	MIPC transport	mannosylinositol phosphorylceramide B' (C24)[g] <=> mannosylinositol phosphorylceramide B' (C24)[er]	0	0	0		0	0	0
r_1940	MIPC transport	mannosylinositol phosphorylceramide C (C24)[g] <=> mannosylinositol phosphorylceramide C (C24)[er]	0	0	0		0	0	0
r_1941	MIPC transport	mannosylinositol phosphorylceramide D (C24)[g] <=> mannosylinositol phosphorylceramide D (C24)[er]	0	0	0		0	0	0
r_1942	MIPC transport	mannosylinositol phosphorylceramide A (C26)[g] <=> mannosylinositol phosphorylceramide A (C26)[er]	0	0	0		0	0	0
r_1943	MIPC transport	mannosylinositol phosphorylceramide B (C26)[g] <=> mannosylinositol phosphorylceramide B (C26)[er]	0	0	0		0	0	0
r_1944	MIPC transport	mannosylinositol phosphorylceramide B' (C26)[g] <=> mannosylinositol phosphorylceramide B' (C26)[er]	0	0	0		0	0	0
r_1945	MIPC transport	mannosylinositol phosphorylceramide C (C26)[g] <=> mannosylinositol phosphorylceramide C (C26)[er]	0	0	0		0	0	0
r_1946	MIPC transport	mannosylinositol phosphorylceramide D (C26)[g] <=> mannosylinositol phosphorylceramide D (C26)[er]	0	0	0		0	0	0
r_1947	myo-inositol exchange	myo-inositol[e] =>	0	0	0		0	0	0
r_1963	NADP(+) transport	NADP(+)[c] <=> NADP(+)[er]	-0.00313929	-0.00170484	7.27246e-06	-0.231659	-0.00124212	-0.00288762	9.80142e-06	-0.789085
r_1964	NADPH transport	NADPH[c] <=> NADPH[er]	0.00313929	0.00170484	7.27246e-06	0.231659	0.00124212	0.00288762	9.80142e-06	0.789085
r_1965	NH3 transport	ammonium[c] <=> ammonium[m]	-0.0445232	-0.024179	0.0288694	-64.8412	-0.00637226	-0.0148139	0.00712347	-111.789
r_1966	nicotinamide diffusion	nicotinamide[c] <=> nicotinamide[n]	0	0	0		0	0	0
r_1967	nicotinate exchange	nicotinate[e] =>	0	0	0		0	0	0
r_1968	NMN exchange	NMN[e] =>	0	0	0		0	0	0
r_1970	NMN transport	NMN[c] <=> NMN[n]	0	0	0		0	0	0
r_1971	NMN transport	NMN[c] <=> NMN[p]	0	0	0		0	0	0
r_1972	NMN transport	NMN[e] => NMN[c]	0	0	0		0	0	0
r_1976	O-acetylcarnintine transport into mitochondria	O-acetylcarnitine[c] => O-acetylcarnitine[m]	0	0	0.00712183		0	0	0.00300228
r_1977	O2 transport	oxygen[c] <=> oxygen[er]	0.00156964	0.000852419	3.94205e-06	0.251143	0.000621062	0.00144381	9.31541e-06	1.49992
r_1978	O2 transport	oxygen[c] <=> oxygen[m]	2.26569	1.23042	0.0479712	2.11729	0.944531	2.19579	0.0166981	1.76787
r_1979	O2 transport	oxygen[e] <=> oxygen[c]	2.31407	1.25669	0.0489107	2.11362	0.962674	2.23797	0.0168273	1.74798
r_1980	O2 transport	oxygen[c] <=> oxygen[p]	0	0	0.00703549		0	0	0.00197883
r_1981	octadecanoate (n-C18:0) transport	stearate[e] <=> stearate[c]	0	0	0.00185241		0	0	0
r_1987	ornithine exchange	ornithine[e] =>	0	0	1.09053e-05		0	0	3.76028e-05
r_1988	oxaloacetate transport	oxaloacetate[c] <=> oxaloacetate[e]	0	0	0.0095409		0	0	0.000334869
r_1989	oxaloacetate(2-) exchange	oxaloacetate[e] =>	0	0	0.0095409		0	0	0.000334869
r_1990	oxidized glutathione uniport	glutathione disulfide[e] => glutathione disulfide[c]	0	0	0		0	0	0
r_1991	oxidized thioredoxin transport	TRX1 disulphide[c] <=> TRX1 disulphide[p]	0	0	0.00270016		0	0	0.000438425
r_1992	oxygen exchange	oxygen[e] <=>	-2.31407	-1.25669	0.0489107	-2.11362	-0.962674	-2.23797	0.0168273	-1.74798
r_1993	palmitate exchange	palmitate[e] =>	0	0	0.00117452		0	0	3.46153e-05
r_1994	palmitoleate exchange	palmitoleate[e] =>	0	0	2.33627e-05		0	0	0.000119071
r_1995	palmitoyl-CoA transport	palmitoyl-CoA[c] <=> palmitoyl-CoA[er]	0	0	0		0	0	0
r_1996	panthetheine 4'-phosphate transport	pantetheine 4'-phosphate[c] <=> pantetheine 4'-phosphate[m]	0	0	0		0	0	0
r_1998	PAP uniport	adenosine 3',5'-bismonophosphate[e] <=> adenosine 3',5'-bismonophosphate[c]	0	0	2.07834e-06		0	0	1.44896e-05
r_1999	pectin exchange	pectin[e] =>	0	0	0		0	0	0
r_2001	phenylacetaldehyde exchange	phenylacetaldehyde[e] =>	0	0	1.25034e-10		0	0	0
r_2002	phenylacetaldehyde transport	phenylacetaldehyde[c] <=> phenylacetaldehyde[e]	0	0	1.25034e-10		0	0	0
r_2003	phenylacetaldehyde transport	phenylacetaldehyde[c] <=> phenylacetaldehyde[m]	0	0	1.25034e-10		0	0	0
r_2004	phenylalanine transport	L-phenylalanine[c] => L-phenylalanine[m]	0	0	0		0	0	0
r_2005	phosphate exchange	phosphate[e] <=>	-0.012435	-0.006753	0.00813032	-65.3827	-0.00368336	-0.00856288	0.000822441	-22.3285
r_2008	phosphate transport	phosphate[c] <=> phosphate[v]	0	0	0		0	0	0
r_2020	potassium exchange	potassium[e] <=>	0	0	0		0	0	0
r_2022	protoporphyrinogen IX transport	protoporphyrinogen[c] <=> protoporphyrinogen[m]	5.346e-08	2.90323e-08	1.19315e-10	0.223185	1.473e-08	3.42435e-08	3.11651e-11	0.211576
r_2023	PRPP transport	PRPP[c] <=> PRPP[m]	0	0	0		0	0	0
r_2024	putrescine exchange	putrescine[e] =>	0	0	1.63073e-06		0	0	1.17876e-05
r_2025	pyridoxal kinase	ATP[c] + pyridoxal[c] => ADP[c] + H+[c] + pyridoxal 5'-phosphate[c]	0	0	0		0	0	0
r_2028	pyridoxine exchange	pyridoxine[e] =>	0	0	0		0	0	0
r_2029	pyridoxine kinase	ATP[c] + pyridoxine[c] => ADP[c] + H+[c] + pyridoxine 5'-phosphate[c]	0	0	0		0	0	0
r_2030	pyrimidine phosphatase	5-amino-6-(5-phosphoribitylamino)uracil[c] + H2O[c] => 5-amino-6-(D-ribitylamino)uracil[c] + phosphate[c]	5.29254e-05	2.87419e-05	1.18012e-07	0.222979	1.45827e-05	3.3901e-05	3.06907e-08	0.210459
r_2032	pyrophosphate transport	diphosphate[c] <=> diphosphate[m]	0.541696	0.294176	0.160514	29.6318	0.110451	0.256769	0.0491165	44.4692
r_2033	pyruvate exchange	pyruvate[e] =>	0	0	0.0648432		0	0	0.000544967
r_2034	pyruvate transport	H+[c] + pyruvate[c] => H+[m] + pyruvate[m]	0.676122	0.367178	0.0977042	14.4507	0.263194	0.611859	0.0238529	9.06285
r_2036	quinolinate transport	quinolinate[c] <=> quinolinate[m]	0	0	0		0	0	0
r_2037	reduced thioredoxin transport	TRX1[c] <=> TRX1[p]	0	0	0.00270016		0	0	0.000438425
r_2038	riboflavin exchange	riboflavin[e] =>	0	0	0		0	0	0
r_2039	riboflavin transport	riboflavin[c] => riboflavin[m]	0	0	0		0	0	0
r_2040	riboflavin transport	riboflavin[e] => riboflavin[c]	0	0	0		0	0	0
r_2041	ribose transporter	D-ribose[e] => D-ribose[c]	0	0	0		0	0	0
r_2042	S-adenosyl-L-homocysteine transport	S-adenosyl-L-homocysteine[c] <=> S-adenosyl-L-homocysteine[m]	0	0	0		0	0	0
r_2043	S-adenosyl-L-methionine exchange	S-adenosyl-L-methionine[e] =>	0	0	0		0	0	0
r_2044	S-methyl-L-methionine exchange	S-methyl-L-methionine[e] =>	0	0	0		0	0	0
r_2045	serine transport	L-serine[c] <=> L-serine[m]	-0.0356221	-0.0193451	0.0257631	-72.3234	-0.00471273	-0.0109559	0.00667857	-141.713
r_2046	sn-glycero-3-phosphocholine exchange	sn-glycero-3-phosphocholine[e] =>	0	0	3.58905e-05		0	0	8.2642e-05
r_2049	sodium exchange	sodium[e] <=>	0	0	0		0	0	0
r_2051	spermidine exchange	spermidine[e] =>	0	0	0		0	0	1.86918e-05
r_2052	spermine exchange	spermine[e] =>	0	0	3.34821e-05		0	0	1.2911e-05
r_2053	squalene transport	squalene[c] <=> squalene[er]	0.00156964	0.000852419	3.94204e-06	0.251142	0.000621062	0.00144381	9.31541e-06	1.49992
r_2054	squalene-2,3-epoxide transport	(S)-2,3-epoxysqualene[er] <=> (S)-2,3-epoxysqualene[c]	0.00156964	0.000852419	3.94204e-06	0.251142	0.000621062	0.00144381	9.31541e-06	1.49992
r_2055	stearate exchange	stearate[e] =>	0	0	0.00185241		0	0	0
r_2056	succinate exchange	succinate[e] =>	0	0	0.00805277		0	0	1.64286e-06
r_2057	succinate transport	succinate[e] <=> succinate[c]	0	0	0.00805277		0	0	1.64286e-06
r_2058	sucrose exchange	sucrose[e] =>	0	0	0		0	0	0
r_2060	sulphate exchange	sulphate[e] <=>	-0.00677945	-0.00368168	0.0034894	-51.4703	-0.00100145	-0.00232811	0.00119173	-119
r_2061	sulphite exchange	sulphite[e] =>	0	0	0.0021818		0	0	0.00104803
r_2062	taurine exchange	taurine[e] =>	0	0	0		0	0	0
r_2063	tetracosanoyl-CoA transport	tetracosanoyl-CoA[c] <=> tetracosanoyl-CoA[er]	0	0	2.26201e-10		0	0	0
r_2066	thiamine(1+) diphosphate(1-) exchange	TDP[e] =>	0	0	0		0	0	0
r_2067	thiamine(1+) exchange	thiamine[e] =>	0	0	0		0	0	0
r_2068	thiamine(1+) monophosphate exchange	TMP[e] =>	0	0	0		0	0	0
r_2072	threonine transport	L-threonine[c] => L-threonine[m]	0.00554335	0.0030104	0.00115011	20.7476	0.000686187	0.00159521	0.000625572	91.1664
r_2079	trehalose transporter	H+[c] + trehalose[c] <=> H+[e] + trehalose[e]	0	0	0.00285955		0	0	0.000101376
r_2080	trehalose vacuolar transport	trehalose[c] <=> trehalose[v]	0	0	0.000163335		0	0	0
r_2082	tryptophan transport	L-tryptophan[c] => L-tryptophan[m]	0	0	0		0	0	0
r_2083	tryptophol exchange	tryptophol[e] =>	0	0	2.39677e-06		0	0	6.28139e-05
r_2084	tryptophol transport	tryptophol[c] <=> tryptophol[e]	0	0	2.39677e-06		0	0	6.28139e-05
r_2085	tryptophol transport	tryptophol[c] <=> tryptophol[m]	0	0	1.24126e-06		0	0	3.75042e-05
r_2086	tyrosine transport	L-tyrosine[c] => L-tyrosine[m]	0	0	0		0	0	0
r_2087	tyrosine transport	L-tyrosine[c] <=> L-tyrosine[p]	0	0	0		0	0	0
r_2089	UMP transport	UMP[c] <=> UMP[n]	0	0	0		0	0	0
r_2090	uracil exchange	uracil[e] =>	0	0	0		0	0	0
r_2091	urea exchange	urea[e] =>	0	0	0		0	0	0
r_2092	uridine exchange	uridine[e] =>	0	0	0		0	0	0
r_2093	valine transport	L-valine[c] <=> L-valine[m]	-0.0133566	-0.00725351	4.87969e-05	-0.365339	-0.00165335	-0.00384362	0.00120296	-72.759
r_2094	water diffusion	H2O[c] <=> H2O[er]	-0.00156964	-0.000852419	0.00286844	-182.744	-0.000621062	-0.00144381	9.08866e-05	-14.634
r_2095	water diffusion	H2O[c] <=> H2O[g]	0	0	0		0	0	0
r_2096	water diffusion	H2O[c] <=> H2O[m]	-14.1602	-7.68993	0.331508	-2.34112	-5.91073	-13.7409	0.108112	-1.82908
r_2097	water diffusion	H2O[c] <=> H2O[n]	0	0	0		0	0	0
r_2098	water diffusion	H2O[c] <=> H2O[p]	0	0	0.0454918		0	0	0.0104142
r_2099	water diffusion	H2O[c] <=> H2O[v]	0	0	0.000163335		0	0	0
r_2100	water exchange	H2O[e] <=>	3.0992	1.68307	0.138799	4.47854	1.19082	2.76836	0.0256624	2.15501
r_2101	xanthine transport	9H-xanthine[e] <=> 9H-xanthine[c]	0	0	2.75682e-06		0	0	2.393e-05
r_2104	xylitol exchange	xylitol[e] =>	0.21185	0.115048	0.00172259	0.813118	0.0038	0.00883402	1.26459e-05	0.332788
r_2105	xylitol transport	xylitol[e] <=> xylitol[c]	-0.21185	-0.115048	0.00172259	-0.813118	-0.0038	-0.00883402	1.26459e-05	-0.332788
r_2106	zymosterol exchange	zymosterol[e] =>	0	0	6.07588e-07		0	0	3.33146e-06
r_2107	zymosterol transport	zymosterol[ce] <=> zymosterol[c]	0	0	0.0225028		0	0	0.00448966
r_2108	lipid pseudoreaction - merge	lipid backbone[c] + lipid chain[c] => lipid[c]	0.05346	0.0290323	0.000119204	0.222979	0.01473	0.0342435	3.10007e-05	0.210459
r_2111	growth	biomass[c] =>	0.05346	0.0290323	0.000119204	0.222979	0.01473	0.0342435	3.10007e-05	0.210459
r_2112	kynurenine aminotransferase	L-kynurenine[c] + pyruvate[c] <=> L-alanine[c] + kynurenic acid[c]	0	0	9.93014e-18		0	0	0
r_2115	alcohol dehydrogenase, (acetaldehyde to ethanol)	acetaldehyde[c] + H+[c] + NADH[c] => ethanol[c] + NAD[c]	0	0	10.7684		0	0	5.17631
r_2116	acetaldehyde dehydrogenase	acetaldehyde[c] + H2O[c] + NAD[c] => acetate[c] + H+[c] + NADH[c]	0	0	0.0989091		0.0288742	0.0671251	0.018832	65.221
r_2117	phenylalanine transaminase	L-phenylalanine[c] + pyruvate[c] <=> keto-phenylpyruvate[c] + L-alanine[c]	0	0	0.00779067		-0.000896444	-0.002084	0.00295295	-329.407
r_2118	tryptophan transaminase	keto-phenylpyruvate[c] + L-tryptophan[c] => indole-3-pyruvate[c] + L-phenylalanine[c]	0	0	1.753e-06		0	0	6.50098e-05
r_2119	tyrosine transaminase	3-(4-hydroxyphenyl)pyruvate[c] + L-alanine[c] <=> L-tyrosine[c] + pyruvate[c]	0	0	0.0393524		0.000600084	0.00139504	0.00829437	1382.2
r_2125	coenzyme A: cytoplasm to LP	coenzyme A[c] <=> coenzyme A[lp]	-0.00030892	-0.000167764	0.0225532	-7300.67	-0.000138458	-0.000321879	0.00818389	-5910.75
r_2126	sedoheptulose bisphosphatase	sedoheptulose 1,7-bisphosphate[c] => phosphate[c] + sedoheptulose 7-phosphate[c]	0	0	0.000323039		0	0	0.000119613
r_2129	proton leak	H+[c] => H+[m]	0	0	0.111549		0	0	0.0155127
r_2131	isocitrate dehydrogenase	isocitrate[m] + NADP(+)[m] => 2-oxoglutarate[m] + carbon dioxide[m] + NADPH[m]	0.0526784	0.0286078	0.00935042	17.75	0.00619271	0.0143965	0.00187999	30.358
r_2132	oxoglutarate/malate exchange	(S)-malate[c] + 2-oxoglutarate[m] => (S)-malate[m] + 2-oxoglutarate[c]	2.16792	1.17732	0.224378	10.3499	0.704839	1.63857	0.111555	15.8271
r_2134	14-demethyllanosterol exchange	14-demethyllanosterol[e] =>	0	0	9.24626e-07		0	0	2.88678e-06
r_2136	14-demethyllanosterol transport	14-demethyllanosterol[e] <=> 14-demethyllanosterol[c]	0	0	9.24626e-07		0	0	2.88678e-06
r_2137	ergosta-5,7,22,24(28)-tetraen-3beta-ol exchange	ergosta-5,7,22,24(28)-tetraen-3beta-ol[e] =>	0	0	4.40329e-07		0	0	1.0518e-06
r_2139	ergosta-5,7,22,24(28)-tetraen-3beta-ol transport	ergosta-5,7,22,24(28)-tetraen-3beta-ol[e] <=> ergosta-5,7,22,24(28)-tetraen-3beta-ol[c]	0	0	4.40329e-07		0	0	1.0518e-06
r_2140	fatty-acyl-CoA synthase (n-C16:0CoA)	acetyl-CoA[c] + 21 H+[c] + 7 malonyl-CoA[c] + 14 NADPH[c] => 7 carbon dioxide[c] + 7 coenzyme A[c] + 7 H2O[c] + 14 NADP(+)[c] + palmitoyl-CoA[c]	0.00946921	0.0051424	0.00460229	48.6027	0.00409425	0.00951809	0.00106446	25.9989
r_2141	fatty-acyl-CoA synthase (n-C18:0CoA)	acetyl-CoA[c] + 24 H+[c] + 8 malonyl-CoA[c] + 16 NADPH[c] => 8 carbon dioxide[c] + 8 coenzyme A[c] + 8 H2O[c] + 16 NADP(+)[c] + stearoyl-CoA[c]	0.0232263	0.0126134	0.00374872	16.14	0.00886963	0.0206196	0.000938613	10.5823
r_2151	enoyl-ACP reductase (butanoyl-ACP)	H+[m] + NADPH[m] + trans-but-2-enoyl-ACP[m] => NADP(+)[m] + butanoyl-ACP[m]	0	0	0		0	0	0
r_2152	enoyl-ACP reductase (hexanoyl-ACP)	H+[m] + NADPH[m] + trans-hex-2-enoyl-ACP[m] => NADP(+)[m] + hexanoyl-ACP[m]	0	0	0		0	0	0
r_2153	enoyl-ACP reductase (octanoyl-ACP)	H+[m] + NADPH[m] + trans-oct-2-enoyl-ACP[m] => NADP(+)[m] + octanoyl-ACP[m]	0	0	0		0	0	0
r_2154	elongase I (3-oxotetradecanoyl-CoA)	lauroyl-CoA[erm] + malonyl-CoA[erm] + H+[erm] => carbon dioxide[erm] + coenzyme A[erm] + 3-oxotetradecanoyl-CoA[erm]	0	0	0		0	0	0
r_2155	elongase I (3-oxopalmitoyl-CoA)	malonyl-CoA[erm] + H+[erm] + myristoyl-CoA[erm] => carbon dioxide[erm] + coenzyme A[erm] + 3-oxopalmitoyl-CoA[erm]	0	0	4.67706e-11		0	0	2.13234e-11
r_2156	elongase II (3-oxooctadecanoyl-CoA)	malonyl-CoA[erm] + H+[erm] + palmitoyl-CoA[erm] => carbon dioxide[erm] + coenzyme A[erm] + 3-oxooctadecanoyl-CoA[erm]	0	0	0.00318079		0	0	0.000966696
r_2157	elongase II or III (3-oxoicosanoyl-CoA)	malonyl-CoA[erm] + H+[erm] + stearoyl-CoA[erm] => carbon dioxide[erm] + coenzyme A[erm] + 3-oxoicosanoyl-CoA[erm]	0	0	0.00268334		0	0	0.000593005
r_2158	elongase II or III (3-oxodocosanoyl-CoA)	malonyl-CoA[erm] + H+[erm] + icosanoyl-CoA[erm] => carbon dioxide[erm] + coenzyme A[erm] + 3-oxodocosanoyl-CoA[erm]	0	0	0.00244008		0	0	0.000498541
r_2159	elongase II or III (3-oxotetracosanoyl-CoA)	malonyl-CoA[erm] + H+[erm] + docosanoyl-CoA[erm] => carbon dioxide[erm] + coenzyme A[erm] + 3-oxotetracosanoyl-CoA[erm]	0	0	0.00203853		0	0	0.000440319
r_2160	elongase III (3-oxohexacosanoyl-CoA)	malonyl-CoA[erm] + H+[erm] + tetracosanoyl-CoA[erm] => carbon dioxide[erm] + coenzyme A[erm] + 3-oxohexacosanoyl-CoA[erm]	0	0	0.00169665		0	0	0.000305396
r_2161	B-ketoacyl-CoA reductase ((S)-3-hydroxytetradecanoyl-CoA)	H+[erm] + 3-oxotetradecanoyl-CoA[erm] + NADPH[erm] => NADP(+)[erm] + (S)-3-hydroxytetradecanoyl-CoA[erm]	0	0	0		0	0	0
r_2162	B-ketoacyl-CoA reductase ((S)-3-hydroxypalmitoyl-CoA)	H+[erm] + 3-oxopalmitoyl-CoA[erm] + NADPH[erm] => NADP(+)[erm] + (S)-3-hydroxypalmitoyl-CoA[erm]	0	0	4.67706e-11		0	0	2.13234e-11
r_2163	B-ketoacyl-CoA reductase (3-hydroxyoctadecanoyl-CoA)	H+[erm] + 3-oxooctadecanoyl-CoA[erm] + NADPH[erm] => NADP(+)[erm] + 3-hydroxyoctadecanoyl-CoA[erm]	0	0	0.00318079		0	0	0.000966696
r_2164	B-ketoacyl-CoA reductase (3-hydroxyicosanoyl-CoA)	H+[erm] + 3-oxoicosanoyl-CoA[erm] + NADPH[erm] => NADP(+)[erm] + 3-hydroxyicosanoyl-CoA[erm]	0	0	0.00268334		0	0	0.000593005
r_2165	B-ketoacyl-CoA reductase (3-hydroxydocosanoyl-CoA)	H+[erm] + 3-oxodocosanoyl-CoA[erm] + NADPH[erm] => NADP(+)[erm] + 3-hydroxydocosanoyl-CoA[erm]	0	0	0.00244008		0	0	0.000498541
r_2166	B-ketoacyl-CoA reductase (3-hydroxytetracosanoyl-CoA)	H+[erm] + 3-oxotetracosanoyl-CoA[erm] + NADPH[erm] => NADP(+)[erm] + 3-hydroxytetracosanoyl-CoA[erm]	0	0	0.00203853		0	0	0.000440319
r_2167	B-ketoacyl-CoA reductase ((S)-3-hydroxyhexacosanoyl-CoA)	H+[erm] + 3-oxohexacosanoyl-CoA[erm] + NADPH[erm] => NADP(+)[erm] + (S)-3-hydroxyhexacosanoyl-CoA[erm]	0	0	0.00169665		0	0	0.000305396
r_2168	B-hydroxyacyl-CoA dehydratase (trans-tetradec-2-enoyl-CoA)	(S)-3-hydroxytetradecanoyl-CoA[erm] <=> H2O[erm] + trans-tetradec-2-enoyl-CoA[erm]	0	0	0		0	0	0
r_2169	B-hydroxyacyl-CoA dehydratase (trans-hexadec-2-enoyl-CoA)	(S)-3-hydroxypalmitoyl-CoA[erm] <=> H2O[erm] + trans-hexadec-2-enoyl-CoA[erm]	0	0	4.67706e-11		0	0	2.13234e-11
r_2170	B-hydroxyacyl-CoA dehydratase (trans-octadec-2-enoyl-CoA)	3-hydroxyoctadecanoyl-CoA[erm] <=> H2O[erm] + trans-octadec-2-enoyl-CoA[erm]	0	0	0.00318079		0	0	0.000966696
r_2171	B-hydroxyacyl-CoA dehydratase (trans-icos-2-enoyl-CoA)	3-hydroxyicosanoyl-CoA[erm] <=> H2O[erm] + trans-icos-2-enoyl-CoA[erm]	0	0	0.00268334		0	0	0.000593005
r_2172	B-hydroxyacyl-CoA dehydratase (trans-docos-2-enoyl-CoA)	3-hydroxydocosanoyl-CoA[erm] <=> H2O[erm] + trans-docos-2-enoyl-CoA[erm]	0	0	0.00244008		0	0	0.000498541
r_2173	B-hydroxyacyl-CoA dehydratase (trans-tetracos-2-enoyl-CoA)	3-hydroxytetracosanoyl-CoA[erm] <=> H2O[erm] + trans-tetracos-2-enoyl-CoA[erm]	0	0	0.00203853		0	0	0.000440319
r_2174	B-hydroxyacyl-CoA dehydratase (trans-hexacos-2-enoyl-CoA)	(S)-3-hydroxyhexacosanoyl-CoA[erm] <=> H2O[erm] + trans-hexacos-2-enoyl-CoA[erm]	0	0	0.00169665		0	0	0.000305396
r_2175	trans-2-enoyl-CoA reductase (n-C14:0CoA)	H+[erm] + NADPH[erm] + trans-tetradec-2-enoyl-CoA[erm] => myristoyl-CoA[erm] + NADP(+)[erm]	0	0	0		0	0	0
r_2176	trans-2-enoyl-CoA reductase (n-C16:0CoA)	H+[erm] + NADPH[erm] + trans-hexadec-2-enoyl-CoA[erm] => palmitoyl-CoA[erm] + NADP(+)[erm]	0	0	4.67706e-11		0	0	2.13234e-11
r_2177	trans-2-enoyl-CoA reductase (n-C18:0CoA)	H+[erm] + NADPH[erm] + trans-octadec-2-enoyl-CoA[erm] => stearoyl-CoA[erm] + NADP(+)[erm]	0	0	0.00318079		0	0	0.000966696
r_2178	trans-2-enoyl-CoA reductase (n-C20:0CoA)	H+[erm] + NADPH[erm] + trans-icos-2-enoyl-CoA[erm] => icosanoyl-CoA[erm] + NADP(+)[erm]	0	0	0.00268334		0	0	0.000593005
r_2179	trans-2-enoyl-CoA reductase (n-C22:0CoA)	H+[erm] + NADPH[erm] + trans-docos-2-enoyl-CoA[erm] => docosanoyl-CoA[erm] + NADP(+)[erm]	0	0	0.00244008		0	0	0.000498541
r_2180	trans-2-enoyl-CoA reductase (n-C24:0CoA)	H+[erm] + NADPH[erm] + trans-tetracos-2-enoyl-CoA[erm] => tetracosanoyl-CoA[erm] + NADP(+)[erm]	0	0	0.00203853		0	0	0.000440319
r_2181	trans-2-enoyl-CoA reductase (n-C26:0CoA)	H+[erm] + NADPH[erm] + trans-hexacos-2-enoyl-CoA[erm] => NADP(+)[erm] + hexacosanoyl-CoA[erm]	0	0	0.00169665		0	0	0.000305396
r_2182	palmitoyl-CoA desaturase (n-C16:0CoA -> n-C16:1CoA), ER membrane	H+[erm] + palmitoyl-CoA[erm] + oxygen[erm] + NADH[erm] => 2 H2O[erm] + palmitoleoyl-CoA(4-)[erm] + NAD[erm]	0	0	5.39165e-05		0	0	0.000437536
r_2183	stearoyl-CoA desaturase (n-C18:0CoA -> n-C18:1CoA), ER membrane	H+[erm] + stearoyl-CoA[erm] + oxygen[erm] + NADH[erm] => 2 H2O[erm] + NAD[erm] + oleoyl-CoA[erm]	0.0207195	0.011252	6.26857e-05	0.302544	0.00778032	0.0180872	0.000278231	3.57609
r_2185	decanoate (n-C10:0) transport	decanoate[e] <=> decanoate[c]	0	0	0.00301106		0	0	0.000381209
r_2187	butyrate exchange	butyrate[e] =>	0	0	8.75519e-05		0	0	0.000282075
r_2188	hexanoate exchange	hexanoate[e] =>	0	0	5.84639e-06		0	0	0
r_2189	oleate exchange	oleate[e] =>	0	0	1.2428e-05		0	0	0
r_2190	butyrate (n-C4:0) transport	butyrate[e] <=> butyrate[c]	0	0	8.75519e-05		0	0	0.000282075
r_2191	hexanoate (n-C6:0) transport	hexanoate[e] <=> hexanoate[c]	0	0	5.84639e-06		0	0	0
r_2192	octadecenoate (n-C18:1) transport	oleate[e] <=> oleate[c]	0	0	1.2428e-05		0	0	0
r_2219	fatty acyl-CoA transport via ABC system (C12:0)	ATP[c] + H2O[c] + lauroyl-CoA[c] => ADP[c] + H+[c] + lauroyl-CoA[p] + phosphate[c]	0	0	6.31468e-11		0	0	0
r_2220	fatty acyl-CoA transport via ABC system (C14:0)	ATP[c] + H2O[c] + myristoyl-CoA[c] => ADP[c] + H+[c] + myristoyl-CoA[p] + phosphate[c]	0	0	5.23587e-11		0	0	0
r_2221	fatty acyl-CoA transport via ABC system (C16:0)	ATP[c] + H2O[c] + palmitoyl-CoA[c] => ADP[c] + H+[c] + palmitoyl-CoA[p] + phosphate[c]	0	0	0.0018905		0	0	0.000271675
r_2222	fatty acyl-CoA transport via ABC system (C16:1)	ATP[c] + H2O[c] + palmitoleoyl-CoA(4-)[c] => ADP[c] + H+[c] + phosphate[c] + palmitoleoyl-CoA(4-)[p]	0	0	4.89615e-05		0	0	0.000420319
r_2223	fatty acyl-CoA transport via ABC system (C18:0)	ATP[c] + H2O[c] + stearoyl-CoA[c] => ADP[c] + H+[c] + phosphate[c] + stearoyl-CoA[p]	0	0	0.00157981		0	0	0.000165294
r_2224	fatty acyl-CoA transport via ABC system (C18:1)	ATP[c] + H2O[c] + oleoyl-CoA[c] => ADP[c] + H+[c] + oleoyl-CoA[p] + phosphate[c]	0	0	4.25576e-05		0	0	0.000253268
r_2225	fatty acyl-CoA transport via ABC system (C20:0)	ATP[c] + H2O[c] + icosanoyl-CoA[c] => ADP[c] + H+[c] + phosphate[c] + icosanoyl-CoA[p]	0	0	0.000623566		0	0	0.000167667
r_2226	fatty acyl-CoA transport via ABC system (C22:0)	ATP[c] + H2O[c] + docosanoyl-CoA[c] => ADP[c] + H+[c] + phosphate[c] + docosanoyl-CoA[p]	0	0	0.000617194		0	0	0.000109693
r_2227	fatty acyl-CoA transport via ABC system (C24:0)	ATP[c] + H2O[c] + tetracosanoyl-CoA[c] => ADP[c] + H+[c] + phosphate[c] + tetracosanoyl-CoA[p]	0	0	0.000556868		0	0	0.000115274
r_2228	fatty acyl-CoA transport via ABC system (C26:0)	ATP[c] + H2O[c] + hexacosanoyl-CoA[c] => ADP[c] + H+[c] + hexacosanoyl-CoA[p] + phosphate[c]	0	0	0.000958585		0	0	0.000152732
r_2229	butyrate (n-C4:0) transport, cytoplasm-peroxisome	butyrate[c] <=> butyrate[p]	0	0	8.75519e-05		0	0	0.000282075
r_2230	hexanoate (n-C6:0) transport, cytoplasm-peroxisome	hexanoate[c] <=> hexanoate[p]	0	0	5.84639e-06		0	0	0
r_2231	octadecenoate (n-C18:1) transport, cytoplasm-peroxisome	oleate[c] <=> oleate[p]	0	0	1.42552e-11		0	0	0.000116209
r_2232	peroxisomal acyl-CoA thioesterase (4:0)	H2O[p] + butanoyl-CoA[p] => coenzyme A[p] + H+[p] + butyrate[p]	0	0	8.75519e-05		0	0	0.000282075
r_2233	peroxisomal acyl-CoA thioesterase (6:0)	H2O[p] + hexanoyl-CoA[p] => coenzyme A[p] + H+[p] + hexanoate[p]	0	0	5.84639e-06		0	0	0
r_2236	acyl-CoA oxidase (butanoyl-CoA)	oxygen[p] + butanoyl-CoA[p] => hydrogen peroxide[p] + but-2-enoyl-CoA[p]	0	0	0.000108121		0	0	0.000354644
r_2237	acyl-CoA oxidase (hexanoyl-CoA)	oxygen[p] + hexanoyl-CoA[p] => hydrogen peroxide[p] + trans-hex-2-enoyl-CoA[p]	0	0	0.000138209		0	0	0.000447657
r_2238	acyl-CoA oxidase (octanoyl-CoA)	octanoyl-CoA[p] + oxygen[p] => hydrogen peroxide[p] + trans-oct-2-enoyl-CoA[p]	0	0	0.000140392		0	0	0.000447657
r_2239	acyl-CoA oxidase (icosanoyl-CoA)	oxygen[p] + icosanoyl-CoA[p] => hydrogen peroxide[p] + trans-icos-2-enoyl-CoA[p]	0	0	0.00140376		0	0	0.000275038
r_2240	acyl-CoA oxidase (docosanoyl-CoA)	oxygen[p] + docosanoyl-CoA[p] => hydrogen peroxide[p] + trans-docos-2-enoyl-CoA[p]	0	0	0.00126198		0	0	0.00021957
r_2241	acyl-CoA oxidase (tetracosanoyl-CoA)	oxygen[p] + tetracosanoyl-CoA[p] => hydrogen peroxide[p] + trans-tetracos-2-enoyl-CoA[p]	0	0	0.00110514		0	0	0.000190795
r_2242	acyl-CoA oxidase (palmitoleoyl-CoA)	oxygen[p] + palmitoleoyl-CoA(4-)[p] => hydrogen peroxide[p] + trans-2,cis-9-hexadecadienoyl-CoA[p]	0	0	4.89615e-05		0	0	0.000420319
r_2243	acyl-CoA oxidase (cis-tetradec-7-enoyl-CoA)	oxygen[p] + cis-tetradec-7-enoyl-CoA[p] => hydrogen peroxide[p] + trans-2,cis-7-tetradecadienoyl-CoA[p]	0	0	4.89615e-05		0	0	0.000420319
r_2244	acyl-CoA oxidase (cis-dodec-5-enoyl-CoA)	oxygen[p] + cis-dodec-5-enoyl-CoA[p] => hydrogen peroxide[p] + trans-2,cis-5-dodecadienoyl-CoA[p]	0	0	4.89615e-05		0	0	0.000420319
r_2245	acyl-CoA oxidase (oleoyl-CoA)	oleoyl-CoA[p] + oxygen[p] => hydrogen peroxide[p] + trans-2,cis-9-octadecadienoyl-CoA[p]	0	0	4.25576e-05		0	0	0.000278162
r_2246	acyl-CoA oxidase (cis-hexadec-7-enoyl-CoA)	oxygen[p] + cis-hexadec-7-enoyl-CoA[p] => hydrogen peroxide[p] + trans-2,cis-7-hexadecadienoyl-CoA[p]	0	0	4.25576e-05		0	0	0.000278162
r_2247	acyl-CoA oxidase (cis-tetradec-5-enoyl-CoA)	oxygen[p] + cis-tetradec-5-enoyl-CoA[p] => hydrogen peroxide[p] + trans-2,cis-5-tetradecadienoyl-CoA[p]	0	0	4.25576e-05		0	0	0.000278162
r_2248	2-enoyl-CoA hydratase (3-hydroxydecanoyl-CoA)	H2O[p] + trans-dec-2-enoyl-CoA[p] => (R)-3-hydroxydecanoyl-CoA[p]	0	0	0.000140392		0	0	0.000447657
r_2249	2-enoyl-CoA hydratase (3-hydroxydodecanoyl-CoA)	H2O[p] + trans-dodec-2-enoyl-CoA[p] => (R)-3-hydroxylauroyl-CoA[p]	0	0	0.00301294		0	0	0.000513147
r_2250	2-enoyl-CoA hydratase (3-hydroxytetradecanoyl-CoA)	H2O[p] + trans-tetradec-2-enoyl-CoA[p] => (S)-3-hydroxytetradecanoyl-CoA[p]	0	0	0.00300686		0	0	0.000437653
r_2251	2-enoyl-CoA hydratase (3-hydroxyhexadecanoyl-CoA)	H2O[p] + hexadec-2-enoyl-CoA[p] => (S)-3-hydroxypalmitoyl-CoA[p]	0	0	0.00300686		0	0	0.000437653
r_2252	2-enoyl-CoA hydratase (3-hydroxyoctadecanoyl-CoA)	H2O[p] + trans-octadec-2-enoyl-CoA[p] => 3-hydroxyoctadecanoyl-CoA[p]	0	0	0.00211417		0	0	0.0003321
r_2253	2-enoyl-CoA hydratase (3-hydroxyhexacosanoyl-CoA)	H2O[p] + trans-hexacos-2-enoyl-CoA[p] => (S)-3-hydroxyhexacosanoyl-CoA[p]	0	0	0.000958585		0	0	0.000152732
r_2254	2-enoyl-CoA hydratase (3-hydroxybutanoyl-CoA)	H2O[p] + but-2-enoyl-CoA[p] => (R)-3-hydroxybutanoyl-CoA[p]	0	0	0.000108121		0	0	0.000354644
r_2255	2-enoyl-CoA hydratase (3-hydroxyhexanoyl-CoA)	H2O[p] + trans-hex-2-enoyl-CoA[p] => (R)-3-hydroxyhexanoyl-CoA[p]	0	0	0.000138209		0	0	0.000447657
r_2256	2-enoyl-CoA hydratase (3-hydroxyoctanoyl-CoA)	H2O[p] + trans-oct-2-enoyl-CoA[p] => (R)-3-hydroxyoctanoyl-CoA[p]	0	0	0.000140392		0	0	0.000447657
r_2257	2-enoyl-CoA hydratase (3-hydroxyicosanoyl-CoA)	H2O[p] + trans-icos-2-enoyl-CoA[p] => (R)-3-hydroxyicosanoyl-CoA[p]	0	0	0.00140376		0	0	0.000275038
r_2258	2-enoyl-CoA hydratase (3-hydroxydocosanoyl-CoA)	H2O[p] + trans-docos-2-enoyl-CoA[p] => (R)-3-hydroxydocosanoyl-CoA[p]	0	0	0.00126198		0	0	0.00021957
r_2259	2-enoyl-CoA hydratase (3-hydroxytetracosanoyl-CoA)	H2O[p] + trans-tetracos-2-enoyl-CoA[p] => (R)-3-hydroxytetracosanoyl-CoA[p]	0	0	0.00110514		0	0	0.000190795
r_2260	2-enoyl-CoA hydratase (3-hydroxy-cis-hexadec-9-enoyl-CoA)	H2O[p] + trans-2,cis-9-hexadecadienoyl-CoA[p] => (R)-3-hydroxy-cis-hexadec-9-enoyl-CoA[p]	0	0	4.89615e-05		0	0	0.000420319
r_2261	2-enoyl-CoA hydratase (3-hydroxy-cis-tetradec-7-enoyl-CoA)	H2O[p] + trans-2,cis-7-tetradecadienoyl-CoA[p] => (R)-3-hydroxy-cis-tetradec-7-enoyl-CoA[p]	0	0	4.89615e-05		0	0	0.000420319
r_2262	2-enoyl-CoA hydratase (3-hydroxy-cis-dodec-5-enoyl-CoA)	H2O[p] + trans-2,cis-5-dodecadienoyl-CoA[p] => (R)-3-hydroxy-cis-dodec-5-enoyl-CoA[p]	0	0	4.89615e-05		0	0	0.000420319
r_2263	2-enoyl-CoA hydratase (3-hydroxy-cis-octadec-9-enoyl-CoA)	H2O[p] + trans-2,cis-9-octadecadienoyl-CoA[p] => (R)-3-hydroxy-cis-octadec-9-enoyl-CoA[p]	0	0	4.25576e-05		0	0	0.000278162
r_2264	2-enoyl-CoA hydratase (3-hydroxy-cis-hexadec-7-enoyl-CoA)	H2O[p] + trans-2,cis-7-hexadecadienoyl-CoA[p] => (R)-3-hydroxy-cis-hexadec-7-enoyl-CoA[p]	0	0	4.25576e-05		0	0	0.000278162
r_2265	2-enoyl-CoA hydratase (3-hydroxy-cis-tetradec-5-enoyl-CoA)	H2O[p] + trans-2,cis-5-tetradecadienoyl-CoA[p] => (R)-3-hydroxy-cis-tetradec-5-enoyl-CoA[p]	0	0	4.25576e-05		0	0	0.000278162
r_2266	3-hydroxyacyl-CoA dehydrogenase (3-oxodecanoyl-CoA)	(R)-3-hydroxydecanoyl-CoA[p] + NAD[p] => 3-oxodecanoyl-CoA[p] + H+[p] + NADH[p]	0	0	0.000140392		0	0	0.000447657
r_2267	3-hydroxyacyl-CoA dehydrogenase (3-oxododecanoyl-CoA)	(R)-3-hydroxylauroyl-CoA[p] + NAD[p] => 3-oxolauroyl-CoA[p] + H+[p] + NADH[p]	0	0	0.00301294		0	0	0.000513147
r_2268	3-hydroxyacyl-CoA dehydrogenase (3-oxohexadecanoyl-CoA)	(S)-3-hydroxypalmitoyl-CoA[p] + NAD[p] => 3-oxopalmitoyl-CoA[p] + H+[p] + NADH[p]	0	0	0.00300686		0	0	0.000437653
r_2269	3-hydroxyacyl-CoA dehydrogenase (3-oxooctadecanoyl-CoA)	3-hydroxyoctadecanoyl-CoA[p] + NAD[p] => 3-oxooctadecanoyl-CoA[p] + H+[p] + NADH[p]	0	0	0.00211417		0	0	0.0003321
r_2270	3-hydroxyacyl-CoA dehydrogenase (3-oxohexacosanoyl-CoA)	(S)-3-hydroxyhexacosanoyl-CoA[p] + NAD[p] => 3-oxohexacosanoyl-CoA[p] + H+[p] + NADH[p]	0	0	0.000958585		0	0	0.000152732
r_2271	3-hydroxyacyl-CoA dehydrogenase (3-oxobutanoyl-CoA)	NAD[p] + (R)-3-hydroxybutanoyl-CoA[p] => H+[p] + NADH[p] + acetoacetyl-CoA[p]	0	0	0.000108121		0	0	0.000354644
r_2272	3-hydroxyacyl-CoA dehydrogenase (3-oxohexanoyl-CoA)	NAD[p] + (R)-3-hydroxyhexanoyl-CoA[p] => H+[p] + NADH[p] + 3-oxohexanoyl-CoA[p]	0	0	0.000138209		0	0	0.000447657
r_2273	3-hydroxyacyl-CoA dehydrogenase (3-oxooctanoyl-CoA)	NAD[p] + (R)-3-hydroxyoctanoyl-CoA[p] => H+[p] + NADH[p] + 3-oxooctanoyl-CoA[p]	0	0	0.000140392		0	0	0.000447657
r_2274	3-hydroxyacyl-CoA dehydrogenase (3-oxoicosanoyl-CoA)	NAD[p] + (R)-3-hydroxyicosanoyl-CoA[p] => H+[p] + NADH[p] + 3-oxoicosanoyl-CoA[p]	0	0	0.00140376		0	0	0.000275038
r_2275	3-hydroxyacyl-CoA dehydrogenase (3-oxodocosanoyl-CoA)	NAD[p] + (R)-3-hydroxydocosanoyl-CoA[p] => H+[p] + NADH[p] + 3-oxodocosanoyl-CoA[p]	0	0	0.00126198		0	0	0.00021957
r_2276	3-hydroxyacyl-CoA dehydrogenase (3-oxotetracosanoyl-CoA)	NAD[p] + (R)-3-hydroxytetracosanoyl-CoA[p] => H+[p] + NADH[p] + 3-oxotetracosanoyl-CoA[p]	0	0	0.00110514		0	0	0.000190795
r_2277	3-hydroxyacyl-CoA dehydrogenase (3-oxo-cis-hexadec-9-enoyl-CoA)	NAD[p] + (R)-3-hydroxy-cis-hexadec-9-enoyl-CoA[p] => H+[p] + NADH[p] + 3-oxo-cis-hexadec-9-enoyl-CoA[p]	0	0	4.89615e-05		0	0	0.000420319
r_2278	3-hydroxyacyl-CoA dehydrogenase (3-oxo-cis-tetradec-7-enoyl-CoA)	NAD[p] + (R)-3-hydroxy-cis-tetradec-7-enoyl-CoA[p] => H+[p] + NADH[p] + 3-oxo-cis-tetradec-7-enoyl-CoA[p]	0	0	4.89615e-05		0	0	0.000420319
r_2279	3-hydroxyacyl-CoA dehydrogenase (3-oxo-cis-dodec-5-enoyl-CoA)	NAD[p] + (R)-3-hydroxy-cis-dodec-5-enoyl-CoA[p] => H+[p] + NADH[p] + 3-oxo-cis-dodec-5-enoyl-CoA[p]	0	0	4.89615e-05		0	0	0.000420319
r_2280	3-hydroxyacyl-CoA dehydrogenase (3-oxo-cis-octadec-9-enoyl-CoA)	NAD[p] + (R)-3-hydroxy-cis-octadec-9-enoyl-CoA[p] => H+[p] + NADH[p] + 3-oxo-cis-octadec-9-enoyl-CoA[p]	0	0	4.25576e-05		0	0	0.000278162
r_2281	3-hydroxyacyl-CoA dehydrogenase (3-oxo-cis-hexadec-7-enoyl-CoA)	NAD[p] + (R)-3-hydroxy-cis-hexadec-7-enoyl-CoA[p] => H+[p] + NADH[p] + 3-oxo-cis-hexadec-7-enoyl-CoA[p]	0	0	4.25576e-05		0	0	0.000278162
r_2282	3-hydroxyacyl-CoA dehydrogenase (3-oxo-cis-tetradec-5-enoyl-CoA)	NAD[p] + (R)-3-hydroxy-cis-tetradec-5-enoyl-CoA[p] => H+[p] + NADH[p] + 3-oxo-cis-tetradec-5-enoyl-CoA[p]	0	0	4.25576e-05		0	0	0.000278162
r_2283	acetyl-CoA C-acyltransferase (acetyl-CoA)	coenzyme A[p] + acetoacetyl-CoA[p] => 2 acetyl-CoA[p]	0	0	0.000108121		0	0	0.000354644
r_2284	acetyl-CoA C-acyltransferase (butanoyl-CoA)	coenzyme A[p] + 3-oxohexanoyl-CoA[p] => acetyl-CoA[p] + butanoyl-CoA[p]	0	0	0.000138209		0	0	0.000447657
r_2285	acetyl-CoA C-acyltransferase (hexanoyl-CoA)	coenzyme A[p] + 3-oxooctanoyl-CoA[p] => acetyl-CoA[p] + hexanoyl-CoA[p]	0	0	0.000140392		0	0	0.000447657
r_2286	acetyl-CoA C-acyltransferase (stearoyl-CoA)	coenzyme A[p] + 3-oxoicosanoyl-CoA[p] => acetyl-CoA[p] + stearoyl-CoA[p]	0	0	0.00140376		0	0	0.000275038
r_2287	acetyl-CoA C-acyltransferase (icosanoyl-CoA)	coenzyme A[p] + 3-oxodocosanoyl-CoA[p] => acetyl-CoA[p] + icosanoyl-CoA[p]	0	0	0.00126198		0	0	0.00021957
r_2288	acetyl-CoA C-acyltransferase (docosanoyl-CoA)	coenzyme A[p] + 3-oxotetracosanoyl-CoA[p] => acetyl-CoA[p] + docosanoyl-CoA[p]	0	0	0.00110514		0	0	0.000190795
r_2289	acetyl-CoA C-acyltransferase (cis-tetradec-7-enoyl-CoA)	coenzyme A[p] + 3-oxo-cis-hexadec-9-enoyl-CoA[p] => acetyl-CoA[p] + cis-tetradec-7-enoyl-CoA[p]	0	0	4.89615e-05		0	0	0.000420319
r_2290	acetyl-CoA C-acyltransferase (cis-dodec-5-enoyl-CoA)	coenzyme A[p] + 3-oxo-cis-tetradec-7-enoyl-CoA[p] => acetyl-CoA[p] + cis-dodec-5-enoyl-CoA[p]	0	0	4.89615e-05		0	0	0.000420319
r_2291	acetyl-CoA C-acyltransferase (cis-dec-3-enoyl-CoA)	coenzyme A[p] + 3-oxo-cis-dodec-5-enoyl-CoA[p] => acetyl-CoA[p] + cis-dec-3-enoyl-CoA[p]	0	0	4.89615e-05		0	0	0.000420319
r_2292	acetyl-CoA C-acyltransferase (cis-hexadec-7-enoyl-CoA)	coenzyme A[p] + 3-oxo-cis-octadec-9-enoyl-CoA[p] => acetyl-CoA[p] + cis-hexadec-7-enoyl-CoA[p]	0	0	4.25576e-05		0	0	0.000278162
r_2293	acetyl-CoA C-acyltransferase (cis-tetradec-5-enoyl-CoA)	coenzyme A[p] + 3-oxo-cis-hexadec-7-enoyl-CoA[p] => acetyl-CoA[p] + cis-tetradec-5-enoyl-CoA[p]	0	0	4.25576e-05		0	0	0.000278162
r_2294	acetyl-CoA C-acyltransferase (cis-dodec-3-enoyl-CoA)	coenzyme A[p] + 3-oxo-cis-tetradec-5-enoyl-CoA[p] => acetyl-CoA[p] + cis-dodec-3-enoyl-CoA[p]	0	0	4.25576e-05		0	0	0.000278162
r_2295	delta3,delta2-enoyl-CoA isomerase (cis-dec-3-enoyl-CoA)	cis-dec-3-enoyl-CoA[p] => trans-dec-2-enoyl-CoA[p]	0	0	4.89615e-05		0	0	0.000420319
r_2296	delta3,delta2-enoyl-CoA isomerase (trans-2,cis-5-dodecadienoyl-CoA)	trans-2,cis-5-dodecadienoyl-CoA[p] => trans-3,cis-5-dodecadienoyl-CoA[p]	0	0	0		0	0	0
r_2297	delta3,delta2-enoyl-CoA isomerase (trans-dodec-3-enoyl-CoA)	trans-dodec-3-enoyl-CoA[p] => trans-dodec-2-enoyl-CoA[p]	0	0	0		0	0	0
r_2298	delta3,delta2-enoyl-CoA isomerase (cis-dodec-3-enoyl-CoA)	cis-dodec-3-enoyl-CoA[p] => trans-dodec-2-enoyl-CoA[p]	0	0	4.25576e-05		0	0	0.000278162
r_2299	delta3,delta2-enoyl-CoA isomerase (trans-2,cis-5-tetradecadienoyl-CoA)	trans-2,cis-5-tetradecadienoyl-CoA[p] => trans-3,cis-5-tetradecadienoyl-CoA[p]	0	0	0		0	0	0
r_2300	delta3,delta2-enoyl-CoA isomerase (trans-tetradec-3-enoyl-CoA)	trans-tetradec-3-enoyl-CoA[p] => trans-tetradec-2-enoyl-CoA[p]	0	0	0		0	0	0
r_2303	2,4-dienoyl-CoA reductase (trans-2,trans-4-dodecadienoyl-CoA)	H+[p] + NADPH[p] + trans-2,trans-4-dodecadienoyl-CoA[p] => NADP(+)[p] + trans-dodec-3-enoyl-CoA[p]	0	0	0		0	0	0
r_2304	2,4-dienoyl-CoA reductase (trans-2,trans-4-tetradecadienoyl-CoA)	H+[p] + NADPH[p] + trans-2,trans-4-tetradecadienoyl-CoA[p] => NADP(+)[p] + trans-tetradec-3-enoyl-CoA[p]	0	0	0		0	0	0
r_2305	cis-aconitate(3-) to isocitrate	cis-aconitate[c] + H2O[c] <=> isocitrate[c]	0.17699	0.0961171	0.16232	91.7115	0.0171363	0.0398375	0.055831	325.806
r_2316	glycerol-3-phosphate acyltransferase (16:0), lipid particle	glycerol 3-phosphate[lp] + palmitoyl-CoA[lp] => coenzyme A[lp] + 1-acyl-sn-glycerol 3-phosphate (16:0)[lp]	0	0	0.000100728		0	0	8.60816e-06
r_2318	glycerol-3-phosphate acyltransferase (18:0), lipid particle	glycerol 3-phosphate[lp] + stearoyl-CoA[lp] => coenzyme A[lp] + 1-acyl-sn-glycerol 3-phosphate (18:0)[lp]	0.00015446	8.38819e-05	0.00010515	68.0756	0	0	1.11475e-05
r_2320	dihydroxyacetone phosphate acyltransferase (16:0), lipid particle	dihydroxyacetone phosphate[lp] + palmitoyl-CoA[lp] => coenzyme A[lp] + acylglycerone phosphate (16:0)[lp]	0	0	3.01475e-05		0	0	5.44081e-06
r_2322	dihydroxyacetone phosphate acyltransferase (18:0), lipid particle	dihydroxyacetone phosphate[lp] + stearoyl-CoA[lp] => coenzyme A[lp] + acylglycerone phosphate (18:0)[lp]	0	0	5.60949e-06		0	0	0
r_2328	acyl dhap reductase (16:0), lipid particle	H+[lp] + acylglycerone phosphate (16:0)[lp] + NADPH[lp] => 1-acyl-sn-glycerol 3-phosphate (16:0)[lp] + NADP(+)[lp]	0	0	3.01475e-05		0	0	5.44081e-06
r_2330	acyl dhap reductase (18:0), lipid particle	H+[lp] + acylglycerone phosphate (18:0)[lp] + NADPH[lp] => 1-acyl-sn-glycerol 3-phosphate (18:0)[lp] + NADP(+)[lp]	0	0	5.60949e-06		0	0	0
r_2340	1-acyl-sn-glycerol-3-phosphate acyltransferase (1-16:0, 2-18:1), lipid particle	oleoyl-CoA[lp] + 1-acyl-sn-glycerol 3-phosphate (16:0)[lp] => coenzyme A[lp] + phosphatidate (1-16:0, 2-18:1)[lp]	0	0	3.92887e-05		0	0	2.3373e-06
r_2342	1-acyl-sn-glycerol-3-phosphate acyltransferase (1-18:0, 2-18:1), lipid particle	oleoyl-CoA[lp] + 1-acyl-sn-glycerol 3-phosphate (18:0)[lp] => coenzyme A[lp] + phosphatidate (1-18:0, 2-18:1)[lp]	0.00015446	8.38819e-05	5.0309e-05	32.5709	0	0	2.65101e-06
r_2353	PA phosphatase (1-16:0, 2-18:1), vacuolar membrane	H2O[vm] + phosphatidate (1-16:0, 2-18:1)[vm] => phosphate[vm] + diglyceride (1-16:0, 2-18:1)[vm]	0	0	0.00585295		0	0	0.00132795
r_2357	PA phosphatase (1-18:0, 2-18:1), vacuolar membrane	H2O[vm] + phosphatidate (1-18:0, 2-18:1)[vm] => phosphate[vm] + diglyceride (1-18:0, 2-18:1)[vm]	0	0	0.00418393		0	0	0
r_2401	diacylglycerol acyltransferase (1-16:0, 2-18:1, 3-16:0), lipid particle	palmitoyl-CoA[lp] + diglyceride (1-16:0, 2-18:1)[lp] => coenzyme A[lp] + triglyceride (1-16:0, 2-18:1, 3-16:0)[lp]	0	0	0.000185057		0	0	0
r_2405	diacylglycerol acyltransferase (1-18:0, 2-18:1, 3-16:0), lipid particle	palmitoyl-CoA[lp] + diglyceride (1-18:0, 2-18:1)[lp] => coenzyme A[lp] + triglyceride (1-18:0, 2-18:1, 3-16:0)[lp]	0	0	0		0	0	0
r_2417	diacylglycerol acyltransferase (1-16:0, 2-18:1, 3-18:0), lipid particle	stearoyl-CoA[lp] + diglyceride (1-16:0, 2-18:1)[lp] => coenzyme A[lp] + triglyceride (1-16:0, 2-18:1, 3-18:0)[lp]	0	0	0		0	0	0
r_2421	diacylglycerol acyltransferase (1-18:0, 2-18:1, 3-18:0), lipid particle	stearoyl-CoA[lp] + diglyceride (1-18:0, 2-18:1)[lp] => coenzyme A[lp] + triglyceride (1-18:0, 2-18:1, 3-18:0)[lp]	0	0	0		0	0	3.48004e-05
r_2425	diacylglycerol acyltransferase (1-16:0, 2-18:1, 3-18:1), lipid particle	oleoyl-CoA[lp] + diglyceride (1-16:0, 2-18:1)[lp] => coenzyme A[lp] + triglyceride (1-16:0, 2-18:1, 3-18:1)[lp]	0	0	0.000110087		0	0	6.96174e-05
r_2429	diacylglycerol acyltransferase (1-18:0, 2-18:1, 3-18:1), lipid particle	oleoyl-CoA[lp] + diglyceride (1-18:0, 2-18:1)[lp] => coenzyme A[lp] + triglyceride (1-18:0, 2-18:1, 3-18:1)[lp]	0	0	0		0	0	0
r_2444	CDP-diacylglycerol synthase (1-16:0, 2-18:1), mitochondrial membrane	CTP[mm] + H+[mm] + phosphatidate (1-16:0, 2-18:1)[mm] <=> diphosphate[mm] + CDP-diacylglycerol (1-16:0, 2-18:1)[mm]	0	0	0.000724232		2.05487e-05	4.77703e-05	3.989e-05	194.125
r_2468	PS decarboxylase (1-16:0, 2-18:1), mitochondrial membrane	H+[mm] + phosphatidyl-L-serine (1-16:0, 2-18:1)[mm] => carbon dioxide[mm] + phosphatidylethanolamine (1-16:0, 2-18:1)[mm]	0	0	0.00149566		0	0	2.39848e-05
r_2470	PS decarboxylase (1-18:0, 2-18:1), mitochondrial membrane	H+[mm] + phosphatidyl-L-serine (1-18:0, 2-18:1)[mm] => carbon dioxide[mm] + phosphatidylethanolamine (1-18:0, 2-18:1)[mm]	0	0	0.00133249		0	0	5.77097e-05
r_2484	PS decarboxylase (1-16:0, 2-18:1), vacuolar membrane	H+[vm] + phosphatidyl-L-serine (1-16:0, 2-18:1)[vm] => carbon dioxide[vm] + phosphatidylethanolamine (1-16:0, 2-18:1)[vm]	0	0	0.00058057		0	0	2.97068e-05
r_2486	PS decarboxylase (1-18:0, 2-18:1), vacuolar membrane	H+[vm] + phosphatidyl-L-serine (1-18:0, 2-18:1)[vm] => carbon dioxide[vm] + phosphatidylethanolamine (1-18:0, 2-18:1)[vm]	0	0	0.000408829		0	0	0
r_2540	phosphatidylglycerolphosphate synthase (1-16:0, 2-18:1), mitochondrial membrane	CDP-diacylglycerol (1-16:0, 2-18:1)[mm] + glycerol 3-phosphate[mm] => H+[mm] + CMP[mm] + 3-(3-sn-phosphatidyl)-sn-glycerol 1-phosphate (1-16:0, 2-18:1)[mm]	0	0	0.000724224		1.02743e-05	2.38852e-05	3.97653e-05	387.035
r_2546	PGP phosphatase (1-16:0, 2-18:1), mitochondrial membrane	3-(3-sn-phosphatidyl)-sn-glycerol 1-phosphate (1-16:0, 2-18:1)[mm] + H2O[mm] => phosphate[mm] + phosphatidylglycerol (1-16:0, 2-18:1)[mm]	0	0	0.000724224		1.02743e-05	2.38852e-05	3.97653e-05	387.035
r_2576	CL synthase (1-16:0, 2-18:1, 3-16:0, 4-18:1), mitochondrial membrane	CDP-diacylglycerol (1-16:0, 2-18:1)[mm] + phosphatidylglycerol (1-16:0, 2-18:1)[mm] => H+[mm] + CMP[mm] + cardiolipin (1-16:0, 2-18:1, 3-16:0, 4-18:1)[mm]	0	0	4.30164e-06		1.02743e-05	2.38852e-05	2.33979e-06	22.7731
r_2600	CL (1-16:0, 2-18:1, 3-16:0, 4-18:1) phospholipase (1-position), mitochondrial membrane	H2O[mm] + cardiolipin (1-16:0, 2-18:1, 3-16:0, 4-18:1)[mm] => H+[mm] + palmitate[mm] + monolysocardiolipin (2-18:1, 3-16:0, 4-18:1)[mm]	0	0	4.30164e-06		1.02743e-05	2.38852e-05	2.33979e-06	22.7731
r_2704	MLCL (2-18:1, 3-16:0, 4-18:1):PC (1-16:0, 2-18:1) acyltransferase, mitochondrial membrane	monolysocardiolipin (2-18:1, 3-16:0, 4-18:1)[mm] + phosphatidylcholine (1-16:0, 2-18:1)[mm] <=> 1-acylglycerophosphocholine (16:0)[mm] + cardiolipin (1-18:1, 2-18:1, 3-16:0, 4-18:1)[mm]	0	0	4.30164e-06		1.02743e-05	2.38852e-05	2.33979e-06	22.7731
r_2813	lysoPC acyltransferase (1-16:0, 2-18:1), mitochondrial membrane	1-acylglycerophosphocholine (16:0)[mm] + oleoyl-CoA[mm] => phosphatidylcholine (1-16:0, 2-18:1)[mm] + coenzyme A[mm]	5.20804e-05	2.8283e-05	1.2337e-07	0.236884	2.05487e-05	4.77703e-05	4.83759e-08	0.235421
r_2817	lysoPC acyltransferase (1-18:0, 2-18:1), mitochondrial membrane	1-acylglycerophosphocholine (18:0)[mm] + oleoyl-CoA[mm] => phosphatidylcholine (1-18:0, 2-18:1)[mm] + coenzyme A[mm]	0	0	0		0	0	0
r_2824	phosphatidylinositol 4-kinase (1-16:0, 2-18:1), cell envelope	ATP[ce] + 1-phosphatidyl-1D-myo-inositol (1-16:0, 2-18:1)[ce] => H+[ce] + ADP[ce] + 1-phosphatidyl-1D-myo-inositol 4-phosphate (1-16:0, 2-18:1)[ce]	0	0	0.000280138		0	0	0.000156963
r_2826	phosphatidylinositol 4-kinase (1-18:0, 2-18:1), cell envelope	ATP[ce] + 1-phosphatidyl-1D-myo-inositol (1-18:0, 2-18:1)[ce] => H+[ce] + ADP[ce] + 1-phosphatidyl-1D-myo-inositol 4-phosphate (1-18:0, 2-18:1)[ce]	0	0	0.000425359		0	0	0.000111885
r_2832	phosphatidylinositol 4-kinase (1-16:0, 2-18:1), vacuolar membrane	ATP[vm] + 1-phosphatidyl-1D-myo-inositol (1-16:0, 2-18:1)[vm] => H+[vm] + ADP[vm] + 1-phosphatidyl-1D-myo-inositol 4-phosphate (1-16:0, 2-18:1)[vm]	0	0	0		0	0	0
r_2834	phosphatidylinositol 4-kinase (1-18:0, 2-18:1), vacuolar membrane	ATP[vm] + 1-phosphatidyl-1D-myo-inositol (1-18:0, 2-18:1)[vm] => H+[vm] + ADP[vm] + 1-phosphatidyl-1D-myo-inositol 4-phosphate (1-18:0, 2-18:1)[vm]	0	0	0		0	0	0
r_2840	phosphatidylinositol 4-kinase (1-16:0, 2-18:1), Golgi membrane	ATP[gm] + 1-phosphatidyl-1D-myo-inositol (1-16:0, 2-18:1)[gm] => H+[gm] + ADP[gm] + 1-phosphatidyl-1D-myo-inositol 4-phosphate (1-16:0, 2-18:1)[gm]	0	0	0.000169742		0	0	3.78635e-05
r_2842	phosphatidylinositol 4-kinase (1-18:0, 2-18:1), Golgi membrane	ATP[gm] + 1-phosphatidyl-1D-myo-inositol (1-18:0, 2-18:1)[gm] => H+[gm] + ADP[gm] + 1-phosphatidyl-1D-myo-inositol 4-phosphate (1-18:0, 2-18:1)[gm]	0	0	0.000198479		0	0	7.57238e-05
r_2848	phosphatidylinositol 4-kinase (1-16:0, 2-18:1), nucleus	ATP[n] + 1-phosphatidyl-1D-myo-inositol (1-16:0, 2-18:1)[n] => ADP[n] + H+[n] + 1-phosphatidyl-1D-myo-inositol 4-phosphate (1-16:0, 2-18:1)[n]	0	0	0.000120623		0	0	7.12158e-06
r_2850	phosphatidylinositol 4-kinase (1-18:0, 2-18:1), nucleus	ATP[n] + 1-phosphatidyl-1D-myo-inositol (1-18:0, 2-18:1)[n] => ADP[n] + H+[n] + 1-phosphatidyl-1D-myo-inositol 4-phosphate (1-18:0, 2-18:1)[n]	0	0	8.66624e-05		0	0	0
r_2856	phosphatidylinositol 3-kinase (1-16:0, 2-18:1), vacuolar membrane	ATP[vm] + 1-phosphatidyl-1D-myo-inositol (1-16:0, 2-18:1)[vm] => H+[vm] + ADP[vm] + 1-phosphatidyl-1D-myo-inositol 3-phosphate (1-16:0, 2-18:1)[vm]	0	0	3.25319e-05		0	0	1.18149e-05
r_2858	phosphatidylinositol 3-kinase (1-18:0, 2-18:1), vacuolar membrane	ATP[vm] + 1-phosphatidyl-1D-myo-inositol (1-18:0, 2-18:1)[vm] => H+[vm] + ADP[vm] + 1-phosphatidyl-1D-myo-inositol 3-phosphate (1-18:0, 2-18:1)[vm]	0	0	1.03593e-05		0	0	1.56678e-05
r_2864	PI 4-P 5-kinase (1-16:0, 2-18:1), nucleus	ATP[n] + 1-phosphatidyl-1D-myo-inositol 4-phosphate (1-16:0, 2-18:1)[n] => ADP[n] + H+[n] + 1-phosphatidyl-1D-myo-inositol 4,5-bisphosphate (1-16:0, 2-18:1)[n]	0	0	0.000120623		0	0	7.12158e-06
r_2866	PI 4-P 5-kinase (1-18:0, 2-18:1), nucleus	ATP[n] + 1-phosphatidyl-1D-myo-inositol 4-phosphate (1-18:0, 2-18:1)[n] => ADP[n] + H+[n] + 1-phosphatidyl-1D-myo-inositol 4,5-bisphosphate (1-18:0, 2-18:1)[n]	0	0	8.66624e-05		0	0	0
r_2872	PI 4-P 5-kinase (1-16:0, 2-18:1), cell envelope	ATP[ce] + 1-phosphatidyl-1D-myo-inositol 4-phosphate (1-16:0, 2-18:1)[ce] => H+[ce] + ADP[ce] + 1-phosphatidyl-1D-myo-inositol 4,5-bisphosphate (1-16:0, 2-18:1)[ce]	0	0	0.000228565		0	0	0
r_2874	PI 4-P 5-kinase (1-18:0, 2-18:1), cell envelope	ATP[ce] + 1-phosphatidyl-1D-myo-inositol 4-phosphate (1-18:0, 2-18:1)[ce] => H+[ce] + ADP[ce] + 1-phosphatidyl-1D-myo-inositol 4,5-bisphosphate (1-18:0, 2-18:1)[ce]	0	0	0.000323158		0	0	7.12144e-06
r_2880	PI 3-P 5-kinase (1-16:0, 2-18:1), vacuolar membrane	ATP[vm] + 1-phosphatidyl-1D-myo-inositol 3-phosphate (1-16:0, 2-18:1)[vm] => H+[vm] + ADP[vm] + 1-phosphatidyl-1D-myo-inositol 3,5-bisphosphate (1-16:0, 2-18:1)[vm]	0	0	0.0211951		0	0	0.0101865
r_2882	PI 3-P 5-kinase (1-18:0, 2-18:1), vacuolar membrane	ATP[vm] + 1-phosphatidyl-1D-myo-inositol 3-phosphate (1-18:0, 2-18:1)[vm] => H+[vm] + ADP[vm] + 1-phosphatidyl-1D-myo-inositol 3,5-bisphosphate (1-18:0, 2-18:1)[vm]	0	0	0.0297226		0	0	0.00816617
r_3038	PC phospholipase B (1-16:0, 2-18:1), cell envelope	H2O[ce] + phosphatidylcholine (1-16:0, 2-18:1)[ce] => H+[ce] + 1-acylglycerophosphocholine (16:0)[ce] + oleate[ce]	0	0	1.16748e-05		0	0	0
r_3040	PC phospholipase B (1-18:0, 2-18:1), cell envelope	H2O[ce] + phosphatidylcholine (1-18:0, 2-18:1)[ce] => H+[ce] + 1-acylglycerophosphocholine (18:0)[ce] + oleate[ce]	0	0	8.48301e-06		0	0	0
r_3042	LPC phospholipase B (16:0), cell envelope	H2O[ce] + 1-acylglycerophosphocholine (16:0)[ce] => H+[ce] + sn-glycero-3-phosphocholine[ce] + palmitate[ce]	0	0	2.46606e-05		0	0	6.77977e-05
r_3044	LPC phospholipase B (18:0), cell envelope	H2O[ce] + 1-acylglycerophosphocholine (18:0)[ce] => H+[ce] + sn-glycero-3-phosphocholine[ce] + stearate[ce]	0	0	2.3911e-05		0	0	4.35339e-05
r_3050	PE phospholipase B (1-16:0, 2-18:1), cell envelope	H2O[ce] + phosphatidylethanolamine (1-16:0, 2-18:1)[ce] => H+[ce] + oleate[ce] + 1-acylglycerophosphoethanolamine (16:0)[ce]	0	0	0		0	0	0
r_3052	PE phospholipase B (1-18:0, 2-18:1), cell envelope	H2O[ce] + phosphatidylethanolamine (1-18:0, 2-18:1)[ce] => H+[ce] + oleate[ce] + 1-acylglycerophosphoethanolamine (18:0)[ce]	0	0	0		0	0	0
r_3054	LPE phospholipase B (16:0), cell envelope	H2O[ce] + 1-acylglycerophosphoethanolamine (16:0)[ce] => H+[ce] + palmitate[ce] + sn-glycero-3-phosphoethanolamine[ce]	0	0	0		0	0	0
r_3056	LPE phospholipase B (18:0), cell envelope	H2O[ce] + 1-acylglycerophosphoethanolamine (18:0)[ce] => H+[ce] + stearate[ce] + sn-glycero-3-phosphoethanolamine[ce]	0	0	0		0	0	0
r_3062	PS phospholipase B (1-16:0, 2-18:1), cell envelope	H2O[ce] + phosphatidyl-L-serine (1-16:0, 2-18:1)[ce] => H+[ce] + oleate[ce] + 1-acylglycerophosphoserine (16:0)[ce]	0	0	0		0	0	0
r_3064	PS phospholipase B (1-18:0, 2-18:1), cell envelope	H2O[ce] + phosphatidyl-L-serine (1-18:0, 2-18:1)[ce] => H+[ce] + oleate[ce] + 1-acylglycerophosphoserine (18:0)[ce]	0	0	0		0	0	0
r_3066	LPS phospholipase B (16:0), cell envelope	H2O[ce] + 1-acylglycerophosphoserine (16:0)[ce] => H+[ce] + palmitate[ce] + sn-glycero-3-phosphoserine[ce]	0	0	0		0	0	0
r_3068	LPS phospholipase B (18:0), cell envelope	H2O[ce] + 1-acylglycerophosphoserine (18:0)[ce] => H+[ce] + stearate[ce] + sn-glycero-3-phosphoserine[ce]	0	0	0		0	0	0
r_3074	PI phospholipase B (1-16:0, 2-18:1), cell envelope	1-phosphatidyl-1D-myo-inositol (1-16:0, 2-18:1)[ce] + H2O[ce] => H+[ce] + oleate[ce] + 1-acylglycerophosphoinositol (16:0)[ce]	0	0	0		0	0	0
r_3076	PI phospholipase B (1-18:0, 2-18:1), cell envelope	1-phosphatidyl-1D-myo-inositol (1-18:0, 2-18:1)[ce] + H2O[ce] => H+[ce] + oleate[ce] + 1-acylglycerophosphoinositol (18:0)[ce]	0	0	0		0	0	0
r_3078	LPI phospholipase B (16:0), cell envelope	H2O[ce] + 1-acylglycerophosphoinositol (16:0)[ce] => sn-glycero-3-phosphoinositol[ce] + H+[ce] + palmitate[ce]	0	0	0		0	0	0
r_3080	LPI phospholipase B (18:0), cell envelope	H2O[ce] + 1-acylglycerophosphoinositol (18:0)[ce] => sn-glycero-3-phosphoinositol[ce] + H+[ce] + stearate[ce]	0	0	0		0	0	0
r_3094	PI 4,5-P2 phospholipase C (1-16:0, 2-18:1), nucleus	H2O[n] + 1-phosphatidyl-1D-myo-inositol 4,5-bisphosphate (1-16:0, 2-18:1)[n] => 1D-myo-inositol 1,4,5-trisphosphate[n] + H+[n] + diglyceride (1-16:0, 2-18:1)[n]	0	0	0		0	0	0
r_3096	PI 4,5-P2 phospholipase C (1-18:0, 2-18:1), nucleus	H2O[n] + 1-phosphatidyl-1D-myo-inositol 4,5-bisphosphate (1-18:0, 2-18:1)[n] => 1D-myo-inositol 1,4,5-trisphosphate[n] + H+[n] + diglyceride (1-18:0, 2-18:1)[n]	0	0	0		0	0	0
r_3102	PG phospholipase C (1-16:0, 2-18:1), mitochondrial membrane	H2O[mm] + phosphatidylglycerol (1-16:0, 2-18:1)[mm] => H+[mm] + glycerol 3-phosphate[mm] + diglyceride (1-16:0, 2-18:1)[mm]	0	0	0.000724235		0	0	3.96916e-05
r_3108	PC phospholipase D (1-16:0, 2-18:1), cell envelope	H2O[ce] + phosphatidylcholine (1-16:0, 2-18:1)[ce] => choline[ce] + H+[ce] + phosphatidate (1-16:0, 2-18:1)[ce]	0	0	0.0015976		1.10951e-05	2.57933e-05	6.29133e-05	567.037
r_3110	PC phospholipase D (1-18:0, 2-18:1), cell envelope	H2O[ce] + phosphatidylcholine (1-18:0, 2-18:1)[ce] => choline[ce] + H+[ce] + phosphatidate (1-18:0, 2-18:1)[ce]	0	0	0.00138919		6.523e-05	0.000151643	0.000182782	280.211
r_3116	PI 3-P phosphatase (1-16:0, 2-18:1), cell envelope	H2O[ce] + 1-phosphatidyl-1D-myo-inositol 3-phosphate (1-16:0, 2-18:1)[ce] => 1-phosphatidyl-1D-myo-inositol (1-16:0, 2-18:1)[ce] + phosphate[ce]	0	0	1.87854e-05		0	0	5.85145e-06
r_3118	PI 3-P phosphatase (1-18:0, 2-18:1), cell envelope	H2O[ce] + 1-phosphatidyl-1D-myo-inositol 3-phosphate (1-18:0, 2-18:1)[ce] => 1-phosphatidyl-1D-myo-inositol (1-18:0, 2-18:1)[ce] + phosphate[ce]	0	0	0		0	0	1.02667e-05
r_3140	PI 3-P phosphatase (1-16:0, 2-18:1), Golgi membrane	H2O[gm] + 1-phosphatidyl-1D-myo-inositol 3-phosphate (1-16:0, 2-18:1)[gm] => phosphate[gm] + 1-phosphatidyl-1D-myo-inositol (1-16:0, 2-18:1)[gm]	0	0	2.65732e-05		0	0	1.02692e-05
r_3142	PI 3-P phosphatase (1-18:0, 2-18:1), Golgi membrane	H2O[gm] + 1-phosphatidyl-1D-myo-inositol 3-phosphate (1-18:0, 2-18:1)[gm] => phosphate[gm] + 1-phosphatidyl-1D-myo-inositol (1-18:0, 2-18:1)[gm]	0	0	1.03593e-05		0	0	1.18531e-05
r_3148	PI 4-P phosphatase (1-16:0, 2-18:1), cell envelope	1-phosphatidyl-1D-myo-inositol 4-phosphate (1-16:0, 2-18:1)[ce] + H2O[ce] => 1-phosphatidyl-1D-myo-inositol (1-16:0, 2-18:1)[ce] + phosphate[ce]	0	0	0.000198796		0	0	0.00010903
r_3150	PI 4-P phosphatase (1-18:0, 2-18:1), cell envelope	1-phosphatidyl-1D-myo-inositol 4-phosphate (1-18:0, 2-18:1)[ce] + H2O[ce] => 1-phosphatidyl-1D-myo-inositol (1-18:0, 2-18:1)[ce] + phosphate[ce]	0	0	0.00030703		0	0	0.000102897
r_3172	PI 4-P phosphatase (1-16:0, 2-18:1), Golgi membrane	H2O[gm] + 1-phosphatidyl-1D-myo-inositol 4-phosphate (1-16:0, 2-18:1)[gm] => phosphate[gm] + 1-phosphatidyl-1D-myo-inositol (1-16:0, 2-18:1)[gm]	0	0	0.000169742		0	0	3.78635e-05
r_3174	PI 4-P phosphatase (1-18:0, 2-18:1), Golgi membrane	H2O[gm] + 1-phosphatidyl-1D-myo-inositol 4-phosphate (1-18:0, 2-18:1)[gm] => phosphate[gm] + 1-phosphatidyl-1D-myo-inositol (1-18:0, 2-18:1)[gm]	0	0	0.000198479		0	0	7.57238e-05
r_3180	PI 3,5-P2 phosphatase (1-16:0, 2-18:1), cell envelope	H2O[ce] + 1-phosphatidyl-1D-myo-inositol 3,5-bisphosphate (1-16:0, 2-18:1)[ce] => phosphate[ce] + 1-phosphatidyl-1D-myo-inositol 3-phosphate (1-16:0, 2-18:1)[ce]	0	0	1.87854e-05		0	0	5.85145e-06
r_3182	PI 3,5-P2 phosphatase (1-18:0, 2-18:1), cell envelope	H2O[ce] + 1-phosphatidyl-1D-myo-inositol 3,5-bisphosphate (1-18:0, 2-18:1)[ce] => phosphate[ce] + 1-phosphatidyl-1D-myo-inositol 3-phosphate (1-18:0, 2-18:1)[ce]	0	0	0		0	0	1.02667e-05
r_3196	PI 4,5-P2 phosphatase (1-16:0, 2-18:1), cell envelope	1-phosphatidyl-1D-myo-inositol 4,5-bisphosphate (1-16:0, 2-18:1)[ce] + H2O[ce] => 1-phosphatidyl-1D-myo-inositol 4-phosphate (1-16:0, 2-18:1)[ce] + phosphate[ce]	0	0	0.000258366		0	0	7.12158e-06
r_3198	PI 4,5-P2 phosphatase (1-18:0, 2-18:1), cell envelope	1-phosphatidyl-1D-myo-inositol 4,5-bisphosphate (1-18:0, 2-18:1)[ce] + H2O[ce] => 1-phosphatidyl-1D-myo-inositol 4-phosphate (1-18:0, 2-18:1)[ce] + phosphate[ce]	0	0	0.000334518		0	0	7.12144e-06
r_3220	PI 3,5-P2 phosphatase (1-16:0, 2-18:1), vacuolar membrane	H2O[vm] + 1-phosphatidyl-1D-myo-inositol 3,5-bisphosphate (1-16:0, 2-18:1)[vm] => phosphate[vm] + 1-phosphatidyl-1D-myo-inositol 3-phosphate (1-16:0, 2-18:1)[vm]	0	0	0.0211951		0	0	0.0101865
r_3222	PI 3,5-P2 phosphatase (1-18:0, 2-18:1), vacuolar membrane	H2O[vm] + 1-phosphatidyl-1D-myo-inositol 3,5-bisphosphate (1-18:0, 2-18:1)[vm] => phosphate[vm] + 1-phosphatidyl-1D-myo-inositol 3-phosphate (1-18:0, 2-18:1)[vm]	0	0	0.0297226		0	0	0.00816618
r_3228	DGPP phosphatase (1-16:0, 2-18:1), vacuolar membrane	H2O[vm] + 1,2-diacylglycerol 3-diphosphate (1-16:0, 2-18:1)[vm] => phosphate[vm] + phosphatidate (1-16:0, 2-18:1)[vm] + H+[vm]	0	0	0.0299704		0	0	0
r_3230	DGPP phosphatase (1-18:0, 2-18:1), vacuolar membrane	H2O[vm] + 1,2-diacylglycerol 3-diphosphate (1-18:0, 2-18:1)[vm] => phosphate[vm] + phosphatidate (1-18:0, 2-18:1)[vm] + H+[vm]	0	0	0		0	0	0
r_3244	lysoPA phosphatase (16:0), vacuolar membrane	H2O[vm] + 1-acyl-sn-glycerol 3-phosphate (16:0)[vm] => phosphate[vm] + 1-monoglyceride (16:0)[vm]	0	0	0.000121605		0.000173223	0.000402699	9.60899e-05	55.4718
r_3246	lysoPA phosphatase (18:0), vacuolar membrane	H2O[vm] + 1-acyl-sn-glycerol 3-phosphate (18:0)[vm] => phosphate[vm] + 1-monoglyceride (18:0)[vm]	0	0	0.000103876		0	0	0.000149317
r_3252	ergosteryl ester hydrolase (16:1), lipid particle	ergosteryl palmitoleate[lp] + H2O[lp] => ergosterol[lp] + H+[lp] + palmitoleate[lp]	0	0	9.24158e-06		0	0	3.31616e-05
r_3253	ergosteryl ester hydrolase (18:1), lipid particle	H2O[lp] + ergosteryl oleate[lp] => ergosterol[lp] + H+[lp] + oleate[lp]	0	0	0.0147335		0	0	0.00293485
r_3254	episteryl ester hydrolase (16:1), lipid particle	H2O[lp] + episteryl palmitoleate[lp] => H+[lp] + palmitoleate[lp] + episterol[lp]	0	0	8.7927e-06		0	0	3.22862e-05
r_3255	episteryl ester hydrolase (18:1), lipid particle	H2O[lp] + episteryl oleate[lp] => H+[lp] + oleate[lp] + episterol[lp]	0	0	0.0236475		0	0	0.010544
r_3256	fecosteryl ester hydrolase (16:1), lipid particle	H2O[lp] + fecosteryl palmitoleate[lp] => fecosterol[lp] + H+[lp] + palmitoleate[lp]	0	0	8.79273e-06		0	0	4.50404e-05
r_3257	fecosteryl ester hydrolase (18:1), lipid particle	H2O[lp] + fecosteryl oleate[lp] => fecosterol[lp] + H+[lp] + oleate[lp]	0	0	0.0249112		0	0	0.007204
r_3258	lanosteryl ester hydrolase (16:1), lipid particle	H2O[lp] + lanosteryl palmitoleate[lp] => H+[lp] + palmitoleate[lp] + lanosterol[lp]	0	0	1.24286e-05		0	0	5.43829e-05
r_3259	lanosteryl ester hydrolase (18:1), lipid particle	H2O[lp] + lanosteryl oleate[lp] => H+[lp] + oleate[lp] + lanosterol[lp]	0	0	0.00769705		0	0	0.007316
r_3260	zymosteryl ester hydrolase (16:1), lipid particle	H2O[lp] + zymosteryl palmitoleate[lp] => H+[lp] + zymosterol[lp] + palmitoleate[lp]	0	0	1.07662e-05		0	0	5.74087e-05
r_3261	zymosteryl ester hydrolase (18:1), lipid particle	H2O[lp] + zymosteryl oleate[lp] => H+[lp] + zymosterol[lp] + oleate[lp]	0	0	0.0233899		0	0	0.00567315
r_3262	zymosteryl ester hydrolase (16:1), cell envelope	H2O[ce] + zymosteryl palmitoleate[ce] => H+[ce] + zymosterol[ce] + palmitoleate[ce]	0	0	6.21895e-06		0	0	6.18673e-05
r_3263	zymosteryl ester hydrolase (18:1), cell envelope	H2O[ce] + zymosteryl oleate[ce] => H+[ce] + zymosterol[ce] + oleate[ce]	0	0	0.0225028		0	0	0.00448931
r_3280	TAG lipase (1-16:0, 2-18:1, 3-16:0), lipid particle	triglyceride (1-16:0, 2-18:1, 3-16:0)[lp] + H2O[lp] => H+[lp] + palmitate[lp] + diglyceride (1-16:0, 2-18:1)[lp]	0	0	0.0222083		0	0	0.00766449
r_3282	TAG lipase (1-16:0, 2-18:1, 3-18:0), lipid particle	triglyceride (1-16:0, 2-18:1, 3-18:0)[lp] + H2O[lp] => H+[lp] + stearate[lp] + diglyceride (1-16:0, 2-18:1)[lp]	0	0	0.0284526		0	0	0.00607182
r_3283	TAG lipase (1-16:0, 2-18:1, 3-18:1), lipid particle	triglyceride (1-16:0, 2-18:1, 3-18:1)[lp] + H2O[lp] => H+[lp] + oleate[lp] + diglyceride (1-16:0, 2-18:1)[lp]	0	0	0.0178484		0	0	0.0044983
r_3288	TAG lipase (1-18:0, 2-18:1, 3-16:0), lipid particle	triglyceride (1-18:0, 2-18:1, 3-16:0)[lp] + H2O[lp] => H+[lp] + palmitate[lp] + diglyceride (1-18:0, 2-18:1)[lp]	0.00015446	8.38819e-05	0.029458	19071.6	0	0	0.00686747
r_3290	TAG lipase (1-18:0, 2-18:1, 3-18:0), lipid particle	triglyceride (1-18:0, 2-18:1, 3-18:0)[lp] + H2O[lp] => H+[lp] + stearate[lp] + diglyceride (1-18:0, 2-18:1)[lp]	0	0	0.0269232		0	0	0.00619512
r_3291	TAG lipase (1-18:0, 2-18:1, 3-18:1), lipid particle	triglyceride (1-18:0, 2-18:1, 3-18:1)[lp] + H2O[lp] => H+[lp] + oleate[lp] + diglyceride (1-18:0, 2-18:1)[lp]	0	0	0.0290843		0	0	0.0100121
r_3300	DAG lipase (1-16:0, 2-18:1), lipid particle	diglyceride (1-16:0, 2-18:1)[lp] + H2O[lp] => H+[lp] + oleate[lp] + 1-monoglyceride (16:0)[lp]	0	0	3.6054e-05		0	0	0
r_3302	DAG lipase (1-18:0, 2-18:1), lipid particle	diglyceride (1-18:0, 2-18:1)[lp] + H2O[lp] => H+[lp] + oleate[lp] + 1-monoglyceride (18:0)[lp]	0.00015446	8.38819e-05	8.5187e-05	55.1515	0	0	8.15762e-06
r_3312	lysoPE (1-16:0) oleoyl-CoA acyltransferase, lipid particle	oleoyl-CoA[lp] + 1-acylglycerophosphoethanolamine (16:0)[lp] => coenzyme A[lp] + phosphatidylethanolamine (1-16:0, 2-18:1)[lp]	0	0	0.0218697		0.000138458	0.000321879	0.00483167	3489.63
r_3314	lysoPE (1-18:0) oleoyl-CoA acyltransferase, lipid particle	oleoyl-CoA[lp] + 1-acylglycerophosphoethanolamine (18:0)[lp] => coenzyme A[lp] + phosphatidylethanolamine (1-18:0, 2-18:1)[lp]	0	0	0.0290844		0	0	0.00574651
r_3328	PE phospholipase A2 (1-16:0, 2-18:1), lipid particle	H2O[lp] + phosphatidylethanolamine (1-16:0, 2-18:1)[lp] => H+[lp] + oleate[lp] + 1-acylglycerophosphoethanolamine (16:0)[lp]	0	0	0.0218697		0	0	0.00482851
r_3330	PE phospholipase A2 (1-18:0, 2-18:1), lipid particle	H2O[lp] + phosphatidylethanolamine (1-18:0, 2-18:1)[lp] => H+[lp] + oleate[lp] + 1-acylglycerophosphoethanolamine (18:0)[lp]	0	0	0.0290841		0	0	0.00574337
r_3344	PA kinase (1-16:0, 2-18:1), vacuolar membrane	phosphatidate (1-16:0, 2-18:1)[vm] + ATP[vm] <=> ADP[vm] + 1,2-diacylglycerol 3-diphosphate (1-16:0, 2-18:1)[vm]	0	0	0.0299704		0	0	0
r_3346	PA kinase (1-18:0, 2-18:1), vacuolar membrane	phosphatidate (1-18:0, 2-18:1)[vm] + ATP[vm] <=> ADP[vm] + 1,2-diacylglycerol 3-diphosphate (1-18:0, 2-18:1)[vm]	0	0	0		0	0	0
r_3432	IPC synthase (PI (1-16:0, 2-18:1) ceramide-1 (C24))	ceramide-1 (C24)[g] + 1-phosphatidyl-1D-myo-inositol (1-16:0, 2-18:1)[gm] => inositol-P-ceramide A (C24)[g] + diglyceride (1-16:0, 2-18:1)[gm]	0	0	0.00106499		0	0	1.76589e-07
r_3434	IPC synthase (PI (1-18:0, 2-18:1) ceramide-1 (C24))	ceramide-1 (C24)[g] + 1-phosphatidyl-1D-myo-inositol (1-18:0, 2-18:1)[gm] => inositol-P-ceramide A (C24)[g] + diglyceride (1-18:0, 2-18:1)[gm]	0	0	0.00116729		0	0	2.04875e-05
r_3440	IPC synthase (PI (1-16:0, 2-18:1) ceramide-1 (C26))	ceramide-1 (C26)[g] + 1-phosphatidyl-1D-myo-inositol (1-16:0, 2-18:1)[gm] => inositol-P-ceramide A (C26)[g] + diglyceride (1-16:0, 2-18:1)[gm]	0	0	0.000309204		0	0	1.98323e-05
r_3442	IPC synthase (PI (1-18:0, 2-18:1) ceramide-1 (C26))	ceramide-1 (C26)[g] + 1-phosphatidyl-1D-myo-inositol (1-18:0, 2-18:1)[gm] => inositol-P-ceramide A (C26)[g] + diglyceride (1-18:0, 2-18:1)[gm]	0	0	1.62804e-05		0	0	7.29192e-06
r_3510	palmitate transport, cytoplasm-ER membrane	palmitate[c] <=> palmitate[erm]	0	0	0.0662447		0	0	0.0128495
r_3511	palmitoleate transport, cytoplasm-ER membrane	palmitoleate[c] <=> palmitoleate[erm]	0	0	0		0	0	0
r_3512	stearate transport, cytoplasm-ER membrane	stearate[c] <=> stearate[erm]	0	0	0.0672329		0	0	0.0149888
r_3513	oleate transport, cytoplasm-ER membrane	oleate[c] <=> oleate[erm]	0	0	0.0699784		0	0	0.0219884
r_3514	malonyl-CoA transport, cytoplasm-ER membrane	malonyl-CoA[c] <=> malonyl-CoA[erm]	0	0	0.00939932		0	0	0.00202947
r_3515	lauroyl-CoA transport, cytoplasm-ER membrane	lauroyl-CoA[c] <=> lauroyl-CoA[erm]	0	0	0		0	0	0
r_3516	myristoyl-CoA transport, cytoplasm-ER membrane	myristoyl-CoA[c] <=> myristoyl-CoA[erm]	0	0	4.67706e-11		0	0	2.13234e-11
r_3517	palmitoyl-CoA transport, cytoplasm-ER membrane	palmitoyl-CoA[c] <=> palmitoyl-CoA[erm]	0.00946921	0.0051424	0.00366372	38.6908	0.00409425	0.00951809	0.00545168	133.155
r_3518	palmitoleoyl-CoA transport, cytoplasm-ER membrane	palmitoleoyl-CoA(4-)[c] <=> palmitoleoyl-CoA(4-)[erm]	0	0	4.89615e-05		0	0	0.000420319
r_3519	stearoyl-CoA transport, cytoplasm-ER membrane	stearoyl-CoA[c] <=> stearoyl-CoA[erm]	0.0230718	0.0125295	0.0206669	89.5766	0.00886963	0.0206196	0.0034336	38.7119
r_3520	oleoyl-CoA transport, cytoplasm-ER membrane	oleoyl-CoA[c] <=> oleoyl-CoA[erm]	-0.00020654	-0.000112165	0.0100443	-4863.12	-0.000159006	-0.000369649	0.00526122	-3308.81
r_3521	icosanoyl-CoA transport, cytoplasm-ER membrane	icosanoyl-CoA[c] <=> icosanoyl-CoA[erm]	0	0	0.00114305		0	0	0.00032633
r_3522	docosanoyl-CoA transport, cytoplasm-ER membrane	docosanoyl-CoA[c] <=> docosanoyl-CoA[erm]	0	0	0.00136313		0	0	0.000236859
r_3523	tetracosanoyl-CoA transport, cytoplasm-ER membrane	tetracosanoyl-CoA[c] <=> tetracosanoyl-CoA[erm]	0	0	0.00111549		0	0	0.000319542
r_3524	hexacosanoyl-CoA transport, cytoplasm-ER membrane	hexacosanoyl-CoA[c] <=> hexacosanoyl-CoA[erm]	0	0	0.00169665		0	0	0.000305396
r_3525	H+ transport, cytoplasm-ER membrane	H+[c] <=> H+[erm]	0.0310396	0.0168565	0.0362108	116.66	0.0123989	0.0288242	0.00798177	64.375
r_3526	H2O transport, cytoplasm-ER membrane	H2O[c] <=> H2O[erm]	-0.0524827	-0.0285015	0.0173589	-33.0754	-0.0185688	-0.0431678	0.00462187	-24.8905
r_3527	CO2 transport, cytoplasm-ER membrane	carbon dioxide[c] <=> carbon dioxide[erm]	0	0	0.00939932		0	0	0.00202947
r_3528	coenzyme A transport, cytoplasm-ER membrane	coenzyme A[c] <=> coenzyme A[erm]	-0.0323345	-0.0175597	0.0247141	-76.4328	-0.0129352	-0.030071	0.00841558	-65.0596
r_3529	NADPH transport, cytoplasm-ER membrane	NADPH[c] <=> NADPH[erm]	0.00363365	0.00197331	0.018801	517.414	0.00294313	0.00684202	0.00410601	139.512
r_3530	NADP(+) transport, cytoplasm-ER membrane	NADP(+)[c] <=> NADP(+)[erm]	-0.00363365	-0.00197331	0.018801	-517.414	-0.00294313	-0.00684202	0.00410601	-139.512
r_3531	O2 transport, cytoplasm-ER membrane	oxygen[c] <=> oxygen[erm]	0.0288151	0.0156485	9.09033e-05	0.31547	0.0104049	0.0241887	0.000514545	4.94522
r_3532	NADH transport, cytoplasm-ER membrane	NADH[c] <=> NADH[erm]	0.0288151	0.0156485	9.09033e-05	0.31547	0.0104049	0.0241887	0.000514545	4.94522
r_3533	NAD transport, cytoplasm-ER membrane	NAD[c] <=> NAD[erm]	-0.0288151	-0.0156485	9.09033e-05	-0.31547	-0.0104049	-0.0241887	0.000514545	-4.94522
r_3534	glycerol 3-phosphate transport, cytoplasm-ER membrane	glycerol 3-phosphate[c] <=> glycerol 3-phosphate[erm]	0.00364185	0.00197776	0.000169783	4.66202	0	0	4.27526e-06
r_3535	dihydroxyacetone phosphate transport, cytoplasm-ER membrane	dihydroxyacetone phosphate[c] <=> dihydroxyacetone phosphate[erm]	0.00363365	0.00197331	4.85783e-05	1.3369	0.00294313	0.00684202	0.000213041	7.23859
r_3536	diphosphate transport, cytoplasm-ER membrane	diphosphate[c] <=> diphosphate[erm]	-0.00217332	-0.00118026	0.115668	-5322.18	-0.0014755	-0.00343015	0.0290631	-1969.72
r_3537	phosphate transport, cytoplasm-ER membrane	phosphate[c] <=> phosphate[erm]	-0.00511981	-0.00278039	0.0144737	-282.7	-0.00191815	-0.00445921	0.00395061	-205.959
r_3538	CTP transport, cytoplasm-ER membrane	CTP[c] <=> CTP[erm]	0.00217332	0.00118026	0.020474	942.061	0.00104995	0.00244086	0.00486755	463.599
r_3539	CDP transport, cytoplasm-ER membrane	CDP[c] <=> CDP[erm]	0	0	0.0196865		0	0	0.00485171
r_3540	CMP transport, cytoplasm-ER membrane	CMP[c] <=> CMP[erm]	-0.00217332	-0.00118026	0.00459309	-211.339	-0.00103725	-0.00241133	0.000233795	-22.54
r_3541	CDP-ethanolamine transport, cytoplasm-ER membrane	CDP-ethanolamine[c] <=> CDP-ethanolamine[erm]	0	0	0		0	0	0
r_3542	CDP-choline transport, cytoplasm-ER membrane	CDP-choline[c] <=> CDP-choline[erm]	0	0	7.55377e-08		0	0	2.42744e-08
r_3543	ATP transport, cytoplasm-ER membrane	ATP[c] <=> ATP[erm]	0	0	0.11567		0.000408559	0.000949796	0.0290943	7121.19
r_3544	AMP transport, cytoplasm-ER membrane	AMP[c] <=> AMP[erm]	0	0	0.11567		-0.000408559	-0.000949796	0.0290943	-7121.19
r_3545	L-serine transport, cytoplasm-ER membrane	L-serine[c] <=> L-serine[erm]	0.00187644	0.00101903	0.00348707	185.834	0.000841342	0.0019559	0.000230809	27.4334
r_3546	myo-inositol transport, cytoplasm-ER membrane	myo-inositol[c] <=> myo-inositol[erm]	0.000249966	0.000135748	0.00286822	1147.45	9.89041e-05	0.000229927	9.00351e-05	91.0328
r_3547	S-adenosyl-L-methionine transport, cytoplasm-ER membrane	S-adenosyl-L-methionine[c] <=> S-adenosyl-L-methionine[erm]	0.00127957	0.000694889	0.0104603	817.487	0.000845266	0.00196503	0.000691641	81.8252
r_3548	S-adenosyl-L-homocysteine transport, cytoplasm-ER membrane	S-adenosyl-L-homocysteine[c] <=> S-adenosyl-L-homocysteine[erm]	-0.00127957	-0.000694889	0.0104603	-817.487	-0.000845266	-0.00196503	0.000691641	-81.8252
r_3549	episterol transport, cytoplasm-ER membrane	episterol[c] <=> episterol[erm]	0	0	0		0	0	0
r_3550	fecosterol transport, cytoplasm-ER membrane	fecosterol[c] <=> fecosterol[erm]	0	0	0		0	0	0
r_3551	lanosterol transport, cytoplasm-ER membrane	lanosterol[c] <=> lanosterol[erm]	0	0	0		0	0	0
r_3552	ergosterol transport, cytoplasm-ER membrane	ergosterol[c] <=> ergosterol[erm]	0	0	22.3607		0	0	0.00291088
r_3553	zymosterol transport, cytoplasm-ER membrane	zymosterol[c] <=> zymosterol[erm]	0	0	0.0225028		0	0	0.00448966
r_3570	sn-glycero-3-phosphocholine transport, ER membrane-cytoplasm	sn-glycero-3-phosphocholine[erm] <=> sn-glycero-3-phosphocholine[c]	0	0	9.82164e-06		0	0	1.93409e-05
r_3571	hexadecanoate (n-C16:0) transport, cytoplasm-lipid particle	palmitate[c] <=> palmitate[lp]	-0.00454631	-0.00246894	0.0663031	-1458.39	-0.00224087	-0.00520944	0.0128559	-573.702
r_3572	hexadecenoate (n-C16:1) transport, cytoplasm-lipid particle	palmitoleate[c] <=> palmitoleate[lp]	0	0	2.25313e-05		0	0	0.000101905
r_3573	octadecanoate (n-C18:0) transport, cytoplasm-lipid particle	stearate[c] <=> stearate[lp]	0	0	0.0673399		0	0	0.0149883
r_3574	octadecenoate (n-C18:1) transport, cytoplasm-lipid particle	oleate[c] <=> oleate[lp]	-0.0102871	-0.00558658	0.0667962	-649.318	-0.00368771	-0.00857298	0.0215748	-585.045
r_3575	lauroyl-CoA transport, cytoplasm-lipid particle	lauroyl-CoA[c] <=> lauroyl-CoA[lp]	0	0	0		0	0	0
r_3576	myristoyl-CoA transport, cytoplasm-lipid particle	myristoyl-CoA[c] <=> myristoyl-CoA[lp]	0	0	0		0	0	0
r_3577	palmitoyl-CoA transport, cytoplasm-lipid particle	palmitoyl-CoA[c] <=> palmitoyl-CoA[lp]	0	0	0.000257747		0	0	0.00536736
r_3578	palmitoleoyl-CoA transport, cytoplasm-lipid particle	palmitoleoyl-CoA(4-)[c] <=> palmitoleoyl-CoA(4-)[lp]	0	0	0		0	0	0
r_3579	stearoyl-CoA transport, cytoplasm-lipid particle	stearoyl-CoA[c] <=> stearoyl-CoA[lp]	0.00015446	8.38819e-05	0.0202965	13140.3	0	0	0.00327629
r_3580	oleoyl-CoA transport, cytoplasm-lipid particle	oleoyl-CoA[c] <=> oleoyl-CoA[lp]	0.00015446	8.38819e-05	0.010044	6502.64	0.000138458	0.000321879	0.00525416	3794.77
r_3581	glycerol 3-phosphate transport, cytoplasm-lipid particle	glycerol 3-phosphate[c] <=> glycerol 3-phosphate[lp]	0.00015446	8.38819e-05	0.000114694	74.2549	0	0	1.40562e-05
r_3582	dihydroxyacetone phosphate transport, cytoplasm-lipid particle	dihydroxyacetone phosphate[c] <=> dihydroxyacetone phosphate[lp]	0	0	3.16969e-05		0	0	5.44081e-06
r_3583	NADPH transport, cytoplasm-lipid particle	NADPH[c] <=> NADPH[lp]	0	0	3.16969e-05		0	0	5.44081e-06
r_3584	NADP(+) transport, cytoplasm-lipid particle	NADP(+)[c] <=> NADP(+)[lp]	0	0	3.16969e-05		0	0	5.44081e-06
r_3585	ATP transport, cytoplasm-lipid particle	ATP[c] <=> ATP[lp]	7.84858e-05	4.26229e-05	0.0727726	92720.7	0	0	0.0153584
r_3586	AMP transport, cytoplasm-lipid particle	AMP[c] <=> AMP[lp]	-7.84858e-05	-4.26229e-05	0.0727726	-92720.7	0	0	0.0153584
r_3587	diphosphate transport, cytoplasm-lipid particle	diphosphate[c] <=> diphosphate[lp]	-7.84858e-05	-4.26229e-05	0.0727726	-92720.7	0	0	0.0153584
r_3596	H2O transport, cytoplasm-lipid particle	H2O[c] <=> H2O[lp]	0.0149991	0.00814546	0.133478	889.911	0.00592819	0.0137815	0.0324032	546.594
r_3597	glycerol transport, lipid particle-cytoplasm	glycerol[lp] <=> glycerol[c]	0	0	2.43775e-05		0	0	0.000176358
r_3598	docosanoyl-CoA transport, lipid particle-cytoplasm	docosanoyl-CoA[lp] <=> docosanoyl-CoA[c]	0	0	0		0	0	0
r_3599	tetracosanoyl-CoA transport, lipid particle-cytoplasm	tetracosanoyl-CoA[lp] <=> tetracosanoyl-CoA[c]	0	0	0		0	0	0
r_3600	hexacosanoyl-CoA transport, lipid particle-cytoplasm	hexacosanoyl-CoA[lp] <=> hexacosanoyl-CoA[c]	0	0	0		0	0	0
r_3601	ATP transport, cytoplasm-cell envelope	ATP[c] <=> ATP[ce]	0	0	0.00107047		0	0	0.000340005
r_3602	ADP transport, cytoplasm-cell envelope	ADP[c] <=> ADP[ce]	0	0	0.00107047		0	0	0.000340005
r_3603	H+ transport, cytoplasm-cell envelope	H+[c] <=> H+[ce]	0	0	0.0227627		-0.000175412	-0.000407788	0.00450373	-2567.52
r_3604	H2O transport, cytoplasm-cell envelope	H2O[c] <=> H2O[ce]	0	0	0.0227564		0.000218085	0.000506991	0.00449803	2062.51
r_3605	phosphate transport, cytoplasm-cell envelope	phosphate[c] <=> phosphate[ce]	0	0	0.00100472		0	0	0.000254673
r_3606	sn-glycero-3-phosphocholine transport, cell envelope-cytoplasm	sn-glycero-3-phosphocholine[ce] <=> sn-glycero-3-phosphocholine[c]	0	0	3.45624e-05		0	0	8.03923e-05
r_3607	1-(sn-glycero-3-phospho)-1D-myo-inositol transport, cell envelope-cytoplasm	1-(sn-glycero-3-phospho)-1D-myo-inositol[ce] <=> 1-(sn-glycero-3-phospho)-1D-myo-inositol[c]	0	0	0		0	0	0
r_3608	palmitate transport, cell envelope-cytoplasm	palmitate[ce] <=> palmitate[c]	0	0	2.46606e-05		0	0	6.77977e-05
r_3609	palmitoleate transport, cell envelope-cytoplasm	palmitoleate[ce] <=> palmitoleate[c]	0	0	6.21895e-06		0	0	6.18673e-05
r_3610	stearate transport, cell envelope-cytoplasm	stearate[ce] <=> stearate[c]	0	0	2.3911e-05		0	0	4.35339e-05
r_3611	oleate transport, cell envelope-cytoplasm	oleate[ce] <=> oleate[c]	0	0	0.0225028		0	0	0.00448931
r_3612	icosanoyl-CoA transport, cell envelope-cytoplasm	icosanoyl-CoA[ce] <=> icosanoyl-CoA[c]	0	0	0		0	0	0
r_3613	docosanoyl-CoA transport, cell envelope-cytoplasm	docosanoyl-CoA[ce] <=> docosanoyl-CoA[c]	0	0	0		0	0	0
r_3614	tetracosanoyl-CoA transport, cell envelope-cytoplasm	tetracosanoyl-CoA[ce] <=> tetracosanoyl-CoA[c]	0	0	0		0	0	0
r_3615	hexacosanoyl-CoA transport, cell envelope-cytoplasm	hexacosanoyl-CoA[ce] <=> hexacosanoyl-CoA[c]	0	0	0		0	0	0
r_3628	1-phosphatidyl-1D-myo-inositol 4-phosphate (1-16:0, 2-18:1) transport, cell envelope-cytoplasm	1-phosphatidyl-1D-myo-inositol 4-phosphate (1-16:0, 2-18:1)[ce] <=> 1-phosphatidyl-1D-myo-inositol 4-phosphate (1-16:0, 2-18:1)[c]	0	0	0		0	0	0
r_3630	1-phosphatidyl-1D-myo-inositol 4-phosphate (1-18:0, 2-18:1) transport, cell envelope-cytoplasm	1-phosphatidyl-1D-myo-inositol 4-phosphate (1-18:0, 2-18:1)[ce] <=> 1-phosphatidyl-1D-myo-inositol 4-phosphate (1-18:0, 2-18:1)[c]	0	0	0		0	0	0
r_3648	H2O transport, cytoplasm-vacuolar membrane	H2O[c] <=> H2O[vm]	0.000184843	0.000100382	0.0944858	51116.9	0.000173223	0.000402699	0.0267393	15436.3
r_3649	phosphate transport, cytoplasm-vacuolar membrane	phosphate[c] <=> phosphate[vm]	-0.000184843	-0.000100382	0.0944858	-51116.9	-0.000173223	-0.000402699	0.0267393	-15436.3
r_3650	H+ transport, cytoplasm-vacuolar membrane	H+[c] <=> H+[vm]	0	0	0.0936655		0	0	0.0266407
r_3651	ATP transport, cytoplasm-vacuolar membrane	ATP[c] <=> ATP[vm]	0	0	0.0936303		0	0	0.0266021
r_3652	ADP transport, cytoplasm-vacuolar membrane	ADP[c] <=> ADP[vm]	0	0	0.0936303		0	0	0.0266021
r_3653	carbon dioxide transport, cytoplasm-vacuolar membrane	carbon dioxide[c] <=> carbon dioxide[vm]	0	0	0.00179983		0	0	0.000359231
r_3658	1-phosphatidyl-1D-myo-inositol 3,5-bisphosphate (1-16:0, 2-18:1) transport, vacuolar membrane-cytoplasm	1-phosphatidyl-1D-myo-inositol 3,5-bisphosphate (1-16:0, 2-18:1)[vm] <=> 1-phosphatidyl-1D-myo-inositol 3,5-bisphosphate (1-16:0, 2-18:1)[c]	0	0	0		0	0	0
r_3660	1-phosphatidyl-1D-myo-inositol 3,5-bisphosphate (1-18:0, 2-18:1) transport, vacuolar membrane-cytoplasm	1-phosphatidyl-1D-myo-inositol 3,5-bisphosphate (1-18:0, 2-18:1)[vm] <=> 1-phosphatidyl-1D-myo-inositol 3,5-bisphosphate (1-18:0, 2-18:1)[c]	0	0	0		0	0	0
r_3662	H2O transport, cytoplasm-Golgi membrane	H2O[c] <=> H2O[gm]	0	0	0.000601826		0	0	0.00016172
r_3663	phosphate transport, cytoplasm-Golgi membrane	phosphate[c] <=> phosphate[gm]	0	0	0.000601826		0	0	0.00016172
r_3664	H+ transport, cytoplasm-Golgi membrane	H+[c] <=> H+[gm]	0	0	0.000598685		0	0	0.000160415
r_3665	carbon dioxide transport, cytoplasm-Golgi membrane	carbon dioxide[c] <=> carbon dioxide[gm]	0	0	0		0	0	0
r_3666	ATP transport, cytoplasm-Golgi membrane	ATP[c] <=> ATP[gm]	0	0	0.000598685		0	0	0.000160415
r_3667	ADP transport, cytoplasm-Golgi membrane	ADP[c] <=> ADP[gm]	0	0	0.000598685		0	0	0.000160415
r_3668	H2O transport, cytoplasm-mitochondrial membrane	H2O[c] <=> H2O[mm]	7.81206e-05	4.24246e-05	0.00477009	6106.06	3.0823e-05	7.16555e-05	0.000184168	597.503
r_3669	carbon dioxide transport, cytoplasm-mitochondrial membrane	carbon dioxide[c] <=> carbon dioxide[mm]	-0.00077428	-0.000420484	0.00305944	-395.133	-0.000315464	-0.000733374	0.000222299	-70.4671
r_3670	palmitoleoyl-CoA transport, cytoplasm-mitochondrial membrane	palmitoleoyl-CoA(4-)[c] <=> palmitoleoyl-CoA(4-)[mm]	0	0	0		0	0	0
r_3671	oleoyl-CoA transport, cytoplasm-mitochondrial membrane	oleoyl-CoA[c] <=> oleoyl-CoA[mm]	5.20804e-05	2.8283e-05	1.2337e-07	0.236884	2.05487e-05	4.77703e-05	4.83759e-08	0.235421
r_3678	palmitate transport, mitochondrial membrane-cytoplasm	palmitate[mm] <=> palmitate[c]	5.20804e-05	2.8283e-05	1.50642e-05	28.9248	2.05487e-05	4.77703e-05	2.98301e-06	14.5168
r_3679	stearate transport, mitochondrial membrane-cytoplasm	stearate[mm] <=> stearate[c]	0	0	1.50608e-05		0	0	2.9896e-06
r_3680	coenzyme A transport, mitochondrial membrane-cytoplasm	coenzyme A[mm] <=> coenzyme A[c]	5.20804e-05	2.8283e-05	1.2337e-07	0.236884	2.05487e-05	4.77703e-05	4.83759e-08	0.235421
r_3684	cerotic acid transport, ER membrane-lipid particle	cerotic acid[erm] <=> cerotic acid[lp]	0	0	0		0	0	0
r_3701	TAG (1-16:0, 2-18:1, 3-16:0) transport, ER membrane-lipid particle	triglyceride (1-16:0, 2-18:1, 3-16:0)[erm] <=> triglyceride (1-16:0, 2-18:1, 3-16:0)[lp]	0	0	0.0222079		0	0	0.00766449
r_3703	TAG (1-16:0, 2-18:1, 3-18:0) transport, ER membrane-lipid particle	triglyceride (1-16:0, 2-18:1, 3-18:0)[erm] <=> triglyceride (1-16:0, 2-18:1, 3-18:0)[lp]	0	0	0.0284526		0	0	0.00607182
r_3704	TAG (1-16:0, 2-18:1, 3-18:1) transport, ER membrane-lipid particle	triglyceride (1-16:0, 2-18:1, 3-18:1)[erm] <=> triglyceride (1-16:0, 2-18:1, 3-18:1)[lp]	0	0	0.0178481		0	0	0.00449809
r_3709	TAG (1-18:0, 2-18:1, 3-16:0) transport, ER membrane-lipid particle	triglyceride (1-18:0, 2-18:1, 3-16:0)[erm] <=> triglyceride (1-18:0, 2-18:1, 3-16:0)[lp]	0.00015446	8.38819e-05	0.029458	19071.6	0	0	0.00686747
r_3711	TAG (1-18:0, 2-18:1, 3-18:0) transport, ER membrane-lipid particle	triglyceride (1-18:0, 2-18:1, 3-18:0)[erm] <=> triglyceride (1-18:0, 2-18:1, 3-18:0)[lp]	0	0	0.0269232		0	0	0.00619506
r_3712	TAG (1-18:0, 2-18:1, 3-18:1) transport, ER membrane-lipid particle	triglyceride (1-18:0, 2-18:1, 3-18:1)[erm] <=> triglyceride (1-18:0, 2-18:1, 3-18:1)[lp]	0	0	0.0290843		0	0	0.0100121
r_3717	episterol transport, ER membrane-lipid particle	episterol[erm] <=> episterol[lp]	0	0	0.0236475		0	0	0.0105439
r_3718	fecosterol transport, ER membrane-lipid particle	fecosterol[erm] <=> fecosterol[lp]	0	0	0.0249111		0	0	0.00720462
r_3719	lanosterol transport, ER membrane-lipid particle	lanosterol[erm] <=> lanosterol[lp]	0	0	0.0076975		0	0	0.00731663
r_3720	zymosterol transport, ER membrane-lipid particle	zymosterol[erm] <=> zymosterol[lp]	0	0	0.0233899		0	0	0.00567343
r_3721	ergosteryl palmitoleate transport, ER membrane-lipid particle	ergosteryl palmitoleate[erm] <=> ergosteryl palmitoleate[lp]	0	0	9.24158e-06		0	0	3.31616e-05
r_3722	ergosteryl oleate transport, ER membrane-lipid particle	ergosteryl oleate[erm] <=> ergosteryl oleate[lp]	0	0	0.0147335		0	0	0.00293485
r_3723	episteryl palmitoleate transport, ER membrane-lipid particle	episteryl palmitoleate[erm] <=> episteryl palmitoleate[lp]	0	0	8.7927e-06		0	0	3.22862e-05
r_3724	episteryl oleate transport, ER membrane-lipid particle	episteryl oleate[erm] <=> episteryl oleate[lp]	0	0	0.0236475		0	0	0.010544
r_3725	fecosteryl palmitoleate transport, ER membrane-lipid particle	fecosteryl palmitoleate[erm] <=> fecosteryl palmitoleate[lp]	0	0	8.79273e-06		0	0	4.50404e-05
r_3726	fecosteryl oleate transport, ER membrane-lipid particle	fecosteryl oleate[erm] <=> fecosteryl oleate[lp]	0	0	0.0249112		0	0	0.007204
r_3727	lanosteryl palmitoleate transport, ER membrane-lipid particle	lanosteryl palmitoleate[erm] <=> lanosteryl palmitoleate[lp]	0	0	1.24286e-05		0	0	5.43829e-05
r_3728	lanosteryl oleate transport, ER membrane-lipid particle	lanosteryl oleate[erm] <=> lanosteryl oleate[lp]	0	0	0.00769705		0	0	0.007316
r_3729	zymosteryl palmitoleate transport, ER membrane-lipid particle	zymosteryl palmitoleate[erm] <=> zymosteryl palmitoleate[lp]	0	0	1.07662e-05		0	0	5.74087e-05
r_3730	zymosteryl oleate transport, ER membrane-lipid particle	zymosteryl oleate[erm] <=> zymosteryl oleate[lp]	0	0	0.0233899		0	0	0.00567315
r_3735	phosphatidylcholine (1-16:0, 2-18:1) transport, ER membrane-lipid particle	phosphatidylcholine (1-16:0, 2-18:1)[erm] <=> phosphatidylcholine (1-16:0, 2-18:1)[lp]	0	0	0		0	0	0
r_3737	phosphatidylcholine (1-18:0, 2-18:1) transport, ER membrane-lipid particle	phosphatidylcholine (1-18:0, 2-18:1)[erm] <=> phosphatidylcholine (1-18:0, 2-18:1)[lp]	0	0	0		0	0	0
r_3743	phosphatidylethanolamine (1-16:0, 2-18:1) transport, ER membrane-lipid particle	phosphatidylethanolamine (1-16:0, 2-18:1)[erm] <=> phosphatidylethanolamine (1-16:0, 2-18:1)[lp]	0	0	3.51533e-05		-0.000138458	-0.000321879	7.11326e-05	-51.375
r_3745	phosphatidylethanolamine (1-18:0, 2-18:1) transport, ER membrane-lipid particle	phosphatidylethanolamine (1-18:0, 2-18:1)[erm] <=> phosphatidylethanolamine (1-18:0, 2-18:1)[lp]	0	0	5.08498e-05		0	0	5.20093e-05
r_3747	1-acylglycerophosphocholine (16:0) transport, ER membrane-lipid particle	1-acylglycerophosphocholine (16:0)[erm] <=> 1-acylglycerophosphocholine (16:0)[lp]	0	0	0		0	0	0
r_3749	1-acylglycerophosphocholine (18:0) transport, ER membrane-lipid particle	1-acylglycerophosphocholine (18:0)[erm] <=> 1-acylglycerophosphocholine (18:0)[lp]	0	0	0		0	0	0
r_3751	1-acylglycerophosphoethanolamine (16:0) transport, ER membrane-lipid particle	1-acylglycerophosphoethanolamine (16:0)[erm] <=> 1-acylglycerophosphoethanolamine (16:0)[lp]	0	0	4.72197e-05		0.000138458	0.000321879	7.17059e-05	51.789
r_3753	1-acylglycerophosphoethanolamine (18:0) transport, ER membrane-lipid particle	1-acylglycerophosphoethanolamine (18:0)[erm] <=> 1-acylglycerophosphoethanolamine (18:0)[lp]	0	0	6.09196e-05		0	0	4.67063e-05
r_3763	phosphatidate (1-16:0, 2-18:1) transport, ER membrane-mitochondrial membrane	phosphatidate (1-16:0, 2-18:1)[erm] <=> phosphatidate (1-16:0, 2-18:1)[mm]	0	0	0.000724232		2.05487e-05	4.77703e-05	3.989e-05	194.125
r_3769	phosphatidyl-L-serine (1-16:0, 2-18:1) transport, ER membrane-mitochondrial membrane	phosphatidyl-L-serine (1-16:0, 2-18:1)[erm] <=> phosphatidyl-L-serine (1-16:0, 2-18:1)[mm]	0	0	0.00149566		0	0	2.39848e-05
r_3771	phosphatidyl-L-serine (1-18:0, 2-18:1) transport, ER membrane-mitochondrial membrane	phosphatidyl-L-serine (1-18:0, 2-18:1)[erm] <=> phosphatidyl-L-serine (1-18:0, 2-18:1)[mm]	0	0	0.00133249		0	0	5.77097e-05
r_3785	phosphatidylcholine (1-16:0, 2-18:1) transport, ER membrane-mitochondrial membrane	phosphatidylcholine (1-16:0, 2-18:1)[erm] <=> phosphatidylcholine (1-16:0, 2-18:1)[mm]	0	0	0		0	0	0
r_3787	phosphatidylcholine (1-18:0, 2-18:1) transport, ER membrane-mitochondrial membrane	phosphatidylcholine (1-18:0, 2-18:1)[erm] <=> phosphatidylcholine (1-18:0, 2-18:1)[mm]	0	0	0		0	0	0
r_3793	diglyceride (1-16:0, 2-18:1) transport, ER membrane-Golgi membrane	diglyceride (1-16:0, 2-18:1)[erm] <=> diglyceride (1-16:0, 2-18:1)[gm]	0	0	0.00110853		0	0	1.9833e-05
r_3795	diglyceride (1-18:0, 2-18:1) transport, ER membrane-Golgi membrane	diglyceride (1-18:0, 2-18:1)[erm] <=> diglyceride (1-18:0, 2-18:1)[gm]	0	0	0.00116731		0	0	2.16992e-05
r_3801	phosphatidate (1-16:0, 2-18:1) transport, ER membrane-Golgi membrane	phosphatidate (1-16:0, 2-18:1)[erm] <=> phosphatidate (1-16:0, 2-18:1)[gm]	0	0	0		0	0	0
r_3803	phosphatidate (1-18:0, 2-18:1) transport, ER membrane-Golgi membrane	phosphatidate (1-18:0, 2-18:1)[erm] <=> phosphatidate (1-18:0, 2-18:1)[gm]	0	0	0		0	0	0
r_3809	1-phosphatidyl-1D-myo-inositol (1-16:0, 2-18:1) transport, ER membrane-Golgi membrane	1-phosphatidyl-1D-myo-inositol (1-16:0, 2-18:1)[erm] <=> 1-phosphatidyl-1D-myo-inositol (1-16:0, 2-18:1)[gm]	0	0	0.0011089		0	0	2.2342e-05
r_3811	1-phosphatidyl-1D-myo-inositol (1-18:0, 2-18:1) transport, ER membrane-Golgi membrane	1-phosphatidyl-1D-myo-inositol (1-18:0, 2-18:1)[erm] <=> 1-phosphatidyl-1D-myo-inositol (1-18:0, 2-18:1)[gm]	0	0	0.00116736		0	0	2.47694e-05
r_3833	phosphatidate (1-16:0, 2-18:1) transport, ER membrane-vacuolar membrane	phosphatidate (1-16:0, 2-18:1)[erm] <=> phosphatidate (1-16:0, 2-18:1)[vm]	0	0	0.00585295		0	0	0.00132795
r_3835	phosphatidate (1-18:0, 2-18:1) transport, ER membrane-vacuolar membrane	phosphatidate (1-18:0, 2-18:1)[erm] <=> phosphatidate (1-18:0, 2-18:1)[vm]	0	0	0.00418393		0	0	0
r_3841	1-phosphatidyl-1D-myo-inositol (1-16:0, 2-18:1) transport, ER membrane-vacuolar membrane	1-phosphatidyl-1D-myo-inositol (1-16:0, 2-18:1)[erm] <=> 1-phosphatidyl-1D-myo-inositol (1-16:0, 2-18:1)[vm]	0	0	3.25319e-05		0	0	1.18149e-05
r_3843	1-phosphatidyl-1D-myo-inositol (1-18:0, 2-18:1) transport, ER membrane-vacuolar membrane	1-phosphatidyl-1D-myo-inositol (1-18:0, 2-18:1)[erm] <=> 1-phosphatidyl-1D-myo-inositol (1-18:0, 2-18:1)[vm]	0	0	1.03593e-05		0	0	1.56678e-05
r_3849	phosphatidyl-L-serine (1-16:0, 2-18:1) transport, ER membrane-vacuolar membrane	phosphatidyl-L-serine (1-16:0, 2-18:1)[erm] <=> phosphatidyl-L-serine (1-16:0, 2-18:1)[vm]	0	0	0.00058057		0	0	2.97068e-05
r_3851	phosphatidyl-L-serine (1-18:0, 2-18:1) transport, ER membrane-vacuolar membrane	phosphatidyl-L-serine (1-18:0, 2-18:1)[erm] <=> phosphatidyl-L-serine (1-18:0, 2-18:1)[vm]	0	0	0.000408829		0	0	0
r_3873	1-phosphatidyl-1D-myo-inositol (1-16:0, 2-18:1) transport, ER membrane-cell envelope	1-phosphatidyl-1D-myo-inositol (1-16:0, 2-18:1)[erm] <=> 1-phosphatidyl-1D-myo-inositol (1-16:0, 2-18:1)[ce]	0	0	0.000198393		0	0	0.00011334
r_3875	1-phosphatidyl-1D-myo-inositol (1-18:0, 2-18:1) transport, ER membrane-cell envelope	1-phosphatidyl-1D-myo-inositol (1-18:0, 2-18:1)[erm] <=> 1-phosphatidyl-1D-myo-inositol (1-18:0, 2-18:1)[ce]	0	0	0.000294835		0	0	4.52151e-05
r_3881	phosphatidylcholine (1-16:0, 2-18:1) transport, ER membrane-cell envelope	phosphatidylcholine (1-16:0, 2-18:1)[erm] <=> phosphatidylcholine (1-16:0, 2-18:1)[ce]	0	0	0.00159761		1.10951e-05	2.57933e-05	6.29133e-05	567.037
r_3883	phosphatidylcholine (1-18:0, 2-18:1) transport, ER membrane-cell envelope	phosphatidylcholine (1-18:0, 2-18:1)[erm] <=> phosphatidylcholine (1-18:0, 2-18:1)[ce]	0	0	0.0013892		6.523e-05	0.000151643	0.000182782	280.211
r_3889	phosphatidylethanolamine (1-16:0, 2-18:1) transport, ER membrane-cell envelope	phosphatidylethanolamine (1-16:0, 2-18:1)[erm] <=> phosphatidylethanolamine (1-16:0, 2-18:1)[ce]	0	0	0		0	0	0
r_3891	phosphatidylethanolamine (1-18:0, 2-18:1) transport, ER membrane-cell envelope	phosphatidylethanolamine (1-18:0, 2-18:1)[erm] <=> phosphatidylethanolamine (1-18:0, 2-18:1)[ce]	0	0	0		0	0	0
r_3897	phosphatidyl-L-serine (1-16:0, 2-18:1) transport, ER membrane-cell envelope	phosphatidyl-L-serine (1-16:0, 2-18:1)[erm] <=> phosphatidyl-L-serine (1-16:0, 2-18:1)[ce]	0	0	0		0	0	0
r_3899	phosphatidyl-L-serine (1-18:0, 2-18:1) transport, ER membrane-cell envelope	phosphatidyl-L-serine (1-18:0, 2-18:1)[erm] <=> phosphatidyl-L-serine (1-18:0, 2-18:1)[ce]	0	0	0		0	0	0
r_3902	cerotic acid transport, cell envelope-ER membrane	cerotic acid[ce] <=> cerotic acid[erm]	0	0	0		0	0	0
r_3927	zymosteryl palmitoleate transport, ER membrane-cell envelope	zymosteryl palmitoleate[erm] <=> zymosteryl palmitoleate[ce]	0	0	6.21895e-06		0	0	6.18673e-05
r_3928	zymosteryl oleate transport, ER membrane-cell envelope	zymosteryl oleate[erm] <=> zymosteryl oleate[ce]	0	0	0.0225028		0	0	0.00448931
r_3933	1-phosphatidyl-1D-myo-inositol (1-16:0, 2-18:1) transport, ER membrane-nucleus	1-phosphatidyl-1D-myo-inositol (1-16:0, 2-18:1)[erm] <=> 1-phosphatidyl-1D-myo-inositol (1-16:0, 2-18:1)[n]	0	0	0.000120623		0	0	7.12158e-06
r_3935	1-phosphatidyl-1D-myo-inositol (1-18:0, 2-18:1) transport, ER membrane-nucleus	1-phosphatidyl-1D-myo-inositol (1-18:0, 2-18:1)[erm] <=> 1-phosphatidyl-1D-myo-inositol (1-18:0, 2-18:1)[n]	0	0	8.66624e-05		0	0	0
r_3938	cerotic acid transport, ER membrane-ER	cerotic acid[erm] <=> cerotic acid[er]	0	0	0		0	0	0
r_3939	ergosterol transport, ER-ER membrane	ergosterol[er] <=> ergosterol[erm]	0	0	22.3607		0	0	0.000296434
r_3940	phosphate transport, ER-ER membrane	phosphate[er] => phosphate[erm]	0	0	1.27487e-07		0	0	2.10001e-06
r_3945	1-phosphatidyl-1D-myo-inositol 3-phosphate (1-16:0, 2-18:1) transport, vacuolar membrane-Golgi membrane	1-phosphatidyl-1D-myo-inositol 3-phosphate (1-16:0, 2-18:1)[vm] <=> 1-phosphatidyl-1D-myo-inositol 3-phosphate (1-16:0, 2-18:1)[gm]	0	0	2.65732e-05		0	0	1.02692e-05
r_3947	1-phosphatidyl-1D-myo-inositol 3-phosphate (1-18:0, 2-18:1) transport, vacuolar membrane-Golgi membrane	1-phosphatidyl-1D-myo-inositol 3-phosphate (1-18:0, 2-18:1)[vm] <=> 1-phosphatidyl-1D-myo-inositol 3-phosphate (1-18:0, 2-18:1)[gm]	0	0	1.03593e-05		0	0	1.18531e-05
r_3953	1-phosphatidyl-1D-myo-inositol 3,5-bisphosphate (1-16:0, 2-18:1) transport, vacuolar membrane-cell envelope	1-phosphatidyl-1D-myo-inositol 3,5-bisphosphate (1-16:0, 2-18:1)[vm] <=> 1-phosphatidyl-1D-myo-inositol 3,5-bisphosphate (1-16:0, 2-18:1)[ce]	0	0	1.87854e-05		0	0	5.85145e-06
r_3955	1-phosphatidyl-1D-myo-inositol 3,5-bisphosphate (1-18:0, 2-18:1) transport, vacuolar membrane-cell envelope	1-phosphatidyl-1D-myo-inositol 3,5-bisphosphate (1-18:0, 2-18:1)[vm] <=> 1-phosphatidyl-1D-myo-inositol 3,5-bisphosphate (1-18:0, 2-18:1)[ce]	0	0	0		0	0	1.02667e-05
r_3957	H+ transport, mitochondrion-mitochondrial membrane	H+[m] <=> H+[mm]	0.00072125	0.000391686	0.00388493	538.639	0.00029489	0.000685545	0.000245868	83.376
r_3958	glycerol 3-phosphate transport, mitochondrion-mitochondrial membrane	glycerol 3-phosphate[m] <=> glycerol 3-phosphate[mm]	2.60402e-05	1.41415e-05	6.1685e-08	0.236884	1.02743e-05	2.38852e-05	2.4188e-08	0.235421
r_3959	CMP transport, mitochondrion-mitochondrial membrane	CMP[m] <=> CMP[mm]	-5.20804e-05	-2.8283e-05	0.00238504	-4579.54	-2.05487e-05	-4.77703e-05	9.20843e-05	-448.128
r_3960	CTP transport, mitochondrion-mitochondrial membrane	CTP[m] <=> CTP[mm]	5.20804e-05	2.8283e-05	0.00238504	4579.54	2.05487e-05	4.77703e-05	9.20843e-05	448.128
r_3961	phosphate transport, mitochondrion-mitochondrial membrane	phosphate[m] <=> phosphate[mm]	-2.60402e-05	-1.41415e-05	0.00238505	-9159.09	-1.02743e-05	-2.38852e-05	9.2084e-05	-896.254
r_3962	diphosphate transport, mitochondrion-mitochondrial membrane	diphosphate[m] <=> diphosphate[mm]	-5.20804e-05	-2.8283e-05	0.00238504	-4579.54	-2.05487e-05	-4.77703e-05	9.20843e-05	-448.128
r_3987	phosphatidyl-L-serine transport, ER membrane-cytoplasm	phosphatidyl-L-serine backbone[erm] <=> phosphatidyl-L-serine backbone[c]	0	0	0		0	0	0
r_3996	phosphatidylcholine transport, ER membrane-cytoplasm	phosphatidylcholine backbone[erm] <=> phosphatidylcholine backbone[c]	0	0	0		0	0	0
r_4005	phosphatidylethanolamine transport, ER membrane-cytoplasm	phosphatidylethanolamine backbone[erm] <=> phosphatidylethanolamine backbone[c]	0	0	0		0	0	0
r_4038	triglyceride transport, ER membrane-cytoplasm	triglyceride backbone[erm] <=> triglyceride backbone[c]	0	0	0		0	0	0
r_4039	succinyl-CoA:acetate CoA transferase	acetate[m] + succinyl-CoA[m] <=> acetyl-CoA[m] + succinate[m]	0	0	0.00042301		0	0	0.000429863
r_4040	heme a transport	heme a[m] <=> heme a[c]	5.346e-08	2.90323e-08	1.19204e-10	0.222979	1.473e-08	3.42435e-08	3.10007e-11	0.210459
r_4041	biomass pseudoreaction	129.7 ATP[c] + 129.7 H2O[c] + lipid[c] + 0.00099 riboflavin[c] + 0.02 sulphate[c] + 1e-06 heme a[c] + protein[c] + carbohydrate[c] + RNA[c] + DNA[c] => 129.7 ADP[c] + biomass[c] + 129.7 H+[c] + 129.7 phosphate[c]	0.05346	0.0290323	0.000119204	0.222979	0.01473	0.0342435	3.10007e-05	0.210459
r_4042	raffinose invertase	raffinose[e] => D-fructose[e] + melibiose[e]	0	0	0		0	0	0
r_4043	raffinose exchange	raffinose[e] =>	0	0	0		0	0	0
r_4044	melibiose exchange	melibiose[e] =>	0	0	0		0	0	0
r_4045	uridine hydrolase	H2O[c] + uridine[c] => D-ribose[c] + uracil[c]	0	0	9.44559e-05		0	0	7.07804e-05
r_4046	non-growth associated maintenance reaction	ATP[c] + H2O[c] => ADP[c] + H+[c] + phosphate[c]	3.65	1.98219	0.000816082	0.0223584	2.9	6.74176	5.3304e-14	1.83807e-12
r_4047	protein pseudoreaction	0.2637 Ala-tRNA(Ala)[c] + 0.16785 Arg-tRNA(Arg)[c] + 0.06194 Asn-tRNA(Asn)[c] + 0.13504 Asp-tRNA(Asp)[c] + 0.024008 Cys-tRNA(Cys)[c] + 0.088752 Gln-tRNA(Gln)[c] + 0.15698 Glu-tRNA(Glu)[c] + 0.17539 Gly-tRNA(Gly)[c] + 0.054167 His-tRNA(His)[c] + 0.087117 Ile-tRNA(Ile)[c] + 0.22803 Leu-tRNA(Leu)[c] + 0.10757 Lys-tRNA(Lys)[c] + 0.041001 Met-tRNA(Met)[c] + 0.082446 Phe-tRNA(Phe)[c] + 0.17682 Pro-tRNA…	0.05346	0.0290323	0.000119204	0.222979	0.01473	0.0342435	3.10007e-05	0.210459
r_4048	carbohydrate pseudoreaction	1.0783 (1->3)-beta-D-glucan[ce] + 0.36019 (1->6)-beta-D-glucan[ce] + 0.43021 glycogen[c] + 1.0242 mannan[c] + 0.17325 trehalose[c] => carbohydrate[c]	0.05346	0.0290323	0.000119204	0.222979	0.01473	0.0342435	3.10007e-05	0.210459
r_4049	RNA pseudoreaction	0.0342 AMP[c] + 0.0613 CMP[c] + 0.0523 GMP[c] + 0.0324 UMP[c] => RNA[c]	0.05346	0.0290323	0.000119204	0.222979	0.01473	0.0342435	3.10007e-05	0.210459
r_4050	DNA pseudoreaction	0.0023 dAMP[c] + 0.0037 dCMP[c] + 0.0037 dGMP[c] + 0.0023 dTMP[c] => DNA[c]	0.05346	0.0290323	0.000119204	0.222979	0.01473	0.0342435	3.10007e-05	0.210459
r_4058	diglyceride transport	diglyceride backbone[erm] => diglyceride backbone[c]	0.000966669	0.000524964	2.15546e-06	0.222979	0.000382482	0.000889173	8.04969e-07	0.210459
r_4060	phosphatidylglycerol transport	phosphatidylglycerol backbone[mm] => phosphatidylglycerol backbone[c]	0	0	0		0	0	0
r_4061	cardiolipin transport	cardiolipin backbone[mm] => cardiolipin backbone[c]	0	0	0		0	0	0
r_4062	lipid backbone exchange	lipid backbone[c] =>	0	0	0		0	0	0
r_4063	lipid backbone pseudoreaction	0.0018455 1-monoglyceride backbone[lp] + 0.0026558 1-phosphatidyl-1D-myo-inositol backbone[c] + 0.02002 ergosterol[c] + 0.052459 fatty acid backbone[c] + 0.0041483 phosphatidylcholine backbone[c] + 0.0032045 phosphatidylethanolamine backbone[c] + 0.036212 triglyceride backbone[c] + 0.010514 phosphatidyl-L-serine backbone[erm] + 0.012329 diglyceride backbone[c] + 0.00048288 cardiolipin backbone[mm…	0.05346	0.0290323	0.000119204	0.222979	0.01473	0.0342435	3.10007e-05	0.210459
r_4064	lipid chain exchange	lipid chain[c] =>	0	0	0		0	0	0
r_4065	lipid chain pseudoreaction	0.027769 C18:2 chain[c] + 0.013992 C18:3 chain[c] + 0.019661 C16:0 chain[c] + 0.0092673 C18:0 chain[c] + 0.043834 C18:1 chain[c] => lipid chain[c]	0.05346	0.0290323	0.000119204	0.222979	0.01473	0.0342435	3.10007e-05	0.210459
r_4152	Cytochrome c apocytochrome-c-lyase	Cytochrome c[m] <=> ferroheme b[m] + Apocytochrome c[m]	0	0	3.17764e-16		0	0	0
r_4153	(R)-Acetoin:NAD+ oxidoreductase	(R)-acetoin[c] + NAD[c] <=> H+[c] + NADH[c] + diacetyl[c]	0	0	0		0	0	0
r_4154	Probable diacetyl reductase [(R)-acetoin forming] 2 (EC 1.1.1.303)	NAD[n] + (R)-acetoin[n] <=> H+[c] + diacetyl[n] + NADH[n]	0	0	0		0	0	0
r_4155	Glutamyl-tRNA(Gln) amidotransferase subunit B, mitochondrial (Glu-AdT subunit B) (EC 6.3.5.-) (Cytochrome c oxidase assembly factor PET112)	ATP[m] + H2O[m] + L-glutamyl-tRNA(Gln)[m] + L-glutamine[m] => ADP[m] + 2 H+[m] + L-glutamate[m] + phosphate[m] + Gln-tRNA(Gln)[m]	0	0	0		0	0	0
r_4156	Methionine aminopeptidase 2 (MAP 2) (MetAP 2) (EC 3.4.11.18) (Peptidase M)	H2O[v] + Met-Ala[v] <=> L-methionine[v] + L-alanine[v]	0	0	0		0	0	0
r_4158	NADPH2:quinone oxidoreductase	H+[c] + NADPH[c] + 2 quinone[c] <=> NADP(+)[c] + 2 1,4-benzosemiquinone[c]	0	0	4.38744e-19		0	0	1.00558e-18
r_4160	ADP-ribose pyrophosphatase (EC 3.6.1.13) (ADP-ribose diphosphatase) (ADP-ribose phosphohydrolase) (Adenosine diphosphoribose pyrophosphatase) (ADPR-PPase)	H2O[c] + ADP-ribose[c] <=> AMP[c] + 2 H+[c] + D-ribofuranose 5-phosphate[c]	0	0	0		0	0	0
r_4161	Probable vacuolar amino acid transporter YPQ3 (PQ-loop repeat-containing protein 3) (Protein RTC2) (Restriction of telomere capping protein 2)	L-arginine[v] <=> L-arginine[c]	0	0	0		0	0	0
r_4162	Probable vacuolar amino acid transporter YPQ3 (PQ-loop repeat-containing protein 3) (Protein RTC2) (Restriction of telomere capping protein 2)	L-histidine[v] <=> L-histidine[c]	0	0	0		0	0	0
r_4163	Probable vacuolar amino acid transporter YPQ3 (PQ-loop repeat-containing protein 3) (Protein RTC2) (Restriction of telomere capping protein 2)	L-lysine[v] <=> L-lysine[c]	0	0	0		0	0	0
r_4165	Glucosidase 2 subunit alpha (EC 3.2.1.84) (Alpha-glucosidase II subunit alpha) (Glucosidase II subunit alpha) (Reversal of TOR2 lethality protein 2)	H2O[er] + G00171[er] <=> D-glucose[er] + G00010[er]	0	0	0		0	0	0
r_4166	Glucosidase 2 subunit alpha (EC 3.2.1.84) (Alpha-glucosidase II subunit alpha) (Glucosidase II subunit alpha) (Reversal of TOR2 lethality protein 2)	H2O[er] + G00010[er] <=> D-glucose[er] + G00011[er]	0	0	0		0	0	0
r_4168	Probable metabolite transport protein YBR241C	D-fructose[c] <=> D-fructose[v]	0	0	0		0	0	0
r_4169	Probable metabolite transport protein YBR241C	D-galactose[c] <=> D-galactose[v]	0	0	0		0	0	0
r_4170	UDP-N-acetyl-D-glucosamine:dolichyl-phosphate N-acetyl-D-glucosamine phosphotransferase	dolichyl phosphate[er] + UDP-N-acetyl-alpha-D-glucosamine[er] <=> N-Acetyl-D-glucosaminyldiphosphodolichol[er] + UMP[er]	0	0	0		0	0	0
r_4173	L-cysteine:sulfur-acceptor sulfurtransferase	(sulfur carrier)-H[m] + L-cysteine[m] <=> L-alanine[m] + (sulfur carrier)-SH[m]	0	0	3.87896e-20		0	0	1.45461e-20
r_4174	Probable ATP-dependent permease	cholesterol[er] <=> cholesterol[erm]	0	0	0		0	0	0
r_4175	Putative aryl-alcohol dehydrogenase AAD3 (EC 1.1.1.-)	NAD[c] + 3-chlorobenzyl alcohol[c] <=> H+[c] + NADH[c] + 3-chlorobenzaldehyde[c]	0	0	2.48253e-18		0	0	6.20634e-19
r_4176	Putative aryl-alcohol dehydrogenase AAD3 (EC 1.1.1.-)	NAD[c] + 3-hydroxybenzyl alcohol[c] <=> H+[c] + NADH[c] + 3-hydroxybenzaldehyde[c]	0	0	3.50996e-18		0	0	1.8619e-18
r_4177	Putative aryl-alcohol dehydrogenase AAD3 (EC 1.1.1.-)	NAD[c] + 3-methylbenzyl alcohol[c] <=> H+[c] + NADH[c] + 3-methylbenzaldehyde[c]	0	0	0		0	0	6.23091e-19
r_4178	Putative aryl-alcohol dehydrogenase AAD3 (EC 1.1.1.-)	NAD[c] + 4-isopropylbenzyl alcohol[c] <=> H+[c] + NADH[c] + p-cumic aldehyde[c]	0	0	0		0	0	0
r_4179	Putative aryl-alcohol dehydrogenase AAD3 (EC 1.1.1.-)	NAD[c] + 4-methylbenzyl alcohol[c] <=> H+[c] + NADH[c] + 4-methylbenzaldehyde[c]	0	0	7.4476e-18		0	0	1.07586e-18
r_4180	Benzyl alcohol:NAD+ oxidoreductase	NAD[c] + benzyl alcohol[c] <=> H+[c] + NADH[c] + benzaldehyde[c]	0	0	1.98603e-17		0	0	0
r_4181	Manganese-transporting ATPase 1 (EC 3.6.3.-)	ATP[c] + H2O[c] + Mn(2+)[c] <=> ADP[c] + H+[c] + phosphate[c] + Mn(2+)[er]	0	0	0		0	0	0
r_4184	4-hydroxy-4-methyl-2-oxoglutarate pyruvate-lyase (pyruvate-forming)	4-hydroxy-4-methyl-2-oxoglutarate[c] <=> 2 pyruvate[c]	0	0	0		0	0	0
r_4185	oxaloacetate carboxy-lyase (pyruvate-forming)	H+[c] + oxaloacetate[c] => carbon dioxide[c] + pyruvate[c]	0	0	0.0211985		0	0	0.00878942
r_4186	L-methionine:thioredoxin-disulfide S-oxidoreductase	H2O[c] + L-methionine[c] + TRX1 disulphide[c] <=> TRX1[c] + L-methionine (S)-S-oxide[c]	0	0	3.10084e-19		0	0	2.19372e-19
r_4188	Glutathione-specific gamma-glutamylcyclotransferase (Gamma-GCG) (EC 4.3.2.-)	glutathione[c] => L-cysteinylglycine[c] + 5-oxo-L-proline[c]	0	0	3.47213e-05		0	0	2.85888e-06
r_4190	superoxide:superoxide oxidoreductase	2 H+[m] + 2 superoxide[m] <=> hydrogen peroxide[m] + oxygen[m]	0	0	0		0	0	5.08423e-15
r_4193	S-Adenosyl-L-methionine:histone-L-lysine N6-methyltransferase	S-adenosyl-L-methionine[n] + L-lysine-[histone] [nucleus][n] <=> H+[n] + S-adenosyl-L-homocysteine[n] + N6-methyl-L-lysine-[histone] [nucleus][n]	0	0	0		0	0	1.21217e-21
r_4195	Zinc transporter YKE4	Zn(2+)[m] <=> Zn(2+)[v]	0	0	0		0	0	0
r_4196	NADH:ferricytochrome-b5 oxidoreductase	NADH[er] + 2 Ferricytochrome b5[er] <=> H+[er] + NAD[er] + 2 Ferrocytochrome b5[er]	0	0	2.80796e-17		0	0	0
r_4197	NADH-cytochrome b5 reductase 1 (EC 1.6.2.2) (Microsomal cytochrome b reductase) (P35)	NADH[m] + 2 Ferricytochrome b5[m] <=> H+[m] + NAD[m] + 2 Ferrocytochrome b5[m]	0	0	1.98603e-17		0	0	1.40398e-17
r_4198	Benzil reductase ((S)-benzoin forming) IRC24 (EC 1.1.1.320) (Increased recombination centers protein 24)	NADP(+)[c] + (S)-benzoin[c] <=> H+[c] + NADPH[c] + benzil[c]	0	0	0		0	0	4.36383e-20
r_4199	Glutathione S-transferase 1 (EC 2.5.1.18) (GST-I)	RX[er] + glutathione[er] <=> HX[er] + R-S-glutathione[er]	0	0	0		0	0	0
r_4200	Glutathione S-transferase 1 (EC 2.5.1.18) (GST-I)	glutathione[c] + RX[c] <=> HX[c] + R-S-glutathione[c]	0	0	1.27106e-15		0	0	0
r_4202	L-methionine:oxidized-thioredoxin S-oxidoreductase	H2O[c] + L-methionine[c] + TRX1 disulphide[c] <=> TRX1[c] + L-Methionine S-oxide[c]	0	0	3.10317e-19		0	0	3.87896e-20
r_4203	Vacuolar aminopeptidase 1 (EC 3.4.11.22) (Aminopeptidase yscI) (Leucine aminopeptidase IV) (LAPIV) (Lysosomal aminopeptidase III) (Polypeptidase) (Vacuolar aminopeptidase I)	H2O[v] + Ala-Gly[v] <=> L-alanine[v] + L-glycine[v]	0	0	0		0	0	0
r_4204	Vacuolar aminopeptidase 1 (EC 3.4.11.22) (Aminopeptidase yscI) (Leucine aminopeptidase IV) (LAPIV) (Lysosomal aminopeptidase III) (Polypeptidase) (Vacuolar aminopeptidase I)	H2O[v] + Ala-Leu[v] <=> L-leucine[v] + L-alanine[v]	0	0	0		0	0	7.94411e-17
r_4205	5-oxo-L-proline amidohydrolase (ATP-hydrolysing)	ATP[c] + 2 H2O[c] + 5-oxo-L-proline[c] => ADP[c] + H+[c] + L-glutamate[c] + phosphate[c]	0	0	3.47213e-05		0	0	2.85888e-06
r_4206	threo-3-hydroxy-L-aspartate ammonia-lyase	Threo-3-hydroxy-L-aspartate[c] <=> ammonium[c] + oxaloacetate[c]	0	0	3.80091e-19		0	0	0
r_4207	Glutathione S-transferase omega-like 2 (EC 2.5.1.18) (Extracellular mutant protein 4) (Glutathione-dependent dehydroascorbate reductase) (EC 1.8.5.1)	RX[p] + glutathione[p] <=> HX[p] + R-S-glutathione[p]	0	0	0		0	0	0
r_4208	glutathione:dehydroascorbate oxidoreductase	2 glutathione[c] + dehydroascorbate[c] <=> glutathione disulfide[c] + ascorbate[c]	0	0	0		0	0	0
r_4209	Glutathione S-transferase omega-like 2 (EC 2.5.1.18) (Extracellular mutant protein 4) (Glutathione-dependent dehydroascorbate reductase) (EC 1.8.5.1)	2 glutathione[p] + dehydroascorbate[p] <=> glutathione disulfide[p] + ascorbate[p]	0	0	0		0	0	0
r_4211	D-ribose 5-phosphate,D-glyceraldehyde 3-phosphate pyridoxal 5-phosphate-lyase (glutamine-hydrolyzing)	glyceraldehyde 3-phosphate[c] + L-glutamine[c] + aldehydo-D-ribose 5-phosphate[c] <=> H+[c] + 3 H2O[c] + L-glutamate[c] + phosphate[c] + pyridoxal 5'-phosphate[c]	0	0	4.8487e-21		0	0	0
r_4212	D-ribulose 5-phosphate,D-glyceraldehyde 3-phosphate pyridoxal 5-phosphate-lyase	D-ribulose 5-phosphate[c] + glyceraldehyde 3-phosphate[c] + L-glutamine[c] <=> H+[c] + 3 H2O[c] + L-glutamate[c] + phosphate[c] + pyridoxal 5'-phosphate[c]	0	0	2.75238e-16		0	0	0
r_4214	L-cysteinylglycine dipeptidase	H2O[c] + L-cysteinylglycine[c] <=> L-cysteine[c] + L-glycine[c]	0	0	0.00350172		0	0	5.339e-05
r_4215	Cys-Gly metallodipeptidase DUG1 (EC 3.4.13.-) (Deficient in utilization of glutathione protein 1) (GSH degradosomal complex subunit DUG1)	H2O[c] + R-S-Cysteinylglycine[c] <=> L-glycine[c] + S-Substituted L-cysteine[c]	0	0	0		0	0	1.12319e-16
r_4218	D-aminoacyl-tRNA deacylase (DTD) (EC 3.1.1.96) (D-tyrosyl-tRNA(Tyr) deacylase) (Gly-tRNA(Ala) deacylase) (EC 3.1.1.-)	H2O[c] + Glycyl-tRNA(Ala)[c] <=> L-glycine[c] + tRNA(Ala)[c]	0	0	1.37619e-16		0	0	1.98603e-17
r_4219	D-aminoacyl-tRNA deacylase (DTD) (EC 3.1.1.96) (D-tyrosyl-tRNA(Tyr) deacylase) (Gly-tRNA(Ala) deacylase) (EC 3.1.1.-)	H2O[c] + D-tyrosyl-tRNA(Tyr)[c] <=> H+[c] + tRNA(Tyr)[c] + D-tyrosine[c]	0	0	7.94411e-17		0	0	1.98603e-17
r_4220	4-nitrophenyl phosphate phosphohydrolase	H2O[c] + 4-nitrophenyl phosphate[c] <=> H+[c] + phosphate[c] + 4-nitrophenol[c]	0	0	2.00166e-17		0	0	0
r_4221	D-Iditol:NAD+ 2-oxidoreductase	NAD[c] + L-iditol[c] <=> H+[c] + L-sorbose[c] + NADH[c]	0	0	0		0	0	0
r_4222	ATP:alpha-D-galactose 1-phosphotransferase	ATP[c] + alpha-D-Galactose[c] => ADP[c] + alpha-D-galactose 1-phosphate[c] + H+[c]	0	0	0		0	0	0
r_4223	3-Hydroxy-2-methylpropanoyl-CoA hydrolase	H2O[m] + 3-hydroxy-2-methylpropanoyl-CoA[m] <=> coenzyme A[m] + H+[m] + 3-hydroxy-2-methylpropanoate[m]	0	0	0		0	0	2.48253e-18
r_4224	Sodium transport ATPase 5 (EC 3.6.3.7)	ATP[c] + H2O[c] + sodium[c] => ADP[c] + H+[c] + phosphate[c] + sodium[e]	0	0	0		0	0	0
r_4225	Broad-range acid phosphatase DET1 (EC 3.1.3.-) (Decreased ergosterol transport protein 1)	ATP[c] + H2O[c] + sterols[e] <=> ADP[c] + H+[c] + phosphate[c] + sterols[c]	0	0	4.96507e-18		0	0	7.13227e-18
r_4226	L-Alanine:2-oxoglutarate aminotransferase	2-oxoglutarate[c] + L-alanine[c] <=> L-glutamate[c] + pyruvate[c]	-0.102066	-0.0554285	0.0306554	-30.0349	-0.0134854	-0.03135	0.00959137	-71.1242
r_4232	ATP:D-Gluconate 6-phosphotransferase	ATP[c] + D-gluconate[c] => 6-phospho-D-gluconate[c] + ADP[c] + H+[c]	0	0	0		0	0	0
r_4233	S-Adenosyl-L-methionine:protein-C-terminal-S-farnesyl-L-cysteine O-methyltransferase	S-adenosyl-L-methionine[c] + Protein C-terminal S-farnesyl-L-cysteine[c] <=> S-adenosyl-L-homocysteine[c] + Protein C-terminal S-farnesyl-L-cysteine methyl ester[c]	0	0	0		0	0	0
r_4236	(R)-lactate hydro-lyase	(R)-lactate[c] + H+[c] <=> H2O[c] + methylglyoxal[c]	0	0	0.00229268		0	0	0.00276007
r_4237	Calcium-transporting ATPase 2 (EC 3.6.3.8) (Vacuolar Ca(2+)-ATPase)	H2O[v] + Ca(2+)[c] + ATP[v] => H+[v] + phosphate[v] + Ca(2+)[v] + ADP[v]	0	0	0		0	0	0
r_4238	Calcium-transporting ATPase 2 (EC 3.6.3.8) (Vacuolar Ca(2+)-ATPase)	H2O[c] + Ca(2+)[c] + ATP[v] => H+[v] + phosphate[v] + Ca(2+)[v] + ADP[v]	0	0	0		0	0	0
r_4239	L-arginyl-tRNA(Arg):protein arginyltransferase	Arg-tRNA(Arg)[c] + Protein[c] <=> H+[c] + tRNA(Arg)[c] + L-Arginyl-protein[c]	0	0	0		0	0	0
r_4240	Dolichyl-diphosphooligosaccharide--protein glycosyltransferase subunit STT3 (Oligosaccharyl transferase subunit STT3) (EC 2.4.99.18)	Protein asparagine[er] + G00008[er] <=> H+[er] + Dolichyl diphosphate[er] + G00009[er]	0	0	1.07169e-22		0	0	3.78805e-23
r_4243	Alpha-1,3/1,6-mannosyltransferase ALG2 (EC 2.4.1.132) (EC 2.4.1.257) (Asparagine-linked glycosylation protein 2) (GDP-Man:Man(1)GlcNAc(2)-PP-Dol alpha-1,3-mannosyltransferase) (GDP-Man:Man(1)GlcNAc(2)-PP-dolichol mannosyltransferase) (GDP-Man:Man(2)GlcNAc(2)-PP-Dol alpha-1,6-mannosyltransferase)	GDP-alpha-D-mannose[er] + G00003[er] <=> H+[er] + GDP[er] + G00004[er]	0	0	0		0	0	1.93948e-20
r_4244	GDP-D-mannose:D-Man-alpha-(1->3)-D-Man-beta-(1->4)-D-GlcNAc-beta-(1->4)-D-GlcNAc-diphosphodolichol alpha-6-mannosyltransferase	GDP-alpha-D-mannose[er] + G00004[er] <=> H+[er] + GDP[er] + G00005[er]	0	0	0		0	0	1.37108e-20
r_4245	2-O-(6-phospho-alpha-D-mannosyl)-D-glycerate 6-phosphomannohydrolase	H2O[v] + 2-O-(6-phospho-alpha-D-mannosyl)-D-glycerate[v] => D-mannose 6-phosphate[v] + D-Glycerate[v]	0	0	0		0	0	0
r_4246	Alpha-mannosidase (EC 3.2.1.24) (Alpha-D-mannoside mannohydrolase)	H2O[v] + alpha-D-mannoside[v] => alpha-D-mannopyranose[v] + non glycosylated sugar acceptor[v]	0	0	0		0	0	0
r_4247	ATP:L-threonyl,bicarbonate adenylyltransferase	ATP[c] + bicarbonate[c] + L-threonine[c] => diphosphate[c] + H2O[c] + L-Threonylcarbamoyladenylate[c]	0	0	0		0	0	0
r_4249	O3-acetyl-L-serine:hydrogen-sulfide 2-amino-2-carboxyethyltransferase; O3-acetyl-L-serine acetate-lyase (adding hydrogen sulfide)	O-acetyl-L-serine[m] + hydrogen sulfide[m] <=> acetate[m] + L-cysteine[m]	0	0	0		0	0	0
r_4251	CTP:phosphatidate cytidyltransferase	CTP[m] + phosphatidate[m] <=> diphosphate[m] + H+[m] + CDP-diacylglycerol[m]	0	0	1.34394e-19		0	0	4.33768e-20
r_4252	Thiamine thiazole synthase (Thiazole biosynthetic enzyme)	L-glycine[c] + NAD[c] + Sulfur donor[c] <=> 3 H2O[c] + nicotinamide[c] + ADP-5-ethyl-4-methylthiazole-2-carboxylate[c]	0	0	0		0	0	1.31156e-22
r_4254	nitric oxide, NADPH2:oxygen oxidoreductase	NADH[c] + 2 oxygen[c] + 2 nitric oxide[c] => H+[c] + NAD[c] + 2 nitrate[c]	0	0	0		0	0	0
r_4255	Flavohemoprotein (EC 1.14.12.17) (Flavohemoglobin) (Hemoglobin-like protein) (Nitric oxide dioxygenase) (NO oxygenase) (NOD)	NADPH[c] + 2 oxygen[c] + 2 nitric oxide[c] => H+[c] + NADP(+)[c] + 2 nitrate[c]	0	0	0		0	0	0
r_4256	Putative lipoate-protein ligase A (EC 6.3.1.20) (Altered inheritance rate of mitochondria protein 22)	ATP[c] + H+[c] + (R)-Lipoate[c] => diphosphate[c] + Lipoyl-AMP[c]	0	0	0		0	0	0
r_4258	[lipoyl-carrier protein]-L-lysine:lipoate ligase (AMP-forming)	ATP[c] + (R)-Lipoate[c] + Apoprotein[c] => AMP[c] + diphosphate[c] + Protein N6-(lipoyl)lysine[c]	0	0	0		0	0	0
r_4260	Deaminated glutathione amidase (dGSH amidase) (EC 3.5.1.-) (Nitrilase homolog 1)	H2O[c] + N-(4-oxoglutarate)-L-cysteinylglycine[c] <=> 2-oxoglutarate[c] + L-cysteinylglycine[c]	0	0	0		0	0	2.24637e-16
r_4261	Deaminated glutathione amidase (dGSH amidase) (EC 3.5.1.-) (Nitrilase homolog 1)	H2O[m] + N-(4-oxoglutarate)-L-cysteinylglycine[m] <=> 2-oxoglutarate[m] + L-cysteinylglycine[m]	0	0	0		0	0	1.58882e-16
r_4263	Anion/proton exchange transporter GEF1 (CLC protein GEF1) (ClC-A) (ClC-Y1) (Voltage-gated chloride channel) [Cleaved into: GEF1 N-terminal; GEF1 C-terminal]	chloride[g] <=> chloride[c]	0	0	0		0	0	0
r_4265	nucleoside-triphosphate diphosphohydrolase	H2O[c] + ribonucleoside 5'-triphosphate[c] => diphosphate[c] + H+[c] + ribonucleoside 5'-phosphate[c]	0	0	0		0	0	0
r_4266	Inosine triphosphate pyrophosphatase (ITPase) (Inosine triphosphatase) (EC 3.6.1.9) (Hydroxylaminopurine sensitivity protein 1) (Non-canonical purine NTP pyrophosphatase) (Non-standard purine NTP pyrophosphatase) (Nucleoside-triphosphate diphosphatase) (Nucleoside-triphosphate pyrophosphatase) (NTPase)	dATP[c] + H2O[c] => dAMP[c] + diphosphate[c] + H+[c]	0	0	0.0243147		0	0	0.00507522
r_4267	2'-Deoxyguanosine 5'-triphosphate diphosphohydrolase	dGTP[c] + H2O[c] => dGMP[c] + diphosphate[c] + H+[c]	0	0	0.0127189		0	0	0.00581507
r_4268	dTTP diphosphohydrolase	dTTP[c] + H2O[c] => diphosphate[c] + dTMP[c] + H+[c]	0	0	0.0144804		0	0	0
r_4269	Inosine triphosphate pyrophosphatase (ITPase) (Inosine triphosphatase) (EC 3.6.1.9) (Hydroxylaminopurine sensitivity protein 1) (Non-canonical purine NTP pyrophosphatase) (Non-standard purine NTP pyrophosphatase) (Nucleoside-triphosphate diphosphatase) (Nucleoside-triphosphate pyrophosphatase) (NTPase)	H2O[c] + 2'-deoxyribonucleoside 5'-triphosphate[c] <=> diphosphate[c] + H+[c] + 2'-deoxyribonucleoside 5'-phosphate[c]	0	0	4.96507e-18		0	0	1.24127e-18
r_4271	Endoplasmic reticulum mannosyl-oligosaccharide 1,2-alpha-mannosidase (EC 3.2.1.113) (ER alpha-1,2-mannosidase) (Man(9)-alpha-mannosidase)	4 H2O[er] + G00011[er] <=> G00012[er] + 4 D-mannose[er]	0	0	0		0	0	0
r_4272	alpha 1,2-mannosyloligosaccharide alpha-D-mannohydrolase	H2O[er] + G00011[er] <=> G10694[er] + D-mannose[er]	0	0	0		0	0	0
r_4274	O-Succinyl-L-homoserine succinate-lyase (deaminating; 2-oxobutanoate-forming)	H2O[c] + O-succinyl-L-homoserine[c] <=> 2-oxobutanoate[c] + ammonium[c] + H+[c] + succinate[c]	0	0	0.00170682		0	0	0.0018549
r_4275	Fe(II):NADP+ oxidoreductase	NADPH[c] + 2 iron(3+)[e] <=> H+[c] + 2 iron(2+)[c] + NADP(+)[c]	0	0	3.87896e-20		0	0	2.74215e-20
r_4276	Fe(II):NADP+ oxidoreductase	NADPH[c] + 2 iron(3+)[v] <=> H+[c] + 2 iron(2+)[c] + NADP(+)[c]	0	0	3.87896e-20		0	0	0
r_4278	diphthine:ammonia ligase (AMP-forming)	ammonium[c] + ATP[c] + Peptide diphthine[c] => AMP[c] + diphosphate[c] + H+[c] + Peptide diphthamide[c]	0	0	0		0	0	0
r_4280	octanoyl-[acp]:protein N6-octanoyltransferase	octanoyl-ACP[m] + Apoprotein[m] <=> ACP1[m] + Protein N6-(octanoyl)lysine[m]	0	0	2.42435e-21		0	0	0
r_4281	lipoyl-[acp]:protein N6-lipoyltransferase	Apoprotein[m] + Lipoyl-[acp] [mitochondrion][m] <=> ACP1[m] + Protein N6-(lipoyl)lysine[m]	0	0	2.42435e-21		0	0	1.21217e-21
r_4282	ATP:D-fructose-6-phosphate 2-phosphotransferase	ATP[c] + beta-D-Fructose 6-phosphate[c] => ADP[c] + beta-D-fructose 2,6-bisphosphate[c] + H+[c]	0	0	0		0	0	0
r_4288	alpha-D-Glucose 6-phosphate ketol-isomerase	alpha-D-Glucose 6-phosphate[c] <=> beta-D-Glucose 6-phosphate[c]	0	0	0		0	0	0
r_4291	D-Glyceraldehyde:NAD+ oxidoreductase	D-glyceraldehyde[c] + H2O[c] + NAD[c] <=> 2 H+[c] + NADH[c] + D-Glycerate[c]	0	0	0		0	0	0
r_4292	4-Aminobutyraldehyde:NAD+ oxidoreductase	4-aminobutanal[c] + H2O[c] + NADP(+)[c] <=> gamma-aminobutyrate[c] + 2 H+[c] + NADPH[c]	0	0	0.311385		0	0	0.0989275
r_4293	4-aminobutanal:NAD+ 1-oxidoreductase; 4-aminobutyraldehyde:NAD+ oxidoreductase	4-aminobutanal[c] + H2O[c] + NAD[c] => gamma-aminobutyrate[c] + 2 H+[c] + NADH[c]	0	0	0.0388749		0	0	0.0895102
r_4294	Indole-3-acetaldehyde:NAD+ oxidoreductase	H2O[c] + indol-3-ylacetaldehyde[c] + NAD[c] => 2 H+[c] + indole-3-acetate[c] + NADH[c]	0	0	0		0	0	0
r_4295	2-Propyn-1-al:NAD+ oxidoreductase	H2O[c] + NAD[c] + 2-Propynal[c] <=> 2 H+[c] + NADH[c] + Propynoate[c]	0	0	0		0	0	0
r_4296	D-Glucuronolactone:NAD+ oxidoreductase	2 H2O[c] + NAD[c] + D-Glucuronolactone[c] <=> 3 H+[c] + NADH[c] + D-Glucarate[c]	0	0	0		0	0	0
r_4297	4-Trimethylammoniobutanal:NAD+ 1-oxidoreductase; 4-Trimethylammoniobutanal:NAD+ oxidoreductase	H2O[c] + NAD[c] + 4-Trimethylammoniobutanal[c] <=> H+[c] + NADH[c] + 4-Trimethylammoniobutanoate[c]	0	0	0		0	0	0
r_4298	(S)-Methylmalonate semialdehyde:NAD+ oxidoreductase	H2O[c] + NAD[c] + (S)-Methylmalonate semialdehyde[c] <=> 2 H+[c] + NADH[c] + Methylmalonate[c]	0	0	0		0	0	0
r_4299	Imidazole acetaldehyde:NAD+ oxidoreductase	H2O[c] + NAD[c] + Imidazole-4-acetaldehyde[c] <=> H+[c] + NADH[c] + Imidazole-4-acetate[c]	0	0	0		0	0	0
r_4300	3alpha,7alpha-Dihydroxy-5beta-cholestan-26-al:NAD+ oxidoreductase	H2O[c] + NAD[c] + 3alpha,7alpha-Dihydroxy-5beta-cholestan-26-al[c] <=> 2 H+[c] + NADH[c] + 3alpha,7alpha-Dihydroxy-5beta-cholestanate[c]	0	0	0		0	0	0
r_4301	5-Hydroxyindoleacetaldehyde:NAD+ oxidoreductase	H2O[c] + NAD[c] + 5-Hydroxyindoleacetaldehyde[c] <=> H+[c] + NADH[c] + 5-Hydroxyindoleacetate[c]	0	0	0		0	0	0
r_4302	N4-Acetylaminobutanal:NAD+ oxidoreductase	H2O[c] + NAD[c] + N4-Acetylaminobutanal[c] <=> 2 H+[c] + NADH[c] + 4-Acetamidobutanoate[c]	0	0	0		0	0	0
r_4303	Fatty aldehyde dehydrogenase HFD1 (EC 1.2.1.3)	H2O[c] + trans-3-Chloroallyl aldehyde[c] <=> 2 H+[c] + trans-3-Chloroacrylic acid[c]	0	0	0		0	0	0
r_4304	Fatty aldehyde dehydrogenase HFD1 (EC 1.2.1.3)	H2O[c] + cis-3-Chloroallyl aldehyde[c] <=> 2 H+[c] + cis-3-Chloroacrylic acid[c]	0	0	0		0	0	0
r_4305	Chloroacetaldehyde:NAD+ oxidoreductase	H2O[c] + NAD[c] + Chloroacetaldehyde[c] <=> H+[c] + NADH[c] + Chloroacetic acid[c]	0	0	0		0	0	0
r_4306	Aldehyde:NAD+ oxidoreductase	H2O[c] + NAD[c] + Perillyl aldehyde[c] <=> H+[c] + NADH[c] + Perillic acid[c]	0	0	0		0	0	0
r_4307	farnesal:NAD+ oxidoreductase	H2O[c] + NAD[c] + 2-trans,6-trans-Farnesal[c] <=> H+[c] + NADH[c] + Farnesoic acid[c]	0	0	0		0	0	0
r_4308	Probable phospholipid-transporting ATPase DNF3 (EC 3.6.3.1) (Aminophospholipid translocase) (APT) (Phospholipid translocase) (PLT)	H2O[erm] + ATP[erm] + phospholipid[erm] => H+[erm] + phosphate[erm] + phospholipid[gm] + ADP[erm]	0	0	0		0	0	0
r_4312	S-adenosyl-L-methionine:carnosine N-methyltransferase	S-adenosyl-L-methionine[c] + carnosine[c] <=> H+[c] + S-adenosyl-L-homocysteine[c] + anserine[c]	0	0	0		0	0	0
r_4313	Alpha-1,2-mannosyltransferase ALG9 (EC 2.4.1.259) (EC 2.4.1.261) (Asparagine-linked glycosylation protein 9) (Dol-P-Man:Man(6)GlcNAc(2)-PP-Dol alpha-1,2-mannosyltransferase) (Dol-P-Man:Man(8)GlcNAc(2)-PP-Dol alpha-1,2-mannosyltransferase)	dolichyl D-mannosyl phosphate[er] + G10595[er] <=> dolichyl phosphate[er] + H+[er] + G10596[er]	0	0	0		0	0	5.61593e-17
r_4314	Alpha-1,2-mannosyltransferase ALG9 (EC 2.4.1.259) (EC 2.4.1.261) (Asparagine-linked glycosylation protein 9) (Dol-P-Man:Man(6)GlcNAc(2)-PP-Dol alpha-1,2-mannosyltransferase) (Dol-P-Man:Man(8)GlcNAc(2)-PP-Dol alpha-1,2-mannosyltransferase)	dolichyl D-mannosyl phosphate[er] + G10597[er] <=> dolichyl phosphate[er] + G00007[er]	0	0	9.93014e-18		0	0	3.97205e-17
r_4315	Glycolate:NAD+ oxidoreductase	NAD[c] + glycolate[c] <=> glyoxylate[c] + H+[c] + NADH[c]	0	0	2.19372e-19		0	0	7.75792e-20
r_4316	Dol-P-Man:Man(7)GlcNAc(2)-PP-Dol alpha-1,6-mannosyltransferase (EC 2.4.1.260) (Asparagine-linked glycosylation protein 12) (Dolichyl-P-Man:Man(7)GlcNAc(2)-PP-dolichyl-alpha-1,6-mannosyltransferase) (Extracellular mutant protein 39) (Mannosyltransferase ALG12)	dolichyl D-mannosyl phosphate[er] + G10596[er] <=> dolichyl phosphate[er] + G10597[er]	0	0	0		0	0	0
r_4317	sucrose glucohydrolase	H2O[c] + sucrose[c] <=> D-fructose[c] + D-glucose[c]	0	0	0		0	0	0
r_4318	Isomaltose 6-alpha-D-glucanohydrolase	H2O[c] + Isomaltose[c] <=> D-glucose[c] + alpha-D-Glucose[c]	0	0	9.93014e-18		0	0	0
r_4319	Dextrin 6-alpha-D-glucanohydrolase	2 H2O[c] + Dextrin[c] <=> 2 D-glucose[c]	0	0	3.97205e-17		0	0	9.93014e-18
r_4320	dolichyl beta-D-glucosyl phosphate:D-Man-alpha-(1->2)-D-Man-alpha-(1->2)-D-Man-alpha-(1->3)-[D-Man-alpha-(1->2)-D-Man-alpha-(1->3)-[D-Man-alpha-(1->2)-D-Man-alpha-(1->6)]-D-Man-alpha-(1->6)]-D-Man-beta-(1->4)-D-GlcNAc-beta-(1->4)-D-GlcNAc-diphosphodolichol alpha-1,3-glucosyltransferase	Dolichyl beta-D-glucosyl phosphate[er] + G00007[er] <=> dolichyl phosphate[er] + H+[er] + G10598[er]	0	0	0		0	0	8.88001e-17
r_4321	dolichyl beta-D-glucosyl phosphate:D-Glc-alpha-(1->3)-D-Man-alpha-(1->2)-D-Man-alpha-(1->2)-D-Man-alpha-(1->3)-[D-Man-alpha-(1->2)-D-Man-alpha-(1->3)-[D-Man-alpha-(1->2)-D-Man-alpha-(1->6)]-D-Man-alpha-(1->6)]-D-Man-beta-(1->4)-D-GlcNAc-beta-(1->4)-D-GlcNAc-diphosphodolichol alpha-1,3-glucosyltransferase	Dolichyl beta-D-glucosyl phosphate[er] + G10598[er] <=> dolichyl phosphate[er] + H+[er] + G10599[er]	0	0	0		0	0	3.97205e-17
r_4323	protein N6-(octanoyl)lysine:sulfur sulfurtransferase	2 S-adenosyl-L-methionine[m] + Protein N6-(octanoyl)lysine[m] + 2 Sulfur donor[m] <=> 2 L-methionine[m] + Protein N6-(lipoyl)lysine[m] + 2 5'-Deoxyadenosine[m]	0	0	7.94411e-17		0	0	0
r_4324	octanoyl-[acp]:sulfur sulfurtransferase	octanoyl-ACP[m] + 2 S-adenosyl-L-methionine[m] + 2 Sulfur donor[m] <=> 2 L-methionine[m] + Lipoyl-[acp] [mitochondrion][m] + 2 5'-Deoxyadenosine[m]	0	0	0		0	0	0
r_4325	Iron sulfur cluster assembly protein 2, mitochondrial (Iron sulfur cluster scaffold protein 2)	S-sulfanyl-[L-cysteine desulfurase] [mitochondrion][m] + [disordered-form [Fe-S] cluster scaffold protein] [mitochondrion][m] => S-sulfanyl-[cysteine desulfurase]-[disordered-form scaffold protein] complex [mitochondrion][m]	0	0	0		0	0	0
r_4326	thiosulfate:cyanide sulfurtranserase	hydrogen cyanide[m] + thiosulfate[m] <=> H+[m] + sulphite[m] + thiocyanate[m]	0	0	0		0	0	0
r_4327	Magnesium transporter MRS2, mitochondrial (RNA-splicing protein MRS2)	Mg(2+)[c] <=> Mg(2+)[m]	0	0	0		0	0	0
r_4328	UDPglucose:dolichyl-phosphate beta-D-glucosyltransferase	dolichyl phosphate[er] + UDP-D-glucose[er] <=> UDP[er] + Dolichyl beta-D-glucosyl phosphate[er]	0	0	6.69025e-19		0	0	3.87896e-20
r_4329	Putative sulfate transporter YPR003C	sulphate[c] <=> sulphate[er]	0	0	0		0	0	0
r_4330	Pyridoxine:NADP+ 4-oxidoreductase	NADP(+)[c] + pyridoxine[c] <=> H+[c] + NADPH[c] + pyridoxal[c]	0	0	0.0179177		0	0	0.00503346
r_4332	Protein PNS1 (pH nine-sensitive protein 1)	choline[c] <=> choline[e]	0	0	0.0214662		0.00010676	0.000248189	0.00846074	7925.04
r_4333	Polyphosphate phosphohydrolase	H2O[c] + polyphosphate[c] <=> H+[c] + 2 phosphate[c]	0	0	1.22241e-19		0	0	2.5736e-19
r_4334	Copper-transporting ATPase (EC 3.6.3.54) (Cu(2+)-ATPase)	ATP[c] + H2O[c] + Cu2(+)[c] => ADP[c] + H+[c] + phosphate[c] + Cu2(+)[g]	0	0	0		0	0	0
r_4336	Monoamide of a dicarboxylic acid amidohydrolase	H2O[c] + 2-Oxoglutaramate[c] <=> 2-oxoglutarate[c] + ammonium[c]	0	0	6.20634e-19		0	0	0
r_4337	Iron-sulfur clusters transporter ATM1, mitochondrial	ATP[m] + H2O[m] + porphyrin[m] <=> ADP[m] + H+[m] + phosphate[m] + porphyrin[c]	0	0	0		0	0	0
r_4338	Oligo-1,6-glucosidase IMA2 (EC 3.2.1.10) (Alpha-glucosidase) (Isomaltase 2)	H2O[c] + Starch[c] <=> 2 alpha-D-Glucose[c]	0	0	0		0	0	0
t_0001	NADH dehydrogenase (complex I)	5 H+[m] + NADH[m] + ubiquinone-6[m] => 4 H+[c] + NAD[m] + ubiquinol-6[m]	3.98963	2.16663	0.147303	3.69214	1.64447	3.82297	0.0392541	2.38704
t_0002	phytoene synthase	geranylgeranyl diphosphate[c] <=> 15-cis-phytoene[c] + diphosphate[c]	0	0	1.8619e-18		0	0	0
t_0003	phytoene dehydrogenase	15-cis-phytoene[c] + 3 NAD[c] <=> neurosporene[c] + 3 H+[c] + 3 NADH[c]	0	0	7.4476e-18		0	0	0
t_0004	phytoene dehydrogenase	neurosporene[c] + H+[c] + NADH[c] + oxygen[c] <=> lycopene[c] + 2 H2O[c] + NAD[c]	0	0	2.48253e-18		0	0	0
t_0005	phytoene synthase	lycopene[c] <=> gamma-carotene[c]	0	0	0		0	0	0
t_0006	phytoene synthase	gamma-carotene[c] <=> beta-carotene[c]	0	0	0		0	0	2.54211e-15
t_0007	phytoene synthase	gamma-carotene[c] <=> torulene[c]	0	0	0		0	0	0
t_0008	torularhodin synthase	torulene[c] + oxygen[c] <=> torularhodin[c]	0	0	0		0	0	0
t_0009	cytoplasmatic carnitine acyltransferase (C16:0)	(R)-carnitine[c] + palmitoyl-CoA[c] => O-palmitoylcarnitine[c] + coenzyme A[c]	0	0	0.00198695		0	0	0.000320724
t_0010	cytoplasmatic carnitine acyltransferase (C18:0)	(R)-carnitine[c] + stearoyl-CoA[c] => O-stearoylcarnitine[c] + coenzyme A[c]	0	0	0.000828684		0	0	0.000431477
t_0011	cytoplasmatic carnitine acyltransferase (C20:0)	(R)-carnitine[c] + icosanoyl-CoA[c] => O-icosanoylcarnitine[c] + coenzyme A[c]	0	0	0.000959488		0	0	0.000280509
t_0012	cytoplasmatic carnitine acyltransferase (C22:0)	(R)-carnitine[c] + docosanoyl-CoA[c] => O-docosanoylcarnitine[c] + coenzyme A[c]	0	0	0.00117387		0	0	0.000210118
t_0013	cytoplasmatic carnitine acyltransferase (C24:0)	(R)-carnitine[c] + tetracosanoyl-CoA[c] => O-tetracosanoylcarnitine[c] + coenzyme A[c]	0	0	0.000862983		0	0	0.00029313
t_0014	cytoplasmatic carnitine acyltransferase (C26:0)	(R)-carnitine[c] + hexacosanoyl-CoA[c] => O-hexacosanoylcarnitine[c] + coenzyme A[c]	0	0	0.0013016		0	0	0.000263038
t_0015	fatty acylcarnitine transport (C16:0)	O-palmitoylcarnitine[c] + (R)-carnitine[m] <=> O-palmitoylcarnitine[m] + (R)-carnitine[c]	0	0	0.00198695		0	0	0.000320724
t_0016	fatty acylcarnitine transport (C18:0)	O-stearoylcarnitine[c] + (R)-carnitine[m] <=> O-stearoylcarnitine[m] + (R)-carnitine[c]	0	0	0.000828684		0	0	0.000431477
t_0017	fatty acylcarnitine transport (C20:0)	O-icosanoylcarnitine[c] + (R)-carnitine[m] <=> O-icosanoylcarnitine[m] + (R)-carnitine[c]	0	0	0.000959488		0	0	0.000280509
t_0018	fatty acylcarnitine transport (C22:0)	O-docosanoylcarnitine[c] + (R)-carnitine[m] <=> O-docosanoylcarnitine[m] + (R)-carnitine[c]	0	0	0.00117387		0	0	0.000210118
t_0019	fatty acylcarnitine transport (C24:0)	O-tetracosanoylcarnitine[c] + (R)-carnitine[m] <=> O-tetracosanoylcarnitine[m] + (R)-carnitine[c]	0	0	0.000862983		0	0	0.00029313
t_0020	fatty acylcarnitine transport (C26:0)	O-hexacosanoylcarnitine[c] + (R)-carnitine[m] <=> O-hexacosanoylcarnitine[m] + (R)-carnitine[c]	0	0	0.0013016		0	0	0.000263038
t_0021	mitochondrial carnitine acyltransferase (C16:0)	O-palmitoylcarnitine[m] + coenzyme A[m] => palmitoyl-CoA[m] + (R)-carnitine[m]	0	0	0.00198695		0	0	0.000320724
t_0022	mitochondrial carnitine acyltransferase (C18:0)	O-stearoylcarnitine[m] + coenzyme A[m] => stearoyl-CoA[m] + (R)-carnitine[m]	0	0	0.000828684		0	0	0.000431477
t_0023	mitochondrial carnitine acyltransferase (C20:0)	O-icosanoylcarnitine[m] + coenzyme A[m] => icosanoyl-CoA[m] + (R)-carnitine[m]	0	0	0.000959488		0	0	0.000280509
t_0024	mitochondrial carnitine acyltransferase (C22:0)	O-docosanoylcarnitine[m] + coenzyme A[m] => docosanoyl-CoA[m] + (R)-carnitine[m]	0	0	0.00117387		0	0	0.000210118
t_0025	mitochondrial carnitine acyltransferase (C24:0)	O-tetracosanoylcarnitine[m] + coenzyme A[m] => tetracosanoyl-CoA[m] + (R)-carnitine[m]	0	0	0.000862983		0	0	0.00029313
t_0026	mitochondrial carnitine acyltransferase (C26:0)	O-hexacosanoylcarnitine[m] + coenzyme A[m] => hexacosanoyl-CoA[m] + (R)-carnitine[m]	0	0	0.0013016		0	0	0.000263038
t_0027	malic enzyme (NADP) cytoplasmic	(S)-malate[c] + NADP(+)[c] => carbon dioxide[c] + NADPH[c] + pyruvate[c]	0	0	0.108124		0	0	0.0245572
t_0028	2-enoyl-CoA hydratase (3-hydroxybutanoyl-CoA)	trans-but-2-enoyl-CoA[m] + H2O[m] <=> (R)-3-hydroxybutanoyl-CoA[m]	0	0	0.00302942		0	0	0.000747607
t_0029	2-enoyl-CoA hydratase (3-hydroxydecanoyl-CoA)	trans-dec-2-enoyl-CoA[m] + H2O[m] <=> (R)-3-hydroxydecanoyl-CoA[m]	0	0	0.00302942		0	0	0.000747607
t_0030	2-enoyl-CoA hydratase (3-hydroxydocosanoyl-CoA)	trans-docos-2-enoyl-CoA[m] + H2O[m] <=> (R)-3-hydroxydocosanoyl-CoA[m]	0	0	0.00194661		0	0	0.000445215
t_0031	2-enoyl-CoA hydratase (3-hydroxydodecanoyl-CoA)	trans-dodec-2-enoyl-CoA[m] + H2O[m] <=> (R)-3-hydroxylauroyl-CoA[m]	0	0	0.00302942		0	0	0.000747607
t_0032	2-enoyl-CoA hydratase (3-hydroxyhexacosanoyl-CoA)	trans-hexacos-2-enoyl-CoA[m] + H2O[m] <=> (S)-3-hydroxyhexacosanoyl-CoA[m]	0	0	0.0013016		0	0	0.000263038
t_0033	2-enoyl-CoA hydratase (3-hydroxyhexadecanoyl-CoA)	hexadec-2-enoyl-CoA[m] + H2O[m] <=> (S)-3-hydroxypalmitoyl-CoA[m]	0	0	0.00302942		0	0	0.000747607
t_0034	2-enoyl-CoA hydratase (3-hydroxyhexanoyl-CoA)	trans-hex-2-enoyl-CoA[m] + H2O[m] <=> (R)-3-hydroxyhexanoyl-CoA[m]	0	0	0.00302942		0	0	0.000747607
t_0035	2-enoyl-CoA hydratase (3-hydroxyicosanoyl-CoA)	trans-icos-2-enoyl-CoA[m] + H2O[m] <=> (R)-3-hydroxyicosanoyl-CoA[m]	0	0	0.0021657		0	0	0.000525247
t_0036	2-enoyl-CoA hydratase (3-hydroxyoctadecanoyl-CoA)	trans-octadec-2-enoyl-CoA[m] + H2O[m] <=> 3-hydroxyoctadecanoyl-CoA[m]	0	0	0.00231311		0	0	0.000677307
t_0037	2-enoyl-CoA hydratase (3-hydroxyoctanoyl-CoA)	trans-oct-2-enoyl-CoA[m] + H2O[m] <=> (R)-3-hydroxyoctanoyl-CoA[m]	0	0	0.00302942		0	0	0.000747607
t_0038	2-enoyl-CoA hydratase (3-hydroxytetracosanoyl-CoA)	trans-tetracos-2-enoyl-CoA[m] + H2O[m] <=> (R)-3-hydroxytetracosanoyl-CoA[m]	0	0	0.00155916		0	0	0.000393183
t_0039	2-enoyl-CoA hydratase (3-hydroxytetradecanoyl-CoA)	trans-tetradec-2-enoyl-CoA[m] + H2O[m] <=> (S)-3-hydroxytetradecanoyl-CoA[m]	0	0	0.00302942		0	0	0.000747607
t_0040	3-hydroxyacyl-CoA dehydrogenase (3-oxobutanoyl-CoA)	(R)-3-hydroxybutanoyl-CoA[m] + NAD[m] <=> acetoacetyl-CoA[m] + H+[m] + NADH[m]	0	0	0.00302942		0	0	0.000747607
t_0041	3-hydroxyacyl-CoA dehydrogenase (3-oxodecanoyl-CoA)	(R)-3-hydroxydecanoyl-CoA[m] + NAD[m] <=> 3-oxodecanoyl-CoA[m] + H+[m] + NADH[m]	0	0	0.00302942		0	0	0.000747607
t_0042	3-hydroxyacyl-CoA dehydrogenase (3-oxodocosanoyl-CoA)	(R)-3-hydroxydocosanoyl-CoA[m] + NAD[m] <=> 3-oxodocosanoyl-CoA[m] + H+[m] + NADH[m]	0	0	0.00194661		0	0	0.000445215
t_0043	3-hydroxyacyl-CoA dehydrogenase (3-oxododecanoyl-CoA)	(R)-3-hydroxylauroyl-CoA[m] + NAD[m] <=> 3-oxolauroyl-CoA[m] + H+[m] + NADH[m]	0	0	0.00302942		0	0	0.000747607
t_0044	3-hydroxyacyl-CoA dehydrogenase (3-oxohexacosanoyl-CoA)	(S)-3-hydroxyhexacosanoyl-CoA[m] + NAD[m] <=> 3-oxohexacosanoyl-CoA[m] + H+[m] + NADH[m]	0	0	0.0013016		0	0	0.000263038
t_0045	3-hydroxyacyl-CoA dehydrogenase (3-oxohexadecanoyl-CoA)	(S)-3-hydroxypalmitoyl-CoA[m] + NAD[m] <=> 3-oxopalmitoyl-CoA[m] + H+[m] + NADH[m]	0	0	0.00302942		0	0	0.000747607
t_0046	3-hydroxyacyl-CoA dehydrogenase (3-oxohexanoyl-CoA)	(R)-3-hydroxyhexanoyl-CoA[m] + NAD[m] <=> 3-oxohexanoyl-CoA[m] + H+[m] + NADH[m]	0	0	0.00302942		0	0	0.000747607
t_0047	3-hydroxyacyl-CoA dehydrogenase (3-oxoicosanoyl-CoA)	(R)-3-hydroxyicosanoyl-CoA[m] + NAD[m] <=> 3-oxoicosanoyl-CoA[m] + H+[m] + NADH[m]	0	0	0.0021657		0	0	0.000525247
t_0048	3-hydroxyacyl-CoA dehydrogenase (3-oxooctadecanoyl-CoA)	3-hydroxyoctadecanoyl-CoA[m] + NAD[m] <=> 3-oxooctadecanoyl-CoA[m] + H+[m] + NADH[m]	0	0	0.00231311		0	0	0.000677307
t_0049	3-hydroxyacyl-CoA dehydrogenase (3-oxooctanoyl-CoA)	(R)-3-hydroxyoctanoyl-CoA[m] + NAD[m] <=> 3-oxooctanoyl-CoA[m] + H+[m] + NADH[m]	0	0	0.00302942		0	0	0.000747607
t_0050	3-hydroxyacyl-CoA dehydrogenase (3-oxotetracosanoyl-CoA)	(R)-3-hydroxytetracosanoyl-CoA[m] + NAD[m] <=> 3-oxotetracosanoyl-CoA[m] + H+[m] + NADH[m]	0	0	0.00155916		0	0	0.000393183
t_0051	3-hydroxyacyl-CoA dehydrogenase (3-oxotetradecanoyl-CoA)	(S)-3-hydroxytetradecanoyl-CoA[m] + NAD[m] <=> 3-oxotetradecanoyl-CoA[m] + H+[m] + NADH[m]	0	0	0.00302942		0	0	0.000747607
t_0052	acetyl-CoA C-acyltransferase (acetyl-CoA)	acetoacetyl-CoA[m] + coenzyme A[m] => 2 acetyl-CoA[m]	0	0	0.00367589		0	0	0.000300739
t_0053	acetyl-CoA C-acyltransferase (octanoyl-CoA)	3-oxodecanoyl-CoA[m] + coenzyme A[m] <=> octanoyl-CoA[m] + acetyl-CoA[m]	0	0	0.00302942		0	0	0.000747607
t_0054	acetyl-CoA C-acyltransferase (butanoyl-CoA)	3-oxohexanoyl-CoA[m] + coenzyme A[m] <=> butanoyl-CoA[m] + acetyl-CoA[m]	0	0	0.00302942		0	0	0.000747607
t_0055	acetyl-CoA C-acyltransferase (decanoyl-CoA)	3-oxolauroyl-CoA[m] + coenzyme A[m] <=> decanoyl-CoA[m] + acetyl-CoA[m]	0	0	0.00302942		0	0	0.000747607
t_0056	acetyl-CoA C-acyltransferase (docosanoyl-CoA)	3-oxotetracosanoyl-CoA[m] + coenzyme A[m] <=> docosanoyl-CoA[m] + acetyl-CoA[m]	0	0	0.00155916		0	0	0.000393183
t_0057	acetyl-CoA C-acyltransferase (hexanoyl-CoA)	3-oxooctanoyl-CoA[m] + coenzyme A[m] <=> hexanoyl-CoA[m] + acetyl-CoA[m]	0	0	0.00302942		0	0	0.000747607
t_0058	acetyl-CoA C-acyltransferase (icosanoyl-CoA)	3-oxodocosanoyl-CoA[m] + coenzyme A[m] <=> icosanoyl-CoA[m] + acetyl-CoA[m]	0	0	0.00194661		0	0	0.000445215
t_0059	acetyl-CoA C-acyltransferase (lauroyl-CoA)	3-oxotetradecanoyl-CoA[m] + coenzyme A[m] <=> lauroyl-CoA[m] + acetyl-CoA[m]	0	0	0.00302942		0	0	0.000747607
t_0060	acetyl-CoA C-acyltransferase (myristoyl-CoA)	3-oxopalmitoyl-CoA[m] + coenzyme A[m] <=> myristoyl-CoA[m] + acetyl-CoA[m]	0	0	0.00302942		0	0	0.000747607
t_0061	acetyl-CoA C-acyltransferase (palmitoyl-CoA)	3-oxooctadecanoyl-CoA[m] + coenzyme A[m] <=> palmitoyl-CoA[m] + acetyl-CoA[m]	0	0	0.00231311		0	0	0.000677307
t_0062	acetyl-CoA C-acyltransferase (stearoyl-CoA)	3-oxoicosanoyl-CoA[m] + coenzyme A[m] <=> stearoyl-CoA[m] + acetyl-CoA[m]	0	0	0.0021657		0	0	0.000525247
t_0063	acetyl-CoA C-acyltransferase (tetracosanoyl-CoA)	3-oxohexacosanoyl-CoA[m] + coenzyme A[m] <=> tetracosanoyl-CoA[m] + acetyl-CoA[m]	0	0	0.0013016		0	0	0.000263038
t_0064	acyl-CoA oxidase (butanoyl-CoA)	butanoyl-CoA[m] + FAD[m] <=> trans-but-2-enoyl-CoA[m] + FADH2[m]	0	0	0.00302942		0	0	0.000747607
t_0065	acyl-CoA oxidase (decanoyl-CoA)	decanoyl-CoA[m] + FAD[m] <=> trans-dec-2-enoyl-CoA[m] + FADH2[m]	0	0	0.00302942		0	0	0.000747607
t_0066	acyl-CoA oxidase (docosanoyl-CoA)	docosanoyl-CoA[m] + FAD[m] <=> trans-docos-2-enoyl-CoA[m] + FADH2[m]	0	0	0.00194661		0	0	0.000445215
t_0067	acyl-CoA oxidase (lauroyl-CoA)	lauroyl-CoA[m] + FAD[m] <=> trans-dodec-2-enoyl-CoA[m] + FADH2[m]	0	0	0.00302942		0	0	0.000747607
t_0068	acyl-CoA oxidase (hexacosanoyl-CoA)	hexacosanoyl-CoA[m] + FAD[m] <=> trans-hexacos-2-enoyl-CoA[m] + FADH2[m]	0	0	0.0013016		0	0	0.000263038
t_0069	acyl-CoA oxidase (palmitoyl-CoA)	palmitoyl-CoA[m] + FAD[m] <=> hexadec-2-enoyl-CoA[m] + FADH2[m]	0	0	0.00302942		0	0	0.000747607
t_0070	acyl-CoA oxidase (hexanoyl-CoA)	hexanoyl-CoA[m] + FAD[m] <=> trans-hex-2-enoyl-CoA[m] + FADH2[m]	0	0	0.00302942		0	0	0.000747607
t_0071	acyl-CoA oxidase (icosanoyl-CoA)	icosanoyl-CoA[m] + FAD[m] <=> trans-icos-2-enoyl-CoA[m] + FADH2[m]	0	0	0.0021657		0	0	0.000525247
t_0072	acyl-CoA oxidase (stearoyl-CoA)	stearoyl-CoA[m] + FAD[m] <=> trans-octadec-2-enoyl-CoA[m] + FADH2[m]	0	0	0.00231311		0	0	0.000677307
t_0073	acyl-CoA oxidase (octanoyl-CoA)	octanoyl-CoA[m] + FAD[m] <=> trans-oct-2-enoyl-CoA[m] + FADH2[m]	0	0	0.00302942		0	0	0.000747607
t_0074	acyl-CoA oxidase (tetracosanoyl-CoA)	tetracosanoyl-CoA[m] + FAD[m] <=> trans-tetracos-2-enoyl-CoA[m] + FADH2[m]	0	0	0.00155916		0	0	0.000393183
t_0075	acyl-CoA oxidase (tetradecanoyl-CoA)	myristoyl-CoA[m] + FAD[m] <=> trans-tetradec-2-enoyl-CoA[m] + FADH2[m]	0	0	0.00302942		0	0	0.000747607
t_0076	fatty acid oxidation (C18:2)	octadec-9-ynoyl-CoA[p] + 8 coenzyme A[p] + 8 H2O[p] + 8 NAD[p] + 6 oxygen[p] => 9 acetyl-CoA[p] + 8 H+[p] + 6 hydrogen peroxide[p] + 8 NADH[p]	0	0	0		0	0	0
t_0077	linoleoyl-CoA desaturase (n-C18:2CoA - n-C18:3CoA), ER membrane	linoleoyl-CoA[erm] + H+[erm] + oxygen[erm] + NADH[erm] => linolenoyl-CoA[erm] + 2 H2O[erm] + NAD[erm]	0.00100499	0.000545776	2.24092e-06	0.222979	0.000321432	0.000747248	6.76484e-07	0.210459
t_0078	peroxisomal acyl-CoA thioesterase (18:3)	linolenoyl-CoA[p] + H2O[p] => linolenate[p] + coenzyme A[p] + H+[p]	0	0	0.0244434		0	0	0.00818178
t_0079	peroxisomal acyl-CoA thioesterase (18:2)	linoleoyl-CoA[p] + H2O[p] => linoleate[p] + coenzyme A[p] + H+[p]	0	0	0.0367081		0	0	0.00481054
t_0080	fatty acyl-CoA transport via ABC system (C18:3)	linolenoyl-CoA[c] + ATP[c] + H2O[c] => linolenoyl-CoA[p] + ADP[c] + H+[c] + phosphate[c]	0	0	0		0	0	0
t_0081	phosphoketolase	D-xylulose 5-phosphate[c] + phosphate[c] => acetyl-phosphate[c] + glyceraldehyde 3-phosphate[c] + H2O[c]	0.28479	0.154659	0.0893235	31.3647	0.0961738	0.223579	0.0256507	26.6712
[truncated: 732 more rows]
